# Supplementary material for: A comprehensive human embryo reference tool using single-cell RNA-sequencing data
Source: Nat Methods. 2024 Nov 14;22(1):193–206. doi: 10.1038/s41592-024-02493-2 (PMC11725501; doi:10.1038/s41592-024-02493-2)
Supplement: Supplementary file 3 — UMAP coordinates of human and cross-species integration, including cell annotations and corresponding publications. [file 41592_2024_2493_MOESM3_ESM.xls]

## Sheet:  human.IT.umap.tsv
cell	UMAP_1	UMAP_2	devTime	seurat_cluster	annotation	sub_annotation	paper
Yan_SRR491011	5.40416	-5.11466	E6	C8	TE	TE	Yan et al
Yan_SRR491012	6.73175	-4.16652	E6	C24	TE	TE	Yan et al
Yan_SRR491013	5.53539	-4.99047	E6	C8	TE	TE	Yan et al
Yan_SRR491014	5.22199	-5.14567	E6	C8	TE	TE	Yan et al
Yan_SRR491015	5.08071	-5.36874	E6	C8	TE	TE	Yan et al
Yan_SRR491016	5.43119	-5.12736	E6	C8	TE	TE	Yan et al
Yan_SRR491017	5.05244	-5.23436	E6	C8	TE	TE	Yan et al
Yan_SRR491018	5.26476	-5.28947	E6	C8	TE	TE	Yan et al
Yan_SRR491019	4.95412	-4.96826	E6	C8	TE	TE	Yan et al
Yan_SRR491020	5.74734	-4.82738	E6	C8	TE	TE	Yan et al
Yan_SRR491022	-1.6249	-2.66651	E6	C1	Epiblast	Early_EPI	Yan et al
Yan_SRR491023	-0.972597	-2.69	E6	C1	Epiblast	Early_EPI	Yan et al
Yan_SRR491024	5.77356	-3.66343	E6	C8	TE	TE	Yan et al
Yan_SRR491025	6.21261	-4.08861	E6	C8	TE	TE	Yan et al
Yan_SRR491026	5.83494	-3.28575	E6	C6	TE	TE	Yan et al
Yan_SRR491027	5.98643	-3.79929	E6	C8	TE	TE	Yan et al
Yan_SRR491028	0.47332	-0.105138	E6	C22	Hypoblast	Early_Hypoblast	Yan et al
Yan_SRR491029	5.96715	-3.97944	E6	C8	TE	TE	Yan et al
Yan_SRR491030	5.72748	-3.18348	E6	C4	TE	TE	Yan et al
Yan_SRR491032	0.430948	-0.283294	E6	C22	Hypoblast	Early_Hypoblast	Yan et al
Yan_SRR491033	7.41963	-1.77347	E6	C3	TE	TE	Yan et al
Yan_SRR491034	-1.59163	-2.90239	E6	C1	Epiblast	Early_EPI	Yan et al
Yan_SRR491035	-1.95826	-2.7188	E6	C1	Epiblast	Early_EPI	Yan et al
Yan_SRR491036	8.24048	-2.19654	E6	C3	TE	TE	Yan et al
Yan_SRR491037	7.65416	-2.78113	E6	C6	TE	TE	Yan et al
Yan_SRR491038	7.62051	-2.61536	E6	C6	TE	TE	Yan et al
Yan_SRR445722	-2.90142	-13.3651	Zygote	C29	Zygote	Zygote	Yan et al
Yan_SRR445724	-2.98636	-13.27	E1	C29	2-4 cell	2-4 cell	Yan et al
Yan_SRR445725	-3.00008	-13.2527	E1	C29	2-4 cell	2-4 cell	Yan et al
Yan_SRR445726	-2.99681	-13.258	E1	C29	2-4 cell	2-4 cell	Yan et al
Yan_SRR445727	-3.00458	-13.2535	E1	C29	2-4 cell	2-4 cell	Yan et al
Yan_SRR445728	-2.96354	-13.2949	E1	C29	2-4 cell	2-4 cell	Yan et al
Yan_SRR445729	-2.99844	-13.2454	E1	C29	2-4 cell	2-4 cell	Yan et al
Yan_SRR490961	-3.34087	-12.7584	E2	C29	2-4 cell	2-4 cell	Yan et al
Yan_SRR490962	-3.39258	-12.7493	E2	C29	2-4 cell	2-4 cell	Yan et al
Yan_SRR490963	-3.35052	-12.7514	E2	C29	2-4 cell	2-4 cell	Yan et al
Yan_SRR490964	-3.36929	-12.815	E2	C29	2-4 cell	2-4 cell	Yan et al
Yan_SRR490965	-3.4169	-12.554	E2	C29	2-4 cell	2-4 cell	Yan et al
Yan_SRR490966	-3.29859	-12.8256	E2	C29	2-4 cell	2-4 cell	Yan et al
Yan_SRR490967	-3.37867	-12.6045	E2	C29	2-4 cell	2-4 cell	Yan et al
Yan_SRR490968	-3.31537	-12.7739	E2	C29	2-4 cell	2-4 cell	Yan et al
Yan_SRR490969	-3.3321	-12.776	E2	C29	2-4 cell	2-4 cell	Yan et al
Yan_SRR490970	-3.33583	-12.7874	E2	C29	2-4 cell	2-4 cell	Yan et al
Yan_SRR490971	-3.32954	-12.7372	E2	C29	2-4 cell	2-4 cell	Yan et al
Yan_SRR490972	-3.36343	-12.7943	E2	C29	2-4 cell	2-4 cell	Yan et al
Yan_SRR490973	-3.7028	-9.43704	E3	C18	8 cell	8 cell	Yan et al
Yan_SRR490974	-3.64481	-9.52517	E3	C18	8 cell	8 cell	Yan et al
Yan_SRR490975	-3.60776	-9.48568	E3	C18	8 cell	8 cell	Yan et al
Yan_SRR490976	-3.59432	-9.36399	E3	C18	8 cell	8 cell	Yan et al
Yan_SRR490977	-3.64924	-9.45295	E3	C18	8 cell	8 cell	Yan et al
Yan_SRR490978	-3.685	-9.39419	E3	C18	8 cell	8 cell	Yan et al
Yan_SRR490979	-3.60514	-9.40539	E3	C18	8 cell	8 cell	Yan et al
Yan_SRR490980	-3.66034	-9.45856	E3	C18	8 cell	8 cell	Yan et al
Yan_SRR490981	-3.66167	-11.7245	E3	C18	8 cell	8 cell	Yan et al
Yan_SRR490982	-3.64708	-11.6461	E3	C18	8 cell	8 cell	Yan et al
Yan_SRR490983	-3.61537	-11.7317	E3	C18	8 cell	8 cell	Yan et al
Yan_SRR490984	-3.60695	-11.648	E3	C18	8 cell	8 cell	Yan et al
Yan_SRR490985	-3.60024	-10.2589	E3	C18	8 cell	8 cell	Yan et al
Yan_SRR490986	-3.595	-10.1719	E3	C18	8 cell	8 cell	Yan et al
Yan_SRR490987	-3.50672	-10.0483	E3	C18	8 cell	8 cell	Yan et al
Yan_SRR490988	-3.61221	-10.4522	E3	C18	8 cell	8 cell	Yan et al
Yan_SRR490989	-3.58691	-10.2161	E3	C18	8 cell	8 cell	Yan et al
Yan_SRR490990	-3.59545	-10.0932	E3	C18	8 cell	8 cell	Yan et al
Yan_SRR490991	-3.59958	-10.2101	E3	C18	8 cell	8 cell	Yan et al
Yan_SRR490992	-3.57184	-9.94955	E3	C18	8 cell	8 cell	Yan et al
Yan_SRR490994	-2.9896	-7.81616	E4	C5	Morula	Morula	Yan et al
Yan_SRR490996	-2.72779	-8.11152	E4	C5	Morula	Morula	Yan et al
Yan_SRR490997	-3.0347	-7.74355	E4	C5	Morula	Morula	Yan et al
Yan_SRR490998	-3.04002	-7.77812	E4	C5	Morula	Morula	Yan et al
Yan_SRR491001	-3.29731	-7.6709	E4	C5	Morula	Morula	Yan et al
Yan_SRR491002	-3.12821	-7.53486	E4	C5	Morula	Morula	Yan et al
Yan_SRR491003	-3.45422	-7.8469	E4	C5	Morula	Morula	Yan et al
Yan_SRR491004	-3.47439	-7.73108	E4	C5	Morula	Morula	Yan et al
Yan_SRR491005	-3.21037	-7.55247	E4	C5	Morula	Morula	Yan et al
Yan_SRR491006	-3.47127	-7.92231	E4	C5	Morula	Morula	Yan et al
Yan_SRR491007	-3.49042	-7.67131	E4	C5	Morula	Morula	Yan et al
Yan_SRR491008	-3.11572	-7.59151	E4	C5	Morula	Morula	Yan et al
Yan_SRR491009	5.46301	-5.31061	E6	C8	TE	TE	Yan et al
Yan_SRR491010	5.38291	-5.25135	E6	C8	TE	TE	Yan et al
Yan_SRR445721	-3.00021	-13.2529	Zygote	C29	Zygote	Zygote	Yan et al
Meis_B11C3	0.304646	-4.39574	E5	C14	Epiblast	Early_EPI	Meistermann et al
Meis_B11C4	2.79004	-5.62399	E5	C21	Prelineage	Prelineage	Meistermann et al
Meis_B11C7	0.547744	-4.82734	E5	C14	Prelineage	Prelineage	Meistermann et al
Meis_B11C8	0.627398	-4.94699	E5	C14	Epiblast	Early_EPI	Meistermann et al
Meis_B11C9	0.314077	-4.31375	E5	C14	Epiblast	Early_EPI	Meistermann et al
Meis_B11C11	3.4295	-5.52698	E5	C21	Prelineage	Prelineage	Meistermann et al
Meis_B11C12	3.18679	-5.63089	E5	C21	Prelineage	Prelineage	Meistermann et al
Meis_B11C13	5.53284	-5.05647	E5	C8	TE	TE	Meistermann et al
Meis_B11C15	5.52311	-4.90665	E5	C8	TE	TE	Meistermann et al
Meis_B11C16	2.56148	-5.39102	E5	C21	Prelineage	Prelineage	Meistermann et al
Meis_B11C18	4.99715	-5.18411	E5	C8	TE	TE	Meistermann et al
Meis_B13C1	4.56508	-4.90008	E6	C21	TE	TE	Meistermann et al
Meis_B13C2	-0.583071	-2.83026	E6	C1	Epiblast	Early_EPI	Meistermann et al
Meis_B13C3	-1.00297	-2.609	E6	C1	Epiblast	Early_EPI	Meistermann et al
Meis_B13C4	-0.922952	-2.62119	E6	C1	Epiblast	Early_EPI	Meistermann et al
Meis_B13C5	4.98781	-5.25413	E6	C8	TE	TE	Meistermann et al
Meis_B13C6	5.11592	-5.08463	E6	C8	TE	TE	Meistermann et al
Meis_B13C7	4.93385	-5.3364	E6	C8	TE	TE	Meistermann et al
Meis_B13C8	5.14878	-4.79787	E6	C8	TE	TE	Meistermann et al
Meis_B13C9	5.25648	-5.11985	E6	C8	TE	TE	Meistermann et al
Meis_B13C10	5.19367	-5.28522	E6	C8	TE	TE	Meistermann et al
Meis_B13C11	3.7081	-5.51888	E6	C21	TE	TE	Meistermann et al
Meis_B18C3	5.21565	-4.83456	E6	C21	TE	TE	Meistermann et al
Meis_B18C4	7.7338	-0.673813	E6	C3	TE	TE	Meistermann et al
Meis_B18C5	5.64668	-3.33038	E6	C6	TE	TE	Meistermann et al
Meis_B28C5	-0.180255	-3.40839	E6	C1	Epiblast	Early_EPI	Meistermann et al
Meis_B28C8	-0.684817	-3.03884	E6	C1	Epiblast	Early_EPI	Meistermann et al
Meis_B24C3	-1.22283	-2.4376	E6	C1	Epiblast	Early_EPI	Meistermann et al
Meis_B24C4	5.92531	-4.59544	E6	C8	TE	TE	Meistermann et al
Meis_B24C6	5.75388	-4.46124	E6	C8	TE	TE	Meistermann et al
Meis_B24C7	-1.47621	-2.44051	E6	C1	Epiblast	Early_EPI	Meistermann et al
Meis_B24C8	-1.73824	-2.51258	E6	C1	Epiblast	Early_EPI	Meistermann et al
Meis_B24C10	-1.60935	-2.56079	E6	C1	Epiblast	Early_EPI	Meistermann et al
Meis_B24C11	-1.6993	-2.4388	E6	C1	Epiblast	Early_EPI	Meistermann et al
Meis_B26C2	-1.18687	-3.01539	E6	C1	Epiblast	Early_EPI	Meistermann et al
Meis_B26C3	-1.313	-3.07504	E6	C1	Epiblast	Early_EPI	Meistermann et al
Meis_B26C4	-1.30802	-3.16895	E6	C1	Epiblast	Early_EPI	Meistermann et al
Meis_B26C5	5.875	-3.91475	E6	C8	TE	TE	Meistermann et al
Meis_B26C6	-1.40142	-3.04069	E6	C1	Epiblast	Early_EPI	Meistermann et al
Meis_B26C7	5.90903	-3.75603	E6	C8	TE	TE	Meistermann et al
Meis_B26C9	-1.37741	-3.15049	E6	C1	Epiblast	Early_EPI	Meistermann et al
Meis_B26C10	-1.35335	-3.15495	E6	C1	Epiblast	Early_EPI	Meistermann et al
Meis_B26C14	5.98998	-3.76373	E6	C8	TE	TE	Meistermann et al
Meis_B26C15	6.10289	-3.66451	E6	C8	TE	TE	Meistermann et al
Meis_B20C2	6.61432	-0.15128	E6	C4	TE	TE	Meistermann et al
Meis_B20C3	7.01842	-0.177238	E6	C3	TE	TE	Meistermann et al
Meis_B20C4	0.154414	-1.24657	E6	C1	Epiblast	Early_EPI	Meistermann et al
Meis_B20C5	7.979	-1.48747	E6	C3	TE	TE	Meistermann et al
Meis_B20C6	0.395174	-0.323432	E6	C22	Hypoblast	Early_Hypoblast	Meistermann et al
Meis_B20C7	-2.11148	-2.66833	E6	C1	Epiblast	Early_EPI	Meistermann et al
Meis_B20C8	-1.96327	-2.8262	E6	C1	Epiblast	Early_EPI	Meistermann et al
Meis_B20C10	6.60194	-0.265742	E6	C4	TE	TE	Meistermann et al
Meis_B20C11	7.41981	-1.26576	E6	C3	TE	TE	Meistermann et al
Meis_B22C1	5.58086	-5.23379	E5	C8	TE	TE	Meistermann et al
Meis_B22C2	5.1109	-5.36616	E5	C8	TE	TE	Meistermann et al
Meis_B22C3	5.2724	-5.23132	E5	C8	TE	TE	Meistermann et al
Meis_B22C4	5.60898	-4.94674	E5	C8	TE	TE	Meistermann et al
Meis_B22C6	5.48145	-5.1109	E5	C8	TE	TE	Meistermann et al
Meis_B22C12	6.34339	-4.35888	E5	C8	TE	TE	Meistermann et al
Meis_B22C14	6.1992	-4.35083	E5	C8	TE	TE	Meistermann et al
Meis_M30C10	-3.38749	-8.49049	E4	C5	Morula	Morula	Meistermann et al
Meis_M30C11	-3.46814	-8.43865	E4	C18	Morula	Morula	Meistermann et al
Meis_M31C01	-3.57349	-8.36976	E4	C5	Morula	Morula	Meistermann et al
Meis_M31C11	-3.58255	-8.45746	E4	C5	Morula	Morula	Meistermann et al
Meis_M31C13	-3.49483	-8.61438	E4	C18	Morula	Morula	Meistermann et al
Meis_M34C04	-3.18303	-8.51522	E4	C18	Morula	Morula	Meistermann et al
Meis_M42C02	-2.56875	-8.17551	E5	C5	Morula	Morula	Meistermann et al
Meis_M37C02	-3.3342	-7.98008	E4	C5	Morula	Morula	Meistermann et al
Meis_M37C04	-3.59916	-8.41103	E4	C5	Morula	Morula	Meistermann et al
Meis_M37C06	-3.30638	-7.59043	E4	C5	Morula	Morula	Meistermann et al
Meis_M37C13	-3.46507	-8.26591	E4	C5	Morula	Morula	Meistermann et al
Meis_M37C14	-3.43038	-8.09507	E4	C5	Morula	Morula	Meistermann et al
Meis_M39C02	-2.60325	-7.74525	E4	C5	Morula	Morula	Meistermann et al
Meis_M39C03	-2.85916	-8.18648	E4	C5	Morula	Morula	Meistermann et al
Meis_M39C04	-2.8494	-7.83763	E4	C5	Morula	Morula	Meistermann et al
Meis_M39C05	-3.55159	-10.1315	E4	C18	Morula	Morula	Meistermann et al
Meis_M39C06	-3.21593	-7.9034	E4	C5	Morula	Morula	Meistermann et al
Meis_M39C07	-2.7663	-8.03038	E4	C5	Morula	Morula	Meistermann et al
Meis_M39C08	-2.61414	-7.61852	E4	C5	Morula	Morula	Meistermann et al
Meis_B38C01	8.10758	-2.31918	E6	C3	TE	TE	Meistermann et al
Meis_B38C02	8.2695	-2.20905	E6	C3	TE	TE	Meistermann et al
Meis_B38C03	7.77098	-2.57489	E6	C6	TE	TE	Meistermann et al
Meis_B38C05	7.82271	-2.64909	E6	C6	TE	TE	Meistermann et al
Meis_B38C06	8.40764	-2.09062	E6	C3	TE	TE	Meistermann et al
Meis_B38C07	8.30952	-2.17234	E6	C3	TE	TE	Meistermann et al
Meis_B38C09	8.3059	-2.07206	E6	C3	TE	TE	Meistermann et al
Meis_B38C10	7.49538	-2.52606	E6	C6	TE	TE	Meistermann et al
Meis_B38C14	7.21634	-2.79311	E6	C24	TE	TE	Meistermann et al
Meis_B38C15	7.17465	-3.5443	E6	C24	TE	TE	Meistermann et al
Meis_B38C18	6.32076	-3.06455	E6	C6	TE	TE	Meistermann et al
Meis_B41T05	5.54252	-5.05452	E6	C8	TE	TE	Meistermann et al
Meis_B41T06	4.73873	-5.32997	E6	C8	TE	TE	Meistermann et al
Meis_B41T11	5.32085	-5.20586	E6	C8	TE	TE	Meistermann et al
Meis_M42C03	-1.18528	-7.17695	E5	C5	Prelineage	Prelineage	Meistermann et al
Meis_M42C04	-1.75505	-7.81895	E5	C5	Morula	Morula	Meistermann et al
Meis_M42C05	-2.44872	-8.19815	E5	C5	Morula	Morula	Meistermann et al
Meis_M42C06	-2.03861	-7.89549	E5	C5	Morula	Morula	Meistermann et al
Meis_M42C07	-2.30066	-8.06972	E5	C5	Morula	Morula	Meistermann et al
Meis_M42C08	-1.15758	-7.25368	E5	C5	Prelineage	Prelineage	Meistermann et al
Meis_M42C09	-1.94537	-7.99617	E5	C5	Morula	Morula	Meistermann et al
Meis_M42C10	-1.43387	-7.47307	E5	C5	Prelineage	Prelineage	Meistermann et al
Meis_M42C11	-1.68155	-7.77959	E5	C5	Morula	Morula	Meistermann et al
Meis_B48C01	-1.51661	-2.9413	E6	C1	Epiblast	Early_EPI	Meistermann et al
Meis_B48C02	-0.271005	-2.33913	E6	C1	Epiblast	Early_EPI	Meistermann et al
Meis_B48C04	0.0874864	-1.58103	E6	C1	Hypoblast	Early_Hypoblast	Meistermann et al
Meis_B48C05	-0.332712	-2.42303	E6	C1	Epiblast	Early_EPI	Meistermann et al
Meis_B48C06	-0.553519	-2.36926	E6	C1	Epiblast	Early_EPI	Meistermann et al
Meis_B48C07	5.53564	-4.79093	E6	C8	TE	TE	Meistermann et al
Meis_B48C08	5.19254	-4.81878	E6	C8	TE	TE	Meistermann et al
Meis_B48C09	5.58371	-4.96543	E6	C8	TE	TE	Meistermann et al
Meis_B48C10	-1.58157	-3.00927	E6	C1	Epiblast	Early_EPI	Meistermann et al
Meis_B48C13	-0.490975	-2.31386	E6	C1	Epiblast	Early_EPI	Meistermann et al
Meis_B48C14	-1.60731	-2.89474	E6	C1	Epiblast	Early_EPI	Meistermann et al
Meis_B48C15	5.13468	-4.6842	E6	C8	TE	TE	Meistermann et al
Meis_B48C17	5.65869	-4.76026	E6	C8	TE	TE	Meistermann et al
Meis_B48T01	6.01145	-4.55309	E6	C8	TE	TE	Meistermann et al
Meis_B48T02	5.8922	-4.63238	E6	C8	TE	TE	Meistermann et al
Meis_B50C01	-0.284298	-3.10329	E6	C1	Epiblast	Early_EPI	Meistermann et al
Meis_B49C06	5.2634	-3.70109	E6	C8	TE	TE	Meistermann et al
Meis_B49T02	7.58433	-2.61981	E6	C6	TE	TE	Meistermann et al
Meis_B49T03	7.65711	-2.91047	E6	C24	TE	TE	Meistermann et al
Meis_M57C02	-3.32657	-8.40407	E4	C5	Morula	Morula	Meistermann et al
Meis_M57C05	-3.34171	-8.51029	E4	C18	Morula	Morula	Meistermann et al
Meis_M57C07	-3.40127	-8.19465	E4	C5	Morula	Morula	Meistermann et al
Meis_M57C12	-3.22772	-8.34657	E4	C5	Morula	Morula	Meistermann et al
Meis_B56C01	7.40492	-3.34687	E6	C24	TE	TE	Meistermann et al
Meis_B56T04	6.96675	-3.84614	E6	C24	TE	TE	Meistermann et al
Meis_B56T05	6.95819	-3.83139	E6	C24	TE	TE	Meistermann et al
Meis_B56T06	6.45832	-3.85893	E6	C8	TE	TE	Meistermann et al
Meis_B56T09	6.62343	-4.03279	E6	C24	TE	TE	Meistermann et al
Meis_B56T10	7.34424	-3.46462	E6	C24	TE	TE	Meistermann et al
Meis_B56T12	7.0427	-4.04616	E6	C24	TE	TE	Meistermann et al
Meis_B52C09	-0.166261	-2.56546	E6	C1	Epiblast	Early_EPI	Meistermann et al
Meis_B52C16	5.97188	-4.11531	E6	C8	TE	TE	Meistermann et al
Meis_B53T05	6.72986	-3.10322	E6	C6	TE	TE	Meistermann et al
Meis_B53T13	6.42854	-3.87895	E6	C8	TE	TE	Meistermann et al
Meis_B53T14	8.0728	-1.88146	E6	C3	TE	TE	Meistermann et al
Meis_B53T15	6.4938	-2.9709	E6	C6	TE	TE	Meistermann et al
Meis_B53T18	7.70107	-1.43498	E6	C3	TE	TE	Meistermann et al
Meis_B52T06	5.91415	-4.64702	E6	C8	TE	TE	Meistermann et al
E3.1.443	-3.62281	-11.2517	E3	C18	8 cell	8 cell	Petropoulos et al
E3.1.444	-3.59962	-10.8289	E3	C18	8 cell	8 cell	Petropoulos et al
E3.1.445	-3.65461	-11.4107	E3	C18	8 cell	8 cell	Petropoulos et al
E3.1.447	-3.65053	-11.4138	E3	C18	8 cell	8 cell	Petropoulos et al
E3.1.448	-3.58456	-11.4545	E3	C18	8 cell	8 cell	Petropoulos et al
E3.2.449	-3.5771	-11.8838	E3	C18	8 cell	8 cell	Petropoulos et al
E3.2.450	-3.62811	-11.4591	E3	C18	8 cell	8 cell	Petropoulos et al
E3.2.453	-3.49279	-12.2451	E3	C29	8 cell	8 cell	Petropoulos et al
E3.2.454	-3.52846	-12.1096	E3	C18	8 cell	8 cell	Petropoulos et al
E3.2.455	-3.52875	-12.1116	E3	C18	8 cell	8 cell	Petropoulos et al
E3.2.466	-3.23506	-12.9246	E3	C29	8 cell	8 cell	Petropoulos et al
E3.2.467	-3.25362	-12.9116	E3	C29	8 cell	8 cell	Petropoulos et al
E3.3.457	-3.54838	-11.5128	E3	C18	8 cell	8 cell	Petropoulos et al
E3.3.458	-3.52961	-11.5352	E3	C18	8 cell	8 cell	Petropoulos et al
E3.3.459	-3.50546	-11.382	E3	C18	8 cell	8 cell	Petropoulos et al
E3.3.460	-3.5429	-11.607	E3	C18	8 cell	8 cell	Petropoulos et al
E3.4.462	-3.46486	-12.3553	E3	C29	8 cell	8 cell	Petropoulos et al
E3.4.463	-3.38011	-12.7408	E3	C29	8 cell	8 cell	Petropoulos et al
E3.4.465	-3.4407	-12.4715	E3	C29	8 cell	8 cell	Petropoulos et al
E3.45.3374	-3.65962	-10.6432	E3	C18	8 cell	8 cell	Petropoulos et al
E3.45.3376	-3.67908	-11.3095	E3	C18	8 cell	8 cell	Petropoulos et al
E3.45.3378	-3.64494	-10.5981	E3	C18	8 cell	8 cell	Petropoulos et al
E3.45.3380	-3.61384	-10.5921	E3	C18	8 cell	8 cell	Petropoulos et al
E3.46.3382	-3.47205	-9.72799	E3	C18	8 cell	8 cell	Petropoulos et al
E3.46.3385	-3.51246	-9.52663	E3	C18	8 cell	8 cell	Petropoulos et al
E3.46.3386	-3.55158	-9.46447	E3	C18	8 cell	8 cell	Petropoulos et al
E3.46.3388	-3.567	-9.64577	E3	C18	8 cell	8 cell	Petropoulos et al
E3.47.3389	-3.37637	-9.09223	E3	C18	8 cell	8 cell	Petropoulos et al
E3.47.3390	-3.51305	-9.37572	E3	C18	8 cell	8 cell	Petropoulos et al
E3.47.3391	-3.47513	-9.1677	E3	C18	8 cell	8 cell	Petropoulos et al
E3.47.3393	-3.4441	-9.12287	E3	C18	8 cell	8 cell	Petropoulos et al
E3.48.3397	-3.53554	-9.55435	E3	C18	8 cell	8 cell	Petropoulos et al
E3.48.3398	-3.50083	-9.33853	E3	C18	8 cell	8 cell	Petropoulos et al
E3.48.3400	-3.55931	-9.43319	E3	C18	8 cell	8 cell	Petropoulos et al
E3.48.3401	-3.54143	-9.80889	E3	C18	8 cell	8 cell	Petropoulos et al
E3.48.3402	-3.62388	-9.52402	E3	C18	8 cell	8 cell	Petropoulos et al
E3.49.3403	-3.55134	-9.50877	E3	C18	8 cell	8 cell	Petropoulos et al
E3.49.3406	-3.47711	-9.54709	E3	C18	8 cell	8 cell	Petropoulos et al
E3.49.3407	-3.45826	-9.44533	E3	C18	8 cell	8 cell	Petropoulos et al
E3.49.3408	-3.52385	-9.53382	E3	C18	8 cell	8 cell	Petropoulos et al
E3.49.3409	-3.49987	-9.44175	E3	C18	8 cell	8 cell	Petropoulos et al
E3.49.3410	-3.53689	-9.40718	E3	C18	8 cell	8 cell	Petropoulos et al
E3.49.3411	-3.42345	-9.28655	E3	C18	8 cell	8 cell	Petropoulos et al
E3.50.3412	-3.72266	-11.1687	E3	C18	8 cell	8 cell	Petropoulos et al
E3.50.3413	-3.62388	-10.7204	E3	C18	8 cell	8 cell	Petropoulos et al
E3.50.3416	-3.5919	-10.7309	E3	C18	8 cell	8 cell	Petropoulos et al
E3.50.3417	-3.59864	-10.5979	E3	C18	8 cell	8 cell	Petropoulos et al
E3.51.3420	-3.63763	-10.7578	E3	C18	8 cell	8 cell	Petropoulos et al
E3.51.3421	-3.74165	-11.2501	E3	C18	8 cell	8 cell	Petropoulos et al
E3.51.3422	-3.71519	-11.2012	E3	C18	8 cell	8 cell	Petropoulos et al
E3.51.3423	-3.61842	-10.4708	E3	C18	8 cell	8 cell	Petropoulos et al
E3.51.3425	-3.65298	-10.7816	E3	C18	8 cell	8 cell	Petropoulos et al
E3.51.3426	-3.64567	-10.6362	E3	C18	8 cell	8 cell	Petropoulos et al
E3.52.3428	-3.75372	-11.4557	E3	C18	8 cell	8 cell	Petropoulos et al
E3.52.3429	-3.67384	-11.5687	E3	C18	8 cell	8 cell	Petropoulos et al
E3.52.3430	-3.76885	-11.3787	E3	C18	8 cell	8 cell	Petropoulos et al
E3.52.3431	-3.71974	-11.336	E3	C18	8 cell	8 cell	Petropoulos et al
E3.52.3432	-3.78325	-11.5116	E3	C18	8 cell	8 cell	Petropoulos et al
E3.52.3433	-3.68967	-11.4151	E3	C18	8 cell	8 cell	Petropoulos et al
E3.52.3434	-3.76235	-11.3747	E3	C18	8 cell	8 cell	Petropoulos et al
E3.53.3435	-3.75251	-11.4169	E3	C18	8 cell	8 cell	Petropoulos et al
E3.53.3436	-3.77123	-11.3207	E3	C18	8 cell	8 cell	Petropoulos et al
E3.53.3437	-3.72001	-11.4191	E3	C18	8 cell	8 cell	Petropoulos et al
E3.53.3438	-3.69657	-11.3132	E3	C18	8 cell	8 cell	Petropoulos et al
E4.10.1219	-1.86221	-7.77056	E4	C5	Morula	Morula	Petropoulos et al
E4.10.1221	-1.80613	-7.8095	E4	C5	Morula	Morula	Petropoulos et al
E4.10.1223	-2.90652	-8.40487	E4	C5	Morula	Morula	Petropoulos et al
E4.10.1225	-2.88231	-7.98104	E4	C5	Morula	Morula	Petropoulos et al
E4.10.1227	-2.89583	-7.84389	E4	C5	Morula	Morula	Petropoulos et al
E4.10.1228	-2.74554	-8.81107	E4	C5	Morula	Morula	Petropoulos et al
E4.10.1229	-2.79483	-8.65411	E4	C5	Morula	Morula	Petropoulos et al
E4.10.1230	-3.53027	-11.977	E4	C18	Morula	Morula	Petropoulos et al
E4.10.1231	-2.83822	-8.41403	E4	C5	Morula	Morula	Petropoulos et al
E4.10.1232	-3.18581	-8.13836	E4	C5	Morula	Morula	Petropoulos et al
E4.10.1233	-3.32631	-8.20577	E4	C5	Morula	Morula	Petropoulos et al
E4.2.10	-2.86326	-8.37194	E4	C5	Morula	Morula	Petropoulos et al
E4.2.13	-3.0248	-8.36449	E4	C5	Morula	Morula	Petropoulos et al
E4.24_5_0_4.12	-2.68614	-7.11426	E4	C5	Morula	Morula	Petropoulos et al
E4.24_5_0_4.7	-3.58087	-7.806	E4	C5	Morula	Morula	Petropoulos et al
E4.31_5_1.10	-2.72668	-8.0664	E4	C5	Morula	Morula	Petropoulos et al
E4.31_5_1.11	-2.6602	-8.11056	E4	C5	Morula	Morula	Petropoulos et al
E4.31_5_1.12	-2.43537	-8.09881	E4	C5	Morula	Morula	Petropoulos et al
E4.31_5_1.3	-3.18699	-8.20847	E4	C5	Morula	Morula	Petropoulos et al
E4.31_5_1.4	-2.85066	-8.11721	E4	C5	Morula	Morula	Petropoulos et al
E4.31_5_1.9	-2.69169	-8.08789	E4	C5	Morula	Morula	Petropoulos et al
E4.3.472	-3.06964	-7.99244	E4	C5	Morula	Morula	Petropoulos et al
E4.3.473	-3.37617	-7.9665	E4	C5	Morula	Morula	Petropoulos et al
E4.3.476	-3.12644	-7.7026	E4	C5	Morula	Morula	Petropoulos et al
E4.3.478	-3.14858	-7.87533	E4	C5	Morula	Morula	Petropoulos et al
E4.3.479	-3.47394	-7.96348	E4	C5	Morula	Morula	Petropoulos et al
E4.3.480	-3.5734	-8.07768	E4	C5	Morula	Morula	Petropoulos et al
E4.3.481	-3.62919	-11.3046	E4	C18	Morula	Morula	Petropoulos et al
E4.3.482	-3.4003	-7.80681	E4	C5	Morula	Morula	Petropoulos et al
E4.3.484	-3.30033	-7.70035	E4	C5	Morula	Morula	Petropoulos et al
E4.3.485	-3.28536	-7.7328	E4	C5	Morula	Morula	Petropoulos et al
E4.3.486	-3.64249	-11.1199	E4	C18	Morula	Morula	Petropoulos et al
E4.3.487	-3.30985	-7.74153	E4	C5	Morula	Morula	Petropoulos et al
E4.3.488	-3.22289	-7.63154	E4	C5	Morula	Morula	Petropoulos et al
E4.3.489	-3.05448	-7.86855	E4	C5	Morula	Morula	Petropoulos et al
E4.3.490	-3.50587	-8.08575	E4	C5	Morula	Morula	Petropoulos et al
E4.3.491	-3.64846	-8.02547	E4	C5	Morula	Morula	Petropoulos et al
E4.4.492	-2.88737	-7.47041	E4	C5	Morula	Morula	Petropoulos et al
E4.4.493	-2.9716	-7.52581	E4	C5	Morula	Morula	Petropoulos et al
E4.4.494	-2.85878	-7.19826	E4	C5	Morula	Morula	Petropoulos et al
E4.4.495	-2.94728	-7.59922	E4	C5	Morula	Morula	Petropoulos et al
E4.4.496	-2.87989	-7.24182	E4	C5	Morula	Morula	Petropoulos et al
E4.4.497	-3.1441	-7.66072	E4	C5	Morula	Morula	Petropoulos et al
E4.4.498	-3.04123	-7.33981	E4	C5	Morula	Morula	Petropoulos et al
E4.4.499	-3.00677	-7.40703	E4	C5	Morula	Morula	Petropoulos et al
E4.4.500	-2.78494	-7.17625	E4	C5	Morula	Morula	Petropoulos et al
E4.4.501	-3.46087	-7.51315	E4	C5	Morula	Morula	Petropoulos et al
E4.4.502	-2.99464	-7.4613	E4	C5	Morula	Morula	Petropoulos et al
E4.4.504	-3.19201	-7.5763	E4	C5	Morula	Morula	Petropoulos et al
E4.4.505	-3.18692	-7.6329	E4	C5	Morula	Morula	Petropoulos et al
E4.4.506	-3.18545	-7.5653	E4	C5	Morula	Morula	Petropoulos et al
E4.4.507	-3.06566	-7.4164	E4	C5	Morula	Morula	Petropoulos et al
E4.4.508	-2.7959	-7.19767	E4	C5	Morula	Morula	Petropoulos et al
E4.4.509	-3.20799	-7.49713	E4	C5	Morula	Morula	Petropoulos et al
E4.5.510	-3.25386	-7.62317	E4	C5	Morula	Morula	Petropoulos et al
E4.5.511	-3.03546	-7.58872	E4	C5	Morula	Morula	Petropoulos et al
E4.5.512	-3.43205	-7.97173	E4	C5	Morula	Morula	Petropoulos et al
E4.5.513	-3.51937	-7.83903	E4	C5	Morula	Morula	Petropoulos et al
E4.5.514	-3.0473	-7.60394	E4	C5	Morula	Morula	Petropoulos et al
E4.5.515	-3.57899	-7.90778	E4	C5	Morula	Morula	Petropoulos et al
E4.5.517	-3.20009	-7.66766	E4	C5	Morula	Morula	Petropoulos et al
E4.5.518	-3.18106	-7.80668	E4	C5	Morula	Morula	Petropoulos et al
E4.5.520	-3.25302	-7.6625	E4	C5	Morula	Morula	Petropoulos et al
E4.5.521	-3.1667	-7.60111	E4	C5	Morula	Morula	Petropoulos et al
E4.5.522	-3.2057	-7.39272	E4	C5	Morula	Morula	Petropoulos et al
E4.5.523	-3.26459	-7.59007	E4	C5	Morula	Morula	Petropoulos et al
E4.5.524	-3.4375	-7.70325	E4	C5	Morula	Morula	Petropoulos et al
E4.5.525	-3.08684	-7.55828	E4	C5	Morula	Morula	Petropoulos et al
E4.5.526	-3.01146	-7.25907	E4	C5	Morula	Morula	Petropoulos et al
E4.6.610	0.502044	-5.45933	E4	C14	Morula	Morula	Petropoulos et al
E4.6.613	0.400414	-5.84573	E4	C14	Morula	Morula	Petropoulos et al
E4.6.614	0.284171	-5.76931	E4	C14	Morula	Morula	Petropoulos et al
E4.6.616	-0.04122	-6.14194	E4	C14	Morula	Morula	Petropoulos et al
E4.6.625	0.494738	-5.74704	E4	C14	Morula	Morula	Petropoulos et al
E4.6.627	0.487553	-5.83657	E4	C14	Morula	Morula	Petropoulos et al
E4.7.642	1.10641	-5.16515	E4	C14	Morula	Morula	Petropoulos et al
E4.7.643	0.913598	-5.12815	E4	C14	Morula	Morula	Petropoulos et al
E4.7.644	0.71485	-5.1167	E4	C14	Morula	Morula	Petropoulos et al
E4.7.645	0.62518	-5.63337	E4	C14	Morula	Morula	Petropoulos et al
E4.7.646	0.553251	-5.48663	E4	C14	Morula	Morula	Petropoulos et al
E4.7.647	0.619062	-5.64141	E4	C14	Morula	Morula	Petropoulos et al
E4.8.1171	-3.36651	-7.91733	E4	C5	Morula	Morula	Petropoulos et al
E4.8.1172	-3.24476	-8.00037	E4	C5	Morula	Morula	Petropoulos et al
E4.8.1173	-1.77633	-7.55222	E4	C5	Morula	Morula	Petropoulos et al
E4.8.1175	-1.91576	-7.63161	E4	C5	Morula	Morula	Petropoulos et al
E4.8.1177	-1.87788	-7.40864	E4	C5	Morula	Morula	Petropoulos et al
E4.8.1178	-1.67961	-7.46032	E4	C5	Morula	Morula	Petropoulos et al
E4.8.1179	-1.71487	-7.42427	E4	C5	Morula	Morula	Petropoulos et al
E4.8.1180	-2.97888	-7.57412	E4	C5	Morula	Morula	Petropoulos et al
E4.8.1181	-1.82153	-7.43131	E4	C5	Morula	Morula	Petropoulos et al
E4.8.1182	-1.7836	-7.45198	E4	C5	Morula	Morula	Petropoulos et al
E4.8.1183	-1.72793	-7.40074	E4	C5	Morula	Morula	Petropoulos et al
E4.8.1184	-1.70485	-7.46222	E4	C5	Morula	Morula	Petropoulos et al
E4.8.1185	-1.6172	-7.46522	E4	C5	Morula	Morula	Petropoulos et al
E4.8.1187	-1.85295	-7.54625	E4	C5	Morula	Morula	Petropoulos et al
E4.8.1188	-2.67008	-7.6036	E4	C5	Morula	Morula	Petropoulos et al
E4.8.1189	-2.08067	-7.6587	E4	C5	Morula	Morula	Petropoulos et al
E4.8.1190	-2.01717	-7.5447	E4	C5	Morula	Morula	Petropoulos et al
E4.8.1191	-1.88565	-7.57777	E4	C5	Morula	Morula	Petropoulos et al
E4.8.1192	-1.67958	-7.62736	E4	C5	Morula	Morula	Petropoulos et al
E4.8.1193	-1.92238	-7.60579	E4	C5	Morula	Morula	Petropoulos et al
E4.8.1194	-1.89236	-7.50406	E4	C5	Morula	Morula	Petropoulos et al
E4.9.1195	-2.53118	-8.37289	E4	C5	Morula	Morula	Petropoulos et al
E4.9.1197	-1.61712	-7.65445	E4	C5	Morula	Morula	Petropoulos et al
E4.9.1200	-1.62226	-7.63101	E4	C5	Morula	Morula	Petropoulos et al
E4.9.1202	-1.60069	-7.616	E4	C5	Morula	Morula	Petropoulos et al
E4.9.1203	-1.50144	-7.4553	E4	C5	Morula	Morula	Petropoulos et al
E4.9.1204	-1.49298	-7.54759	E4	C5	Morula	Morula	Petropoulos et al
E4.9.1206	-1.52327	-7.7334	E4	C5	Morula	Morula	Petropoulos et al
E4.9.1207	-1.81522	-7.91517	E4	C5	Morula	Morula	Petropoulos et al
E4.9.1208	-1.58981	-7.77789	E4	C5	Morula	Morula	Petropoulos et al
E4.9.1209	-2.10152	-7.91784	E4	C5	Morula	Morula	Petropoulos et al
E4.9.1210	-3.5396	-7.88252	E4	C5	Morula	Morula	Petropoulos et al
E4.9.1211	-1.52834	-7.58462	E4	C5	Morula	Morula	Petropoulos et al
E4.9.1212	-1.64031	-7.71433	E4	C5	Morula	Morula	Petropoulos et al
E4.9.1213	-1.6857	-7.6424	E4	C5	Morula	Morula	Petropoulos et al
E4.9.1214	-1.48913	-7.65315	E4	C5	Morula	Morula	Petropoulos et al
E4.9.1215	-1.55881	-7.67487	E4	C5	Morula	Morula	Petropoulos et al
E4.9.1217	-2.78463	-8.79174	E4	C5	Morula	Morula	Petropoulos et al
E4.9.1218	-3.7314	-7.90047	E4	C5	Morula	Morula	Petropoulos et al
E4.late.33.3157	-0.503632	-6.65152	E4	C5	Morula	Morula	Petropoulos et al
E4.late.33.3158	-0.511443	-6.7117	E4	C5	Morula	Morula	Petropoulos et al
E4.late.33.3159	-0.687659	-6.72958	E4	C5	Morula	Morula	Petropoulos et al
E4.late.33.3160	-0.591165	-6.71872	E4	C5	Morula	Morula	Petropoulos et al
E4.late.33.3161	-0.581956	-6.67945	E4	C5	Morula	Morula	Petropoulos et al
E4.late.33.3162	-0.656994	-6.74746	E4	C5	Morula	Morula	Petropoulos et al
E4.late.33.3163	-2.14912	-7.21631	E4	C5	Morula	Morula	Petropoulos et al
E4.late.33.3164	-2.91493	-7.19983	E4	C5	Morula	Morula	Petropoulos et al
E4.late.33.3165	-0.467516	-6.62516	E4	C14	Morula	Morula	Petropoulos et al
E4.late.33.3166	-0.62083	-6.75508	E4	C5	Morula	Morula	Petropoulos et al
E4.late.34.3171	0.345134	-5.96237	E4	C14	Morula	Morula	Petropoulos et al
E4.late.34.3173	0.604495	-5.72374	E4	C14	Morula	Morula	Petropoulos et al
E4.late.34.3174	0.462562	-5.87678	E4	C14	Morula	Morula	Petropoulos et al
E4.late.34.3175	0.260894	-6.06721	E4	C14	Morula	Morula	Petropoulos et al
E4.late.34.3176	0.58424	-5.78933	E4	C14	Morula	Morula	Petropoulos et al
E4.late.34.3178	0.121539	-5.91641	E4	C14	Morula	Morula	Petropoulos et al
E4.late.34.3179	0.761651	-5.45318	E4	C14	Morula	Morula	Petropoulos et al
E4.late.34.3180	0.453211	-5.86096	E4	C14	Morula	Morula	Petropoulos et al
E4.late.34.3183	0.574269	-5.85323	E4	C14	Morula	Morula	Petropoulos et al
E4.late.34.3185	0.557806	-5.5342	E4	C14	Morula	Morula	Petropoulos et al
E4.late.34.3186	0.66789	-5.53881	E4	C14	Morula	Morula	Petropoulos et al
E4.late.34.3188	0.575387	-5.77241	E4	C14	Morula	Morula	Petropoulos et al
E4.late.34.3189	0.440412	-5.70174	E4	C14	Morula	Morula	Petropoulos et al
E4.late.34.3190	0.515257	-5.63982	E4	C14	Morula	Morula	Petropoulos et al
E4.late.34.3191	0.354045	-5.71743	E4	C14	Morula	Morula	Petropoulos et al
E4.late.35.3197	-2.95394	-7.13336	E4	C5	Morula	Morula	Petropoulos et al
E4.late.35.3199	-2.75698	-7.24834	E4	C5	Morula	Morula	Petropoulos et al
E4.late.35.3200	-2.7979	-7.10507	E4	C5	Morula	Morula	Petropoulos et al
E4.late.35.3201	-2.9267	-7.19529	E4	C5	Morula	Morula	Petropoulos et al
E4.late.35.3202	-3.37248	-7.28473	E4	C5	Morula	Morula	Petropoulos et al
E4.late.35.3203	-3.16011	-7.14204	E4	C5	Morula	Morula	Petropoulos et al
E4.late.35.3204	-2.85103	-7.04552	E4	C5	Morula	Morula	Petropoulos et al
E4.late.35.3205	-2.6141	-7.14802	E4	C5	Morula	Morula	Petropoulos et al
E4.late.35.3208	-3.18785	-7.50226	E4	C5	Morula	Morula	Petropoulos et al
E4.late.35.3209	-3.33127	-7.27801	E4	C5	Morula	Morula	Petropoulos et al
E4.late.35.3212	-3.22249	-7.23626	E4	C5	Morula	Morula	Petropoulos et al
E5.15.1820	0.484712	-4.52529	E5	C14	Prelineage	Prelineage	Petropoulos et al
E5.15.1823	0.600778	-4.89667	E5	C14	Prelineage	Prelineage	Petropoulos et al
E5.15.1825	0.348585	-5.50124	E5	C14	Prelineage	Prelineage	Petropoulos et al
E5.15.1826	0.696518	-4.7559	E5	C14	Prelineage	Prelineage	Petropoulos et al
E5.15.1827	0.579324	-4.63931	E5	C14	Prelineage	Prelineage	Petropoulos et al
E5.15.1828	0.658117	-4.74384	E5	C14	Prelineage	Prelineage	Petropoulos et al
E5.15.1829	0.550507	-4.67834	E5	C14	Prelineage	Prelineage	Petropoulos et al
E5.15.1830	0.479763	-4.65133	E5	C14	Prelineage	Prelineage	Petropoulos et al
E5.15.1831	0.758317	-4.9542	E5	C14	Prelineage	Prelineage	Petropoulos et al
E5.15.1834	0.689521	-4.70894	E5	C14	Prelineage	Prelineage	Petropoulos et al
E5.15.1835	1.38443	-5.10406	E5	C14	Prelineage	Prelineage	Petropoulos et al
E5.15.1838	1.21865	-5.09026	E5	C14	Prelineage	Prelineage	Petropoulos et al
E5.15.1839	1.70608	-5.24091	E5	C14	Prelineage	Prelineage	Petropoulos et al
E5.15.1840	1.76412	-5.26453	E5	C14	Prelineage	Prelineage	Petropoulos et al
E5.15.1843	1.51492	-5.13127	E5	C14	Prelineage	Prelineage	Petropoulos et al
E5.15.1845	1.50427	-5.34027	E5	C14	Prelineage	Prelineage	Petropoulos et al
E5.38.3255	-0.0914357	-3.47724	E5	C1	ICM	ICM	Petropoulos et al
E5.38.3256	0.646648	-4.39703	E5	C14	Prelineage	Prelineage	Petropoulos et al
E5.41.3305	3.26704	-5.67469	E5	C21	Prelineage	Prelineage	Petropoulos et al
E5.41.3306	3.53873	-5.73423	E5	C21	Prelineage	Prelineage	Petropoulos et al
E5.41.3307	3.52881	-5.67456	E5	C21	Prelineage	Prelineage	Petropoulos et al
E5.41.3308	3.61906	-5.67858	E5	C21	TE	TE	Petropoulos et al
E5.41.3309	3.36483	-5.57827	E5	C21	Prelineage	Prelineage	Petropoulos et al
E5.41.3310	3.40824	-5.51192	E5	C21	TE	TE	Petropoulos et al
E5.41.3317	3.33498	-5.65803	E5	C21	Prelineage	Prelineage	Petropoulos et al
E5.41.3318	3.20331	-5.72255	E5	C21	Prelineage	Prelineage	Petropoulos et al
E5.41.3321	3.07878	-5.64204	E5	C21	Prelineage	Prelineage	Petropoulos et al
E5.41.3322	3.48007	-5.74044	E5	C21	Prelineage	Prelineage	Petropoulos et al
E5.41.3323	3.36297	-5.69696	E5	C21	Prelineage	Prelineage	Petropoulos et al
E5.41.3324	2.83945	-5.75965	E5	C21	Prelineage	Prelineage	Petropoulos et al
E5.41.3325	2.92819	-5.72605	E5	C21	Prelineage	Prelineage	Petropoulos et al
E5.41.3326	2.94978	-5.80984	E5	C21	Prelineage	Prelineage	Petropoulos et al
E5.41.3327	3.36775	-5.56873	E5	C21	Prelineage	Prelineage	Petropoulos et al
E5.41.3328	3.60898	-5.58586	E5	C21	TE	TE	Petropoulos et al
E5.42.3329	3.12694	-5.60107	E5	C21	Prelineage	Prelineage	Petropoulos et al
E5.42.3330	2.86813	-5.84865	E5	C21	Prelineage	Prelineage	Petropoulos et al
E5.42.3331	3.31656	-5.44901	E5	C21	Prelineage	Prelineage	Petropoulos et al
E5.42.3332	2.92168	-5.70153	E5	C21	Prelineage	Prelineage	Petropoulos et al
E5.42.3333	3.06101	-5.76274	E5	C21	Prelineage	Prelineage	Petropoulos et al
E5.42.3334	2.98249	-5.79842	E5	C21	Prelineage	Prelineage	Petropoulos et al
E5.42.3335	2.93354	-5.79518	E5	C21	Prelineage	Prelineage	Petropoulos et al
E5.42.3336	2.77322	-5.8842	E5	C21	Prelineage	Prelineage	Petropoulos et al
E5.42.3337	3.16709	-5.37454	E5	C21	Prelineage	Prelineage	Petropoulos et al
E5.42.3340	3.11662	-5.52664	E5	C21	Prelineage	Prelineage	Petropoulos et al
E5.43.3343	3.39684	-5.7113	E5	C21	Prelineage	Prelineage	Petropoulos et al
E5.43.3347	2.69236	-5.73805	E5	C21	Prelineage	Prelineage	Petropoulos et al
E5.43.3348	3.21712	-5.77826	E5	C21	Prelineage	Prelineage	Petropoulos et al
E5.43.3349	3.20048	-5.4447	E5	C21	Prelineage	Prelineage	Petropoulos et al
E5.43.3350	2.6794	-5.85018	E5	C21	Prelineage	Prelineage	Petropoulos et al
E5.43.3352	2.84005	-5.85774	E5	C21	Prelineage	Prelineage	Petropoulos et al
E5.43.3353	2.86639	-5.84623	E5	C21	Prelineage	Prelineage	Petropoulos et al
E5.43.3355	2.91912	-5.8518	E5	C21	Prelineage	Prelineage	Petropoulos et al
E5.43.3356	2.85519	-5.96157	E5	C21	Prelineage	Prelineage	Petropoulos et al
E5.43.3357	2.88099	-5.88733	E5	C21	Prelineage	Prelineage	Petropoulos et al
E5.43.3358	3.58964	-5.63038	E5	C21	Prelineage	Prelineage	Petropoulos et al
E5.43.3360	3.6234	-5.83801	E5	C21	Prelineage	Prelineage	Petropoulos et al
E5.43.3361	3.47652	-5.78572	E5	C21	Prelineage	Prelineage	Petropoulos et al
E5.43.3362	3.56362	-5.84224	E5	C21	Prelineage	Prelineage	Petropoulos et al
E5.43.3363	3.52437	-5.71659	E5	C21	Prelineage	Prelineage	Petropoulos et al
E5.43.3364	3.53415	-5.80683	E5	C21	Prelineage	Prelineage	Petropoulos et al
E5.43.3365	3.66872	-5.76336	E5	C21	Prelineage	Prelineage	Petropoulos et al
E5.6.360	2.41596	-5.39535	E5	C14	Prelineage	Prelineage	Petropoulos et al
E5.6.361	-1.55445	-7.43516	E5	C5	Morula	Morula	Petropoulos et al
E5.6.362	-1.64821	-7.52606	E5	C5	Morula	Morula	Petropoulos et al
E5.6.363	1.90938	-5.45466	E5	C14	Prelineage	Prelineage	Petropoulos et al
E5.6.364	3.18177	-5.36922	E5	C21	Prelineage	Prelineage	Petropoulos et al
E5.6.365	2.0499	-5.36554	E5	C14	Prelineage	Prelineage	Petropoulos et al
E5.6.369	2.96003	-5.45644	E5	C21	Prelineage	Prelineage	Petropoulos et al
E5.6.371	2.32558	-5.41104	E5	C14	Prelineage	Prelineage	Petropoulos et al
E5.6.372	2.79075	-5.36943	E5	C21	Prelineage	Prelineage	Petropoulos et al
E5.6.373	2.74923	-5.41757	E5	C21	Prelineage	Prelineage	Petropoulos et al
E5.6.375	2.7079	-5.36574	E5	C21	Prelineage	Prelineage	Petropoulos et al
E5.6.379	1.71094	-5.30659	E5	C14	Prelineage	Prelineage	Petropoulos et al
E5.6.382	-2.52979	-8.0923	E5	C5	Morula	Morula	Petropoulos et al
E5.7.674	0.976626	-5.22737	E5	C14	Prelineage	Prelineage	Petropoulos et al
E5.7.675	1.51091	-5.17693	E5	C14	Prelineage	Prelineage	Petropoulos et al
E5.7.676	1.28294	-5.23508	E5	C14	Prelineage	Prelineage	Petropoulos et al
E5.7.677	1.35849	-5.1781	E5	C14	Prelineage	Prelineage	Petropoulos et al
E5.7.678	1.60227	-5.11435	E5	C14	Prelineage	Prelineage	Petropoulos et al
E5.7.679	1.29357	-5.02474	E5	C14	Prelineage	Prelineage	Petropoulos et al
E5.7.680	1.40449	-5.14735	E5	C14	Prelineage	Prelineage	Petropoulos et al
E5.7.681	0.830909	-4.8817	E5	C14	Prelineage	Prelineage	Petropoulos et al
E5.7.682	0.932954	-4.92742	E5	C14	Prelineage	Prelineage	Petropoulos et al
E5.7.685	1.61475	-5.16764	E5	C14	Prelineage	Prelineage	Petropoulos et al
E5.7.686	1.28069	-5.13572	E5	C14	Prelineage	Prelineage	Petropoulos et al
E5.7.688	1.46503	-5.15067	E5	C14	Prelineage	Prelineage	Petropoulos et al
E5.7.689	1.40446	-5.17379	E5	C14	Prelineage	Prelineage	Petropoulos et al
E5.7.691	1.25064	-5.06248	E5	C14	Prelineage	Prelineage	Petropoulos et al
E5.7.692	2.55373	-5.47449	E5	C21	Prelineage	Prelineage	Petropoulos et al
E5.7.693	1.44932	-5.12011	E5	C14	Prelineage	Prelineage	Petropoulos et al
E5.7.695	1.13909	-5.30515	E5	C14	Prelineage	Prelineage	Petropoulos et al
E5.7.696	1.68444	-5.18203	E5	C14	Prelineage	Prelineage	Petropoulos et al
E5.7.697	1.51205	-5.18817	E5	C14	Prelineage	Prelineage	Petropoulos et al
E5.7.698	1.34991	-5.21608	E5	C14	Prelineage	Prelineage	Petropoulos et al
E5.7.700	1.56481	-5.15188	E5	C14	Prelineage	Prelineage	Petropoulos et al
E5.7.701	1.43466	-5.21713	E5	C14	Prelineage	Prelineage	Petropoulos et al
E5.7.703	1.38087	-5.28406	E5	C14	Prelineage	Prelineage	Petropoulos et al
E5.7.706	2.56843	-5.41913	E5	C21	Prelineage	Prelineage	Petropoulos et al
E5.early.31.3059	0.670124	-5.55949	E5	C14	Prelineage	Prelineage	Petropoulos et al
E5.early.31.3060	-0.262995	-6.42078	E5	C14	Morula	Morula	Petropoulos et al
E5.early.31.3062	0.799111	-5.52299	E5	C14	Prelineage	Prelineage	Petropoulos et al
E5.early.31.3064	-0.328095	-6.47883	E5	C14	Morula	Morula	Petropoulos et al
E5.early.31.3070	1.05171	-5.29906	E5	C14	Prelineage	Prelineage	Petropoulos et al
E5.early.31.3071	1.01349	-5.33781	E5	C14	Prelineage	Prelineage	Petropoulos et al
E5.early.31.3072	1.12352	-5.1903	E5	C14	Prelineage	Prelineage	Petropoulos et al
E5.early.36.3215	0.935381	-5.81114	E5	C14	Prelineage	Prelineage	Petropoulos et al
E5.early.36.3216	0.880998	-5.77736	E5	C14	Prelineage	Prelineage	Petropoulos et al
E5.early.36.3217	0.999631	-5.74719	E5	C14	Prelineage	Prelineage	Petropoulos et al
E5.early.36.3218	0.992281	-5.59431	E5	C14	Prelineage	Prelineage	Petropoulos et al
E5.early.36.3219	0.892483	-5.6598	E5	C14	Prelineage	Prelineage	Petropoulos et al
E5.early.36.3220	0.920345	-5.80338	E5	C14	Prelineage	Prelineage	Petropoulos et al
E5.early.36.3221	0.972359	-5.82795	E5	C14	Prelineage	Prelineage	Petropoulos et al
E5.early.36.3222	0.844954	-5.76551	E5	C14	Prelineage	Prelineage	Petropoulos et al
E5.early.36.3224	0.942629	-5.61269	E5	C14	Prelineage	Prelineage	Petropoulos et al
E5.early.36.3226	1.10734	-5.66853	E5	C14	Prelineage	Prelineage	Petropoulos et al
E5.13.1773	-0.688778	-2.38037	E5	C1	Epiblast	Early_EPI	Petropoulos et al
E5.13.1779	-1.12672	-2.39402	E5	C1	Epiblast	Early_EPI	Petropoulos et al
E5.13.1780	-0.879429	-2.16809	E5	C1	Epiblast	Early_EPI	Petropoulos et al
E5.14.1782	-0.43181	-2.2547	E5	C1	ICM	ICM	Petropoulos et al
E5.14.1806	-0.748907	-2.47083	E5	C1	ICM	ICM	Petropoulos et al
E5.14.1807	-0.825543	-2.51375	E5	C1	Epiblast	Early_EPI	Petropoulos et al
E5.14.1813	-0.507431	-2.43123	E5	C1	ICM	ICM	Petropoulos et al
E5.14.1918	-1.2064	-2.32943	E5	C1	Epiblast	Early_EPI	Petropoulos et al
E5.16.1898	-1.08849	-2.08222	E5	C1	Epiblast	Early_EPI	Petropoulos et al
E5.16.1909	-1.24847	-2.22682	E5	C1	Epiblast	Early_EPI	Petropoulos et al
E5.3.50	-1.29501	-2.82759	E5	C1	ICM	ICM	Petropoulos et al
E5.37.3239	-0.750801	-2.56552	E5	C1	ICM	ICM	Petropoulos et al
E5.37.3242	-0.735082	-2.58418	E5	C1	ICM	ICM	Petropoulos et al
E5.37.3246	-0.617889	-2.72732	E5	C1	ICM	ICM	Petropoulos et al
E5.40.3286	-0.903944	-2.72141	E5	C1	ICM	ICM	Petropoulos et al
E5.40.3290	-0.780792	-2.76391	E5	C1	ICM	ICM	Petropoulos et al
E5.12.1038	0.200266	-1.13937	E5	C1	EPI.PrE.INT	EPI.PrE.INT	Petropoulos et al
E5.1.31	-0.568387	-2.61418	E5	C1	ICM	ICM	Petropoulos et al
E5.14.1783	-0.121599	-1.92557	E5	C1	ICM	ICM	Petropoulos et al
E5.14.1785	0.0442711	-1.65361	E5	C1	Hypoblast	Early_Hypoblast	Petropoulos et al
E5.14.1793	-0.0438799	-1.78365	E5	C1	ICM	ICM	Petropoulos et al
E5.14.1811	0.198784	-1.2621	E5	C1	ICM	ICM	Petropoulos et al
E5.14.1812	0.106085	-1.46775	E5	C1	Hypoblast	Early_Hypoblast	Petropoulos et al
E5.16.1890	-0.690688	-2.18899	E5	C1	Epiblast	Early_EPI	Petropoulos et al
E5.16.1891	-0.389757	-2.09022	E5	C1	TE	TE	Petropoulos et al
E5.37.3243	0.196416	-1.30571	E5	C1	ICM	ICM	Petropoulos et al
E5.37.3245	0.0807815	-1.43128	E5	C1	ICM	ICM	Petropoulos et al
E5.40.3288	-0.61741	-2.99198	E5	C1	ICM	ICM	Petropoulos et al
E5.40.3289	-0.460944	-2.60439	E5	C1	ICM	ICM	Petropoulos et al
E5.40.3292	-0.552143	-2.81614	E5	C1	ICM	ICM	Petropoulos et al
E5.9.931	-0.34689	-2.9803	E5	C1	ICM	ICM	Petropoulos et al
E5.13.1750	-0.266646	-2.15851	E5	C1	Epiblast	Early_EPI	Petropoulos et al
E5.13.1771	0.0426092	-2.07899	E5	C1	EPI.PrE.INT	EPI.PrE.INT	Petropoulos et al
E5.14.1784	-0.132659	-2.05533	E5	C1	Epiblast	Early_EPI	Petropoulos et al
E5.14.1794	-0.471875	-2.30214	E5	C1	TE	TE	Petropoulos et al
E5.16.1897	-0.580322	-2.04652	E5	C1	Epiblast	Early_EPI	Petropoulos et al
E5.16.1913	-0.286052	-2.04803	E5	C1	Epiblast	Early_EPI	Petropoulos et al
E5.3.59	-0.683188	-2.7676	E5	C1	ICM	ICM	Petropoulos et al
E5.3.61	-1.10311	-2.91469	E5	C1	ICM	ICM	Petropoulos et al
E5.40.3281	-0.607977	-2.74045	E5	C1	ICM	ICM	Petropoulos et al
E5.40.3282	-0.372358	-2.6442	E5	C1	ICM	ICM	Petropoulos et al
E5.40.3287	-0.614131	-2.76478	E5	C1	ICM	ICM	Petropoulos et al
E5.40.3300	-0.611449	-2.59365	E5	C1	Epiblast	Early_EPI	Petropoulos et al
E5.8.922	-0.311601	-3.27578	E5	C1	ICM	ICM	Petropoulos et al
E5.10.936	4.91432	-4.57126	E5	C8	TE	TE	Petropoulos et al
E5.10.939	4.59416	-4.50474	E5	C8	TE	TE	Petropoulos et al
E5.11.953	-0.130913	-2.92489	E5	C1	ICM	ICM	Petropoulos et al
E5.11.955	-0.279342	-3.10268	E5	C1	ICM	ICM	Petropoulos et al
E5.11.956	-0.47549	-2.91744	E5	C1	ICM	ICM	Petropoulos et al
E5.12.1033	5.78595	-4.52136	E5	C8	TE	TE	Petropoulos et al
E5.12.1034	5.69881	-4.62675	E5	C8	TE	TE	Petropoulos et al
E5.12.1036	4.90362	-3.83472	E5	C8	TE	TE	Petropoulos et al
E5.12.1039	5.59982	-4.44497	E5	C8	TE	TE	Petropoulos et al
E5.12.1041	4.58956	-3.86663	E5	C8	EPI.PrE.INT	EPI.PrE.INT	Petropoulos et al
E5.1.28	5.30963	-5.16316	E5	C8	TE	TE	Petropoulos et al
E5.1.30	5.35939	-4.98134	E5	C8	TE	TE	Petropoulos et al
E5.13.1752	4.59496	-4.02556	E5	C8	EPI.PrE.INT	EPI.PrE.INT	Petropoulos et al
E5.13.1753	4.73806	-4.1789	E5	C8	TE	TE	Petropoulos et al
E5.13.1754	4.48598	-4.04129	E5	C8	Epiblast	Early_EPI	Petropoulos et al
E5.13.1755	4.67001	-4.01045	E5	C8	TE	TE	Petropoulos et al
E5.13.1756	4.54293	-3.90923	E5	C8	EPI.PrE.INT	EPI.PrE.INT	Petropoulos et al
E5.13.1757	4.65684	-4.11002	E5	C8	TE	TE	Petropoulos et al
E5.13.1758	4.55158	-4.08759	E5	C8	TE	TE	Petropoulos et al
E5.13.1759	4.84575	-4.2583	E5	C8	TE	TE	Petropoulos et al
E5.13.1760	5.21931	-4.6614	E5	C8	TE	TE	Petropoulos et al
E5.13.1761	5.00018	-4.558	E5	C8	TE	TE	Petropoulos et al
E5.13.1762	5.51992	-4.86207	E5	C8	TE	TE	Petropoulos et al
E5.13.1763	4.92233	-4.31046	E5	C8	TE	TE	Petropoulos et al
E5.13.1764	4.71226	-4.19116	E5	C8	TE	TE	Petropoulos et al
E5.13.1765	4.78079	-4.36411	E5	C8	EPI.PrE.INT	EPI.PrE.INT	Petropoulos et al
E5.13.1766	5.24521	-4.5391	E5	C8	TE	TE	Petropoulos et al
E5.13.1767	5.51048	-4.26716	E5	C8	TE	TE	Petropoulos et al
E5.13.1768	4.69297	-4.1482	E5	C8	TE	TE	Petropoulos et al
E5.13.1769	5.5664	-4.7998	E5	C8	TE	TE	Petropoulos et al
E5.13.1770	5.15018	-4.62036	E5	C8	TE	TE	Petropoulos et al
E5.13.1774	5.07522	-4.09748	E5	C8	TE	TE	Petropoulos et al
E5.13.1775	5.09747	-4.47354	E5	C8	TE	TE	Petropoulos et al
E5.13.1776	5.02939	-4.31015	E5	C8	TE	TE	Petropoulos et al
E5.13.1777	4.64502	-3.91894	E5	C8	EPI.PrE.INT	EPI.PrE.INT	Petropoulos et al
E5.13.1781	5.54262	-4.86601	E5	C8	TE	TE	Petropoulos et al
E5.14.1788	4.82645	-4.31803	E5	C8	TE	TE	Petropoulos et al
E5.14.1789	4.61636	-3.83258	E5	C8	Epiblast	Early_EPI	Petropoulos et al
E5.14.1790	4.5773	-4.16081	E5	C8	TE	TE	Petropoulos et al
E5.14.1791	5.59423	-4.55124	E5	C8	TE	TE	Petropoulos et al
E5.14.1795	4.60874	-3.97062	E5	C8	Epiblast	Early_EPI	Petropoulos et al
E5.14.1797	5.25366	-4.68772	E5	C8	TE	TE	Petropoulos et al
E5.14.1916	-0.319368	-2.10642	E5	C1	TE	TE	Petropoulos et al
E5.14.1919	0.0206306	-1.51852	E5	C1	EPI.PrE.INT	EPI.PrE.INT	Petropoulos et al
E5.14.1923	5.62575	-4.54539	E5	C8	TE	TE	Petropoulos et al
E5.14.1924	4.75817	-4.02927	E5	C8	TE	TE	Petropoulos et al
E5.16.1887	6.15904	-3.77936	E5	C8	TE	TE	Petropoulos et al
E5.16.1888	5.48886	-3.84104	E5	C8	TE	TE	Petropoulos et al
E5.16.1889	5.94041	-3.87756	E5	C8	TE	TE	Petropoulos et al
E5.16.1893	5.42906	-3.85407	E5	C8	TE	TE	Petropoulos et al
E5.16.1894	5.73459	-3.99097	E5	C6	TE	TE	Petropoulos et al
E5.16.1899	5.83277	-3.91429	E5	C8	TE	TE	Petropoulos et al
E5.16.1900	5.91488	-3.83976	E5	C8	TE	TE	Petropoulos et al
E5.16.1901	5.20271	-3.9304	E5	C8	TE	TE	Petropoulos et al
E5.16.1903	5.48754	-3.9427	E5	C8	TE	TE	Petropoulos et al
E5.16.1904	5.48141	-3.99523	E5	C8	TE	TE	Petropoulos et al
E5.16.1905	5.57385	-3.95868	E5	C8	TE	TE	Petropoulos et al
E5.16.1906	5.6266	-3.73393	E5	C8	TE	TE	Petropoulos et al
E5.16.1907	5.63269	-4.13552	E5	C8	TE	TE	Petropoulos et al
E5.16.1910	4.89202	-3.42507	E5	C27	Epiblast	Early_EPI	Petropoulos et al
E5.16.1912	5.81862	-3.95283	E5	C6	TE	TE	Petropoulos et al
E5.16.1914	5.19905	-3.80795	E5	C8	TE	TE	Petropoulos et al
E5.16.1915	6.03324	-4.13899	E5	C8	TE	TE	Petropoulos et al
E5.2.38	4.89034	-5.28808	E5	C8	TE	TE	Petropoulos et al
E5.2.42	4.87291	-5.08375	E5	C8	TE	TE	Petropoulos et al
E5.2.46	4.99149	-5.27491	E5	C8	TE	TE	Petropoulos et al
E5.2.47	4.81369	-5.20021	E5	C8	TE	TE	Petropoulos et al
E5.3.51	5.80277	-4.69033	E5	C8	TE	TE	Petropoulos et al
E5.3.54	5.93906	-4.63852	E5	C8	TE	TE	Petropoulos et al
E5.3.55	5.58778	-3.02386	E5	C6	TE	TE	Petropoulos et al
E5.3.56	5.82122	-4.66344	E5	C8	TE	TE	Petropoulos et al
E5.3.57	5.68755	-4.32132	E5	C8	TE	TE	Petropoulos et al
E5.37.3232	5.93185	-4.1883	E5	C8	TE	TE	Petropoulos et al
E5.37.3234	5.76324	-3.82907	E5	C8	TE	TE	Petropoulos et al
E5.37.3235	5.99925	-4.249	E5	C8	TE	TE	Petropoulos et al
E5.37.3237	5.9759	-4.21771	E5	C8	TE	TE	Petropoulos et al
E5.37.3240	-0.456505	-2.51218	E5	C1	TE	TE	Petropoulos et al
E5.39.3262	3.96103	-5.27682	E5	C21	TE	TE	Petropoulos et al
E5.39.3264	4.40525	-5.14357	E5	C21	TE	TE	Petropoulos et al
E5.40.3278	5.58463	-4.58618	E5	C8	TE	TE	Petropoulos et al
E5.40.3279	5.497	-4.21586	E5	C8	TE	TE	Petropoulos et al
E5.40.3280	-0.270478	-2.31175	E5	C1	TE	TE	Petropoulos et al
E5.40.3283	4.586	-4.66702	E5	C21	TE	TE	Petropoulos et al
E5.40.3291	5.02018	-4.57401	E5	C8	TE	TE	Petropoulos et al
E5.40.3294	4.90569	-4.56664	E5	C8	TE	TE	Petropoulos et al
E5.40.3296	-0.454707	-2.16391	E5	C1	Epiblast	Early_EPI	Petropoulos et al
E5.40.3297	4.48124	-4.25645	E5	C8	Epiblast	Early_EPI	Petropoulos et al
E5.40.3299	-0.53022	-2.18496	E5	C1	Epiblast	Early_EPI	Petropoulos et al
E5.40.3301	-0.319341	-2.25979	E5	C1	TE	TE	Petropoulos et al
E5.40.3303	-0.350881	-2.26848	E5	C1	TE	TE	Petropoulos et al
E5.41.3313	3.60721	-5.548	E5	C21	TE	TE	Petropoulos et al
E5.41.3315	3.77995	-5.56915	E5	C21	TE	TE	Petropoulos et al
E5.41.3316	3.67379	-5.43595	E5	C21	TE	TE	Petropoulos et al
E5.5.101	5.47516	-5.12022	E5	C8	TE	TE	Petropoulos et al
E5.5.96	5.43674	-4.90606	E5	C8	TE	TE	Petropoulos et al
E5.5.98	5.60793	-4.90034	E5	C8	TE	TE	Petropoulos et al
E6.10.1046	-1.76168	-2.90887	E6	C1	Epiblast	Early_EPI	Petropoulos et al
E6.10.1048	-1.66515	-2.98727	E6	C1	Epiblast	Early_EPI	Petropoulos et al
E6.10.1049	-1.59194	-2.88399	E6	C1	Epiblast	Early_EPI	Petropoulos et al
E6.10.1050	-1.6943	-2.94061	E6	C1	Epiblast	Early_EPI	Petropoulos et al
E6.10.1051	-1.46537	-3.08578	E6	C1	Epiblast	Early_EPI	Petropoulos et al
E6.10.1055	-1.18023	-2.89036	E6	C1	Epiblast	Early_EPI	Petropoulos et al
E6.10.1056	-1.44854	-2.7545	E6	C1	Epiblast	Early_EPI	Petropoulos et al
E6.10.1057	-1.67296	-2.71193	E6	C1	Epiblast	Early_EPI	Petropoulos et al
E6.12.1274	-1.40358	-1.66686	E6	C1	Epiblast	Early_EPI	Petropoulos et al
E6.12.1289	4.92679	-2.63811	E6	C1	Epiblast	Early_EPI	Petropoulos et al
E6.13.1381	-2.08235	-1.75152	E6	C1	EPI.PrE.INT	EPI.PrE.INT	Petropoulos et al
E6.13.1389	-1.93495	-1.50404	E6	C1	Epiblast	Early_EPI	Petropoulos et al
E6.17.1586	-1.82529	-2.14052	E6	C1	Epiblast	Early_EPI	Petropoulos et al
E6.17.1588	-1.82836	-2.05529	E6	C1	Epiblast	Early_EPI	Petropoulos et al
E6.17.1611	-1.86124	-1.93805	E6	C1	Epiblast	Early_EPI	Petropoulos et al
E6.17.1612	-1.59723	-2.07849	E6	C1	EPI.PrE.INT	EPI.PrE.INT	Petropoulos et al
E6.6.721	-0.393988	-2.71916	E6	C1	Epiblast	Early_EPI	Petropoulos et al
E6.6.722	-0.572249	-2.72949	E6	C1	Epiblast	Early_EPI	Petropoulos et al
E6.8.794	-1.8316	-2.02518	E6	C1	Epiblast	Early_EPI	Petropoulos et al
E6.8.801	-1.71295	-1.88355	E6	C1	Epiblast	Early_EPI	Petropoulos et al
E6.9.1022	-1.74352	-1.93647	E6	C1	Epiblast	Early_EPI	Petropoulos et al
E6.10.1043	0.346143	-0.35525	E6	C22	Hypoblast	Early_Hypoblast	Petropoulos et al
E6.10.1044	0.394376	-0.339431	E6	C22	Hypoblast	Early_Hypoblast	Petropoulos et al
E6.10.1060	0.276404	-0.885554	E6	C22	Hypoblast	Early_Hypoblast	Petropoulos et al
E6.10.1061	0.277611	-0.853879	E6	C22	Hypoblast	Early_Hypoblast	Petropoulos et al
E6.12.1281	0.648308	0.311426	E6	C22	Hypoblast	Early_Hypoblast	Petropoulos et al
E6.22.1866	5.46	-2.16273	E6	C6	EPI.PrE.INT	EPI.PrE.INT	Petropoulos et al
E6.6.718	-0.282164	-2.46001	E6	C1	Epiblast	Early_EPI	Petropoulos et al
E6.6.720	-0.392816	-2.5006	E6	C1	Epiblast	Early_EPI	Petropoulos et al
E6.8.816	-1.31766	-1.69621	E6	C1	Epiblast	Early_EPI	Petropoulos et al
E6.12.1279	4.49678	-2.31817	E6	C27	Hypoblast	Early_Hypoblast	Petropoulos et al
E6.13.1378	-1.7583	-1.15923	E6	C1	EPI.PrE.INT	EPI.PrE.INT	Petropoulos et al
E6.13.1382	0.869341	-0.183202	E6	C22	Hypoblast	Early_Hypoblast	Petropoulos et al
E6.17.1579	4.75379	-2.17673	E6	C27	TE	TE	Petropoulos et al
E6.17.1584	1.31712	-4.61351	E6	C14	Epiblast	Early_EPI	Petropoulos et al
E6.17.1617	-1.68046	-1.75467	E6	C1	EPI.PrE.INT	EPI.PrE.INT	Petropoulos et al
E6.6.715	-0.263078	-2.388	E6	C1	Epiblast	Early_EPI	Petropoulos et al
E6.8.791	5.05776	-2.63171	E6	C1	Epiblast	Early_EPI	Petropoulos et al
E6.8.792	4.67057	-2.66786	E6	C1	Epiblast	Early_EPI	Petropoulos et al
E6.8.802	4.73008	-2.66178	E6	C1	Epiblast	Early_EPI	Petropoulos et al
E6.8.813	5.13528	-2.57328	E6	C1	Epiblast	Early_EPI	Petropoulos et al
E6.8.815	-1.36575	-1.6817	E6	C1	Epiblast	Early_EPI	Petropoulos et al
E6.9.1024	-1.46286	-1.66111	E6	C1	Epiblast	Early_EPI	Petropoulos et al
E6.10.1045	0.393553	-0.403183	E6	C22	Hypoblast	Early_Hypoblast	Petropoulos et al
E6.10.1047	-1.26645	-3.04255	E6	C1	Epiblast	Early_EPI	Petropoulos et al
E6.10.1052	-1.35501	-2.97491	E6	C1	Epiblast	Early_EPI	Petropoulos et al
E6.10.1058	-1.08627	-2.77452	E6	C1	Epiblast	Early_EPI	Petropoulos et al
E6.11.1064	7.1385	-0.870098	E6	C23	TE	TE	Petropoulos et al
E6.11.1070	5.62895	2.62104	E6	C4	TE	TE	Petropoulos et al
E6.11.1076	6.84275	-3.12479	E6	C6	TE	TE	Petropoulos et al
E6.12.1266	6.17995	-3.41031	E6	C6	TE	TE	Petropoulos et al
E6.12.1267	6.29259	-3.87853	E6	C24	TE	TE	Petropoulos et al
E6.12.1268	6.32896	-3.25755	E6	C6	TE	TE	Petropoulos et al
E6.12.1270	5.9218	-2.86353	E6	C6	TE	TE	Petropoulos et al
E6.12.1271	6.09219	-0.539906	E6	C4	TE	TE	Petropoulos et al
E6.12.1272	6.03071	-2.51415	E6	C6	TE	TE	Petropoulos et al
E6.12.1273	5.38332	-2.55409	E6	C6	Hypoblast	Early_Hypoblast	Petropoulos et al
E6.12.1275	6.1688	-2.87996	E6	C6	TE	TE	Petropoulos et al
E6.12.1276	6.2323	-3.07671	E6	C6	TE	TE	Petropoulos et al
E6.12.1277	6.03853	-2.18762	E6	C6	TE	TE	Petropoulos et al
E6.12.1278	6.01324	-2.7055	E6	C6	TE	TE	Petropoulos et al
E6.12.1280	6.88712	2.3109	E6	C9	TE	TE	Petropoulos et al
E6.12.1286	6.0071	-2.58237	E6	C6	TE	TE	Petropoulos et al
E6.12.1287	6.00264	-2.79989	E6	C6	TE	TE	Petropoulos et al
E6.12.1288	6.17167	-2.43533	E6	C6	TE	TE	Petropoulos et al
E6.12.1290	6.46198	-2.74735	E6	C6	TE	TE	Petropoulos et al
E6.12.1291	6.62574	-2.62319	E6	C6	TE	TE	Petropoulos et al
E6.12.1293	7.02543	-2.66708	E6	C6	TE	TE	Petropoulos et al
E6.12.1482	6.05168	-1.46543	E6	C23	TE	TE	Petropoulos et al
E6.12.1483	5.91978	-2.38553	E6	C6	TE	TE	Petropoulos et al
E6.12.1484	6.01455	-1.2802	E6	C9	TE	TE	Petropoulos et al
E6.12.1486	6.12048	-2.89833	E6	C6	TE	TE	Petropoulos et al
E6.12.1487	5.97185	-2.64806	E6	C6	TE	TE	Petropoulos et al
E6.12.1488	6.20318	-3.02925	E6	C6	TE	TE	Petropoulos et al
E6.13.1364	6.16054	-3.05686	E6	C6	TE	TE	Petropoulos et al
E6.13.1365	6.18566	-3.12104	E6	C6	TE	TE	Petropoulos et al
E6.13.1366	6.17629	-2.85919	E6	C6	TE	TE	Petropoulos et al
E6.13.1368	6.41011	-3.02924	E6	C6	TE	TE	Petropoulos et al
E6.13.1374	6.66136	-2.93183	E6	C6	TE	TE	Petropoulos et al
E6.13.1375	7.0139	-2.32105	E6	C6	TE	TE	Petropoulos et al
E6.13.1376	6.72647	-2.49842	E6	C6	TE	TE	Petropoulos et al
E6.13.1377	5.97106	0.273507	E6	C4	TE	TE	Petropoulos et al
E6.13.1379	6.48908	-1.90127	E6	C6	TE	TE	Petropoulos et al
E6.13.1380	6.44406	-1.54114	E6	C23	TE	TE	Petropoulos et al
E6.13.1384	5.83765	0.773523	E6	C4	TE	TE	Petropoulos et al
E6.13.1386	5.93772	-0.0811894	E6	C4	TE	TE	Petropoulos et al
E6.13.1387	6.0846	-0.0372064	E6	C4	TE	TE	Petropoulos et al
E6.13.1388	5.94227	0.337303	E6	C4	TE	TE	Petropoulos et al
E6.13.1391	6.31069	-1.18033	E6	C23	TE	TE	Petropoulos et al
E6.13.1392	6.58124	-2.83237	E6	C6	TE	TE	Petropoulos et al
E6.13.1393	6.34866	-1.41314	E6	C23	TE	TE	Petropoulos et al
E6.13.1394	6.33182	-1.12916	E6	C23	TE	TE	Petropoulos et al
E6.13.1395	5.92531	0.53271	E6	C4	TE	TE	Petropoulos et al
E6.13.1396	6.39144	-2.23506	E6	C6	TE	TE	Petropoulos et al
E6.13.1397	6.05992	-0.75257	E6	C23	TE	TE	Petropoulos et al
E6.13.1398	6.21587	-1.22574	E6	C23	TE	TE	Petropoulos et al
E6.13.1399	5.84581	0.780125	E6	C4	TE	TE	Petropoulos et al
E6.13.1400	7.05081	1.32869	E6	C9	TE	TE	Petropoulos et al
E6.14.1402	5.70119	2.40752	E6	C4	TE	TE	Petropoulos et al
E6.14.1403	6.44251	-0.787434	E6	C23	TE	TE	Petropoulos et al
E6.14.1404	6.18398	-0.638747	E6	C23	TE	TE	Petropoulos et al
E6.14.1405	6.78711	1.92964	E6	C9	TE	TE	Petropoulos et al
E6.14.1406	6.57704	-0.862187	E6	C23	TE	TE	Petropoulos et al
E6.14.1407	6.63861	-0.631092	E6	C23	TE	TE	Petropoulos et al
E6.14.1409	6.49191	-1.09644	E6	C23	TE	TE	Petropoulos et al
E6.14.1410	6.57676	-0.973627	E6	C23	TE	TE	Petropoulos et al
E6.14.1411	6.58347	0.241135	E6	C23	TE	TE	Petropoulos et al
E6.14.1412	7.40533	-0.762645	E6	C23	TE	TE	Petropoulos et al
E6.14.1413	7.19998	-0.984954	E6	C3	TE	TE	Petropoulos et al
E6.14.1414	6.51076	-0.923486	E6	C23	TE	TE	Petropoulos et al
E6.14.1416	6.33218	-0.785741	E6	C23	TE	TE	Petropoulos et al
E6.14.1417	6.46314	-0.715628	E6	C23	TE	TE	Petropoulos et al
E6.14.1418	6.36562	-0.713136	E6	C23	TE	TE	Petropoulos et al
E6.14.1419	6.4232	-0.774336	E6	C23	TE	TE	Petropoulos et al
E6.14.1420	6.91886	0.998873	E6	C23	TE	TE	Petropoulos et al
E6.14.1421	6.34765	-0.581099	E6	C23	TE	TE	Petropoulos et al
E6.14.1422	6.91029	1.52624	E6	C9	TE	TE	Petropoulos et al
E6.14.1423	6.41787	-0.642809	E6	C23	TE	TE	Petropoulos et al
E6.14.1424	6.56571	-0.662679	E6	C23	TE	TE	Petropoulos et al
E6.14.1425	6.80391	-0.760592	E6	C23	TE	TE	Petropoulos et al
E6.14.1426	6.38159	-0.683661	E6	C23	TE	TE	Petropoulos et al
E6.14.1427	6.43763	-0.683397	E6	C23	TE	TE	Petropoulos et al
E6.14.1428	6.85444	-0.797725	E6	C23	TE	TE	Petropoulos et al
E6.14.1429	6.4505	-1.21604	E6	C23	TE	TE	Petropoulos et al
E6.14.1430	6.35642	-0.643041	E6	C23	TE	TE	Petropoulos et al
E6.14.1431	6.44684	-0.672992	E6	C23	TE	TE	Petropoulos et al
E6.14.1432	6.65099	-0.777336	E6	C23	TE	TE	Petropoulos et al
E6.14.1433	6.41362	-1.03809	E6	C23	Hypoblast	Early_Hypoblast	Petropoulos et al
E6.15.1434	6.35284	-3.38741	E6	C27	TE	TE	Petropoulos et al
E6.15.1435	6.76722	-3.18426	E6	C6	TE	TE	Petropoulos et al
E6.15.1436	6.97893	-3.94768	E6	C24	TE	TE	Petropoulos et al
E6.15.1438	7.01019	-3.97706	E6	C24	TE	TE	Petropoulos et al
E6.15.1439	7.03706	-4.05088	E6	C24	TE	TE	Petropoulos et al
E6.15.1441	7.30458	-3.50183	E6	C24	TE	TE	Petropoulos et al
E6.15.1442	7.44674	-3.35877	E6	C24	TE	TE	Petropoulos et al
E6.15.1445	7.6733	-3.1302	E6	C24	TE	TE	Petropoulos et al
E6.15.1446	7.3361	-3.31331	E6	C24	TE	TE	Petropoulos et al
E6.15.1447	7.02412	-3.7017	E6	C24	TE	TE	Petropoulos et al
E6.15.1450	7.19259	-3.64115	E6	C24	TE	TE	Petropoulos et al
E6.15.1451	7.40356	-3.34919	E6	C24	TE	TE	Petropoulos et al
E6.15.1453	7.49176	-3.2958	E6	C24	TE	TE	Petropoulos et al
E6.15.1454	7.14908	-3.56156	E6	C24	TE	TE	Petropoulos et al
E6.15.1455	7.33501	-3.60846	E6	C24	TE	TE	Petropoulos et al
E6.15.1457	7.19379	-3.8545	E6	C24	TE	TE	Petropoulos et al
E6.15.1458	7.26562	-3.95767	E6	C24	TE	TE	Petropoulos et al
E6.15.1460	7.27465	-4.00719	E6	C24	TE	TE	Petropoulos et al
E6.15.1461	7.22985	-3.78826	E6	C24	TE	TE	Petropoulos et al
E6.15.1462	7.29895	-3.7906	E6	C24	TE	TE	Petropoulos et al
E6.15.1463	7.25488	-3.89123	E6	C24	TE	TE	Petropoulos et al
E6.15.1465	6.96411	-3.86854	E6	C24	TE	TE	Petropoulos et al
E6.15.1466	7.00704	-4.02076	E6	C24	TE	TE	Petropoulos et al
E6.15.1467	7.03861	-3.99059	E6	C24	TE	TE	Petropoulos et al
E6.15.1468	7.06506	-3.98202	E6	C24	TE	TE	Petropoulos et al
E6.15.1469	6.85034	-4.00288	E6	C24	TE	TE	Petropoulos et al
E6.15.1470	7.13657	-3.88342	E6	C24	TE	TE	Petropoulos et al
E6.15.1471	7.14924	-3.28082	E6	C24	TE	TE	Petropoulos et al
E6.15.1473	6.94852	-4.04372	E6	C24	TE	TE	Petropoulos et al
E6.15.1474	7.16841	-3.98567	E6	C24	TE	TE	Petropoulos et al
E6.15.1475	6.8602	-4.01484	E6	C24	TE	TE	Petropoulos et al
E6.15.1476	7.00386	-3.96533	E6	C24	TE	TE	Petropoulos et al
E6.15.1477	7.09856	-3.90926	E6	C24	TE	TE	Petropoulos et al
E6.15.1478	7.07399	-3.58525	E6	C24	TE	TE	Petropoulos et al
E6.15.1479	7.18601	-3.85331	E6	C24	TE	TE	Petropoulos et al
E6.15.1481	7.12408	-3.85527	E6	C24	TE	TE	Petropoulos et al
E6.16.1493	6.0276	0.228316	E6	C4	TE	TE	Petropoulos et al
E6.16.1494	6.12915	0.22245	E6	C4	TE	TE	Petropoulos et al
E6.16.1495	5.61785	1.28387	E6	C4	TE	TE	Petropoulos et al
E6.16.1496	6.28174	-0.0356165	E6	C4	TE	TE	Petropoulos et al
E6.16.1497	5.7118	0.943827	E6	C4	TE	TE	Petropoulos et al
E6.16.1499	5.79397	-0.826551	E6	C23	Hypoblast	Early_Hypoblast	Petropoulos et al
E6.16.1500	6.05912	-0.94331	E6	C23	TE	TE	Petropoulos et al
E6.16.1501	5.71368	-1.34032	E6	C23	TE	TE	Petropoulos et al
E6.16.1503	6.48295	-2.35338	E6	C6	TE	TE	Petropoulos et al
E6.16.1504	6.08469	-0.777299	E6	C23	TE	TE	Petropoulos et al
E6.16.1505	5.85407	0.76883	E6	C4	TE	TE	Petropoulos et al
E6.17.1570	6.23452	-3.12857	E6	C6	TE	TE	Petropoulos et al
E6.17.1571	6.35809	-3.27062	E6	C6	TE	TE	Petropoulos et al
E6.17.1573	4.78453	-2.13184	E6	C27	TE	TE	Petropoulos et al
E6.17.1574	5.21483	-2.0784	E6	C27	TE	TE	Petropoulos et al
E6.17.1575	5.3048	-1.61421	E6	C27	TE	TE	Petropoulos et al
E6.17.1576	5.15651	-1.7615	E6	C27	TE	TE	Petropoulos et al
E6.17.1581	5.00851	-2.07106	E6	C27	TE	TE	Petropoulos et al
E6.17.1582	4.75462	-2.16942	E6	C27	TE	TE	Petropoulos et al
E6.17.1583	4.9504	-1.99026	E6	C27	TE	TE	Petropoulos et al
E6.17.1585	4.67097	-2.01608	E6	C27	TE	TE	Petropoulos et al
E6.17.1587	4.87252	-2.20951	E6	C27	TE	TE	Petropoulos et al
E6.17.1589	7.31325	-2.88392	E6	C6	TE	TE	Petropoulos et al
E6.17.1590	5.08269	-2.06004	E6	C27	TE	TE	Petropoulos et al
E6.17.1591	5.04781	-2.02215	E6	C27	TE	TE	Petropoulos et al
E6.17.1592	5.08088	-1.93864	E6	C27	TE	TE	Petropoulos et al
E6.17.1593	5.06564	-2.00798	E6	C27	TE	TE	Petropoulos et al
E6.17.1594	4.78836	-2.08785	E6	C27	TE	TE	Petropoulos et al
E6.17.1596	4.78414	-2.02317	E6	C27	TE	TE	Petropoulos et al
E6.17.1598	5.19573	-1.62098	E6	C27	TE	TE	Petropoulos et al
E6.17.1599	4.79095	-2.0876	E6	C27	TE	TE	Petropoulos et al
E6.17.1600	4.76668	-2.23394	E6	C27	TE	TE	Petropoulos et al
E6.17.1601	5.04968	-1.85676	E6	C27	TE	TE	Petropoulos et al
E6.17.1603	4.99325	-1.96753	E6	C27	TE	TE	Petropoulos et al
E6.17.1606	4.9746	-2.18926	E6	C27	TE	TE	Petropoulos et al
E6.17.1607	4.95944	-1.90573	E6	C27	TE	TE	Petropoulos et al
E6.17.1608	4.96261	-2.05989	E6	C27	TE	TE	Petropoulos et al
E6.17.1609	4.96979	-1.97179	E6	C27	TE	TE	Petropoulos et al
E6.17.1610	5.02911	-1.99783	E6	C27	TE	TE	Petropoulos et al
E6.17.1613	4.94541	-2.03284	E6	C27	TE	TE	Petropoulos et al
E6.17.1616	4.98662	-1.6197	E6	C27	TE	TE	Petropoulos et al
E6.17.1618	4.85464	-2.01136	E6	C27	TE	TE	Petropoulos et al
E6.17.1619	4.76793	-2.00397	E6	C27	TE	TE	Petropoulos et al
E6.17.1620	4.73058	-2.11263	E6	C27	TE	TE	Petropoulos et al
E6.17.1621	4.96357	-2.08318	E6	C27	TE	TE	Petropoulos et al
E6.1.72	6.47051	-3.52952	E6	C8	TE	TE	Petropoulos et al
E6.1.77	5.09894	-4.28185	E6	C8	TE	TE	Petropoulos et al
E6.1.78	6.57175	-3.93929	E6	C24	TE	TE	Petropoulos et al
E6.1.79	7.10418	-3.51599	E6	C24	TE	TE	Petropoulos et al
E6.1.80	6.19862	-3.9607	E6	C8	TE	TE	Petropoulos et al
E6.18.1622	6.04099	0.131819	E6	C4	TE	TE	Petropoulos et al
E6.18.1623	5.86292	0.610678	E6	C4	TE	TE	Petropoulos et al
E6.18.1624	6.11944	0.273963	E6	C4	TE	TE	Petropoulos et al
E6.18.1625	5.96363	0.229193	E6	C4	TE	TE	Petropoulos et al
E6.18.1626	6.21536	0.0878808	E6	C4	TE	TE	Petropoulos et al
E6.18.1628	6.82086	-0.349021	E6	C3	TE	TE	Petropoulos et al
E6.18.1629	6.86832	-0.461379	E6	C3	TE	TE	Petropoulos et al
E6.18.1630	7.045	-0.325506	E6	C3	TE	TE	Petropoulos et al
E6.18.1632	7.29132	-0.60999	E6	C3	TE	TE	Petropoulos et al
E6.18.1633	7.4021	-0.875674	E6	C3	TE	TE	Petropoulos et al
E6.18.1634	5.54872	1.30063	E6	C4	TE	TE	Petropoulos et al
E6.18.1635	5.96933	-0.091945	E6	C4	TE	TE	Petropoulos et al
E6.18.1636	6.09876	0.0429367	E6	C4	TE	TE	Petropoulos et al
E6.18.1637	6.1511	0.0765231	E6	C4	TE	TE	Petropoulos et al
E6.18.1638	5.70557	-0.74387	E6	C23	Hypoblast	Early_Hypoblast	Petropoulos et al
E6.18.1639	5.6742	-0.685634	E6	C23	Hypoblast	Early_Hypoblast	Petropoulos et al
E6.18.1642	-4.73227	1.42436	E6	C10	TE	TE	Petropoulos et al
E6.18.1643	5.51798	-0.529371	E6	C4	Hypoblast	Early_Hypoblast	Petropoulos et al
E6.18.1644	5.61404	-0.73902	E6	C23	Hypoblast	Early_Hypoblast	Petropoulos et al
E6.18.1645	5.44712	-0.623687	E6	C23	Hypoblast	Early_Hypoblast	Petropoulos et al
E6.1.81	5.16319	-4.75049	E6	C8	TE	TE	Petropoulos et al
E6.1.82	8.0993	-2.48237	E6	C3	TE	TE	Petropoulos et al
E6.1.83	7.96526	-2.70717	E6	C3	TE	TE	Petropoulos et al
E6.1.84	6.22264	-3.76828	E6	C8	TE	TE	Petropoulos et al
E6.1.85	5.20566	-4.93413	E6	C8	TE	TE	Petropoulos et al
E6.1.86	5.1877	-4.28501	E6	C8	TE	TE	Petropoulos et al
E6.1.88	6.37956	-3.53492	E6	C6	TE	TE	Petropoulos et al
E6.1.89	5.39227	-4.17441	E6	C8	TE	TE	Petropoulos et al
E6.1.90	5.29806	-5.29671	E6	C8	TE	TE	Petropoulos et al
E6.2.104	7.50348	-2.80353	E6	C6	TE	TE	Petropoulos et al
E6.2.105	8.34667	-2.21977	E6	C3	TE	TE	Petropoulos et al
E6.2.108	7.6125	-2.57921	E6	C6	TE	TE	Petropoulos et al
E6.2.109	7.45957	-2.59381	E6	C6	TE	TE	Petropoulos et al
E6.2.115	8.33964	-2.18325	E6	C3	TE	TE	Petropoulos et al
E6.2.116	7.49183	-2.43301	E6	C6	TE	TE	Petropoulos et al
E6.22.1846	5.70038	-2.73957	E6	C6	TE	TE	Petropoulos et al
E6.22.1847	5.7882	-2.64605	E6	C6	TE	TE	Petropoulos et al
E6.22.1848	5.88268	-2.91305	E6	C6	TE	TE	Petropoulos et al
E6.22.1849	6.00047	-2.84202	E6	C6	TE	TE	Petropoulos et al
E6.22.1850	5.92503	-2.95174	E6	C6	TE	TE	Petropoulos et al
E6.22.1851	5.7568	-2.77821	E6	C6	TE	TE	Petropoulos et al
E6.22.1852	5.60163	-2.24858	E6	C6	TE	TE	Petropoulos et al
E6.22.1853	6.0061	-3.01358	E6	C6	TE	TE	Petropoulos et al
E6.22.1854	6.36087	-3.35232	E6	C24	TE	TE	Petropoulos et al
E6.22.1856	5.93101	-2.8705	E6	C6	TE	TE	Petropoulos et al
E6.22.1857	5.83301	-2.85571	E6	C6	TE	TE	Petropoulos et al
E6.22.1858	5.91544	-2.8378	E6	C6	TE	TE	Petropoulos et al
E6.22.1859	5.74588	-2.76493	E6	C6	TE	TE	Petropoulos et al
E6.22.1860	5.77678	-2.67532	E6	C6	TE	TE	Petropoulos et al
E6.22.1861	5.8179	-2.72769	E6	C6	TE	TE	Petropoulos et al
E6.22.1862	6.71094	-2.16568	E6	C6	TE	TE	Petropoulos et al
E6.22.1863	6.6225	-0.282334	E6	C4	TE	TE	Petropoulos et al
E6.22.1867	5.99554	-2.38172	E6	C6	TE	TE	Petropoulos et al
E6.3.391	5.76115	-4.46339	E6	C8	TE	TE	Petropoulos et al
E6.6.710	5.20343	-4.03386	E6	C8	TE	TE	Petropoulos et al
E6.6.712	5.53832	-3.2364	E6	C6	TE	TE	Petropoulos et al
E6.6.713	5.13589	-4.26182	E6	C8	TE	TE	Petropoulos et al
E6.6.714	5.6094	-3.27182	E6	C6	TE	TE	Petropoulos et al
E6.6.725	5.53517	-3.03794	E6	C6	TE	TE	Petropoulos et al
E6.7.737	5.44718	-3.484	E6	C8	TE	TE	Petropoulos et al
E6.7.738	7.01327	-3.83015	E6	C24	TE	TE	Petropoulos et al
E6.7.742	7.00349	-3.76398	E6	C24	TE	TE	Petropoulos et al
E6.8.769	5.53495	-2.58112	E6	C6	Epiblast	Early_EPI	Petropoulos et al
E6.8.771	6.36013	-2.68414	E6	C6	TE	TE	Petropoulos et al
E6.8.775	6.94633	-2.7443	E6	C6	TE	TE	Petropoulos et al
E6.8.776	6.37502	-2.61098	E6	C6	TE	TE	Petropoulos et al
E6.8.784	6.42827	-2.49177	E6	C6	TE	TE	Petropoulos et al
E6.8.789	6.59249	-2.3947	E6	C6	TE	TE	Petropoulos et al
E6.8.793	6.40821	-2.49681	E6	C6	TE	TE	Petropoulos et al
E6.8.797	6.53183	-2.4076	E6	C6	TE	TE	Petropoulos et al
E6.8.799	6.37977	-2.42917	E6	C6	TE	TE	Petropoulos et al
E6.8.800	7.46496	-2.65784	E6	C6	TE	TE	Petropoulos et al
E6.8.804	6.75513	-2.80623	E6	C6	TE	TE	Petropoulos et al
E6.8.808	6.08867	0.510115	E6	C4	TE	TE	Petropoulos et al
E6.8.809	6.40344	-3.16882	E6	C6	TE	TE	Petropoulos et al
E6.8.810	6.28594	-2.77305	E6	C6	TE	TE	Petropoulos et al
E6.8.812	6.28142	-1.68522	E6	C23	TE	TE	Petropoulos et al
E6.8.814	6.18806	0.307352	E6	C4	TE	TE	Petropoulos et al
E6.8.817	6.07386	-2.15386	E6	C6	TE	TE	Petropoulos et al
E6.8.819	6.34507	-3.08061	E6	C6	TE	TE	Petropoulos et al
E6.8.825	6.50862	-3.06698	E6	C6	TE	TE	Petropoulos et al
E6.8.832	6.22874	-1.92681	E6	C6	TE	TE	Petropoulos et al
E6.9.1007	7.47925	-2.45419	E6	C6	TE	TE	Petropoulos et al
E6.9.1008	7.53059	-2.49712	E6	C6	TE	TE	Petropoulos et al
E6.9.1011	7.32091	-2.79312	E6	C6	TE	TE	Petropoulos et al
E6.9.1012	7.28268	-2.82918	E6	C6	TE	TE	Petropoulos et al
E6.9.1013	6.12279	-2.246	E6	C6	TE	TE	Petropoulos et al
E6.9.1014	6.12241	-1.38509	E6	C9	TE	TE	Petropoulos et al
E6.9.1015	6.56606	-2.61496	E6	C6	TE	TE	Petropoulos et al
E6.9.1016	7.43014	-1.79507	E6	C3	TE	TE	Petropoulos et al
E6.9.1017	7.36671	-1.85739	E6	C3	TE	TE	Petropoulos et al
E6.9.1018	7.16464	-3.01003	E6	C6	TE	TE	Petropoulos et al
E6.9.1020	6.42292	-2.60631	E6	C6	TE	TE	Petropoulos et al
E6.9.1021	7.3109	-2.86942	E6	C6	TE	TE	Petropoulos et al
E6.9.1023	6.57792	-2.29567	E6	C6	TE	TE	Petropoulos et al
E6.9.1026	6.47825	-2.82705	E6	C6	TE	TE	Petropoulos et al
E7.10.760	-2.02884	-2.71014	E7	C1	Epiblast	Early_EPI	Petropoulos et al
E7.10.761	-2.01033	-2.21209	E7	C1	Epiblast	Early_EPI	Petropoulos et al
E7.10.762	-2.11492	-2.19754	E7	C1	Epiblast	Early_EPI	Petropoulos et al
E7.10.766	-1.80113	-2.7007	E7	C1	Epiblast	Early_EPI	Petropoulos et al
E7.12.858	-1.83161	-2.77717	E7	C1	Epiblast	Early_EPI	Petropoulos et al
E7.12.869	-1.63773	-2.50978	E7	C1	Epiblast	Early_EPI	Petropoulos et al
E7.12.871	-1.73768	-2.76678	E7	C1	Epiblast	Early_EPI	Petropoulos et al
E7.17.1335	-2.07329	-2.27887	E7	C1	Epiblast	Early_EPI	Petropoulos et al
E7.17.1347	-2.21106	-1.70659	E7	C1	Epiblast	Early_EPI	Petropoulos et al
E7.17.1353	-2.20239	-1.49563	E7	C1	Epiblast	Early_EPI	Petropoulos et al
E7.6.262	-2.20827	-1.07364	E7	C1	EPI.PrE.INT	EPI.PrE.INT	Petropoulos et al
E7.8.311	-2.14885	-1.32032	E7	C1	Epiblast	Early_EPI	Petropoulos et al
E7.8.329	-2.08938	-1.54885	E7	C1	Epiblast	Early_EPI	Petropoulos et al
E7.9.569	-2.00446	-1.78004	E7	C1	Epiblast	Early_EPI	Petropoulos et al
E7.10.764	-2.01291	-2.43911	E7	C1	Epiblast	Early_EPI	Petropoulos et al
E7.10.768	-1.13657	-2.98888	E7	C1	Epiblast	Early_EPI	Petropoulos et al
E7.11.843	0.515057	0.172286	E7	C22	Hypoblast	Early_Hypoblast	Petropoulos et al
E7.11.855	0.494113	0.190007	E7	C22	Hypoblast	Early_Hypoblast	Petropoulos et al
E7.13.884	0.641881	0.506099	E7	C22	Hypoblast	Early_Hypoblast	Petropoulos et al
E7.13.892	0.525258	0.414148	E7	C22	Hypoblast	Early_Hypoblast	Petropoulos et al
E7.14.894	0.429528	-0.0344365	E7	C22	Hypoblast	Early_Hypoblast	Petropoulos et al
E7.14.904	0.804023	0.700364	E7	C22	Hypoblast	Early_Hypoblast	Petropoulos et al
E7.16.1135	0.948885	0.583997	E7	C22	Hypoblast	Early_Hypoblast	Petropoulos et al
E7.6.265	0.65059	0.744639	E7	C22	Hypoblast	Early_Hypoblast	Petropoulos et al
E7.6.266	1.22308	0.819863	E7	C25	Hypoblast	Early_Hypoblast	Petropoulos et al
E7.8.327	0.516385	0.118638	E7	C22	Hypoblast	Early_Hypoblast	Petropoulos et al
E7.9.539	0.727331	0.0114962	E7	C22	Hypoblast	Early_Hypoblast	Petropoulos et al
E7.11.842	0.571876	0.434114	E7	C22	Hypoblast	Early_Hypoblast	Petropoulos et al
E7.12.872	0.306088	-0.829348	E7	C22	Hypoblast	Early_Hypoblast	Petropoulos et al
E7.12.879	-0.00870667	-1.75008	E7	C1	EPI.PrE.INT	EPI.PrE.INT	Petropoulos et al
E7.13.882	1.00684	0.788898	E7	C22	Hypoblast	Early_Hypoblast	Petropoulos et al
E7.13.883	1.00235	0.834172	E7	C22	Hypoblast	Early_Hypoblast	Petropoulos et al
E7.14.895	4.93098	2.66602	E7	C4	Epiblast	Early_EPI	Petropoulos et al
E7.14.905	1.19119	0.819254	E7	C22	Hypoblast	Early_Hypoblast	Petropoulos et al
E7.14.908	1.49208	0.824256	E7	C22	Hypoblast	Early_Hypoblast	Petropoulos et al
E7.16.1169	1.39358	0.815612	E7	C22	Hypoblast	Early_Hypoblast	Petropoulos et al
E7.17.1342	-2.18882	-1.47144	E7	C1	Epiblast	Early_EPI	Petropoulos et al
E7.17.1343	-1.20665	-0.969859	E7	C1	Hypoblast	Early_Hypoblast	Petropoulos et al
E7.17.1346	-2.15781	-1.36404	E7	C1	Epiblast	Early_EPI	Petropoulos et al
E7.17.1348	-2.10473	-1.42308	E7	C1	Epiblast	Early_EPI	Petropoulos et al
E7.6.264	1.74281	0.887617	E7	C22	TE	TE	Petropoulos et al
E7.8.312	-1.78203	-1.03213	E7	C1	Epiblast	Early_EPI	Petropoulos et al
E7.8.317	6.54475	0.35403	E7	C1	Epiblast	Early_EPI	Petropoulos et al
E7.9.556	-1.60306	-1.23813	E7	C1	Epiblast	Early_EPI	Petropoulos et al
E7.9.571	-1.70749	-1.18483	E7	C1	Epiblast	Early_EPI	Petropoulos et al
E7.10.746	6.6503	0.744839	E7	C9	TE	TE	Petropoulos et al
E7.10.747	6.74261	0.262958	E7	C4	TE	TE	Petropoulos et al
E7.10.748	7.45064	-0.261047	E7	C3	TE	TE	Petropoulos et al
E7.10.763	7.46546	-0.533608	E7	C3	TE	TE	Petropoulos et al
E7.11.833	4.87729	2.63923	E7	C4	TE	TE	Petropoulos et al
E7.11.835	5.50231	1.80244	E7	C4	TE	TE	Petropoulos et al
E7.11.836	5.60006	1.74906	E7	C4	TE	TE	Petropoulos et al
E7.11.837	5.79984	1.17959	E7	C4	TE	TE	Petropoulos et al
E7.11.838	5.6438	1.58081	E7	C4	TE	TE	Petropoulos et al
E7.11.839	5.49206	2.84755	E7	C4	TE	TE	Petropoulos et al
E7.11.840	5.33	2.29142	E7	C4	TE	TE	Petropoulos et al
E7.11.841	1.11574	0.403383	E7	C22	Hypoblast	Early_Hypoblast	Petropoulos et al
E7.11.844	1.93843	0.913563	E7	C22	Hypoblast	Early_Hypoblast	Petropoulos et al
E7.11.845	1.72344	0.847942	E7	C22	Hypoblast	Early_Hypoblast	Petropoulos et al
E7.11.846	1.82504	0.871599	E7	C22	Hypoblast	Early_Hypoblast	Petropoulos et al
E7.11.847	1.59244	0.803393	E7	C22	Hypoblast	Early_Hypoblast	Petropoulos et al
E7.11.848	5.18032	2.2359	E7	C4	TE	TE	Petropoulos et al
E7.11.849	5.28739	2.13245	E7	C4	TE	TE	Petropoulos et al
E7.11.850	5.18941	2.02896	E7	C4	TE	TE	Petropoulos et al
E7.11.851	5.17516	2.1691	E7	C4	TE	TE	Petropoulos et al
E7.11.852	5.2536	2.01459	E7	C4	TE	TE	Petropoulos et al
E7.11.853	5.08463	2.1745	E7	C4	TE	TE	Petropoulos et al
E7.11.854	5.08982	2.16776	E7	C4	TE	TE	Petropoulos et al
E7.11.856	5.16089	2.30659	E7	C4	TE	TE	Petropoulos et al
E7.12.860	7.1827	-2.4724	E7	C6	TE	TE	Petropoulos et al
E7.12.861	5.14644	-2.88148	E7	C1	Epiblast	Early_EPI	Petropoulos et al
E7.12.862	5.70391	2.79792	E7	C4	TE	TE	Petropoulos et al
E7.12.863	7.10088	-2.37601	E7	C6	TE	TE	Petropoulos et al
E7.12.864	7.15111	-2.3584	E7	C6	TE	TE	Petropoulos et al
E7.12.870	7.30224	-2.64608	E7	C6	TE	TE	Petropoulos et al
E7.12.874	7.0564	-2.90255	E7	C6	TE	TE	Petropoulos et al
E7.12.875	7.03469	-2.46144	E7	C6	TE	TE	Petropoulos et al
E7.12.876	7.10372	-2.19108	E7	C6	TE	TE	Petropoulos et al
E7.12.878	6.94742	-2.76716	E7	C6	TE	TE	Petropoulos et al
E7.13.881	5.93764	3.38193	E7	C16	TE	TE	Petropoulos et al
E7.13.885	6.14606	3.18191	E7	C9	TE	TE	Petropoulos et al
E7.13.887	5.85424	2.34994	E7	C4	TE	TE	Petropoulos et al
E7.13.891	5.90381	3.96509	E7	C16	TE	TE	Petropoulos et al
E7.14.893	6.57217	-0.0587394	E7	C4	TE	TE	Petropoulos et al
E7.14.896	5.09055	2.70597	E7	C4	TE	TE	Petropoulos et al
E7.14.897	5.01883	2.84765	E7	C4	TE	TE	Petropoulos et al
E7.14.898	5.08277	2.66058	E7	C4	TE	TE	Petropoulos et al
E7.14.899	5.1121	2.75587	E7	C4	TE	TE	Petropoulos et al
E7.14.900	5.16546	2.68503	E7	C4	TE	TE	Petropoulos et al
E7.14.901	5.06059	2.79011	E7	C4	TE	TE	Petropoulos et al
E7.14.902	5.2726	2.96244	E7	C4	TE	TE	Petropoulos et al
E7.14.903	5.49604	3.36402	E7	C16	TE	TE	Petropoulos et al
E7.14.906	1.57436	0.844223	E7	C22	Hypoblast	Early_Hypoblast	Petropoulos et al
E7.14.907	1.52177	0.870783	E7	C22	Hypoblast	Early_Hypoblast	Petropoulos et al
E7.14.909	5.20479	2.51321	E7	C4	TE	TE	Petropoulos et al
E7.14.910	5.68201	1.8949	E7	C4	TE	TE	Petropoulos et al
E7.14.911	5.5429	1.98724	E7	C4	TE	TE	Petropoulos et al
E7.14.912	5.84111	1.27009	E7	C4	TE	TE	Petropoulos et al
E7.14.913	5.24395	2.52459	E7	C4	TE	TE	Petropoulos et al
E7.14.914	5.05184	2.49727	E7	C4	TE	TE	Petropoulos et al
E7.15.1078	7.20515	-0.213883	E7	C3	TE	TE	Petropoulos et al
E7.15.1079	7.18014	-0.0365206	E7	C3	TE	TE	Petropoulos et al
E7.15.1082	7.24931	-0.0733578	E7	C3	TE	TE	Petropoulos et al
E7.15.1083	7.25746	-0.182599	E7	C3	TE	TE	Petropoulos et al
E7.15.1087	7.01941	-0.352697	E7	C23	TE	TE	Petropoulos et al
E7.15.1090	7.07026	-0.501532	E7	C23	TE	TE	Petropoulos et al
E7.15.1094	7.42799	-0.437902	E7	C3	TE	TE	Petropoulos et al
E7.15.1096	7.32636	-0.304823	E7	C3	TE	TE	Petropoulos et al
E7.15.1098	7.992	-1.43926	E7	C3	TE	TE	Petropoulos et al
E7.15.1100	6.92158	0.0501669	E7	C3	TE	TE	Petropoulos et al
E7.16.1102	5.91612	3.18546	E7	C9	TE	TE	Petropoulos et al
E7.16.1103	6.96511	1.71485	E7	C9	TE	TE	Petropoulos et al
E7.16.1104	7.00346	1.64622	E7	C9	TE	TE	Petropoulos et al
E7.16.1105	8.01089	0.106839	E7	C3	TE	TE	Petropoulos et al
E7.16.1106	7.52881	1.24632	E7	C9	TE	TE	Petropoulos et al
E7.16.1107	6.96586	2.04729	E7	C9	TE	TE	Petropoulos et al
E7.16.1108	7.03348	1.6651	E7	C9	TE	TE	Petropoulos et al
E7.16.1109	7.10612	1.88982	E7	C9	TE	TE	Petropoulos et al
E7.16.1110	5.78573	3.51865	E7	C9	TE	TE	Petropoulos et al
E7.16.1111	7.00625	2.00956	E7	C9	TE	TE	Petropoulos et al
E7.16.1112	6.63166	2.47111	E7	C9	TE	TE	Petropoulos et al
E7.16.1113	7.04949	2.21689	E7	C9	TE	TE	Petropoulos et al
E7.16.1114	6.38817	2.84173	E7	C9	TE	TE	Petropoulos et al
E7.16.1115	6.27037	2.11276	E7	C9	TE	TE	Petropoulos et al
E7.16.1116	6.25304	1.64706	E7	C9	TE	TE	Petropoulos et al
E7.16.1118	6.51006	2.19749	E7	C9	TE	TE	Petropoulos et al
E7.16.1119	6.88884	2.1426	E7	C9	TE	TE	Petropoulos et al
E7.16.1120	6.71059	2.05721	E7	C9	TE	TE	Petropoulos et al
E7.16.1121	6.99929	1.84091	E7	C9	TE	TE	Petropoulos et al
E7.16.1122	6.66166	2.27243	E7	C9	TE	TE	Petropoulos et al
E7.16.1123	6.57389	2.66578	E7	C9	TE	TE	Petropoulos et al
E7.16.1124	7.45334	1.73188	E7	C9	TE	TE	Petropoulos et al
E7.16.1125	6.65978	2.58235	E7	C9	TE	TE	Petropoulos et al
E7.16.1126	6.82776	2.27628	E7	C9	TE	TE	Petropoulos et al
E7.16.1127	6.92495	2.20604	E7	C9	TE	TE	Petropoulos et al
E7.16.1128	6.64097	2.61691	E7	C9	TE	TE	Petropoulos et al
E7.16.1129	7.50729	1.78698	E7	C9	TE	TE	Petropoulos et al
E7.16.1130	6.55268	2.61674	E7	C9	TE	TE	Petropoulos et al
E7.16.1131	7.10873	1.18117	E7	C4	TE	TE	Petropoulos et al
E7.16.1132	6.76075	2.15261	E7	C9	TE	TE	Petropoulos et al
E7.16.1133	7.13844	2.1974	E7	C9	TE	TE	Petropoulos et al
E7.16.1134	7.06439	2.03118	E7	C9	TE	TE	Petropoulos et al
E7.16.1136	6.55898	2.45795	E7	C9	TE	TE	Petropoulos et al
E7.16.1138	7.35876	2.01389	E7	C9	TE	TE	Petropoulos et al
E7.16.1139	6.83163	2.42248	E7	C9	TE	TE	Petropoulos et al
E7.16.1141	6.88001	2.111	E7	C9	TE	TE	Petropoulos et al
E7.16.1142	6.69558	2.56388	E7	C9	TE	TE	Petropoulos et al
E7.16.1143	6.71948	2.18641	E7	C9	TE	TE	Petropoulos et al
E7.16.1144	5.75716	3.46082	E7	C16	TE	TE	Petropoulos et al
E7.16.1146	6.39863	2.87975	E7	C9	TE	TE	Petropoulos et al
E7.16.1147	6.39289	2.86134	E7	C9	TE	TE	Petropoulos et al
E7.16.1148	6.48004	2.69436	E7	C9	TE	TE	Petropoulos et al
E7.16.1149	7.00995	2.20648	E7	C9	TE	TE	Petropoulos et al
E7.16.1150	8.00517	0.662911	E7	C9	TE	TE	Petropoulos et al
E7.16.1152	8.15332	0.761043	E7	C9	TE	TE	Petropoulos et al
E7.16.1153	7.7499	1.47033	E7	C9	TE	TE	Petropoulos et al
E7.16.1154	7.41768	1.8955	E7	C9	TE	TE	Petropoulos et al
E7.16.1155	7.12929	1.97584	E7	C9	TE	TE	Petropoulos et al
E7.16.1156	7.71896	1.43808	E7	C9	TE	TE	Petropoulos et al
E7.16.1157	7.5369	1.49267	E7	C9	TE	TE	Petropoulos et al
E7.16.1158	7.65141	1.44774	E7	C9	TE	TE	Petropoulos et al
E7.16.1159	7.6308	1.62963	E7	C9	TE	TE	Petropoulos et al
E7.16.1160	7.6443	1.39079	E7	C9	TE	TE	Petropoulos et al
E7.16.1161	7.62676	0.983576	E7	C9	TE	TE	Petropoulos et al
E7.16.1162	7.32104	2.00716	E7	C9	TE	TE	Petropoulos et al
E7.16.1163	7.1972	1.82608	E7	C9	TE	TE	Petropoulos et al
E7.16.1164	6.67858	0.690788	E7	C4	TE	TE	Petropoulos et al
E7.16.1165	7.15744	2.12683	E7	C9	TE	TE	Petropoulos et al
E7.16.1166	6.73772	2.53796	E7	C9	TE	TE	Petropoulos et al
E7.16.1167	6.47394	2.73625	E7	C9	TE	TE	Petropoulos et al
E7.16.1168	6.60034	2.6714	E7	C9	TE	TE	Petropoulos et al
E7.16.1170	6.85292	2.42345	E7	C9	TE	TE	Petropoulos et al
E7.17.1301	8.19187	0.861228	E7	C9	TE	TE	Petropoulos et al
E7.17.1302	7.93825	0.99902	E7	C9	TE	TE	Petropoulos et al
E7.17.1303	7.73329	1.39995	E7	C9	TE	TE	Petropoulos et al
E7.17.1304	7.84571	1.02508	E7	C9	TE	TE	Petropoulos et al
E7.17.1305	7.9718	1.00885	E7	C9	TE	TE	Petropoulos et al
E7.17.1306	7.90943	0.782016	E7	C9	TE	TE	Petropoulos et al
E7.17.1307	6.87993	1.46331	E7	C9	TE	TE	Petropoulos et al
E7.17.1308	7.24537	1.5891	E7	C9	TE	TE	Petropoulos et al
E7.17.1309	6.29792	1.53536	E7	C4	TE	TE	Petropoulos et al
E7.17.1310	7.57449	0.454963	E7	C3	TE	TE	Petropoulos et al
E7.17.1311	5.96261	1.45098	E7	C4	TE	TE	Petropoulos et al
E7.17.1312	7.85179	1.07437	E7	C9	TE	TE	Petropoulos et al
E7.17.1313	8.10809	0.979696	E7	C9	TE	TE	Petropoulos et al
E7.17.1314	7.60695	1.33722	E7	C9	TE	TE	Petropoulos et al
E7.17.1315	7.74994	1.33348	E7	C9	TE	TE	Petropoulos et al
E7.17.1316	7.44626	1.58844	E7	C9	TE	TE	Petropoulos et al
E7.17.1317	7.47619	1.60599	E7	C9	TE	TE	Petropoulos et al
E7.17.1318	7.56335	1.50608	E7	C9	TE	TE	Petropoulos et al
E7.17.1320	7.5749	1.55333	E7	C9	TE	TE	Petropoulos et al
E7.17.1321	8.01985	0.769625	E7	C9	TE	TE	Petropoulos et al
E7.17.1323	8.14054	-0.529545	E7	C3	TE	TE	Petropoulos et al
E7.17.1324	8.14022	0.710437	E7	C9	TE	TE	Petropoulos et al
E7.17.1326	7.29908	1.5563	E7	C9	TE	TE	Petropoulos et al
E7.17.1327	7.961	1.02784	E7	C9	TE	TE	Petropoulos et al
E7.17.1329	7.89347	0.561771	E7	C9	TE	TE	Petropoulos et al
E7.17.1330	8.18292	0.635488	E7	C9	TE	TE	Petropoulos et al
E7.17.1331	8.24293	0.253553	E7	C3	TE	TE	Petropoulos et al
E7.17.1332	7.99376	0.957766	E7	C9	TE	TE	Petropoulos et al
E7.17.1333	7.31164	1.44063	E7	C9	TE	TE	Petropoulos et al
E7.17.1334	5.05927	2.43638	E7	C1	Epiblast	Early_EPI	Petropoulos et al
E7.17.1336	6.87463	1.36306	E7	C9	TE	TE	Petropoulos et al
E7.17.1337	7.47094	1.19417	E7	C9	TE	TE	Petropoulos et al
E7.17.1338	7.43663	1.4216	E7	C9	TE	TE	Petropoulos et al
E7.17.1339	6.01289	1.33576	E7	C4	TE	TE	Petropoulos et al
E7.17.1340	7.67895	0.947651	E7	C9	TE	TE	Petropoulos et al
E7.17.1341	6.04946	1.37365	E7	C4	TE	TE	Petropoulos et al
E7.17.1344	8.06681	0.879942	E7	C9	TE	TE	Petropoulos et al
E7.17.1345	6.35861	1.17731	E7	C4	TE	TE	Petropoulos et al
E7.17.1349	8.15078	0.793855	E7	C9	TE	TE	Petropoulos et al
E7.17.1350	6.47822	0.988246	E7	C4	TE	TE	Petropoulos et al
E7.17.1351	6.75233	1.07624	E7	C4	TE	TE	Petropoulos et al
E7.17.1352	7.98917	0.966511	E7	C9	TE	TE	Petropoulos et al
E7.19.1538	8.08732	-1.29001	E7	C3	TE	TE	Petropoulos et al
E7.19.1542	5.52592	1.43309	E7	C4	TE	TE	Petropoulos et al
E7.19.1543	7.31002	-0.539458	E7	C3	TE	TE	Petropoulos et al
E7.19.1544	5.84756	2.33869	E7	C4	TE	TE	Petropoulos et al
E7.19.1545	6.04054	0.807175	E7	C4	TE	TE	Petropoulos et al
E7.19.1546	5.97404	0.89773	E7	C4	TE	TE	Petropoulos et al
E7.19.1547	6.03353	0.712447	E7	C4	TE	TE	Petropoulos et al
E7.19.1548	6.06197	0.736406	E7	C4	TE	TE	Petropoulos et al
E7.19.1549	6.12977	0.622864	E7	C4	TE	TE	Petropoulos et al
E7.19.1550	6.09701	0.759276	E7	C4	TE	TE	Petropoulos et al
E7.19.1551	6.14439	0.680217	E7	C4	TE	TE	Petropoulos et al
E7.19.1552	6.05801	0.830891	E7	C4	TE	TE	Petropoulos et al
E7.19.1553	6.2527	2.52015	E7	C9	TE	TE	Petropoulos et al
E7.19.1554	7.84507	-0.959304	E7	C3	TE	TE	Petropoulos et al
E7.19.1556	8.12292	-1.42132	E7	C3	TE	TE	Petropoulos et al
E7.19.1564	6.46051	0.315424	E7	C4	TE	TE	Petropoulos et al
E7.19.1565	5.61764	1.43746	E7	C4	TE	TE	Petropoulos et al
E7.19.1566	7.23197	-0.755919	E7	C23	TE	TE	Petropoulos et al
E7.19.1567	7.87148	-1.101	E7	C3	TE	TE	Petropoulos et al
E7.19.1568	7.87874	-1.06752	E7	C3	TE	TE	Petropoulos et al
E7.19.1569	7.97272	-1.11048	E7	C3	TE	TE	Petropoulos et al
E7.2.138	7.94082	-0.912297	E7	C3	TE	TE	Petropoulos et al
E7.2.139	7.34611	0.222692	E7	C3	TE	TE	Petropoulos et al
E7.2.141	7.78327	-0.387181	E7	C3	TE	TE	Petropoulos et al
E7.2.142	6.6882	0.72722	E7	C4	TE	TE	Petropoulos et al
E7.2.144	7.87723	-0.528323	E7	C3	TE	TE	Petropoulos et al
E7.2.145	5.95829	1.63956	E7	C4	TE	TE	Petropoulos et al
E7.2.146	7.23245	0.329004	E7	C3	TE	TE	Petropoulos et al
E7.2.147	4.93855	5.13676	E7	C13	TE	TE	Petropoulos et al
E7.2.148	7.65789	-0.108745	E7	C3	TE	TE	Petropoulos et al
E7.2.149	5.85719	2.04382	E7	C4	TE	TE	Petropoulos et al
E7.2.151	4.7366	4.55674	E7	C13	TE	TE	Petropoulos et al
E7.2.152	7.52045	-0.129902	E7	C3	TE	TE	Petropoulos et al
E7.2.153	7.89372	-0.616789	E7	C3	TE	TE	Petropoulos et al
E7.2.154	7.49686	-0.249534	E7	C3	TE	TE	Petropoulos et al
E7.2.155	7.7713	-0.857486	E7	C3	TE	TE	Petropoulos et al
E7.2.156	7.60641	0.0524155	E7	C3	TE	TE	Petropoulos et al
E7.2.157	7.89004	-0.325224	E7	C3	TE	TE	Petropoulos et al
E7.2.158	6.79814	0.700602	E7	C4	TE	TE	Petropoulos et al
E7.2.159	7.22919	0.308722	E7	C3	TE	TE	Petropoulos et al
E7.2.160	7.62379	-0.136999	E7	C3	TE	TE	Petropoulos et al
E7.2.163	7.39756	0.142723	E7	C3	TE	TE	Petropoulos et al
E7.2.164	7.7948	-1.17436	E7	C3	TE	TE	Petropoulos et al
E7.2.165	7.68956	-0.357948	E7	C3	TE	TE	Petropoulos et al
E7.2.166	7.469	-0.000699009	E7	C3	TE	TE	Petropoulos et al
E7.3.167	6.28355	0.262012	E7	C4	TE	TE	Petropoulos et al
E7.3.168	7.04118	-1.44481	E7	C3	TE	TE	Petropoulos et al
E7.3.170	7.32182	-0.939986	E7	C3	TE	TE	Petropoulos et al
E7.3.172	7.23988	-0.376617	E7	C3	TE	TE	Petropoulos et al
E7.3.173	7.32937	-1.02118	E7	C3	TE	TE	Petropoulos et al
E7.3.174	7.15629	-0.603581	E7	C3	TE	TE	Petropoulos et al
E7.3.175	6.56597	-0.11452	E7	C4	TE	TE	Petropoulos et al
E7.3.176	7.24271	-0.813237	E7	C3	TE	TE	Petropoulos et al
E7.3.177	7.23925	-2.03833	E7	C6	TE	TE	Petropoulos et al
E7.3.178	7.44857	-1.12778	E7	C3	TE	TE	Petropoulos et al
E7.3.179	6.86348	-0.0668384	E7	C3	TE	TE	Petropoulos et al
E7.3.181	7.08627	-0.760868	E7	C3	TE	TE	Petropoulos et al
E7.3.183	6.98516	-1.76889	E7	C6	TE	TE	Petropoulos et al
E7.3.185	7.32328	-0.520593	E7	C3	TE	TE	Petropoulos et al
E7.3.186	7.41589	-0.21278	E7	C3	TE	TE	Petropoulos et al
E7.3.187	7.20859	-0.826799	E7	C3	TE	TE	Petropoulos et al
E7.3.189	7.32837	-0.420801	E7	C3	TE	TE	Petropoulos et al
E7.3.190	7.16519	-1.19559	E7	C3	TE	TE	Petropoulos et al
E7.4.191	7.99486	0.00523332	E7	C3	TE	TE	Petropoulos et al
E7.4.192	8.28884	-0.457314	E7	C3	TE	TE	Petropoulos et al
E7.4.193.1	8.28749	-1.96076	E7	C3	TE	TE	Petropoulos et al
E7.4.193.2	8.24982	-1.9536	E7	C3	TE	TE	Petropoulos et al
E7.4.194	7.95761	-0.502376	E7	C3	TE	TE	Petropoulos et al
E7.4.195	8.17881	-0.475353	E7	C3	TE	TE	Petropoulos et al
E7.4.196	8.08349	-0.145783	E7	C3	TE	TE	Petropoulos et al
E7.4.197	8.31244	-1.8149	E7	C3	TE	TE	Petropoulos et al
E7.4.198	8.15168	-0.498679	E7	C3	TE	TE	Petropoulos et al
E7.4.200	7.93608	0.0672864	E7	C3	TE	TE	Petropoulos et al
E7.4.202	7.99137	-0.965352	E7	C3	TE	TE	Petropoulos et al
E7.4.203	6.11655	0.985756	E7	C4	TE	TE	Petropoulos et al
E7.4.204	8.09114	-0.265993	E7	C3	TE	TE	Petropoulos et al
E7.4.205	8.14269	-0.87932	E7	C3	TE	TE	Petropoulos et al
E7.4.206	8.19114	-0.527224	E7	C3	TE	TE	Petropoulos et al
E7.4.207	7.37963	0.364094	E7	C3	TE	TE	Petropoulos et al
E7.4.208	7.7671	0.0409493	E7	C3	TE	TE	Petropoulos et al
E7.4.210	7.89947	-0.124594	E7	C3	TE	TE	Petropoulos et al
E7.4.211	7.91737	0.0296769	E7	C3	TE	TE	Petropoulos et al
E7.4.212	8.05928	-0.591601	E7	C3	TE	TE	Petropoulos et al
E7.4.213	8.13935	-0.100704	E7	C3	TE	TE	Petropoulos et al
E7.4.214	8.19935	-0.143652	E7	C3	TE	TE	Petropoulos et al
E7.4.216	8.16624	-1.95897	E7	C3	TE	TE	Petropoulos et al
E7.4.217	7.996	-0.151224	E7	C3	TE	TE	Petropoulos et al
E7.4.218	8.20793	-1.61317	E7	C3	TE	TE	Petropoulos et al
E7.4.219	8.09003	-0.59054	E7	C3	TE	TE	Petropoulos et al
E7.4.220	7.9343	0.0875906	E7	C3	TE	TE	Petropoulos et al
E7.4.221	8.12402	-0.308292	E7	C3	TE	TE	Petropoulos et al
E7.4.222	8.06144	-0.00605663	E7	C3	TE	TE	Petropoulos et al
E7.4.223	8.05458	-0.167435	E7	C3	TE	TE	Petropoulos et al
E7.4.224	8.11714	-0.488587	E7	C3	TE	TE	Petropoulos et al
E7.4.225	8.2072	-0.375822	E7	C3	TE	TE	Petropoulos et al
E7.4.226	7.97323	0.149998	E7	C3	TE	TE	Petropoulos et al
E7.4.227	8.00307	-0.315543	E7	C3	TE	TE	Petropoulos et al
E7.4.228	8.22665	-0.444421	E7	C3	TE	TE	Petropoulos et al
E7.4.229	8.134	-1.50213	E7	C3	TE	TE	Petropoulos et al
E7.4.230	8.06488	-0.897807	E7	C3	TE	TE	Petropoulos et al
E7.5.232	7.61064	-0.153683	E7	C3	TE	TE	Petropoulos et al
E7.5.233	7.63535	-0.418095	E7	C3	TE	TE	Petropoulos et al
E7.5.235	8.35611	-2.092	E7	C3	TE	TE	Petropoulos et al
E7.5.237	7.69194	-2.53559	E7	C6	TE	TE	Petropoulos et al
E7.5.240	7.63254	-2.30275	E7	C6	TE	TE	Petropoulos et al
E7.5.241	7.59205	-2.38061	E7	C6	TE	TE	Petropoulos et al
E7.5.243	8.37692	-2.1062	E7	C3	TE	TE	Petropoulos et al
E7.5.245	7.59759	-2.1186	E7	C6	TE	TE	Petropoulos et al
E7.5.246	8.26902	-2.14946	E7	C3	TE	TE	Petropoulos et al
E7.6.247	5.5239	2.37415	E7	C4	TE	TE	Petropoulos et al
E7.6.248	5.37314	2.27813	E7	C4	TE	TE	Petropoulos et al
E7.6.249	5.56924	2.26371	E7	C4	TE	TE	Petropoulos et al
E7.6.250	5.64276	2.24376	E7	C4	TE	TE	Petropoulos et al
E7.6.251	5.32061	2.35157	E7	C4	TE	TE	Petropoulos et al
E7.6.252	5.36138	2.57036	E7	C4	TE	TE	Petropoulos et al
E7.6.253	5.45695	1.65318	E7	C4	TE	TE	Petropoulos et al
E7.6.254	5.31708	2.69024	E7	C4	TE	TE	Petropoulos et al
E7.6.255	5.37181	2.49189	E7	C4	TE	TE	Petropoulos et al
E7.6.257	5.53238	2.17137	E7	C4	TE	TE	Petropoulos et al
E7.6.258	5.20321	2.03306	E7	C4	TE	TE	Petropoulos et al
E7.6.259	1.98688	0.973381	E7	C22	Hypoblast	Early_Hypoblast	Petropoulos et al
E7.6.260	6.89926	-0.357102	E7	C3	TE	TE	Petropoulos et al
E7.6.261	4.95419	2.0735	E7	C4	EPI.PrE.INT	EPI.PrE.INT	Petropoulos et al
E7.6.267	6.77112	-0.145351	E7	C3	TE	TE	Petropoulos et al
E7.6.274	5.72498	1.31556	E7	C4	TE	TE	Petropoulos et al
E7.6.275	5.46901	2.88331	E7	C4	TE	TE	Petropoulos et al
E7.6.276	6.54122	-0.100532	E7	C4	TE	TE	Petropoulos et al
E7.6.278	6.86881	1.38568	E7	C9	TE	TE	Petropoulos et al
E7.7.280	7.39503	-0.352859	E7	C3	TE	TE	Petropoulos et al
E7.7.281	5.65285	2.08295	E7	C4	TE	TE	Petropoulos et al
E7.7.282	6.13085	0.468708	E7	C4	TE	TE	Petropoulos et al
E7.7.283	7.31557	-1.20521	E7	C3	TE	TE	Petropoulos et al
E7.7.284	7.16786	-0.445958	E7	C3	TE	TE	Petropoulos et al
E7.7.285	7.02684	-0.563104	E7	C3	TE	TE	Petropoulos et al
E7.7.286	6.70669	-0.210935	E7	C23	TE	TE	Petropoulos et al
E7.7.293	7.30732	-1.0698	E7	C3	TE	TE	Petropoulos et al
E7.7.294	7.16354	-0.529302	E7	C3	TE	TE	Petropoulos et al
E7.7.299	7.41849	-1.10055	E7	C3	TE	TE	Petropoulos et al
E7.7.300	7.407	-1.00198	E7	C3	TE	TE	Petropoulos et al
E7.7.301	5.29975	4.40836	E7	C16	TE	TE	Petropoulos et al
E7.7.302	7.34535	-0.837246	E7	C3	TE	TE	Petropoulos et al
E7.7.307	6.76274	-0.898258	E7	C23	TE	TE	Petropoulos et al
E7.7.309	7.4149	-0.871342	E7	C3	TE	TE	Petropoulos et al
E7.7.310	6.15075	0.468278	E7	C4	TE	TE	Petropoulos et al
E7.8.313	7.1585	0.815248	E7	C9	TE	TE	Petropoulos et al
E7.8.314	7.09031	0.629865	E7	C9	TE	TE	Petropoulos et al
E7.8.315	7.19385	0.996626	E7	C9	TE	TE	Petropoulos et al
E7.8.316	7.04079	0.877543	E7	C9	TE	TE	Petropoulos et al
E7.8.318	6.94267	0.538171	E7	C9	TE	TE	Petropoulos et al
E7.8.319	7.25868	0.876432	E7	C9	TE	TE	Petropoulos et al
E7.8.320	7.6173	0.680555	E7	C9	TE	TE	Petropoulos et al
E7.8.321	7.53954	0.565011	E7	C9	TE	TE	Petropoulos et al
E7.8.322	7.21774	0.821373	E7	C9	TE	TE	Petropoulos et al
E7.8.323	7.32422	0.799476	E7	C9	TE	TE	Petropoulos et al
E7.8.324	7.16121	1.03047	E7	C9	TE	TE	Petropoulos et al
E7.8.325	6.98111	1.00553	E7	C9	TE	TE	Petropoulos et al
E7.8.328	7.6682	0.518052	E7	C9	TE	TE	Petropoulos et al
E7.8.330	7.30276	0.830157	E7	C9	TE	TE	Petropoulos et al
E7.8.331	7.13752	1.08529	E7	C9	TE	TE	Petropoulos et al
E7.8.333	7.04795	0.799784	E7	C9	TE	TE	Petropoulos et al
E7.8.335	7.50919	0.384616	E7	C9	TE	TE	Petropoulos et al
E7.8.339	7.01375	1.17018	E7	C9	TE	TE	Petropoulos et al
E7.8.340	7.50616	0.498226	E7	C9	TE	TE	Petropoulos et al
E7.8.341	7.88811	-0.0391157	E7	C3	TE	TE	Petropoulos et al
E7.8.342	7.20306	0.962198	E7	C9	TE	TE	Petropoulos et al
E7.8.343	6.99567	0.775613	E7	C9	TE	TE	Petropoulos et al
E7.8.344	7.44118	0.416701	E7	C9	TE	TE	Petropoulos et al
E7.8.347	7.09311	1.0799	E7	C9	TE	TE	Petropoulos et al
E7.8.350	7.70225	0.285879	E7	C3	TE	TE	Petropoulos et al
E7.9.531	7.34564	-1.15464	E7	C3	TE	TE	Petropoulos et al
E7.9.532	7.12989	-1.90277	E7	C6	TE	TE	Petropoulos et al
E7.9.534	7.5322	-1.92579	E7	C3	TE	TE	Petropoulos et al
E7.9.535	7.37934	-1.41127	E7	C3	TE	TE	Petropoulos et al
E7.9.536	7.09509	-1.76356	E7	C6	TE	TE	Petropoulos et al
E7.9.537	6.97561	-2.98356	E7	C24	TE	TE	Petropoulos et al
E7.9.538	7.32943	-1.09318	E7	C3	TE	TE	Petropoulos et al
E7.9.541	5.64856	1.21379	E7	C4	TE	TE	Petropoulos et al
E7.9.545	6.95898	-2.19594	E7	C6	TE	TE	Petropoulos et al
E7.9.546	7.50897	-1.30124	E7	C3	TE	TE	Petropoulos et al
E7.9.548	6.93413	-2.51092	E7	C6	TE	TE	Petropoulos et al
E7.9.549	7.04866	-0.854746	E7	C3	TE	TE	Petropoulos et al
E7.9.551	6.80561	-2.19118	E7	C6	TE	TE	Petropoulos et al
E7.9.555	7.14828	-0.729109	E7	C3	TE	TE	Petropoulos et al
E7.9.557	6.53063	-1.5521	E7	C23	TE	TE	Petropoulos et al
E7.9.559	6.65286	-1.73203	E7	C6	TE	TE	Petropoulos et al
E7.9.560	6.61988	-1.9055	E7	C6	TE	TE	Petropoulos et al
E7.9.561	6.52489	-2.05878	E7	C6	TE	TE	Petropoulos et al
E7.9.562	5.76036	-1.69577	E7	C23	TE	TE	Petropoulos et al
E7.9.563	7.37998	-1.45493	E7	C3	TE	TE	Petropoulos et al
E7.9.564	7.14749	-0.712239	E7	C3	TE	TE	Petropoulos et al
E7.9.567	7.23738	-2.11468	E7	C6	TE	TE	Petropoulos et al
E7.9.568	6.74603	-1.82014	E7	C6	TE	TE	Petropoulos et al
E7.9.570	7.32608	-1.96228	E7	C6	TE	TE	Petropoulos et al
E7.9.573	6.88064	-1.77447	E7	C6	TE	TE	Petropoulos et al
nBG_Day7.1.pTEICM_3	8.20578	-1.45886	E7	C3	TE	TE	Yanagida et al
nBG_Day7.1.pTEICM_4	-7.30369	5.76009	E7	C2	TE	TE	Yanagida et al
nBG_Day7.1.pTEICM_8	8.01099	-0.696361	E7	C3	TE	TE	Yanagida et al
nBG_Day6.3.pTEICM_2	-1.40961	-1.96017	E6	C1	Epiblast	Early_EPI	Yanagida et al
nBG_Day6.3.pTEICM_4	-1.17255	-1.17375	E6	C1	Epiblast	Early_EPI	Yanagida et al
nBG_Day6.3.pTEICM_5	-0.0657932	-1.55914	E6	C1	TE	TE	Yanagida et al
nBG_Day6.3.pTEICM_6	-1.75893	-2.31676	E6	C1	Epiblast	Early_EPI	Yanagida et al
nBG_Day6.3.pTEICM_7	7.1418	-0.970345	E6	C23	TE	TE	Yanagida et al
nBG_Day6.3.pTEICM_8	7.3627	-1.00019	E6	C23	Epiblast	Early_EPI	Yanagida et al
nBG_Day7.1.pTEICM_9	7.91939	-0.748128	E7	C3	TE	TE	Yanagida et al
nBG_Day6.3.pTEICM_9	0.0545316	-1.50389	E6	C1	Hypoblast	Early_Hypoblast	Yanagida et al
nBG_Day6.3.pTEICM_11	0.197217	-1.30133	E6	C1	TE	TE	Yanagida et al
nBG_Day6.4.pTEICM_1	8.19696	-1.06799	E6	C3	TE	TE	Yanagida et al
nBG_Day6.4.pTEICM_2	7.68505	-0.309922	E6	C3	TE	TE	Yanagida et al
nBG_Day6.4.pTEICM_3	-2.16505	-2.04478	E6	C1	Epiblast	Early_EPI	Yanagida et al
nBG_Day6.4.pTEICM_4	8.2513	-1.06095	E6	C3	TE	TE	Yanagida et al
nBG_Day6.4.pTEICM_5	6.34304	-1.28993	E6	C23	TE	TE	Yanagida et al
nBG_Day6.4.pTEICM_6	0.542801	0.115556	E6	C22	Hypoblast	Early_Hypoblast	Yanagida et al
nBG_Day6.4.pTEICM_7	8.13062	-1.10891	E6	C3	TE	TE	Yanagida et al
nBG_Day6.4.pTEICM_8	6.52486	-0.627412	E6	C23	TE	TE	Yanagida et al
nBG_Day6.4.pTEICM_9	6.27024	0.515657	E6	C4	TE	TE	Yanagida et al
nBG_Day6.4.pTEICM_10	0.573001	-0.125046	E6	C22	Hypoblast	Early_Hypoblast	Yanagida et al
nBG_Day6.4.pTEICM_11	-1.78107	-2.84815	E6	C1	Epiblast	Early_EPI	Yanagida et al
nBG_Day6.4.pTEICM_16	6.82717	-0.901335	E6	C23	TE	TE	Yanagida et al
nBG_Day6.4.pTEICM_17	6.99893	0.874466	E6	C9	TE	TE	Yanagida et al
nBG_Day6.4.pTEICM_18	6.15642	0.408143	E6	C4	TE	TE	Yanagida et al
nBG_Day7.2.pTEICM_24	7.9912	-0.386758	E7	C3	TE	TE	Yanagida et al
nBG_Day6.4.pTEICM_19	8.16552	-1.09894	E6	C3	TE	TE	Yanagida et al
nBG_Day6.4.pTEICM_21	7.7885	0.0164257	E6	C3	TE	TE	Yanagida et al
nBG_Day6.4.pTEICM_25	7.50091	-1.28534	E6	C3	TE	TE	Yanagida et al
nBG_Day6.4.pTEICM_26	8.16588	-1.0076	E6	C3	TE	TE	Yanagida et al
nBG_Day7.2.pTEICM_33	0.599719	0.108618	E7	C22	Hypoblast	Early_Hypoblast	Yanagida et al
nBG_Day7.2.pTEICM_34	8.0119	-0.322282	E7	C3	TE	TE	Yanagida et al
nBG_Day7.2.pTEICM_35	6.15433	-1.85936	E7	C23	TE	TE	Yanagida et al
nBG_Day7.2.pTEICM_36	6.85194	0.649417	E7	C9	TE	TE	Yanagida et al
nBG_Day7.2.pTEICM_37	0.547166	0.174741	E7	C22	Hypoblast	Early_Hypoblast	Yanagida et al
nBG_Day7.2.mTE_1	8.01676	0.14009	E7	C3	TE	TE	Yanagida et al
nBG_Day7.2.mTE_2	7.16646	-2.32448	E7	C6	TE	TE	Yanagida et al
nBG_Day6.4.pTEICM_27	8.1944	-1.18937	E6	C3	TE	TE	Yanagida et al
nBG_Day6.4.pTEICM_28	7.77085	-0.617107	E6	C3	TE	TE	Yanagida et al
nBG_Day7.2.mTE_3	7.9928	-1.78447	E7	C3	TE	TE	Yanagida et al
nBG_Day7.2.mTE_4	7.01807	-2.20779	E7	C6	TE	TE	Yanagida et al
nBG_Day7.2.mTE_5	7.13348	-2.27198	E7	C6	TE	TE	Yanagida et al
nBG_Day7.2.mTE_6	7.0699	-2.10633	E7	C6	TE	TE	Yanagida et al
nBG_Day7.2.mTE_7	7.05539	-2.32604	E7	C6	TE	TE	Yanagida et al
nBG_Day7.2.mTE_8	7.83122	-2.12493	E7	C3	TE	TE	Yanagida et al
nBG_Day7.2.mTE_9	7.00626	-2.40487	E7	C6	TE	TE	Yanagida et al
nBG_Day6.4.pTEICM_37	5.81238	-1.13232	E6	C27	TE	TE	Yanagida et al
nBG_Day6.4.mTE_4	6.36948	-2.23255	E6	C6	TE	TE	Yanagida et al
nBG_Day6.4.mTE_5	7.32991	-2.54117	E6	C3	TE	TE	Yanagida et al
nBG_Day7.2.mTE_11	8.02659	-1.77625	E7	C3	TE	TE	Yanagida et al
nBG_Day7.3.pTEICM_1	-2.13024	-1.06529	E7	C1	Epiblast	Early_EPI	Yanagida et al
nBG_Day7.3.pTEICM_2	-2.20826	-1.43806	E7	C1	Epiblast	Early_EPI	Yanagida et al
nBG_Day7.3.pTEICM_3	1.27776	0.881756	E7	C22	Hypoblast	Early_Hypoblast	Yanagida et al
nBG_Day7.3.pTEICM_4	-2.21298	-1.69518	E7	C1	Epiblast	Early_EPI	Yanagida et al
nBG_Day7.3.pTEICM_5	0.613598	0.919693	E7	C22	Hypoblast	Early_Hypoblast	Yanagida et al
nBG_Day7.3.pTEICM_6	0.832652	0.978226	E7	C22	Hypoblast	Early_Hypoblast	Yanagida et al
nBG_Day6.5.pTEICM_1	0.457327	-0.696991	E6	C1	TE	TE	Yanagida et al
nBG_Day6.5.pTEICM_4	-1.68152	-2.96332	E6	C1	Epiblast	Early_EPI	Yanagida et al
nBG_Day6.5.pTEICM_5	-1.93917	-2.46417	E6	C1	Epiblast	Early_EPI	Yanagida et al
nBG_Day6.5.pTEICM_6	5.67217	-2.70141	E6	C6	TE	TE	Yanagida et al
nBG_Day6.5.pTEICM_7	-1.95616	-2.3486	E6	C1	Epiblast	Early_EPI	Yanagida et al
nBG_Day7.3.pTEICM_9	7.81856	0.902255	E7	C9	TE	TE	Yanagida et al
nBG_Day7.3.pTEICM_10	-2.15708	-1.88595	E7	C1	Epiblast	Early_EPI	Yanagida et al
nBG_Day7.3.pTEICM_11	7.17644	1.35067	E7	C9	TE	TE	Yanagida et al
nBG_Day7.3.pTEICM_12	7.88609	0.334727	E7	C9	TE	TE	Yanagida et al
nBG_Day7.3.pTEICM_13	6.20096	1.27117	E7	C4	TE	TE	Yanagida et al
nBG_Day7.3.pTEICM_14	7.91317	-0.0458454	E7	C3	TE	TE	Yanagida et al
nBG_Day6.5.pTEICM_9	6.99012	-1.39159	E6	C3	TE	TE	Yanagida et al
nBG_Day6.5.pTEICM_11	8.16945	-1.5538	E6	C3	TE	TE	Yanagida et al
nBG_Day6.5.pTEICM_12	0.409234	-0.317879	E6	C22	Hypoblast	Early_Hypoblast	Yanagida et al
nBG_Day6.5.pTEICM_14	7.74052	0.243815	E6	C9	TE	TE	Yanagida et al
nBG_Day6.5.pTEICM_15	5.68498	-2.60432	E6	C6	TE	TE	Yanagida et al
nBG_Day7.3.pTEICM_15	0.495311	0.395287	E7	C22	Hypoblast	Early_Hypoblast	Yanagida et al
nBG_Day7.3.pTEICM_16	-2.27548	-1.75736	E7	C1	Epiblast	Early_EPI	Yanagida et al
nBG_Day7.3.pTEICM_17	7.51263	1.13024	E7	C9	TE	TE	Yanagida et al
nBG_Day7.3.pTEICM_18	-1.90391	-0.874985	E7	C22	Epiblast	Early_EPI	Yanagida et al
nBG_Day7.3.pTEICM_19	-2.22143	-1.21012	E7	C1	Epiblast	Early_EPI	Yanagida et al
nBG_Day7.3.pTEICM_20	4.70298	4.62567	E7	C13	TE	TE	Yanagida et al
nBG_Day7.3.pTEICM_21	4.81177	4.48704	E7	C13	TE	TE	Yanagida et al
nBG_Day7.3.pTEICM_22	-2.16501	-1.08791	E7	C1	Epiblast	Early_EPI	Yanagida et al
nBG_Day6.5.pTEICM_16	-0.21176	-1.88759	E6	C1	Hypoblast	Early_Hypoblast	Yanagida et al
nBG_Day6.5.pTEICM_19	0.355421	-0.216447	E6	C22	TE	TE	Yanagida et al
nBG_Day6.5.pTEICM_20	-1.38539	-2.81081	E6	C1	Epiblast	Early_EPI	Yanagida et al
nBG_Day6.5.pTEICM_21	-2.00409	-2.50247	E6	C1	Epiblast	Early_EPI	Yanagida et al
nBG_Day6.5.pTEICM_22	5.77637	-2.70838	E6	C6	TE	TE	Yanagida et al
nBG_Day6.5.pTEICM_23	4.72704	-4.10833	E6	C8	Unknown	Unknown	Yanagida et al
nBG_Day7.3.pTEICM_23	-2.09119	-1.01282	E7	C1	TE	TE	Yanagida et al
nBG_Day7.3.pTEICM_24	7.10517	1.74579	E7	C9	TE	TE	Yanagida et al
nBG_Day7.3.pTEICM_25	7.49312	0.9021	E7	C9	TE	TE	Yanagida et al
nBG_Day7.3.pTEICM_26	6.15305	1.11107	E7	C4	TE	TE	Yanagida et al
nBG_Day7.3.mTE_1	5.46966	3.26187	E7	C16	TE	TE	Yanagida et al
nBG_Day7.3.mTE_2	7.94617	0.392182	E7	C9	TE	TE	Yanagida et al
nBG_Day7.3.mTE_3	7.93984	0.196429	E7	C9	TE	TE	Yanagida et al
nBG_Day7.3.mTE_4	6.47468	1.11955	E7	C4	TE	TE	Yanagida et al
nBG_Day6.5.pTEICM_24	0.457769	-0.20692	E6	C22	Hypoblast	Early_Hypoblast	Yanagida et al
nBG_Day6.5.pTEICM_25	7.76609	0.00713906	E6	C3	TE	TE	Yanagida et al
nBG_Day6.5.pTEICM_26	-2.00771	-2.58473	E6	C1	Epiblast	Early_EPI	Yanagida et al
nBG_Day6.5.pTEICM_27	-1.96157	-2.45395	E6	C1	Epiblast	Early_EPI	Yanagida et al
nBG_Day6.5.pTEICM_28	4.95191	-2.61774	E6	C27	Unknown	Unknown	Yanagida et al
nBG_Day6.5.pTEICM_29	0.169943	-1.15246	E6	C1	Hypoblast	Early_Hypoblast	Yanagida et al
nBG_Day6.5.pTEICM_30	7.74607	-0.0975974	E6	C3	TE	TE	Yanagida et al
nBG_Day6.5.pTEICM_31	4.63417	-3.4003	E6	C8	Unknown	Unknown	Yanagida et al
nBG_Day7.4.pTEICM_2	5.41303	-2.22339	E7	C1	TE	TE	Yanagida et al
nBG_Day6.5.mTE_4	8.06446	-2.1591	E6	C3	TE	TE	Yanagida et al
nBG_Day6.5.mTE_6	6.58153	-3.30276	E6	C6	TE	TE	Yanagida et al
nBG_Day6.5.mTE_8	6.74697	-3.30011	E6	C24	TE	TE	Yanagida et al
nBG_Day6.5.mTE_9	6.70657	-2.96973	E6	C6	TE	TE	Yanagida et al
nBG_Day7.4.pTEICM_5	6.63344	-1.97699	E7	C6	TE	TE	Yanagida et al
nBG_Day7.4.pTEICM_6	6.87662	-2.04377	E7	C6	TE	TE	Yanagida et al
nBG_Day7.4.pTEICM_8	6.93424	-2.32656	E7	C6	TE	TE	Yanagida et al
nBG_Day7.4.pTEICM_10	-3.22126	0.229443	E7	C25	TE	TE	Yanagida et al
nBG_Day7.4.pTEICM_11	7.2358	-3.39866	E7	C24	TE	TE	Yanagida et al
nBG_Day7.6.pTEICM_1	7.93335	-1.09592	E7	C3	TE	TE	Yanagida et al
nBG_Day7.6.pTEICM_2	0.567636	0.445443	E7	C22	Hypoblast	Early_Hypoblast	Yanagida et al
nBG_Day7.6.pTEICM_4	5.72419	1.14335	E7	C4	TE	TE	Yanagida et al
nBG_Day7.6.pTEICM_5	6.7156	1.09606	E7	C9	TE	TE	Yanagida et al
nBG_Day7.6.pTEICM_6	-1.95587	-1.2721	E7	C1	Epiblast	Early_EPI	Yanagida et al
nBG_Day7.6.pTEICM_7	4.80964	1.92979	E7	C22	TE	TE	Yanagida et al
nBG_Day7.6.pTEICM_8	-1.86345	-1.62237	E7	C1	Epiblast	Early_EPI	Yanagida et al
nBG_Day7.4.pTEICM_13	5.74231	-2.56461	E7	C27	TE	TE	Yanagida et al
nBG_Day7.6.pTEICM_9	5.61669	2.45024	E7	C4	TE	TE	Yanagida et al
nBG_Day7.6.pTEICM_11	-1.72205	-0.924084	E7	C22	TE	TE	Yanagida et al
nBG_Day7.6.pTEICM_12	6.91358	2.24911	E7	C9	TE	TE	Yanagida et al
nBG_Day7.6.mTE_1	7.29829	-1.04338	E7	C3	TE	TE	Yanagida et al
nBG_Day7.6.pTEICM_13	-1.87345	-2.05268	E7	C1	Epiblast	Early_EPI	Yanagida et al
nBG_Day7.6.pTEICM_14	6.85791	-1.89502	E7	C6	TE	TE	Yanagida et al
nBG_Day7.6.pTEICM_15	5.77612	0.849428	E7	C4	TE	TE	Yanagida et al
nBG_Day7.6.pTEICM_16	6.73251	-1.26262	E7	C23	TE	TE	Yanagida et al
nBG_Day7.6.pTEICM_17	5.48989	2.28375	E7	C4	TE	TE	Yanagida et al
nBG_Day7.6.pTEICM_18	5.63602	1.81241	E7	C4	TE	TE	Yanagida et al
nBG_Day5.4.pTEICM_2	0.118609	-3.76632	E5	C14	ICM	ICM	Yanagida et al
nBG_Day5.4.pTEICM_3	0.741691	-4.53234	E5	C14	ICM	ICM	Yanagida et al
nBG_Day5.4.pTEICM_4	0.0329823	-3.5663	E5	C1	ICM	ICM	Yanagida et al
nBG_Day5.4.pTEICM_5	0.346689	-3.99625	E5	C14	ICM	ICM	Yanagida et al
nBG_Day5.4.pTEICM_6	0.666554	-5.67498	E5	C14	Prelineage	Prelineage	Yanagida et al
nBG_Day5.4.pTEICM_7	0.190594	-3.92509	E5	C14	ICM	ICM	Yanagida et al
nBG_Day5.4.pTEICM_8	0.698168	-5.6837	E5	C14	Prelineage	Prelineage	Yanagida et al
nBG_Day5.4.mTE_1	3.34134	-5.54406	E5	C21	TE	TE	Yanagida et al
nBG_Day5.4.mTE_3	2.88727	-5.918	E5	C21	TE	TE	Yanagida et al
nBG_Day5.4.mTE_4	2.82419	-5.8777	E5	C21	TE	TE	Yanagida et al
nBG_Day5.4.mTE_5	2.87726	-5.93014	E5	C21	TE	TE	Yanagida et al
nBG_Day5.4.mTE_6	3.17506	-5.66923	E5	C21	TE	TE	Yanagida et al
nBG_Day5.4.mTE_9	3.00855	-5.77823	E5	C21	TE	TE	Yanagida et al
nBG_Day5.4.mTE_10	3.40965	-5.43694	E5	C21	TE	TE	Yanagida et al
nBG_Day5.5.pTEICM_3	0.664962	-5.41595	E5	C14	Prelineage	Prelineage	Yanagida et al
nBG_Day5.5.pTEICM_4	0.712789	-4.93715	E5	C14	Prelineage	Prelineage	Yanagida et al
nBG_Day5.5.pTEICM_5	2.08524	-5.29602	E5	C14	Prelineage	Prelineage	Yanagida et al
nBG_Day5.5.pTEICM_6	0.564705	-5.3646	E5	C14	Prelineage	Prelineage	Yanagida et al
nBG_Day5.5.pTEICM_7	1.79	-5.18027	E5	C14	Prelineage	Prelineage	Yanagida et al
nBG_Day5.5.pTEICM_8	0.530667	-4.36643	E5	C14	Prelineage	Prelineage	Yanagida et al
nBG_Day5.5.pTEICM_9	1.88599	-5.27119	E5	C14	Prelineage	Prelineage	Yanagida et al
nBG_Day5.5.mTE_1	1.67952	-5.20021	E5	C14	Prelineage	Prelineage	Yanagida et al
nBG_Day5.5.mTE_2	1.65004	-5.22757	E5	C14	Prelineage	Prelineage	Yanagida et al
nBG_Day5.5.mTE_3	1.60495	-5.17663	E5	C14	Prelineage	Prelineage	Yanagida et al
nBG_Day5.5.mTE_4	1.68416	-5.15345	E5	C14	Prelineage	Prelineage	Yanagida et al
nBG_Day5.5.mTE_5	1.64978	-5.2154	E5	C14	Prelineage	Prelineage	Yanagida et al
nBG_Day5.8.pTEICM_1	0.101633	-1.83105	E5	C1	ICM	ICM	Yanagida et al
nBG_Day5.8.pTEICM_2	-0.257285	-2.53926	E5	C1	ICM	ICM	Yanagida et al
nBG_Day5.8.pTEICM_3	5.39201	-4.30125	E5	C8	TE	TE	Yanagida et al
nBG_Day5.8.pTEICM_4	-0.386587	-2.5453	E5	C1	ICM	ICM	Yanagida et al
nBG_Day5.8.pTEICM_5	-0.112699	-2.4999	E5	C1	ICM	ICM	Yanagida et al
nBG_Day5.8.pTEICM_6	5.10363	-4.60137	E5	C8	TE	TE	Yanagida et al
nBG_Day5.8.pTEICM_7	0.0775099	-1.85725	E5	C1	ICM	ICM	Yanagida et al
nBG_Day5.8.pTEICM_8	4.98421	-4.51584	E5	C8	TE	TE	Yanagida et al
nBG_Day5.3.pTEICM_9	0.395374	-4.35096	E5	C14	Prelineage	Prelineage	Yanagida et al
nBG_Day5.8.pTEICM_9	-1.11365	-2.76409	E5	C1	ICM	ICM	Yanagida et al
nBG_Day5.8.pTEICM_10	-0.573169	-2.55754	E5	C1	ICM	ICM	Yanagida et al
nBG_Day5.8.pTEICM_11	-0.59903	-2.66257	E5	C1	ICM	ICM	Yanagida et al
nBG_Day5.8.pTEICM_12	-0.344501	-2.73672	E5	C1	ICM	ICM	Yanagida et al
nBG_Day5.8.pTEICM_13	0.0287462	-2.11647	E5	C1	ICM	ICM	Yanagida et al
nBG_Day5.8.pTEICM_14	-0.481336	-2.57784	E5	C1	ICM	ICM	Yanagida et al
nBG_Day5.8.pTEICM_15	0.0624237	-1.77098	E5	C1	ICM	ICM	Yanagida et al
nBG_Day5.8.pTEICM_16	0.149539	-1.50803	E5	C1	ICM	ICM	Yanagida et al
nBG_Day5.3.pTEICM_14	3.20553	-5.59464	E5	C21	TE	TE	Yanagida et al
nBG_Day5.3.pTEICM_16	2.96693	-5.51502	E5	C21	TE	TE	Yanagida et al
nBG_Day5.8.pTEICM_19	-1.27795	-2.71962	E5	C1	ICM	ICM	Yanagida et al
nBG_Day5.8.pTEICM_20	-0.219761	-2.21565	E5	C1	ICM	ICM	Yanagida et al
nBG_Day5.8.pTEICM_21	4.95793	-4.47743	E5	C8	TE	TE	Yanagida et al
nBG_Day5.8.pTEICM_23	-0.347765	-2.24987	E5	C1	ICM	ICM	Yanagida et al
nBG_Day5.8.pTEICM_24	-0.632467	-2.80117	E5	C1	ICM	ICM	Yanagida et al
nBG_Day5.8.mTE_1	5.84423	-4.43838	E5	C21	TE	TE	Yanagida et al
nBG_Day5.8.pTEICM_30	5.89396	-4.28292	E5	C8	TE	TE	Yanagida et al
nBG_Day6.2.pTEICM_10	-1.64547	-2.50553	E6	C1	Epiblast	Early_EPI	Yanagida et al
nBG_Day6.2.pTEICM_11	-1.4615	-2.68386	E6	C1	Epiblast	Early_EPI	Yanagida et al
nBG_Day6.2.pTEICM_12	7.57945	-1.5229	E6	C3	TE	TE	Yanagida et al
nBG_Day6.2.pTEICM_14	6.67973	-1.22536	E6	C23	TE	TE	Yanagida et al
nBG_Day6.2.pTEICM_19	7.0072	-1.26568	E6	C23	TE	TE	Yanagida et al
nBG_Day6.2.pTEICM_24	7.01158	-1.14384	E6	C3	TE	TE	Yanagida et al
nBG_Day6.2.pTEICM_26	-1.60555	-2.32808	E6	C1	Epiblast	Early_EPI	Yanagida et al
nBG_Day6.2.pTEICM_29	6.73161	-1.12034	E6	C23	TE	TE	Yanagida et al
D6A2S8	5.26715	-4.80029	E6	C8	TE	TE	Xiang et al
D6A2B1	4.84783	-5.02934	E6	C8	TE	TE	Xiang et al
D6A2B2	0.0675552	-2.26169	E6	C1	Epiblast	Early_EPI	Xiang et al
D6A2B4	4.8608	-5.01966	E6	C8	TE	TE	Xiang et al
D6A3S1	6.03707	-3.56199	E6	C6	TE	TE	Xiang et al
D6A3S3	0.520069	-0.0351058	E6	C22	Hypoblast	Early_Hypoblast	Xiang et al
D6A3S4	3.39994	-5.36315	E6	C21	Epiblast	Early_EPI	Xiang et al
D6A3S5	6.97559	-3.92778	E6	C24	TE	TE	Xiang et al
D6A3B1	6.84459	-3.76109	E6	C24	TE	TE	Xiang et al
D6A3B2	5.74752	-2.77733	E6	C6	TE	TE	Xiang et al
D6A4S4	5.94707	0.354402	E6	C4	TE	TE	Xiang et al
D6A4S5	4.63013	-2.51053	E6	C27	TE	TE	Xiang et al
D6A4S6	6.71537	-2.72176	E6	C24	TE	TE	Xiang et al
D6A4S7	6.36182	-2.93697	E6	C6	TE	TE	Xiang et al
D6A4B3	6.73219	-2.59025	E6	C6	TE	TE	Xiang et al
D6A4B4	8.35633	-1.91262	E6	C3	TE	TE	Xiang et al
D6A5S1	6.69629	-2.43569	E6	C6	TE	TE	Xiang et al
D6A5S7	6.73926	-1.47351	E6	C6	TE	TE	Xiang et al
D6A5S8	-1.40135	-2.55905	E6	C1	Epiblast	Early_EPI	Xiang et al
D6A5B3	6.64127	-1.83105	E6	C6	TE	TE	Xiang et al
D6A5B4	6.62438	-1.97445	E6	C6	TE	TE	Xiang et al
D6N1B23	5.82608	-3.0045	E6	C6	TE	TE	Xiang et al
D6N1B6	4.82004	-2.79968	E6	C1	Epiblast	Early_EPI	Xiang et al
D6N1S15	-1.67807	-2.63084	E6	C1	Epiblast	Early_EPI	Xiang et al
D6N1S1	0.305576	-0.715965	E6	C22	Epiblast	Early_EPI	Xiang et al
D6N1S19	7.09078	-3.92096	E6	C24	TE	TE	Xiang et al
D6N1S33	-1.89517	-2.70971	E6	C1	Epiblast	Early_EPI	Xiang et al
D6N1S34	-1.81636	-2.70435	E6	C1	Epiblast	Early_EPI	Xiang et al
D6N1S3	-1.81653	-2.61968	E6	C1	Epiblast	Early_EPI	Xiang et al
D6N1S39	0.452486	-0.0475164	E6	C22	Hypoblast	Early_Hypoblast	Xiang et al
D6N1S42	-1.8207	-2.55084	E6	C1	Epiblast	Early_EPI	Xiang et al
D6N1S4	-1.91172	-2.62622	E6	C1	Epiblast	Early_EPI	Xiang et al
D6N1S9	-1.94864	-2.64195	E6	C1	Epiblast	Early_EPI	Xiang et al
D6N2B11	2.96254	-5.84012	E6	C21	CTB	CTB	Xiang et al
D6N2B12	4.73438	-5.131	E6	C8	TE	TE	Xiang et al
D6N2B2	-0.0425003	-2.46235	E6	C1	Epiblast	Early_EPI	Xiang et al
D6N2B28	5.08658	-4.87722	E6	C8	TE	TE	Xiang et al
D10A1S31	-3.86324	-1.57098	E10	C10	Epiblast	Late_EPI	Xiang et al
D10A1S32	-2.84841	-0.839026	E10	C25	Epiblast	Late_EPI	Xiang et al
D10A1S34	-0.947974	-2.83404	E10	C1	Epiblast	Early_EPI	Xiang et al
D10A1S3	6.59594	4.48043	E10	C16	CTB	CTB	Xiang et al
D10A1S40	-3.66324	-1.71439	E10	C10	Epiblast	Late_EPI	Xiang et al
D10A1S4	4.82547	5.1651	E10	C13	STB	STB	Xiang et al
D10A1S6	-5.76171	0.224465	E10	C7	Epiblast	Late_EPI	Xiang et al
D10A1S7	5.13571	4.92851	E10	C13	CTB	CTB	Xiang et al
D10A1S9	6.68576	4.84947	E10	C16	CTB	CTB	Xiang et al
D10A2B1	5.06486	6.60418	E10	C13	STB	STB	Xiang et al
D10A2B2	6.17725	4.61168	E10	C16	CTB	CTB	Xiang et al
D10A2B3	5.19677	6.9577	E10	C13	STB	STB	Xiang et al
D10A2B4	4.9114	6.31897	E10	C13	STB	STB	Xiang et al
D10A2B6	4.97125	6.34072	E10	C13	STB	STB	Xiang et al
D10A2S1	6.83995	5.60798	E10	C16	CTB	CTB	Xiang et al
D10A2S21	6.70956	5.01262	E10	C16	CTB	CTB	Xiang et al
D10A2S24	0.558824	1.07464	E10	C22	Hypoblast	Early_Hypoblast	Xiang et al
D10A2S2	4.97834	5.83121	E10	C13	STB	STB	Xiang et al
D10A2S32	-4.11946	-1.48593	E10	C10	Epiblast	Late_EPI	Xiang et al
D10A2S3	6.31921	4.90201	E10	C16	Epiblast	Late_EPI	Xiang et al
D10A3B17	6.67486	4.79062	E10	C16	CTB	CTB	Xiang et al
D10A3B2	6.04733	4.47039	E10	C16	CTB	CTB	Xiang et al
D10A3B3	4.91786	6.23389	E10	C13	STB	STB	Xiang et al
D10A3B4	6.43063	4.61697	E10	C16	CTB	CTB	Xiang et al
D10A3B5	6.95924	5.60866	E10	C16	CTB	CTB	Xiang et al
D10A3B6	5.77323	5.15944	E10	C13	STB	STB	Xiang et al
D10A3B7	6.57688	4.9038	E10	C16	CTB	CTB	Xiang et al
D10A3B8	5.2011	5.04768	E10	C13	STB	STB	Xiang et al
D10A3B9	6.65149	4.9933	E10	C16	CTB	CTB	Xiang et al
D10A3S10	4.79148	4.69554	E10	C13	STB	STB	Xiang et al
D10A3S18	5.02404	6.58927	E10	C13	STB	STB	Xiang et al
D10A3S1	5.62736	2.70415	E10	C4	CTB	CTB	Xiang et al
D10A3S2	6.66581	4.9496	E10	C16	CTB	CTB	Xiang et al
D10A3S35	6.98827	5.50665	E10	C16	CTB	CTB	Xiang et al
D10A3S7	6.60135	4.80505	E10	C16	CTB	CTB	Xiang et al
D10A3S9	6.67587	4.85297	E10	C16	CTB	CTB	Xiang et al
D10A4B3	6.01282	3.37286	E10	C9	CTB	CTB	Xiang et al
D10A4B7	4.86698	5.73234	E10	C13	STB	STB	Xiang et al
D10A4B8	4.88233	5.6038	E10	C13	STB	STB	Xiang et al
D14A2S6	7.03318	6.8402	E14	C26	EVT	EVT	Xiang et al
D14A3B10	7.09227	5.98047	E14	C26	EVT	EVT	Xiang et al
D14A3B12	6.89247	5.65979	E14	C16	EVT	EVT	Xiang et al
D14A3B14	5.77869	7.10664	E14	C13	STB	STB	Xiang et al
D14A3B2	6.90137	6.9806	E14	C26	EVT	EVT	Xiang et al
D14A3B7	7.04529	6.88994	E14	C26	EVT	EVT	Xiang et al
D14A3S14	7.1113	6.02311	E14	C26	EVT	EVT	Xiang et al
D14A3S18	5.43964	7.17185	E14	C13	STB	STB	Xiang et al
D14A3S19	7.07559	6.76607	E14	C26	EVT	EVT	Xiang et al
D14A3S20	-5.41136	5.90625	E14	C2	ExE_Mes	ExE_Mes	Xiang et al
D14A3S23	7.07603	6.48947	E14	C26	EVT	EVT	Xiang et al
D14A3S25	6.99833	5.33609	E14	C16	CTB	CTB	Xiang et al
D14A3S26	7.12675	6.27994	E14	C26	EVT	EVT	Xiang et al
D14A3S27	7.05813	5.74546	E14	C16	CTB	CTB	Xiang et al
D14A3S28	7.14199	6.04463	E14	C26	EVT	EVT	Xiang et al
D14A3S29	-6.6655	6.86858	E14	C2	ExE_Mes	ExE_Mes	Xiang et al
D14A3S30	7.04738	6.66309	E14	C26	EVT	EVT	Xiang et al
D14A3S5	7.09058	5.77307	E14	C16	CTB	CTB	Xiang et al
D14A3S7	7.12548	6.00871	E14	C26	EVT	EVT	Xiang et al
D14A3S8	7.11602	6.19555	E14	C26	EVT	EVT	Xiang et al
D9A4B7	5.72825	3.68368	E9	C16	CTB	CTB	Xiang et al
D9A4B8	5.84488	1.81872	E9	C4	CTB	CTB	Xiang et al
D9A4S1	-3.65461	-1.56481	E9	C10	Epiblast	Late_EPI	Xiang et al
D9A4S10	5.82904	2.18984	E9	C4	CTB	CTB	Xiang et al
D9A4S11	5.82137	2.06147	E9	C4	CTB	CTB	Xiang et al
D9A4S6	5.855	1.91193	E9	C4	CTB	CTB	Xiang et al
D9A4S7	5.98316	3.69935	E9	C16	CTB	CTB	Xiang et al
D9A4S9	5.40733	3.01718	E9	C4	CTB	CTB	Xiang et al
D9A5B5	6.28578	4.41231	E9	C16	CTB	CTB	Xiang et al
D9A5S12	-3.70824	-1.74027	E9	C10	Epiblast	Late_EPI	Xiang et al
D9A5S3	6.61249	4.49711	E9	C16	CTB	CTB	Xiang et al
D9A5S6	4.79215	4.7852	E9	C13	STB	STB	Xiang et al
D9A5S8	5.83619	2.61957	E9	C16	CTB	CTB	Xiang et al
D9A5S9	-3.73092	0.454575	E9	C25	Epiblast	Early_EPI	Xiang et al
D9A6B1	4.84764	5.66301	E9	C13	STB	STB	Xiang et al
D9A6B6	5.97549	4.55483	E9	C16	CTB	CTB	Xiang et al
D9A6B8	5.73742	4.26272	E9	C16	CTB	CTB	Xiang et al
D9A6S10	5.73821	3.69482	E9	C16	CTB	CTB	Xiang et al
D9A6S14	6.55471	4.32216	E9	C16	CTB	CTB	Xiang et al
D9A6S15	6.32409	3.77405	E9	C16	CTB	CTB	Xiang et al
D9A6S5	5.98177	4.5352	E9	C16	CTB	CTB	Xiang et al
D9A6S9	0.605818	0.26181	E9	C22	Hypoblast	Early_Hypoblast	Xiang et al
D9A4B1	0.459489	0.865673	E9	C22	Hypoblast	Early_Hypoblast	Xiang et al
D9A4S14	5.90026	1.60914	E9	C4	CTB	CTB	Xiang et al
D9A4S16	-3.653	-1.72248	E9	C10	Epiblast	Late_EPI	Xiang et al
D9A4S3	-3.91223	-1.63974	E9	C10	Epiblast	Late_EPI	Xiang et al
D9A4S4	5.92827	1.73726	E9	C4	CTB	CTB	Xiang et al
D9A4S5	-3.86605	-1.45781	E9	C10	Epiblast	Late_EPI	Xiang et al
D9A5S10	6.09072	4.65898	E9	C16	CTB	CTB	Xiang et al
D9A5S11	-3.55562	-1.80791	E9	C10	Epiblast	Late_EPI	Xiang et al
D10A4S4	5.02576	5.86211	E10	C13	STB	STB	Xiang et al
D10A1B11	4.84762	5.91157	E10	C13	STB	STB	Xiang et al
D10A1B17	6.84344	5.03455	E10	C16	CTB	CTB	Xiang et al
D10A1B1	4.86418	5.70172	E10	C13	STB	STB	Xiang et al
D10A1B3	5.10356	5.4237	E10	C13	STB	STB	Xiang et al
D10A1B4	5.30282	4.94775	E10	C13	STB	STB	Xiang et al
D10A1B5	5.15242	5.26858	E10	C13	STB	STB	Xiang et al
D10A1B7	4.90814	5.98894	E10	C13	STB	STB	Xiang et al
D10A1B8	4.91948	6.32139	E10	C13	STB	STB	Xiang et al
D10A1S10	6.80006	5.03426	E10	C16	CTB	CTB	Xiang et al
D10A1S11	6.4171	4.45878	E10	C16	CTB	CTB	Xiang et al
D10A1S12	6.36818	3.81303	E10	C16	CTB	CTB	Xiang et al
D10A1S13	5.26416	4.93594	E10	C13	STB	STB	Xiang et al
D10A1S1	6.37587	4.1951	E10	C16	CTB	CTB	Xiang et al
D10A1S21	-4.13713	-1.58545	E10	C10	Epiblast	Late_EPI	Xiang et al
D10A1S23	-3.88047	-1.64464	E10	C10	Epiblast	Late_EPI	Xiang et al
D10A1S2	5.16606	5.08659	E10	C13	STB	STB	Xiang et al
D14A1S2	-5.82386	6.16612	E14	C2	ExE_Mes	ExE_Mes	Xiang et al
D14A1S30	-4.66679	-0.410396	E14	C10	Epiblast	Late_EPI	Xiang et al
D14A1S31	-4.58347	-0.574764	E14	C10	Epiblast	Late_EPI	Xiang et al
D14A1S32	-6.1104	6.63431	E14	C2	Ambiguous	Ambiguous	Xiang et al
D14A1S33	-4.9087	-1.65142	E14	C12	Epiblast	Late_EPI	Xiang et al
D14A1S36	4.98542	5.83117	E14	C13	STB	STB	Xiang et al
D14A1S39	-5.19526	5.69321	E14	C10	ExE_Mes	ExE_Mes	Xiang et al
D14A1S41	-4.96383	-1.66925	E14	C12	Epiblast	Late_EPI	Xiang et al
D14A1S42	-6.50427	6.81883	E14	C2	ExE_Mes	ExE_Mes	Xiang et al
D14A1S43	-5.41497	5.87126	E14	C2	ExE_Mes	ExE_Mes	Xiang et al
D14A1S44	4.94238	6.37806	E14	C13	STB	STB	Xiang et al
D14A1S45	-4.59072	-0.457869	E14	C10	Epiblast	Late_EPI	Xiang et al
D14A1S46	-4.25527	-1.31911	E14	C10	Epiblast	Late_EPI	Xiang et al
D14A1S47	-4.62848	-0.770552	E14	C10	Epiblast	Late_EPI	Xiang et al
D14A1S48	-4.67217	-1.47659	E14	C10	Epiblast	Late_EPI	Xiang et al
D14A1S51	-5.09811	-1.82162	E14	C12	Epiblast	Late_EPI	Xiang et al
D14A1S53	4.90612	6.30837	E14	C13	STB	STB	Xiang et al
D14A1S56	-4.59892	-1.36527	E14	C10	Epiblast	Late_EPI	Xiang et al
D14A1S57	-5.93355	6.41459	E14	C2	ExE_Mes	ExE_Mes	Xiang et al
D14A1S58	-4.59398	0.305861	E14	C10	Epiblast	Late_EPI	Xiang et al
D14A1S5	-6.01552	6.43816	E14	C2	ExE_Mes	ExE_Mes	Xiang et al
D14A1S60	-6.58905	6.80152	E14	C2	ExE_Mes	ExE_Mes	Xiang et al
D14A1S61	-4.81111	-1.41259	E14	C10	Epiblast	Late_EPI	Xiang et al
D14A1S62	-4.41028	-1.18731	E14	C10	Epiblast	Late_EPI	Xiang et al
D14A1S63	5.28671	7.04045	E14	C13	STB	STB	Xiang et al
D14A1S64	-4.65154	-1.1088	E14	C10	Epiblast	Late_EPI	Xiang et al
D14A1S6	-4.92483	-0.0658924	E14	C10	Epiblast	Late_EPI	Xiang et al
D14A1S7	-0.237421	2.00525	E14	C11	Hypoblast	Late_Hypoblast	Xiang et al
D14A1S8	-6.23698	6.87562	E14	C2	Ambiguous	Ambiguous	Xiang et al
D14A1S9	-4.40115	-1.13267	E14	C10	Epiblast	Late_EPI	Xiang et al
D14A2B12	7.0645	6.58297	E14	C26	EVT	EVT	Xiang et al
D14A2B13	7.03096	7.03154	E14	C26	EVT	EVT	Xiang et al
D14A2B16	5.29426	7.31124	E14	C13	STB	STB	Xiang et al
D14A2B1	7.06324	6.06789	E14	C26	EVT	EVT	Xiang et al
D14A2B2	7.05031	6.87391	E14	C26	EVT	EVT	Xiang et al
D14A2B4	5.26172	7.32369	E14	C13	STB	STB	Xiang et al
D14A2B7	5.32799	7.33589	E14	C13	STB	STB	Xiang et al
D14A2B9	6.98166	7.0527	E14	C26	EVT	EVT	Xiang et al
D14A2S13	7.07824	6.65374	E14	C26	EVT	EVT	Xiang et al
D14A2S15	7.04569	5.78085	E14	C16	CTB	CTB	Xiang et al
D14A2S17	7.13847	6.30379	E14	C26	EVT	EVT	Xiang et al
D14A2S19	5.31848	6.91712	E14	C13	STB	STB	Xiang et al
D14A2S1	7.10226	6.34016	E14	C26	EVT	EVT	Xiang et al
D14A2S21	7.08743	6.38811	E14	C26	EVT	EVT	Xiang et al
D14A2S23	7.07847	6.91227	E14	C26	EVT	EVT	Xiang et al
D14A2S27	7.12946	6.29239	E14	C26	EVT	EVT	Xiang et al
D14A2S28	6.37739	7.01011	E14	C26	EVT	EVT	Xiang et al
D14A2S29	5.36366	7.09663	E14	C13	STB	STB	Xiang et al
D14A2S5	7.12171	6.36261	E14	C26	EVT	EVT	Xiang et al
D8A5B7	5.84368	3.39802	E8	C16	CTB	CTB	Xiang et al
D8A5B8	5.66401	3.49632	E8	C16	CTB	CTB	Xiang et al
D8A5S14	5.57613	3.25344	E8	C16	CTB	CTB	Xiang et al
D8A5S1	5.72683	2.68806	E8	C4	TE	TE	Xiang et al
D8A5S4	5.46287	3.12634	E8	C16	CTB	CTB	Xiang et al
D8A6B1	5.78194	2.3844	E8	C4	TE	TE	Xiang et al
D8A6B3	5.70956	3.028	E8	C16	CTB	CTB	Xiang et al
D8A6B6	5.70604	3.24754	E8	C9	TE	TE	Xiang et al
D8A6S15	5.83677	2.59867	E8	C4	TE	TE	Xiang et al
D8A6S5	5.8538	1.87013	E8	C4	TE	TE	Xiang et al
D8A6S7	-3.04516	-1.8901	E8	C1	Epiblast	Early_EPI	Xiang et al
D9A1B1	5.63339	3.42434	E9	C16	CTB	CTB	Xiang et al
D9A1B15	5.0844	5.00826	E9	C13	STB	STB	Xiang et al
D9A1B16	6.23643	3.66966	E9	C16	CTB	CTB	Xiang et al
D9A1B2	4.61572	4.80863	E9	C13	STB	STB	Xiang et al
D9A1B3	5.51603	4.21133	E9	C16	CTB	CTB	Xiang et al
D9A1B4	5.38716	4.48151	E9	C13	STB	STB	Xiang et al
D9A1S1	4.66042	4.68312	E9	C13	STB	STB	Xiang et al
D9A1S10	-3.64646	-1.73025	E9	C10	Epiblast	Late_EPI	Xiang et al
D9A1S2	6.03794	3.41488	E9	C16	CTB	CTB	Xiang et al
D9A1S23	6.09062	3.71544	E9	C16	CTB	CTB	Xiang et al
D9A1S26	5.68951	3.93499	E9	C16	CTB	CTB	Xiang et al
D9A1S28	-2.46491	-0.975335	E9	C1	Epiblast	Early_EPI	Xiang et al
D9A1S3	5.88883	3.50479	E9	C16	CTB	CTB	Xiang et al
D9A1S7	5.61448	4.07941	E9	C16	CTB	CTB	Xiang et al
D9A1S8	5.61767	2.44923	E9	C4	CTB	CTB	Xiang et al
D9A2B1	4.96888	5.24531	E9	C13	STB	STB	Xiang et al
D9A2B2	5.33616	4.37821	E9	C13	STB	STB	Xiang et al
D9A2B3	5.82817	3.4014	E9	C16	CTB	CTB	Xiang et al
D9A2B5	5.62118	3.59592	E9	C16	CTB	CTB	Xiang et al
D9A2B8	5.81691	3.63805	E9	C16	CTB	CTB	Xiang et al
D9A2S1	5.86255	3.20613	E9	C16	CTB	CTB	Xiang et al
D9A2S2	5.26192	4.3235	E9	C16	CTB	CTB	Xiang et al
D9A2S3	6.01914	2.17913	E9	C4	CTB	CTB	Xiang et al
D9A2S4	5.88393	2.68285	E9	C4	CTB	CTB	Xiang et al
D9A2S6	0.480247	0.0224907	E9	C22	Hypoblast	Early_Hypoblast	Xiang et al
D9A3B1	6.42231	4.26986	E9	C16	CTB	CTB	Xiang et al
D9A3B2	5.07048	5.1012	E9	C13	STB	STB	Xiang et al
D9A3B3	5.0326	5.09917	E9	C13	STB	STB	Xiang et al
D9A3B4	4.88905	5.62179	E9	C13	STB	STB	Xiang et al
D9A3B7	6.39945	3.9472	E9	C16	CTB	CTB	Xiang et al
D9A3S1	6.39747	4.08715	E9	C16	CTB	CTB	Xiang et al
D9A3S11	5.04115	4.90717	E9	C13	STB	STB	Xiang et al
D9A3S14	-3.76536	-1.65924	E9	C10	Epiblast	Late_EPI	Xiang et al
D9A3S15	5.19539	4.82337	E9	C13	STB	STB	Xiang et al
D9A3S2	6.03364	4.38874	E9	C16	CTB	CTB	Xiang et al
D9A3S3	5.61313	3.99127	E9	C16	CTB	CTB	Xiang et al
D9A4B2	5.87299	3.26761	E9	C16	CTB	CTB	Xiang et al
D9A4B4	5.9149	4.2035	E9	C16	CTB	CTB	Xiang et al
D14_2B1	6.91955	7.06182	E14	C26	EVT	EVT	Xiang et al
D14_2B3	6.97208	6.94297	E14	C26	EVT	EVT	Xiang et al
D14A1B10	5.26784	7.27762	E14	C13	STB	STB	Xiang et al
D14A1B11	0.912292	2.31092	E14	C11	Hypoblast	Late_Hypoblast	Xiang et al
D14A1B12	5.23818	6.89055	E14	C13	STB	STB	Xiang et al
D14A1B13	-4.39864	-1.13132	E14	C10	Epiblast	Late_EPI	Xiang et al
D14A1B14	5.14433	5.71031	E14	C13	STB	STB	Xiang et al
D14A1B15	5.81769	4.87667	E14	C16	STB	STB	Xiang et al
D14A1B16	-3.99314	-1.09712	E14	C14	Epiblast	Late_EPI	Xiang et al
D14A1B17	7.01033	6.77743	E14	C26	EVT	EVT	Xiang et al
D14A1B18	5.40841	7.09057	E14	C13	STB	STB	Xiang et al
D14A1B19	7.0005	6.86357	E14	C26	EVT	EVT	Xiang et al
D14A1B1	5.4001	7.16542	E14	C13	STB	STB	Xiang et al
D14A1B21	-0.146492	1.69753	E14	C11	Hypoblast	Late_Hypoblast	Xiang et al
D14A1B22	5.26406	7.19648	E14	C13	STB	STB	Xiang et al
D14A1B23	5.32269	7.02937	E14	C13	STB	STB	Xiang et al
D14A1B24	5.58012	7.15916	E14	C13	STB	STB	Xiang et al
D14A1B25	5.10407	7.02829	E14	C13	STB	STB	Xiang et al
D14A1B26	5.06339	6.49925	E14	C13	STB	STB	Xiang et al
D14A1B27	-9.93367	4.2343	E14	C20	Epiblast	Late_EPI	Xiang et al
D14A1B2	-4.62469	-1.13065	E14	C10	Epiblast	Late_EPI	Xiang et al
D14A1B3	7.03279	6.76539	E14	C26	EVT	EVT	Xiang et al
D14A1B4	0.895383	2.48196	E14	C11	Hypoblast	Late_Hypoblast	Xiang et al
D14A1B5	5.07465	6.03671	E14	C13	STB	STB	Xiang et al
D14A1B6	-5.87333	6.74881	E14	C11	Ambiguous	Ambiguous	Xiang et al
D14A1B7	4.87879	6.4824	E14	C25	STB	STB	Xiang et al
D14A1B8	-0.156482	1.98854	E14	C11	Hypoblast	Late_Hypoblast	Xiang et al
D14A1B9	-6.25059	6.89446	E14	C2	ExE_Mes	ExE_Mes	Xiang et al
D14A1S10	-5.82701	6.36374	E14	C2	ExE_Mes	ExE_Mes	Xiang et al
D14A1S11	-5.02785	-1.05673	E14	C12	Epiblast	Late_EPI	Xiang et al
D14A1S12	0.885292	2.50576	E14	C11	Hypoblast	Late_Hypoblast	Xiang et al
D14A1S13	-4.25056	-0.75954	E14	C10	Epiblast	Late_EPI	Xiang et al
D14A1S14	-3.06937	-0.864589	E14	C1	Epiblast	Early_EPI	Xiang et al
D14A1S15	4.89504	6.61276	E14	C25	STB	STB	Xiang et al
D14A1S16	5.24412	7.04866	E14	C13	STB	STB	Xiang et al
D14A1S17	-4.10509	-0.806368	E14	C10	Epiblast	Late_EPI	Xiang et al
D14A1S18	-3.64034	-0.650911	E14	C25	Epiblast	Late_EPI	Xiang et al
D14A1S19	-4.72023	-0.627592	E14	C10	Epiblast	Late_EPI	Xiang et al
D14A1S1	-5.75871	6.19822	E14	C2	ExE_Mes	ExE_Mes	Xiang et al
D14A1S21	-4.11303	-0.936826	E14	C14	Epiblast	Late_EPI	Xiang et al
D14A1S22	-5.66076	6.28289	E14	C2	ExE_Mes	ExE_Mes	Xiang et al
D14A1S23	-5.71043	6.47207	E14	C2	Ambiguous	Ambiguous	Xiang et al
D14A1S24	4.98636	6.41696	E14	C25	STB	STB	Xiang et al
D14A1S25	-6.44256	6.86808	E14	C2	ExE_Mes	ExE_Mes	Xiang et al
D14A1S26	-4.16883	-0.900177	E14	C14	Epiblast	Late_EPI	Xiang et al
D14A1S28	-4.74685	-0.106024	E14	C10	Epiblast	Late_EPI	Xiang et al
D7N1S21	-2.22615	-2.29065	E7	C1	Epiblast	Early_EPI	Xiang et al
D7N1S27	-2.09122	-2.26402	E7	C1	Epiblast	Early_EPI	Xiang et al
D7N1S30	-2.31566	-2.10446	E7	C1	Epiblast	Early_EPI	Xiang et al
D8_8B1	-2.20922	-2.10903	E8	C1	Epiblast	Early_EPI	Xiang et al
D8_8B2	6.05579	0.630864	E8	C4	TE	TE	Xiang et al
D8_8B3	0.529704	0.406909	E8	C22	Hypoblast	Early_Hypoblast	Xiang et al
D8_8B4	6.31643	0.617121	E8	C4	TE	TE	Xiang et al
D8_8S1	6.08521	0.506896	E8	C4	TE	TE	Xiang et al
D8_8S2	-2.3348	-2.19186	E8	C1	Epiblast	Early_EPI	Xiang et al
D8_8S3	5.87883	2.13299	E8	C4	TE	TE	Xiang et al
D8_8S4	6.23949	0.54914	E8	C4	TE	TE	Xiang et al
D8_8S5	5.89383	2.581	E8	C4	TE	TE	Xiang et al
D8_8S6	6.05522	2.03047	E8	C4	TE	TE	Xiang et al
D8_8S7	6.34246	0.659988	E8	C4	TE	TE	Xiang et al
D8_8S8	6.63592	2.39066	E8	C9	TE	TE	Xiang et al
D8A1B10	4.97144	5.14701	E8	C13	STB	STB	Xiang et al
D8A1B2	6.32889	3.87964	E8	C16	CTB	CTB	Xiang et al
D8A1B3	5.63461	3.57238	E8	C16	CTB	CTB	Xiang et al
D8A1B4	5.18574	5.04669	E8	C13	STB	STB	Xiang et al
D8A1B6	5.66884	3.3469	E8	C16	CTB	CTB	Xiang et al
D8A1S11	-3.5673	-1.70833	E8	C10	Epiblast	Late_EPI	Xiang et al
D8A1S1	5.71976	3.61923	E8	C16	CTB	CTB	Xiang et al
D8A1S31	-2.345	-0.948322	E8	C1	Epiblast	Early_EPI	Xiang et al
D8A1S3	5.56122	3.51023	E8	C16	CTB	CTB	Xiang et al
D8A1S7	6.40711	3.9383	E8	C16	CTB	CTB	Xiang et al
D8A1S8	-2.57796	-0.875865	E8	C25	Epiblast	Early_EPI	Xiang et al
D8A2B1	4.86915	5.34695	E8	C13	STB	STB	Xiang et al
D8A2B2	5.41069	4.68975	E8	C13	CTB	CTB	Xiang et al
D8A2B5	5.12142	4.91786	E8	C13	STB	STB	Xiang et al
D8A2S10	-4.00137	-1.12288	E8	C14	Epiblast	Early_EPI	Xiang et al
D8A2S12	5.71368	4.03506	E8	C16	CTB	CTB	Xiang et al
D8A2S15	-2.37033	-1.25786	E8	C1	Epiblast	Early_EPI	Xiang et al
D8A2S1	5.13135	5.02652	E8	C13	STB	STB	Xiang et al
D8A2S24	6.30343	3.03659	E8	C9	TE	TE	Xiang et al
D8A2S29	-2.32054	-1.97729	E8	C1	Epiblast	Early_EPI	Xiang et al
D8A2S2	4.84708	2.52432	E8	C1	Epiblast	Early_EPI	Xiang et al
D8A2S3	5.77371	4.07679	E8	C16	CTB	CTB	Xiang et al
D8A2S4	6.32501	3.87311	E8	C16	CTB	CTB	Xiang et al
D8A3B10	4.96789	5.13209	E8	C13	STB	STB	Xiang et al
D8A3B11	0.669054	1.28253	E8	C22	Hypoblast	Early_Hypoblast	Xiang et al
D8A3B1	4.86289	5.49214	E8	C13	STB	STB	Xiang et al
D8A3B4	4.83714	5.25335	E8	C13	STB	STB	Xiang et al
D8A3S12	5.62041	3.4122	E8	C16	CTB	CTB	Xiang et al
D8A3S13	4.68139	4.76128	E8	C13	STB	STB	Xiang et al
D8A3S1	4.8211	5.49898	E8	C13	STB	STB	Xiang et al
D8A3S28	5.09287	4.88794	E8	C13	STB	STB	Xiang et al
D8A3S2	5.1189	4.63103	E8	C13	CTB	CTB	Xiang et al
D8A3S5	4.66342	4.72085	E8	C13	STB	STB	Xiang et al
D8A3S7	4.95696	2.85076	E8	C4	TE	TE	Xiang et al
D8A3S8	4.70238	4.65167	E8	C13	STB	STB	Xiang et al
D12A4S12	6.95602	5.14649	E12	C16	CTB	CTB	Xiang et al
D12A4S16	6.80939	4.59565	E12	C16	CTB	CTB	Xiang et al
D12A4S17	6.89533	4.99855	E12	C16	CTB	CTB	Xiang et al
D12A4S21	5.13014	7.08396	E12	C13	STB	STB	Xiang et al
D12A4S22	5.03369	6.66313	E12	C13	Ambiguous	Ambiguous	Xiang et al
D12A4S26	-5.15353	-1.79264	E12	C12	Epiblast	Late_EPI	Xiang et al
D12A4S29	-6.16036	6.79756	E12	C2	ExE_Mes	ExE_Mes	Xiang et al
D12A4S2	6.79234	4.69031	E12	C16	CTB	CTB	Xiang et al
D12A4S30	-3.96702	-1.04222	E12	C14	Epiblast	Late_EPI	Xiang et al
D12A4S7	-6.23427	6.99733	E12	C2	Ambiguous	Ambiguous	Xiang et al
D12A4S9	6.80522	4.7008	E12	C16	CTB	CTB	Xiang et al
D12A5B11	0.73282	1.75369	E12	C11	Hypoblast	Late_Hypoblast	Xiang et al
D12A5B15	5.36519	7.09549	E12	C13	STB	STB	Xiang et al
D12A5B5	7.09288	6.12118	E12	C26	EVT	EVT	Xiang et al
D12A5B6	6.77438	4.56778	E12	C16	CTB	CTB	Xiang et al
D12A5B9	5.25442	7.16286	E12	C13	STB	STB	Xiang et al
D12A5S13	6.74966	4.44978	E12	C16	CTB	CTB	Xiang et al
D12A5S16	-4.50968	-1.51765	E12	C10	Epiblast	Late_EPI	Xiang et al
D12A5S17	-0.141833	1.29762	E12	C11	Hypoblast	Late_Hypoblast	Xiang et al
D12A5S18	7.0075	5.44905	E12	C16	CTB	CTB	Xiang et al
D12A5S19	-4.92549	-1.69203	E12	C12	Epiblast	Late_EPI	Xiang et al
D12A5S1	0.0084302	1.42909	E12	C11	Hypoblast	Late_Hypoblast	Xiang et al
D12A5S20	-0.0800838	1.36729	E12	C11	Hypoblast	Late_Hypoblast	Xiang et al
D12A5S24	0.219247	1.7769	E12	C11	Hypoblast	Late_Hypoblast	Xiang et al
D12A5S30	-0.0144461	1.38579	E12	C11	Hypoblast	Late_Hypoblast	Xiang et al
D12A5S4	-0.0240857	1.59368	E12	C11	Hypoblast	Late_Hypoblast	Xiang et al
D12A5S5	-5.02526	-1.75404	E12	C12	Epiblast	Late_EPI	Xiang et al
D12A5S6	-3.90325	-1.57403	E12	C10	Epiblast	Late_EPI	Xiang et al
D12_1B3	6.88944	6.90319	E12	C26	EVT	EVT	Xiang et al
D12_1B4	4.98928	5.84436	E12	C13	STB	STB	Xiang et al
D12_2B2	7.04668	6.96119	E12	C26	EVT	EVT	Xiang et al
D12_2B9	7.10722	6.98184	E12	C26	EVT	EVT	Xiang et al
D12_2S1	5.26924	6.99486	E12	C13	STB	STB	Xiang et al
D12A4S27	-4.57167	-1.23746	E12	C10	Epiblast	Late_EPI	Xiang et al
D14_1B1	7.00513	6.90391	E14	C26	EVT	EVT	Xiang et al
D14_1B2	5.42063	7.07252	E14	C13	STB	STB	Xiang et al
D14_1B5	7.02565	6.98436	E14	C26	EVT	EVT	Xiang et al
D14_1S10	4.91565	5.94545	E14	C13	STB	STB	Xiang et al
D14_1S2	6.94493	6.87523	E14	C26	EVT	EVT	Xiang et al
D14_2S1	6.34013	7.01951	E14	C26	EVT	EVT	Xiang et al
D14_3B5	6.91905	6.7813	E14	C26	EVT	EVT	Xiang et al
D14_3B6	6.95791	6.77125	E14	C26	EVT	EVT	Xiang et al
D14_3S10	-5.88002	-2.03845	E14	C12	Epiblast	Late_EPI	Xiang et al
D14_3S15	-5.80739	-1.9696	E14	C12	Epiblast	Late_EPI	Xiang et al
D14_3S16	-6.04071	-1.45015	E14	C12	Epiblast	Late_EPI	Xiang et al
D14_3S9	6.84395	4.98301	E14	C16	CTB	CTB	Xiang et al
D14_2S2	5.71373	7.13022	E14	C13	STB	STB	Xiang et al
D7A1S1	7.78863	0.0325773	E7	C3	TE	TE	Xiang et al
D7A1S5	7.17026	-1.60144	E7	C3	TE	TE	Xiang et al
D7A1S6	7.14081	-1.69236	E7	C6	TE	TE	Xiang et al
D7A1S7	5.67932	2.0783	E7	C4	TE	TE	Xiang et al
D7A1S8	0.47844	0.0908748	E7	C22	Hypoblast	Early_Hypoblast	Xiang et al
D7A1S9	5.9831	1.97848	E7	C4	TE	TE	Xiang et al
D7A2B1	6.28348	1.10019	E7	C4	TE	TE	Xiang et al
D7A2B4	6.12325	0.86764	E7	C4	TE	TE	Xiang et al
D7A2B5	7.58006	1.53074	E7	C9	TE	TE	Xiang et al
D7A2B6	5.63093	2.7387	E7	C4	TE	TE	Xiang et al
D7A2B8	7.37506	1.74688	E7	C9	TE	TE	Xiang et al
[truncated: 1,305 more rows]

## Sheet:  Primate.IT.umap.tsv
cell	UMAP_1	UMAP_2	devTime	annotation	species	paper
Yan_SRR491011	5.89944	-4.94567	E6	TE	human	Yan et al
Yan_SRR491012	7.46325	-4.42922	E6	TE	human	Yan et al
Yan_SRR491013	6.99402	-4.58527	E6	TE	human	Yan et al
Yan_SRR491014	5.98392	-4.8407	E6	TE	human	Yan et al
Yan_SRR491015	5.39631	-4.77547	E6	TE	human	Yan et al
Yan_SRR491016	6.81363	-4.5346	E6	TE	human	Yan et al
Yan_SRR491017	5.74765	-4.87055	E6	TE	human	Yan et al
Yan_SRR491018	5.62435	-4.94685	E6	TE	human	Yan et al
Yan_SRR491019	5.48138	-4.62466	E6	TE	human	Yan et al
Yan_SRR491020	6.98522	-4.44892	E6	TE	human	Yan et al
Yan_SRR491022	-4.12769	-6.29756	E6	Epiblast	human	Yan et al
Yan_SRR491023	-1.23304	-6.30842	E6	Epiblast	human	Yan et al
Yan_SRR491024	7.31239	-4.00771	E6	TE	human	Yan et al
Yan_SRR491025	7.41395	-4.15142	E6	TE	human	Yan et al
Yan_SRR491026	7.94862	-3.42464	E6	TE	human	Yan et al
Yan_SRR491027	7.3064	-4.11396	E6	TE	human	Yan et al
Yan_SRR491028	-0.383283	-2.10653	E6	Hypoblast	human	Yan et al
Yan_SRR491029	7.15997	-3.83323	E6	TE	human	Yan et al
Yan_SRR491030	8.24553	-2.27295	E6	TE	human	Yan et al
Yan_SRR491032	-0.470177	-2.07346	E6	Hypoblast	human	Yan et al
Yan_SRR491033	8.36426	-2.53247	E6	TE	human	Yan et al
Yan_SRR491034	-4.23292	-5.60056	E6	Epiblast	human	Yan et al
Yan_SRR491035	-4.51662	-5.20792	E6	Epiblast	human	Yan et al
Yan_SRR491036	6.70759	-2.31628	E6	TE	human	Yan et al
Yan_SRR491037	8.09215	-3.25049	E6	TE	human	Yan et al
Yan_SRR491038	8.06467	-2.27949	E6	TE	human	Yan et al
Yan_SRR445722	7.43222	-9.96313	Zygote	Zygote	human	Yan et al
Yan_SRR445724	7.47969	-9.97294	E1	2-4 cell	human	Yan et al
Yan_SRR445725	7.5309	-9.92355	E1	2-4 cell	human	Yan et al
Yan_SRR445726	7.44145	-9.9717	E1	2-4 cell	human	Yan et al
Yan_SRR445727	7.48539	-9.9972	E1	2-4 cell	human	Yan et al
Yan_SRR445728	7.48996	-9.97647	E1	2-4 cell	human	Yan et al
Yan_SRR445729	7.45026	-10.015	E1	2-4 cell	human	Yan et al
Yan_SRR490961	7.48857	-9.99967	E2	2-4 cell	human	Yan et al
Yan_SRR490962	7.50234	-9.98155	E2	2-4 cell	human	Yan et al
Yan_SRR490963	7.54769	-9.95956	E2	2-4 cell	human	Yan et al
Yan_SRR490964	7.47965	-10.0429	E2	2-4 cell	human	Yan et al
Yan_SRR490965	7.42796	-10.0669	E2	2-4 cell	human	Yan et al
Yan_SRR490966	7.53033	-10.0042	E2	2-4 cell	human	Yan et al
Yan_SRR490967	7.46316	-10.0583	E2	2-4 cell	human	Yan et al
Yan_SRR490968	7.51512	-10.0011	E2	2-4 cell	human	Yan et al
Yan_SRR490969	7.49218	-10.0401	E2	2-4 cell	human	Yan et al
Yan_SRR490970	7.55163	-9.95364	E2	2-4 cell	human	Yan et al
Yan_SRR490971	7.49335	-10.0409	E2	2-4 cell	human	Yan et al
Yan_SRR490972	7.49741	-10.0197	E2	2-4 cell	human	Yan et al
Yan_SRR490973	4.28982	-11.6002	E3	8 cell	human	Yan et al
Yan_SRR490974	4.80165	-11.3044	E3	8 cell	human	Yan et al
Yan_SRR490975	4.82881	-11.28	E3	8 cell	human	Yan et al
Yan_SRR490976	4.13272	-11.5265	E3	8 cell	human	Yan et al
Yan_SRR490977	4.1556	-11.5832	E3	8 cell	human	Yan et al
Yan_SRR490978	4.34447	-11.5903	E3	8 cell	human	Yan et al
Yan_SRR490979	4.41145	-11.5668	E3	8 cell	human	Yan et al
Yan_SRR490980	4.66089	-11.4462	E3	8 cell	human	Yan et al
Yan_SRR490981	6.3367	-9.89521	E3	8 cell	human	Yan et al
Yan_SRR490982	6.36836	-9.88879	E3	8 cell	human	Yan et al
Yan_SRR490983	6.35862	-9.9013	E3	8 cell	human	Yan et al
Yan_SRR490984	6.31313	-9.90548	E3	8 cell	human	Yan et al
Yan_SRR490985	5.23856	-10.8805	E3	8 cell	human	Yan et al
Yan_SRR490986	5.08924	-11.0348	E3	8 cell	human	Yan et al
Yan_SRR490987	4.86653	-11.2501	E3	8 cell	human	Yan et al
Yan_SRR490988	5.24658	-10.8516	E3	8 cell	human	Yan et al
Yan_SRR490989	5.24509	-10.8631	E3	8 cell	human	Yan et al
Yan_SRR490990	5.06723	-11.063	E3	8 cell	human	Yan et al
Yan_SRR490991	5.08531	-11.0475	E3	8 cell	human	Yan et al
Yan_SRR490992	4.64103	-11.5048	E3	8 cell	human	Yan et al
Yan_SRR490994	3.15553	-10.9738	E4	Morula	human	Yan et al
Yan_SRR490996	3.53622	-11.254	E4	Morula	human	Yan et al
Yan_SRR490997	3.27272	-10.9593	E4	Morula	human	Yan et al
Yan_SRR490998	2.97815	-11.0283	E4	Morula	human	Yan et al
Yan_SRR491001	3.19719	-10.8672	E4	Morula	human	Yan et al
Yan_SRR491002	2.90678	-10.8502	E4	Morula	human	Yan et al
Yan_SRR491003	2.57203	-11.2315	E4	Morula	human	Yan et al
Yan_SRR491004	2.56729	-11.1855	E4	Morula	human	Yan et al
Yan_SRR491005	2.57792	-10.7704	E4	Morula	human	Yan et al
Yan_SRR491006	3.11041	-11.2828	E4	Morula	human	Yan et al
Yan_SRR491007	3.18586	-11.0666	E4	Morula	human	Yan et al
Yan_SRR491008	2.66754	-10.937	E4	Morula	human	Yan et al
Yan_SRR491009	5.63948	-5.07917	E6	TE	human	Yan et al
Yan_SRR491010	5.70462	-4.81001	E6	TE	human	Yan et al
Yan_SRR445721	7.52318	-9.99377	Zygote	Zygote	human	Yan et al
Meis_B11C3	2.82254	-7.45164	E5	Epiblast	human	Meistermann et al
Meis_B11C4	3.34972	-6.50055	E5	Prelineage	human	Meistermann et al
Meis_B11C7	2.88364	-7.60955	E5	Prelineage	human	Meistermann et al
Meis_B11C8	3.12086	-7.49296	E5	Epiblast	human	Meistermann et al
Meis_B11C9	0.300934	-6.72609	E5	Epiblast	human	Meistermann et al
Meis_B11C11	4.56558	-6.41691	E5	Prelineage	human	Meistermann et al
Meis_B11C12	2.16688	-7.26565	E5	Prelineage	human	Meistermann et al
Meis_B11C13	5.47135	-5.47941	E5	TE	human	Meistermann et al
Meis_B11C15	5.62806	-5.10983	E5	TE	human	Meistermann et al
Meis_B11C16	3.8086	-6.8652	E5	Prelineage	human	Meistermann et al
Meis_B11C18	4.89061	-4.71205	E5	TE	human	Meistermann et al
Meis_B13C1	4.51989	-6.52224	E6	TE	human	Meistermann et al
Meis_B13C2	-0.756923	-6.30219	E6	Epiblast	human	Meistermann et al
Meis_B13C3	-0.367662	-6.44426	E6	Epiblast	human	Meistermann et al
Meis_B13C4	-0.827434	-6.30484	E6	Epiblast	human	Meistermann et al
Meis_B13C5	3.76185	-5.71867	E6	TE	human	Meistermann et al
Meis_B13C6	4.66998	-4.79996	E6	TE	human	Meistermann et al
Meis_B13C7	4.09529	-5.35906	E6	TE	human	Meistermann et al
Meis_B13C8	4.75637	-4.84992	E6	TE	human	Meistermann et al
Meis_B13C9	4.82927	-4.84739	E6	TE	human	Meistermann et al
Meis_B13C10	4.64817	-4.87449	E6	TE	human	Meistermann et al
Meis_B13C11	4.6363	-6.48979	E6	TE	human	Meistermann et al
Meis_B18C3	5.36882	-5.58307	E6	TE	human	Meistermann et al
Meis_B18C4	7.29085	-0.746417	E6	TE	human	Meistermann et al
Meis_B18C5	7.86695	-3.14358	E6	TE	human	Meistermann et al
Meis_B28C5	0.0957114	-6.61462	E6	Epiblast	human	Meistermann et al
Meis_B28C8	-0.509981	-6.45155	E6	Epiblast	human	Meistermann et al
Meis_B24C3	-0.448197	-6.41753	E6	Epiblast	human	Meistermann et al
Meis_B24C4	6.28838	-4.65295	E6	TE	human	Meistermann et al
Meis_B24C6	6.37871	-4.41377	E6	TE	human	Meistermann et al
Meis_B24C7	-0.3667	-6.43649	E6	Epiblast	human	Meistermann et al
Meis_B24C8	-0.855824	-6.09465	E6	Epiblast	human	Meistermann et al
Meis_B24C10	-0.914483	-6.29968	E6	Epiblast	human	Meistermann et al
Meis_B24C11	-0.213198	-6.53072	E6	Epiblast	human	Meistermann et al
Meis_B26C2	-0.650899	-6.28543	E6	Epiblast	human	Meistermann et al
Meis_B26C3	-0.762754	-6.31599	E6	Epiblast	human	Meistermann et al
Meis_B26C4	-0.672921	-6.34045	E6	Epiblast	human	Meistermann et al
Meis_B26C5	6.62283	-4.5939	E6	TE	human	Meistermann et al
Meis_B26C6	-1.81317	-6.40948	E6	Epiblast	human	Meistermann et al
Meis_B26C7	6.84582	-4.5827	E6	TE	human	Meistermann et al
Meis_B26C9	-0.795799	-6.32004	E6	Epiblast	human	Meistermann et al
Meis_B26C10	-2.33279	-6.14643	E6	Epiblast	human	Meistermann et al
Meis_B26C14	7.6365	-3.66741	E6	TE	human	Meistermann et al
Meis_B26C15	7.67036	-4.44389	E6	TE	human	Meistermann et al
Meis_B20C2	8.81143	-1.8318	E6	TE	human	Meistermann et al
Meis_B20C3	8.80516	-1.37414	E6	TE	human	Meistermann et al
Meis_B20C4	-0.573302	-3.91132	E6	Epiblast	human	Meistermann et al
Meis_B20C5	6.64136	-2.24585	E6	TE	human	Meistermann et al
Meis_B20C6	-0.497735	-2.33845	E6	Hypoblast	human	Meistermann et al
Meis_B20C7	-4.26008	-5.40592	E6	Epiblast	human	Meistermann et al
Meis_B20C8	-4.16703	-5.75848	E6	Epiblast	human	Meistermann et al
Meis_B20C10	8.57297	-2.21897	E6	TE	human	Meistermann et al
Meis_B20C11	8.21666	-3.47188	E6	TE	human	Meistermann et al
Meis_B22C1	4.99654	-4.98971	E5	TE	human	Meistermann et al
Meis_B22C2	4.51803	-4.87964	E5	TE	human	Meistermann et al
Meis_B22C3	4.22323	-5.22889	E5	TE	human	Meistermann et al
Meis_B22C4	5.82749	-4.64276	E5	TE	human	Meistermann et al
Meis_B22C6	5.79494	-4.79156	E5	TE	human	Meistermann et al
Meis_B22C12	7.28243	-4.6761	E5	TE	human	Meistermann et al
Meis_B22C14	6.59519	-3.1457	E5	TE	human	Meistermann et al
Meis_M30C10	2.97126	-10.9725	E4	Morula	human	Meistermann et al
Meis_M30C11	2.58756	-11.0944	E4	Morula	human	Meistermann et al
Meis_M31C01	2.16663	-11.073	E4	Morula	human	Meistermann et al
Meis_M31C11	2.16571	-10.9126	E4	Morula	human	Meistermann et al
Meis_M31C13	2.64332	-11.1393	E4	Morula	human	Meistermann et al
Meis_M34C04	2.85804	-10.963	E4	Morula	human	Meistermann et al
Meis_M42C02	2.98826	-10.7986	E5	Morula	human	Meistermann et al
Meis_M37C02	2.82037	-11.0131	E4	Morula	human	Meistermann et al
Meis_M37C04	2.22008	-11.0787	E4	Morula	human	Meistermann et al
Meis_M37C06	2.40011	-10.1846	E4	Morula	human	Meistermann et al
Meis_M37C13	2.58719	-10.8679	E4	Morula	human	Meistermann et al
Meis_M37C14	2.89591	-10.9548	E4	Morula	human	Meistermann et al
Meis_M39C02	2.41473	-8.3594	E4	Morula	human	Meistermann et al
Meis_M39C03	3.13823	-10.9076	E4	Morula	human	Meistermann et al
Meis_M39C04	2.75085	-10.2034	E4	Morula	human	Meistermann et al
Meis_M39C05	4.74255	-11.3878	E4	Morula	human	Meistermann et al
Meis_M39C06	2.38439	-10.3075	E4	Morula	human	Meistermann et al
Meis_M39C07	2.78224	-9.80407	E4	Morula	human	Meistermann et al
Meis_M39C08	2.38651	-8.2223	E4	Morula	human	Meistermann et al
Meis_B38C01	6.53225	-2.42833	E6	TE	human	Meistermann et al
Meis_B38C02	6.49917	-2.54163	E6	TE	human	Meistermann et al
Meis_B38C03	6.78749	-2.94827	E6	TE	human	Meistermann et al
Meis_B38C05	7.52033	-4.57125	E6	TE	human	Meistermann et al
Meis_B38C06	6.4811	-2.18069	E6	TE	human	Meistermann et al
Meis_B38C07	6.43853	-1.99055	E6	TE	human	Meistermann et al
Meis_B38C09	8.84462	-1.79223	E6	TE	human	Meistermann et al
Meis_B38C10	8.17889	-3.22017	E6	TE	human	Meistermann et al
Meis_B38C14	7.65252	-4.55044	E6	TE	human	Meistermann et al
Meis_B38C15	7.56664	-4.54519	E6	TE	human	Meistermann et al
Meis_B38C18	6.44615	-4.41333	E6	TE	human	Meistermann et al
Meis_B41T05	5.40478	-4.64507	E6	TE	human	Meistermann et al
Meis_B41T06	3.85483	-5.60599	E6	TE	human	Meistermann et al
Meis_B41T11	4.77304	-5.56447	E6	TE	human	Meistermann et al
Meis_M42C03	2.25164	-8.07745	E5	Prelineage	human	Meistermann et al
Meis_M42C04	2.69961	-9.66825	E5	Morula	human	Meistermann et al
Meis_M42C05	3.18506	-10.7018	E5	Morula	human	Meistermann et al
Meis_M42C06	2.72448	-9.66378	E5	Morula	human	Meistermann et al
Meis_M42C07	2.38991	-10.1699	E5	Morula	human	Meistermann et al
Meis_M42C08	2.3075	-8.09152	E5	Prelineage	human	Meistermann et al
Meis_M42C09	2.66045	-9.55829	E5	Morula	human	Meistermann et al
Meis_M42C10	2.58972	-8.40686	E5	Prelineage	human	Meistermann et al
Meis_M42C11	2.40655	-8.3855	E5	Morula	human	Meistermann et al
Meis_B48C01	-1.50492	-6.35219	E6	Epiblast	human	Meistermann et al
Meis_B48C02	-0.856689	-6.1003	E6	Epiblast	human	Meistermann et al
Meis_B48C04	-0.592353	-4.1558	E6	Hypoblast	human	Meistermann et al
Meis_B48C05	-1.21046	-6.05344	E6	Epiblast	human	Meistermann et al
Meis_B48C06	-1.20452	-6.27022	E6	Epiblast	human	Meistermann et al
Meis_B48C07	5.05171	-4.71776	E6	TE	human	Meistermann et al
Meis_B48C08	5.57518	-4.93675	E6	TE	human	Meistermann et al
Meis_B48C09	4.82539	-4.77136	E6	TE	human	Meistermann et al
Meis_B48C10	-2.2612	-6.11556	E6	Epiblast	human	Meistermann et al
Meis_B48C13	-1.0017	-6.25996	E6	Epiblast	human	Meistermann et al
Meis_B48C14	-4.00435	-5.77739	E6	Epiblast	human	Meistermann et al
Meis_B48C15	4.90047	-5.00201	E6	TE	human	Meistermann et al
Meis_B48C17	5.76746	-5.33424	E6	TE	human	Meistermann et al
Meis_B48T01	5.75737	-5.63259	E6	TE	human	Meistermann et al
Meis_B48T02	6.18557	-4.82043	E6	TE	human	Meistermann et al
Meis_B50C01	2.31636	-8.16058	E6	Epiblast	human	Meistermann et al
Meis_B49C06	5.73876	-4.57236	E6	TE	human	Meistermann et al
Meis_B49T02	6.64133	-2.90856	E6	TE	human	Meistermann et al
Meis_B49T03	6.54957	-2.92948	E6	TE	human	Meistermann et al
Meis_M57C02	2.89603	-10.9781	E4	Morula	human	Meistermann et al
Meis_M57C05	2.74831	-10.9601	E4	Morula	human	Meistermann et al
Meis_M57C07	2.8196	-10.9793	E4	Morula	human	Meistermann et al
Meis_M57C12	2.94318	-10.9609	E4	Morula	human	Meistermann et al
Meis_B56C01	6.84148	-2.78742	E6	TE	human	Meistermann et al
Meis_B56T04	7.08427	-4.51477	E6	TE	human	Meistermann et al
Meis_B56T05	6.91708	-3.57581	E6	TE	human	Meistermann et al
Meis_B56T06	6.89743	-4.71596	E6	TE	human	Meistermann et al
Meis_B56T09	6.90168	-3.54612	E6	TE	human	Meistermann et al
Meis_B56T10	6.88098	-3.25705	E6	TE	human	Meistermann et al
Meis_B56T12	7.7531	-4.5349	E6	TE	human	Meistermann et al
Meis_B52C09	-0.596172	-6.38442	E6	Epiblast	human	Meistermann et al
Meis_B52C16	7.29088	-4.6281	E6	TE	human	Meistermann et al
Meis_B53T05	8.01493	-4.20812	E6	TE	human	Meistermann et al
Meis_B53T13	7.44314	-4.53766	E6	TE	human	Meistermann et al
Meis_B53T14	6.57905	-2.32967	E6	TE	human	Meistermann et al
Meis_B53T15	8.00547	-4.0125	E6	TE	human	Meistermann et al
Meis_B53T18	7.58493	-3.54584	E6	TE	human	Meistermann et al
Meis_B52T06	5.53191	-5.88086	E6	TE	human	Meistermann et al
E3.1.443	5.50516	-10.5324	E3	8 cell	human	Petropoulos et al
E3.1.444	5.29673	-10.7806	E3	8 cell	human	Petropoulos et al
E3.1.445	6.15689	-9.91325	E3	8 cell	human	Petropoulos et al
E3.1.447	6.1871	-9.89087	E3	8 cell	human	Petropoulos et al
E3.1.448	5.65349	-10.3374	E3	8 cell	human	Petropoulos et al
E3.2.449	6.62778	-9.95362	E3	8 cell	human	Petropoulos et al
E3.2.450	5.97336	-9.97967	E3	8 cell	human	Petropoulos et al
E3.2.453	7.29725	-10.0241	E3	8 cell	human	Petropoulos et al
E3.2.454	7.17626	-10.0317	E3	8 cell	human	Petropoulos et al
E3.2.455	7.31707	-10.0706	E3	8 cell	human	Petropoulos et al
E3.2.466	7.52671	-9.97647	E3	8 cell	human	Petropoulos et al
E3.2.467	7.46739	-9.97267	E3	8 cell	human	Petropoulos et al
E3.3.457	5.84462	-10.1199	E3	8 cell	human	Petropoulos et al
E3.3.458	6.01491	-9.93815	E3	8 cell	human	Petropoulos et al
E3.3.459	5.90945	-10.0898	E3	8 cell	human	Petropoulos et al
E3.3.460	6.23895	-9.88633	E3	8 cell	human	Petropoulos et al
E3.4.462	7.36063	-10.0799	E3	8 cell	human	Petropoulos et al
E3.4.463	7.51807	-9.97165	E3	8 cell	human	Petropoulos et al
E3.4.465	7.39651	-10.0617	E3	8 cell	human	Petropoulos et al
E3.45.3374	5.13534	-10.9944	E3	8 cell	human	Petropoulos et al
E3.45.3376	5.47613	-10.5472	E3	8 cell	human	Petropoulos et al
E3.45.3378	4.96873	-11.1613	E3	8 cell	human	Petropoulos et al
E3.45.3380	5.32698	-10.7923	E3	8 cell	human	Petropoulos et al
E3.46.3382	4.56336	-11.4727	E3	8 cell	human	Petropoulos et al
E3.46.3385	4.6757	-11.4455	E3	8 cell	human	Petropoulos et al
E3.46.3386	4.5457	-11.5161	E3	8 cell	human	Petropoulos et al
E3.46.3388	4.71253	-11.4053	E3	8 cell	human	Petropoulos et al
E3.47.3389	4.28867	-11.5768	E3	8 cell	human	Petropoulos et al
E3.47.3390	4.46335	-11.5777	E3	8 cell	human	Petropoulos et al
E3.47.3391	4.12453	-11.5725	E3	8 cell	human	Petropoulos et al
E3.47.3393	4.21967	-11.5651	E3	8 cell	human	Petropoulos et al
E3.48.3397	4.37787	-11.5716	E3	8 cell	human	Petropoulos et al
E3.48.3398	4.18559	-11.5734	E3	8 cell	human	Petropoulos et al
E3.48.3400	4.22944	-11.5772	E3	8 cell	human	Petropoulos et al
E3.48.3401	4.6505	-11.4537	E3	8 cell	human	Petropoulos et al
E3.48.3402	4.31446	-11.5922	E3	8 cell	human	Petropoulos et al
E3.49.3403	4.56872	-11.5061	E3	8 cell	human	Petropoulos et al
E3.49.3406	4.52132	-11.5467	E3	8 cell	human	Petropoulos et al
E3.49.3407	4.57432	-11.5041	E3	8 cell	human	Petropoulos et al
E3.49.3408	4.63932	-11.4751	E3	8 cell	human	Petropoulos et al
E3.49.3409	4.38711	-11.5739	E3	8 cell	human	Petropoulos et al
E3.49.3410	4.30978	-11.6035	E3	8 cell	human	Petropoulos et al
E3.49.3411	4.52323	-11.5241	E3	8 cell	human	Petropoulos et al
E3.50.3412	5.3247	-10.7432	E3	8 cell	human	Petropoulos et al
E3.50.3413	5.29805	-10.7921	E3	8 cell	human	Petropoulos et al
E3.50.3416	5.23451	-10.8737	E3	8 cell	human	Petropoulos et al
E3.50.3417	5.10752	-11.0171	E3	8 cell	human	Petropoulos et al
E3.51.3420	5.22241	-10.8894	E3	8 cell	human	Petropoulos et al
E3.51.3421	5.37779	-10.6941	E3	8 cell	human	Petropoulos et al
E3.51.3422	5.32043	-10.756	E3	8 cell	human	Petropoulos et al
E3.51.3423	5.01309	-11.1155	E3	8 cell	human	Petropoulos et al
E3.51.3425	5.24773	-10.8516	E3	8 cell	human	Petropoulos et al
E3.51.3426	5.06025	-11.0772	E3	8 cell	human	Petropoulos et al
E3.52.3428	5.58298	-10.4249	E3	8 cell	human	Petropoulos et al
E3.52.3429	6.13863	-9.91031	E3	8 cell	human	Petropoulos et al
E3.52.3430	5.5251	-10.4909	E3	8 cell	human	Petropoulos et al
E3.52.3431	5.54919	-10.4584	E3	8 cell	human	Petropoulos et al
E3.52.3432	5.92523	-10.0376	E3	8 cell	human	Petropoulos et al
E3.52.3433	5.66647	-10.2733	E3	8 cell	human	Petropoulos et al
E3.52.3434	5.51869	-10.4999	E3	8 cell	human	Petropoulos et al
E3.53.3435	5.43473	-10.5333	E3	8 cell	human	Petropoulos et al
E3.53.3436	5.41694	-10.5262	E3	8 cell	human	Petropoulos et al
E3.53.3437	5.43464	-10.6068	E3	8 cell	human	Petropoulos et al
E3.53.3438	5.41117	-10.6066	E3	8 cell	human	Petropoulos et al
E4.10.1219	3.39218	-11.0986	E4	Morula	human	Petropoulos et al
E4.10.1221	3.27614	-10.8414	E4	Morula	human	Petropoulos et al
E4.10.1223	4.29722	-11.5356	E4	Morula	human	Petropoulos et al
E4.10.1225	2.85489	-11.0992	E4	Morula	human	Petropoulos et al
E4.10.1227	2.44842	-11.143	E4	Morula	human	Petropoulos et al
E4.10.1228	5.21726	-10.8043	E4	Morula	human	Petropoulos et al
E4.10.1229	4.71321	-11.3752	E4	Morula	human	Petropoulos et al
E4.10.1230	5.97388	-9.92556	E4	Morula	human	Petropoulos et al
E4.10.1231	4.58907	-11.4616	E4	Morula	human	Petropoulos et al
E4.10.1232	2.41402	-11.3071	E4	Morula	human	Petropoulos et al
E4.10.1233	2.40947	-11.2832	E4	Morula	human	Petropoulos et al
E4.2.10	4.08532	-11.5286	E4	Morula	human	Petropoulos et al
E4.2.13	4.08093	-11.5286	E4	Morula	human	Petropoulos et al
E4.24_5_0_4.12	2.48695	-10.0807	E4	Morula	human	Petropoulos et al
E4.24_5_0_4.7	1.98554	-10.7751	E4	Morula	human	Petropoulos et al
E4.31_5_1.10	3.24979	-11.3083	E4	Morula	human	Petropoulos et al
E4.31_5_1.11	3.59745	-11.3612	E4	Morula	human	Petropoulos et al
E4.31_5_1.12	3.46814	-11.2992	E4	Morula	human	Petropoulos et al
E4.31_5_1.3	2.76539	-11.3264	E4	Morula	human	Petropoulos et al
E4.31_5_1.4	2.98922	-11.2713	E4	Morula	human	Petropoulos et al
E4.31_5_1.9	3.77609	-11.4064	E4	Morula	human	Petropoulos et al
E4.3.472	3.45749	-11.2597	E4	Morula	human	Petropoulos et al
E4.3.473	2.56557	-11.2563	E4	Morula	human	Petropoulos et al
E4.3.476	2.47948	-11.1134	E4	Morula	human	Petropoulos et al
E4.3.478	2.82279	-11.2878	E4	Morula	human	Petropoulos et al
E4.3.479	2.20086	-11.1486	E4	Morula	human	Petropoulos et al
E4.3.480	2.15469	-11.1231	E4	Morula	human	Petropoulos et al
E4.3.481	5.46522	-10.5553	E4	Morula	human	Petropoulos et al
E4.3.482	2.43616	-11.1088	E4	Morula	human	Petropoulos et al
E4.3.484	2.46462	-11.1994	E4	Morula	human	Petropoulos et al
E4.3.485	2.34429	-11.1342	E4	Morula	human	Petropoulos et al
E4.3.486	5.27237	-10.7804	E4	Morula	human	Petropoulos et al
E4.3.487	2.76475	-11.2227	E4	Morula	human	Petropoulos et al
E4.3.488	2.8404	-11.2026	E4	Morula	human	Petropoulos et al
E4.3.489	3.02172	-11.2531	E4	Morula	human	Petropoulos et al
E4.3.490	2.19677	-11.1342	E4	Morula	human	Petropoulos et al
E4.3.491	2.06977	-11.0833	E4	Morula	human	Petropoulos et al
E4.4.492	2.39052	-10.7211	E4	Morula	human	Petropoulos et al
E4.4.493	2.5941	-10.9384	E4	Morula	human	Petropoulos et al
E4.4.494	2.5424	-10.5715	E4	Morula	human	Petropoulos et al
E4.4.495	2.51184	-10.9731	E4	Morula	human	Petropoulos et al
E4.4.496	2.50222	-10.6511	E4	Morula	human	Petropoulos et al
E4.4.497	2.3037	-10.9922	E4	Morula	human	Petropoulos et al
E4.4.498	2.5032	-10.6719	E4	Morula	human	Petropoulos et al
E4.4.499	2.52082	-10.7803	E4	Morula	human	Petropoulos et al
E4.4.500	2.53026	-10.8139	E4	Morula	human	Petropoulos et al
E4.4.501	2.06841	-10.8362	E4	Morula	human	Petropoulos et al
E4.4.502	2.41594	-10.7645	E4	Morula	human	Petropoulos et al
E4.4.504	2.96835	-11.0464	E4	Morula	human	Petropoulos et al
E4.4.505	2.95302	-11.0421	E4	Morula	human	Petropoulos et al
E4.4.506	3.05616	-10.9371	E4	Morula	human	Petropoulos et al
E4.4.507	2.54498	-10.7485	E4	Morula	human	Petropoulos et al
E4.4.508	2.51975	-10.679	E4	Morula	human	Petropoulos et al
E4.4.509	2.71181	-10.9876	E4	Morula	human	Petropoulos et al
E4.5.510	2.54196	-11.0567	E4	Morula	human	Petropoulos et al
E4.5.511	2.87192	-11.0703	E4	Morula	human	Petropoulos et al
E4.5.512	2.40264	-11.2571	E4	Morula	human	Petropoulos et al
E4.5.513	2.31182	-11.1606	E4	Morula	human	Petropoulos et al
E4.5.514	2.77588	-11.0155	E4	Morula	human	Petropoulos et al
E4.5.515	2.14396	-11.0957	E4	Morula	human	Petropoulos et al
E4.5.517	2.60242	-11.2243	E4	Morula	human	Petropoulos et al
E4.5.518	2.64128	-11.1739	E4	Morula	human	Petropoulos et al
E4.5.520	2.71976	-11.208	E4	Morula	human	Petropoulos et al
E4.5.521	2.30537	-10.9132	E4	Morula	human	Petropoulos et al
E4.5.522	2.40595	-10.9117	E4	Morula	human	Petropoulos et al
E4.5.523	2.55899	-11.0464	E4	Morula	human	Petropoulos et al
E4.5.524	2.21991	-11.011	E4	Morula	human	Petropoulos et al
E4.5.525	2.81051	-11.1048	E4	Morula	human	Petropoulos et al
E4.5.526	2.58542	-10.6926	E4	Morula	human	Petropoulos et al
E4.6.610	3.36996	-7.98084	E4	Morula	human	Petropoulos et al
E4.6.613	2.39906	-8.13599	E4	Morula	human	Petropoulos et al
E4.6.614	3.95149	-8.32086	E4	Morula	human	Petropoulos et al
E4.6.616	5.80801	-9.8544	E4	Morula	human	Petropoulos et al
E4.6.625	2.75308	-8.28748	E4	Morula	human	Petropoulos et al
E4.6.627	2.73886	-8.77761	E4	Morula	human	Petropoulos et al
E4.7.642	3.42755	-7.68184	E4	Morula	human	Petropoulos et al
E4.7.643	3.39351	-7.78899	E4	Morula	human	Petropoulos et al
E4.7.644	3.47356	-7.96493	E4	Morula	human	Petropoulos et al
E4.7.645	2.54722	-8.45951	E4	Morula	human	Petropoulos et al
E4.7.646	3.39947	-8.09965	E4	Morula	human	Petropoulos et al
E4.7.647	2.68128	-8.66944	E4	Morula	human	Petropoulos et al
E4.8.1171	2.28661	-11.1798	E4	Morula	human	Petropoulos et al
E4.8.1172	2.31146	-11.2205	E4	Morula	human	Petropoulos et al
E4.8.1173	3.148	-10.8413	E4	Morula	human	Petropoulos et al
E4.8.1175	3.06067	-10.831	E4	Morula	human	Petropoulos et al
E4.8.1177	3.23699	-10.8494	E4	Morula	human	Petropoulos et al
E4.8.1178	2.79264	-10.7069	E4	Morula	human	Petropoulos et al
E4.8.1179	2.74636	-10.665	E4	Morula	human	Petropoulos et al
E4.8.1180	2.38089	-10.8768	E4	Morula	human	Petropoulos et al
E4.8.1181	2.55698	-10.8886	E4	Morula	human	Petropoulos et al
E4.8.1182	2.82134	-10.6628	E4	Morula	human	Petropoulos et al
E4.8.1183	3.0255	-10.5192	E4	Morula	human	Petropoulos et al
E4.8.1184	2.64359	-10.6874	E4	Morula	human	Petropoulos et al
E4.8.1185	3.04939	-10.4919	E4	Morula	human	Petropoulos et al
E4.8.1187	3.00541	-10.8307	E4	Morula	human	Petropoulos et al
E4.8.1188	2.39236	-10.8613	E4	Morula	human	Petropoulos et al
E4.8.1189	3.23552	-10.9583	E4	Morula	human	Petropoulos et al
E4.8.1190	3.13466	-10.7686	E4	Morula	human	Petropoulos et al
E4.8.1191	3.14355	-10.8808	E4	Morula	human	Petropoulos et al
E4.8.1192	2.70351	-10.8582	E4	Morula	human	Petropoulos et al
E4.8.1193	3.03238	-10.7924	E4	Morula	human	Petropoulos et al
E4.8.1194	2.71848	-10.9448	E4	Morula	human	Petropoulos et al
E4.9.1195	4.51938	-11.5125	E4	Morula	human	Petropoulos et al
E4.9.1197	2.98611	-10.7668	E4	Morula	human	Petropoulos et al
E4.9.1200	2.93764	-10.7908	E4	Morula	human	Petropoulos et al
E4.9.1202	3.2268	-10.8186	E4	Morula	human	Petropoulos et al
E4.9.1203	2.97735	-10.5489	E4	Morula	human	Petropoulos et al
E4.9.1204	2.9665	-10.6508	E4	Morula	human	Petropoulos et al
E4.9.1206	3.28693	-10.99	E4	Morula	human	Petropoulos et al
E4.9.1207	3.40951	-11.181	E4	Morula	human	Petropoulos et al
E4.9.1208	3.21869	-10.8929	E4	Morula	human	Petropoulos et al
E4.9.1209	2.77422	-11.1821	E4	Morula	human	Petropoulos et al
E4.9.1210	2.1973	-11.082	E4	Morula	human	Petropoulos et al
E4.9.1211	3.19557	-10.7603	E4	Morula	human	Petropoulos et al
E4.9.1212	3.06541	-10.7405	E4	Morula	human	Petropoulos et al
E4.9.1213	2.56864	-11.0364	E4	Morula	human	Petropoulos et al
E4.9.1214	3.21417	-10.7909	E4	Morula	human	Petropoulos et al
E4.9.1215	3.1751	-10.7417	E4	Morula	human	Petropoulos et al
E4.9.1217	5.38117	-10.5617	E4	Morula	human	Petropoulos et al
E4.9.1218	2.08641	-10.9346	E4	Morula	human	Petropoulos et al
E4.late.33.3157	2.54385	-9.39657	E4	Morula	human	Petropoulos et al
E4.late.33.3158	2.50444	-9.35986	E4	Morula	human	Petropoulos et al
E4.late.33.3159	2.51296	-9.46656	E4	Morula	human	Petropoulos et al
E4.late.33.3160	2.51885	-9.41764	E4	Morula	human	Petropoulos et al
E4.late.33.3161	2.55077	-9.34688	E4	Morula	human	Petropoulos et al
E4.late.33.3162	2.57771	-9.4284	E4	Morula	human	Petropoulos et al
E4.late.33.3163	2.90872	-10.3452	E4	Morula	human	Petropoulos et al
E4.late.33.3164	2.10478	-10.5755	E4	Morula	human	Petropoulos et al
E4.late.33.3165	2.5265	-9.37635	E4	Morula	human	Petropoulos et al
E4.late.33.3166	2.57638	-9.30093	E4	Morula	human	Petropoulos et al
E4.late.34.3171	2.41156	-8.2971	E4	Morula	human	Petropoulos et al
E4.late.34.3173	2.28596	-7.88924	E4	Morula	human	Petropoulos et al
E4.late.34.3174	2.30416	-8.17132	E4	Morula	human	Petropoulos et al
E4.late.34.3175	2.33914	-8.20437	E4	Morula	human	Petropoulos et al
E4.late.34.3176	2.5839	-7.96089	E4	Morula	human	Petropoulos et al
E4.late.34.3178	5.71884	-9.83398	E4	Morula	human	Petropoulos et al
E4.late.34.3179	3.37933	-7.56316	E4	Morula	human	Petropoulos et al
E4.late.34.3180	2.4262	-8.21068	E4	Morula	human	Petropoulos et al
E4.late.34.3183	2.67723	-8.4692	E4	Morula	human	Petropoulos et al
E4.late.34.3185	3.57289	-8.0162	E4	Morula	human	Petropoulos et al
E4.late.34.3186	3.53523	-8.07831	E4	Morula	human	Petropoulos et al
E4.late.34.3188	2.50138	-7.77099	E4	Morula	human	Petropoulos et al
E4.late.34.3189	3.92674	-8.24979	E4	Morula	human	Petropoulos et al
E4.late.34.3190	3.24649	-7.9781	E4	Morula	human	Petropoulos et al
E4.late.34.3191	3.95134	-8.29959	E4	Morula	human	Petropoulos et al
E4.late.35.3197	2.37986	-10.466	E4	Morula	human	Petropoulos et al
E4.late.35.3199	2.9249	-10.5489	E4	Morula	human	Petropoulos et al
E4.late.35.3200	2.40257	-10.4116	E4	Morula	human	Petropoulos et al
E4.late.35.3201	2.48759	-10.5727	E4	Morula	human	Petropoulos et al
E4.late.35.3202	2.00718	-10.738	E4	Morula	human	Petropoulos et al
E4.late.35.3203	2.1041	-10.6588	E4	Morula	human	Petropoulos et al
E4.late.35.3204	2.29824	-10.5766	E4	Morula	human	Petropoulos et al
E4.late.35.3205	2.47314	-10.4187	E4	Morula	human	Petropoulos et al
E4.late.35.3208	2.3695	-10.8217	E4	Morula	human	Petropoulos et al
E4.late.35.3209	2.0116	-10.7097	E4	Morula	human	Petropoulos et al
E4.late.35.3212	2.06698	-10.6794	E4	Morula	human	Petropoulos et al
E5.15.1820	2.4467	-7.50872	E5	Prelineage	human	Petropoulos et al
E5.15.1823	2.22454	-7.9845	E5	Prelineage	human	Petropoulos et al
E5.15.1825	3.85994	-8.13052	E5	Prelineage	human	Petropoulos et al
E5.15.1826	2.26611	-7.60246	E5	Prelineage	human	Petropoulos et al
E5.15.1827	2.39117	-7.71247	E5	Prelineage	human	Petropoulos et al
E5.15.1828	2.27739	-7.66815	E5	Prelineage	human	Petropoulos et al
E5.15.1829	2.69335	-7.65437	E5	Prelineage	human	Petropoulos et al
E5.15.1830	3.18177	-7.62853	E5	Prelineage	human	Petropoulos et al
E5.15.1831	2.63568	-7.72498	E5	Prelineage	human	Petropoulos et al
E5.15.1834	2.23177	-7.68768	E5	Prelineage	human	Petropoulos et al
E5.15.1835	2.08967	-7.26944	E5	Prelineage	human	Petropoulos et al
E5.15.1838	2.23129	-7.38565	E5	Prelineage	human	Petropoulos et al
E5.15.1839	2.44824	-7.07298	E5	Prelineage	human	Petropoulos et al
E5.15.1840	2.72463	-7.19493	E5	Prelineage	human	Petropoulos et al
E5.15.1843	2.26036	-7.1516	E5	Prelineage	human	Petropoulos et al
E5.15.1845	2.25555	-7.18047	E5	Prelineage	human	Petropoulos et al
E5.38.3255	-1.27104	-6.03732	E5	ICM	human	Petropoulos et al
E5.38.3256	3.08619	-6.80476	E5	Prelineage	human	Petropoulos et al
E5.41.3305	3.61903	-6.78487	E5	Prelineage	human	Petropoulos et al
E5.41.3306	3.99114	-7.83549	E5	Prelineage	human	Petropoulos et al
E5.41.3307	3.9328	-7.29088	E5	Prelineage	human	Petropoulos et al
E5.41.3308	3.91625	-7.33538	E5	TE	human	Petropoulos et al
E5.41.3309	4.1451	-6.74615	E5	Prelineage	human	Petropoulos et al
E5.41.3310	4.36175	-6.74011	E5	TE	human	Petropoulos et al
E5.41.3317	4.10101	-6.69773	E5	Prelineage	human	Petropoulos et al
E5.41.3318	3.85578	-6.94701	E5	Prelineage	human	Petropoulos et al
E5.41.3321	3.75996	-6.98224	E5	Prelineage	human	Petropoulos et al
E5.41.3322	3.77121	-7.28411	E5	Prelineage	human	Petropoulos et al
E5.41.3323	3.77113	-6.93848	E5	Prelineage	human	Petropoulos et al
E5.41.3324	3.2493	-6.92698	E5	Prelineage	human	Petropoulos et al
E5.41.3325	3.44203	-6.99325	E5	Prelineage	human	Petropoulos et al
E5.41.3326	3.46775	-6.77058	E5	Prelineage	human	Petropoulos et al
E5.41.3327	3.85446	-6.86297	E5	Prelineage	human	Petropoulos et al
E5.41.3328	3.9549	-7.08798	E5	TE	human	Petropoulos et al
E5.42.3329	3.85375	-7.04519	E5	Prelineage	human	Petropoulos et al
E5.42.3330	3.56581	-6.7303	E5	Prelineage	human	Petropoulos et al
E5.42.3331	4.20766	-6.88092	E5	Prelineage	human	Petropoulos et al
E5.42.3332	3.78083	-6.88448	E5	Prelineage	human	Petropoulos et al
E5.42.3333	3.70755	-6.74938	E5	Prelineage	human	Petropoulos et al
E5.42.3334	3.63894	-6.73557	E5	Prelineage	human	Petropoulos et al
E5.42.3335	3.64409	-6.77941	E5	Prelineage	human	Petropoulos et al
E5.42.3336	3.42184	-6.76209	E5	Prelineage	human	Petropoulos et al
E5.42.3337	3.98467	-7.06746	E5	Prelineage	human	Petropoulos et al
E5.42.3340	4.05465	-6.88202	E5	Prelineage	human	Petropoulos et al
E5.43.3343	3.80116	-7.43743	E5	Prelineage	human	Petropoulos et al
E5.43.3347	3.10514	-7.12129	E5	Prelineage	human	Petropoulos et al
E5.43.3348	3.67676	-6.95172	E5	Prelineage	human	Petropoulos et al
E5.43.3349	3.72329	-7.34071	E5	Prelineage	human	Petropoulos et al
E5.43.3350	3.21662	-6.798	E5	Prelineage	human	Petropoulos et al
E5.43.3352	3.38981	-6.76927	E5	Prelineage	human	Petropoulos et al
E5.43.3353	3.3437	-6.66397	E5	Prelineage	human	Petropoulos et al
E5.43.3355	3.50534	-6.74421	E5	Prelineage	human	Petropoulos et al
E5.43.3356	3.59709	-6.71251	E5	Prelineage	human	Petropoulos et al
E5.43.3357	3.69929	-6.76986	E5	Prelineage	human	Petropoulos et al
E5.43.3358	3.97571	-7.01865	E5	Prelineage	human	Petropoulos et al
E5.43.3360	3.81799	-7.19388	E5	Prelineage	human	Petropoulos et al
E5.43.3361	3.70381	-6.88609	E5	Prelineage	human	Petropoulos et al
E5.43.3362	3.8521	-7.28552	E5	Prelineage	human	Petropoulos et al
E5.43.3363	3.80737	-6.95269	E5	Prelineage	human	Petropoulos et al
E5.43.3364	3.81675	-7.07282	E5	Prelineage	human	Petropoulos et al
E5.43.3365	3.85206	-7.26593	E5	Prelineage	human	Petropoulos et al
E5.6.360	3.40319	-7.67686	E5	Prelineage	human	Petropoulos et al
E5.6.361	2.62832	-9.27533	E5	Morula	human	Petropoulos et al
E5.6.362	2.73939	-9.75023	E5	Morula	human	Petropoulos et al
E5.6.363	3.06187	-7.90069	E5	Prelineage	human	Petropoulos et al
E5.6.364	3.85318	-6.55355	E5	Prelineage	human	Petropoulos et al
E5.6.365	3.038	-7.20662	E5	Prelineage	human	Petropoulos et al
E5.6.369	3.73363	-7.21856	E5	Prelineage	human	Petropoulos et al
E5.6.371	2.96564	-7.08338	E5	Prelineage	human	Petropoulos et al
E5.6.372	3.57517	-6.99227	E5	Prelineage	human	Petropoulos et al
E5.6.373	3.63321	-7.3476	E5	Prelineage	human	Petropoulos et al
E5.6.375	3.48744	-7.17345	E5	Prelineage	human	Petropoulos et al
E5.6.379	2.39669	-7.14546	E5	Prelineage	human	Petropoulos et al
E5.6.382	4.47413	-11.4397	E5	Morula	human	Petropoulos et al
E5.7.674	2.36202	-8.26042	E5	Prelineage	human	Petropoulos et al
E5.7.675	2.87143	-7.29456	E5	Prelineage	human	Petropoulos et al
E5.7.676	2.72221	-7.61322	E5	Prelineage	human	Petropoulos et al
E5.7.677	2.25357	-7.39971	E5	Prelineage	human	Petropoulos et al
E5.7.678	2.96206	-7.07748	E5	Prelineage	human	Petropoulos et al
E5.7.679	2.30141	-7.31564	E5	Prelineage	human	Petropoulos et al
E5.7.680	3.07003	-7.20162	E5	Prelineage	human	Petropoulos et al
E5.7.681	2.28279	-7.53312	E5	Prelineage	human	Petropoulos et al
E5.7.682	2.1938	-7.43084	E5	Prelineage	human	Petropoulos et al
E5.7.685	2.96011	-7.17261	E5	Prelineage	human	Petropoulos et al
E5.7.686	2.32861	-7.36729	E5	Prelineage	human	Petropoulos et al
E5.7.688	2.32736	-7.29072	E5	Prelineage	human	Petropoulos et al
E5.7.689	2.24338	-7.25902	E5	Prelineage	human	Petropoulos et al
E5.7.691	2.22893	-7.46585	E5	Prelineage	human	Petropoulos et al
E5.7.692	3.50813	-6.66546	E5	Prelineage	human	Petropoulos et al
E5.7.693	2.27162	-7.25688	E5	Prelineage	human	Petropoulos et al
E5.7.695	2.56463	-7.76929	E5	Prelineage	human	Petropoulos et al
E5.7.696	2.69501	-7.10696	E5	Prelineage	human	Petropoulos et al
E5.7.697	2.62623	-7.12512	E5	Prelineage	human	Petropoulos et al
E5.7.698	2.60967	-7.43489	E5	Prelineage	human	Petropoulos et al
E5.7.700	2.94744	-7.14186	E5	Prelineage	human	Petropoulos et al
E5.7.701	2.2566	-7.43194	E5	Prelineage	human	Petropoulos et al
E5.7.703	2.50076	-7.3999	E5	Prelineage	human	Petropoulos et al
E5.7.706	3.19832	-7.33954	E5	Prelineage	human	Petropoulos et al
E5.early.31.3059	2.56125	-7.99068	E5	Prelineage	human	Petropoulos et al
E5.early.31.3060	2.56012	-9.16634	E5	Morula	human	Petropoulos et al
E5.early.31.3062	2.28359	-7.74644	E5	Prelineage	human	Petropoulos et al
E5.early.31.3064	2.54592	-9.10069	E5	Morula	human	Petropoulos et al
E5.early.31.3070	2.20251	-7.52599	E5	Prelineage	human	Petropoulos et al
E5.early.31.3071	2.1523	-7.55218	E5	Prelineage	human	Petropoulos et al
E5.early.31.3072	2.50344	-7.49311	E5	Prelineage	human	Petropoulos et al
E5.early.36.3215	2.69692	-7.85448	E5	Prelineage	human	Petropoulos et al
E5.early.36.3216	2.88637	-7.66379	E5	Prelineage	human	Petropoulos et al
E5.early.36.3217	3.03759	-7.62866	E5	Prelineage	human	Petropoulos et al
E5.early.36.3218	2.24145	-7.65273	E5	Prelineage	human	Petropoulos et al
E5.early.36.3219	3.20506	-7.60847	E5	Prelineage	human	Petropoulos et al
E5.early.36.3220	2.67729	-7.74908	E5	Prelineage	human	Petropoulos et al
E5.early.36.3221	3.00483	-7.65939	E5	Prelineage	human	Petropoulos et al
E5.early.36.3222	2.95936	-7.93577	E5	Prelineage	human	Petropoulos et al
E5.early.36.3224	2.32043	-7.68675	E5	Prelineage	human	Petropoulos et al
E5.early.36.3226	2.04366	-7.29752	E5	Prelineage	human	Petropoulos et al
E5.13.1773	-0.951692	-6.207	E5	Epiblast	human	Petropoulos et al
E5.13.1779	-1.91479	-6.4621	E5	Epiblast	human	Petropoulos et al
E5.13.1780	-0.829622	-6.09357	E5	Epiblast	human	Petropoulos et al
E5.14.1782	-1.09627	-6.05411	E5	ICM	human	Petropoulos et al
E5.14.1806	-2.22392	-6.54063	E5	ICM	human	Petropoulos et al
E5.14.1807	-0.727227	-6.15401	E5	Epiblast	human	Petropoulos et al
E5.14.1813	-1.81249	-5.99876	E5	ICM	human	Petropoulos et al
E5.14.1918	-1.68181	-6.37461	E5	Epiblast	human	Petropoulos et al
E5.16.1898	-1.19855	-6.21892	E5	Epiblast	human	Petropoulos et al
E5.16.1909	-1.69871	-6.36652	E5	Epiblast	human	Petropoulos et al
E5.3.50	-2.62136	-6.11296	E5	ICM	human	Petropoulos et al
E5.37.3239	-1.46569	-6.19554	E5	ICM	human	Petropoulos et al
E5.37.3242	-2.10678	-6.06283	E5	ICM	human	Petropoulos et al
E5.37.3246	-2.04785	-6.00325	E5	ICM	human	Petropoulos et al
E5.40.3286	-2.09673	-6.11251	E5	ICM	human	Petropoulos et al
E5.40.3290	-2.06645	-6.09416	E5	ICM	human	Petropoulos et al
E5.12.1038	-0.590692	-4.0788	E5	EPI.PrE.INT	human	Petropoulos et al
E5.1.31	-1.52201	-5.7777	E5	ICM	human	Petropoulos et al
E5.14.1783	-0.815906	-5.21984	E5	ICM	human	Petropoulos et al
E5.14.1785	-0.696276	-4.8093	E5	Hypoblast	human	Petropoulos et al
E5.14.1793	-0.778328	-5.08053	E5	ICM	human	Petropoulos et al
E5.14.1811	-0.55397	-3.76046	E5	ICM	human	Petropoulos et al
E5.14.1812	-0.684475	-4.52239	E5	Hypoblast	human	Petropoulos et al
E5.16.1890	-0.642356	-5.32435	E5	Epiblast	human	Petropoulos et al
E5.16.1891	-0.633476	-5.25891	E5	TE	human	Petropoulos et al
E5.37.3243	-0.530787	-3.40955	E5	ICM	human	Petropoulos et al
E5.37.3245	-0.71268	-4.57934	E5	ICM	human	Petropoulos et al
E5.40.3288	-1.31228	-6.21428	E5	ICM	human	Petropoulos et al
E5.40.3289	-1.68927	-5.93355	E5	ICM	human	Petropoulos et al
E5.40.3292	-1.73249	-5.99642	E5	ICM	human	Petropoulos et al
E5.9.931	-0.863379	-6.3391	E5	ICM	human	Petropoulos et al
E5.13.1750	-0.230778	-5.8353	E5	Epiblast	human	Petropoulos et al
E5.13.1771	4.09944	-4.70872	E5	EPI.PrE.INT	human	Petropoulos et al
E5.14.1784	-0.715262	-5.48646	E5	Epiblast	human	Petropoulos et al
E5.14.1794	-0.805503	-5.9534	E5	TE	human	Petropoulos et al
E5.16.1897	-0.0834213	-5.85474	E5	Epiblast	human	Petropoulos et al
E5.16.1913	-0.0539768	-5.88035	E5	Epiblast	human	Petropoulos et al
E5.3.59	-1.89907	-5.98438	E5	ICM	human	Petropoulos et al
E5.3.61	-2.5093	-6.0134	E5	ICM	human	Petropoulos et al
E5.40.3281	-1.15787	-6.20713	E5	ICM	human	Petropoulos et al
E5.40.3282	-1.4683	-6.01124	E5	ICM	human	Petropoulos et al
E5.40.3287	-1.89823	-6.04487	E5	ICM	human	Petropoulos et al
E5.40.3300	-1.54418	-6.05738	E5	Epiblast	human	Petropoulos et al
E5.8.922	-0.706329	-6.36363	E5	ICM	human	Petropoulos et al
E5.10.936	4.61593	-5.44207	E5	TE	human	Petropoulos et al
E5.10.939	3.56319	-5.8743	E5	TE	human	Petropoulos et al
E5.11.953	-0.464868	-6.33657	E5	ICM	human	Petropoulos et al
E5.11.955	-0.630952	-6.3963	E5	ICM	human	Petropoulos et al
E5.11.956	-1.08601	-6.2971	E5	ICM	human	Petropoulos et al
E5.12.1033	5.36774	-6.03026	E5	TE	human	Petropoulos et al
E5.12.1034	5.84734	-5.24482	E5	TE	human	Petropoulos et al
E5.12.1036	4.64462	-4.65458	E5	TE	human	Petropoulos et al
E5.12.1039	5.66096	-5.62755	E5	TE	human	Petropoulos et al
E5.12.1041	4.276	-4.7423	E5	EPI.PrE.INT	human	Petropoulos et al
E5.1.28	5.63136	-5.34903	E5	TE	human	Petropoulos et al
E5.1.30	5.69167	-5.25367	E5	TE	human	Petropoulos et al
E5.13.1752	4.34374	-4.76485	E5	EPI.PrE.INT	human	Petropoulos et al
E5.13.1753	4.51581	-4.76385	E5	TE	human	Petropoulos et al
E5.13.1754	4.20883	-4.78766	E5	Epiblast	human	Petropoulos et al
E5.13.1755	4.3491	-4.67075	E5	TE	human	Petropoulos et al
E5.13.1756	4.27614	-4.71509	E5	EPI.PrE.INT	human	Petropoulos et al
E5.13.1757	4.50137	-4.8169	E5	TE	human	Petropoulos et al
E5.13.1758	4.5377	-5.06924	E5	TE	human	Petropoulos et al
E5.13.1759	4.96638	-5.0629	E5	TE	human	Petropoulos et al
E5.13.1760	5.55528	-4.92968	E5	TE	human	Petropoulos et al
E5.13.1761	5.03831	-4.92837	E5	TE	human	Petropoulos et al
E5.13.1762	5.34212	-5.65133	E5	TE	human	Petropoulos et al
E5.13.1763	4.9741	-4.81358	E5	TE	human	Petropoulos et al
E5.13.1764	4.69583	-5.14838	E5	TE	human	Petropoulos et al
E5.13.1765	4.85281	-5.5943	E5	EPI.PrE.INT	human	Petropoulos et al
E5.13.1766	5.31027	-4.86254	E5	TE	human	Petropoulos et al
E5.13.1767	5.70314	-5.07639	E5	TE	human	Petropoulos et al
E5.13.1768	4.45288	-4.73961	E5	TE	human	Petropoulos et al
E5.13.1769	5.56395	-5.78058	E5	TE	human	Petropoulos et al
E5.13.1770	5.21643	-5.54624	E5	TE	human	Petropoulos et al
E5.13.1774	5.0322	-4.97003	E5	TE	human	Petropoulos et al
E5.13.1775	5.1886	-4.71887	E5	TE	human	Petropoulos et al
E5.13.1776	5.19904	-4.73496	E5	TE	human	Petropoulos et al
E5.13.1777	4.34872	-4.69379	E5	EPI.PrE.INT	human	Petropoulos et al
E5.13.1781	5.64995	-5.49981	E5	TE	human	Petropoulos et al
E5.14.1788	4.51946	-4.95548	E5	TE	human	Petropoulos et al
E5.14.1789	4.41032	-4.67526	E5	Epiblast	human	Petropoulos et al
E5.14.1790	4.2541	-6.66331	E5	TE	human	Petropoulos et al
E5.14.1791	5.10002	-6.32041	E5	TE	human	Petropoulos et al
E5.14.1795	4.32428	-4.65426	E5	Epiblast	human	Petropoulos et al
E5.14.1797	5.61471	-5.34394	E5	TE	human	Petropoulos et al
E5.14.1916	-0.160328	-5.87181	E5	TE	human	Petropoulos et al
E5.14.1919	-0.66496	-4.68614	E5	EPI.PrE.INT	human	Petropoulos et al
E5.14.1923	6.06104	-4.97294	E5	TE	human	Petropoulos et al
E5.14.1924	4.43562	-4.66876	E5	TE	human	Petropoulos et al
E5.16.1887	5.61857	-5.74616	E5	TE	human	Petropoulos et al
E5.16.1888	5.74525	-5.01767	E5	TE	human	Petropoulos et al
E5.16.1889	5.5755	-5.84691	E5	TE	human	Petropoulos et al
E5.16.1893	5.67958	-5.30588	E5	TE	human	Petropoulos et al
E5.16.1894	5.9219	-5.33443	E5	TE	human	Petropoulos et al
E5.16.1899	6.62601	-4.38458	E5	TE	human	Petropoulos et al
E5.16.1900	5.64164	-5.71192	E5	TE	human	Petropoulos et al
E5.16.1901	5.19918	-4.76862	E5	TE	human	Petropoulos et al
E5.16.1903	5.78442	-5.02789	E5	TE	human	Petropoulos et al
E5.16.1904	5.74589	-5.02316	E5	TE	human	Petropoulos et al
E5.16.1905	5.54965	-4.92673	E5	TE	human	Petropoulos et al
E5.16.1906	5.86952	-5.14256	E5	TE	human	Petropoulos et al
E5.16.1907	5.73922	-5.37267	E5	TE	human	Petropoulos et al
E5.16.1910	4.67038	-4.60129	E5	Epiblast	human	Petropoulos et al
E5.16.1912	6.1248	-5.0304	E5	TE	human	Petropoulos et al
E5.16.1914	4.8098	-4.76781	E5	TE	human	Petropoulos et al
E5.16.1915	5.52635	-5.88487	E5	TE	human	Petropoulos et al
E5.2.38	4.71724	-5.62146	E5	TE	human	Petropoulos et al
E5.2.42	4.85969	-5.62357	E5	TE	human	Petropoulos et al
E5.2.46	4.78246	-5.6277	E5	TE	human	Petropoulos et al
E5.2.47	4.84541	-5.88148	E5	TE	human	Petropoulos et al
E5.3.51	5.4739	-5.86962	E5	TE	human	Petropoulos et al
E5.3.54	5.67988	-5.6894	E5	TE	human	Petropoulos et al
E5.3.55	6.39915	-3.85589	E5	TE	human	Petropoulos et al
E5.3.56	5.43109	-5.96358	E5	TE	human	Petropoulos et al
E5.3.57	6.0282	-5.12318	E5	TE	human	Petropoulos et al
E5.37.3232	5.88713	-5.33936	E5	TE	human	Petropoulos et al
E5.37.3234	6.85704	-3.7472	E5	TE	human	Petropoulos et al
E5.37.3235	6.4777	-4.5962	E5	TE	human	Petropoulos et al
E5.37.3237	6.32112	-4.85236	E5	TE	human	Petropoulos et al
E5.37.3240	-1.37337	-5.84324	E5	TE	human	Petropoulos et al
E5.39.3262	4.66801	-6.48005	E5	TE	human	Petropoulos et al
E5.39.3264	4.6796	-6.26447	E5	TE	human	Petropoulos et al
E5.40.3278	5.37585	-5.84917	E5	TE	human	Petropoulos et al
E5.40.3279	5.43954	-5.76389	E5	TE	human	Petropoulos et al
E5.40.3280	-1.58816	-5.94668	E5	TE	human	Petropoulos et al
E5.40.3283	4.66368	-6.02906	E5	TE	human	Petropoulos et al
E5.40.3291	4.91319	-5.88411	E5	TE	human	Petropoulos et al
E5.40.3294	4.98347	-5.83876	E5	TE	human	Petropoulos et al
E5.40.3296	-0.413917	-5.94491	E5	Epiblast	human	Petropoulos et al
E5.40.3297	-0.0215521	-5.89201	E5	Epiblast	human	Petropoulos et al
E5.40.3299	-0.43118	-5.92908	E5	Epiblast	human	Petropoulos et al
E5.40.3301	-0.93326	-5.88753	E5	TE	human	Petropoulos et al
E5.40.3303	-0.430139	-5.95604	E5	TE	human	Petropoulos et al
E5.41.3313	4.36134	-6.75535	E5	TE	human	Petropoulos et al
E5.41.3315	4.4703	-6.67147	E5	TE	human	Petropoulos et al
E5.41.3316	4.44839	-6.73163	E5	TE	human	Petropoulos et al
E5.5.101	5.59435	-5.53089	E5	TE	human	Petropoulos et al
E5.5.96	5.91326	-5.31668	E5	TE	human	Petropoulos et al
E5.5.98	5.81599	-5.55326	E5	TE	human	Petropoulos et al
E6.10.1046	-3.66413	-5.78258	E6	Epiblast	human	Petropoulos et al
E6.10.1048	-3.79894	-5.6914	E6	Epiblast	human	Petropoulos et al
E6.10.1049	-3.63762	-5.86873	E6	Epiblast	human	Petropoulos et al
E6.10.1050	-3.74701	-5.83034	E6	Epiblast	human	Petropoulos et al
E6.10.1051	-3.854	-5.74253	E6	Epiblast	human	Petropoulos et al
E6.10.1055	-3.55078	-5.75737	E6	Epiblast	human	Petropoulos et al
E6.10.1056	-3.82554	-5.95216	E6	Epiblast	human	Petropoulos et al
E6.10.1057	-4.03053	-5.80366	E6	Epiblast	human	Petropoulos et al
E6.12.1274	-3.13619	-4.32083	E6	Epiblast	human	Petropoulos et al
E6.12.1289	6.31992	-3.26154	E6	Epiblast	human	Petropoulos et al
E6.13.1381	-4.24727	-4.56192	E6	EPI.PrE.INT	human	Petropoulos et al
E6.13.1389	-3.6608	-4.29496	E6	Epiblast	human	Petropoulos et al
E6.17.1586	-3.6705	-5.75809	E6	Epiblast	human	Petropoulos et al
E6.17.1588	-3.64055	-5.25861	E6	Epiblast	human	Petropoulos et al
E6.17.1611	-3.73706	-5.38973	E6	Epiblast	human	Petropoulos et al
E6.17.1612	-2.99286	-6.02526	E6	EPI.PrE.INT	human	Petropoulos et al
E6.6.721	-2.16776	-6.03717	E6	Epiblast	human	Petropoulos et al
E6.6.722	-3.62299	-6.05805	E6	Epiblast	human	Petropoulos et al
E6.8.794	-4.00493	-4.89654	E6	Epiblast	human	Petropoulos et al
E6.8.801	-3.46095	-4.47751	E6	Epiblast	human	Petropoulos et al
E6.9.1022	-3.57655	-4.74631	E6	Epiblast	human	Petropoulos et al
E6.10.1043	-0.461268	-2.26342	E6	Hypoblast	human	Petropoulos et al
E6.10.1044	-0.484787	-2.16981	E6	Hypoblast	human	Petropoulos et al
E6.10.1060	-0.473995	-2.62167	E6	Hypoblast	human	Petropoulos et al
E6.10.1061	-0.482481	-2.79385	E6	Hypoblast	human	Petropoulos et al
E6.12.1281	-0.290883	-1.64859	E6	Hypoblast	human	Petropoulos et al
E6.22.1866	6.68212	-3.19646	E6	EPI.PrE.INT	human	Petropoulos et al
E6.6.718	-1.6412	-6.01845	E6	Epiblast	human	Petropoulos et al
E6.6.720	-1.87907	-6.03317	E6	Epiblast	human	Petropoulos et al
E6.8.816	-3.01729	-4.33265	E6	Epiblast	human	Petropoulos et al
E6.12.1279	5.46853	-3.42926	E6	Hypoblast	human	Petropoulos et al
E6.13.1378	-3.52183	-3.98527	E6	EPI.PrE.INT	human	Petropoulos et al
E6.13.1382	5.42736	-3.43047	E6	Hypoblast	human	Petropoulos et al
E6.17.1579	5.65228	-3.39603	E6	TE	human	Petropoulos et al
E6.17.1584	2.79867	-6.61922	E6	Epiblast	human	Petropoulos et al
E6.17.1617	-3.32636	-4.3907	E6	EPI.PrE.INT	human	Petropoulos et al
E6.6.715	-1.58005	-6.11244	E6	Epiblast	human	Petropoulos et al
E6.8.791	6.46834	-3.25339	E6	Epiblast	human	Petropoulos et al
E6.8.792	-2.97967	-4.30519	E6	Epiblast	human	Petropoulos et al
E6.8.802	-2.94707	-4.30047	E6	Epiblast	human	Petropoulos et al
E6.8.813	6.46945	-3.18251	E6	Epiblast	human	Petropoulos et al
E6.8.815	-3.12138	-4.39975	E6	Epiblast	human	Petropoulos et al
E6.9.1024	-3.14615	-4.31576	E6	Epiblast	human	Petropoulos et al
E6.10.1045	-0.452389	-2.35509	E6	Hypoblast	human	Petropoulos et al
E6.10.1047	-2.95961	-6.01316	E6	Epiblast	human	Petropoulos et al
E6.10.1052	-3.82993	-5.83152	E6	Epiblast	human	Petropoulos et al
E6.10.1058	-2.86802	-5.98912	E6	Epiblast	human	Petropoulos et al
E6.11.1064	8.24995	-0.761444	E6	TE	human	Petropoulos et al
E6.11.1070	6.96387	2.97454	E6	TE	human	Petropoulos et al
E6.11.1076	7.60702	-3.34	E6	TE	human	Petropoulos et al
E6.12.1266	6.90189	-4.76638	E6	TE	human	Petropoulos et al
E6.12.1267	6.26139	-4.92865	E6	TE	human	Petropoulos et al
E6.12.1268	7.00153	-4.51546	E6	TE	human	Petropoulos et al
E6.12.1270	7.13332	-4.30957	E6	TE	human	Petropoulos et al
E6.12.1271	8.54893	-1.81496	E6	TE	human	Petropoulos et al
E6.12.1272	7.4134	-3.21788	E6	TE	human	Petropoulos et al
E6.12.1273	5.60801	-3.57037	E6	Hypoblast	human	Petropoulos et al
E6.12.1275	7.28857	-3.99581	E6	TE	human	Petropoulos et al
E6.12.1276	7.16482	-4.01563	E6	TE	human	Petropoulos et al
E6.12.1277	7.73979	-3.22209	E6	TE	human	Petropoulos et al
E6.12.1278	7.38629	-3.86841	E6	TE	human	Petropoulos et al
E6.12.1280	6.65557	1.44342	E6	TE	human	Petropoulos et al
E6.12.1286	7.52281	-3.32694	E6	TE	human	Petropoulos et al
E6.12.1287	7.17761	-4.06064	E6	TE	human	Petropoulos et al
E6.12.1288	7.77634	-3.44399	E6	TE	human	Petropoulos et al
E6.12.1290	7.74423	-3.21519	E6	TE	human	Petropoulos et al
E6.12.1291	7.64958	-3.09856	E6	TE	human	Petropoulos et al
E6.12.1293	7.47845	-3.19261	E6	TE	human	Petropoulos et al
E6.12.1482	8.01447	-2.4238	E6	TE	human	Petropoulos et al
E6.12.1483	7.73719	-3.39419	E6	TE	human	Petropoulos et al
E6.12.1484	7.85485	-2.25602	E6	TE	human	Petropoulos et al
E6.12.1486	7.3541	-3.88649	E6	TE	human	Petropoulos et al
E6.12.1487	7.77439	-3.39766	E6	TE	human	Petropoulos et al
E6.12.1488	7.45625	-3.73749	E6	TE	human	Petropoulos et al
E6.13.1364	6.80533	-4.4584	E6	TE	human	Petropoulos et al
E6.13.1365	7.1073	-4.16517	E6	TE	human	Petropoulos et al
E6.13.1366	7.21718	-4.03531	E6	TE	human	Petropoulos et al
E6.13.1368	7.66602	-3.61548	E6	TE	human	Petropoulos et al
E6.13.1374	8.0384	-3.39811	E6	TE	human	Petropoulos et al
E6.13.1375	7.5806	-2.62089	E6	TE	human	Petropoulos et al
E6.13.1376	7.8012	-2.84075	E6	TE	human	Petropoulos et al
E6.13.1377	9.08139	-0.384113	E6	TE	human	Petropoulos et al
E6.13.1379	8.06944	-2.7199	E6	TE	human	Petropoulos et al
E6.13.1380	8.08286	-2.29831	E6	TE	human	Petropoulos et al
E6.13.1384	7.88707	0.401131	E6	TE	human	Petropoulos et al
E6.13.1386	8.86119	-1.16192	E6	TE	human	Petropoulos et al
E6.13.1387	8.88733	-1.36563	E6	TE	human	Petropoulos et al
E6.13.1388	7.96367	0.170596	E6	TE	human	Petropoulos et al
E6.13.1391	8.46548	-2.15067	E6	TE	human	Petropoulos et al
E6.13.1392	8.13833	-3.33165	E6	TE	human	Petropoulos et al
E6.13.1393	8.44808	-2.38485	E6	TE	human	Petropoulos et al
E6.13.1394	8.64952	-1.64992	E6	TE	human	Petropoulos et al
E6.13.1395	9.04865	-0.28398	E6	TE	human	Petropoulos et al
E6.13.1396	8.08337	-3.34533	E6	TE	human	Petropoulos et al
E6.13.1397	8.72017	-1.67932	E6	TE	human	Petropoulos et al
E6.13.1398	8.46534	-2.23143	E6	TE	human	Petropoulos et al
E6.13.1399	8.17403	0.368427	E6	TE	human	Petropoulos et al
E6.13.1400	7.32147	0.379663	E6	TE	human	Petropoulos et al
E6.14.1402	7.37384	2.86103	E6	TE	human	Petropoulos et al
E6.14.1403	8.62348	-1.99123	E6	TE	human	Petropoulos et al
E6.14.1404	8.63187	-1.80155	E6	TE	human	Petropoulos et al
E6.14.1405	7.14557	1.12521	E6	TE	human	Petropoulos et al
E6.14.1406	8.50969	-1.90403	E6	TE	human	Petropoulos et al
E6.14.1407	8.16192	-1.51756	E6	TE	human	Petropoulos et al
E6.14.1409	8.85446	-1.92964	E6	TE	human	Petropoulos et al
E6.14.1410	7.99633	-2.22066	E6	TE	human	Petropoulos et al
E6.14.1411	8.42749	-0.523788	E6	TE	human	Petropoulos et al
E6.14.1412	8.27041	0.420265	E6	TE	human	Petropoulos et al
E6.14.1413	7.61073	-1.2145	E6	TE	human	Petropoulos et al
E6.14.1414	8.67536	-2.09272	E6	TE	human	Petropoulos et al
E6.14.1416	8.76276	-1.87316	E6	TE	human	Petropoulos et al
E6.14.1417	8.82921	-1.78688	E6	TE	human	Petropoulos et al
E6.14.1418	8.98056	-1.62339	E6	TE	human	Petropoulos et al
E6.14.1419	8.89685	-1.76463	E6	TE	human	Petropoulos et al
E6.14.1420	8.16913	-0.197677	E6	TE	human	Petropoulos et al
E6.14.1421	8.84038	-1.72164	E6	TE	human	Petropoulos et al
E6.14.1422	7.24966	0.971362	E6	TE	human	Petropoulos et al
E6.14.1423	8.82056	-1.74241	E6	TE	human	Petropoulos et al
E6.14.1424	8.42264	-1.09956	E6	TE	human	Petropoulos et al
E6.14.1425	7.63781	-1.19639	E6	TE	human	Petropoulos et al
E6.14.1426	8.93985	-1.52242	E6	TE	human	Petropoulos et al
E6.14.1427	8.79847	-1.57907	E6	TE	human	Petropoulos et al
E6.14.1428	7.64641	-1.41412	E6	TE	human	Petropoulos et al
E6.14.1429	8.52226	-1.94525	E6	TE	human	Petropoulos et al
E6.14.1430	8.77187	-1.79965	E6	TE	human	Petropoulos et al
E6.14.1431	8.42261	-1.35063	E6	TE	human	Petropoulos et al
E6.14.1432	7.66815	-1.52678	E6	TE	human	Petropoulos et al
E6.14.1433	7.53517	-2.13468	E6	Hypoblast	human	Petropoulos et al
E6.15.1434	7.69519	-3.53102	E6	TE	human	Petropoulos et al
E6.15.1435	7.06589	-2.92333	E6	TE	human	Petropoulos et al
E6.15.1436	7.60292	-4.11407	E6	TE	human	Petropoulos et al
E6.15.1438	7.5199	-4.05827	E6	TE	human	Petropoulos et al
E6.15.1439	7.56586	-4.3395	E6	TE	human	Petropoulos et al
E6.15.1441	6.87813	-2.86516	E6	TE	human	Petropoulos et al
E6.15.1442	6.69873	-2.43507	E6	TE	human	Petropoulos et al
E6.15.1445	6.67366	-2.3802	E6	TE	human	Petropoulos et al
E6.15.1446	6.38277	-1.7007	E6	TE	human	Petropoulos et al
E6.15.1447	7.01997	-3.47795	E6	TE	human	Petropoulos et al
E6.15.1450	7.12639	-3.58141	E6	TE	human	Petropoulos et al
E6.15.1451	6.85002	-2.8893	E6	TE	human	Petropoulos et al
E6.15.1453	6.82993	-2.72822	E6	TE	human	Petropoulos et al
E6.15.1454	7.41506	-3.91025	E6	TE	human	Petropoulos et al
E6.15.1455	7.49857	-4.03991	E6	TE	human	Petropoulos et al
E6.15.1457	7.5813	-4.28201	E6	TE	human	Petropoulos et al
E6.15.1458	7.44999	-4.50724	E6	TE	human	Petropoulos et al
E6.15.1460	7.75803	-4.36265	E6	TE	human	Petropoulos et al
E6.15.1461	7.50746	-4.25506	E6	TE	human	Petropoulos et al
E6.15.1462	7.55981	-4.43347	E6	TE	human	Petropoulos et al
E6.15.1463	7.54255	-4.54794	E6	TE	human	Petropoulos et al
E6.15.1465	7.53158	-4.16554	E6	TE	human	Petropoulos et al
E6.15.1466	7.73474	-4.37665	E6	TE	human	Petropoulos et al
E6.15.1467	7.6028	-4.16031	E6	TE	human	Petropoulos et al
E6.15.1468	7.63939	-4.28398	E6	TE	human	Petropoulos et al
E6.15.1469	7.40703	-4.11496	E6	TE	human	Petropoulos et al
E6.15.1470	7.54667	-4.04456	E6	TE	human	Petropoulos et al
E6.15.1471	6.89191	-2.88595	E6	TE	human	Petropoulos et al
E6.15.1473	7.70231	-4.33181	E6	TE	human	Petropoulos et al
E6.15.1474	7.62797	-4.4014	E6	TE	human	Petropoulos et al
E6.15.1475	7.7012	-4.28094	E6	TE	human	Petropoulos et al
E6.15.1476	7.63494	-4.24459	E6	TE	human	Petropoulos et al
E6.15.1477	7.49145	-4.48031	E6	TE	human	Petropoulos et al
E6.15.1478	7.80014	-4.11649	E6	TE	human	Petropoulos et al
E6.15.1479	7.6956	-4.3427	E6	TE	human	Petropoulos et al
E6.15.1481	7.75087	-4.36945	E6	TE	human	Petropoulos et al
E6.16.1493	9.05289	-0.615718	E6	TE	human	Petropoulos et al
E6.16.1494	9.08607	-0.516094	E6	TE	human	Petropoulos et al
E6.16.1495	8.14037	1.98938	E6	TE	human	Petropoulos et al
E6.16.1496	8.5243	-1.66843	E6	TE	human	Petropoulos et al
E6.16.1497	8.51242	1.65081	E6	TE	human	Petropoulos et al
E6.16.1499	8.17702	-2.38901	E6	Hypoblast	human	Petropoulos et al
E6.16.1500	8.33131	-2.13968	E6	TE	human	Petropoulos et al
E6.16.1501	7.03866	-2.49405	E6	TE	human	Petropoulos et al
E6.16.1503	8.15555	-3.30606	E6	TE	human	Petropoulos et al
E6.16.1504	8.41665	-2.00916	E6	TE	human	Petropoulos et al
E6.16.1505	8.33386	0.543449	E6	TE	human	Petropoulos et al
E6.17.1570	7.43966	-3.65754	E6	TE	human	Petropoulos et al
E6.17.1571	6.76886	-2.31196	E6	TE	human	Petropoulos et al
E6.17.1573	7.37176	-3.35829	E6	TE	human	Petropoulos et al
E6.17.1574	7.45096	-2.97364	E6	TE	human	Petropoulos et al
E6.17.1575	8.0339	-2.34856	E6	TE	human	Petropoulos et al
E6.17.1576	8.06924	-2.60531	E6	TE	human	Petropoulos et al
E6.17.1581	7.19181	-3.38107	E6	TE	human	Petropoulos et al
E6.17.1582	7.18653	-3.32631	E6	TE	human	Petropoulos et al
E6.17.1583	7.63659	-3.26785	E6	TE	human	Petropoulos et al
E6.17.1585	6.73939	-3.27639	E6	TE	human	Petropoulos et al
E6.17.1587	6.92701	-3.2819	E6	TE	human	Petropoulos et al
E6.17.1589	6.75198	-2.15172	E6	TE	human	Petropoulos et al
E6.17.1590	7.58772	-2.97183	E6	TE	human	Petropoulos et al
E6.17.1591	7.98902	-3.20812	E6	TE	human	Petropoulos et al
E6.17.1592	7.46685	-2.74282	E6	TE	human	Petropoulos et al
E6.17.1593	7.63733	-3.24435	E6	TE	human	Petropoulos et al
E6.17.1594	7.55188	-3.29413	E6	TE	human	Petropoulos et al
E6.17.1596	7.56527	-3.30193	E6	TE	human	Petropoulos et al
E6.17.1598	8.2517	-2.55122	E6	TE	human	Petropoulos et al
E6.17.1599	7.39049	-3.17705	E6	TE	human	Petropoulos et al
E6.17.1600	5.68146	-4.17275	E6	TE	human	Petropoulos et al
E6.17.1601	7.8831	-2.95104	E6	TE	human	Petropoulos et al
E6.17.1603	7.66518	-3.40709	E6	TE	human	Petropoulos et al
E6.17.1606	7.70499	-3.95158	E6	TE	human	Petropoulos et al
E6.17.1607	7.68268	-3.13671	E6	TE	human	Petropoulos et al
E6.17.1608	7.63208	-3.47726	E6	TE	human	Petropoulos et al
E6.17.1609	7.63778	-3.21118	E6	TE	human	Petropoulos et al
E6.17.1610	7.6855	-3.24258	E6	TE	human	Petropoulos et al
E6.17.1613	7.2191	-2.8793	E6	TE	human	Petropoulos et al
E6.17.1616	7.13935	-2.415	E6	TE	human	Petropoulos et al
E6.17.1618	7.47133	-3.26758	E6	TE	human	Petropoulos et al
E6.17.1619	7.01258	-3.17489	E6	TE	human	Petropoulos et al
E6.17.1620	5.93422	-3.66882	E6	TE	human	Petropoulos et al
E6.17.1621	7.39471	-2.8328	E6	TE	human	Petropoulos et al
E6.1.72	6.55315	-4.55065	E6	TE	human	Petropoulos et al
E6.1.77	5.00104	-5.15695	E6	TE	human	Petropoulos et al
E6.1.78	7.03234	-4.36731	E6	TE	human	Petropoulos et al
E6.1.79	6.70672	-3.64435	E6	TE	human	Petropoulos et al
E6.1.80	7.17434	-4.19883	E6	TE	human	Petropoulos et al
E6.18.1622	9.08876	-0.962821	E6	TE	human	Petropoulos et al
E6.18.1623	9.08967	0.125311	E6	TE	human	Petropoulos et al
E6.18.1624	9.11337	-0.45696	E6	TE	human	Petropoulos et al
E6.18.1625	9.17206	-0.575935	E6	TE	human	Petropoulos et al
E6.18.1626	8.7667	-0.254293	E6	TE	human	Petropoulos et al
E6.18.1628	7.41281	-1.44299	E6	TE	human	Petropoulos et al
E6.18.1629	7.7938	-1.32245	E6	TE	human	Petropoulos et al
E6.18.1630	7.73285	-0.62069	E6	TE	human	Petropoulos et al
E6.18.1632	6.84647	-0.693596	E6	TE	human	Petropoulos et al
E6.18.1633	6.76898	-0.669553	E6	TE	human	Petropoulos et al
E6.18.1634	8.37156	1.45414	E6	TE	human	Petropoulos et al
E6.18.1635	8.88739	-1.56075	E6	TE	human	Petropoulos et al
E6.18.1636	9.10497	-1.00701	E6	TE	human	Petropoulos et al
E6.18.1637	8.60598	-0.47006	E6	TE	human	Petropoulos et al
E6.18.1638	7.72534	-2.34265	E6	Hypoblast	human	Petropoulos et al
E6.18.1639	7.48221	-2.35572	E6	Hypoblast	human	Petropoulos et al
E6.18.1642	-6.34229	-6.63003	E6	TE	human	Petropoulos et al
E6.18.1643	7.50474	-2.21999	E6	Hypoblast	human	Petropoulos et al
E6.18.1644	7.59264	-2.47555	E6	Hypoblast	human	Petropoulos et al
E6.18.1645	7.23119	-2.44476	E6	Hypoblast	human	Petropoulos et al
E6.1.81	5.11982	-5.58734	E6	TE	human	Petropoulos et al
E6.1.82	5.67195	-1.13927	E6	TE	human	Petropoulos et al
E6.1.83	5.479	-5.8539	E6	TE	human	Petropoulos et al
E6.1.84	6.8647	-3.96111	E6	TE	human	Petropoulos et al
E6.1.85	5.10583	-5.92749	E6	TE	human	Petropoulos et al
E6.1.86	5.69383	-5.46049	E6	TE	human	Petropoulos et al
E6.1.88	6.93394	-3.44164	E6	TE	human	Petropoulos et al
E6.1.89	5.81407	-5.2329	E6	TE	human	Petropoulos et al
E6.1.90	5.1554	-5.58101	E6	TE	human	Petropoulos et al
E6.2.104	6.86733	-3.12647	E6	TE	human	Petropoulos et al
E6.2.105	6.30685	-1.12105	E6	TE	human	Petropoulos et al
E6.2.108	7.13339	-2.30098	E6	TE	human	Petropoulos et al
E6.2.109	7.06515	-2.99444	E6	TE	human	Petropoulos et al
E6.2.115	6.14229	-1.18796	E6	TE	human	Petropoulos et al
E6.2.116	7.31889	-2.26707	E6	TE	human	Petropoulos et al
E6.22.1846	7.99282	-3.71529	E6	TE	human	Petropoulos et al
E6.22.1847	8.02983	-3.38607	E6	TE	human	Petropoulos et al
E6.22.1848	8.06552	-3.75661	E6	TE	human	Petropoulos et al
E6.22.1849	7.97007	-3.52004	E6	TE	human	Petropoulos et al
E6.22.1850	7.86778	-3.52799	E6	TE	human	Petropoulos et al
E6.22.1851	7.96475	-3.72829	E6	TE	human	Petropoulos et al
E6.22.1852	6.79185	-3.15552	E6	TE	human	Petropoulos et al
E6.22.1853	7.4594	-3.47355	E6	TE	human	Petropoulos et al
E6.22.1854	7.42399	-3.82318	E6	TE	human	Petropoulos et al
E6.22.1856	7.97023	-3.65428	E6	TE	human	Petropoulos et al
E6.22.1857	7.89764	-3.4781	E6	TE	human	Petropoulos et al
E6.22.1858	7.9355	-3.89504	E6	TE	human	Petropoulos et al
E6.22.1859	8.01818	-3.85576	E6	TE	human	Petropoulos et al
E6.22.1860	8.02534	-3.61784	E6	TE	human	Petropoulos et al
E6.22.1861	7.86158	-3.48236	E6	TE	human	Petropoulos et al
E6.22.1862	7.31791	-2.40957	E6	TE	human	Petropoulos et al
E6.22.1863	8.62949	-1.85617	E6	TE	human	Petropoulos et al
E6.22.1867	8.13813	-3.16078	E6	TE	human	Petropoulos et al
E6.3.391	4.54164	-6.65339	E6	TE	human	Petropoulos et al
E6.6.710	5.0646	-5.07679	E6	TE	human	Petropoulos et al
E6.6.712	6.35091	-4.23325	E6	TE	human	Petropoulos et al
E6.6.713	4.9004	-5.34267	E6	TE	human	Petropoulos et al
E6.6.714	6.58451	-4.03402	E6	TE	human	Petropoulos et al
E6.6.725	6.64511	-3.90179	E6	TE	human	Petropoulos et al
E6.7.737	6.51349	-4.10353	E6	TE	human	Petropoulos et al
E6.7.738	7.06724	-3.76398	E6	TE	human	Petropoulos et al
E6.7.742	7.09645	-3.80224	E6	TE	human	Petropoulos et al
E6.8.769	6.65804	-3.41598	E6	Epiblast	human	Petropoulos et al
E6.8.771	7.96569	-3.59277	E6	TE	human	Petropoulos et al
E6.8.775	6.85358	-2.25171	E6	TE	human	Petropoulos et al
E6.8.776	7.73135	-3.57515	E6	TE	human	Petropoulos et al
E6.8.784	7.83299	-3.74256	E6	TE	human	Petropoulos et al
E6.8.789	7.91847	-3.0962	E6	TE	human	Petropoulos et al
E6.8.793	8.02419	-3.45085	E6	TE	human	Petropoulos et al
E6.8.797	8.11339	-3.48542	E6	TE	human	Petropoulos et al
E6.8.799	7.97731	-3.31469	E6	TE	human	Petropoulos et al
E6.8.800	6.92376	-2.73222	E6	TE	human	Petropoulos et al
E6.8.804	7.41878	-3.38335	E6	TE	human	Petropoulos et al
E6.8.808	8.6367	0.738309	E6	TE	human	Petropoulos et al
E6.8.809	7.6077	-3.80814	E6	TE	human	Petropoulos et al
E6.8.810	7.68387	-3.77733	E6	TE	human	Petropoulos et al
E6.8.812	8.2383	-2.46569	E6	TE	human	Petropoulos et al
E6.8.814	8.78648	-0.214297	E6	TE	human	Petropoulos et al
E6.8.817	7.981	-3.04412	E6	TE	human	Petropoulos et al
E6.8.819	7.36443	-3.65532	E6	TE	human	Petropoulos et al
E6.8.825	7.36027	-3.36341	E6	TE	human	Petropoulos et al
E6.8.832	7.98909	-2.78721	E6	TE	human	Petropoulos et al
E6.9.1007	7.01588	-2.40494	E6	TE	human	Petropoulos et al
E6.9.1008	6.75204	-2.2015	E6	TE	human	Petropoulos et al
E6.9.1011	6.66569	-2.11039	E6	TE	human	Petropoulos et al
E6.9.1012	6.69243	-2.23815	E6	TE	human	Petropoulos et al
E6.9.1013	7.8775	-3.03477	E6	TE	human	Petropoulos et al
E6.9.1014	8.16549	-1.78086	E6	TE	human	Petropoulos et al
E6.9.1015	7.84028	-3.12835	E6	TE	human	Petropoulos et al
E6.9.1016	6.62551	-1.55732	E6	TE	human	Petropoulos et al
E6.9.1017	6.79606	-1.95851	E6	TE	human	Petropoulos et al
E6.9.1018	6.82436	-2.48349	E6	TE	human	Petropoulos et al
E6.9.1020	7.77435	-3.44591	E6	TE	human	Petropoulos et al
E6.9.1021	6.56409	-1.63742	E6	TE	human	Petropoulos et al
E6.9.1023	7.95207	-3.14341	E6	TE	human	Petropoulos et al
E6.9.1026	6.80475	-2.9103	E6	TE	human	Petropoulos et al
E7.10.760	-4.34453	-5.37404	E7	Epiblast	human	Petropoulos et al
E7.10.761	-4.22963	-4.89325	E7	Epiblast	human	Petropoulos et al
E7.10.762	-4.15373	-4.94751	E7	Epiblast	human	Petropoulos et al
E7.10.766	-4.00813	-5.70141	E7	Epiblast	human	Petropoulos et al
E7.12.858	-4.18638	-5.56752	E7	Epiblast	human	Petropoulos et al
E7.12.869	-4.08317	-5.97699	E7	Epiblast	human	Petropoulos et al
E7.12.871	-4.2798	-5.55095	E7	Epiblast	human	Petropoulos et al
E7.17.1335	-4.09826	-5.56236	E7	Epiblast	human	Petropoulos et al
E7.17.1347	-3.94385	-5.49251	E7	Epiblast	human	Petropoulos et al
E7.17.1353	-3.97865	-4.44181	E7	Epiblast	human	Petropoulos et al
E7.6.262	-3.72951	-3.97073	E7	EPI.PrE.INT	human	Petropoulos et al
E7.8.311	-3.90608	-4.13353	E7	Epiblast	human	Petropoulos et al
E7.8.329	-4.36234	-4.94146	E7	Epiblast	human	Petropoulos et al
E7.9.569	-4.13975	-4.78849	E7	Epiblast	human	Petropoulos et al
E7.10.764	-4.37265	-5.24897	E7	Epiblast	human	Petropoulos et al
E7.10.768	-3.94709	-5.80047	E7	Epiblast	human	Petropoulos et al
E7.11.843	-0.440817	-1.97973	E7	Hypoblast	human	Petropoulos et al
E7.11.855	-0.426666	-2.15698	E7	Hypoblast	human	Petropoulos et al
E7.13.884	-0.2966	-1.35492	E7	Hypoblast	human	Petropoulos et al
E7.13.892	-0.242584	-1.46084	E7	Hypoblast	human	Petropoulos et al
E7.14.894	-0.467676	-2.07012	E7	Hypoblast	human	Petropoulos et al
E7.14.904	-0.0354805	-1.46846	E7	Hypoblast	human	Petropoulos et al
E7.16.1135	0.344466	-1.4318	E7	Hypoblast	human	Petropoulos et al
E7.6.265	-0.0126668	-1.62975	E7	Hypoblast	human	Petropoulos et al
E7.6.266	0.278404	-1.54043	E7	Hypoblast	human	Petropoulos et al
E7.8.327	-0.558645	-1.94301	E7	Hypoblast	human	Petropoulos et al
E7.9.539	-0.431313	-2.03657	E7	Hypoblast	human	Petropoulos et al
E7.11.842	-0.292469	-1.51492	E7	Hypoblast	human	Petropoulos et al
E7.12.872	-0.499721	-3.32521	E7	Hypoblast	human	Petropoulos et al
E7.12.879	-0.675355	-4.81487	E7	EPI.PrE.INT	human	Petropoulos et al
E7.13.882	0.158747	-1.40834	E7	Hypoblast	human	Petropoulos et al
E7.13.883	0.206493	-1.37917	E7	Hypoblast	human	Petropoulos et al
E7.14.895	-3.22435	-3.65171	E7	Epiblast	human	Petropoulos et al
E7.14.905	0.305549	-1.4626	E7	Hypoblast	human	Petropoulos et al
E7.14.908	0.391632	-1.4324	E7	Hypoblast	human	Petropoulos et al
E7.16.1169	0.459941	-1.38457	E7	Hypoblast	human	Petropoulos et al
E7.17.1342	-3.90674	-4.28061	E7	Epiblast	human	Petropoulos et al
E7.17.1343	6.69802	-2.63144	E7	Hypoblast	human	Petropoulos et al
E7.17.1346	-3.83715	-4.20334	E7	Epiblast	human	Petropoulos et al
E7.17.1348	-3.90202	-4.34148	E7	Epiblast	human	Petropoulos et al
E7.6.264	6.33401	2.59176	E7	TE	human	Petropoulos et al
E7.8.312	-3.4204	-3.89604	E7	Epiblast	human	Petropoulos et al
E7.8.317	-3.23745	-3.79368	E7	Epiblast	human	Petropoulos et al
E7.9.556	-3.45549	-4.22704	E7	Epiblast	human	Petropoulos et al
E7.9.571	-3.51324	-4.1898	E7	Epiblast	human	Petropoulos et al
E7.10.746	7.73363	1.44925	E7	TE	human	Petropoulos et al
E7.10.747	8.87719	-0.340799	E7	TE	human	Petropoulos et al
E7.10.748	7.83835	-0.597277	E7	TE	human	Petropoulos et al
E7.10.763	8.57374	-1.58648	E7	TE	human	Petropoulos et al
E7.11.833	6.37353	2.81903	E7	TE	human	Petropoulos et al
E7.11.835	7.69057	2.54995	E7	TE	human	Petropoulos et al
E7.11.836	7.70341	2.31598	E7	TE	human	Petropoulos et al
E7.11.837	8.38995	1.55189	E7	TE	human	Petropoulos et al
E7.11.838	8.30195	1.83005	E7	TE	human	Petropoulos et al
E7.11.839	6.75198	2.85721	E7	TE	human	Petropoulos et al
E7.11.840	6.80344	2.72248	E7	TE	human	Petropoulos et al
E7.11.841	-0.464079	-1.78871	E7	Hypoblast	human	Petropoulos et al
E7.11.844	6.98381	2.43244	E7	Hypoblast	human	Petropoulos et al
E7.11.845	0.579166	-1.326	E7	Hypoblast	human	Petropoulos et al
E7.11.846	7.01227	2.43397	E7	Hypoblast	human	Petropoulos et al
E7.11.847	0.539707	-1.36656	E7	Hypoblast	human	Petropoulos et al
E7.11.848	7.19885	2.52399	E7	TE	human	Petropoulos et al
E7.11.849	7.14515	2.44935	E7	TE	human	Petropoulos et al
E7.11.850	7.21247	2.45247	E7	TE	human	Petropoulos et al
E7.11.851	6.8521	2.49835	E7	TE	human	Petropoulos et al
E7.11.852	7.40877	2.26129	E7	TE	human	Petropoulos et al
E7.11.853	7.15372	2.32836	E7	TE	human	Petropoulos et al
E7.11.854	7.12322	2.47425	E7	TE	human	Petropoulos et al
E7.11.856	6.86577	2.62892	E7	TE	human	Petropoulos et al
E7.12.860	7.93549	-2.40986	E7	TE	human	Petropoulos et al
E7.12.861	6.41019	-3.32261	E7	Epiblast	human	Petropoulos et al
E7.12.862	7.26931	2.71489	E7	TE	human	Petropoulos et al
E7.12.863	7.99225	-2.61137	E7	TE	human	Petropoulos et al
E7.12.864	8.05067	-2.27476	E7	TE	human	Petropoulos et al
E7.12.870	7.11594	-3.10394	E7	TE	human	Petropoulos et al
E7.12.874	7.04337	-3.82383	E7	TE	human	Petropoulos et al
E7.12.875	7.88539	-2.4918	E7	TE	human	Petropoulos et al
E7.12.876	8.11798	-1.65918	E7	TE	human	Petropoulos et al
E7.12.878	7.39028	-3.65473	E7	TE	human	Petropoulos et al
E7.13.881	5.69859	3.55895	E7	TE	human	Petropoulos et al
E7.13.885	5.69756	3.25884	E7	TE	human	Petropoulos et al
E7.13.887	6.97204	2.0031	E7	TE	human	Petropoulos et al
E7.13.891	7.55121	4.385	E7	TE	human	Petropoulos et al
E7.14.893	8.62394	0.134157	E7	TE	human	Petropoulos et al
E7.14.896	6.70866	2.79635	E7	TE	human	Petropoulos et al
E7.14.897	6.31083	2.7929	E7	TE	human	Petropoulos et al
E7.14.898	6.47457	2.74624	E7	TE	human	Petropoulos et al
E7.14.899	6.45658	2.88008	E7	TE	human	Petropoulos et al
E7.14.900	6.4722	2.72823	E7	TE	human	Petropoulos et al
E7.14.901	6.36585	2.81583	E7	TE	human	Petropoulos et al
E7.14.902	6.34933	3.0199	E7	TE	human	Petropoulos et al
E7.14.903	6.58329	3.07703	E7	TE	human	Petropoulos et al
E7.14.906	0.599525	-1.32166	E7	Hypoblast	human	Petropoulos et al
E7.14.907	0.488956	-1.37355	E7	Hypoblast	human	Petropoulos et al
E7.14.909	6.70751	2.79626	E7	TE	human	Petropoulos et al
E7.14.910	7.51799	1.55249	E7	TE	human	Petropoulos et al
E7.14.911	7.78792	2.25319	E7	TE	human	Petropoulos et al
E7.14.912	8.29493	1.5469	E7	TE	human	Petropoulos et al
E7.14.913	6.68045	2.74376	E7	TE	human	Petropoulos et al
E7.14.914	6.60918	2.72863	E7	TE	human	Petropoulos et al
E7.15.1078	8.88439	-1.41241	E7	TE	human	Petropoulos et al
E7.15.1079	8.84082	-0.0764554	E7	TE	human	Petropoulos et al
E7.15.1082	8.80417	-1.10169	E7	TE	human	Petropoulos et al
E7.15.1083	8.60259	-0.492801	E7	TE	human	Petropoulos et al
E7.15.1087	8.75625	0.13625	E7	TE	human	Petropoulos et al
E7.15.1090	8.90228	-0.164939	E7	TE	human	Petropoulos et al
E7.15.1094	6.8293	-0.362356	E7	TE	human	Petropoulos et al
E7.15.1096	8.71681	-0.857788	E7	TE	human	Petropoulos et al
E7.15.1098	6.7252	-0.442162	E7	TE	human	Petropoulos et al
E7.15.1100	8.82219	0.418609	E7	TE	human	Petropoulos et al
E7.16.1102	6.06726	3.01959	E7	TE	human	Petropoulos et al
E7.16.1103	6.97354	1.3362	E7	TE	human	Petropoulos et al
E7.16.1104	7.11571	1.21977	E7	TE	human	Petropoulos et al
E7.16.1105	8.26569	-0.426065	E7	TE	human	Petropoulos et al
E7.16.1106	7.39572	0.482637	E7	TE	human	Petropoulos et al
E7.16.1107	6.98651	1.29462	E7	TE	human	Petropoulos et al
E7.16.1108	7.22351	0.95489	E7	TE	human	Petropoulos et al
E7.16.1109	7.38437	0.996454	E7	TE	human	Petropoulos et al
E7.16.1110	5.43824	3.82974	E7	TE	human	Petropoulos et al
E7.16.1111	6.9333	1.35284	E7	TE	human	Petropoulos et al
E7.16.1112	6.24909	2.3423	E7	TE	human	Petropoulos et al
E7.16.1113	6.76458	1.36038	E7	TE	human	Petropoulos et al
E7.16.1114	5.75181	3.09888	E7	TE	human	Petropoulos et al
E7.16.1115	7.16246	1.77856	E7	TE	human	Petropoulos et al
E7.16.1116	7.92595	1.71678	E7	TE	human	Petropoulos et al
E7.16.1118	6.74107	1.80209	E7	TE	human	Petropoulos et al
E7.16.1119	6.96334	1.44823	E7	TE	human	Petropoulos et al
E7.16.1120	6.844	1.65573	E7	TE	human	Petropoulos et al
E7.16.1121	7.24638	0.792038	E7	TE	human	Petropoulos et al
E7.16.1122	6.75781	1.75196	E7	TE	human	Petropoulos et al
E7.16.1123	5.89328	2.66917	E7	TE	human	Petropoulos et al
E7.16.1124	7.10777	0.889353	E7	TE	human	Petropoulos et al
E7.16.1125	5.9678	2.55119	E7	TE	human	Petropoulos et al
E7.16.1126	6.60297	1.67132	E7	TE	human	Petropoulos et al
E7.16.1127	6.72629	1.5863	E7	TE	human	Petropoulos et al
E7.16.1128	6.21016	2.29263	E7	TE	human	Petropoulos et al
E7.16.1129	7.39188	0.613939	E7	TE	human	Petropoulos et al
E7.16.1130	5.95801	2.6164	E7	TE	human	Petropoulos et al
E7.16.1131	8.66834	-0.38363	E7	TE	human	Petropoulos et al
E7.16.1132	7.20251	1.20088	E7	TE	human	Petropoulos et al
E7.16.1133	6.62663	1.59912	E7	TE	human	Petropoulos et al
E7.16.1134	6.93974	1.12827	E7	TE	human	Petropoulos et al
E7.16.1136	6.53219	2.08078	E7	TE	human	Petropoulos et al
E7.16.1138	7.03064	1.00258	E7	TE	human	Petropoulos et al
E7.16.1139	6.07872	2.33185	E7	TE	human	Petropoulos et al
E7.16.1141	7.36059	1.1642	E7	TE	human	Petropoulos et al
E7.16.1142	6.00701	2.50596	E7	TE	human	Petropoulos et al
E7.16.1143	5.48364	3.50041	E7	TE	human	Petropoulos et al
E7.16.1144	6.62521	3.2584	E7	TE	human	Petropoulos et al
E7.16.1146	5.65434	3.24618	E7	TE	human	Petropoulos et al
E7.16.1147	5.75767	3.12217	E7	TE	human	Petropoulos et al
E7.16.1148	5.87616	2.74601	E7	TE	human	Petropoulos et al
E7.16.1149	6.73229	1.46452	E7	TE	human	Petropoulos et al
E7.16.1150	8.6073	-1.51633	E7	TE	human	Petropoulos et al
E7.16.1152	8.37139	-1.04744	E7	TE	human	Petropoulos et al
E7.16.1153	7.55484	0.33925	E7	TE	human	Petropoulos et al
E7.16.1154	6.94647	1.05174	E7	TE	human	Petropoulos et al
E7.16.1155	7.33528	1.09092	E7	TE	human	Petropoulos et al
E7.16.1156	7.55984	0.286895	E7	TE	human	Petropoulos et al
E7.16.1157	7.90233	0.466531	E7	TE	human	Petropoulos et al
E7.16.1158	7.36258	0.469121	E7	TE	human	Petropoulos et al
E7.16.1159	7.3835	0.543423	E7	TE	human	Petropoulos et al
E7.16.1160	8.10239	-0.0530934	E7	TE	human	Petropoulos et al
E7.16.1161	7.664	-0.557892	E7	TE	human	Petropoulos et al
E7.16.1162	6.76163	1.34762	E7	TE	human	Petropoulos et al
E7.16.1163	7.58974	0.95473	E7	TE	human	Petropoulos et al
E7.16.1164	8.78502	-0.537382	E7	TE	human	Petropoulos et al
E7.16.1165	6.88145	1.24748	E7	TE	human	Petropoulos et al
E7.16.1166	6.08954	2.40062	E7	TE	human	Petropoulos et al
E7.16.1167	5.95623	2.79917	E7	TE	human	Petropoulos et al
E7.16.1168	5.82603	2.93361	E7	TE	human	Petropoulos et al
E7.16.1170	6.37571	1.95779	E7	TE	human	Petropoulos et al
E7.17.1301	8.38192	-1.70569	E7	TE	human	Petropoulos et al
E7.17.1302	8.73035	-1.27344	E7	TE	human	Petropoulos et al
E7.17.1303	8.24871	-0.277094	E7	TE	human	Petropoulos et al
E7.17.1304	8.42534	-0.957073	E7	TE	human	Petropoulos et al
E7.17.1305	8.43663	-0.832429	E7	TE	human	Petropoulos et al
E7.17.1306	7.59312	-0.691238	E7	TE	human	Petropoulos et al
E7.17.1307	8.09715	0.81199	E7	TE	human	Petropoulos et al
E7.17.1308	7.2017	0.793247	E7	TE	human	Petropoulos et al
E7.17.1309	8.17478	1.91969	E7	TE	human	Petropoulos et al
E7.17.1310	8.4953	-0.596283	E7	TE	human	Petropoulos et al
E7.17.1311	8.2134	1.86731	E7	TE	human	Petropoulos et al
E7.17.1312	8.56854	-0.645492	E7	TE	human	Petropoulos et al
E7.17.1313	8.69205	-1.39962	E7	TE	human	Petropoulos et al
E7.17.1314	7.61901	0.266678	E7	TE	human	Petropoulos et al
E7.17.1315	7.54956	0.288422	E7	TE	human	Petropoulos et al
E7.17.1316	7.6549	0.667759	E7	TE	human	Petropoulos et al
E7.17.1317	7.1585	0.799402	E7	TE	human	Petropoulos et al
E7.17.1318	8.0379	-0.125163	E7	TE	human	Petropoulos et al
E7.17.1320	8.24306	0.703169	E7	TE	human	Petropoulos et al
E7.17.1321	8.70159	-1.51216	E7	TE	human	Petropoulos et al
E7.17.1323	6.86578	-0.393029	E7	TE	human	Petropoulos et al
E7.17.1324	7.78425	-2.16174	E7	TE	human	Petropoulos et al
E7.17.1326	7.48268	0.813027	E7	TE	human	Petropoulos et al
E7.17.1327	8.65014	-0.990937	E7	TE	human	Petropoulos et al
E7.17.1329	8.1427	-0.604267	E7	TE	human	Petropoulos et al
E7.17.1330	7.71328	-0.616563	E7	TE	human	Petropoulos et al
E7.17.1331	7.70327	-0.696009	E7	TE	human	Petropoulos et al
E7.17.1332	7.55432	-1.86356	E7	TE	human	Petropoulos et al
E7.17.1333	7.86721	0.418863	E7	TE	human	Petropoulos et al
E7.17.1334	-3.16339	-3.67928	E7	Epiblast	human	Petropoulos et al
E7.17.1336	8.11666	0.910841	E7	TE	human	Petropoulos et al
E7.17.1337	7.91161	-0.212081	E7	TE	human	Petropoulos et al
E7.17.1338	8.0149	0.280451	E7	TE	human	Petropoulos et al
E7.17.1339	8.54576	1.64077	E7	TE	human	Petropoulos et al
E7.17.1340	8.58281	-0.343177	E7	TE	human	Petropoulos et al
E7.17.1341	8.42131	1.64045	E7	TE	human	Petropoulos et al
E7.17.1344	8.12276	-0.725374	E7	TE	human	Petropoulos et al
E7.17.1345	8.46346	0.631711	E7	TE	human	Petropoulos et al
E7.17.1349	8.19129	-0.895091	E7	TE	human	Petropoulos et al
E7.17.1350	8.65523	0.0254487	E7	TE	human	Petropoulos et al
E7.17.1351	8.66535	0.489534	E7	TE	human	Petropoulos et al
E7.17.1352	8.66323	-1.20338	E7	TE	human	Petropoulos et al
E7.19.1538	6.73996	-0.420312	E7	TE	human	Petropoulos et al
E7.19.1542	8.60989	1.50911	E7	TE	human	Petropoulos et al
E7.19.1543	8.17475	-0.264985	E7	TE	human	Petropoulos et al
E7.19.1544	7.79274	2.42165	E7	TE	human	Petropoulos et al
E7.19.1545	9.2015	0.469214	E7	TE	human	Petropoulos et al
E7.19.1546	9.13793	0.59234	E7	TE	human	Petropoulos et al
E7.19.1547	9.30735	0.435252	E7	TE	human	Petropoulos et al
E7.19.1548	9.31494	0.42973	E7	TE	human	Petropoulos et al
E7.19.1549	9.23923	0.363193	E7	TE	human	Petropoulos et al
E7.19.1550	9.28643	0.491592	E7	TE	human	Petropoulos et al
E7.19.1551	9.24838	0.319182	E7	TE	human	Petropoulos et al
E7.19.1552	9.27231	0.443435	E7	TE	human	Petropoulos et al
E7.19.1553	6.62391	2.04487	E7	TE	human	Petropoulos et al
E7.19.1554	6.79147	-0.596779	E7	TE	human	Petropoulos et al
E7.19.1556	6.46051	-0.645406	E7	TE	human	Petropoulos et al
E7.19.1564	8.93108	0.0233748	E7	TE	human	Petropoulos et al
E7.19.1565	8.09071	1.52825	E7	TE	human	Petropoulos et al
E7.19.1566	8.19649	-0.0400498	E7	TE	human	Petropoulos et al
E7.19.1567	6.81337	-0.570395	E7	TE	human	Petropoulos et al
E7.19.1568	6.6308	-0.458383	E7	TE	human	Petropoulos et al
E7.19.1569	6.81687	-0.392076	E7	TE	human	Petropoulos et al
E7.2.138	7.02726	0.0884768	E7	TE	human	Petropoulos et al
E7.2.139	7.68622	0.990311	E7	TE	human	Petropoulos et al
E7.2.141	7.78974	-0.265599	E7	TE	human	Petropoulos et al
E7.2.142	8.10018	1.32837	E7	TE	human	Petropoulos et al
E7.2.144	7.74465	-0.522785	E7	TE	human	Petropoulos et al
E7.2.145	7.47561	1.79834	E7	TE	human	Petropoulos et al
E7.2.146	7.81909	1.04221	E7	TE	human	Petropoulos et al
E7.2.147	5.44792	4.25957	E7	TE	human	Petropoulos et al
E7.2.148	7.56767	0.652375	E7	TE	human	Petropoulos et al
E7.2.149	7.73737	1.93024	E7	TE	human	Petropoulos et al
E7.2.151	4.82919	4.05672	E7	TE	human	Petropoulos et al
E7.2.152	7.71587	0.130734	E7	TE	human	Petropoulos et al
E7.2.153	6.78826	-0.329997	E7	TE	human	Petropoulos et al
E7.2.154	8.71029	-0.00960401	E7	TE	human	Petropoulos et al
E7.2.155	7.46518	-1.067	E7	TE	human	Petropoulos et al
E7.2.156	7.60701	0.716343	E7	TE	human	Petropoulos et al
E7.2.157	7.63648	-0.0404282	E7	TE	human	Petropoulos et al
E7.2.158	7.89514	1.51087	E7	TE	human	Petropoulos et al
E7.2.159	7.74462	1.33619	E7	TE	human	Petropoulos et al
E7.2.160	7.61352	0.647628	E7	TE	human	Petropoulos et al
E7.2.163	7.69784	0.890107	E7	TE	human	Petropoulos et al
E7.2.164	7.43252	-1.43049	E7	TE	human	Petropoulos et al
E7.2.165	7.78039	0.0549554	E7	TE	human	Petropoulos et al
E7.2.166	7.6104	0.858436	E7	TE	human	Petropoulos et al
E7.3.167	8.78293	0.23466	E7	TE	human	Petropoulos et al
E7.3.168	7.97021	-2.23051	E7	TE	human	Petropoulos et al
E7.3.170	8.18907	-1.45705	E7	TE	human	Petropoulos et al
E7.3.172	8.25382	-1.58286	E7	TE	human	Petropoulos et al
E7.3.173	7.95222	-1.50818	E7	TE	human	Petropoulos et al
E7.3.174	8.39254	-1.52206	E7	TE	human	Petropoulos et al
E7.3.175	8.64907	-1.28697	E7	TE	human	Petropoulos et al
E7.3.176	8.05969	-1.50095	E7	TE	human	Petropoulos et al
E7.3.177	7.76331	-2.56941	E7	TE	human	Petropoulos et al
E7.3.178	7.99348	-1.48324	E7	TE	human	Petropoulos et al
E7.3.179	8.08006	-0.715464	E7	TE	human	Petropoulos et al
E7.3.181	8.20714	-1.40857	E7	TE	human	Petropoulos et al
E7.3.183	7.93608	-2.29938	E7	TE	human	Petropoulos et al
E7.3.185	8.35026	-1.43914	E7	TE	human	Petropoulos et al
E7.3.186	8.74201	-0.902284	E7	TE	human	Petropoulos et al
E7.3.187	8.13027	-1.8453	E7	TE	human	Petropoulos et al
E7.3.189	8.10018	-1.20992	E7	TE	human	Petropoulos et al
E7.3.190	7.92382	-1.98921	E7	TE	human	Petropoulos et al
E7.4.191	8.29656	-0.956608	E7	TE	human	Petropoulos et al
E7.4.192	7.80386	-1.0614	E7	TE	human	Petropoulos et al
E7.4.193.1	6.38183	-0.663254	E7	TE	human	Petropoulos et al
E7.4.193.2	6.47321	-0.765559	E7	TE	human	Petropoulos et al
E7.4.194	7.46809	0.0516276	E7	TE	human	Petropoulos et al
E7.4.195	7.81981	-0.753631	E7	TE	human	Petropoulos et al
E7.4.196	8.06936	-0.443676	E7	TE	human	Petropoulos et al
E7.4.197	6.53684	-0.628896	E7	TE	human	Petropoulos et al
E7.4.198	7.76138	-0.809814	E7	TE	human	Petropoulos et al
E7.4.200	8.5601	-0.530058	E7	TE	human	Petropoulos et al
E7.4.202	7.07075	-0.694515	E7	TE	human	Petropoulos et al
E7.4.203	8.93871	1.90067	E7	TE	human	Petropoulos et al
E7.4.204	7.99218	-0.426785	E7	TE	human	Petropoulos et al
E7.4.205	7.40257	-0.657973	E7	TE	human	Petropoulos et al
E7.4.206	7.51708	-0.590633	E7	TE	human	Petropoulos et al
E7.4.207	8.69318	1.077	E7	TE	human	Petropoulos et al
E7.4.208	8.18202	-0.219264	E7	TE	human	Petropoulos et al
E7.4.210	8.60113	-1.19287	E7	TE	human	Petropoulos et al
E7.4.211	8.44775	-0.687565	E7	TE	human	Petropoulos et al
E7.4.212	7.20222	-0.271908	E7	TE	human	Petropoulos et al
E7.4.213	7.92036	-0.641205	E7	TE	human	Petropoulos et al
E7.4.214	8.37799	-1.03158	E7	TE	human	Petropoulos et al
E7.4.216	6.47651	-0.72992	E7	TE	human	Petropoulos et al
E7.4.217	7.88801	-0.744421	E7	TE	human	Petropoulos et al
E7.4.218	6.75716	-0.682444	E7	TE	human	Petropoulos et al
E7.4.219	7.35888	-0.61495	E7	TE	human	Petropoulos et al
E7.4.220	8.3968	-0.43159	E7	TE	human	Petropoulos et al
E7.4.221	7.72634	-0.767911	E7	TE	human	Petropoulos et al
E7.4.222	8.3266	-0.561554	E7	TE	human	Petropoulos et al
E7.4.223	8.0887	-0.813187	E7	TE	human	Petropoulos et al
E7.4.224	7.80953	-0.694375	E7	TE	human	Petropoulos et al
E7.4.225	7.92432	-0.923198	E7	TE	human	Petropoulos et al
E7.4.226	8.58806	-1.27004	E7	TE	human	Petropoulos et al
E7.4.227	7.91568	-0.830006	E7	TE	human	Petropoulos et al
E7.4.228	7.87253	-0.926993	E7	TE	human	Petropoulos et al
E7.4.229	6.593	-0.641779	E7	TE	human	Petropoulos et al
E7.4.230	6.66361	-0.582813	E7	TE	human	Petropoulos et al
E7.5.232	8.78955	-1.42584	E7	TE	human	Petropoulos et al
E7.5.233	7.63448	-1.08545	E7	TE	human	Petropoulos et al
E7.5.235	5.90997	-1.08025	E7	TE	human	Petropoulos et al
E7.5.237	6.75827	-2.42717	E7	TE	human	Petropoulos et al
E7.5.240	7.4375	-2.13957	E7	TE	human	Petropoulos et al
E7.5.241	7.37555	-2.24613	E7	TE	human	Petropoulos et al
E7.5.243	6.24707	-1.1019	E7	TE	human	Petropoulos et al
E7.5.245	7.35991	-2.18244	E7	TE	human	Petropoulos et al
E7.5.246	6.44441	-1.3397	E7	TE	human	Petropoulos et al
E7.6.247	7.17257	2.42843	E7	TE	human	Petropoulos et al
E7.6.248	7.17483	1.91442	E7	TE	human	Petropoulos et al
E7.6.249	7.69812	2.65833	E7	TE	human	Petropoulos et al
E7.6.250	7.20981	1.5488	E7	TE	human	Petropoulos et al
E7.6.251	7.31523	1.59495	E7	TE	human	Petropoulos et al
E7.6.252	6.57572	2.68838	E7	TE	human	Petropoulos et al
E7.6.253	8.41574	1.75551	E7	TE	human	Petropoulos et al
E7.6.254	6.26444	2.69826	E7	TE	human	Petropoulos et al
E7.6.255	6.56632	2.52965	E7	TE	human	Petropoulos et al
E7.6.257	7.23283	1.75533	E7	TE	human	Petropoulos et al
E7.6.258	7.31925	1.44074	E7	TE	human	Petropoulos et al
E7.6.259	6.52237	2.45135	E7	Hypoblast	human	Petropoulos et al
E7.6.260	8.68817	-1.39399	E7	TE	human	Petropoulos et al
E7.6.261	6.53625	2.49176	E7	EPI.PrE.INT	human	Petropoulos et al
E7.6.267	8.8137	-1.0112	E7	TE	human	Petropoulos et al
E7.6.274	8.11745	1.5975	E7	TE	human	Petropoulos et al
E7.6.275	5.96238	2.86159	E7	TE	human	Petropoulos et al
E7.6.276	8.41009	-0.453971	E7	TE	human	Petropoulos et al
E7.6.278	7.16489	0.354141	E7	TE	human	Petropoulos et al
E7.7.280	8.01542	-0.660833	E7	TE	human	Petropoulos et al
E7.7.281	7.85609	1.88699	E7	TE	human	Petropoulos et al
E7.7.282	8.69395	1.08785	E7	TE	human	Petropoulos et al
E7.7.283	7.83361	-1.38902	E7	TE	human	Petropoulos et al
E7.7.284	7.77602	-1.07723	E7	TE	human	Petropoulos et al
E7.7.285	7.71636	-1.19305	E7	TE	human	Petropoulos et al
E7.7.286	8.01321	-0.774087	E7	TE	human	Petropoulos et al
E7.7.293	7.66756	-1.35306	E7	TE	human	Petropoulos et al
E7.7.294	7.82237	-1.15808	E7	TE	human	Petropoulos et al
E7.7.299	7.68486	-1.26363	E7	TE	human	Petropoulos et al
E7.7.300	7.38879	-1.4495	E7	TE	human	Petropoulos et al
E7.7.301	6.10166	3.83384	E7	TE	human	Petropoulos et al
E7.7.302	7.68	-1.35984	E7	TE	human	Petropoulos et al
E7.7.307	8.94471	-1.61615	E7	TE	human	Petropoulos et al
E7.7.309	7.83505	-1.07971	E7	TE	human	Petropoulos et al
E7.7.310	8.23016	1.06129	E7	TE	human	Petropoulos et al
E7.8.313	8.31836	-0.0391683	E7	TE	human	Petropoulos et al
E7.8.314	8.75375	-0.494126	E7	TE	human	Petropoulos et al
E7.8.315	7.65788	0.40599	E7	TE	human	Petropoulos et al
E7.8.316	8.61262	-0.130283	E7	TE	human	Petropoulos et al
E7.8.318	7.14513	-2.20692	E7	TE	human	Petropoulos et al
E7.8.319	7.62864	0.394051	E7	TE	human	Petropoulos et al
E7.8.320	8.69708	-1.47866	E7	TE	human	Petropoulos et al
E7.8.321	8.66118	-1.13652	E7	TE	human	Petropoulos et al
E7.8.322	7.67148	0.225323	E7	TE	human	Petropoulos et al
E7.8.323	8.53114	-0.981099	E7	TE	human	Petropoulos et al
E7.8.324	7.48488	0.521615	E7	TE	human	Petropoulos et al
E7.8.325	7.89455	0.414518	E7	TE	human	Petropoulos et al
E7.8.328	8.55278	-1.03625	E7	TE	human	Petropoulos et al
E7.8.330	8.23889	-0.235635	E7	TE	human	Petropoulos et al
E7.8.331	7.98895	0.67189	E7	TE	human	Petropoulos et al
E7.8.333	7.65591	0.114796	E7	TE	human	Petropoulos et al
E7.8.335	8.13327	-1.20825	E7	TE	human	Petropoulos et al
E7.8.339	8.01262	0.601392	E7	TE	human	Petropoulos et al
E7.8.340	7.68346	-0.366029	E7	TE	human	Petropoulos et al
E7.8.341	7.36806	-0.357847	E7	TE	human	Petropoulos et al
E7.8.342	7.91056	0.672138	E7	TE	human	Petropoulos et al
E7.8.343	7.6879	-0.0141738	E7	TE	human	Petropoulos et al
E7.8.344	8.14292	-1.13587	E7	TE	human	Petropoulos et al
E7.8.347	8.00981	0.622298	E7	TE	human	Petropoulos et al
E7.8.350	8.084	-0.459195	E7	TE	human	Petropoulos et al
E7.9.531	7.55257	-1.31023	E7	TE	human	Petropoulos et al
E7.9.532	7.47656	-2.17085	E7	TE	human	Petropoulos et al
E7.9.534	6.88406	-1.18006	E7	TE	human	Petropoulos et al
E7.9.535	7.09575	-1.24672	E7	TE	human	Petropoulos et al
E7.9.536	7.28932	-2.08183	E7	TE	human	Petropoulos et al
E7.9.537	7.82626	-2.89283	E7	TE	human	Petropoulos et al
E7.9.538	7.38279	-0.928413	E7	TE	human	Petropoulos et al
E7.9.541	8.65974	1.63578	E7	TE	human	Petropoulos et al
E7.9.545	7.75998	-2.61713	E7	TE	human	Petropoulos et al
E7.9.546	7.04195	-1.54705	E7	TE	human	Petropoulos et al
E7.9.548	7.66684	-2.91887	E7	TE	human	Petropoulos et al
E7.9.549	7.90478	-1.50384	E7	TE	human	Petropoulos et al
E7.9.551	8.02106	-2.64869	E7	TE	human	Petropoulos et al
E7.9.555	7.61817	-1.32653	E7	TE	human	Petropoulos et al
E7.9.557	8.3064	-2.41176	E7	TE	human	Petropoulos et al
E7.9.559	8.18931	-2.26989	E7	TE	human	Petropoulos et al
E7.9.560	8.07677	-2.39233	E7	TE	human	Petropoulos et al
E7.9.561	8.20189	-2.8849	E7	TE	human	Petropoulos et al
E7.9.562	6.92902	-2.83589	E7	TE	human	Petropoulos et al
E7.9.563	7.19833	-1.23723	E7	TE	human	Petropoulos et al
E7.9.564	7.78035	-1.01251	E7	TE	human	Petropoulos et al
E7.9.567	7.2264	-2.18503	E7	TE	human	Petropoulos et al
E7.9.568	8.23826	-2.07623	E7	TE	human	Petropoulos et al
E7.9.570	7.10867	-1.92076	E7	TE	human	Petropoulos et al
E7.9.573	7.81795	-2.31834	E7	TE	human	Petropoulos et al
nBG_Day7.1.pTEICM_3	6.46071	-0.961752	E7	TE	human	Yanagida et al
nBG_Day7.1.pTEICM_4	7.3995	-9.83592	E7	TE	human	Yanagida et al
nBG_Day7.1.pTEICM_8	6.9309	-1.09779	E7	TE	human	Yanagida et al
nBG_Day6.3.pTEICM_2	-3.45286	-4.4227	E6	Epiblast	human	Yanagida et al
nBG_Day6.3.pTEICM_4	6.09062	-2.9476	E6	Epiblast	human	Yanagida et al
nBG_Day6.3.pTEICM_5	-8.15791	-3.63664	E6	TE	human	Yanagida et al
nBG_Day6.3.pTEICM_6	-4.18981	-5.21427	E6	Epiblast	human	Yanagida et al
nBG_Day6.3.pTEICM_7	6.56892	-1.19826	E6	TE	human	Yanagida et al
nBG_Day6.3.pTEICM_8	6.5567	-1.15128	E6	Epiblast	human	Yanagida et al
nBG_Day7.1.pTEICM_9	7.45141	-0.744473	E7	TE	human	Yanagida et al
nBG_Day6.3.pTEICM_9	-0.567927	-3.89764	E6	Hypoblast	human	Yanagida et al
nBG_Day6.3.pTEICM_11	-0.676856	-4.11167	E6	TE	human	Yanagida et al
nBG_Day6.4.pTEICM_1	5.37763	-0.919566	E6	TE	human	Yanagida et al
nBG_Day6.4.pTEICM_2	7.04441	-0.98237	E6	TE	human	Yanagida et al
nBG_Day6.4.pTEICM_3	-4.38001	-5.06329	E6	Epiblast	human	Yanagida et al
nBG_Day6.4.pTEICM_4	5.45678	-0.980382	E6	TE	human	Yanagida et al
nBG_Day6.4.pTEICM_5	6.40935	-2.76763	E6	TE	human	Yanagida et al
nBG_Day6.4.pTEICM_6	-0.405493	-2.11373	E6	Hypoblast	human	Yanagida et al
nBG_Day6.4.pTEICM_7	6.79246	-1.1451	E6	TE	human	Yanagida et al
nBG_Day6.4.pTEICM_8	8.90234	-1.64109	E6	TE	human	Yanagida et al
nBG_Day6.4.pTEICM_9	7.74391	0.530363	E6	TE	human	Yanagida et al
nBG_Day6.4.pTEICM_10	-0.369523	-2.11184	E6	Hypoblast	human	Yanagida et al
nBG_Day6.4.pTEICM_11	-6.62593	-4.17176	E6	Epiblast	human	Yanagida et al
nBG_Day6.4.pTEICM_16	8.1615	-1.92156	E6	TE	human	Yanagida et al
nBG_Day6.4.pTEICM_17	7.3466	0.998493	E6	TE	human	Yanagida et al
nBG_Day6.4.pTEICM_18	7.77279	0.46467	E6	TE	human	Yanagida et al
nBG_Day7.2.pTEICM_24	5.94634	-0.757646	E7	TE	human	Yanagida et al
nBG_Day6.4.pTEICM_19	5.57246	-0.937508	E6	TE	human	Yanagida et al
nBG_Day6.4.pTEICM_21	5.85142	-0.972443	E6	TE	human	Yanagida et al
nBG_Day6.4.pTEICM_25	6.64041	-2.1375	E6	TE	human	Yanagida et al
nBG_Day6.4.pTEICM_26	5.56151	-1.046	E6	TE	human	Yanagida et al
nBG_Day7.2.pTEICM_33	-0.335791	-1.58423	E7	Hypoblast	human	Yanagida et al
nBG_Day7.2.pTEICM_34	8.37816	-1.11624	E7	TE	human	Yanagida et al
nBG_Day7.2.pTEICM_35	7.60051	-2.89828	E7	TE	human	Yanagida et al
nBG_Day7.2.pTEICM_36	7.58287	0.572392	E7	TE	human	Yanagida et al
nBG_Day7.2.pTEICM_37	-0.423051	-1.82487	E7	Hypoblast	human	Yanagida et al
nBG_Day7.2.mTE_1	7.25294	0.695851	E7	TE	human	Yanagida et al
nBG_Day7.2.mTE_2	8.21491	-3.25168	E7	TE	human	Yanagida et al
nBG_Day6.4.pTEICM_27	5.4365	-1.01534	E6	TE	human	Yanagida et al
nBG_Day6.4.pTEICM_28	5.99501	-1.03724	E6	TE	human	Yanagida et al
nBG_Day7.2.mTE_3	6.47806	-2.21073	E7	TE	human	Yanagida et al
nBG_Day7.2.mTE_4	8.33376	-2.94245	E7	TE	human	Yanagida et al
nBG_Day7.2.mTE_5	8.16789	-3.97463	E7	TE	human	Yanagida et al
nBG_Day7.2.mTE_6	8.041	-3.98544	E7	TE	human	Yanagida et al
nBG_Day7.2.mTE_7	8.23573	-3.32913	E7	TE	human	Yanagida et al
nBG_Day7.2.mTE_8	6.7964	-1.75563	E7	TE	human	Yanagida et al
nBG_Day7.2.mTE_9	8.2082	-3.38906	E7	TE	human	Yanagida et al
nBG_Day6.4.pTEICM_37	7.96298	-2.35121	E6	TE	human	Yanagida et al
nBG_Day6.4.mTE_4	8.03992	-3.78334	E6	TE	human	Yanagida et al
nBG_Day6.4.mTE_5	5.84399	-1.19496	E6	TE	human	Yanagida et al
nBG_Day7.2.mTE_11	6.04609	-1.39319	E7	TE	human	Yanagida et al
nBG_Day7.3.pTEICM_1	-3.52173	-3.86846	E7	Epiblast	human	Yanagida et al
nBG_Day7.3.pTEICM_2	-4.0364	-4.23734	E7	Epiblast	human	Yanagida et al
nBG_Day7.3.pTEICM_3	0.452632	-1.3846	E7	Hypoblast	human	Yanagida et al
nBG_Day7.3.pTEICM_4	-4.16089	-4.67604	E7	Epiblast	human	Yanagida et al
nBG_Day7.3.pTEICM_5	-0.176883	-1.44732	E7	Hypoblast	human	Yanagida et al
nBG_Day7.3.pTEICM_6	-0.135744	-1.43279	E7	Hypoblast	human	Yanagida et al
nBG_Day6.5.pTEICM_1	5.38365	-1.09043	E6	TE	human	Yanagida et al
nBG_Day6.5.pTEICM_4	-6.68933	-4.19712	E6	Epiblast	human	Yanagida et al
nBG_Day6.5.pTEICM_5	-4.02743	-5.67076	E6	Epiblast	human	Yanagida et al
nBG_Day6.5.pTEICM_6	8.02061	-3.76435	E6	TE	human	Yanagida et al
nBG_Day6.5.pTEICM_7	-4.03395	-5.90309	E6	Epiblast	human	Yanagida et al
nBG_Day7.3.pTEICM_9	6.8425	1.20065	E7	TE	human	Yanagida et al
nBG_Day7.3.pTEICM_10	-4.38597	-5.15233	E7	Epiblast	human	Yanagida et al
nBG_Day7.3.pTEICM_11	5.08853	3.72608	E7	TE	human	Yanagida et al
nBG_Day7.3.pTEICM_12	7.43057	0.669925	E7	TE	human	Yanagida et al
nBG_Day7.3.pTEICM_13	7.53844	2.12906	E7	TE	human	Yanagida et al
nBG_Day7.3.pTEICM_14	8.8278	-1.50794	E7	TE	human	Yanagida et al
nBG_Day6.5.pTEICM_9	8.1839	-3.04537	E6	TE	human	Yanagida et al
nBG_Day6.5.pTEICM_11	5.74106	-1.35707	E6	TE	human	Yanagida et al
nBG_Day6.5.pTEICM_12	-0.441299	-2.24097	E6	Hypoblast	human	Yanagida et al
nBG_Day6.5.pTEICM_14	8.20407	-1.27341	E6	TE	human	Yanagida et al
nBG_Day6.5.pTEICM_15	7.84182	-4.37928	E6	TE	human	Yanagida et al
nBG_Day7.3.pTEICM_15	-0.696325	-1.64884	E7	Hypoblast	human	Yanagida et al
nBG_Day7.3.pTEICM_16	-4.29454	-4.98015	E7	Epiblast	human	Yanagida et al
nBG_Day7.3.pTEICM_17	7.37671	0.584601	E7	TE	human	Yanagida et al
nBG_Day7.3.pTEICM_18	4.90531	5.77142	E7	Epiblast	human	Yanagida et al
nBG_Day7.3.pTEICM_19	-3.79935	-4.03083	E7	Epiblast	human	Yanagida et al
nBG_Day7.3.pTEICM_20	4.3441	4.01009	E7	TE	human	Yanagida et al
nBG_Day7.3.pTEICM_21	5.52534	3.89838	E7	TE	human	Yanagida et al
nBG_Day7.3.pTEICM_22	-3.74696	-4.00689	E7	Epiblast	human	Yanagida et al
nBG_Day6.5.pTEICM_16	-0.576468	-4.60074	E6	Hypoblast	human	Yanagida et al
nBG_Day6.5.pTEICM_19	-1.21656	0.0757015	E6	TE	human	Yanagida et al
nBG_Day6.5.pTEICM_20	-6.56273	-4.47615	E6	Epiblast	human	Yanagida et al
nBG_Day6.5.pTEICM_21	-4.24294	-5.51849	E6	Epiblast	human	Yanagida et al
nBG_Day6.5.pTEICM_22	7.95221	-4.10851	E6	TE	human	Yanagida et al
nBG_Day6.5.pTEICM_23	4.41903	-4.81605	E6	Unknown	human	Yanagida et al
nBG_Day7.3.pTEICM_23	-3.56121	-3.84087	E7	TE	human	Yanagida et al
nBG_Day7.3.pTEICM_24	5.83808	2.88375	E7	TE	human	Yanagida et al
nBG_Day7.3.pTEICM_25	7.46216	0.676123	E7	TE	human	Yanagida et al
nBG_Day7.3.pTEICM_26	7.66269	0.947318	E7	TE	human	Yanagida et al
nBG_Day7.3.mTE_1	6.33425	3.00153	E7	TE	human	Yanagida et al
nBG_Day7.3.mTE_2	8.65846	-1.32273	E7	TE	human	Yanagida et al
nBG_Day7.3.mTE_3	8.83313	-1.72729	E7	TE	human	Yanagida et al
nBG_Day7.3.mTE_4	8.45115	1.96893	E7	TE	human	Yanagida et al
nBG_Day6.5.pTEICM_24	-0.409619	-2.33441	E6	Hypoblast	human	Yanagida et al
nBG_Day6.5.pTEICM_25	7.73387	-0.60378	E6	TE	human	Yanagida et al
nBG_Day6.5.pTEICM_26	-4.24157	-5.51912	E6	Epiblast	human	Yanagida et al
nBG_Day6.5.pTEICM_27	-4.09717	-5.7084	E6	Epiblast	human	Yanagida et al
nBG_Day6.5.pTEICM_28	5.13529	-4.32374	E6	Unknown	human	Yanagida et al
nBG_Day6.5.pTEICM_29	-0.474065	-2.65389	E6	Hypoblast	human	Yanagida et al
nBG_Day6.5.pTEICM_30	6.93199	-1.33104	E6	TE	human	Yanagida et al
nBG_Day6.5.pTEICM_31	5.37264	-3.8672	E6	Unknown	human	Yanagida et al
nBG_Day7.4.pTEICM_2	6.95155	-2.97998	E7	TE	human	Yanagida et al
nBG_Day6.5.mTE_4	6.24421	-1.90478	E6	TE	human	Yanagida et al
nBG_Day6.5.mTE_6	7.22675	-4.5349	E6	TE	human	Yanagida et al
nBG_Day6.5.mTE_8	6.96627	-3.97187	E6	TE	human	Yanagida et al
nBG_Day6.5.mTE_9	7.31074	-4.06697	E6	TE	human	Yanagida et al
nBG_Day7.4.pTEICM_5	8.17606	-3.09819	E7	TE	human	Yanagida et al
nBG_Day7.4.pTEICM_6	7.80162	-4.17579	E7	TE	human	Yanagida et al
nBG_Day7.4.pTEICM_8	7.89539	-2.90282	E7	TE	human	Yanagida et al
nBG_Day7.4.pTEICM_10	-0.529402	-4.28098	E7	TE	human	Yanagida et al
nBG_Day7.4.pTEICM_11	7.4896	-4.59602	E7	TE	human	Yanagida et al
nBG_Day7.6.pTEICM_1	5.69553	-1.1809	E7	TE	human	Yanagida et al
nBG_Day7.6.pTEICM_2	-0.314778	-1.65661	E7	Hypoblast	human	Yanagida et al
nBG_Day7.6.pTEICM_4	7.3413	1.93208	E7	TE	human	Yanagida et al
nBG_Day7.6.pTEICM_5	7.72741	0.46296	E7	TE	human	Yanagida et al
nBG_Day7.6.pTEICM_6	-4.68281	-4.33401	E7	Epiblast	human	Yanagida et al
nBG_Day7.6.pTEICM_7	6.37279	2.75258	E7	TE	human	Yanagida et al
nBG_Day7.6.pTEICM_8	-3.85719	-4.02035	E7	Epiblast	human	Yanagida et al
nBG_Day7.4.pTEICM_13	7.29559	-3.12135	E7	TE	human	Yanagida et al
nBG_Day7.6.pTEICM_9	5.42143	3.59497	E7	TE	human	Yanagida et al
nBG_Day7.6.pTEICM_11	-5.70393	-4.33379	E7	TE	human	Yanagida et al
nBG_Day7.6.pTEICM_12	6.4472	1.79554	E7	TE	human	Yanagida et al
nBG_Day7.6.mTE_1	8.06226	-3.23257	E7	TE	human	Yanagida et al
nBG_Day7.6.pTEICM_13	-4.14299	-5.24395	E7	Epiblast	human	Yanagida et al
nBG_Day7.6.pTEICM_14	8.07362	-4.06818	E7	TE	human	Yanagida et al
nBG_Day7.6.pTEICM_15	7.67052	0.456846	E7	TE	human	Yanagida et al
nBG_Day7.6.pTEICM_16	8.37802	-2.73909	E7	TE	human	Yanagida et al
nBG_Day7.6.pTEICM_17	5.88556	3.43174	E7	TE	human	Yanagida et al
nBG_Day7.6.pTEICM_18	6.66092	2.99621	E7	TE	human	Yanagida et al
nBG_Day5.4.pTEICM_2	-0.0914692	-6.52173	E5	ICM	human	Yanagida et al
nBG_Day5.4.pTEICM_3	0.280076	-6.67498	E5	ICM	human	Yanagida et al
nBG_Day5.4.pTEICM_4	-0.297564	-6.45977	E5	ICM	human	Yanagida et al
nBG_Day5.4.pTEICM_5	0.192072	-6.61434	E5	ICM	human	Yanagida et al
nBG_Day5.4.pTEICM_6	2.37332	-8.15162	E5	Prelineage	human	Yanagida et al
nBG_Day5.4.pTEICM_7	-0.0585685	-6.54895	E5	ICM	human	Yanagida et al
nBG_Day5.4.pTEICM_8	2.39008	-7.94192	E5	Prelineage	human	Yanagida et al
nBG_Day5.4.mTE_1	4.577	-6.11804	E5	TE	human	Yanagida et al
nBG_Day5.4.mTE_3	3.86655	-5.57986	E5	TE	human	Yanagida et al
nBG_Day5.4.mTE_4	3.75795	-5.74718	E5	TE	human	Yanagida et al
nBG_Day5.4.mTE_5	3.89328	-5.63914	E5	TE	human	Yanagida et al
nBG_Day5.4.mTE_6	3.5205	-5.9777	E5	TE	human	Yanagida et al
nBG_Day5.4.mTE_9	3.46926	-6.13236	E5	TE	human	Yanagida et al
nBG_Day5.4.mTE_10	4.75863	-6.29861	E5	TE	human	Yanagida et al
nBG_Day5.5.pTEICM_3	3.5874	-7.39592	E5	Prelineage	human	Yanagida et al
nBG_Day5.5.pTEICM_4	2.08949	-7.61302	E5	Prelineage	human	Yanagida et al
nBG_Day5.5.pTEICM_5	2.20078	-7.24615	E5	Prelineage	human	Yanagida et al
nBG_Day5.5.pTEICM_6	3.2326	-7.58848	E5	Prelineage	human	Yanagida et al
nBG_Day5.5.pTEICM_7	2.16383	-7.15904	E5	Prelineage	human	Yanagida et al
nBG_Day5.5.pTEICM_8	2.095	-7.57337	E5	Prelineage	human	Yanagida et al
nBG_Day5.5.pTEICM_9	2.05953	-7.22254	E5	Prelineage	human	Yanagida et al
nBG_Day5.5.mTE_1	2.06846	-7.29843	E5	Prelineage	human	Yanagida et al
nBG_Day5.5.mTE_2	2.0576	-7.26132	E5	Prelineage	human	Yanagida et al
nBG_Day5.5.mTE_3	2.08792	-7.25155	E5	Prelineage	human	Yanagida et al
nBG_Day5.5.mTE_4	2.04701	-7.21438	E5	Prelineage	human	Yanagida et al
nBG_Day5.5.mTE_5	2.05494	-7.26545	E5	Prelineage	human	Yanagida et al
nBG_Day5.8.pTEICM_1	-0.598351	-5.16515	E5	ICM	human	Yanagida et al
nBG_Day5.8.pTEICM_2	-0.703467	-6.20693	E5	ICM	human	Yanagida et al
nBG_Day5.8.pTEICM_3	5.04353	-6.16997	E5	TE	human	Yanagida et al
nBG_Day5.8.pTEICM_4	-1.04181	-6.07965	E5	ICM	human	Yanagida et al
nBG_Day5.8.pTEICM_5	-0.423003	-6.38551	E5	ICM	human	Yanagida et al
nBG_Day5.8.pTEICM_6	4.51922	-4.99967	E5	TE	human	Yanagida et al
nBG_Day5.8.pTEICM_7	-0.578949	-4.00518	E5	ICM	human	Yanagida et al
nBG_Day5.8.pTEICM_8	4.4973	-5.04966	E5	TE	human	Yanagida et al
nBG_Day5.3.pTEICM_9	0.164464	-6.61343	E5	Prelineage	human	Yanagida et al
nBG_Day5.8.pTEICM_9	-1.74094	-6.35498	E5	ICM	human	Yanagida et al
nBG_Day5.8.pTEICM_10	-1.40989	-5.99892	E5	ICM	human	Yanagida et al
nBG_Day5.8.pTEICM_11	-1.11992	-6.20948	E5	ICM	human	Yanagida et al
nBG_Day5.8.pTEICM_12	-1.12517	-6.25105	E5	ICM	human	Yanagida et al
nBG_Day5.8.pTEICM_13	-0.439082	-5.9231	E5	ICM	human	Yanagida et al
nBG_Day5.8.pTEICM_14	-1.21432	-6.30365	E5	ICM	human	Yanagida et al
nBG_Day5.8.pTEICM_15	-0.604194	-4.41006	E5	ICM	human	Yanagida et al
nBG_Day5.8.pTEICM_16	-0.562018	-3.78994	E5	ICM	human	Yanagida et al
nBG_Day5.3.pTEICM_14	3.94595	-6.84311	E5	TE	human	Yanagida et al
nBG_Day5.3.pTEICM_16	3.91694	-7.06697	E5	TE	human	Yanagida et al
nBG_Day5.8.pTEICM_19	-1.8485	-6.39309	E5	ICM	human	Yanagida et al
nBG_Day5.8.pTEICM_20	-0.554144	-6.08242	E5	ICM	human	Yanagida et al
nBG_Day5.8.pTEICM_21	4.56128	-4.94897	E5	TE	human	Yanagida et al
nBG_Day5.8.pTEICM_23	-0.659388	-6.28993	E5	ICM	human	Yanagida et al
nBG_Day5.8.pTEICM_24	-0.591735	-6.28188	E5	ICM	human	Yanagida et al
nBG_Day5.8.mTE_1	5.10183	-6.15091	E5	TE	human	Yanagida et al
nBG_Day5.8.pTEICM_30	4.94706	-6.17546	E5	TE	human	Yanagida et al
nBG_Day6.2.pTEICM_10	-3.98969	-5.78382	E6	Epiblast	human	Yanagida et al
nBG_Day6.2.pTEICM_11	-6.36622	-4.49903	E6	Epiblast	human	Yanagida et al
nBG_Day6.2.pTEICM_12	6.21274	-1.05061	E6	TE	human	Yanagida et al
nBG_Day6.2.pTEICM_14	7.2158	-2.11247	E6	TE	human	Yanagida et al
nBG_Day6.2.pTEICM_19	6.70221	-1.74351	E6	TE	human	Yanagida et al
nBG_Day6.2.pTEICM_24	8.37101	-2.34387	E6	TE	human	Yanagida et al
nBG_Day6.2.pTEICM_26	-4.07294	-5.25027	E6	Epiblast	human	Yanagida et al
nBG_Day6.2.pTEICM_29	7.40622	-2.0946	E6	TE	human	Yanagida et al
D6A2S8	5.94761	-4.86691	E6	TE	human	Xiang et al
D6A2B1	4.84874	-4.82426	E6	TE	human	Xiang et al
D6A2B2	-0.940118	-6.12649	E6	Epiblast	human	Xiang et al
D6A2B4	4.46072	-4.98763	E6	TE	human	Xiang et al
D6A3S1	6.13565	-4.58099	E6	TE	human	Xiang et al
D6A3S3	-0.405139	-2.26207	E6	Hypoblast	human	Xiang et al
D6A3S4	5.57031	-1.34982	E6	Epiblast	human	Xiang et al
D6A3S5	6.86483	-4.61687	E6	TE	human	Xiang et al
D6A3B1	7.90024	-4.33972	E6	TE	human	Xiang et al
D6A3B2	7.80556	-4.1406	E6	TE	human	Xiang et al
D6A4S4	7.69619	0.518036	E6	TE	human	Xiang et al
D6A4S5	5.71255	-3.70937	E6	TE	human	Xiang et al
D6A4S6	8.18281	-4.06202	E6	TE	human	Xiang et al
D6A4S7	7.86576	-4.30968	E6	TE	human	Xiang et al
D6A4B3	8.19593	-3.75774	E6	TE	human	Xiang et al
D6A4B4	5.47755	-0.877764	E6	TE	human	Xiang et al
D6A5S1	8.28563	-2.76057	E6	TE	human	Xiang et al
D6A5S7	8.85348	-1.80339	E6	TE	human	Xiang et al
D6A5S8	-4.08748	-5.70826	E6	Epiblast	human	Xiang et al
D6A5B3	8.49491	-2.54906	E6	TE	human	Xiang et al
D6A5B4	8.50805	-2.44161	E6	TE	human	Xiang et al
D6N1B23	7.30659	-4.7503	E6	TE	human	Xiang et al
D6N1B6	6.46355	-3.56977	E6	Epiblast	human	Xiang et al
D6N1S15	-4.08172	-5.68598	E6	Epiblast	human	Xiang et al
D6N1S1	-0.434493	-2.26731	E6	Epiblast	human	Xiang et al
D6N1S19	7.62099	-4.58013	E6	TE	human	Xiang et al
D6N1S33	-4.23431	-5.53316	E6	Epiblast	human	Xiang et al
D6N1S34	-4.3256	-5.5879	E6	Epiblast	human	Xiang et al
D6N1S3	-3.97918	-5.80679	E6	Epiblast	human	Xiang et al
D6N1S39	-0.462814	-2.29749	E6	Hypoblast	human	Xiang et al
D6N1S42	-4.27784	-5.56974	E6	Epiblast	human	Xiang et al
D6N1S4	-4.14179	-5.67478	E6	Epiblast	human	Xiang et al
D6N1S9	-4.04045	-5.69526	E6	Epiblast	human	Xiang et al
D6N2B11	3.79984	-5.72585	E6	CTB	human	Xiang et al
D6N2B12	4.75913	-4.84565	E6	TE	human	Xiang et al
D6N2B2	-0.407716	-6.07635	E6	Epiblast	human	Xiang et al
D6N2B28	4.78571	-4.8579	E6	TE	human	Xiang et al
D10A1S31	-3.49718	-5.08538	E10	Epiblast	human	Xiang et al
D10A1S32	-3.7706	-4.17384	E10	Epiblast	human	Xiang et al
D10A1S34	-3.94123	-6.35407	E10	Epiblast	human	Xiang et al
D10A1S3	7.88113	4.88858	E10	CTB	human	Xiang et al
D10A1S40	-3.67756	-5.08808	E10	Epiblast	human	Xiang et al
D10A1S4	4.91135	5.58672	E10	STB	human	Xiang et al
D10A1S6	-6.12035	-5.84809	E10	Epiblast	human	Xiang et al
D10A1S7	5.26837	4.45021	E10	CTB	human	Xiang et al
D10A1S9	8.0206	5.17389	E10	CTB	human	Xiang et al
D10A2B1	4.41736	6.59019	E10	STB	human	Xiang et al
D10A2B2	7.68726	4.52437	E10	CTB	human	Xiang et al
D10A2B3	4.5366	6.49843	E10	STB	human	Xiang et al
D10A2B4	4.37001	6.34806	E10	STB	human	Xiang et al
D10A2B6	4.63652	6.12314	E10	STB	human	Xiang et al
D10A2S1	8.23923	7.39951	E10	CTB	human	Xiang et al
D10A2S21	8.29962	5.51098	E10	CTB	human	Xiang et al
D10A2S24	-0.31339	-1.67727	E10	Hypoblast	human	Xiang et al
D10A2S2	4.53582	6.23212	E10	STB	human	Xiang et al
D10A2S32	-3.47818	-5.03367	E10	Epiblast	human	Xiang et al
D10A2S3	5.80815	0.0623922	E10	Epiblast	human	Xiang et al
D10A3B17	7.94851	5.08535	E10	CTB	human	Xiang et al
D10A3B2	7.04078	3.92402	E10	CTB	human	Xiang et al
D10A3B3	4.61051	6.3333	E10	STB	human	Xiang et al
D10A3B4	7.82449	4.75526	E10	CTB	human	Xiang et al
D10A3B5	8.08476	7.55644	E10	CTB	human	Xiang et al
D10A3B6	6.65153	5.48939	E10	STB	human	Xiang et al
D10A3B7	7.88548	4.90973	E10	CTB	human	Xiang et al
D10A3B8	5.52131	4.42722	E10	STB	human	Xiang et al
D10A3B9	8.07602	5.27682	E10	CTB	human	Xiang et al
D10A3S10	4.35484	6.24601	E10	STB	human	Xiang et al
D10A3S18	4.45786	6.64715	E10	STB	human	Xiang et al
D10A3S1	8.22989	2.7218	E10	CTB	human	Xiang et al
D10A3S2	8.43292	5.41799	E10	CTB	human	Xiang et al
D10A3S35	8.62872	6.46268	E10	CTB	human	Xiang et al
D10A3S7	8.34035	5.25637	E10	CTB	human	Xiang et al
D10A3S9	8.10268	5.36783	E10	CTB	human	Xiang et al
D10A4B3	5.65952	3.14792	E10	CTB	human	Xiang et al
D10A4B7	4.72016	5.80292	E10	STB	human	Xiang et al
D10A4B8	4.97034	5.2182	E10	STB	human	Xiang et al
D14A2S6	7.31038	9.88105	E14	EVT	human	Xiang et al
D14A3B10	8.59067	7.62152	E14	EVT	human	Xiang et al
D14A3B12	8.35593	6.76032	E14	EVT	human	Xiang et al
D14A3B14	4.99987	6.72109	E14	STB	human	Xiang et al
D14A3B2	8.10888	9.06569	E14	EVT	human	Xiang et al
D14A3B7	7.41694	9.8304	E14	EVT	human	Xiang et al
D14A3S14	8.83019	7.47272	E14	EVT	human	Xiang et al
D14A3S18	4.74106	6.50261	E14	STB	human	Xiang et al
D14A3S19	8.19937	9.10123	E14	EVT	human	Xiang et al
D14A3S20	-10.3485	2.17386	E14	ExE_Mes	human	Xiang et al
D14A3S23	8.59166	8.32667	E14	EVT	human	Xiang et al
D14A3S25	9.16657	5.92167	E14	CTB	human	Xiang et al
D14A3S26	8.73571	8.17036	E14	EVT	human	Xiang et al
D14A3S27	8.35504	6.96543	E14	CTB	human	Xiang et al
D14A3S28	8.58526	7.82773	E14	EVT	human	Xiang et al
D14A3S29	-9.88884	5.91342	E14	ExE_Mes	human	Xiang et al
D14A3S30	8.15244	9.0524	E14	EVT	human	Xiang et al
D14A3S5	8.78826	6.58223	E14	CTB	human	Xiang et al
D14A3S7	8.48753	7.44461	E14	EVT	human	Xiang et al
D14A3S8	8.6735	8.08861	E14	EVT	human	Xiang et al
D9A4B7	6.69735	3.04526	E9	CTB	human	Xiang et al
D9A4B8	8.39492	2.01092	E9	CTB	human	Xiang et al
D9A4S1	-3.85548	-5.93666	E9	Epiblast	human	Xiang et al
D9A4S10	8.63336	2.07196	E9	CTB	human	Xiang et al
D9A4S11	8.32387	2.39218	E9	CTB	human	Xiang et al
D9A4S6	9.01827	2.44131	E9	CTB	human	Xiang et al
D9A4S7	7.01513	3.23852	E9	CTB	human	Xiang et al
D9A4S9	6.41158	2.62651	E9	CTB	human	Xiang et al
D9A5B5	7.4319	4.2015	E9	CTB	human	Xiang et al
D9A5S12	-3.76611	-5.0971	E9	Epiblast	human	Xiang et al
D9A5S3	8.57571	4.26314	E9	CTB	human	Xiang et al
D9A5S6	4.25945	4.28804	E9	STB	human	Xiang et al
D9A5S8	8.24777	2.63686	E9	CTB	human	Xiang et al
D9A5S9	4.27851	4.78655	E9	Epiblast	human	Xiang et al
D9A6B1	4.5009	5.93051	E9	STB	human	Xiang et al
D9A6B6	7.30644	4.23014	E9	CTB	human	Xiang et al
D9A6B8	6.44805	3.40294	E9	CTB	human	Xiang et al
D9A6S10	7.16563	3.10263	E9	CTB	human	Xiang et al
D9A6S14	8.18312	4.07837	E9	CTB	human	Xiang et al
D9A6S15	8.40939	3.16513	E9	CTB	human	Xiang et al
D9A6S5	6.9918	4.11248	E9	CTB	human	Xiang et al
D9A6S9	-0.484309	-1.70547	E9	Hypoblast	human	Xiang et al
D9A4B1	-0.413521	-1.80342	E9	Hypoblast	human	Xiang et al
D9A4S14	8.76813	1.54525	E9	CTB	human	Xiang et al
D9A4S16	-3.76817	-5.0477	E9	Epiblast	human	Xiang et al
D9A4S3	-3.3896	-5.01869	E9	Epiblast	human	Xiang et al
D9A4S4	8.97149	2.16488	E9	CTB	human	Xiang et al
D9A4S5	-4.22507	-4.75421	E9	Epiblast	human	Xiang et al
D9A5S10	7.73405	4.67942	E9	CTB	human	Xiang et al
D9A5S11	-3.86245	-5.2408	E9	Epiblast	human	Xiang et al
D10A4S4	4.26216	6.06938	E10	STB	human	Xiang et al
D10A1B11	4.19196	6.05666	E10	STB	human	Xiang et al
D10A1B17	8.45047	5.58952	E10	CTB	human	Xiang et al
D10A1B1	5.0204	5.30173	E10	STB	human	Xiang et al
D10A1B3	5.00491	5.35297	E10	STB	human	Xiang et al
D10A1B4	5.36574	4.34304	E10	STB	human	Xiang et al
D10A1B5	5.17111	5.02968	E10	STB	human	Xiang et al
D10A1B7	4.69297	6.00081	E10	STB	human	Xiang et al
D10A1B8	4.59713	6.2298	E10	STB	human	Xiang et al
D10A1S10	8.09598	5.43773	E10	CTB	human	Xiang et al
D10A1S11	7.55987	4.02494	E10	CTB	human	Xiang et al
D10A1S12	8.64339	3.62899	E10	CTB	human	Xiang et al
D10A1S13	5.51651	4.25282	E10	STB	human	Xiang et al
D10A1S1	7.49431	3.49993	E10	CTB	human	Xiang et al
D10A1S21	-3.4962	-5.03458	E10	Epiblast	human	Xiang et al
D10A1S23	-3.4986	-5.12029	E10	Epiblast	human	Xiang et al
D10A1S2	5.34366	4.48106	E10	STB	human	Xiang et al
D14A1S2	-10.5513	2.57981	E14	ExE_Mes	human	Xiang et al
D14A1S30	-3.8164	-4.52862	E14	Epiblast	human	Xiang et al
D14A1S31	-4.08337	-4.08775	E14	Epiblast	human	Xiang et al
D14A1S32	0.0172474	-1.59381	E14	Ambiguous	human	Xiang et al
D14A1S33	-3.32259	-5.02497	E14	Epiblast	human	Xiang et al
D14A1S36	4.34037	5.95206	E14	STB	human	Xiang et al
D14A1S39	-3.79173	-4.83177	E14	ExE_Mes	human	Xiang et al
D14A1S41	-3.31744	-5.16002	E14	Epiblast	human	Xiang et al
D14A1S42	-9.91321	6.05553	E14	ExE_Mes	human	Xiang et al
D14A1S43	-10.2949	2.22456	E14	ExE_Mes	human	Xiang et al
D14A1S44	4.0792	5.46461	E14	STB	human	Xiang et al
D14A1S45	-3.50434	-4.97251	E14	Epiblast	human	Xiang et al
D14A1S46	-3.61016	-5.38254	E14	Epiblast	human	Xiang et al
D14A1S47	-3.37495	-5.30955	E14	Epiblast	human	Xiang et al
D14A1S48	-3.39803	-5.12489	E14	Epiblast	human	Xiang et al
D14A1S51	-3.34317	-4.99518	E14	Epiblast	human	Xiang et al
D14A1S53	4.10605	5.83662	E14	STB	human	Xiang et al
D14A1S56	-3.77763	-5.37427	E14	Epiblast	human	Xiang et al
D14A1S57	-10.5596	2.38806	E14	ExE_Mes	human	Xiang et al
D14A1S58	-3.70215	-4.95499	E14	Epiblast	human	Xiang et al
D14A1S5	-10.5287	2.82115	E14	ExE_Mes	human	Xiang et al
D14A1S60	-9.85196	6.06226	E14	ExE_Mes	human	Xiang et al
D14A1S61	-3.45304	-5.21696	E14	Epiblast	human	Xiang et al
D14A1S62	-3.54034	-5.14515	E14	Epiblast	human	Xiang et al
D14A1S63	4.70979	6.52556	E14	STB	human	Xiang et al
D14A1S64	-3.53698	-5.16681	E14	Epiblast	human	Xiang et al
D14A1S6	-5.02243	-4.4613	E14	Epiblast	human	Xiang et al
D14A1S7	-0.223553	-1.37261	E14	Hypoblast	human	Xiang et al
D14A1S8	-9.82264	6.17994	E14	Ambiguous	human	Xiang et al
D14A1S9	-3.96566	-4.29332	E14	Epiblast	human	Xiang et al
D14A2B12	7.8026	9.42502	E14	EVT	human	Xiang et al
D14A2B13	6.75106	10.4978	E14	EVT	human	Xiang et al
D14A2B16	4.4956	6.71203	E14	STB	human	Xiang et al
D14A2B1	8.32901	7.91374	E14	EVT	human	Xiang et al
D14A2B2	7.09367	10.1343	E14	EVT	human	Xiang et al
D14A2B4	4.4496	6.69129	E14	STB	human	Xiang et al
D14A2B7	4.555	6.713	E14	STB	human	Xiang et al
D14A2B9	6.2751	10.8081	E14	EVT	human	Xiang et al
D14A2S13	7.63693	9.58018	E14	EVT	human	Xiang et al
D14A2S15	8.83713	6.76115	E14	CTB	human	Xiang et al
D14A2S17	7.63428	9.60749	E14	EVT	human	Xiang et al
D14A2S19	4.33413	6.26007	E14	STB	human	Xiang et al
D14A2S1	7.47443	9.39181	E14	EVT	human	Xiang et al
D14A2S21	8.24055	8.42334	E14	EVT	human	Xiang et al
D14A2S23	6.84743	10.3859	E14	EVT	human	Xiang et al
D14A2S27	8.2041	9.03882	E14	EVT	human	Xiang et al
D14A2S28	6.2021	10.7329	E14	EVT	human	Xiang et al
D14A2S29	4.48426	6.49192	E14	STB	human	Xiang et al
D14A2S5	7.85407	9.34719	E14	EVT	human	Xiang et al
D8A5B7	7.04182	2.86281	E8	CTB	human	Xiang et al
D8A5B8	6.75549	2.74962	E8	CTB	human	Xiang et al
D8A5S14	7.24272	2.01614	E8	CTB	human	Xiang et al
D8A5S1	7.50372	2.46135	E8	TE	human	Xiang et al
D8A5S4	7.62948	1.57054	E8	CTB	human	Xiang et al
D8A6B1	7.86738	2.29118	E8	TE	human	Xiang et al
D8A6B3	6.78623	2.63987	E8	CTB	human	Xiang et al
D8A6B6	6.34467	2.5816	E8	TE	human	Xiang et al
D8A6S15	8.06777	2.59189	E8	TE	human	Xiang et al
D8A6S5	8.59177	1.82215	E8	TE	human	Xiang et al
D8A6S7	-3.82033	-5.45668	E8	Epiblast	human	Xiang et al
D9A1B1	5.76145	3.29707	E9	CTB	human	Xiang et al
D9A1B15	5.36278	3.92386	E9	STB	human	Xiang et al
D9A1B16	7.50276	2.92579	E9	CTB	human	Xiang et al
D9A1B2	4.02734	4.23831	E9	STB	human	Xiang et al
D9A1B3	6.4553	3.05378	E9	CTB	human	Xiang et al
D9A1B4	6.24678	3.31783	E9	STB	human	Xiang et al
D9A1S1	3.92031	4.36242	E9	STB	human	Xiang et al
D9A1S10	-4.27509	-5.36169	E9	Epiblast	human	Xiang et al
D9A1S2	7.56813	2.39798	E9	CTB	human	Xiang et al
D9A1S23	7.4796	2.98762	E9	CTB	human	Xiang et al
D9A1S26	6.64807	2.97112	E9	CTB	human	Xiang et al
D9A1S28	-3.76104	-4.00497	E9	Epiblast	human	Xiang et al
D9A1S3	6.73876	2.80415	E9	CTB	human	Xiang et al
D9A1S7	6.84755	3.09125	E9	CTB	human	Xiang et al
D9A1S8	7.71054	2.40924	E9	CTB	human	Xiang et al
D9A2B1	5.04056	5.02346	E9	STB	human	Xiang et al
D9A2B2	5.59896	3.8971	E9	STB	human	Xiang et al
D9A2B3	7.79669	3.04523	E9	CTB	human	Xiang et al
D9A2B5	6.45467	2.95221	E9	CTB	human	Xiang et al
D9A2B8	6.91682	2.99526	E9	CTB	human	Xiang et al
D9A2S1	7.39527	2.78874	E9	CTB	human	Xiang et al
D9A2S2	6.00776	3.62334	E9	CTB	human	Xiang et al
D9A2S3	8.75133	0.676368	E9	CTB	human	Xiang et al
D9A2S4	8.92397	1.27426	E9	CTB	human	Xiang et al
D9A2S6	-0.443583	-2.25705	E9	Hypoblast	human	Xiang et al
D9A3B1	7.75286	4.09728	E9	CTB	human	Xiang et al
D9A3B2	5.33859	4.17202	E9	STB	human	Xiang et al
D9A3B3	5.34419	4.47236	E9	STB	human	Xiang et al
D9A3B4	4.77904	5.62613	E9	STB	human	Xiang et al
D9A3B7	7.66918	3.07344	E9	CTB	human	Xiang et al
D9A3S1	7.61787	3.68155	E9	CTB	human	Xiang et al
D9A3S11	5.47943	4.39802	E9	STB	human	Xiang et al
D9A3S14	-4.22185	-6.14624	E9	Epiblast	human	Xiang et al
D9A3S15	5.40072	4.31478	E9	STB	human	Xiang et al
D9A3S2	6.88313	4.17162	E9	CTB	human	Xiang et al
D9A3S3	6.60168	3.66743	E9	CTB	human	Xiang et al
D9A4B2	5.9902	2.91614	E9	CTB	human	Xiang et al
D9A4B4	7.13856	4.11256	E9	CTB	human	Xiang et al
D14_2B1	6.06084	10.8322	E14	EVT	human	Xiang et al
D14_2B3	6.92775	10.3346	E14	EVT	human	Xiang et al
D14A1B10	5.45778	3.48106	E14	STB	human	Xiang et al
D14A1B11	-0.046721	-1.41902	E14	Hypoblast	human	Xiang et al
D14A1B12	4.81242	6.00475	E14	STB	human	Xiang et al
D14A1B13	-4.2801	-4.68102	E14	Epiblast	human	Xiang et al
D14A1B14	5.39823	4.30551	E14	STB	human	Xiang et al
D14A1B15	6.35066	3.90729	E14	STB	human	Xiang et al
D14A1B16	2.65929	-9.56268	E14	Epiblast	human	Xiang et al
D14A1B17	7.49139	9.67115	E14	EVT	human	Xiang et al
D14A1B18	4.70378	6.71932	E14	STB	human	Xiang et al
D14A1B19	7.36602	9.83101	E14	EVT	human	Xiang et al
D14A1B1	5.52982	3.67552	E14	STB	human	Xiang et al
D14A1B21	-2.2622	-0.436773	E14	Hypoblast	human	Xiang et al
D14A1B22	4.39225	6.62873	E14	STB	human	Xiang et al
D14A1B23	4.60702	6.48684	E14	STB	human	Xiang et al
D14A1B24	4.83984	6.68638	E14	STB	human	Xiang et al
D14A1B25	4.58008	6.6178	E14	STB	human	Xiang et al
D14A1B26	4.58917	6.30757	E14	STB	human	Xiang et al
D14A1B27	-2.86254	7.28008	E14	Epiblast	human	Xiang et al
D14A1B2	-4.0976	-4.42232	E14	Epiblast	human	Xiang et al
D14A1B3	7.50827	9.76352	E14	EVT	human	Xiang et al
D14A1B4	-0.175984	-0.168058	E14	Hypoblast	human	Xiang et al
D14A1B5	4.90967	5.6806	E14	STB	human	Xiang et al
D14A1B6	0.299174	-1.55189	E14	Ambiguous	human	Xiang et al
D14A1B7	4.45187	4.92477	E14	STB	human	Xiang et al
D14A1B8	0.140543	-1.44898	E14	Hypoblast	human	Xiang et al
D14A1B9	-9.81708	6.05724	E14	ExE_Mes	human	Xiang et al
D14A1S10	-0.0855383	-1.40653	E14	ExE_Mes	human	Xiang et al
D14A1S11	-4.42784	-4.98722	E14	Epiblast	human	Xiang et al
D14A1S12	-0.19429	0.0228297	E14	Hypoblast	human	Xiang et al
D14A1S13	-4.31975	-4.55458	E14	Epiblast	human	Xiang et al
D14A1S14	-3.67606	-3.96563	E14	Epiblast	human	Xiang et al
D14A1S15	4.52375	4.66851	E14	STB	human	Xiang et al
D14A1S16	5.4186	3.90514	E14	STB	human	Xiang et al
D14A1S17	-4.85444	-4.40852	E14	Epiblast	human	Xiang et al
D14A1S18	-3.2164	-3.63181	E14	Epiblast	human	Xiang et al
D14A1S19	-4.4005	-5.28648	E14	Epiblast	human	Xiang et al
D14A1S1	-10.4945	2.68182	E14	ExE_Mes	human	Xiang et al
D14A1S21	2.3511	-10.0331	E14	Epiblast	human	Xiang et al
D14A1S22	-10.603	2.44811	E14	ExE_Mes	human	Xiang et al
D14A1S23	-10.5163	2.43568	E14	Ambiguous	human	Xiang et al
D14A1S24	4.98563	5.4727	E14	STB	human	Xiang et al
D14A1S25	-9.72127	6.32011	E14	ExE_Mes	human	Xiang et al
D14A1S26	2.62514	-9.26964	E14	Epiblast	human	Xiang et al
D14A1S28	-4.60005	-5.23381	E14	Epiblast	human	Xiang et al
D7N1S21	-4.15909	-5.56412	E7	Epiblast	human	Xiang et al
D7N1S27	-4.11081	-5.43016	E7	Epiblast	human	Xiang et al
D7N1S30	-4.25795	-5.17373	E7	Epiblast	human	Xiang et al
D8_8B1	-3.78335	-5.24592	E8	Epiblast	human	Xiang et al
D8_8B2	9.11933	-0.500277	E8	TE	human	Xiang et al
D8_8B3	-0.494589	-1.9207	E8	Hypoblast	human	Xiang et al
D8_8B4	9.05333	-0.732568	E8	TE	human	Xiang et al
D8_8S1	8.77765	0.104329	E8	TE	human	Xiang et al
D8_8S2	-3.76859	-5.39174	E8	Epiblast	human	Xiang et al
D8_8S3	8.07501	1.32064	E8	TE	human	Xiang et al
D8_8S4	7.98993	-1.04475	E8	TE	human	Xiang et al
D8_8S5	7.81411	1.90872	E8	TE	human	Xiang et al
D8_8S6	7.92183	1.16112	E8	TE	human	Xiang et al
D8_8S7	7.98722	-1.43311	E8	TE	human	Xiang et al
D8_8S8	7.58816	1.22201	E8	TE	human	Xiang et al
D8A1B10	5.2813	4.29834	E8	STB	human	Xiang et al
D8A1B2	7.50795	3.16024	E8	CTB	human	Xiang et al
D8A1B3	6.44376	3.00021	E8	CTB	human	Xiang et al
D8A1B4	5.431	4.09589	E8	STB	human	Xiang et al
D8A1B6	6.41563	2.61708	E8	CTB	human	Xiang et al
D8A1S11	-3.88408	-5.13553	E8	Epiblast	human	Xiang et al
D8A1S1	6.56326	3.25519	E8	CTB	human	Xiang et al
D8A1S31	-3.69604	-3.93071	E8	Epiblast	human	Xiang et al
D8A1S3	6.6811	2.87493	E8	CTB	human	Xiang et al
D8A1S7	7.73729	3.03722	E8	CTB	human	Xiang et al
D8A1S8	-3.55392	-3.94088	E8	Epiblast	human	Xiang et al
D8A2B1	4.75807	5.11859	E8	STB	human	Xiang et al
D8A2B2	5.84914	3.77588	E8	CTB	human	Xiang et al
D8A2B5	5.63199	3.71701	E8	STB	human	Xiang et al
D8A2S10	-6.33181	-6.98955	E8	Epiblast	human	Xiang et al
D8A2S12	6.54756	3.00809	E8	CTB	human	Xiang et al
D8A2S15	-3.98193	-4.64825	E8	Epiblast	human	Xiang et al
D8A2S1	5.52852	3.87562	E8	STB	human	Xiang et al
D8A2S24	5.86149	3.05959	E8	TE	human	Xiang et al
D8A2S29	-4.18001	-5.07612	E8	Epiblast	human	Xiang et al
D8A2S2	-3.51804	-3.83565	E8	Epiblast	human	Xiang et al
D8A2S3	6.541	3.06615	E8	CTB	human	Xiang et al
D8A2S4	7.66945	2.86041	E8	CTB	human	Xiang et al
D8A3B10	5.08149	4.92695	E8	STB	human	Xiang et al
D8A3B11	-0.073386	-1.43302	E8	Hypoblast	human	Xiang et al
D8A3B1	4.8584	5.46449	E8	STB	human	Xiang et al
D8A3B4	4.78859	5.42449	E8	STB	human	Xiang et al
D8A3S12	6.7008	2.67203	E8	CTB	human	Xiang et al
D8A3S13	4.24474	4.39832	E8	STB	human	Xiang et al
D8A3S1	4.39881	5.88971	E8	STB	human	Xiang et al
D8A3S28	5.44934	3.83859	E8	STB	human	Xiang et al
D8A3S2	5.72707	3.53198	E8	CTB	human	Xiang et al
D8A3S5	3.63682	4.39856	E8	STB	human	Xiang et al
D8A3S7	-3.25758	-3.71926	E8	TE	human	Xiang et al
D8A3S8	3.98382	4.4595	E8	STB	human	Xiang et al
D12A4S12	9.09795	6.15554	E12	CTB	human	Xiang et al
D12A4S16	9.00041	4.75893	E12	CTB	human	Xiang et al
D12A4S17	8.8968	5.50818	E12	CTB	human	Xiang et al
D12A4S21	4.55163	6.53277	E12	STB	human	Xiang et al
D12A4S22	4.37896	6.43398	E12	Ambiguous	human	Xiang et al
D12A4S26	-3.85109	-5.36414	E12	Epiblast	human	Xiang et al
D12A4S29	-9.91942	6.0111	E12	ExE_Mes	human	Xiang et al
D12A4S2	8.83311	4.85768	E12	CTB	human	Xiang et al
D12A4S30	2.14027	-10.3409	E12	Epiblast	human	Xiang et al
D12A4S7	-9.8979	6.0718	E12	Ambiguous	human	Xiang et al
D12A4S9	8.80637	4.96809	E12	CTB	human	Xiang et al
D12A5B11	-0.372845	-1.26821	E12	Hypoblast	human	Xiang et al
D12A5B15	4.64738	6.70033	E12	STB	human	Xiang et al
D12A5B5	8.08578	8.43895	E12	EVT	human	Xiang et al
D12A5B6	8.72969	4.19352	E12	CTB	human	Xiang et al
D12A5B9	4.47039	6.68588	E12	STB	human	Xiang et al
D12A5S13	8.87158	3.97535	E12	CTB	human	Xiang et al
D12A5S16	-3.49582	-4.9539	E12	Epiblast	human	Xiang et al
D12A5S17	-2.71308	-0.663201	E12	Hypoblast	human	Xiang et al
D12A5S18	8.69701	6.43791	E12	CTB	human	Xiang et al
D12A5S19	-3.49153	-5.04801	E12	Epiblast	human	Xiang et al
D12A5S1	-2.67605	-0.693243	E12	Hypoblast	human	Xiang et al
D12A5S20	-2.49954	-0.623445	E12	Hypoblast	human	Xiang et al
D12A5S24	-0.662966	-1.72242	E12	Hypoblast	human	Xiang et al
D12A5S30	-2.7215	-0.675501	E12	Hypoblast	human	Xiang et al
D12A5S4	-2.6416	-0.723013	E12	Hypoblast	human	Xiang et al
D12A5S5	-3.36043	-5.08312	E12	Epiblast	human	Xiang et al
D12A5S6	-3.80079	-4.96207	E12	Epiblast	human	Xiang et al
D12_1B3	7.19167	9.98496	E12	EVT	human	Xiang et al
D12_1B4	4.28916	6.00877	E12	STB	human	Xiang et al
D12_2B2	6.89381	10.3385	E12	EVT	human	Xiang et al
D12_2B9	7.13538	10.0867	E12	EVT	human	Xiang et al
D12_2S1	4.1705	6.2422	E12	STB	human	Xiang et al
D12A4S27	-3.60094	-5.30495	E12	Epiblast	human	Xiang et al
D14_1B1	6.96889	10.2796	E14	EVT	human	Xiang et al
D14_1B2	4.73958	6.56058	E14	STB	human	Xiang et al
D14_1B5	6.72184	10.4744	E14	EVT	human	Xiang et al
D14_1S10	4.10658	6.01727	E14	STB	human	Xiang et al
D14_1S2	7.33979	9.8141	E14	EVT	human	Xiang et al
D14_2S1	7.32654	8.60159	E14	EVT	human	Xiang et al
D14_3B5	7.06309	10.0404	E14	EVT	human	Xiang et al
D14_3B6	7.00952	10.0217	E14	EVT	human	Xiang et al
D14_3S10	-3.42732	-5.10859	E14	Epiblast	human	Xiang et al
D14_3S15	-3.47144	-5.07033	E14	Epiblast	human	Xiang et al
D14_3S16	-3.59767	-5.1533	E14	Epiblast	human	Xiang et al
D14_3S9	9.16171	5.4995	E14	CTB	human	Xiang et al
D14_2S2	4.90325	6.68501	E14	STB	human	Xiang et al
D7A1S1	8.76529	-1.60266	E7	TE	human	Xiang et al
D7A1S5	8.65495	-1.64682	E7	TE	human	Xiang et al
D7A1S6	7.69791	-2.34979	E7	TE	human	Xiang et al
D7A1S7	8.12889	1.49367	E7	TE	human	Xiang et al
D7A1S8	-0.463294	-2.24222	E7	Hypoblast	human	Xiang et al
D7A1S9	7.3868	1.77694	E7	TE	human	Xiang et al
D7A2B1	9.02929	-0.195062	E7	TE	human	Xiang et al
D7A2B4	8.93001	-0.0242757	E7	TE	human	Xiang et al
D7A2B5	8.14427	-0.424951	E7	TE	human	Xiang et al
D7A2B6	6.92688	1.93206	E7	TE	human	Xiang et al
D7A2B8	7.98528	0.0894544	E7	TE	human	Xiang et al
[truncated: 6,211 more rows]
