# Supplementary material for: A comprehensive human embryo reference tool using single-cell RNA-sequencing data
Source: Nat Methods. 2024 Nov 14;22(1):193–206. doi: 10.1038/s41592-024-02493-2 (PMC11725501; doi:10.1038/s41592-024-02493-2)
Supplement: Supplementary file 4 — Transcription factors associated with epiblast, hypoblast and TE trajectories. P values were calculated by a two-sided test and adjusted using the ‘Holm’ method. [file 41592_2024_2493_MOESM4_ESM.xls]

## Sheet:  temp.human.main.traj.tsv
gene	exp_ncells	r.sq	dev.expl	peaktime	valleytime	pvalue	padjust	index	cluster	traj
BATF2	71	0.230257	0.235476	3.84964	17.593	0	0	1	C1	EPI_traj
BRF2	555	0.223539	0.230765	3.84964	17.593	0	0	2	C1	EPI_traj
DBP	436	0.34621	0.352208	3.84964	13.9998	0	0	3	C1	EPI_traj
DDIT3	563	0.289191	0.292923	3.84964	17.593	0	0	4	C1	EPI_traj
DNMT1	731	0.224857	0.228205	3.84964	11.9372	0	0	5	C1	EPI_traj
EPAS1	390	0.257497	0.265287	3.84964	17.593	0	0	6	C1	EPI_traj
FIGLA	73	0.308834	0.314559	3.84964	11.2937	0	0	7	C1	EPI_traj
ISL2	109	0.243861	0.247512	3.84964	12.2714	0	0	8	C1	EPI_traj
LEUTX	73	0.414428	0.419803	3.84964	17.593	0	0	9	C1	EPI_traj
LHX2	173	0.335248	0.339137	3.84964	17.593	0	0	10	C1	EPI_traj
MTERF4	618	0.26926	0.271624	3.84964	17.593	0	0	11	C1	EPI_traj
NR2E1	162	0.43463	0.437961	3.84964	17.593	0	0	12	C1	EPI_traj
NR3C2	152	0.202552	0.209076	3.84964	17.593	0	0	13	C1	EPI_traj
SNAI1	482	0.462707	0.468567	3.84964	17.593	0	0	14	C1	EPI_traj
THAP1	643	0.254896	0.263531	3.84964	15.7464	0	0	15	C1	EPI_traj
ZFP91	493	0.215147	0.220195	3.84964	17.593	0	0	16	C1	EPI_traj
ZFPM2	113	0.405664	0.410832	3.84964	13.1381	0	0	17	C1	EPI_traj
ZNF157	149	0.204795	0.210322	3.84964	17.593	0	0	18	C1	EPI_traj
ZNF280A	437	0.734118	0.735979	3.84964	17.593	0	0	19	C1	EPI_traj
ZNF296	605	0.565872	0.57102	3.84964	16.9464	0	0	20	C1	EPI_traj
ZNF394	622	0.331925	0.338959	3.84964	17.593	0	0	21	C1	EPI_traj
ZNF473	533	0.276796	0.280576	3.84964	17.593	0	0	22	C1	EPI_traj
ZNF479	61	0.275315	0.281552	3.84964	7.74359	0	0	23	C1	EPI_traj
ZNF677	653	0.326767	0.332065	3.84964	12.3989	0	0	24	C1	EPI_traj
ZNF679	127	0.393123	0.39671	3.84964	10.7739	0	0	25	C1	EPI_traj
ZNF735	179	0.597872	0.600764	3.84964	11.3612	0	0	26	C1	EPI_traj
ZNF830	608	0.322933	0.32626	3.84964	15.6009	0	0	27	C1	EPI_traj
ZSCAN4	191	0.673351	0.676131	3.84964	17.593	0	0	28	C1	EPI_traj
ZSCAN5B	241	0.760128	0.762322	3.84964	17.593	0	0	29	C1	EPI_traj
ZSCAN5C	74	0.243249	0.249625	3.84964	16.8969	0	0	30	C1	EPI_traj
TBPL1	695	0.338367	0.345791	4.60999	17.593	0	0	31	C1	EPI_traj
TPRX1	242	0.701617	0.704299	4.60999	17.593	0	0	32	C1	EPI_traj
ZFP62	459	0.218076	0.226237	4.61474	13.8433	0	0	33	C1	EPI_traj
ATF4	734	0.224272	0.232723	4.67809	17.593	0	0	34	C1	EPI_traj
DUXA	242	0.929612	0.93031	4.67809	11.3457	0	0	35	C1	EPI_traj
SNAPC2	501	0.55247	0.555989	4.67809	17.593	0	0	36	C1	EPI_traj
IRX5	118	0.383901	0.390058	4.68599	10.9137	0	0	37	C1	EPI_traj
KLF9	370	0.360239	0.364487	4.68599	17.593	0	0	38	C1	EPI_traj
NANOGNB	463	0.867599	0.868892	4.68599	16.9824	0	0	39	C1	EPI_traj
TCF24	196	0.274787	0.282195	4.68599	17.593	0	0	40	C1	EPI_traj
ZBTB10	561	0.417043	0.422576	4.68599	17.593	0	0	41	C1	EPI_traj
ZIM3	198	0.849799	0.851302	4.68599	12.168	0	0	42	C1	EPI_traj
ZNF354A	503	0.559293	0.563075	4.68599	17.593	0	0	43	C1	EPI_traj
ZNF541	84	0.236262	0.243209	4.68599	17.593	0	0	44	C1	EPI_traj
ZNF581	649	0.572547	0.576736	4.68599	17.593	0	0	45	C1	EPI_traj
ZNF626	593	0.267929	0.274051	4.68599	16.956	0	0	46	C1	EPI_traj
ZNF639	596	0.257228	0.262502	4.68599	17.593	0	0	47	C1	EPI_traj
ZNF716	337	0.476127	0.482233	4.68599	16.8563	0	0	48	C1	EPI_traj
MTF1	508	0.243008	0.246585	4.7001	17.593	0	0	49	C1	EPI_traj
NKX2-5	128	0.364834	0.371567	4.7001	17.4903	0	0	50	C1	EPI_traj
TTF1	680	0.279353	0.286856	4.71464	17.593	0	0	51	C1	EPI_traj
PCGF6	662	0.280985	0.287621	4.73134	17.593	0	0	52	C1	EPI_traj
HOXC10	122	0.22658	0.234384	4.8296	17.0035	0	0	53	C1	EPI_traj
FOXR1	574	0.904567	0.905654	4.83496	16.8153	0	0	54	C1	EPI_traj
ZIM2	161	0.219337	0.227367	4.84109	11.8464	0	0	55	C1	EPI_traj
ELF1	542	0.256942	0.265451	4.85017	17.1716	0	0	56	C1	EPI_traj
ZNF565	343	0.24394	0.249067	4.85017	17.593	0	0	57	C1	EPI_traj
ZNF597	390	0.451362	0.457074	4.85017	17.593	0	0	58	C1	EPI_traj
ZSCAN5A	446	0.26798	0.27524	4.88249	17.4033	0	0	59	C1	EPI_traj
SOX15	682	0.548086	0.552763	4.91313	17.593	0	0	60	C1	EPI_traj
ZNF268	609	0.293829	0.299165	4.91313	17.593	0	0	61	C1	EPI_traj
KLF5	601	0.634851	0.639104	4.96415	16.8305	0	0	62	C1	EPI_traj
DPRX	323	0.865446	0.866671	4.97052	16.3549	0	0	63	C1	EPI_traj
GTF2B	667	0.306645	0.313954	5.02838	15.2916	0	0	64	C1	EPI_traj
ATF3	516	0.49838	0.503875	5.11261	16.8355	0	0	65	C1	EPI_traj
DR1	687	0.405106	0.41172	5.1272	17.593	0	0	66	C1	EPI_traj
ARGFX	546	0.83443	0.836233	5.14431	15.8368	0	0	67	C1	EPI_traj
ZNF669	378	0.284786	0.291084	5.1594	17.593	0	0	68	C1	EPI_traj
CREM	672	0.273867	0.282118	5.17768	16.383	0	0	69	C1	EPI_traj
ZNF174	503	0.207872	0.217079	5.24592	16.9234	0	0	70	C1	EPI_traj
ZBTB37	367	0.2224	0.230101	5.29645	17.593	0	0	71	C1	EPI_traj
ZNF595	636	0.280802	0.288863	5.35361	17.593	0	0	72	C1	EPI_traj
KLF17	485	0.597279	0.601735	5.35867	16.7909	0	0	73	C1	EPI_traj
ZNF101	599	0.265401	0.271263	5.5055	17.593	0	0	74	C1	EPI_traj
ZNF816	520	0.271794	0.27668	5.52496	17.593	0	0	75	C1	EPI_traj
IRX3	257	0.352013	0.358399	5.57567	14.329	0	0	76	C1	EPI_traj
HES2	372	0.380658	0.387643	5.61473	16.8969	0	0	77	C1	EPI_traj
TFDP2	709	0.436048	0.442516	5.61679	11.9058	0	0	78	C1	EPI_traj
YY1	676	0.416247	0.421452	5.77992	17.593	0	0	79	C1	EPI_traj
GPBP1	736	0.2697	0.27575	5.80812	12.4558	0	0	80	C1	EPI_traj
DMRTB1	316	0.387173	0.392234	5.92666	17.593	0	0	81	C1	EPI_traj
BAZ2A	617	0.499305	0.505144	5.95403	17.1376	0	0	82	C1	EPI_traj
PURB	398	0.272804	0.278815	6.06314	17.593	0	0	83	C1	EPI_traj
ZNF267	618	0.2296	0.234941	6.06314	17.593	0	0	84	C1	EPI_traj
ZBTB11	542	0.341636	0.349191	6.14879	16.9437	0	0	85	C1	EPI_traj
ZNF232	633	0.233912	0.242328	6.16678	17.593	0	0	86	C1	EPI_traj
GATA6	529	0.791185	0.793621	6.20194	17.593	0	0	87	C1	EPI_traj
CENPS	644	0.210701	0.217722	6.22245	15.2647	0	0	88	C1	EPI_traj
NR5A2	471	0.211228	0.217083	6.22245	17.593	0	0	89	C1	EPI_traj
SP1	639	0.367693	0.373929	6.22245	17.034	0	0	90	C1	EPI_traj
ZNF584	398	0.407827	0.412121	6.33291	17.593	0	0	91	C1	EPI_traj
ZNF518A	669	0.294524	0.301774	6.33782	17.593	0	0	92	C1	EPI_traj
TIGD7	365	0.21379	0.220268	6.35211	17.593	0	0	93	C1	EPI_traj
ZNF90	703	0.309984	0.316719	6.35211	17.593	0	0	94	C1	EPI_traj
EN1	140	0.200524	0.207619	6.36976	17.593	0	0	95	C1	EPI_traj
ZNF487	444	0.549227	0.554532	6.37747	15.5134	0	0	96	C1	EPI_traj
ELK3	457	0.225565	0.233627	6.40217	16.8413	0	0	97	C1	EPI_traj
ZNF451	642	0.259602	0.267943	6.40941	17.0655	0	0	98	C1	EPI_traj
ZBTB8A	413	0.340749	0.347084	6.41753	16.5204	0	0	99	C1	EPI_traj
ZNF829	483	0.249444	0.257227	6.42149	16.9487	0	0	100	C1	EPI_traj
NR4A2	334	0.202686	0.211362	6.43995	16.8355	0	0	101	C1	EPI_traj
ZNF200	584	0.492608	0.498518	6.43995	17.0934	0	0	102	C1	EPI_traj
ZNF528	499	0.312991	0.320426	6.43995	11.9372	0	0	103	C1	EPI_traj
ZNF534	521	0.392287	0.39919	6.44443	17.034	0	0	104	C1	EPI_traj
ZNF611	543	0.278342	0.286579	6.48244	16.9824	0	0	105	C1	EPI_traj
ZNF684	478	0.337158	0.344282	6.49963	16.6048	0	0	106	C1	EPI_traj
ZIK1	529	0.251269	0.258246	6.51049	17.593	0	0	107	C1	EPI_traj
ZNF304	445	0.231011	0.236916	6.51049	17.593	0	0	108	C1	EPI_traj
ZNF408	544	0.345771	0.350952	6.51273	17.593	0	0	109	C1	EPI_traj
ZNF416	445	0.387918	0.393275	6.51273	17.593	0	0	110	C1	EPI_traj
ZNF668	465	0.309614	0.317491	6.51771	16.9464	0	0	111	C1	EPI_traj
SALL4	681	0.536362	0.541721	6.53389	17.2753	0	0	112	C1	EPI_traj
TIGD2	253	0.237166	0.244411	6.53389	17.593	0	0	113	C1	EPI_traj
ZNF689	514	0.266841	0.274794	6.53389	17.593	0	0	114	C1	EPI_traj
AKAP8	644	0.487789	0.493117	6.55446	17.593	0	0	115	C1	EPI_traj
GATAD2A	645	0.374536	0.381922	6.55446	16.9437	0	0	116	C1	EPI_traj
JRKL	285	0.236073	0.243124	6.55446	17.593	0	0	117	C1	EPI_traj
MGA	652	0.330266	0.337624	6.55446	17.0655	0	0	118	C1	EPI_traj
NR2C1	672	0.264129	0.272019	6.55446	17.593	0	0	119	C1	EPI_traj
OTX1	317	0.346629	0.354066	6.55446	14.329	0	0	120	C1	EPI_traj
PAX9	133	0.358055	0.365085	6.55446	10.0731	0	0	121	C1	EPI_traj
SOX30	163	0.211439	0.219394	6.55446	17.593	0	0	122	C1	EPI_traj
ZBTB2	547	0.205843	0.211822	6.55446	17.593	0	0	123	C1	EPI_traj
ZNF100	627	0.205104	0.213826	6.55446	17.593	0	0	124	C1	EPI_traj
ZNF142	527	0.292491	0.300254	6.55446	17.4033	0	0	125	C1	EPI_traj
ZNF318	562	0.28372	0.291044	6.55446	17.593	0	0	126	C1	EPI_traj
ZNF845	534	0.219428	0.227236	6.55446	17.593	0	0	127	C1	EPI_traj
STAT3	666	0.318179	0.326071	6.58628	17.593	0	0	128	C1	EPI_traj
AEBP2	621	0.286242	0.294422	6.6186	16.9824	0	0	129	C1	EPI_traj
CPEB1	327	0.479134	0.484406	6.6186	17.593	0	0	130	C1	EPI_traj
CSRNP1	502	0.250645	0.259091	6.6186	17.2712	0	0	131	C1	EPI_traj
CXXC1	614	0.272403	0.280865	6.6186	17.593	0	0	132	C1	EPI_traj
HNF4A	541	0.712899	0.716269	6.6186	16.6659	0	0	133	C1	EPI_traj
KLF16	498	0.246944	0.255433	6.6186	16.9686	0	0	134	C1	EPI_traj
KMT2B	514	0.227593	0.235308	6.6186	17.593	0	0	135	C1	EPI_traj
OSR2	373	0.529039	0.533528	6.6186	17.593	0	0	136	C1	EPI_traj
PBX4	460	0.218543	0.226062	6.6186	17.4033	0	0	137	C1	EPI_traj
RBPJL	133	0.348733	0.35598	6.6186	12.2579	0	0	138	C1	EPI_traj
RELA	552	0.234599	0.243177	6.6186	17.034	0	0	139	C1	EPI_traj
SOX12	345	0.211186	0.220365	6.6186	10.8058	0	0	140	C1	EPI_traj
USF1	530	0.24397	0.252091	6.6186	17.593	0	0	141	C1	EPI_traj
ZBTB21	504	0.206288	0.21252	6.6186	17.593	0	0	142	C1	EPI_traj
ZBTB40	538	0.27738	0.283579	6.6186	17.593	0	0	143	C1	EPI_traj
ZC3H8	502	0.211184	0.219935	6.6186	15.5134	0	0	144	C1	EPI_traj
ZNF132	187	0.21928	0.226905	6.6186	17.1716	0	0	145	C1	EPI_traj
ZNF212	515	0.221165	0.227698	6.6186	17.593	0	0	146	C1	EPI_traj
ZNF256	490	0.328878	0.336442	6.6186	17.593	0	0	147	C1	EPI_traj
ZNF28	639	0.39149	0.398328	6.6186	17.2312	0	0	148	C1	EPI_traj
ZNF343	429	0.24882	0.257645	6.6186	17.593	0	0	149	C1	EPI_traj
ZNF398	525	0.221143	0.230058	6.6186	16.9824	0	0	150	C1	EPI_traj
ZNF526	525	0.381623	0.388677	6.6186	17.1376	0	0	151	C1	EPI_traj
ZNF530	384	0.231832	0.239436	6.6186	16.9824	0	0	152	C1	EPI_traj
ZNF549	462	0.205716	0.213431	6.6186	17.593	0	0	153	C1	EPI_traj
ZNF557	537	0.334058	0.339873	6.6186	17.593	0	0	154	C1	EPI_traj
ZNF566	584	0.318686	0.325942	6.6186	17.0035	0	0	155	C1	EPI_traj
ZNF574	608	0.393671	0.400465	6.6186	17.593	0	0	156	C1	EPI_traj
ZNF587B	555	0.212604	0.221835	6.6186	16.8969	0	0	157	C1	EPI_traj
ZNF778	500	0.268059	0.276048	6.6186	17.593	0	0	158	C1	EPI_traj
ZNF850	586	0.256399	0.26404	6.6186	17.593	0	0	159	C1	EPI_traj
ZNF134	639	0.246145	0.25489	6.64244	17.593	0	0	160	C1	EPI_traj
TET3	505	0.276519	0.284747	6.70881	17.2753	0	0	161	C1	EPI_traj
ZNF765	575	0.285258	0.293149	6.82386	16.9487	0	0	162	C1	EPI_traj
HOXB7	358	0.21031	0.217654	7.00992	17.593	0	0	163	C1	EPI_traj
ALX1	277	0.226478	0.234287	7.01185	10.2988	0	0	164	C1	EPI_traj
ZNF592	525	0.342152	0.349078	7.35083	17.593	0	0	165	C2	EPI_traj
ZNF324	433	0.227867	0.235158	7.67121	17.593	0	0	166	C2	EPI_traj
ADNP	664	0.226563	0.235469	7.67977	16.8219	0	0	167	C2	EPI_traj
ERF	544	0.254094	0.26235	7.67977	16.9686	0	0	168	C2	EPI_traj
HOXC9	282	0.27399	0.278798	7.67977	17.593	0	0	169	C2	EPI_traj
LCOR	637	0.383252	0.389162	7.67977	17.593	0	0	170	C2	EPI_traj
MAX	650	0.655728	0.659467	7.67977	17.593	0	0	171	C2	EPI_traj
RREB1	619	0.625441	0.629864	7.67977	16.9686	0	0	172	C2	EPI_traj
SATB2	391	0.380418	0.387345	7.67977	16.8733	0	0	173	C2	EPI_traj
ZNF350	571	0.292342	0.298485	7.67977	17.593	0	0	174	C2	EPI_traj
ZNF552	576	0.363845	0.37014	7.67977	17.593	0	0	175	C2	EPI_traj
ETV3	574	0.392598	0.399272	7.70559	17.2753	0	0	176	C2	EPI_traj
ZGPAT	590	0.279986	0.285558	7.70559	17.593	0	0	177	C2	EPI_traj
FOXI3	488	0.511313	0.516712	7.74359	11.3981	0	0	178	C2	EPI_traj
FOXO1	482	0.235872	0.243348	7.74359	13.4039	0	0	179	C2	EPI_traj
TEAD1	558	0.238467	0.245642	7.74359	17.593	0	0	180	C2	EPI_traj
TEAD4	654	0.656719	0.660614	7.74359	17.593	0	0	181	C2	EPI_traj
TFAP2C	628	0.601524	0.606221	7.74359	17.593	0	0	182	C2	EPI_traj
ZNF749	530	0.205281	0.211088	7.74359	14.4357	0	0	183	C2	EPI_traj
FOXK1	527	0.326197	0.333467	7.80051	17.2068	0	0	184	C2	EPI_traj
MAZ	666	0.447284	0.45369	7.80051	17.593	0	0	185	C2	EPI_traj
MYC	637	0.379363	0.386099	7.80051	17.593	0	0	186	C2	EPI_traj
TBP	665	0.290949	0.296471	7.80051	16.164	0	0	187	C2	EPI_traj
TFEB	367	0.281093	0.288647	7.80051	17.2621	0	0	188	C2	EPI_traj
THAP7	614	0.306181	0.312355	7.80051	17.593	0	0	189	C2	EPI_traj
BATF3	476	0.734881	0.737918	7.84393	16.7279	0	0	190	C2	EPI_traj
ZNF468	650	0.356368	0.36188	7.84393	17.593	0	0	191	C2	EPI_traj
ZNF576	649	0.422779	0.428335	7.84393	17.593	0	0	192	C2	EPI_traj
ATF5	546	0.473597	0.479026	8.24085	17.0934	0	0	193	C2	EPI_traj
ESRRB	451	0.6946	0.697208	8.60791	17.593	0	0	194	C2	EPI_traj
KLF8	489	0.376259	0.382007	8.60791	17.593	0	0	195	C2	EPI_traj
NFX1	614	0.308661	0.31485	8.60791	17.593	0	0	196	C2	EPI_traj
ELF3	611	0.567634	0.572116	8.70743	17.593	0	0	197	C2	EPI_traj
DOT1L	553	0.370895	0.377568	8.75998	17.593	0	0	198	C2	EPI_traj
NACC2	275	0.236943	0.245558	8.75998	16.647	0	0	199	C2	EPI_traj
NFYC	688	0.209994	0.218764	8.75998	17.593	0	0	200	C2	EPI_traj
FOSL2	415	0.310867	0.316504	8.76526	17.593	0	0	201	C2	EPI_traj
GATA3	520	0.486396	0.492218	8.87171	17.593	0	0	202	C2	EPI_traj
ZNF57	575	0.388229	0.392324	8.87171	10.3658	0	0	203	C2	EPI_traj
GRHL2	390	0.386427	0.393703	8.94017	5.73589	0	0	204	C2	EPI_traj
REXO4	654	0.219793	0.225688	8.94385	17.593	0	0	205	C2	EPI_traj
THAP4	631	0.200149	0.205448	8.99132	17.593	0	0	206	C2	EPI_traj
NKRF	496	0.204714	0.208715	9.01606	17.593	0	0	207	C2	EPI_traj
HIC2	623	0.624711	0.628515	9.08371	17.593	0	0	208	C2	EPI_traj
USF2	560	0.237796	0.245769	9.10013	16.9111	0	0	209	C2	EPI_traj
ELF4	267	0.222546	0.228801	9.11108	17.593	0	0	210	C2	EPI_traj
ZNF703	430	0.481732	0.486972	9.48389	17.593	0	0	211	C2	EPI_traj
FOXK2	584	0.268706	0.276655	9.58506	16.9407	0	0	212	C2	EPI_traj
ATF6	589	0.246287	0.249989	9.71179	17.593	0	0	213	C2	EPI_traj
MLXIP	618	0.217364	0.223911	9.71179	17.593	0	0	214	C2	EPI_traj
PITX1	457	0.248556	0.255019	9.8322	17.593	0	0	215	C2	EPI_traj
TET2	554	0.585382	0.590325	9.8322	17.593	0	0	216	C2	EPI_traj
MBD1	560	0.265071	0.273269	10.4902	17.593	0	0	217	C3	EPI_traj
MBD3	633	0.398224	0.405004	10.4902	17.2753	0	0	218	C3	EPI_traj
MYBL2	724	0.438142	0.444782	10.4902	17.593	0	0	219	C3	EPI_traj
TBX3	523	0.509014	0.514874	10.5781	16.9824	0	0	220	C3	EPI_traj
PPARD	511	0.293128	0.301378	10.685	16.9234	0	0	221	C3	EPI_traj
CDX2	311	0.273834	0.280069	10.7739	17.593	0	0	222	C3	EPI_traj
GSC	200	0.374339	0.381886	10.8058	12.5083	0	0	223	C3	EPI_traj
JUNB	471	0.208026	0.217224	10.8058	16.8733	0	0	224	C3	EPI_traj
KLF4	587	0.802845	0.804769	10.8058	17.243	0	0	225	C3	EPI_traj
TFCP2L1	580	0.782392	0.784889	10.8058	16.8969	0	0	226	C3	EPI_traj
NR1H2	651	0.384239	0.391416	10.8533	17.593	0	0	227	C3	EPI_traj
BHLHE40	317	0.304656	0.313015	10.8838	17.593	0	0	228	C3	EPI_traj
HNF1B	161	0.379734	0.387169	10.8838	7.94879	0	0	229	C3	EPI_traj
NFKB2	535	0.473824	0.479985	10.8838	17.2753	0	0	230	C3	EPI_traj
SOX17	119	0.346405	0.354276	10.8838	8.60791	0	0	231	C3	EPI_traj
SPIC	380	0.498098	0.50413	10.8838	15.7742	0	0	232	C3	EPI_traj
ZFP42	722	0.345017	0.351878	10.8838	17.593	0	0	233	C3	EPI_traj
ZHX1	452	0.229626	0.238107	10.8838	17.593	0	0	234	C3	EPI_traj
FOXM1	606	0.323934	0.331564	11.0967	17.593	0	0	235	C3	EPI_traj
ZNF486	619	0.343624	0.351306	11.1002	16.8153	0	0	236	C3	EPI_traj
NCOA3	650	0.403642	0.410483	11.1038	17.2312	0	0	237	C3	EPI_traj
RUNX1	329	0.284339	0.291451	11.1064	17.2753	0	0	238	C3	EPI_traj
TWIST1	134	0.214799	0.223544	11.1064	8.60791	0	0	239	C3	EPI_traj
PLSCR1	512	0.488202	0.494147	11.1324	3.84964	0	0	240	C3	EPI_traj
NR2F6	581	0.223942	0.231026	11.1993	17.593	0	0	241	C3	EPI_traj
CREBL2	518	0.295464	0.30279	11.2768	16.2412	0	0	242	C3	EPI_traj
DPF1	390	0.250315	0.257659	11.4757	5.27667	0	0	243	C3	EPI_traj
CHCHD3	725	0.500915	0.506109	11.5611	3.84964	0	0	244	C3	EPI_traj
MYCL	542	0.264475	0.270487	11.6716	17.593	0	0	245	C3	EPI_traj
NANOGP8	415	0.271778	0.280054	11.8409	16.6188	0	0	246	C3	EPI_traj
AKNA	211	0.326846	0.333255	11.8579	7.80051	0	0	247	C3	EPI_traj
SPEN	590	0.308011	0.315824	11.8774	16.9358	0	0	248	C3	EPI_traj
FOXP1	502	0.287534	0.295426	11.9157	6.35211	0	0	249	C3	EPI_traj
NCOA1	563	0.366131	0.373161	12.0606	16.805	0	0	250	C3	EPI_traj
PRDM1	246	0.313687	0.319875	12.0606	17.593	0	0	251	C3	EPI_traj
VENTX	286	0.699279	0.702885	12.0956	8.60791	0	0	252	C3	EPI_traj
ESRRA	527	0.410475	0.417208	12.1483	16.8563	0	0	253	C3	EPI_traj
HAND1	224	0.227568	0.236636	12.1724	17.593	0	0	254	C3	EPI_traj
ETV1	281	0.393054	0.39982	12.2517	8.24085	0	0	255	C3	EPI_traj
REST	729	0.271343	0.277547	12.2624	17.593	0	0	256	C3	EPI_traj
USF3	485	0.205083	0.210855	12.3879	17.593	0	0	257	C4	EPI_traj
ARX	146	0.20697	0.21641	12.4707	10.5781	0	0	258	C4	EPI_traj
PRDM14	531	0.329191	0.336819	12.5083	17.5555	0	0	259	C4	EPI_traj
MEIS2	153	0.27395	0.282499	12.569	10.5781	0	0	260	C4	EPI_traj
KLF6	522	0.307111	0.311413	12.645	3.84964	0	0	261	C4	EPI_traj
EEA1	626	0.342771	0.349983	12.7471	17.2824	0	0	262	C4	EPI_traj
ZNF335	573	0.380956	0.387612	12.9691	17.5555	0	0	263	C4	EPI_traj
PA2G4	742	0.214577	0.223449	13.1252	9.71395	0	0	264	C4	EPI_traj
GCM1	311	0.498784	0.504788	13.1437	7.84393	0	0	265	C4	EPI_traj
CDX1	153	0.20372	0.212656	13.1641	8.24085	0	0	266	C4	EPI_traj
DLX3	300	0.293699	0.301247	13.1641	17.593	0	0	267	C4	EPI_traj
GRHL1	368	0.248416	0.256132	13.1641	17.593	0	0	268	C4	EPI_traj
SAFB2	688	0.221367	0.227213	13.1641	17.593	0	0	269	C4	EPI_traj
SOX9	195	0.259948	0.26536	13.1972	7.94879	0	0	270	C4	EPI_traj
CREB3L1	174	0.335764	0.343304	13.2532	10.685	0	0	271	C4	EPI_traj
ETV4	532	0.470175	0.475387	13.2532	8.76526	0	0	272	C4	EPI_traj
OVOL1	425	0.281133	0.289131	13.2532	17.0934	0	0	273	C4	EPI_traj
SP6	249	0.292077	0.300583	13.2532	17.593	0	0	274	C4	EPI_traj
ZNF165	432	0.212536	0.22129	13.3112	17.593	0	0	275	C4	EPI_traj
E2F4	647	0.217569	0.226459	13.4039	17.593	0	0	276	C4	EPI_traj
TET1	693	0.472699	0.478633	13.4039	3.84964	0	0	277	C4	EPI_traj
ZFHX3	486	0.232002	0.24045	13.4039	16.956	0	0	278	C4	EPI_traj
E4F1	587	0.406685	0.413596	13.4912	17.2824	0	0	279	C4	EPI_traj
GATA2	401	0.329345	0.336886	13.4912	6.32669	0	0	280	C4	EPI_traj
HOXB2	170	0.297112	0.304819	13.4912	16.9487	0	0	281	C4	EPI_traj
KLF7	224	0.318134	0.326001	13.4912	17.1115	0	0	282	C4	EPI_traj
ARID3A	581	0.308148	0.316228	13.6034	16.8355	0	0	283	C4	EPI_traj
PREB	658	0.219249	0.228042	13.6034	17.593	0	0	284	C4	EPI_traj
XBP1	647	0.267487	0.274017	13.6034	3.84964	0	0	285	C4	EPI_traj
ZNF384	604	0.258134	0.266788	13.6034	17.0934	0	0	286	C4	EPI_traj
GPBP1L1	713	0.228349	0.236714	13.7231	17.593	0	0	287	C4	EPI_traj
IRX4	79	0.210962	0.220215	13.7231	16.805	0	0	288	C4	EPI_traj
NFE2L1	608	0.231177	0.239548	13.7231	17.2753	0	0	289	C4	EPI_traj
NANOG	590	0.678644	0.682485	13.8433	16.8413	0	0	290	C4	EPI_traj
ZFP57	543	0.507586	0.513378	13.8433	16.9487	0	0	291	C4	EPI_traj
SOHLH2	391	0.220949	0.22961	13.9998	16.956	0	0	292	C4	EPI_traj
SREBF1	328	0.390338	0.397313	13.9998	17.034	0	0	293	C4	EPI_traj
SRCAP	566	0.38178	0.389025	14.202	16.9111	0	0	294	C5	EPI_traj
TFE3	437	0.275744	0.284003	14.329	16.8355	0	0	295	C5	EPI_traj
HSF1	645	0.276133	0.282971	14.3844	17.593	0	0	296	C5	EPI_traj
SREBF2	498	0.387705	0.394868	14.3844	16.8219	0	0	297	C5	EPI_traj
ZNF687	450	0.234557	0.243626	14.4256	16.9437	0	0	298	C5	EPI_traj
ARID3B	625	0.231936	0.240838	14.4357	16.8827	0	0	299	C5	EPI_traj
FOXH1	646	0.533727	0.539067	14.4357	10.3658	0	0	300	C5	EPI_traj
FOXN3	599	0.411625	0.41828	14.4357	4.68599	0	0	301	C5	EPI_traj
GLYR1	640	0.210472	0.219669	14.4357	16.8219	0	0	302	C5	EPI_traj
KDM2A	603	0.303962	0.312066	14.4357	17.0934	0	0	303	C5	EPI_traj
ZSCAN10	279	0.605749	0.610453	14.4357	9.82531	0	0	304	C5	EPI_traj
ZNF600	609	0.503244	0.509201	14.4555	16.8413	0	0	305	C5	EPI_traj
FOSL1	144	0.257455	0.265962	14.474	17.1716	0	0	306	C5	EPI_traj
HMGA1	742	0.269005	0.276488	14.474	3.84964	0	0	307	C5	EPI_traj
PBX1	403	0.315053	0.320389	14.474	7.80051	0	0	308	C5	EPI_traj
ZNF281	677	0.324528	0.332185	14.474	17.593	0	0	309	C5	EPI_traj
ZNF483	206	0.201038	0.210126	14.474	9.76511	0	0	310	C5	EPI_traj
ZNF444	424	0.232806	0.241758	14.5164	17.0035	0	0	311	C5	EPI_traj
STAT6	144	0.210682	0.218541	14.5549	17.593	0	0	312	C5	EPI_traj
ZNF496	502	0.210394	0.2196	14.5549	16.9686	0	0	313	C5	EPI_traj
ZNF878	211	0.209381	0.218461	14.6077	16.956	0	0	314	C5	EPI_traj
MYSM1	597	0.214491	0.223735	14.6681	16.8413	0	0	315	C5	EPI_traj
HOXB1	67	0.227888	0.236941	14.6875	16.9407	0	0	316	C5	EPI_traj
POU5F1	742	0.548473	0.552681	14.6875	3.84964	0	0	317	C5	EPI_traj
SKIL	661	0.380207	0.387628	14.6875	16.9407	0	0	318	C5	EPI_traj
ZIC3	233	0.406359	0.413442	14.6875	10.1113	0	0	319	C5	EPI_traj
ZNF121	656	0.225645	0.23485	14.6875	17.2824	0	0	320	C5	EPI_traj
ZNF98	502	0.274397	0.28276	14.6875	9.11108	0	0	321	C5	EPI_traj
NKX1-2	141	0.313244	0.321288	14.9411	10.7739	0	0	322	C5	EPI_traj
PCGF2	406	0.232381	0.241455	14.9411	3.84964	0	0	323	C5	EPI_traj
AEBP1	104	0.220596	0.229703	15.0285	4.60999	0	0	324	C5	EPI_traj
ETS1	207	0.22846	0.237663	15.0285	16.9437	0	0	325	C5	EPI_traj
ZNF708	371	0.21154	0.217849	15.0285	3.84964	0	0	326	C5	EPI_traj
EGR1	338	0.285696	0.294185	15.0924	5.85978	0	0	327	C5	EPI_traj
FOS	531	0.24098	0.248717	15.0924	4.68599	0	0	328	C5	EPI_traj
TERF1	687	0.67406	0.677639	15.0924	6.6186	0	0	329	C5	EPI_traj
ZNF492	553	0.204653	0.211071	15.2308	6.4845	0	0	330	C5	EPI_traj
ANHX	42	0.216487	0.225831	15.2647	12.8149	0	0	331	C5	EPI_traj
SOX11	199	0.221089	0.230144	15.2916	12.645	0	0	332	C5	EPI_traj
ZNF423	125	0.293246	0.300433	15.503	11.6269	0	0	333	C5	EPI_traj
CXXC5	358	0.298941	0.30645	15.6621	5.11261	0	0	334	C5	EPI_traj
ZNF714	445	0.329611	0.334262	15.6954	8.05944	0	0	335	C5	EPI_traj
ZNF644	628	0.252624	0.260152	15.8581	5.72453	0	0	336	C8	EPI_traj
SALL2	258	0.458127	0.464219	16.2204	10.4902	0	0	337	C8	EPI_traj
HMG20B	618	0.230763	0.239857	16.2412	3.84964	0	0	338	C8	EPI_traj
ZNF462	458	0.500423	0.506108	16.2412	NA	0	0	339	C8	EPI_traj
HIF1A	710	0.416865	0.423378	16.3475	4.68599	0	0	340	C8	EPI_traj
TCF4	375	0.256664	0.265091	16.3666	3.84964	0	0	341	C8	EPI_traj
BAZ2B	321	0.250784	0.258285	16.3935	9.27237	0	0	342	C8	EPI_traj
PIN1	724	0.229002	0.237669	16.4447	3.84964	0	0	343	C8	EPI_traj
TCF12	559	0.234888	0.243877	16.4447	4.68599	0	0	344	C8	EPI_traj
ZNF883	162	0.366776	0.374208	16.559	11.7223	0	0	345	C8	EPI_traj
NFIL3	394	0.265214	0.273914	16.637	14.4357	0	0	346	C8	EPI_traj
E2F5	458	0.564389	0.56958	16.7298	10.8058	0	0	347	C8	EPI_traj
GTF2I	680	0.664111	0.667659	16.7298	6.42149	0	0	348	C8	EPI_traj
KCMF1	616	0.336109	0.343559	16.7947	4.68707	0	0	349	C8	EPI_traj
MTF2	723	0.232949	0.241333	16.8219	6.05567	0	0	350	C8	EPI_traj
YBX3	726	0.304785	0.312714	16.8355	4.87291	0	0	351	C8	EPI_traj
HMGA2	210	0.402247	0.406898	16.9358	3.1368	0	0	352	C8	EPI_traj
CENPX	721	0.246937	0.254499	16.956	4.68599	0	0	353	C8	EPI_traj
THYN1	683	0.386458	0.393736	16.9686	11.9372	0	0	354	C8	EPI_traj
TSC22D1	640	0.645579	0.649498	17.0934	9.26566	0	0	355	C8	EPI_traj
NFYB	719	0.213465	0.222656	17.1115	4.68599	0	0	356	C8	EPI_traj
CAMTA1	728	0.399878	0.40693	17.2621	14.4555	0	0	357	C8	EPI_traj
NME2	742	0.298767	0.306978	17.2712	14.6875	0	0	358	C8	EPI_traj
ZNF580	300	0.329021	0.336556	17.3114	7.53829	0	0	359	C8	EPI_traj
DRAP1	715	0.356798	0.361171	17.593	3.84964	0	0	360	C8	EPI_traj
GTF2IRD2	115	0.250016	0.255789	17.593	12.9283	0	0	361	C8	EPI_traj
GTF2IRD2B	147	0.418829	0.424569	17.593	8.05944	0	0	362	C8	EPI_traj
HMGN3	548	0.813505	0.814974	17.593	3.84964	0	0	363	C8	EPI_traj
SOX4	729	0.269673	0.278304	17.593	3.84964	0	0	364	C8	EPI_traj
ZNF22	676	0.289334	0.294582	17.593	11.9058	0	0	365	C8	EPI_traj
ZNF649	618	0.279264	0.286682	17.593	4.60999	0	0	366	C8	EPI_traj
ZNF880	658	0.324035	0.330871	17.593	11.3743	0	0	367	C8	EPI_traj
BATF2	70	0.224804	0.238471	2.14874	13.6495	0	0	1	C1	Hypoblast_traj
CPEB1	296	0.44744	0.45493	2.14874	13.2454	0	0	2	C1	Hypoblast_traj
DMRT1	35	0.249317	0.262488	2.14874	16.9712	0	0	3	C1	Hypoblast_traj
DNMT1	476	0.35237	0.363727	2.14874	16.9712	0	0	4	C1	Hypoblast_traj
FIGLA	70	0.306328	0.318181	2.14874	10.8647	0	0	5	C1	Hypoblast_traj
GABPA	461	0.220669	0.233022	2.14874	16.9712	0	0	6	C1	Hypoblast_traj
KLF12	150	0.236683	0.240843	2.14874	12.6912	0	0	7	C1	Hypoblast_traj
LEUTX	72	0.400516	0.407969	2.14874	13.2454	0	0	8	C1	Hypoblast_traj
LHX2	171	0.280919	0.292947	2.14874	15.875	0	0	9	C1	Hypoblast_traj
NR2E1	155	0.408104	0.418319	2.14874	13.0894	0	0	10	C1	Hypoblast_traj
NR3C2	122	0.212418	0.22141	2.14874	16.9712	0	0	11	C1	Hypoblast_traj
OTX1	287	0.208316	0.221853	2.14874	16.9712	0	0	12	C1	Hypoblast_traj
SNAI1	385	0.412948	0.420731	2.14874	16.9712	0	0	13	C1	Hypoblast_traj
TCF7L1	279	0.243215	0.253903	2.14874	6.26412	0	0	14	C1	Hypoblast_traj
TOPORS	456	0.27984	0.292	2.14874	16.9712	0	0	15	C1	Hypoblast_traj
ZFP62	336	0.27255	0.280238	2.14874	16.9712	0	0	16	C1	Hypoblast_traj
ZFPM2	117	0.365324	0.37338	2.14874	13.392	0	0	17	C1	Hypoblast_traj
ZIM2	127	0.266896	0.279448	2.14874	12.6912	0	0	18	C1	Hypoblast_traj
ZNF157	133	0.207776	0.215195	2.14874	16.9712	0	0	19	C1	Hypoblast_traj
ZNF226	374	0.217896	0.228049	2.14874	13.392	0	0	20	C1	Hypoblast_traj
ZNF296	453	0.572119	0.579621	2.14874	16.9712	0	0	21	C1	Hypoblast_traj
ZNF394	450	0.344634	0.355276	2.14874	16.9712	0	0	22	C1	Hypoblast_traj
ZNF451	443	0.227379	0.238392	2.14874	16.9712	0	0	23	C1	Hypoblast_traj
ZNF473	401	0.295319	0.30637	2.14874	16.9712	0	0	24	C1	Hypoblast_traj
ZNF479	50	0.261805	0.27015	2.14874	7.84789	0	0	25	C1	Hypoblast_traj
ZNF586	416	0.29218	0.299933	2.14874	16.9712	0	0	26	C1	Hypoblast_traj
ZNF597	334	0.351316	0.36126	2.14874	16.9712	0	0	27	C1	Hypoblast_traj
ZNF677	454	0.397366	0.407079	2.14874	12.3517	0	0	28	C1	Hypoblast_traj
ZNF679	118	0.358257	0.362668	2.14874	12.0731	0	0	29	C1	Hypoblast_traj
ZNF689	400	0.273476	0.283327	2.14874	16.9712	0	0	30	C1	Hypoblast_traj
ZNF728	365	0.228973	0.241286	2.14874	16.9712	0	0	31	C1	Hypoblast_traj
ZNF829	362	0.247229	0.255465	2.14874	16.9712	0	0	32	C1	Hypoblast_traj
ZNF830	438	0.362289	0.369154	2.14874	16.9712	0	0	33	C1	Hypoblast_traj
ZNF878	119	0.227795	0.241598	2.14874	16.9712	0	0	34	C1	Hypoblast_traj
ZSCAN4	192	0.63322	0.639752	2.14874	9.20278	0	0	35	C1	Hypoblast_traj
ZSCAN5A	363	0.265411	0.277725	2.14874	16.9712	0	0	36	C1	Hypoblast_traj
ZSCAN5B	229	0.759482	0.76281	2.14874	12.7431	0	0	37	C1	Hypoblast_traj
ZSCAN5C	69	0.260104	0.268411	2.14874	16.9712	0	0	38	C1	Hypoblast_traj
TBPL1	469	0.561339	0.567668	3.13704	16.9712	0	0	39	C1	Hypoblast_traj
THAP1	432	0.419212	0.42895	3.13704	16.9712	0	0	40	C1	Hypoblast_traj
TPRX1	226	0.685509	0.68947	3.13704	12.9813	0	0	41	C1	Hypoblast_traj
ZNF735	177	0.557258	0.565135	4.56658	12.6543	0	0	42	C1	Hypoblast_traj
ATF4	492	0.225208	0.237952	4.66663	8.22179	0	0	43	C1	Hypoblast_traj
DBP	316	0.450958	0.459351	4.66663	15.0472	0	0	44	C1	Hypoblast_traj
DUXA	233	0.914812	0.915967	4.66663	15.875	0	0	45	C1	Hypoblast_traj
ISL2	102	0.22314	0.23646	4.66663	12.7192	0	0	46	C1	Hypoblast_traj
ZNF207	489	0.252555	0.265648	4.66663	16.9712	0	0	47	C1	Hypoblast_traj
ZNF280A	410	0.585611	0.592519	4.66663	16.9712	0	0	48	C1	Hypoblast_traj
CARF	114	0.217524	0.231242	4.6744	16.9712	0	0	49	C1	Hypoblast_traj
IRX5	117	0.336072	0.345848	4.6744	10.7109	0	0	50	C1	Hypoblast_traj
NKX2-5	111	0.400941	0.411274	4.6744	9.26529	0	0	51	C1	Hypoblast_traj
SNAPC2	378	0.576888	0.583887	4.6744	16.9712	0	0	52	C1	Hypoblast_traj
TCF24	179	0.280014	0.292464	4.6744	10.8647	0	0	53	C1	Hypoblast_traj
THAP6	367	0.203946	0.21357	4.6744	16.9712	0	0	54	C1	Hypoblast_traj
ZIM3	196	0.832728	0.835726	4.6744	12.4731	0	0	55	C1	Hypoblast_traj
ZNF273	420	0.297222	0.30805	4.6744	16.9712	0	0	56	C1	Hypoblast_traj
ZNF354A	371	0.644982	0.650353	4.6744	13.704	0	0	57	C1	Hypoblast_traj
ZNF581	464	0.607462	0.611215	4.6744	16.9712	0	0	58	C1	Hypoblast_traj
ZNF626	430	0.356792	0.368321	4.6744	12.3517	0	0	59	C1	Hypoblast_traj
ZNF669	289	0.316339	0.322628	4.6744	12.3483	0	0	60	C1	Hypoblast_traj
ZNF716	263	0.618085	0.624925	4.6744	16.9712	0	0	61	C1	Hypoblast_traj
ZNF891	295	0.277534	0.289918	4.6744	16.9712	0	0	62	C1	Hypoblast_traj
FOXR1	434	0.903253	0.904874	4.71377	16.9712	0	0	63	C1	Hypoblast_traj
PCGF6	454	0.397216	0.404772	4.80608	16.9712	0	0	64	C1	Hypoblast_traj
ZNF268	419	0.464649	0.469818	4.80661	16.9712	0	0	65	C1	Hypoblast_traj
ARGFX	402	0.866345	0.868679	5.09246	16.9712	0	0	66	C1	Hypoblast_traj
GTF2B	467	0.291457	0.299532	5.11507	16.9712	0	0	67	C1	Hypoblast_traj
DR1	472	0.444888	0.454576	5.22779	16.9712	0	0	68	C1	Hypoblast_traj
NANOGNB	397	0.865813	0.868111	5.24507	15.8857	0	0	69	C1	Hypoblast_traj
CREM	468	0.250751	0.262634	5.24832	16.9712	0	0	70	C1	Hypoblast_traj
ATF3	413	0.400497	0.409662	5.29387	16.9712	0	0	71	C1	Hypoblast_traj
ZBTB37	285	0.208148	0.215989	5.29527	16.9712	0	0	72	C1	Hypoblast_traj
ZNF675	460	0.423434	0.432226	5.29527	16.9712	0	0	73	C1	Hypoblast_traj
ZNF101	421	0.29976	0.305797	5.34854	16.9712	0	0	74	C1	Hypoblast_traj
DPRX	301	0.858321	0.860761	5.37072	16.9712	0	0	75	C1	Hypoblast_traj
SOX15	457	0.694078	0.698865	5.42738	16.9712	0	0	76	C1	Hypoblast_traj
YY1	470	0.355216	0.36531	5.44878	16.9712	0	0	77	C1	Hypoblast_traj
TTF1	461	0.350071	0.358465	5.45113	16.9712	0	0	78	C1	Hypoblast_traj
KLF17	344	0.646742	0.652719	5.49103	16.9712	0	0	79	C1	Hypoblast_traj
ZNF541	81	0.233263	0.246333	5.54195	8.03066	0	0	80	C1	Hypoblast_traj
ZNF174	369	0.217963	0.229873	5.64031	16.9712	0	0	81	C1	Hypoblast_traj
ZNF561	393	0.241789	0.24836	5.64031	16.9712	0	0	82	C1	Hypoblast_traj
BAZ2A	454	0.293678	0.306284	5.69142	16.9712	0	0	83	C1	Hypoblast_traj
IRX3	215	0.400976	0.411702	5.69142	14.5139	0	0	84	C1	Hypoblast_traj
TFDP2	472	0.459257	0.468531	5.69142	16.9712	0	0	85	C1	Hypoblast_traj
GBX2	202	0.207857	0.22164	5.69611	16.9712	0	0	86	C1	Hypoblast_traj
HES2	333	0.287081	0.298708	5.69808	16.9712	0	0	87	C1	Hypoblast_traj
ZNF23	325	0.221304	0.227375	5.69808	16.9712	0	0	88	C1	Hypoblast_traj
SOX2	361	0.489817	0.498793	5.77823	16.9712	0	0	89	C1	Hypoblast_traj
ZNF487	378	0.47004	0.478614	5.77823	16.9712	0	0	90	C1	Hypoblast_traj
NR5A2	337	0.241368	0.254443	5.78862	16.9712	0	0	91	C1	Hypoblast_traj
TBP	453	0.348898	0.360024	5.78862	16.9712	0	0	92	C1	Hypoblast_traj
ZNF816	409	0.204552	0.212102	5.78862	13.0553	0	0	93	C1	Hypoblast_traj
OSR2	355	0.306538	0.318366	5.9068	16.9712	0	0	94	C1	Hypoblast_traj
EN1	127	0.20395	0.211257	5.94943	13.1243	0	0	95	C1	Hypoblast_traj
DMRTB1	258	0.350361	0.357952	5.95994	16.9712	0	0	96	C1	Hypoblast_traj
ZNF589	443	0.44028	0.449554	5.95994	16.9712	0	0	97	C1	Hypoblast_traj
STAT3	449	0.503417	0.512274	5.96605	16.9712	0	0	98	C1	Hypoblast_traj
MTERF1	414	0.262853	0.273251	5.97778	16.9712	0	0	99	C1	Hypoblast_traj
SKIL	465	0.254629	0.266252	5.97778	16.9712	0	0	100	C1	Hypoblast_traj
ZBTB8A	338	0.333509	0.344648	5.97778	16.9712	0	0	101	C1	Hypoblast_traj
ZNF232	442	0.386339	0.39515	5.97778	16.9712	0	0	102	C1	Hypoblast_traj
ZNF668	353	0.25163	0.264056	5.97778	16.9712	0	0	103	C1	Hypoblast_traj
ZNF574	449	0.411498	0.421601	6.01165	16.9712	0	0	104	C1	Hypoblast_traj
PURB	314	0.283714	0.291724	6.08306	16.9712	0	0	105	C1	Hypoblast_traj
ZNF281	470	0.270525	0.282761	6.08306	16.9712	0	0	106	C1	Hypoblast_traj
ZNF518A	460	0.233752	0.242161	6.09729	16.9712	0	0	107	C1	Hypoblast_traj
ZNF92	457	0.275473	0.286341	6.09729	16.9712	0	0	108	C1	Hypoblast_traj
MTERF4	445	0.202223	0.209425	6.12107	16.9712	0	0	109	C1	Hypoblast_traj
ZNF408	413	0.232869	0.239294	6.13125	16.9712	0	0	110	C1	Hypoblast_traj
ZBTB11	405	0.265923	0.276527	6.20779	16.9712	0	0	111	C1	Hypoblast_traj
ZNF398	386	0.233754	0.24674	6.20779	16.9712	0	0	112	C1	Hypoblast_traj
AKAP8	467	0.420261	0.430204	6.24992	16.9712	0	0	113	C1	Hypoblast_traj
GPBP1	488	0.390509	0.40095	6.24992	16.9712	0	0	114	C1	Hypoblast_traj
ZNF595	463	0.323037	0.333617	6.24992	16.9712	0	0	115	C1	Hypoblast_traj
SP1	463	0.256416	0.266913	6.25259	16.9712	0	0	116	C1	Hypoblast_traj
ZNF502	258	0.213516	0.222355	6.25259	16.9712	0	0	117	C1	Hypoblast_traj
ZNF217	445	0.243404	0.252855	6.26412	16.9712	0	0	118	C1	Hypoblast_traj
ZNF578	341	0.260495	0.269311	6.27701	14.9003	0	0	119	C1	Hypoblast_traj
ZNF845	404	0.232805	0.24386	6.34277	16.9712	0	0	120	C1	Hypoblast_traj
RBAK	328	0.250634	0.259568	6.37268	16.9712	0	0	121	C1	Hypoblast_traj
ZNF267	439	0.2175	0.229075	6.37268	16.9712	0	0	122	C1	Hypoblast_traj
ZNF138	434	0.203374	0.215576	6.37687	16.9712	0	0	123	C1	Hypoblast_traj
ZNF549	351	0.24012	0.252236	6.4117	16.9712	0	0	124	C1	Hypoblast_traj
ZNF90	471	0.413068	0.419917	6.4117	16.9712	0	0	125	C1	Hypoblast_traj
ZNF528	360	0.353352	0.359714	6.41722	13.6495	0	0	126	C1	Hypoblast_traj
ZNF616	278	0.253781	0.265768	6.43099	16.9712	0	0	127	C1	Hypoblast_traj
ZNF534	398	0.449219	0.455772	6.43896	16.9712	0	0	128	C1	Hypoblast_traj
ZNF304	341	0.206021	0.214928	6.45352	16.9712	0	0	129	C1	Hypoblast_traj
ZNF584	331	0.350361	0.357382	6.49399	16.9712	0	0	130	C1	Hypoblast_traj
ZNF100	433	0.281611	0.293293	6.50011	16.9712	0	0	131	C1	Hypoblast_traj
ZNF416	357	0.35645	0.366065	6.50011	16.9712	0	0	132	C1	Hypoblast_traj
ZNF684	362	0.332976	0.34043	6.51235	16.9712	0	0	133	C1	Hypoblast_traj
ZIK1	369	0.41808	0.426421	6.52009	16.9712	0	0	134	C1	Hypoblast_traj
ZNF766	440	0.264305	0.269912	6.52009	16.9712	0	0	135	C1	Hypoblast_traj
TIGD7	290	0.22376	0.232861	6.54813	16.9712	0	0	136	C1	Hypoblast_traj
ZNF200	439	0.405094	0.414601	6.56845	16.9712	0	0	137	C1	Hypoblast_traj
RBPJL	129	0.320929	0.332263	6.57095	12.6543	0	0	138	C1	Hypoblast_traj
HKR1	428	0.204411	0.21571	6.58614	16.9712	0	0	139	C1	Hypoblast_traj
ZNF215	361	0.223389	0.234694	6.58614	16.9712	0	0	140	C1	Hypoblast_traj
ZNF729	375	0.236337	0.245638	6.58614	16.9712	0	0	141	C1	Hypoblast_traj
ZNF814	468	0.472525	0.479375	6.58614	16.9712	0	0	142	C1	Hypoblast_traj
AEBP2	446	0.209764	0.222981	6.65793	16.9712	0	0	143	C1	Hypoblast_traj
ZNF24	455	0.216254	0.228324	6.65793	16.9712	0	0	144	C1	Hypoblast_traj
ZNF526	417	0.239695	0.252378	6.65793	16.9712	0	0	145	C1	Hypoblast_traj
ZNF732	331	0.231586	0.241626	6.65793	16.9712	0	0	146	C1	Hypoblast_traj
JRKL	240	0.258378	0.270242	6.68382	12.6543	0	0	147	C1	Hypoblast_traj
MGA	460	0.274458	0.286547	6.68382	16.9712	0	0	148	C1	Hypoblast_traj
ZNF134	441	0.388142	0.397081	6.68382	16.9712	0	0	149	C1	Hypoblast_traj
ZNF256	371	0.3774	0.385772	6.68382	16.9712	0	0	150	C1	Hypoblast_traj
ZNF552	425	0.274842	0.285872	6.68382	16.9712	0	0	151	C1	Hypoblast_traj
ZNF557	409	0.218044	0.227208	6.68382	16.9712	0	0	152	C1	Hypoblast_traj
ZNF566	426	0.388957	0.397416	6.68382	16.9712	0	0	153	C1	Hypoblast_traj
ZNF614	401	0.234293	0.245932	6.68382	14.3837	0	0	154	C1	Hypoblast_traj
ZNF880	437	0.290519	0.297866	6.68382	13.5473	0	0	155	C1	Hypoblast_traj
ZNF132	167	0.212486	0.222893	6.7112	16.9712	0	0	156	C1	Hypoblast_traj
ZNF850	418	0.290413	0.300138	6.7112	16.9712	0	0	157	C1	Hypoblast_traj
ETV3	440	0.201718	0.214309	6.75122	2.14874	0	0	158	C1	Hypoblast_traj
LCOR	459	0.247008	0.258295	6.75122	16.9712	0	0	159	C1	Hypoblast_traj
PAX9	125	0.373692	0.384824	6.75122	16.9712	0	0	160	C1	Hypoblast_traj
SATB2	353	0.238697	0.249412	6.75122	16.9712	0	0	161	C1	Hypoblast_traj
TFAP2C	454	0.50984	0.518206	6.75122	16.9712	0	0	162	C1	Hypoblast_traj
ZNF587B	400	0.23206	0.242569	6.75122	16.9712	0	0	163	C1	Hypoblast_traj
ZNF610	241	0.203285	0.214217	6.75122	14.2312	0	0	164	C1	Hypoblast_traj
ZNF350	418	0.448411	0.453543	7.81189	16.9712	0	0	165	C2	Hypoblast_traj
ZNF212	378	0.257489	0.269684	7.82453	16.9712	0	0	166	C2	Hypoblast_traj
MAX	469	0.505118	0.512573	7.84789	16.9712	0	0	167	C2	Hypoblast_traj
ZFP57	395	0.371984	0.381686	7.88445	16.9712	0	0	168	C2	Hypoblast_traj
ZNF749	371	0.247715	0.254963	7.95	16.9712	0	0	169	C2	Hypoblast_traj
GATA6	490	0.28238	0.294684	8.03066	11.7041	0	0	170	C2	Hypoblast_traj
HNF4A	469	0.248521	0.26168	8.03066	16.9712	0	0	171	C2	Hypoblast_traj
SOX12	280	0.267841	0.280396	8.03066	10.8647	0	0	172	C2	Hypoblast_traj
RREB1	467	0.373181	0.383315	8.30901	16.9712	0	0	173	C2	Hypoblast_traj
BCL11A	365	0.332539	0.34431	8.63742	16.9712	0	0	174	C2	Hypoblast_traj
GATAD2A	456	0.250876	0.26363	8.63742	16.9712	0	0	175	C2	Hypoblast_traj
BATF3	389	0.691032	0.696198	8.86466	16.8153	0	0	176	C2	Hypoblast_traj
KLF5	461	0.389134	0.398393	8.86466	16.9712	0	0	177	C2	Hypoblast_traj
KLF8	374	0.259128	0.272012	8.86466	16.9712	0	0	178	C2	Hypoblast_traj
TFEB	287	0.258931	0.271905	8.86466	16.9712	0	0	179	C2	Hypoblast_traj
FOXI3	378	0.571511	0.579245	8.88751	16.9712	0	0	180	C2	Hypoblast_traj
KLF4	462	0.651085	0.657175	8.88751	16.9712	0	0	181	C2	Hypoblast_traj
MAZ	466	0.298575	0.310798	8.88751	16.9712	0	0	182	C2	Hypoblast_traj
MYC	445	0.494147	0.503005	8.88751	16.9712	0	0	183	C2	Hypoblast_traj
NACC2	229	0.260565	0.273219	8.88751	3.13704	0	0	184	C2	Hypoblast_traj
ATF5	417	0.360562	0.37183	8.9745	16.9712	0	0	185	C2	Hypoblast_traj
MYCN	428	0.281779	0.294431	8.9745	2.14874	0	0	186	C2	Hypoblast_traj
TEAD4	471	0.644472	0.650814	8.9745	16.9712	0	0	187	C2	Hypoblast_traj
THAP4	443	0.208401	0.222193	8.9745	2.14874	0	0	188	C2	Hypoblast_traj
THAP7	455	0.224888	0.238613	8.9745	16.9712	0	0	189	C2	Hypoblast_traj
REXO4	454	0.222048	0.235319	9.07006	16.9712	0	0	190	C2	Hypoblast_traj
ESRRB	380	0.631177	0.637731	9.07705	16.9712	0	0	191	C2	Hypoblast_traj
USF2	417	0.21166	0.225804	9.07705	16.9712	0	0	192	C2	Hypoblast_traj
FOXK1	409	0.228998	0.242668	9.08871	16.9712	0	0	193	C2	Hypoblast_traj
HIC2	467	0.522066	0.530662	9.08871	16.9712	0	0	194	C2	Hypoblast_traj
GRHL2	284	0.562243	0.568953	9.3301	16.9712	0	0	195	C2	Hypoblast_traj
PIN1	479	0.259262	0.272501	9.39158	2.14874	0	0	196	C2	Hypoblast_traj
NFYC	471	0.329129	0.335642	9.70911	16.9712	0	0	197	C2	Hypoblast_traj
NFX1	449	0.262285	0.27349	9.84042	16.9712	0	0	198	C2	Hypoblast_traj
ZNF576	460	0.437407	0.446038	9.85256	16.9712	0	0	199	C2	Hypoblast_traj
TET2	428	0.453656	0.462219	10.0471	16.9712	0	0	200	C2	Hypoblast_traj
SMAD5	469	0.337281	0.348359	10.0865	2.14874	0	0	201	C2	Hypoblast_traj
KDM5B	490	0.295185	0.306077	10.3116	2.14874	0	0	202	C2	Hypoblast_traj
ZNF165	329	0.282007	0.294654	10.3116	16.9712	0	0	203	C2	Hypoblast_traj
ZNF57	430	0.466611	0.475542	10.3116	2.14874	0	0	204	C2	Hypoblast_traj
ZNF703	347	0.450864	0.460073	10.3116	16.9712	0	0	205	C2	Hypoblast_traj
ZNF706	486	0.202439	0.210731	10.3116	2.14874	0	0	206	C2	Hypoblast_traj
CHCHD3	475	0.479015	0.487877	11.0656	4.66663	0	0	207	C3	Hypoblast_traj
ZFP64	390	0.244927	0.256811	11.1553	16.9712	0	0	208	C3	Hypoblast_traj
ELF3	442	0.4952	0.504026	11.3549	4.56658	0	0	209	C3	Hypoblast_traj
GPBP1L1	477	0.232021	0.245068	11.5315	16.9712	0	0	210	C3	Hypoblast_traj
TFCP2L1	438	0.669758	0.675628	11.6476	16.9712	0	0	211	C3	Hypoblast_traj
TFE3	301	0.243856	0.255864	11.6476	16.9712	0	0	212	C3	Hypoblast_traj
ZFP42	476	0.505786	0.51399	11.6536	16.9712	0	0	213	C3	Hypoblast_traj
ZNF146	473	0.236667	0.249468	11.6536	2.14874	0	0	214	C3	Hypoblast_traj
BHLHE40	209	0.299985	0.312416	11.7041	16.9712	0	0	215	C3	Hypoblast_traj
E4F1	442	0.233121	0.246514	11.7041	16.9712	0	0	216	C3	Hypoblast_traj
PRDM14	345	0.269407	0.28194	11.7041	16.9712	0	0	217	C3	Hypoblast_traj
NANOGP8	263	0.284451	0.29666	11.7352	16.9712	0	0	218	C3	Hypoblast_traj
PLSCR1	313	0.490151	0.498866	11.8349	3.13704	0	0	219	C3	Hypoblast_traj
SPIC	282	0.36185	0.37239	11.8349	16.9712	0	0	220	C3	Hypoblast_traj
MBD3	458	0.335991	0.34769	11.8695	16.9712	0	0	221	C3	Hypoblast_traj
NCOA3	461	0.210781	0.223529	11.8741	16.9712	0	0	222	C3	Hypoblast_traj
NR1H2	466	0.280068	0.291714	11.8741	16.9712	0	0	223	C3	Hypoblast_traj
REST	486	0.282272	0.294725	11.8741	16.9712	0	0	224	C3	Hypoblast_traj
KAT7	464	0.201158	0.214119	11.8815	16.9712	0	0	225	C3	Hypoblast_traj
FOXH1	442	0.51614	0.524424	11.9056	2.14874	0	0	226	C3	Hypoblast_traj
FOXN3	386	0.350484	0.356366	11.9056	3.13704	0	0	227	C3	Hypoblast_traj
DPF1	184	0.337583	0.348678	11.9177	16.9712	0	0	228	C3	Hypoblast_traj
CREBL2	351	0.251364	0.263906	11.9267	16.9712	0	0	229	C3	Hypoblast_traj
MYCL	396	0.219649	0.233631	11.9666	16.9712	0	0	230	C3	Hypoblast_traj
NANOG	417	0.60747	0.614495	11.9793	16.9712	0	0	231	C3	Hypoblast_traj
AKNA	82	0.30655	0.318243	12.0195	16.9712	0	0	232	C3	Hypoblast_traj
E2F4	449	0.200531	0.214741	12.0195	16.9712	0	0	233	C3	Hypoblast_traj
ETV4	317	0.438951	0.44894	12.0195	16.9712	0	0	234	C3	Hypoblast_traj
ETV1	79	0.470379	0.479605	12.0427	16.9712	0	0	235	C3	Hypoblast_traj
GSC	186	0.312811	0.324017	12.0427	16.9712	0	0	236	C3	Hypoblast_traj
NFKB2	398	0.460358	0.469875	12.1826	16.9712	0	0	237	C3	Hypoblast_traj
VENTX	107	0.540367	0.548338	12.1826	9.72248	0	0	238	C3	Hypoblast_traj
ZNF335	427	0.203727	0.21744	12.1826	16.9712	0	0	239	C3	Hypoblast_traj
POU5F1	469	0.662336	0.666552	12.3483	16.9712	0	0	240	C3	Hypoblast_traj
ZSCAN10	109	0.241701	0.253769	12.3805	2.14874	0	0	241	C3	Hypoblast_traj
CEBPZ	486	0.35251	0.3602	12.7888	16.9712	0	0	242	C3	Hypoblast_traj
YBX1	492	0.204896	0.218806	13.0519	16.9712	0	0	243	C4	Hypoblast_traj
MYBL2	465	0.770586	0.774578	13.0894	16.9712	0	0	244	C4	Hypoblast_traj
NME2	492	0.241083	0.254174	13.1243	2.14874	0	0	245	C4	Hypoblast_traj
PA2G4	491	0.364427	0.374117	13.2454	16.9712	0	0	246	C4	Hypoblast_traj
NR2F6	384	0.317434	0.324138	13.2874	6.09729	0	0	247	C4	Hypoblast_traj
TWIST1	93	0.211795	0.220992	13.2874	16.9712	0	0	248	C4	Hypoblast_traj
FOXP1	332	0.336952	0.344214	13.392	6.24992	0	0	249	C4	Hypoblast_traj
HAND1	118	0.318344	0.326494	13.6495	16.9712	0	0	250	C4	Hypoblast_traj
RUNX1	267	0.38025	0.388193	13.6495	16.9712	0	0	251	C4	Hypoblast_traj
SALL4	476	0.439101	0.447837	13.6495	16.9712	0	0	252	C4	Hypoblast_traj
ESRRA	392	0.361499	0.369793	13.68	16.9712	0	0	253	C4	Hypoblast_traj
CDX2	238	0.334026	0.344069	13.704	16.9712	0	0	254	C4	Hypoblast_traj
FOXM1	430	0.264792	0.27586	13.704	16.9712	0	0	255	C4	Hypoblast_traj
PCGF2	249	0.235112	0.243164	13.704	2.14874	0	0	256	C4	Hypoblast_traj
TBX3	418	0.526162	0.531392	14.1155	4.6744	0	0	257	C4	Hypoblast_traj
ATF1	445	0.252949	0.263308	14.1768	16.9712	0	0	258	C4	Hypoblast_traj
HNF1B	189	0.724242	0.72849	14.1768	2.14874	0	0	259	C4	Hypoblast_traj
KLF9	343	0.265542	0.277564	14.1768	16.9712	0	0	260	C4	Hypoblast_traj
SOX9	80	0.292768	0.300996	14.1768	8.63742	0	0	261	C4	Hypoblast_traj
SP8	252	0.370638	0.381788	14.1768	3.13704	0	0	262	C4	Hypoblast_traj
TET1	457	0.451801	0.461227	14.1768	2.14874	0	0	263	C4	Hypoblast_traj
SREBF1	209	0.42537	0.432805	14.1922	5.18731	0	0	264	C4	Hypoblast_traj
SOX17	146	0.604165	0.609422	14.1979	8.22179	0	0	265	C4	Hypoblast_traj
PITX2	226	0.597414	0.604328	14.2312	11.0656	0	0	266	C4	Hypoblast_traj
CDX1	74	0.249613	0.259428	14.4568	16.9712	0	0	267	C4	Hypoblast_traj
GATA4	139	0.808046	0.811132	14.6071	6.56845	0	0	268	C5	Hypoblast_traj
KLF6	351	0.558134	0.562533	14.6688	2.14874	0	0	269	C5	Hypoblast_traj
TCF7L2	354	0.272277	0.283159	14.7535	2.14874	0	0	270	C5	Hypoblast_traj
GRHL3	204	0.250519	0.263099	14.8068	16.9712	0	0	271	C5	Hypoblast_traj
SREBF2	347	0.455942	0.465061	14.8068	4.94723	0	0	272	C5	Hypoblast_traj
SALL1	178	0.319796	0.329166	14.877	2.14874	0	0	273	C5	Hypoblast_traj
SAFB2	468	0.220121	0.233049	14.9181	16.9712	0	0	274	C5	Hypoblast_traj
CENPT	429	0.232381	0.245401	15.0472	16.9712	0	0	275	C5	Hypoblast_traj
PREB	456	0.263803	0.276419	15.0472	2.14874	0	0	276	C5	Hypoblast_traj
NR6A1	472	0.293618	0.305173	15.1614	2.14874	0	0	277	C5	Hypoblast_traj
CEBPD	114	0.24711	0.257822	15.1717	6.37268	0	0	278	C5	Hypoblast_traj
GATA2	281	0.497215	0.506048	15.211	16.9712	0	0	279	C5	Hypoblast_traj
HMGA1	492	0.303837	0.316419	15.211	16.9712	0	0	280	C5	Hypoblast_traj
NFE2L2	449	0.229405	0.241188	15.211	2.14874	0	0	281	C5	Hypoblast_traj
NR2F2	193	0.383055	0.393419	15.211	16.9712	0	0	282	C5	Hypoblast_traj
SAFB	478	0.222487	0.235641	15.211	16.9712	0	0	283	C5	Hypoblast_traj
ZNF69	118	0.263183	0.271784	15.211	2.14874	0	0	284	C5	Hypoblast_traj
GRHL1	263	0.232663	0.245289	15.2176	16.9712	0	0	285	C5	Hypoblast_traj
GATA3	418	0.563637	0.570867	15.2213	2.14874	0	0	286	C5	Hypoblast_traj
CEBPA	198	0.280204	0.292087	15.2544	16.9712	0	0	287	C5	Hypoblast_traj
ARID3A	436	0.216122	0.230208	15.267	16.9712	0	0	288	C5	Hypoblast_traj
OVOL1	309	0.299138	0.311218	15.2828	16.9712	0	0	289	C5	Hypoblast_traj
RXRA	168	0.24163	0.254235	15.2828	16.9712	0	0	290	C5	Hypoblast_traj
DLX5	119	0.251317	0.264172	15.3066	16.9712	0	0	291	C5	Hypoblast_traj
HSF1	447	0.214941	0.228676	15.3066	16.9712	0	0	292	C5	Hypoblast_traj
SP6	171	0.451034	0.460747	15.3066	16.9712	0	0	293	C5	Hypoblast_traj
ARID3B	422	0.21615	0.229672	15.3357	16.9712	0	0	294	C5	Hypoblast_traj
ZNF440	154	0.261748	0.273861	15.3357	2.14874	0	0	295	C5	Hypoblast_traj
BATF	42	0.267317	0.280153	15.3428	16.9712	0	0	296	C5	Hypoblast_traj
CREB3L2	203	0.451859	0.460308	15.3428	9.07006	0	0	297	C5	Hypoblast_traj
DLX3	189	0.370382	0.38157	15.3428	16.9712	0	0	298	C5	Hypoblast_traj
FOSL1	76	0.222722	0.236255	15.3428	16.9712	0	0	299	C5	Hypoblast_traj
GCM1	192	0.516386	0.52508	15.3428	16.9712	0	0	300	C5	Hypoblast_traj
IRX4	60	0.337179	0.348835	15.3428	16.9712	0	0	301	C5	Hypoblast_traj
PRDM1	165	0.270441	0.282782	15.3428	5.49944	0	0	302	C5	Hypoblast_traj
TEAD3	208	0.259921	0.272961	15.3428	16.9712	0	0	303	C5	Hypoblast_traj
ZNF750	136	0.301072	0.31337	15.3428	16.9712	0	0	304	C5	Hypoblast_traj
ESRRG	184	0.276743	0.288745	15.3778	12.3483	0	0	305	C5	Hypoblast_traj
MBNL2	63	0.35598	0.367507	15.3778	16.9712	0	0	306	C5	Hypoblast_traj
NR4A1	151	0.208506	0.2222	15.3778	13.0553	0	0	307	C5	Hypoblast_traj
XBP1	426	0.315911	0.328177	15.3778	2.14874	0	0	308	C5	Hypoblast_traj
FOSB	91	0.300257	0.312715	15.4202	13.2874	0	0	309	C5	Hypoblast_traj
ZIC3	69	0.237149	0.250674	15.4202	13.704	0	0	310	C5	Hypoblast_traj
LHX1	41	0.205997	0.219752	15.7174	13.2874	0	0	311	C5	Hypoblast_traj
JUN	154	0.247587	0.25912	15.8631	9.3301	0	0	312	C5	Hypoblast_traj
FOXA3	95	0.241848	0.254272	15.875	10.0497	0	0	313	C5	Hypoblast_traj
BAZ2B	197	0.391547	0.399347	16.9712	13.2454	0	0	314	C6	Hypoblast_traj
FOXA2	123	0.58339	0.590753	16.9712	10.6508	0	0	315	C6	Hypoblast_traj
GTF2I	432	0.543851	0.551422	16.9712	6.75122	0	0	316	C6	Hypoblast_traj
GTF2IRD2B	58	0.438301	0.448031	16.9712	14.9291	0	0	317	C6	Hypoblast_traj
HIF1A	464	0.352264	0.361168	16.9712	4.66663	0	0	318	C6	Hypoblast_traj
HMGN3	304	0.685606	0.690003	16.9712	2.14874	0	0	319	C6	Hypoblast_traj
MSX2	430	0.261048	0.271056	16.9712	2.14874	0	0	320	C6	Hypoblast_traj
MXI1	258	0.26557	0.275719	16.9712	9.67966	0	0	321	C6	Hypoblast_traj
NFIL3	278	0.205886	0.217971	16.9712	11.6536	0	0	322	C6	Hypoblast_traj
SOX4	478	0.21079	0.224747	16.9712	2.14874	0	0	323	C6	Hypoblast_traj
SP5	123	0.259572	0.269458	16.9712	2.14874	0	0	324	C6	Hypoblast_traj
TGIF1	490	0.226486	0.238598	16.9712	14.4028	0	0	325	C6	Hypoblast_traj
TSC22D1	396	0.347695	0.358201	16.9712	9.20278	0	0	326	C6	Hypoblast_traj
BARX1	132	0.218588	0.220775	4.61068	14.4517	0	0	1	C1	TE_traj
BATF2	87	0.239303	0.242255	4.61068	17.198	0	0	2	C1	TE_traj
CPEB1	383	0.5685	0.570491	4.61068	13.7632	0	0	3	C1	TE_traj
CTCFL	244	0.203265	0.207761	4.61068	17.198	0	0	4	C1	TE_traj
DBP	594	0.551418	0.553322	4.61068	17.198	0	0	5	C1	TE_traj
DNMT1	1389	0.297335	0.301756	4.61068	11.7965	0	0	6	C1	TE_traj
DUXA	262	0.931605	0.931984	4.61068	13.1332	0	0	7	C1	TE_traj
ETV4	771	0.250478	0.254139	4.61068	13.7119	0	0	8	C1	TE_traj
FIGLA	78	0.321391	0.324623	4.61068	12.3077	0	0	9	C1	TE_traj
FOXD3	209	0.223121	0.225372	4.61068	17.198	0	0	10	C1	TE_traj
FOXR1	1049	0.841303	0.842224	4.61068	17.198	0	0	11	C1	TE_traj
IRX5	144	0.376674	0.379326	4.61068	10.8324	0	0	12	C1	TE_traj
ISL2	140	0.251457	0.253365	4.61068	12.8919	0	0	13	C1	TE_traj
JAZF1	495	0.204624	0.209039	4.61068	17.198	0	0	14	C1	TE_traj
KLF12	184	0.28839	0.29022	4.61068	15.5476	0	0	15	C1	TE_traj
LEUTX	82	0.376849	0.37984	4.61068	7.79282	0	0	16	C1	TE_traj
LHX2	210	0.383736	0.385346	4.61068	13.5817	0	0	17	C1	TE_traj
MYT1	107	0.203119	0.205548	4.61068	17.198	0	0	18	C1	TE_traj
NANOG	764	0.343144	0.346105	4.61068	17.198	0	0	19	C1	TE_traj
NR2E1	174	0.472547	0.474012	4.61068	14.9856	0	0	20	C1	TE_traj
OTX1	720	0.201097	0.205828	4.61068	15.0321	0	0	21	C1	TE_traj
OTX2	622	0.262573	0.265731	4.61068	13.5869	0	0	22	C1	TE_traj
SNAI1	1072	0.414866	0.417648	4.61068	12.8884	0	0	23	C1	TE_traj
SNAPC2	1056	0.446982	0.450226	4.61068	11.9665	0	0	24	C1	TE_traj
SOX15	1295	0.503191	0.506122	4.61068	17.198	0	0	25	C1	TE_traj
TPRX1	254	0.749751	0.751043	4.61068	10.8426	0	0	26	C1	TE_traj
TTF1	1339	0.202869	0.20767	4.61068	17.198	0	0	27	C1	TE_traj
ZFPM2	154	0.358212	0.361285	4.61068	17.198	0	0	28	C1	TE_traj
ZIM2	256	0.216299	0.218067	4.61068	13.5023	0	0	29	C1	TE_traj
ZIM3	224	0.846098	0.846945	4.61068	10.75	0	0	30	C1	TE_traj
ZNF157	148	0.330485	0.332909	4.61068	10.9408	0	0	31	C1	TE_traj
ZNF226	911	0.240435	0.244806	4.61068	12.1196	0	0	32	C1	TE_traj
ZNF280A	719	0.698571	0.700057	4.61068	17.198	0	0	33	C1	TE_traj
ZNF280B	670	0.316644	0.320287	4.61068	13.9566	0	0	34	C1	TE_traj
ZNF296	1311	0.31842	0.320902	4.61068	17.198	0	0	35	C1	TE_traj
ZNF354A	976	0.487718	0.490634	4.61068	13.5065	0	0	36	C1	TE_traj
ZNF394	1291	0.202073	0.206688	4.61068	13.6853	0	0	37	C1	TE_traj
ZNF479	63	0.265602	0.269195	4.61068	7.79282	0	0	38	C1	TE_traj
ZNF541	89	0.273538	0.27655	4.61068	10.8324	0	0	39	C1	TE_traj
ZNF581	1355	0.462703	0.46523	4.61068	17.198	0	0	40	C1	TE_traj
ZNF677	1235	0.304434	0.308481	4.61068	17.198	0	0	41	C1	TE_traj
ZNF679	143	0.420728	0.422662	4.61068	10.9408	0	0	42	C1	TE_traj
ZNF735	196	0.62928	0.630806	4.61068	11.5685	0	0	43	C1	TE_traj
ZSCAN4	265	0.651608	0.653421	4.61068	10.7798	0	0	44	C1	TE_traj
ZSCAN5B	321	0.782709	0.783771	4.61068	17.198	0	0	45	C1	TE_traj
ZSCAN5C	84	0.245331	0.248691	4.61068	7.87168	0	0	46	C1	TE_traj
ZNF716	472	0.523908	0.52628	4.61075	14.4183	0	0	47	C1	TE_traj
NKX2-5	122	0.428852	0.431677	4.61889	10.6104	0	0	48	C1	TE_traj
ZNF830	1256	0.260912	0.265547	4.61889	17.198	0	0	49	C1	TE_traj
GBX2	275	0.318677	0.321355	4.68475	13.7415	0	0	50	C1	TE_traj
KLF9	707	0.245715	0.248766	4.68475	17.198	0	0	51	C1	TE_traj
NANOGNB	735	0.849484	0.850349	4.68475	16.3698	0	0	52	C1	TE_traj
ZNF597	864	0.279688	0.283954	4.68475	17.198	0	0	53	C1	TE_traj
DPRX	498	0.846261	0.847077	4.9932	17.198	0	0	54	C1	TE_traj
KLF17	488	0.754818	0.755932	4.9932	17.198	0	0	55	C1	TE_traj
ZNF268	1106	0.371069	0.374731	5.12704	17.198	0	0	56	C1	TE_traj
ZNF669	776	0.260579	0.264937	5.12704	17.198	0	0	57	C1	TE_traj
EN1	146	0.285899	0.288521	5.16688	14.7145	0	0	58	C1	TE_traj
ZIK1	882	0.321283	0.325239	5.26904	17.198	0	0	59	C1	TE_traj
SOX30	179	0.253159	0.25591	5.61527	17.198	0	0	60	C1	TE_traj
ZNF101	1208	0.237593	0.242271	5.68584	13.8335	0	0	61	C1	TE_traj
ARGFX	606	0.875413	0.876062	5.79677	17.198	0	0	62	C1	TE_traj
IRX3	424	0.320053	0.324079	5.79677	16.3918	0	0	63	C1	TE_traj
ZNF578	845	0.265873	0.270049	5.79677	17.198	0	0	64	C1	TE_traj
DMRTB1	384	0.470912	0.47333	5.83488	17.198	0	0	65	C1	TE_traj
SKIL	1305	0.210274	0.21512	5.83539	13.7738	0	0	66	C1	TE_traj
ZNF329	522	0.278613	0.282519	5.83539	16.931	0	0	67	C1	TE_traj
ZNF416	814	0.342145	0.345748	5.86924	17.198	0	0	68	C1	TE_traj
ZNF232	1302	0.201116	0.20607	6.14215	17.198	0	0	69	C1	TE_traj
SOX2	526	0.681253	0.682685	6.18834	17.198	0	0	70	C1	TE_traj
ZNF22	1153	0.316776	0.320235	6.18834	14.2521	0	0	71	C1	TE_traj
KLF11	761	0.252807	0.255091	6.23046	14.9245	0	0	72	C1	TE_traj
ZNF675	1191	0.385795	0.389656	6.23046	13.7303	0	0	73	C1	TE_traj
ZNF584	800	0.297371	0.301226	6.29978	16.0802	0	0	74	C1	TE_traj
OSR2	703	0.381066	0.383739	6.34272	13.7181	0	0	75	C1	TE_traj
ZNF534	997	0.453685	0.456552	6.34272	17.198	0	0	76	C1	TE_traj
ZNF19	331	0.295668	0.298201	6.38529	14.3287	0	0	77	C1	TE_traj
TFDP2	1373	0.229894	0.234404	6.39074	13.5817	0	0	78	C1	TE_traj
ZNF311	221	0.204893	0.20776	6.39684	14.9209	0	0	79	C1	TE_traj
GATA6	1355	0.538329	0.540947	6.41093	17.198	0	0	80	C1	TE_traj
ZNF502	507	0.226608	0.230855	6.41093	16.3732	0	0	81	C1	TE_traj
HKR1	1119	0.247843	0.252311	6.41412	17.198	0	0	82	C1	TE_traj
ZBTB8A	781	0.370084	0.372999	6.41412	15.9782	0	0	83	C1	TE_traj
PBX3	687	0.320498	0.322851	6.41841	17.198	0	0	84	C1	TE_traj
RBPJL	146	0.339025	0.341957	6.41841	17.198	0	0	85	C1	TE_traj
ZKSCAN4	421	0.27382	0.277169	6.41841	14.9286	0	0	86	C1	TE_traj
ZNF30	343	0.263383	0.267337	6.41841	13.8832	0	0	87	C1	TE_traj
ZNF487	873	0.48747	0.490396	6.41841	17.198	0	0	88	C1	TE_traj
ZNF528	702	0.519008	0.521123	6.41841	17.198	0	0	89	C1	TE_traj
ZNF814	1390	0.211027	0.21572	6.41841	17.198	0	0	90	C1	TE_traj
CENPS	1239	0.219454	0.22316	6.46614	17.198	0	0	91	C1	TE_traj
HES2	630	0.372414	0.375049	6.46614	13.3102	0	0	92	C1	TE_traj
NR5A2	741	0.27034	0.274468	6.46614	17.198	0	0	93	C1	TE_traj
SOX12	690	0.210161	0.21509	6.46614	17.198	0	0	94	C1	TE_traj
ZNF256	900	0.305647	0.309677	6.46614	17.198	0	0	95	C1	TE_traj
ZNF610	469	0.227767	0.231947	6.46614	17.198	0	0	96	C1	TE_traj
ZNF614	1021	0.23065	0.235334	6.46614	17.198	0	0	97	C1	TE_traj
ZNF684	830	0.3605	0.36431	6.46614	13.9172	0	0	98	C1	TE_traj
ZNF90	1387	0.291297	0.295707	6.46614	17.198	0	0	99	C1	TE_traj
ZNF766	1199	0.271311	0.275454	6.56616	13.7738	0	0	100	C1	TE_traj
STAT3	1298	0.296905	0.300814	7.6309	12.261	0	0	101	C2	TE_traj
HNF4A	998	0.633845	0.635507	7.64941	17.198	0	0	102	C2	TE_traj
PRDM14	544	0.400811	0.403633	7.64941	17.198	0	0	103	C2	TE_traj
RHOXF2	663	0.209967	0.213175	7.64941	17.198	0	0	104	C2	TE_traj
ZNF880	1082	0.348157	0.351927	7.67763	17.198	0	0	105	C2	TE_traj
ZNF134	1207	0.286246	0.290045	7.721	17.198	0	0	106	C2	TE_traj
FOXI3	1151	0.266616	0.270498	7.74695	13.3692	0	0	107	C2	TE_traj
CENPA	1110	0.360813	0.364174	7.79282	17.198	0	0	108	C2	TE_traj
NOTO	124	0.226696	0.230369	7.79282	12.4242	0	0	109	C2	TE_traj
SPIC	296	0.366506	0.369426	7.79282	17.198	0	0	110	C2	TE_traj
BATF3	913	0.62456	0.626863	7.87168	16.5501	0	0	111	C2	TE_traj
HEY2	402	0.356958	0.359664	7.87168	17.198	0	0	112	C2	TE_traj
KLF4	1162	0.61364	0.616074	7.87168	17.198	0	0	113	C2	TE_traj
ZNF350	1016	0.386282	0.389908	7.87168	17.198	0	0	114	C2	TE_traj
TEAD4	1403	0.436061	0.439169	8.14058	17.198	0	0	115	C2	TE_traj
FOXO1	927	0.212132	0.216341	8.68849	17.198	0	0	116	C2	TE_traj
OVOL2	851	0.342711	0.345992	8.96263	17.198	0	0	117	C2	TE_traj
BCL11A	678	0.472037	0.475236	9.00532	17.198	0	0	118	C2	TE_traj
CREB3	1306	0.245894	0.249999	9.14828	17.198	0	0	119	C2	TE_traj
ZNF57	1268	0.251524	0.255962	9.23869	13.935	0	0	120	C2	TE_traj
NANOGP8	301	0.207153	0.211365	9.36142	17.198	0	0	121	C2	TE_traj
POU5F1	1319	0.627237	0.62958	9.45037	17.198	0	0	122	C2	TE_traj
KLF3	1261	0.285831	0.290306	9.4881	17.198	0	0	123	C2	TE_traj
ESRRB	917	0.639051	0.641043	9.6714	17.198	0	0	124	C2	TE_traj
FOXH1	1209	0.491716	0.49449	9.99102	17.198	0	0	125	C2	TE_traj
MLXIP	1177	0.280921	0.285235	10.9456	16.7576	0	0	126	C3	TE_traj
MYBL2	1402	0.640167	0.642439	10.9516	17.198	0	0	127	C3	TE_traj
TET2	1370	0.424522	0.428088	11.0113	4.61068	0	0	128	C3	TE_traj
ELF3	1376	0.403138	0.406836	11.6071	4.61068	0	0	129	C3	TE_traj
TFCP2L1	1342	0.580347	0.582526	11.6092	17.198	0	0	130	C3	TE_traj
ZNF703	1215	0.442376	0.445885	11.6099	17.198	0	0	131	C3	TE_traj
TBX3	1336	0.404048	0.407309	11.7522	4.68475	0	0	132	C3	TE_traj
GRHL2	1207	0.412827	0.416267	11.8006	5.36731	0	0	133	C3	TE_traj
SALL4	1413	0.285049	0.289327	11.8024	17.198	0	0	134	C3	TE_traj
FOXN3	1272	0.322807	0.326951	11.8072	4.61068	0	0	135	C3	TE_traj
SMAD5	1397	0.324654	0.328369	11.8356	4.61068	0	0	136	C3	TE_traj
TET1	1387	0.513567	0.516547	11.8598	4.61068	0	0	137	C3	TE_traj
TCF7L1	1040	0.390369	0.394127	11.9396	6.41412	0	0	138	C3	TE_traj
KLF5	1360	0.438773	0.441385	12.0621	17.198	0	0	139	C3	TE_traj
KCMF1	1280	0.214224	0.218495	12.1038	4.61068	0	0	140	C3	TE_traj
TFE3	1130	0.229818	0.23343	12.3318	5.83488	0	0	141	C3	TE_traj
ZNF704	906	0.25059	0.255268	12.4966	7.79282	0	0	142	C3	TE_traj
JDP2	1188	0.321788	0.325942	12.643	4.61068	0	0	143	C3	TE_traj
SATB2	1000	0.278902	0.283085	12.739	17.198	0	0	144	C3	TE_traj
CDX2	968	0.527549	0.530434	12.9738	17.198	0	0	145	C3	TE_traj
CHCHD3	1400	0.347721	0.351256	13.3102	4.61068	0	0	146	C4	TE_traj
CDX1	816	0.513292	0.516337	13.3692	17.198	0	0	147	C4	TE_traj
GTF3A	1411	0.20919	0.213596	13.4521	17.198	0	0	148	C4	TE_traj
PA2G4	1416	0.227402	0.232202	13.7303	4.61068	0	0	149	C4	TE_traj
NME2	1416	0.441402	0.444144	13.7967	17.198	0	0	150	C4	TE_traj
NR2F6	1315	0.41075	0.414276	14.1523	5.87511	0	0	151	C4	TE_traj
HAND1	900	0.456488	0.459433	14.2139	8.89083	0	0	152	C4	TE_traj
MAZ	1407	0.287281	0.290551	14.2464	17.198	0	0	153	C4	TE_traj
ESRRA	1294	0.200736	0.205025	14.2565	4.61068	0	0	154	C4	TE_traj
ZNF385A	1001	0.271712	0.276299	14.3287	7.79282	0	0	155	C4	TE_traj
HIC2	1411	0.274734	0.278821	14.3585	4.61068	0	0	156	C4	TE_traj
SREBF1	1041	0.37143	0.375404	14.3585	5.86924	0	0	157	C4	TE_traj
ARID3A	1369	0.558019	0.560709	14.3946	4.61068	0	0	158	C4	TE_traj
CEBPB	796	0.220191	0.225067	14.3974	17.198	0	0	159	C4	TE_traj
SPEN	1343	0.225809	0.230668	14.4103	4.61068	0	0	160	C4	TE_traj
IRX2	886	0.424876	0.42851	14.4183	17.198	0	0	161	C4	TE_traj
CEBPA	1145	0.49688	0.500009	14.437	4.61068	0	0	162	C4	TE_traj
DPF3	991	0.307718	0.312069	14.4747	8.9699	0	0	163	C4	TE_traj
NR2F2	1079	0.681231	0.683247	14.487	7.87168	0	0	164	C4	TE_traj
SOX4	1402	0.363138	0.366561	14.6074	17.198	0	0	165	C4	TE_traj
SATB1	728	0.214226	0.218829	14.6253	17.198	0	0	166	C4	TE_traj
TP63	738	0.315967	0.319251	14.7276	8.14058	0	0	167	C4	TE_traj
ATF1	1365	0.221987	0.226445	14.8156	17.198	0	0	168	C4	TE_traj
IRF3	1361	0.226786	0.231447	14.9345	4.61068	0	0	169	C4	TE_traj
CENPX	1397	0.342207	0.345988	15.0745	4.95424	0	0	170	C4	TE_traj
TFAP2A	1194	0.483416	0.485934	15.3143	7.87168	0	0	171	C5	TE_traj
ZNF165	1241	0.216617	0.221207	15.351	4.61068	0	0	172	C5	TE_traj
BATF	449	0.222439	0.22705	15.486	17.198	0	0	173	C5	TE_traj
FOSL1	491	0.230036	0.234505	15.6086	6.98288	0	0	174	C5	TE_traj
MXD1	1028	0.246146	0.250692	15.7428	6.56616	0	0	175	C5	TE_traj
GRHL3	996	0.343444	0.347529	15.7589	6.61171	0	0	176	C5	TE_traj
PLSCR1	1087	0.220106	0.223665	15.7682	4.61068	0	0	177	C5	TE_traj
TCF7L2	1288	0.624241	0.62655	15.7922	4.61068	0	0	178	C5	TE_traj
ZNF277	1227	0.214737	0.219089	15.8728	4.61068	0	0	179	C5	TE_traj
NFE2L3	1335	0.322471	0.326744	15.9008	4.61068	0	0	180	C5	TE_traj
ZNF750	909	0.340015	0.3439	15.9454	8.86999	0	0	181	C5	TE_traj
TRERF1	1166	0.309538	0.313898	15.9565	4.61068	0	0	182	C5	TE_traj
SP6	1073	0.663347	0.665433	16.0083	7.87168	0	0	183	C5	TE_traj
OVOL1	1179	0.373811	0.377475	16.0201	5.70014	0	0	184	C5	TE_traj
SOX13	1183	0.262516	0.267162	16.0223	11.7304	0	0	185	C5	TE_traj
NR6A1	1399	0.596502	0.599028	16.0614	4.61068	0	0	186	C5	TE_traj
DLX5	881	0.454465	0.457371	16.0802	7.87168	0	0	187	C5	TE_traj
TFEB	1079	0.419389	0.422681	16.0802	4.61068	0	0	188	C5	TE_traj
ZFHX3	1320	0.507917	0.511024	16.105	6.41093	0	0	189	C5	TE_traj
MSX2	1350	0.420262	0.423824	16.123	4.61068	0	0	190	C5	TE_traj
NFKB1	823	0.240428	0.245164	16.123	8.86999	0	0	191	C5	TE_traj
RUNX1	1029	0.267397	0.271998	16.191	4.61068	0	0	192	C5	TE_traj
RXRA	984	0.459176	0.462579	16.2053	4.61068	0	0	193	C5	TE_traj
BHLHE40	851	0.516849	0.519591	16.2176	4.8849	0	0	194	C5	TE_traj
ZNF331	1285	0.218306	0.223227	16.228	4.61068	0	0	195	C5	TE_traj
ZNF436	800	0.271019	0.27557	16.228	10.9456	0	0	196	C5	TE_traj
AEBP2	1370	0.21958	0.224485	16.2353	13.6934	0	0	197	C5	TE_traj
ZNF292	1286	0.356532	0.360535	16.2526	11.5571	0	0	198	C5	TE_traj
GCM1	987	0.768436	0.769879	16.2687	5.77427	0	0	199	C5	TE_traj
TEAD3	1124	0.620604	0.622888	16.3557	8.89083	0	0	200	C5	TE_traj
HMGA1	1416	0.308186	0.312135	16.3671	4.61068	0	0	201	C5	TE_traj
GRHL1	1215	0.677544	0.67953	16.3918	4.61068	0	0	202	C5	TE_traj
GATA3	1361	0.74178	0.743309	16.4524	4.61068	0	0	203	C5	TE_traj
E2F8	1209	0.243925	0.247843	16.5501	4.61068	0	0	204	C5	TE_traj
NFAT5	1181	0.250888	0.255591	16.5501	9.00532	0	0	205	C5	TE_traj
IRX4	616	0.374265	0.378203	16.6962	4.61068	0	0	206	C6	TE_traj
CREBZF	1219	0.239839	0.244646	16.708	4.96688	0	0	207	C6	TE_traj
NR4A1	486	0.236535	0.241074	16.7576	4.61068	0	0	208	C6	TE_traj
ARID3B	1318	0.290364	0.29444	17.198	10.138	0	0	209	C6	TE_traj
ARID5B	646	0.504861	0.507928	17.198	5.87511	0	0	210	C6	TE_traj
ASCL2	140	0.269751	0.274271	17.198	15.7118	0	0	211	C6	TE_traj
ATF4	1416	0.227981	0.23275	17.198	8.96263	0	0	212	C6	TE_traj
CENPT	1340	0.249432	0.254086	17.198	4.61068	0	0	213	C6	TE_traj
CREB3L2	784	0.547273	0.550019	17.198	7.64941	0	0	214	C6	TE_traj
CREM	1374	0.27945	0.283635	17.198	13.8665	0	0	215	C6	TE_traj
DLX3	1140	0.771668	0.772758	17.198	7.721	0	0	216	C6	TE_traj
DLX4	956	0.337149	0.341032	17.198	4.61068	0	0	217	C6	TE_traj
DLX6	1006	0.386016	0.38981	17.198	13.6374	0	0	218	C6	TE_traj
EPAS1	1031	0.289302	0.293385	17.198	13.2673	0	0	219	C6	TE_traj
ESRRG	744	0.38008	0.383903	17.198	4.81878	0	0	220	C6	TE_traj
FOSB	495	0.348141	0.351742	17.198	9.08344	0	0	221	C6	TE_traj
FOSL2	1135	0.214668	0.219178	17.198	4.61068	0	0	222	C6	TE_traj
GATA2	1236	0.878223	0.878978	17.198	6.40539	0	0	223	C6	TE_traj
GTF2I	1297	0.22203	0.226777	17.198	4.82207	0	0	224	C6	TE_traj
HEY1	302	0.231079	0.234151	17.198	13.0954	0	0	225	C6	TE_traj
HIF1A	1369	0.410422	0.412644	17.198	4.61068	0	0	226	C6	TE_traj
HMG20B	1283	0.229801	0.23347	17.198	4.61068	0	0	227	C6	TE_traj
HMGN3	1123	0.378711	0.382437	17.198	4.61068	0	0	228	C6	TE_traj
HSF1	1343	0.268683	0.272581	17.198	4.61068	0	0	229	C6	TE_traj
IRF8	287	0.241641	0.245417	17.198	13.9172	0	0	230	C6	TE_traj
KLF6	1203	0.265823	0.268568	17.198	4.61068	0	0	231	C6	TE_traj
LIN28B	1341	0.255655	0.260248	17.198	4.61068	0	0	232	C6	TE_traj
MAFF	736	0.457867	0.460483	17.198	12.172	0	0	233	C6	TE_traj
MBNL2	558	0.719682	0.721316	17.198	7.67763	0	0	234	C6	TE_traj
NFE2L2	1370	0.223898	0.225632	17.198	4.61068	0	0	235	C6	TE_traj
PEG3	921	0.368567	0.372545	17.198	11.5571	0	0	236	C6	TE_traj
PPARD	1284	0.303661	0.307831	17.198	4.61889	0	0	237	C6	TE_traj
PPARG	1116	0.586215	0.588775	17.198	8.89083	0	0	238	C6	TE_traj
PRDM5	243	0.414329	0.417976	17.198	13.5484	0	0	239	C6	TE_traj
SREBF2	1255	0.412432	0.416084	17.198	6.34272	0	0	240	C6	TE_traj
TEAD1	1385	0.448975	0.452147	17.198	4.61068	0	0	241	C6	TE_traj
THRB	450	0.351215	0.355032	17.198	15.3637	0	0	242	C6	TE_traj
TSC22D1	1275	0.481196	0.484354	17.198	9.70412	0	0	243	C6	TE_traj
XBP1	1342	0.340453	0.343806	17.198	4.61068	0	0	244	C6	TE_traj
ZBTB7B	890	0.247841	0.250129	17.198	7.6309	0	0	245	C6	TE_traj
ZFAT	868	0.405036	0.408681	17.198	10.9456	0	0	246	C6	TE_traj
ZNF354B	598	0.21004	0.214814	17.198	10.4982	0	0	247	C6	TE_traj
ZNF439	518	0.303064	0.307462	17.198	7.74695	0	0	248	C6	TE_traj
ZNF440	914	0.298476	0.302881	17.198	4.61068	0	0	249	C6	TE_traj
ZNF655	1191	0.278276	0.282727	17.198	10.9408	0	0	250	C6	TE_traj
ZNF670	1186	0.217178	0.221796	17.198	11.7558	0	0	251	C6	TE_traj
ZNF69	636	0.221736	0.226488	17.198	9.14828	0	0	252	C6	TE_traj
ZNF708	904	0.22596	0.230745	17.198	9.93407	0	0	253	C6	TE_traj
ZNF714	998	0.253415	0.258006	17.198	9.05556	0	0	254	C6	TE_traj
