# Supplementary material for: A comprehensive human embryo reference tool using single-cell RNA-sequencing data
Source: Nat Methods. 2024 Nov 14;22(1):193–206. doi: 10.1038/s41592-024-02493-2 (PMC11725501; doi:10.1038/s41592-024-02493-2)
Supplement: Supplementary file 5 — Lineage markers genes identified in human early embryos. P values were calculated by a two-sided ‘Wilcox’ test and adjusted using the ‘Bonferroni’ method. [file 41592_2024_2493_MOESM5_ESM.xls]

## Sheet:  temp.human.mk.tsv
p_val	avg_log2FC	pct.1	pct.2	p_val_adj	cluster	gene	ave_exp
0	1.6785	0.95	0.005	0	Z4cell	GLYATL3	2.22175
0	0.861712	0.65	0.002	0	Z4cell	OR2M7	0.825092
0	0.449875	0.6	0.001	0	Z4cell	OR14C36	0.37172
1e-302	0.262067	0.7	0.003	3e-298	Z4cell	PRB2	0.208215
5.85286e-287	3.11734	1	0.009	1.68949e-282	Z4cell	OR7E24	7.94741
6.97937e-275	0.814817	0.9	0.007	2.01467e-270	Z4cell	KCNJ4	0.78579
6.92982e-269	0.256581	0.85	0.006	2.00036e-264	Z4cell	FHL5	0.202328
2.98256e-267	0.761458	1	0.01	8.60947e-263	Z4cell	GOLGA8H	0.758549
4.2965e-261	0.317147	0.65	0.003	1.24023e-256	Z4cell	KRTAP10-1	0.250296
8.39955e-260	2.67764	0.95	0.01	2.42461e-255	Z4cell	OR1E2	5.47628
1.45892e-257	0.525809	0.75	0.005	4.21131e-253	Z4cell	F9	0.453351
1.03087e-251	1.05753	0.65	0.003	2.9757e-247	Z4cell	OR2AJ1	1.08267
5.21977e-251	2.99997	1	0.011	1.50674e-246	Z4cell	KCNK18	7.39941
9.04994e-251	1.3635	0.75	0.005	2.61236e-246	Z4cell	KNCN	1.6883
2.18212e-245	1.9727	1	0.012	6.2989e-241	Z4cell	DMBT1	3.10955
3.02612e-245	1.2633	0.95	0.01	8.73519e-241	Z4cell	IL4	1.47984
4.62654e-243	1.09804	0.75	0.006	1.3355e-238	Z4cell	GPR119	1.16027
2.14063e-240	0.535887	0.7	0.005	6.17916e-236	Z4cell	OCM2	0.455034
6.29558e-235	1.20023	0.9	0.01	1.81728e-230	Z4cell	TTC24	1.34814
2.79059e-233	0.88037	0.6	0.003	8.0553e-229	Z4cell	ANKRD34C	0.848676
5.41032e-233	4.06872	1	0.013	1.56174e-228	Z4cell	TRIM42	17.4092
1.36152e-232	0.266047	0.6	0.003	3.93015e-228	Z4cell	KRTAP10-3	0.215782
2.43452e-232	0.374354	0.8	0.007	7.02748e-228	Z4cell	PRL	0.368992
1.76201e-226	1.44181	1	0.013	5.08621e-222	Z4cell	KCNG4	1.89536
1.84971e-218	1.86336	0.95	0.012	5.33937e-214	Z4cell	GRM5	2.81783
2.61517e-218	1.46772	1	0.014	7.54894e-214	Z4cell	WNT8B	1.86274
3.22873e-218	0.953176	0.7	0.006	9.32004e-214	Z4cell	OR52K2	0.943263
1.10343e-217	1.45282	0.7	0.006	3.18515e-213	Z4cell	ELOA2	1.75603
8.3475e-217	1.39526	0.9	0.011	2.40959e-212	Z4cell	ACTL7B	1.86927
5.67989e-215	1.89414	1	0.014	1.63956e-210	Z4cell	SOX1	2.85088
6.72472e-215	0.854134	0.8	0.008	1.94116e-210	Z4cell	KRT36	0.860944
7.81483e-215	1.55015	1	0.014	2.25583e-210	Z4cell	TMEM61	2.23182
2.74709e-214	2.16962	0.95	0.013	7.92974e-210	Z4cell	ATP13A5	3.7693
2.68025e-212	0.26013	0.6	0.004	7.73681e-208	Z4cell	CCL24	0.208509
9.24805e-210	3.82223	1	0.015	2.66954e-205	Z4cell	GALNT15	14.7162
1.93467e-209	0.306272	0.5	0.002	5.58463e-205	Z4cell	KIF2B	0.246028
3.64257e-209	0.367251	0.95	0.013	1.05146e-204	Z4cell	AC007846.2	0.298822
3.19085e-208	6.0378	1	0.015	9.2107e-204	Z4cell	NXPH1	70.5681
2.4386e-206	3.26592	1	0.015	7.03927e-202	Z4cell	SLC39A12	9.07609
2.88903e-201	1.51536	0.8	0.009	8.33947e-197	Z4cell	C12orf74	1.93848
1.88511e-200	0.573913	0.85	0.01	5.44156e-196	Z4cell	OR51D1	0.51533
6.93592e-200	0.506258	0.85	0.01	2.00212e-195	Z4cell	CELA2A	0.647704
2.08545e-199	0.842178	0.85	0.01	6.01986e-195	Z4cell	PRR32	0.847522
2.11731e-199	1.25592	0.95	0.014	6.11184e-195	Z4cell	GBX1	1.48003
1.60353e-197	3.64105	1	0.016	4.62876e-193	Z4cell	OPALIN	12.9888
9.44261e-196	3.70139	1	0.017	2.7257e-191	Z4cell	CCDC177	12.7692
5.5824e-195	0.981557	0.95	0.014	1.61142e-190	Z4cell	SLCO1B7	1.08876
1.55431e-193	2.68809	1	0.017	4.48666e-189	Z4cell	KCNK16	5.88953
1.13153e-192	1.04062	0.95	0.014	3.26628e-188	Z4cell	PLCZ1	1.09225
4.04671e-192	0.700782	0.85	0.011	1.16812e-187	Z4cell	KRTAP19-8	0.64516
1.28462e-190	1.04198	0.9	0.013	3.70819e-186	Z4cell	MROH2A	1.11665
8.3947e-190	1.14174	0.8	0.01	2.42321e-185	Z4cell	DYNAP	1.47173
1.90157e-187	2.8527	1	0.017	5.48908e-183	Z4cell	NOBOX	6.55137
3.46829e-187	2.43637	0.95	0.015	1.00116e-182	Z4cell	SSTR3	5.37633
5.76162e-184	0.810097	0.8	0.01	1.66315e-179	Z4cell	F11	0.856086
4.90346e-183	0.938707	1	0.017	1.41543e-178	Z4cell	SHISA8	1.01424
1.06546e-182	4.04748	1	0.018	3.07557e-178	Z4cell	OLIG1	16.4015
2.66092e-181	0.307142	0.7	0.007	7.68101e-177	Z4cell	SPINK8	0.257993
1.84061e-180	3.62671	1	0.018	5.3131e-176	Z4cell	OR51E1	25.1091
2.74333e-180	0.648144	0.9	0.014	7.91889e-176	Z4cell	TPBGL	1.17803
2.69427e-179	1.68115	0.9	0.014	7.77727e-175	Z4cell	MYOC	2.32097
8.87351e-177	3.88134	1	0.019	2.56143e-172	Z4cell	RAX2	15.3802
1.11079e-176	0.668113	0.8	0.011	3.20642e-172	Z4cell	WFIKKN2	0.757327
1.89619e-176	5.11518	1	0.019	5.47354e-172	Z4cell	MOS	50.6756
4.55189e-176	0.535093	0.6	0.005	1.31395e-171	Z4cell	OR2V1	0.47663
1.22086e-175	1.86227	1	0.019	3.52414e-171	Z4cell	KCTD16	3.83314
1.9007e-175	0.712664	0.85	0.013	5.48657e-171	Z4cell	PCDHAC1	0.723484
3.12938e-175	0.396464	0.85	0.013	9.03328e-171	Z4cell	CPA6	0.930315
1.41161e-174	3.20976	0.95	0.017	4.07476e-170	Z4cell	UGT2A1	12.2942
4.50853e-174	1.00532	0.9	0.015	1.30143e-169	Z4cell	GOLGA8N	1.05778
6.94973e-174	3.21471	1	0.019	2.00611e-169	Z4cell	SEC16B	10.7243
3.51471e-173	0.629284	0.75	0.01	1.01456e-168	Z4cell	TMEM100	0.750436
1.37441e-172	2.7112	1	0.019	3.96738e-168	Z4cell	KCNJ12	8.31921
1.20844e-171	3.72144	1	0.02	3.48829e-167	Z4cell	C4orf50	15.1837
3.91188e-171	2.11429	0.95	0.017	1.1292e-166	Z4cell	ZPLD1	4.35139
9.28092e-171	5.34284	1	0.02	2.67903e-166	Z4cell	IRGM	43.3909
1.10147e-170	0.586728	0.6	0.006	3.17949e-166	Z4cell	OR2M4	0.558318
1.6397e-170	0.435694	0.65	0.007	4.73315e-166	Z4cell	ENTHD1	0.391205
1.82104e-170	0.423074	1	0.019	5.25662e-166	Z4cell	SOST	3.58995
7.40417e-170	1.36389	0.85	0.013	2.13729e-165	Z4cell	SERTM1	2.18697
2.4236e-169	2.81211	1	0.02	6.99595e-165	Z4cell	CDK15	7.47934
2.63452e-169	0.991397	0.95	0.017	7.6048e-165	Z4cell	FAM169B	3.53707
9.30585e-168	1.22292	0.85	0.014	2.68623e-163	Z4cell	DBH	2.35046
1.28759e-165	0.491595	0.7	0.009	3.71676e-161	Z4cell	GALNTL5	0.441451
2.21705e-165	1.45647	1	0.02	6.39973e-161	Z4cell	BLK	1.88343
4.12257e-164	0.859064	0.7	0.009	1.19002e-159	Z4cell	GTSF1L	0.905693
7.51302e-164	1.26139	0.8	0.012	2.16871e-159	Z4cell	FUT5	1.5042
1.54633e-163	1.74314	1	0.021	4.46363e-159	Z4cell	HTR5A	4.05707
3.12245e-163	1.30489	0.85	0.014	9.01327e-159	Z4cell	C2orf71	1.64001
1.69939e-162	1.00364	0.95	0.018	4.90547e-158	Z4cell	NKAIN2	1.17015
2.74797e-162	2.65907	0.95	0.019	7.9323e-158	Z4cell	CBLN4	6.13989
2.00321e-161	2.57621	1	0.021	5.78246e-157	Z4cell	SGCZ	5.88908
1.66187e-159	1.39318	0.95	0.019	4.79716e-155	Z4cell	PLCH2	1.95586
3.26288e-159	0.753622	0.75	0.011	9.41864e-155	Z4cell	AP003071.5	0.719657
6.91383e-159	1.187	0.9	0.017	1.99575e-154	Z4cell	C1orf127	1.53617
1.55877e-158	0.765322	0.85	0.014	4.49954e-154	Z4cell	B3GNT3	0.791957
2.26859e-158	2.3102	0.9	0.017	6.54851e-154	Z4cell	GHRHR	4.37473
2.94316e-157	0.306851	0.65	0.008	8.49572e-153	Z4cell	CD8B2	0.249181
5.085e-157	0.824995	0.95	0.019	1.46784e-152	Z4cell	GALNT9	1.85609
2.70745e-156	0.311479	0.65	0.008	7.81533e-152	Z4cell	KLRF1	0.290247
0	7.05014	1	0.034	0	8 cell	PRAMEF2	266.435
0	5.95968	0.976	0.033	0	8 cell	PRAMEF1	143.761
0	5.40049	0.881	0.021	0	8 cell	ZNF705E	43.6763
0	5.17098	0.952	0.021	0	8 cell	ZNF705A	36.1596
0	4.89342	0.905	0.023	0	8 cell	ROS1	49.0907
0	4.59785	0.952	0.024	0	8 cell	AC021097.2	25.3899
0	4.47937	0.762	0.012	0	8 cell	SSU72P8	22.9872
0	4.07087	0.976	0.02	0	8 cell	MBD3L5	21.565
0	4.05474	0.821	0.018	0	8 cell	SMCO1	17.0805
0	3.63613	0.964	0.026	0	8 cell	CLEC10A	42.2393
0	3.40146	0.726	0.009	0	8 cell	AL772284.2	10.0171
0	3.20078	0.762	0.014	0	8 cell	TMEM252	10.3192
0	2.88261	0.774	0.008	0	8 cell	ZNF705G	6.7228
0	2.74556	0.881	0.004	0	8 cell	UBTFL1	5.75278
0	2.42808	0.905	0.022	0	8 cell	SSU72P3	4.82705
0	2.04659	0.833	0.008	0	8 cell	TRIM64C	3.1566
0	1.90652	0.833	0.014	0	8 cell	HNRNPCL4	2.81834
0	1.0755	0.905	0.025	0	8 cell	PRAMEF7	4.87675
2e-305	5.23962	0.929	0.028	8e-301	8 cell	NLRP8	81.5013
4e-305	9.9822	1	0.038	1e-300	8 cell	LEUTX	2508.12
5e-305	5.07659	0.905	0.026	1e-300	8 cell	GABRR3	51.1644
1e-302	3.27046	0.964	0.033	4e-298	8 cell	PRAMEF13	9.10767
5e-302	1.29779	0.738	0.014	1e-297	8 cell	PRAMEF25	1.49817
4e-298	3.62783	0.881	0.025	1.3812e-293	8 cell	IZUMO1R	16.6099
2.20731e-289	9.08703	0.964	0.037	6.37161e-285	8 cell	AC025287.4	1051.69
8.86105e-287	3.18589	0.917	0.031	2.55783e-282	8 cell	RS1	28.6189
9.75509e-287	3.45389	0.964	0.035	2.8159e-282	8 cell	NELL1	21.2238
2.65453e-285	2.66516	0.786	0.019	7.66255e-281	8 cell	CPLX4	6.96061
5.60406e-285	3.98787	0.929	0.032	1.61767e-280	8 cell	FIGLA	24.6069
6.18755e-284	4.1861	0.964	0.038	1.7861e-279	8 cell	SSU72P2	19.6966
3.07399e-281	4.54967	0.952	0.035	8.87338e-277	8 cell	ZSCAN5C	40.6267
1.22177e-270	6.71778	0.976	0.043	3.52677e-266	8 cell	HNRNPCL3	116.516
1.8954e-270	6.96457	0.988	0.044	5.47125e-266	8 cell	RFPL1	699.617
1.43623e-268	3.90186	0.976	0.043	4.14581e-264	8 cell	RFPL4AL1	50.0181
1.29503e-266	4.14484	0.917	0.035	3.73822e-262	8 cell	AC233724.6	106.275
1.257e-264	3.44553	0.905	0.034	3.62845e-260	8 cell	CLC	12.3249
3.16856e-263	2.47827	0.964	0.04	9.14635e-259	8 cell	TRIM77	56.9087
7.6626e-263	1.1066	0.762	0.021	2.21189e-258	8 cell	IL2RA	1.19001
1.15406e-262	1.78232	0.81	0.025	3.33132e-258	8 cell	ZNF479	2.50049
2.46679e-258	4.63064	1	0.047	7.12065e-254	8 cell	HDC	221.909
3.3218e-258	1.36927	0.81	0.025	9.58872e-254	8 cell	FRG2B	1.86026
2.70746e-250	2.59887	0.952	0.044	7.81535e-246	8 cell	TRIM51	18.2839
7.63407e-250	9.44589	0.976	0.049	2.20365e-245	8 cell	PRAMEF9	1112.82
1.5598e-248	2.47905	0.952	0.042	4.50252e-244	8 cell	DCT	43.8783
5.86738e-248	3.21398	0.845	0.03	1.69368e-243	8 cell	PPEF1	21.575
7.80036e-248	1.61905	0.917	0.037	2.25165e-243	8 cell	CDH12	16.8422
5.39293e-247	0.886369	0.643	0.013	1.55672e-242	8 cell	C10orf120	0.893549
1.73269e-246	7.6795	0.976	0.05	5.00159e-242	8 cell	PRAMEF27	353.15
4.97805e-246	0.748677	0.607	0.011	1.43696e-241	8 cell	SSU72P7	0.949398
5.94858e-246	6.70587	1	0.052	1.71712e-241	8 cell	BMP15	466.989
1.6045e-245	5.37221	1	0.053	4.63154e-241	8 cell	PRAMEF14	132.498
2.872e-245	4.87778	0.964	0.045	8.2903e-241	8 cell	IL23R	69.0445
3.50721e-245	3.85865	0.988	0.051	1.01239e-240	8 cell	MBD3L3	257.338
7.40477e-245	4.39311	1	0.051	2.13746e-240	8 cell	SQOR	104.966
1.04965e-244	3.05783	0.738	0.021	3.02993e-240	8 cell	TGM7	11.009
2.45463e-244	1.64239	0.774	0.024	7.08553e-240	8 cell	FRG2	2.37264
8.86307e-242	2.40681	0.679	0.018	2.55841e-237	8 cell	RFPL3	4.32587
9.39152e-242	3.9393	0.964	0.047	2.71096e-237	8 cell	TECTA	142.542
2.05638e-241	2.97133	0.655	0.015	5.93594e-237	8 cell	TAC1	8.01536
1.2397e-240	4.19134	0.929	0.043	3.57852e-236	8 cell	AC233724.15	353.11
1.619e-239	7.3893	0.976	0.052	4.67341e-235	8 cell	PRAMEF11	350.15
2.99811e-239	8.49608	0.976	0.053	8.65436e-235	8 cell	PRAMEF4	625.362
1.34814e-238	2.81687	0.595	0.012	3.89154e-234	8 cell	KCNA1	7.06232
1.03257e-237	8.63121	0.988	0.055	2.98062e-233	8 cell	ZNF679	1125.96
1.41634e-237	1.22535	0.655	0.016	4.0884e-233	8 cell	DCDC2C	1.39228
7.92713e-237	1.8322	0.762	0.025	2.28824e-232	8 cell	PEBP4	2.87455
9.97757e-237	7.82165	1	0.057	2.88012e-232	8 cell	PABPN1L	976.84
2.25516e-236	3.74232	0.905	0.04	6.50976e-232	8 cell	CR2	24.215
1.7811e-235	6.62569	0.988	0.056	5.14132e-231	8 cell	RFPL4A	189.294
1.53203e-234	3.56418	0.774	0.026	4.42236e-230	8 cell	PTPRH	18.278
2.59311e-233	4.79415	0.988	0.057	7.48528e-229	8 cell	RFPL2	876.122
1.85229e-232	4.57643	0.607	0.013	5.34681e-228	8 cell	BTNL3	23.6298
2.90375e-232	2.50868	0.524	0.008	8.38195e-228	8 cell	CLEC17A	5.17122
1.03872e-231	3.59816	0.81	0.031	2.99838e-227	8 cell	PLXNB3	22.9613
7.63138e-231	1.59557	0.714	0.022	2.20287e-226	8 cell	FAM81B	3.83678
2.787e-230	4.50633	0.881	0.039	8.04494e-226	8 cell	ELANE	28.6633
1.27799e-229	2.54205	0.94	0.046	3.68905e-225	8 cell	LINGO2	31.5473
1.98196e-229	3.1438	0.917	0.044	5.72112e-225	8 cell	LRRC38	16.0759
2.79044e-229	2.70757	0.833	0.034	8.05487e-225	8 cell	LOXHD1	6.63537
1.46124e-228	3.92105	0.619	0.015	4.21802e-224	8 cell	CT47B1	14.6658
1.20602e-227	4.54309	0.976	0.055	3.4813e-223	8 cell	PLXNA4	50.5837
1.97274e-227	3.14353	0.845	0.035	5.6945e-223	8 cell	EYA2	12.4096
6.13319e-226	3.75984	0.762	0.027	1.77041e-221	8 cell	SV2B	17.7057
5.69468e-225	2.16707	0.893	0.041	1.64383e-220	8 cell	FRG2C	22.4281
2.28784e-224	3.94302	0.893	0.042	6.60409e-220	8 cell	SLC7A9	29.9744
6.87137e-224	3.59003	0.762	0.027	1.98349e-219	8 cell	CDH17	17.2146
4.26509e-222	3.67879	0.774	0.03	1.23116e-217	8 cell	FAM9A	13.2584
4.48057e-222	4.1316	0.917	0.048	1.29336e-217	8 cell	AL049844.3	34.7655
7.59973e-222	4.54529	0.917	0.047	2.19374e-217	8 cell	SKOR1	62.0717
9.40976e-221	4.7477	0.952	0.053	2.71622e-216	8 cell	PKD1L3	104.274
2.03284e-220	2.63561	0.845	0.037	5.868e-216	8 cell	GPR39	27.3676
9.32935e-220	4.95543	1	0.061	2.69301e-215	8 cell	FBXW12	71.6736
1.28367e-218	3.45845	0.857	0.039	3.70545e-214	8 cell	PLCL1	35.121
9.68448e-218	3.03806	0.786	0.031	2.79552e-213	8 cell	TIGIT	12.7131
2.55975e-217	5.96257	0.929	0.052	7.38896e-213	8 cell	IRF4	119.018
4.98981e-213	4.42841	0.988	0.062	1.44036e-208	8 cell	NLRP5	178.465
6.08933e-213	5.61475	0.976	0.061	1.75775e-208	8 cell	AP000790.2	154.349
7.7481e-213	4.04745	0.857	0.041	2.23657e-208	8 cell	THEG	22.4448
9.61887e-213	4.33239	0.976	0.059	2.77658e-208	8 cell	RIIAD1	58.5789
1.41214e-212	3.89314	0.917	0.049	4.07627e-208	8 cell	FGF14	81.4149
0	6.53468	0.926	0.047	0	Morula	BTN1A1	228.908
0	4.98172	0.856	0.052	0	Morula	CCL15	63.8076
0	3.42712	0.98	0.081	0	Morula	BECN2	395.448
0	3.11384	0.931	0.06	0	Morula	DUXA	2093.88
1e-306	5.45518	0.901	0.064	4e-302	Morula	TAS1R1	107.529
8e-297	3.61684	0.955	0.076	2.34468e-292	Morula	PRAMEF17	210.353
3.4599e-283	2.20911	0.837	0.053	9.98734e-279	Morula	ZIM3	341.975
7.78825e-282	4.22418	0.856	0.063	2.24816e-277	Morula	FAM19A3	46.2918
7.47829e-279	1.85067	0.817	0.049	2.15868e-274	Morula	KLK11	47.9428
1.01365e-263	0.815279	0.762	0.043	2.92601e-259	Morula	ZNF735	48.9875
1.07948e-262	0.63585	0.891	0.072	3.11602e-258	Morula	TPRX1	378.963
1.08875e-253	3.24886	0.663	0.033	3.14278e-249	Morula	OASL	16.3769
8.87725e-238	4.98403	0.96	0.125	2.56251e-233	Morula	ETNPPL	678.688
5.61484e-231	0.86251	0.985	0.125	1.62078e-226	Morula	AL365232.1	79.6972
4.06943e-229	6.80847	0.97	0.152	1.17468e-224	Morula	DPRX	1043.98
5.16804e-229	3.80054	0.926	0.117	1.49181e-224	Morula	PRPH	40.0096
1.675e-228	2.54151	0.876	0.088	4.83506e-224	Morula	IL17B	45.6617
7.34038e-223	4.21858	0.916	0.112	2.11887e-218	Morula	VMO1	54.9422
6.00444e-222	1.26213	0.757	0.058	1.73324e-217	Morula	PRAMEF15	89.9618
1.09527e-221	6.04312	0.866	0.108	3.16161e-217	Morula	FUT3	194.652
1.02162e-218	1.33586	0.871	0.095	2.94902e-214	Morula	ZSCAN5B	271.216
4.03322e-215	0.581228	0.802	0.072	1.16423e-210	Morula	SLC6A5	32.7726
8.56657e-213	1.38267	0.916	0.106	2.47283e-208	Morula	PRAMEF20	112.159
3.6085e-207	0.928278	0.891	0.102	1.04163e-202	Morula	ACTL8	1042.53
5.82609e-207	2.81026	0.5	0.02	1.68176e-202	Morula	RBPJL	7.20157
7.79205e-207	2.07317	0.619	0.04	2.24925e-202	Morula	TMEM200C	5.45102
5.91174e-204	5.28829	0.99	0.189	1.70648e-199	Morula	PSORS1C2	236.865
4.41337e-203	0.814096	0.752	0.064	1.27396e-198	Morula	PRAMEF6	21.7758
3.55636e-199	3.50185	0.515	0.024	1.02658e-194	Morula	IL13RA2	18.7138
1.16222e-197	2.73365	0.772	0.079	3.35485e-193	Morula	PALM	15.094
3.07921e-196	3.4278	0.683	0.058	8.88845e-192	Morula	MPC1L	16.5368
2.42228e-195	3.4192	0.436	0.014	6.99214e-191	Morula	MAGEB10	10.9788
4.19905e-195	4.85772	0.733	0.072	1.2121e-190	Morula	TEX19	105.656
1.17209e-194	4.45455	0.698	0.063	3.38335e-190	Morula	FKBP6	40.4297
2.97798e-193	3.11855	0.955	0.162	8.59624e-189	Morula	MFSD2A	1001.15
9.07159e-192	3.77997	0.847	0.112	2.61861e-187	Morula	STK31	89.2452
1.2257e-187	1.71009	0.644	0.049	3.5381e-183	Morula	NR2E1	13.1571
8.94654e-186	2.17619	0.842	0.106	2.58251e-181	Morula	DUXB	50.1904
3.22309e-182	1.82305	0.842	0.105	9.30376e-178	Morula	ZP2	164.11
1.01029e-180	2.48454	0.896	0.128	2.91629e-176	Morula	CPEB1	42.5453
1.28947e-180	2.28109	0.619	0.05	3.72218e-176	Morula	PRRT1	6.98639
1.32466e-179	2.6515	0.629	0.051	3.82375e-175	Morula	MROH7	8.87224
1.05992e-178	1.61784	0.738	0.074	3.05956e-174	Morula	CTRB2	9.37316
3.12032e-178	2.57429	0.653	0.058	9.00711e-174	Morula	CYGB	10.6571
2.06684e-177	3.04711	0.743	0.08	5.96614e-173	Morula	CBLN1	29.2008
1.25077e-176	3.55658	0.881	0.143	3.61048e-172	Morula	LGALS4	35.4694
2.80235e-176	2.45918	0.401	0.013	8.08925e-172	Morula	PCDHGA2	5.25575
4.41083e-176	4.77186	0.995	0.248	1.27323e-171	Morula	ARGFX	1993.27
1.17407e-175	0.386237	0.985	0.186	3.38908e-171	Morula	TCL1A	724.991
8.87926e-174	4.08658	0.936	0.19	2.56309e-169	Morula	ELL3	206.245
3.09871e-173	2.08872	0.535	0.035	8.94474e-169	Morula	PCDHB5	4.86677
7.00136e-173	3.84902	0.931	0.182	2.02101e-168	Morula	BAIAP2L2	102.055
7.6093e-173	3.34482	0.733	0.086	2.1965e-168	Morula	C1orf162	19.9503
4.12821e-172	6.09406	0.985	0.252	1.19165e-167	Morula	RBP7	947.718
2.07805e-171	4.63985	0.782	0.105	5.9985e-167	Morula	PNMA5	193.061
8.01998e-171	3.12792	0.871	0.134	2.31505e-166	Morula	TM4SF5	24.3015
1.25208e-169	4.32743	0.995	0.263	3.61425e-165	Morula	NANOGNB	386.325
3.68679e-169	3.82668	0.881	0.16	1.06423e-164	Morula	ARHGEF33	27.9162
1.95235e-167	2.82895	0.723	0.081	5.63564e-163	Morula	ADAD1	30.2512
2.14899e-167	4.04994	0.673	0.071	6.20326e-163	Morula	LUZP4	45.8043
4.24992e-167	1.25891	0.515	0.033	1.22678e-162	Morula	TEX49	1.63294
2.91648e-166	1.14484	0.465	0.025	8.41872e-162	Morula	MLNR	1.33713
4.87633e-166	2.84009	0.52	0.035	1.4076e-161	Morula	NKX2-5	10.4585
7.31702e-166	3.77576	0.871	0.157	2.11213e-161	Morula	MRLN	60.4461
2.44509e-159	0.338397	0.416	0.019	7.05799e-155	Morula	R3HDML	0.282296
1.30692e-157	3.02175	0.624	0.063	3.77256e-153	Morula	SLC44A4	37.0454
4.19627e-156	3.28315	0.98	0.263	1.2113e-151	Morula	SOAT2	201.86
4.7348e-156	2.87957	0.703	0.086	1.36675e-151	Morula	APOBR	18.0959
1.64921e-155	4.0709	0.936	0.22	4.7606e-151	Morula	TRIM75P	85.9503
1.26775e-154	2.46036	0.649	0.072	3.65947e-150	Morula	PCDHB2	8.08846
2.81197e-154	2.50056	0.812	0.128	8.11702e-150	Morula	C15orf65	18.5368
4.68887e-153	1.52582	0.772	0.108	1.35349e-148	Morula	CELA3A	3.02421
1.27038e-152	4.28554	0.827	0.149	3.66708e-148	Morula	DUSP27	64.7106
3.76048e-152	1.88371	0.812	0.123	1.0855e-147	Morula	CELA3B	5.48017
1.76302e-151	1.00096	0.965	0.226	5.08913e-147	Morula	KLF17	485.229
6.70909e-150	2.71472	0.743	0.105	1.93665e-145	Morula	SFTPD	19.9811
7.97343e-150	2.25416	0.554	0.05	2.30161e-145	Morula	CSPG5	4.6103
2.93893e-149	2.6494	0.663	0.074	8.4835e-145	Morula	LHX2	17.6296
3.1414e-149	2.15055	0.693	0.083	9.06796e-145	Morula	OCA2	16.8888
3.88834e-149	1.25129	0.262	0.003	1.12241e-144	Morula	HTR3E	1.4018
2.24972e-148	2.49619	0.644	0.073	6.49405e-144	Morula	NTNG1	10.0686
1.56614e-146	3.73627	0.985	0.307	4.52083e-142	Morula	ULK2	367.815
4.23349e-145	3.53578	0.743	0.11	1.22204e-140	Morula	AOX1	57.2881
1.43142e-144	2.18168	0.366	0.016	4.13195e-140	Morula	VWC2	4.43326
5.51053e-144	0.81512	0.624	0.067	1.59067e-139	Morula	HKDC1	1.82187
5.7326e-144	3.38136	0.995	0.315	1.65477e-139	Morula	PRAMEF18	126.535
1.19543e-143	2.10313	0.792	0.132	3.45074e-139	Morula	PRSS41	5.49489
2.8222e-143	3.50623	0.965	0.259	8.14656e-139	Morula	FAM162B	167.039
3.0414e-143	3.3729	0.955	0.266	8.77929e-139	Morula	GIP	68.7166
3.04838e-142	3.72471	0.802	0.16	8.79944e-138	Morula	CLDN11	19.0051
4.82453e-142	3.03783	0.52	0.045	1.39265e-137	Morula	SYCP1	9.29476
3.05817e-141	2.54878	0.98	0.297	8.82771e-137	Morula	ZNF280A	1587.81
3.2228e-141	3.94005	0.406	0.023	9.30294e-137	Morula	MAGEB3	19.2624
3.65262e-141	1.61568	0.599	0.066	1.05437e-136	Morula	PSORS1C1	2.85604
3.83241e-141	1.88896	0.584	0.061	1.10626e-136	Morula	SYNGR4	7.50606
9.19651e-140	3.3934	0.797	0.144	2.65466e-135	Morula	DMRTB1	45.2322
1.72423e-139	2.84166	0.881	0.181	4.97717e-135	Morula	ZNF716	63.4404
5.21189e-137	1.80578	0.411	0.025	1.50446e-132	Morula	SSX5	3.20093
3.08501e-136	2.54031	0.728	0.11	8.9052e-132	Morula	GEM	43.3863
1.17109e-135	3.69858	0.693	0.103	3.38047e-131	Morula	RBM44	31.2635
4.40635e-121	4.76271	0.829	0.133	1.27194e-116	Prelineage	MAG	72.1186
8.47008e-90	3.49729	0.837	0.187	2.44497e-85	Prelineage	RET	51.0331
7.66516e-87	2.91288	0.721	0.129	2.21263e-82	Prelineage	OLAH	22.0377
5.52084e-75	3.03735	0.969	0.377	1.59365e-70	Prelineage	HLA-F	213.601
1.27561e-73	0.646203	0.256	0.013	3.68216e-69	Prelineage	DEFB119	0.605082
6.99263e-73	1.27665	0.318	0.023	2.01849e-68	Prelineage	FAM163B	2.03918
7.60975e-71	2.32907	0.69	0.13	2.19663e-66	Prelineage	CLEC6A	13.9478
9.68403e-71	3.7491	0.992	0.543	2.79539e-66	Prelineage	AQP3	4499.76
1.57191e-70	2.90503	0.992	0.476	4.53747e-66	Prelineage	TMEM56	244.985
3.66133e-68	2.00707	0.93	0.286	1.05688e-63	Prelineage	GDPD2	213.969
1.44458e-66	2.90897	0.93	0.349	4.16992e-62	Prelineage	GPAT3	178.238
9.29074e-66	1.938	0.922	0.374	2.68187e-61	Prelineage	CYP1B1	868.78
1.01293e-65	0.954011	0.93	0.312	2.92391e-61	Prelineage	CYP26A1	679.37
1.34922e-63	2.27815	0.946	0.312	3.89465e-59	Prelineage	TKTL1	1369.36
3.16144e-63	1.68303	0.24	0.014	9.12582e-59	Prelineage	TMEM211	2.70735
6.45864e-63	2.82049	0.984	0.507	1.86435e-58	Prelineage	DHRS3	518.488
7.13037e-63	3.10803	0.992	0.606	2.05825e-58	Prelineage	ALPL	3253.62
1.65372e-62	3.12512	0.938	0.414	4.77362e-58	Prelineage	ADCK1	232.912
3.34234e-62	2.76286	0.984	0.66	9.648e-58	Prelineage	GALK1	856.522
3.67119e-62	2.31343	0.876	0.29	1.05972e-57	Prelineage	CLDN19	125.821
1.63877e-61	2.64478	1	0.622	4.73048e-57	Prelineage	PRSS23	2313.08
1.11528e-60	2.09805	1	0.464	3.21936e-56	Prelineage	MX1	792.733
3.6156e-60	2.11297	0.76	0.203	1.04368e-55	Prelineage	CHST8	16.0743
5.17149e-60	1.114	0.891	0.303	1.4928e-55	Prelineage	RASD1	115.314
9.97632e-60	1.59513	0.628	0.125	2.87977e-55	Prelineage	AC104109.3	5.59395
1.77775e-59	2.26749	0.969	0.51	5.13165e-55	Prelineage	ADCK2	261.007
1.46164e-58	2.12526	0.93	0.375	4.21918e-54	Prelineage	CAVIN1	111.47
1.82868e-58	2.76661	0.946	0.459	5.27866e-54	Prelineage	NRIP3	271.344
4.31867e-58	2.81647	1	0.664	1.24663e-53	Prelineage	CYP2S1	1988.08
1.07395e-57	1.94743	1	0.629	3.10005e-53	Prelineage	PYGB	1633.04
1.13621e-57	2.17963	1	0.751	3.2798e-53	Prelineage	PLK1	3947.95
1.20616e-56	1.92022	0.721	0.187	3.4817e-52	Prelineage	NCR1	5.42239
2.18717e-56	2.01224	0.946	0.408	6.3135e-52	Prelineage	RASGEF1A	126.117
2.30975e-56	2.99068	0.977	0.492	6.66733e-52	Prelineage	TMEM37	590.912
2.77809e-55	2.35469	1	0.69	8.01924e-51	Prelineage	VSIG10	780.219
1.01469e-54	2.94577	0.938	0.454	2.92899e-50	Prelineage	EFR3B	291.382
1.31891e-54	2.71568	0.357	0.044	3.80716e-50	Prelineage	C1QTNF9	6.93416
3.53286e-54	1.7116	0.434	0.064	1.01979e-49	Prelineage	INSM1	3.84533
8.8649e-54	1.58808	0.62	0.136	2.55894e-49	Prelineage	CNR2	21.2435
1.1912e-53	2.2296	0.992	0.597	3.43853e-49	Prelineage	ZNF57	439.093
1.30305e-53	2.25673	0.992	0.687	3.76138e-49	Prelineage	PPT2	760.889
2.68403e-53	1.84299	1	0.76	7.74773e-49	Prelineage	ASRGL1	1472.38
1.81765e-52	1.4667	1	0.995	5.24684e-48	Prelineage	NDUFAB1	5308.96
2.0822e-52	1.92555	1	0.832	6.01048e-48	Prelineage	PNPT1	1248.12
8.64411e-52	1.20013	0.349	0.042	2.49521e-47	Prelineage	TMIGD3	10.5524
3.07312e-51	1.54449	1	0.713	8.87087e-47	Prelineage	UPP1	1919.27
6.02627e-51	1.63621	1	0.834	1.73954e-46	Prelineage	CIB1	620.244
8.31148e-51	1.87041	0.984	0.537	2.39919e-46	Prelineage	UBASH3B	276.442
8.88494e-51	2.3643	0.481	0.087	2.56473e-46	Prelineage	CD22	8.86602
1.19471e-50	2.05321	0.961	0.517	3.44864e-46	Prelineage	FNIP2	135.825
1.74462e-50	1.45701	0.682	0.176	5.03603e-46	Prelineage	BHMT	40.8135
4.08888e-50	2.28591	0.992	0.728	1.1803e-45	Prelineage	LPCAT3	1449.48
5.01136e-50	1.86056	1	0.685	1.44658e-45	Prelineage	TMBIM1	1011.53
3.36961e-49	2.63264	0.992	0.648	9.72672e-45	Prelineage	SLC35F6	1126.57
1.2438e-48	2.54689	0.899	0.431	3.59036e-44	Prelineage	EGFL8	70.3116
5.17346e-48	2.44248	0.907	0.409	1.49337e-43	Prelineage	INPP5D	156.361
9.84979e-48	1.89723	0.938	0.413	2.84324e-43	Prelineage	NMU	158.546
1.00618e-47	1.99019	0.969	0.495	2.90443e-43	Prelineage	NEIL2	107.356
3.70087e-47	2.71487	0.984	0.799	1.06829e-42	Prelineage	BRD3	1399.91
1.24765e-46	1.47928	1	0.904	3.60148e-42	Prelineage	WARS	3218.33
3.52825e-46	1.45151	1	0.895	1.01847e-41	Prelineage	SLC25A39	4392.96
4.29714e-46	1.97065	0.977	0.567	1.24041e-41	Prelineage	SORBS1	356.049
4.4247e-46	1.83501	0.961	0.488	1.27723e-41	Prelineage	TMC7	116.558
5.15458e-46	2.79031	0.86	0.364	1.48792e-41	Prelineage	NLRP12	80.78
6.33223e-46	1.88002	1	0.864	1.82786e-41	Prelineage	APOC1	2148.61
7.11062e-46	1.7445	1	0.688	2.05255e-41	Prelineage	LASP1	903.247
7.93266e-46	1.87246	0.992	0.79	2.28984e-41	Prelineage	SYNGR2	1210.09
9.09335e-46	1.78705	0.961	0.591	2.62489e-41	Prelineage	ETHE1	161.534
1.32343e-45	3.34337	0.829	0.371	3.8202e-41	Prelineage	SLC46A1	115.467
3.44025e-45	1.74497	0.69	0.182	9.93062e-41	Prelineage	ANKRD55	18.6393
3.44534e-45	1.85632	0.891	0.43	9.94533e-41	Prelineage	TRIM8	58.5692
6.6701e-45	2.50309	0.806	0.35	1.92539e-40	Prelineage	XAGE3	56.7095
8.46697e-45	2.16759	0.984	0.643	2.44408e-40	Prelineage	MUL1	429.538
8.32855e-44	1.43856	1	0.683	2.40412e-39	Prelineage	ATP1B1	422.26
1.15191e-43	2.21693	0.915	0.453	3.3251e-39	Prelineage	KLF8	113.844
1.34421e-43	1.56229	0.938	0.496	3.88019e-39	Prelineage	WDR25	157.18
1.36571e-43	0.437376	0.116	0.004	3.94225e-39	Prelineage	PPDPFL	0.395036
1.82302e-43	1.8133	0.992	0.648	5.26232e-39	Prelineage	FUCA1	346.684
2.30363e-43	1.56721	0.775	0.265	6.64965e-39	Prelineage	RRAD	70.6282
3.93737e-43	1.36684	0.953	0.525	1.13656e-38	Prelineage	SUSD2	607.376
1.34033e-42	1.50158	1	0.851	3.869e-38	Prelineage	CCNDBP1	1202.14
1.47008e-42	1.92412	0.961	0.582	4.24354e-38	Prelineage	RCBTB1	277.257
1.58451e-42	1.51363	1	0.743	4.57384e-38	Prelineage	BARD1	513.365
2.07064e-42	1.31987	0.822	0.335	5.97712e-38	Prelineage	FBXO6	55.8461
8.21659e-42	1.80305	0.682	0.204	2.3718e-37	Prelineage	CNTN6	11.3167
1.92381e-41	2.44029	0.411	0.077	5.55328e-37	Prelineage	CD300LF	8.66308
2.22433e-41	2.16337	0.667	0.223	6.42075e-37	Prelineage	ELMOD1	24.6188
2.84963e-41	0.842487	0.977	0.602	8.22573e-37	Prelineage	CLDN10	2900.92
3.53075e-41	1.13535	0.899	0.408	1.01919e-36	Prelineage	C19orf33	18.2977
3.2719e-40	1.83214	1	0.828	9.44468e-36	Prelineage	CD320	1353.45
6.2984e-40	2.81364	0.659	0.205	1.8181e-35	Prelineage	DUSP9	25.088
1.15416e-39	1.95205	0.736	0.255	3.33161e-35	Prelineage	NACC2	11.8648
1.24937e-39	1.13023	0.961	0.526	3.60644e-35	Prelineage	PCGF5	89.3806
1.55797e-39	1.3376	0.969	0.619	4.49725e-35	Prelineage	NBAS	168.011
1.94058e-39	1.9088	0.977	0.765	5.60166e-35	Prelineage	NUCB1	647.351
5.02242e-39	1.22134	1	0.615	1.44977e-34	Prelineage	PINK1	191.593
8.25669e-39	1.4109	0.984	0.627	2.38338e-34	Prelineage	LRIG3	286.9
1.52276e-38	1.59158	1	0.649	4.39559e-34	Prelineage	TBCD	268.376
2.00569e-38	1.35337	1	0.87	5.78963e-34	Prelineage	MARS	2439.14
2.09782e-38	1.24461	1	0.921	6.05557e-34	Prelineage	MRPL18	993.272
4.72336e-113	3.88163	0.961	0.08	1.36345e-108	ICM	PRSS3	128.088
2.66717e-66	4.08012	0.941	0.144	7.69905e-62	ICM	SPIC	91.3704
1.25097e-60	4.51314	0.941	0.159	3.61105e-56	ICM	CEACAM6	302.936
2.55699e-51	3.91591	0.922	0.175	7.38101e-47	ICM	ITGAM	84.276
1.06105e-50	3.96705	0.392	0.026	3.06284e-46	ICM	FGF1	18.4946
6.63036e-47	2.60169	0.706	0.098	1.91392e-42	ICM	S100Z	11.421
7.91348e-47	3.14394	0.902	0.187	2.2843e-42	ICM	LAMA4	104.332
2.4689e-45	2.54204	0.725	0.114	7.12671e-41	ICM	TRIM69	37.2552
2.35216e-44	3.61471	0.98	0.263	6.78976e-40	ICM	EPHA4	371.008
2.48021e-43	3.14163	0.98	0.25	7.15938e-39	ICM	CEACAM1	207.57
5.1473e-43	0.713284	0.627	0.086	1.48582e-38	ICM	LYZ	17.9786
1.96207e-42	2.56054	0.941	0.222	5.66372e-38	ICM	NRGN	32.7045
2.11168e-40	1.51736	0.294	0.018	6.09558e-36	ICM	SLC22A7	6.21185
7.4759e-39	2.49986	0.843	0.182	2.15799e-34	ICM	ALOX5	44.5917
2.54893e-37	2.46146	0.765	0.151	7.35773e-33	ICM	FOLR3	7.36939
2.73297e-35	3.1962	1	0.344	7.88899e-31	ICM	IFI16	518.331
1.72335e-34	1.64665	0.49	0.061	4.97463e-30	ICM	SRARP	9.38021
3.00872e-34	1.43057	0.412	0.042	8.68497e-30	ICM	KLK6	23.0313
5.70069e-32	2.51913	0.784	0.187	1.64556e-27	ICM	PLCB4	32.7816
7.32783e-32	3.83028	1	0.654	2.11525e-27	ICM	CHST12	907.714
3.30915e-31	3.21057	0.863	0.235	9.55219e-27	ICM	CACNA2D2	32.3827
7.32033e-31	2.67857	0.667	0.142	2.11309e-26	ICM	CYP2F1	7.89382
3.84431e-30	2.29896	0.961	0.315	1.1097e-25	ICM	NRBP2	47.1063
1.84809e-28	3.37172	1	0.597	5.33471e-24	ICM	CBFA2T2	577.985
7.46619e-28	3.17225	0.98	0.435	2.15519e-23	ICM	ACADS	265.733
5.77049e-27	2.85308	1	0.732	1.66571e-22	ICM	TSPAN13	751.733
6.79057e-27	2.13379	0.51	0.086	1.96016e-22	ICM	SLITRK2	8.37252
8.90277e-27	3.82943	0.431	0.061	2.56987e-22	ICM	AICDA	33.4703
1.10625e-26	2.81937	1	0.542	3.1933e-22	ICM	AARS2	221.601
1.24147e-26	1.96099	0.549	0.105	3.58364e-22	ICM	GLTPD2	6.37078
5.74366e-26	2.5537	0.98	0.471	1.65796e-21	ICM	GPRC5C	504.472
1.7631e-25	2.18641	0.569	0.111	5.08938e-21	ICM	ZNF467	12.0753
3.47475e-25	2.59513	1	0.606	1.00302e-20	ICM	ENTPD6	559.909
3.80253e-25	3.59828	1	0.465	1.09764e-20	ICM	MYCL	341.155
6.73739e-25	2.37915	0.922	0.384	1.94481e-20	ICM	LARP6	107.154
1.25125e-24	1.43081	0.255	0.023	3.61187e-20	ICM	DMRTA2	2.40682
1.74875e-24	1.92514	1	0.736	5.04793e-20	ICM	PGM2	555.127
2.0745e-24	3.08745	0.961	0.464	5.98825e-20	ICM	DOCK6	149.348
1.27416e-23	2.08941	0.765	0.227	3.67799e-19	ICM	ACPP	57.0996
2.41776e-23	2.54574	0.882	0.362	6.9791e-19	ICM	AIFM2	71.5234
3.39704e-23	2.3237	1	0.608	9.80589e-19	ICM	FANCA	210.113
3.47305e-23	3.45739	0.745	0.225	1.00253e-18	ICM	TMEM86A	96.404
6.40533e-23	1.33034	0.216	0.018	1.84896e-18	ICM	VSTM2A	2.59297
9.82526e-23	2.37682	0.843	0.335	2.83616e-18	ICM	EGFLAM	119.937
2.70461e-22	0.334562	0.549	0.115	7.80714e-18	ICM	AK8	3.32546
1.58912e-21	2.48653	1	0.941	4.58714e-17	ICM	SELENOT	4773.41
2.90768e-21	2.43624	0.922	0.444	8.39331e-17	ICM	SIAE	135.118
4.48017e-21	2.83283	0.549	0.124	1.29324e-16	ICM	SCUBE2	23.0563
6.85335e-21	2.00463	1	0.817	1.97829e-16	ICM	ASH2L	1080.21
6.12631e-20	2.34231	1	0.645	1.76842e-15	ICM	SLC37A4	493.218
7.52018e-20	2.84149	0.235	0.025	2.17077e-15	ICM	HGD	10.3209
1.40408e-19	1.94223	0.98	0.52	4.05301e-15	ICM	SRGAP2	63.6065
2.59235e-19	1.581	0.98	0.551	7.48308e-15	ICM	SRGAP2C	17.4965
3.52007e-19	1.98207	0.333	0.05	1.0161e-14	ICM	RCSD1	18.4604
3.67262e-19	1.49225	0.941	0.484	1.06014e-14	ICM	NBPF11	18.3894
4.21056e-19	0.536197	0.922	0.392	1.21542e-14	ICM	TTC39B	44.6515
5.62348e-19	2.15699	0.922	0.447	1.62327e-14	ICM	TCF19	72.7213
9.96494e-19	1.55286	1	0.749	2.87648e-14	ICM	DST	412.954
1.28361e-18	0.788143	0.471	0.099	3.70527e-14	ICM	ZNF503	2.30584
1.47717e-18	3.63235	0.176	0.015	4.26399e-14	ICM	GP2	15.6127
1.69755e-18	1.35167	1	0.635	4.90014e-14	ICM	PROCR	245.999
2.55507e-18	1.89455	0.98	0.653	7.37547e-14	ICM	RNF214	120.155
2.63739e-18	1.8189	0.686	0.213	7.61308e-14	ICM	VCX	17.6237
3.97529e-18	0.844265	0.216	0.023	1.14751e-13	ICM	C3orf85	0.914244
5.1149e-18	0.851248	0.863	0.389	1.47647e-13	ICM	ADORA2B	86.3402
6.98593e-18	1.41272	0.216	0.023	2.01656e-13	ICM	DNTT	2.59814
7.43312e-18	2.42786	0.804	0.353	2.14564e-13	ICM	TMEM129	44.0478
7.79826e-18	2.87265	0.294	0.044	2.25104e-13	ICM	REG1A	8.60279
9.05772e-18	5.31751	0.392	0.076	2.6146e-13	ICM	SH2D1B	86.3496
1.05869e-17	1.61551	0.863	0.387	3.05602e-13	ICM	AC007325.4	7.96466
1.53627e-17	2.04833	0.686	0.242	4.4346e-13	ICM	S1PR3	39.9857
2.19007e-17	0.721065	0.157	0.013	6.32186e-13	ICM	MNDA	1.05453
2.28096e-17	0.752838	0.824	0.305	6.58423e-13	ICM	PORCN	32.7138
2.81248e-17	1.39961	1	0.923	8.1185e-13	ICM	NRBP1	2024.95
5.83166e-17	0.904803	0.922	0.407	1.68337e-12	ICM	SRSF12	40.1928
6.09914e-17	2.22397	0.373	0.07	1.76058e-12	ICM	C1R	26.5663
7.89959e-17	1.38374	1	0.798	2.28029e-12	ICM	SNAPC3	279.584
1.57014e-16	1.58597	0.706	0.259	4.53238e-12	ICM	DENND1B	15.8236
3.45503e-16	2.7804	1	0.638	9.97329e-12	ICM	SPRED2	447.742
2.19827e-15	2.37047	0.176	0.019	6.34552e-11	ICM	PRSS40A	4.91355
4.97988e-15	2.93498	0.216	0.028	1.43749e-10	ICM	PRF1	9.33629
6.97792e-15	1.29802	0.647	0.227	2.01425e-10	ICM	RMDN2	16.5372
1.63114e-14	0.597019	0.118	0.009	4.70844e-10	ICM	IQCF5	0.551485
1.35972e-13	1.05467	1	0.921	3.92496e-09	ICM	REEP5	1079.2
1.50749e-13	1.8157	0.549	0.175	4.35153e-09	ICM	LRG1	13.6103
1.61281e-13	0.912899	0.882	0.408	4.65554e-09	ICM	RGCC	57.0519
2.13678e-13	1.26711	1	0.835	6.16802e-09	ICM	SAMM50	475.267
2.79545e-13	0.710517	0.706	0.288	8.06936e-09	ICM	PPM1J	35.3144
8.78089e-13	2.93017	0.157	0.018	2.53469e-08	ICM	MOGAT2	8.65298
9.36324e-13	1.40447	0.863	0.462	2.70279e-08	ICM	MAPK7	50.2925
1.10785e-12	0.293621	0.333	0.075	3.19792e-08	ICM	AL136531.2	0.400003
1.39965e-12	1.33079	0.98	0.689	4.04023e-08	ICM	RCOR3	109.412
2.14678e-12	0.34405	0.51	0.165	6.19691e-08	ICM	SLX1B	0.445903
3.24005e-12	1.16189	1	0.727	9.35273e-08	ICM	ARFGEF2	174.599
4.82363e-12	1.3745	0.961	0.641	1.39239e-07	ICM	KIFAP3	168.306
6.94061e-12	0.80578	0.804	0.379	2.00348e-07	ICM	HOXB7	13.4542
9.44871e-12	0.84657	0.216	0.035	2.72746e-07	ICM	AL160269.1	0.961696
1.04556e-11	1.04356	1	0.786	3.01811e-07	ICM	IDH3G	383.336
1.05217e-11	0.268874	0.137	0.015	3.03718e-07	ICM	ANGPTL8	0.332291
1.34934e-11	1.01836	0.98	0.735	3.89502e-07	ICM	GPR108	241.985
1.2007e-197	3.33277	0.777	0.155	3.46595e-193	Epiblast	CXCL12	70.0204
1.72203e-191	4.74103	0.972	0.504	4.97082e-187	Epiblast	TDGF1	4235.13
1.221e-176	3.11515	0.611	0.09	3.52455e-172	Epiblast	CAMKV	43.1501
4.23375e-168	3.55289	1	0.739	1.22212e-163	Epiblast	POU5F1	4493.78
1.62903e-160	2.9245	0.949	0.438	4.70235e-156	Epiblast	GPRC5B	682.141
3.15508e-159	3.01066	0.575	0.083	9.10744e-155	Epiblast	UTF1	11.3271
1.27502e-152	1.96531	0.573	0.083	3.68047e-148	Epiblast	DCLK1	64.1805
3.98462e-142	3.09803	0.995	0.812	1.1502e-137	Epiblast	DPPA4	1746.43
3.67382e-135	2.89148	0.969	0.571	1.06049e-130	Epiblast	PMAIP1	1274.15
3.08956e-125	3.43289	0.517	0.093	8.91833e-121	Epiblast	BEND4	29.868
3.8597e-123	2.03497	0.957	0.51	1.11414e-118	Epiblast	PHLDA1	242.076
9.50491e-119	4.18162	0.465	0.077	2.74369e-114	Epiblast	CNMD	131.674
9.72044e-119	1.81231	0.68	0.179	2.8059e-114	Epiblast	PTPRZ1	154.549
1.0499e-118	3.64829	0.68	0.209	3.03063e-114	Epiblast	UNC5B	89.6488
4.18653e-118	2.93644	0.634	0.169	1.20848e-113	Epiblast	VENTX	71.1707
1.10877e-116	2.48555	0.609	0.143	3.20057e-112	Epiblast	SFRP2	450.253
1.83334e-114	1.2488	0.627	0.152	5.29211e-110	Epiblast	C9orf135	67.0789
2.5233e-114	3.6645	0.552	0.127	7.28375e-110	Epiblast	FGF4	117.707
1.97948e-111	3.31388	0.893	0.619	5.71396e-107	Epiblast	PIM2	1090.48
2.66932e-111	3.96212	0.652	0.208	7.70527e-107	Epiblast	DND1	118.603
4.67111e-110	2.11898	1	0.793	1.34836e-105	Epiblast	L1TD1	2345.48
5.22711e-105	1.96851	0.673	0.208	1.50886e-100	Epiblast	FAM124A	49.2778
1.11264e-104	5.31457	0.652	0.231	3.21175e-100	Epiblast	ZSCAN10	345.816
1.61735e-104	2.27361	0.583	0.15	4.66863e-100	Epiblast	VSNL1	113.998
5.44355e-103	4.35367	0.547	0.137	1.57134e-98	Epiblast	FGF2	51.4913
5.76147e-102	1.85798	0.997	0.885	1.66311e-97	Epiblast	UGP2	1882.2
6.27033e-102	1.81497	0.65	0.184	1.80999e-97	Epiblast	ETV1	36.8036
5.1177e-99	1.0638	0.757	0.274	1.47728e-94	Epiblast	MAP4K1	37.5944
1.80815e-98	2.4996	0.591	0.163	5.21942e-94	Epiblast	ADD2	53.4506
5.56977e-98	2.27288	0.783	0.297	1.60777e-93	Epiblast	SLC16A9	134.796
4.96418e-97	3.0102	0.826	0.404	1.43296e-92	Epiblast	GPM6B	250.5
8.49433e-97	2.48425	0.885	0.452	2.45197e-92	Epiblast	SLC7A3	1017.67
4.69118e-95	1.48375	0.46	0.092	1.35416e-90	Epiblast	APOBEC3D	3.98255
1.40649e-93	6.79151	0.376	0.062	4.05997e-89	Epiblast	C19orf85	167.803
3.47544e-92	1.13171	0.918	0.548	1.00322e-87	Epiblast	TUBB2B	202.509
1.59264e-90	2.85452	0.442	0.089	4.59732e-86	Epiblast	SMIM10L2A	14.6553
4.4232e-90	2.27002	0.619	0.203	1.2768e-85	Epiblast	SCNN1A	31.4944
9.10003e-88	1.6197	0.412	0.074	2.62682e-83	Epiblast	LIM2	3.86307
1.23455e-87	1.00984	0.841	0.355	3.56366e-83	Epiblast	ZNF462	154.88
2.75918e-86	3.8017	0.977	0.841	7.96466e-82	Epiblast	TERF1	1118.98
6.17206e-85	2.27616	0.806	0.454	1.78163e-80	Epiblast	ETV4	212.333
3.49029e-83	1.76894	0.688	0.256	1.00751e-78	Epiblast	THY1	248.042
4.58517e-83	3.5674	0.637	0.245	1.32356e-78	Epiblast	PRDM14	227.72
1.05245e-82	0.273562	0.926	0.517	3.03801e-78	Epiblast	VCAN	534.739
1.77271e-82	1.37344	0.997	0.901	5.1171e-78	Epiblast	PARP1	2052.24
3.92464e-82	3.17914	0.573	0.194	1.13289e-77	Epiblast	VASH2	41.209
8.10195e-82	3.71005	0.601	0.224	2.33871e-77	Epiblast	MAN1C1	75.4722
1.3644e-81	1.56244	0.765	0.33	3.93847e-77	Epiblast	PIMREG	401.951
3.12601e-81	3.96055	0.673	0.363	9.02353e-77	Epiblast	NANOG	428.267
3.24399e-81	2.05786	0.637	0.237	9.36409e-77	Epiblast	GPR176	72.2518
4.43173e-81	3.06786	0.529	0.158	1.27926e-76	Epiblast	CDHR1	61.7305
1.44855e-80	3.23979	0.353	0.063	4.18139e-76	Epiblast	PMEPA1	12.7017
1.69564e-80	2.49537	0.425	0.092	4.89462e-76	Epiblast	KLK13	14.4114
1.28217e-79	2.40385	0.35	0.06	3.7011e-75	Epiblast	IL15	7.10283
7.66916e-79	1.72377	0.486	0.128	2.21378e-74	Epiblast	PPP2R2B	52.9464
1.23794e-78	2.3836	0.24	0.024	3.57343e-74	Epiblast	AC100868.1	4.49356
2.01867e-78	1.16086	0.872	0.473	5.82709e-74	Epiblast	DIAPH2	72.1406
1.76006e-77	6.06218	0.65	0.345	5.08058e-73	Epiblast	GDF3	2193.12
1.70431e-76	5.27978	0.363	0.072	4.91966e-72	Epiblast	HHLA1	56.9277
2.33384e-76	1.63933	0.762	0.342	6.73687e-72	Epiblast	GPC4	490.987
2.0295e-75	0.326079	0.88	0.393	5.85834e-71	Epiblast	MT1F	97.3083
6.26498e-75	3.37674	0.501	0.157	1.80845e-70	Epiblast	FBP1	93.8556
1.28436e-74	2.04791	0.844	0.559	3.70743e-70	Epiblast	TENT5B	410.91
1.44711e-74	2.22436	0.496	0.135	4.17722e-70	Epiblast	SALL2	62.3883
6.05106e-74	1.87733	0.604	0.221	1.7467e-69	Epiblast	IGSF1	89.9035
1.06914e-73	2.08558	0.655	0.255	3.08619e-69	Epiblast	DPF1	17.5631
2.21715e-73	2.86372	0.345	0.064	6.40003e-69	Epiblast	CCR8	21.1598
2.46252e-73	1.66856	0.35	0.065	7.10832e-69	Epiblast	PTCHD1	9.94795
4.60145e-73	3.04921	0.286	0.041	1.32825e-68	Epiblast	SLCO5A1	13.3566
7.75991e-73	1.4281	0.985	0.765	2.23998e-68	Epiblast	ID1	1076.1
3.15412e-72	2.52477	0.266	0.035	9.10468e-68	Epiblast	GLI2	9.01788
3.2595e-72	4.3406	0.591	0.259	9.40887e-68	Epiblast	NODAL	605.038
1.26892e-71	2.34101	0.361	0.074	3.66287e-67	Epiblast	DRAXIN	17.9184
6.14749e-71	1.66	0.974	0.863	1.77453e-66	Epiblast	MSH6	1230.39
6.76036e-71	1.88785	0.468	0.122	1.95145e-66	Epiblast	SOX9	9.67272
2.81109e-69	1.75129	0.629	0.242	8.11449e-65	Epiblast	SALL3	28.3849
3.86425e-69	1.17935	0.309	0.052	1.11545e-64	Epiblast	FXYD7	2.30098
4.59553e-69	0.806843	0.808	0.365	1.32655e-64	Epiblast	CDCA7L	211.663
2.07469e-68	2.30118	0.402	0.096	5.98879e-64	Epiblast	RPRM	10.5579
9.38697e-68	2.71484	0.757	0.427	2.70964e-63	Epiblast	PHC1	74.5498
1.12815e-67	1.98758	0.898	0.744	3.25652e-63	Epiblast	USP28	512.769
1.69478e-67	1.51511	0.261	0.036	4.89217e-63	Epiblast	C2CD4C	2.60526
2.59487e-67	1.71383	0.816	0.495	7.49034e-63	Epiblast	RND2	82.7616
5.39673e-67	0.757577	0.432	0.106	1.55782e-62	Epiblast	MT1M	3.98547
6.41919e-67	0.51956	0.992	0.723	1.85296e-62	Epiblast	MT1X	407.92
7.7992e-67	1.30972	0.916	0.679	2.25132e-62	Epiblast	FGFR1	288.733
3.71301e-66	1.24094	0.542	0.176	1.0718e-61	Epiblast	ADA2	38.2131
1.08536e-65	2.87003	0.836	0.54	3.133e-61	Epiblast	PODXL	943.121
1.16092e-64	1.9497	0.811	0.515	3.35113e-60	Epiblast	GABRB3	164.949
2.62258e-64	1.26247	0.568	0.207	7.57034e-60	Epiblast	GPR19	50.3896
2.86436e-64	0.999524	0.867	0.557	8.26825e-60	Epiblast	ZNF729	79.0592
4.63508e-64	2.74382	0.373	0.088	1.33796e-59	Epiblast	VAT1L	142.705
6.28043e-64	0.684111	0.734	0.349	1.81291e-59	Epiblast	PBX1	34.1482
1.44653e-63	4.16428	0.463	0.148	4.17557e-59	Epiblast	TNFRSF8	57.5324
1.64592e-61	0.902259	0.997	0.948	4.75111e-57	Epiblast	TCEA1	338.899
2.27553e-61	1.56583	0.995	0.928	6.56853e-57	Epiblast	PSIP1	573.005
1.11876e-60	1.50223	0.55	0.198	3.22942e-56	Epiblast	SLC16A2	42.7205
7.28196e-60	2.09919	0.995	0.855	2.10201e-55	Epiblast	SEPHS1	1334.08
3.77674e-59	1.85344	0.598	0.244	1.09019e-54	Epiblast	USP44	192.304
1.12178e-58	0.427986	0.921	0.771	3.23813e-54	Epiblast	IFITM1	3460.21
9.01039e-129	5.27646	0.839	0.168	2.60094e-124	PriS	SCG3	893.065
8.83687e-109	4.44637	0.54	0.064	2.55085e-104	PriS	TBXT	946.273
8.85616e-99	2.84693	0.747	0.153	2.55642e-94	PriS	NTS	1030.78
9.82968e-96	3.62487	0.759	0.174	2.83744e-91	PriS	CCDC160	68.1669
6.67327e-89	3.57418	0.994	0.82	1.92631e-84	PriS	TSTD1	2516.07
6.22218e-88	2.8802	0.856	0.262	1.7961e-83	PriS	CRABP1	591.126
4.69519e-85	3.11282	1	0.995	1.35531e-80	PriS	ATP5PD	4507.04
4.11134e-83	3.20738	1	0.996	1.18678e-78	PriS	SNRPG	8365.77
2.73139e-80	2.76908	1	0.996	7.88443e-76	PriS	SEM1	6463.25
3.71075e-80	2.56809	1	0.987	1.07114e-75	PriS	MRPL42	5941.53
6.88868e-76	2.39543	1	0.995	1.98849e-71	PriS	SELENOH	3625.35
1.049e-74	2.49367	1	0.993	3.02803e-70	PriS	DPY30	2815.44
6.97803e-74	2.32729	1	0.998	2.01428e-69	PriS	NDUFA13	6889.11
1.58659e-73	2.39358	1	0.994	4.57984e-69	PriS	NDUFB4	2318.48
3.55122e-73	3.02353	0.897	0.405	1.0251e-68	PriS	OCIAD2	856.295
7.08097e-73	3.14272	0.943	0.62	2.04399e-68	PriS	UCHL1	3224.99
9.66937e-72	2.43592	1	0.815	2.79116e-67	PriS	ID3	7499.13
1.58277e-71	3.12719	1	0.998	4.56882e-67	PriS	COX7C	14576
3.98859e-71	2.21676	1	0.998	1.15135e-66	PriS	ATP5PO	15637
5.57291e-69	2.56636	1	1	1.60868e-64	PriS	NDUFA4	15236
8.54049e-68	2.19877	1	0.988	2.4653e-63	PriS	HMGB2	11522.9
1.6552e-67	1.98075	1	0.998	4.77791e-63	PriS	TRMT112	4730.55
1.10529e-65	2.33611	1	0.987	3.19052e-61	PriS	CNIH4	3355.71
6.55245e-65	2.41215	1	0.988	1.89143e-60	PriS	RPL36A	1462.24
3.34637e-63	2.82623	0.989	0.955	9.65964e-59	PriS	RPA3	1394.02
5.83797e-63	2.5337	0.822	0.32	1.68519e-58	PriS	RARRES2	877.833
3.05171e-62	2.11501	1	1	8.80906e-58	PriS	RPL41	3155.32
3.87165e-62	2.65143	0.954	0.899	1.11759e-57	PriS	MAD2L2	3450.17
1.63252e-61	2.97877	0.977	0.95	4.71244e-57	PriS	NDUFS4	1878.68
3.29349e-61	3.03578	0.644	0.18	9.50698e-57	PriS	PPP1R1A	147.942
1.65008e-60	2.35165	1	0.997	4.76312e-56	PriS	RPS7	5795.17
7.13688e-60	2.05043	0.994	0.994	2.06013e-55	PriS	RPS10	3705.84
1.03616e-58	2.16537	0.994	0.948	2.99099e-54	PriS	FABP5	5498.41
1.75623e-58	2.07391	1	0.999	5.06953e-54	PriS	RPL9	5844.12
3.55403e-58	1.6319	1	0.995	1.02591e-53	PriS	SRSF7	9315.71
2.57049e-57	2.73671	0.868	0.429	7.41997e-53	PriS	DMKN	362.489
9.3354e-57	2.73739	0.937	0.891	2.69476e-52	PriS	GSTO1	4602.67
1.73435e-56	1.84727	1	0.996	5.00638e-52	PriS	ANAPC11	3004.79
1.1172e-55	1.79898	1	0.998	3.22491e-51	PriS	PSMB3	7875.4
1.19257e-54	2.31757	1	0.991	3.44248e-50	PriS	TXNDC17	2833.51
1.68754e-54	1.7477	1	0.999	4.87125e-50	PriS	CALM2	32808.5
3.16128e-52	2.24032	0.943	0.975	9.12536e-48	PriS	SINHCAF	3434.64
3.66997e-52	2.25144	1	0.993	1.05937e-47	PriS	LSM3	1977.91
7.37947e-52	2.18263	1	0.992	2.13016e-47	PriS	HSPE1	6568.09
1.03461e-51	1.73018	1	0.997	2.98649e-47	PriS	SSB	2035.38
1.9659e-50	2.03837	1	0.996	5.67477e-46	PriS	RPL17	7077.09
4.00319e-50	1.84262	0.994	0.996	1.15556e-45	PriS	SNRPD3	3663.59
7.283e-50	1.93286	1	0.994	2.10231e-45	PriS	TOMM5	4950.63
1.24063e-49	1.80618	0.977	0.983	3.58121e-45	PriS	LAMTOR4	2006.14
1.95654e-49	2.00547	1	0.999	5.64775e-45	PriS	UQCR10	6573.56
7.11199e-49	2.20058	0.994	0.989	2.05295e-44	PriS	NDUFB3	1620.21
1.04578e-48	3.04872	0.753	0.374	3.01875e-44	PriS	HIST1H4J	24.2078
4.70675e-48	1.81433	0.989	0.996	1.35865e-43	PriS	PSMA4	6174.28
2.84691e-47	1.70174	1	0.997	8.21788e-43	PriS	NDUFA6	4714.34
3.70156e-47	2.11209	1	0.998	1.06849e-42	PriS	NOP10	6203.43
3.79091e-47	2.03781	1	1	1.09428e-42	PriS	RPS27A	8948.33
1.06135e-46	3.32502	0.569	0.174	3.06368e-42	PriS	SLIT2	283.172
1.15009e-46	1.96516	0.971	0.966	3.31986e-42	PriS	MRPL39	2071.34
1.96289e-46	3.63392	0.402	0.081	5.66607e-42	PriS	TCEAL2	79.1146
1.97925e-46	1.80721	0.994	0.998	5.7133e-42	PriS	ROMO1	2772
2.07345e-46	1.88029	0.977	0.987	5.98521e-42	PriS	DDT	1085.78
4.39904e-46	1.64268	0.971	0.991	1.26983e-41	PriS	DNAJC8	2854.89
1.23868e-45	2.25668	0.966	0.939	3.57558e-41	PriS	FAM133B	243.826
3.3577e-45	1.96522	1	0.977	9.69233e-41	PriS	SNRPF	1784.57
6.07359e-45	1.51443	0.977	0.99	1.7532e-40	PriS	PSMB2	4897.1
1.61382e-44	2	0.977	0.93	4.65846e-40	PriS	COPS9	854.402
2.17808e-44	2.205	0.931	0.879	6.28725e-40	PriS	ABRACL	501.803
1.65194e-43	1.91129	1	0.993	4.76848e-39	PriS	RPL22	728.954
2.10569e-43	2.17797	0.971	0.945	6.07828e-39	PriS	RPAIN	1077.4
7.73217e-43	2.02535	0.897	0.877	2.23197e-38	PriS	CENPU	912.138
3.38716e-42	2.29898	0.977	0.978	9.77737e-38	PriS	MRPL13	2674.48
6.00925e-42	1.91004	0.977	0.993	1.73463e-37	PriS	ENY2	1822.23
1.19582e-41	1.53294	1	1	3.45185e-37	PriS	RPS18	11781.8
1.45692e-41	2.07178	0.977	0.984	4.20554e-37	PriS	COMMD6	649.371
1.93458e-41	2.46164	0.96	0.961	5.58435e-37	PriS	DNAJC19	870.147
2.42229e-41	3.15971	0.362	0.077	6.99218e-37	PriS	PLA2G2A	204.593
2.57825e-41	2.44534	0.943	0.981	7.44237e-37	PriS	PDHB	6948.16
3.26258e-41	2.13639	0.937	0.939	9.41777e-37	PriS	EAPP	1293.35
7.41114e-41	1.84549	0.96	0.962	2.1393e-36	PriS	ZFAND6	1544.7
2.06557e-40	1.48646	1	0.997	5.96248e-36	PriS	RPS3A	13259
3.42187e-40	1.91171	1	1	9.87756e-36	PriS	RPL35	9086.2
4.78053e-40	4.28134	0.724	0.455	1.37995e-35	PriS	FST	3164.25
1.45283e-39	1.84385	1	0.997	4.19374e-35	PriS	ATP5ME	3259.85
1.71753e-39	2.91846	0.489	0.141	4.95783e-35	PriS	C19orf81	23.4072
2.60222e-39	1.67738	1	0.992	7.51157e-35	PriS	NDUFA1	3275.08
3.50926e-39	2.37471	0.925	0.897	1.01298e-34	PriS	UBE2T	2039.29
3.74227e-39	1.39353	0.989	0.993	1.08024e-34	PriS	RPS28	663.891
5.74136e-39	3.74286	0.799	0.591	1.6573e-34	PriS	BEX2	799.144
1.10556e-38	1.77575	1	0.99	3.1913e-34	PriS	DBI	4929.77
1.12364e-38	1.75024	1	0.999	3.24349e-34	PriS	COX7A2	6164.73
1.5441e-38	1.76247	0.948	0.922	4.4572e-34	PriS	MAD2L1	2014.77
3.40748e-38	2.35959	1	0.987	9.83603e-34	PriS	HIST1H4C	57874.9
8.01342e-38	2.09838	0.994	0.975	2.31315e-33	PriS	CKS2	3843.44
1.43176e-37	1.85637	0.943	0.922	4.13291e-33	PriS	TXNL4A	926.641
1.9096e-37	2.24927	0.925	0.952	5.51226e-33	PriS	RPL26L1	709.869
2.46345e-37	2.16924	0.977	0.947	7.111e-33	PriS	COX20	304.043
2.53168e-37	1.46519	1	0.976	7.30794e-33	PriS	NME1	5401.27
3.03891e-37	1.87304	0.966	0.966	8.77211e-33	PriS	BTF3L4	1385.43
4.81267e-37	1.30146	1	1	1.38923e-32	PriS	RPL5	15569.8
5.33494e-37	1.01971	0.994	0.988	1.53999e-32	PriS	TUBA1B	32338.6
2.89051e-55	6.65055	0.333	0.016	8.34374e-51	Amnion	DIRAS2	125.668
6.45548e-51	12.2687	0.562	0.057	1.86344e-46	Amnion	GABRP	12083.8
4.59958e-34	6.24082	0.771	0.182	1.32771e-29	Amnion	ISL1	1051.45
2.69483e-32	6.11082	0.938	0.415	7.7789e-28	Amnion	DLX5	2791.33
3.67129e-32	4.97573	1	0.702	1.05975e-27	Amnion	TMEM54	6306.8
2.27467e-27	4.17111	0.271	0.023	6.56606e-23	Amnion	UPK3B	40.2278
1.25029e-26	6.07882	0.604	0.134	3.60909e-22	Amnion	UPK2	247.054
1.44408e-26	2.82603	1	0.847	4.16847e-22	Amnion	CLDN6	3154.15
1.90791e-19	5.23185	0.271	0.033	5.50738e-15	Amnion	WNT4	95.6753
6.88548e-18	3.6968	0.333	0.052	1.98756e-13	Amnion	SYNDIG1	125.215
4.35157e-17	5.3499	0.333	0.056	1.25612e-12	Amnion	IGFBP5	107.951
8.47969e-17	3.51638	0.854	0.624	2.44775e-12	Amnion	NFIL3	1580.77
9.4675e-16	3.45569	0.312	0.053	2.73289e-11	Amnion	PCDH11Y	45.4758
1.27454e-15	5.06351	0.729	0.4	3.67907e-11	Amnion	TMEM191B	118.339
3.26792e-15	3.20964	0.438	0.105	9.43317e-11	Amnion	PRKD1	113.525
1.2068e-14	3.59779	0.625	0.246	3.48355e-10	Amnion	SMTNL2	284.348
5.10718e-13	1.84455	0.938	0.824	1.47424e-08	Amnion	HEBP2	282.935
8.67812e-13	3.61142	0.312	0.063	2.50503e-08	Amnion	SULF1	107.027
2.30568e-12	2.14196	0.896	0.674	6.65557e-08	Amnion	YPEL3	350.653
4.40405e-12	0.385166	0.146	0.015	1.27127e-07	Amnion	SCT	0.378478
5.06832e-12	3.30796	0.188	0.025	1.46302e-07	Amnion	CACNG4	13.1961
2.65289e-11	1.77721	0.896	0.8	7.65784e-07	Amnion	LYPLAL1	272.536
2.26563e-10	2.38915	0.5	0.182	6.53997e-06	Amnion	HNMT	92.043
1.4534e-09	4.11129	0.292	0.074	4.19538e-05	Amnion	NPFF	56.0592
1.83266e-09	3.30207	0.438	0.161	5.29016e-05	Amnion	KCTD14	353.093
1.8997e-09	5.59045	0.292	0.075	5.48368e-05	Amnion	BNIPL	244.416
6.51141e-09	1.52546	0.979	0.944	0.000187958	Amnion	MESD	1279.84
1.65376e-08	4.29064	0.479	0.22	0.000477376	Amnion	STAP2	210.534
1.78031e-08	1.56509	0.938	0.894	0.000513904	Amnion	TIA1	570.949
2.41114e-08	3.39239	0.312	0.092	0.000696001	Amnion	BOC	81.7401
3.09521e-08	1.98125	0.833	0.778	0.000893464	Amnion	CPVL	792.641
1.00528e-239	4.8417	0.928	0.157	2.90183e-235	Mesoderm	APLNR	4308.5
2.94613e-189	5.45495	0.849	0.195	8.50428e-185	Mesoderm	MESP1	327.329
1.50935e-169	3.3317	0.996	0.291	4.35688e-165	Mesoderm	TMSB15A	3252.58
1.77297e-168	4.0032	0.68	0.1	5.11786e-164	Mesoderm	SAMD3	574.159
3.83393e-139	3.15198	0.978	0.465	1.1067e-134	Mesoderm	CRABP2	7087.13
1.74875e-131	2.90376	1	0.977	5.04794e-127	Mesoderm	LAPTM4B	30792.3
4.04547e-130	4.40664	0.543	0.077	1.16776e-125	Mesoderm	NPY	1219.59
7.04371e-123	6.44689	0.306	0.017	2.03324e-118	Mesoderm	RIPPLY2	92.491
1.27182e-121	5.02236	0.683	0.165	3.67122e-117	Mesoderm	ACSS3	698.727
1.72496e-118	2.05685	1	0.994	4.97926e-114	Mesoderm	PGK1	41519.4
2.41084e-116	5.29852	0.227	0.006	6.95914e-112	Mesoderm	RIPPLY1	471.008
2.70515e-116	2.04766	1	0.995	7.8087e-112	Mesoderm	STMN1	46222.9
3.19066e-112	2.04207	1	1	9.21017e-108	Mesoderm	MIF	56753.8
2.81472e-111	3.35101	0.601	0.119	8.12498e-107	Mesoderm	SHISAL2B	230.189
6.13484e-111	1.89961	1	1	1.77088e-106	Mesoderm	TPI1	112215
8.90781e-109	1.87043	1	0.999	2.57133e-104	Mesoderm	RAN	43793.3
9.89122e-106	2.40195	0.993	0.972	2.8552e-101	Mesoderm	ATRAID	6118.89
1.20122e-105	2.13953	1	1	3.46743e-101	Mesoderm	SKP1	22137.6
1.3044e-105	2.04461	1	0.966	3.76529e-101	Mesoderm	MDK	21726.4
6.94779e-105	2.23159	0.996	0.982	2.00555e-100	Mesoderm	FKBP3	4324.86
1.91507e-104	2.2534	1	0.998	5.52803e-100	Mesoderm	HSBP1	8413.26
2.93346e-104	6.15449	0.237	0.01	8.46773e-100	Mesoderm	RXRG	122.31
1.92122e-103	2.28456	1	0.99	5.54579e-99	Mesoderm	H3F3A	4352.74
4.18767e-103	1.89365	1	0.995	1.20881e-98	Mesoderm	HMGN1	3822.23
1.43936e-102	1.60357	1	1	4.15487e-98	Mesoderm	LDHA	101706
3.80048e-101	1.84737	0.996	0.997	1.09705e-96	Mesoderm	PARK7	8997.33
7.44335e-99	1.89705	1	1	2.1486e-94	Mesoderm	UBB	53252.1
1.18305e-98	2.15106	1	0.999	3.41499e-94	Mesoderm	MORF4L1	11618.4
1.25691e-97	2.37524	0.996	0.994	3.62819e-93	Mesoderm	HSP90B1	17301
4.25949e-97	2.75616	0.752	0.224	1.22954e-92	Mesoderm	IFI27L2	130.256
4.38062e-97	3.72513	0.871	0.533	1.26451e-92	Mesoderm	H2AFY2	2045.91
7.36071e-97	1.72278	1	0.998	2.12474e-92	Mesoderm	SUMO2	2762.02
1.0012e-96	2.27483	1	0.999	2.89005e-92	Mesoderm	TMA7	3293.62
5.8032e-96	5.14685	0.388	0.05	1.67515e-91	Mesoderm	PPP1R17	579.408
7.80386e-95	2.78053	0.683	0.183	2.25266e-90	Mesoderm	TMEFF1	305.396
1.3111e-94	1.87218	1	0.999	3.78463e-90	Mesoderm	HMGB1	10399
5.77334e-94	4.27806	0.212	0.009	1.66653e-89	Mesoderm	FGF3	20.5466
1.66488e-93	1.90054	1	0.997	4.80585e-89	Mesoderm	SRP9	3533.6
1.33669e-92	3.85832	0.277	0.021	3.85848e-88	Mesoderm	MSGN1	140.968
1.38461e-92	2.27001	0.986	0.89	3.99681e-88	Mesoderm	UQCC2	1738.13
5.84884e-92	2.27322	1	0.996	1.68832e-87	Mesoderm	OSTC	5408.41
7.4272e-92	1.83273	1	1	2.14394e-87	Mesoderm	COX6A1	7907.37
1.18434e-91	2.04916	0.993	0.975	3.41872e-87	Mesoderm	FAM162A	4932.85
1.48039e-91	5.68332	0.586	0.155	4.27328e-87	Mesoderm	LOX	3446.47
4.17368e-91	1.72313	1	1	1.20478e-86	Mesoderm	SRP14	14154.5
5.00906e-91	2.04912	1	0.978	1.44592e-86	Mesoderm	RPL7	35482.6
9.32686e-91	1.77481	1	1	2.69229e-86	Mesoderm	MYL6	30678.9
1.2025e-90	7.25919	0.644	0.217	3.47113e-86	Mesoderm	LEFTY2	62624.6
3.31866e-90	1.89205	0.996	0.991	9.57966e-86	Mesoderm	C4orf3	2483.93
8.17181e-90	2.72435	0.975	0.968	2.35887e-85	Mesoderm	CKS1B	6205.55
2.01242e-89	1.64755	1	1	5.80906e-85	Mesoderm	HMGN2	12599.8
2.36533e-89	2.36249	0.971	0.916	6.82776e-85	Mesoderm	ARL3	1044.69
2.55255e-89	2.13062	0.989	0.927	7.36819e-85	Mesoderm	TSPAN6	3692.61
4.71322e-89	4.14925	0.457	0.08	1.36052e-84	Mesoderm	LIN7A	173.491
1.31407e-87	1.8874	1	0.999	3.7932e-83	Mesoderm	SNRPD2	13984.7
1.62154e-87	2.22433	0.932	0.582	4.68075e-83	Mesoderm	MFAP2	3450.03
1.98885e-87	2.06752	1	0.988	5.74102e-83	Mesoderm	PET100	955.449
6.46036e-87	2.09706	0.996	0.993	1.86485e-82	Mesoderm	TMEM258	3150.39
8.73479e-87	1.52896	0.996	0.993	2.52138e-82	Mesoderm	BNIP3	6146.24
2.89063e-86	1.52884	1	0.919	8.34409e-82	Mesoderm	BEX3	5554.25
2.50786e-85	1.87126	0.982	0.978	7.2392e-81	Mesoderm	CAMTA1	788.524
3.56845e-85	2.06887	1	0.998	1.03007e-80	Mesoderm	RPL21	9921.07
1.43164e-84	2.51185	0.658	0.198	4.13259e-80	Mesoderm	CDH11	470.928
3.5793e-84	2.95428	0.583	0.145	1.0332e-79	Mesoderm	CPE	729.922
4.12487e-84	1.76085	0.996	0.991	1.19068e-79	Mesoderm	MDH1	9797.33
4.45166e-84	1.89508	1	0.998	1.28502e-79	Mesoderm	SNRPE	3594.1
6.04263e-84	1.45009	1	0.994	1.74427e-79	Mesoderm	LDHB	48290.9
2.78235e-83	1.71902	0.978	0.982	8.03152e-79	Mesoderm	H2AFV	1469.95
3.22907e-83	3.81038	0.626	0.184	9.32105e-79	Mesoderm	ZIC3	194.146
8.21788e-83	2.48343	0.532	0.112	2.37217e-78	Mesoderm	FZD2	204.35
1.1984e-81	2.16705	0.554	0.126	3.4593e-77	Mesoderm	NDUFA4L2	253.843
1.40596e-81	2.02641	0.968	0.892	4.05844e-77	Mesoderm	RCN2	1769.48
2.68312e-81	1.44156	1	0.999	7.74509e-77	Mesoderm	RPS2	15931.1
2.71391e-81	1.59865	1	0.998	7.83398e-77	Mesoderm	SUMO1	3891.82
6.9453e-81	1.75632	1	1	2.00483e-76	Mesoderm	PPIA	35581.7
7.95861e-81	1.31098	0.993	0.987	2.29733e-76	Mesoderm	PRDX2	7166.24
3.12675e-80	1.55138	1	0.999	9.02567e-76	Mesoderm	NEDD8	4216.18
5.34382e-78	1.53211	1	0.995	1.54255e-73	Mesoderm	GSTP1	52723.7
5.87844e-78	1.58535	0.978	0.928	1.69687e-73	Mesoderm	SNRPN	5152.76
6.76037e-78	1.85178	0.942	0.77	1.95145e-73	Mesoderm	CSRP2	3380.57
1.50929e-77	1.38151	0.989	0.994	4.35671e-73	Mesoderm	BANF1	1564.19
2.93057e-77	1.66495	1	0.999	8.45938e-73	Mesoderm	RBM8A	4714.3
3.97097e-77	1.1563	1	0.996	1.14626e-72	Mesoderm	TMSB4X	16387.9
4.01536e-77	2.04179	1	0.999	1.15907e-72	Mesoderm	RPS27	3504.31
5.48651e-77	1.84791	1	0.995	1.58374e-72	Mesoderm	NDUFS5	6994.87
6.18373e-77	1.95012	1	0.998	1.785e-72	Mesoderm	RPL39	791.901
7.43211e-77	1.89806	0.971	0.983	2.14535e-72	Mesoderm	GADD45GIP1	1925.34
9.97391e-77	1.54669	1	0.998	2.87907e-72	Mesoderm	ATP5IF1	2775.7
4.11651e-76	1.66465	0.986	0.927	1.18827e-71	Mesoderm	UQCRHL	38.7758
6.28422e-76	1.81848	1	0.992	1.814e-71	Mesoderm	SNRPD1	4635.44
6.822e-76	1.36273	1	1	1.96924e-71	Mesoderm	RPL18A	3325.06
1.81083e-75	1.51214	0.989	0.993	5.22714e-71	Mesoderm	ATP5MC2	1988.58
2.35287e-75	1.65041	0.996	0.999	6.79179e-71	Mesoderm	PSMA2	8680.92
2.74101e-75	2.51325	0.863	0.535	7.91219e-71	Mesoderm	SAP30	259.501
3.43578e-75	1.77649	0.95	0.956	9.91773e-71	Mesoderm	ARL2	2016.98
9.23194e-75	1.75534	0.953	0.986	2.66489e-70	Mesoderm	MEA1	2885.49
1.08928e-74	1.40874	1	0.998	3.14432e-70	Mesoderm	NDUFB8	5112.73
1.51039e-74	1.77816	0.993	0.863	4.35989e-70	Mesoderm	HMGN3	930.626
2.47551e-74	2.09118	0.975	0.977	7.14581e-70	Mesoderm	DYNLT1	2189.06
3.87075e-74	1.80309	1	0.997	1.11733e-69	Mesoderm	ELOB	5379.37
8.8809e-197	5.07059	0.745	0.04	2.56356e-192	AdvMes	CFC1B	255.647
3.3332e-174	5.53381	0.877	0.076	9.62163e-170	AdvMes	CFC1	1534.16
9.45403e-157	4.3424	0.66	0.041	2.729e-152	AdvMes	RGS4	1999.84
2.91875e-138	5.18809	0.953	0.137	8.42525e-134	AdvMes	LIX1	4976.98
3.80936e-131	3.73031	0.642	0.048	1.09961e-126	AdvMes	HAND2	61.2062
9.01348e-113	5.09122	0.443	0.024	2.60183e-108	AdvMes	PRRX1	171.79
2.18599e-106	5.36926	0.736	0.095	6.31007e-102	AdvMes	DNAH2	581.388
5.1712e-95	5.2567	0.736	0.109	1.49272e-90	AdvMes	CYP27A1	1568.12
2.64807e-91	5.66891	0.66	0.088	7.64391e-87	AdvMes	BMPER	1609.53
4.55087e-91	5.42379	0.519	0.047	1.31365e-86	AdvMes	BMP5	350.009
9.48001e-70	4.36684	0.472	0.052	2.7365e-65	AdvMes	HTRA1	551.102
1.53911e-69	4.67133	0.991	0.471	4.44279e-65	AdvMes	HAPLN1	10731.7
1.82086e-60	4.19701	0.425	0.048	5.25609e-56	AdvMes	NDNF	184.482
4.23655e-53	3.5552	0.972	0.642	1.22292e-48	AdvMes	MLLT11	1736.12
5.18208e-53	2.93272	1	0.876	1.49586e-48	AdvMes	KRT19	257297
7.86857e-53	3.99646	0.179	0.008	2.27134e-48	AdvMes	PLSCR5	39.1741
1.09959e-52	5.12479	0.925	0.488	3.17409e-48	AdvMes	RGS5	4115.91
1.60017e-52	5.46857	0.406	0.053	4.61905e-48	AdvMes	TNC	363.172
1.37456e-47	2.63183	0.991	0.58	3.96779e-43	AdvMes	NREP	1816.65
3.25421e-47	3.6279	0.5	0.089	9.39361e-43	AdvMes	FREM1	133.324
4.2905e-46	2.69186	0.802	0.247	1.2385e-41	AdvMes	FXYD6	704.469
1.69363e-45	4.09523	0.877	0.506	4.88882e-41	AdvMes	FAM89A	1552.65
4.70642e-45	3.5642	0.387	0.054	1.35855e-40	AdvMes	SEMA3C	122.558
1.93472e-41	4.46766	0.83	0.443	5.58477e-37	AdvMes	BMP4	3335.35
2.40377e-41	4.43008	0.34	0.045	6.93871e-37	AdvMes	GUCY1A1	265.2
4.20634e-38	6.31987	0.528	0.134	1.2142e-33	AdvMes	MYL7	740.728
1.4127e-36	4.39081	0.425	0.085	4.07791e-32	AdvMes	LGR5	522.523
5.60474e-36	3.71668	0.33	0.048	1.61786e-31	AdvMes	KLHL4	162.609
6.18322e-36	3.21978	0.915	0.746	1.78485e-31	AdvMes	PKIG	1206.61
2.13065e-35	2.61665	0.962	0.706	6.15032e-31	AdvMes	PRTG	780.157
3.77675e-35	3.94009	0.943	0.842	1.0902e-30	AdvMes	CYB5A	6283
4.07506e-35	3.28571	0.519	0.128	1.17631e-30	AdvMes	PPP1R3C	337.566
2.71256e-33	3.97936	0.755	0.367	7.83007e-29	AdvMes	CGNL1	637.909
2.75909e-31	4.04046	0.547	0.166	7.96439e-27	AdvMes	DYNC1I1	448.902
2.98712e-30	3.85862	0.349	0.066	8.62263e-26	AdvMes	RELN	134.824
2.38448e-29	2.22559	0.896	0.719	6.88303e-25	AdvMes	MSX2	1701.53
6.11745e-29	4.12246	0.434	0.107	1.76586e-24	AdvMes	SEMA3E	160.596
3.72325e-28	3.55545	0.415	0.097	1.07475e-23	AdvMes	MCOLN3	267.117
1.18008e-27	3.55614	0.745	0.459	3.40642e-23	AdvMes	PMP22	1254.18
2.63414e-27	2.23025	0.934	0.892	7.60372e-23	AdvMes	FAM213A	1339.56
3.77714e-27	2.99981	0.755	0.42	1.09031e-22	AdvMes	CNTNAP2	686.677
6.90322e-26	4.39951	0.764	0.557	1.99268e-21	AdvMes	TMEM185A	930.523
1.24121e-25	2.9149	0.198	0.024	3.58287e-21	AdvMes	LY6G6D	15.6965
1.8387e-25	1.51544	0.943	0.927	5.3076e-21	AdvMes	MARCKSL1	2357.19
3.80075e-25	3.53854	0.425	0.115	1.09713e-20	AdvMes	AMIGO2	193.761
5.30875e-24	3.99465	0.302	0.061	1.53242e-19	AdvMes	HOXB1	50.2542
9.04772e-24	3.07837	0.528	0.197	2.61171e-19	AdvMes	APLF	115.399
1.38803e-23	2.9729	0.302	0.06	4.0067e-19	AdvMes	NXPH2	37.6885
2.04404e-23	2.38448	0.792	0.495	5.90031e-19	AdvMes	TCF4	455.009
5.52463e-23	2.64676	0.651	0.303	1.59474e-18	AdvMes	PTPN13	332.841
1.88615e-22	2.74098	0.821	0.743	5.44457e-18	AdvMes	CHIC2	253.742
7.13432e-22	3.12339	0.811	0.762	2.05939e-17	AdvMes	CMTM7	1715.92
8.06648e-22	2.45453	0.858	0.866	2.32847e-17	AdvMes	SERINC3	1946.82
1.24937e-21	3.53293	0.396	0.115	3.60643e-17	AdvMes	TENM4	110.207
1.31506e-21	4.86306	0.264	0.053	3.79605e-17	AdvMes	PGA5	76.8024
2.58737e-21	1.60399	0.943	0.947	7.46869e-17	AdvMes	FDPS	4383.58
7.9245e-20	2.66031	0.736	0.482	2.28749e-15	AdvMes	RHOBTB3	354.525
1.17004e-19	3.5774	0.5	0.202	3.37744e-15	AdvMes	MSX1	207.729
1.77386e-19	4.16534	0.113	0.01	5.12042e-15	AdvMes	PLPPR4	24.405
1.91705e-19	3.12395	0.17	0.023	5.53376e-15	AdvMes	PLPPR5	26.7348
4.72356e-19	1.4712	0.906	0.95	1.3635e-14	AdvMes	RTCB	3454.33
9.65176e-18	2.53771	0.689	0.431	2.78608e-13	AdvMes	ABCA7	144.568
2.38761e-17	1.98046	0.811	0.837	6.89207e-13	AdvMes	ERCC1	781.936
4.72668e-16	2.76732	0.16	0.026	1.3644e-11	AdvMes	FGF10	20.834
5.95791e-16	0.672403	0.085	0.552	1.71981e-11	AdvMes	HOMER1	27.983
9.16492e-16	1.7559	0.858	0.877	2.64555e-11	AdvMes	SVBP	206.566
1.16483e-15	2.63339	0.509	0.246	3.36239e-11	AdvMes	CD74	204.307
1.22278e-15	0.737687	0.075	0.529	3.52968e-11	AdvMes	POLL	32.021
6.05288e-15	1.88523	0.83	0.873	1.74722e-10	AdvMes	RALY	712.655
6.12477e-14	0.473424	0.094	0.539	1.76798e-09	AdvMes	FAM168A	18.2262
6.67322e-13	1.60651	0.792	0.813	1.92629e-08	AdvMes	NT5C3B	711.138
2.66432e-12	1.29396	0.849	0.905	7.69083e-08	AdvMes	NUP107	1012.2
2.70048e-12	2.92648	0.462	0.244	7.79522e-08	AdvMes	HOMER3	140.514
8.46745e-12	2.09517	0.217	0.058	2.44422e-07	AdvMes	BHLHE41	14.683
1.11762e-11	1.84303	0.726	0.691	3.22612e-07	AdvMes	PAAF1	568.028
2.10684e-11	1.82235	0.434	0.212	6.08161e-07	AdvMes	NUDT11	127.55
2.44666e-11	1.8753	0.792	0.806	7.06253e-07	AdvMes	NQO2	651.347
3.08434e-11	1.7332	0.764	0.805	8.90324e-07	AdvMes	RP9	145.915
3.63901e-11	0.889146	0.406	0.174	1.05044e-06	AdvMes	GTF2IRD2	4.00702
1.01945e-10	1.63426	0.764	0.827	2.94275e-06	AdvMes	DGCR6L	472.306
2.40462e-10	1.05364	0.896	0.949	6.94119e-06	AdvMes	DRG1	1830.41
2.53043e-10	1.78768	0.792	0.815	7.30435e-06	AdvMes	DCTN3	405.125
2.64885e-10	1.64352	0.802	0.797	7.64617e-06	AdvMes	BCKDK	858.617
3.54121e-10	1.30641	0.236	0.66	1.02221e-05	AdvMes	DPH6	109.189
3.90064e-10	3.97312	0.132	0.027	1.12596e-05	AdvMes	CDX4	130.248
4.57205e-10	2.49134	0.594	0.436	1.31977e-05	AdvMes	C20orf96	87.1273
4.9682e-10	1.20337	0.821	0.87	1.43412e-05	AdvMes	PAFAH1B3	591.424
5.47926e-10	0.701606	0.226	0.633	1.58164e-05	AdvMes	GCLC	55.3772
6.33244e-10	2.03357	0.792	0.806	1.82792e-05	AdvMes	UBE2E2	360.472
1.39249e-09	1.83198	0.028	0.321	4.01957e-05	AdvMes	CBX7	5.69378
2.045e-09	0.654137	0.962	0.972	5.9031e-05	AdvMes	NOL7	410.414
2.97035e-09	1.57741	0.726	0.694	8.57421e-05	AdvMes	H1FX	47.4447
3.46537e-09	1.78586	0.736	0.809	0.000100031	AdvMes	COQ5	918.032
3.5311e-09	2.65513	0.245	0.086	0.000101929	AdvMes	ZDHHC15	64.1006
4.15199e-09	1.36425	0.84	0.895	0.000119851	AdvMes	COMMD9	811.531
6.41755e-09	1.55876	0.774	0.843	0.000185249	AdvMes	TBC1D7	392.416
9.9367e-09	1.50474	0.774	0.886	0.000286833	AdvMes	NUP93	1429.83
1.35215e-08	3.03236	0.349	0.172	0.000390312	AdvMes	CDK14	58.4326
1.02914e-293	8.44752	0.96	0.067	2.97071e-289	ExE_Mes	COL3A1	14118.2
3.86798e-288	12.6293	0.795	0.038	1.11653e-283	ExE_Mes	DCN	16121.2
3.26364e-277	11.9458	0.755	0.035	9.42082e-273	ExE_Mes	POSTN	13182.1
8.99016e-273	8.98385	0.907	0.065	2.5951e-268	ExE_Mes	LUM	97725.6
1.41915e-240	6.0549	0.828	0.056	4.09653e-236	ExE_Mes	FOXF1	393.905
9.11908e-215	9.90968	0.616	0.03	2.63231e-210	ExE_Mes	AQP1	2340.49
1.22694e-209	7.99894	0.53	0.019	3.5417e-205	ExE_Mes	MMP28	604.025
4.21786e-186	5.69848	0.914	0.111	1.21753e-181	ExE_Mes	SNAI2	6108.22
5.95238e-164	8.31185	0.715	0.072	1.71821e-159	ExE_Mes	COL6A3	1726.8
9.63592e-154	6.66108	0.411	0.016	2.7815e-149	ExE_Mes	FIBIN	278.977
1.52085e-137	6.44555	0.689	0.081	4.39008e-133	ExE_Mes	PRSS35	829.729
9.91017e-135	7.61705	0.331	0.011	2.86067e-130	ExE_Mes	WISP1	251.499
1.34951e-132	5.37831	0.914	0.19	3.89549e-128	ExE_Mes	BST2	7108.21
5.77452e-124	6.56502	0.325	0.012	1.66687e-119	ExE_Mes	COLEC10	506.761
1.36479e-116	4.10522	0.563	0.059	3.93962e-112	ExE_Mes	IFIT1	857.147
2.41487e-115	6.21743	0.331	0.015	6.97077e-111	ExE_Mes	COPZ2	96.0809
1.33156e-114	11.6871	0.444	0.034	3.84368e-110	ExE_Mes	SLC5A12	6074.81
2.18922e-113	5.2753	0.934	0.252	6.31941e-109	ExE_Mes	COL1A2	3159.45
2.19167e-107	6.96464	0.868	0.229	6.32646e-103	ExE_Mes	FRZB	28097.7
4.999e-107	3.35104	0.967	0.269	1.44301e-102	ExE_Mes	VIM	2289.52
9.75543e-107	2.11464	0.98	0.321	2.816e-102	ExE_Mes	IGF2	3707.95
1.46562e-101	5.343	0.927	0.291	4.23065e-97	ExE_Mes	EMP3	1843.09
3.93025e-96	4.21965	0.748	0.143	1.13451e-91	ExE_Mes	FAM114A1	318.223
3.46131e-93	5.85354	0.682	0.129	9.99141e-89	ExE_Mes	EPHA7	455.475
5.42863e-92	6.20189	0.722	0.157	1.56703e-87	ExE_Mes	PAMR1	3212.46
2.67343e-91	4.61637	0.477	0.053	7.71713e-87	ExE_Mes	ANGPTL2	130.038
3.04017e-90	5.13883	0.921	0.352	8.77576e-86	ExE_Mes	PITX2	1569.54
7.1967e-88	8.23678	0.556	0.084	2.0774e-83	ExE_Mes	COLEC11	4120.52
1.41926e-87	5.18655	1	0.875	4.09684e-83	ExE_Mes	SPARC	47573.2
2.14245e-87	4.31672	0.98	0.484	6.18439e-83	ExE_Mes	TMEM88	6374.01
8.29863e-86	3.94969	0.987	0.43	2.39548e-81	ExE_Mes	TMEM98	8355.22
2.81967e-83	5.5478	0.854	0.29	8.13926e-79	ExE_Mes	COL1A1	1001.75
2.56163e-81	4.34443	0.669	0.138	7.3944e-77	ExE_Mes	COL5A1	171.973
9.28559e-81	7.0412	0.212	0.008	2.68038e-76	ExE_Mes	PDZRN4	185.216
1.0239e-80	5.55074	0.404	0.043	2.95558e-76	ExE_Mes	MAB21L2	137.701
5.45952e-77	7.3296	0.437	0.055	1.57595e-72	ExE_Mes	PLAT	1455.56
4.80157e-75	5.55088	0.424	0.05	1.38602e-70	ExE_Mes	ISLR	194.741
4.54013e-74	4.0847	1	0.887	1.31055e-69	ExE_Mes	IFITM3	25677.9
1.36392e-73	4.12718	0.325	0.027	3.9371e-69	ExE_Mes	RGS1	266.319
9.82039e-73	6.11656	0.689	0.176	2.83475e-68	ExE_Mes	COL6A2	348.283
1.73341e-72	5.88682	0.371	0.04	5.00366e-68	ExE_Mes	CD248	133.454
2.004e-72	4.6259	0.907	0.378	5.78475e-68	ExE_Mes	COL6A1	582.516
3.89833e-72	3.27327	0.993	0.85	1.12529e-67	ExE_Mes	CD99	4218.63
2.33208e-71	3.8593	0.927	0.453	6.73179e-67	ExE_Mes	TIMP1	2115.27
6.32688e-71	5.48004	0.821	0.321	1.82632e-66	ExE_Mes	ACTC1	23972.6
9.68318e-71	4.38109	0.45	0.063	2.79515e-66	ExE_Mes	HOXB5	80.6846
3.73718e-70	7.0082	0.417	0.055	1.07878e-65	ExE_Mes	HHIP	1401.97
2.17071e-68	3.23047	0.987	0.822	6.26596e-64	ExE_Mes	NME4	3834.01
7.34726e-68	3.21048	0.974	0.692	2.12086e-63	ExE_Mes	BAMBI	8277.58
3.72024e-67	6.23322	0.675	0.19	1.07388e-62	ExE_Mes	IGFBP3	18215.4
1.85756e-66	2.65668	1	0.995	5.36204e-62	ExE_Mes	SEPT7	5569.31
8.83608e-66	4.27637	0.993	0.954	2.55062e-61	ExE_Mes	MEST	43882.9
2.03696e-65	6.67485	0.576	0.127	5.8799e-61	ExE_Mes	SVEP1	641.274
1.39225e-64	2.72824	0.98	0.787	4.01887e-60	ExE_Mes	CALD1	1609.97
5.6616e-64	4.44612	0.722	0.225	1.63428e-59	ExE_Mes	CREB3L1	174.609
1.2758e-63	2.74211	0.993	0.713	3.68272e-59	ExE_Mes	B2M	7959.43
2.47889e-63	5.53914	0.755	0.277	7.15557e-59	ExE_Mes	CTHRC1	1675.27
3.19663e-62	1.86703	0.947	0.52	9.22739e-58	ExE_Mes	TFPI	1805.66
1.63255e-60	1.56227	0.881	0.374	4.71253e-56	ExE_Mes	MMP2	1950.53
2.34546e-60	5.44564	0.762	0.273	6.7704e-56	ExE_Mes	PCOLCE	1034.41
6.53805e-60	6.324	0.305	0.032	1.88727e-55	ExE_Mes	MASP1	233.943
1.21511e-59	3.30543	0.914	0.463	3.50754e-55	ExE_Mes	RBP1	3142.51
5.82784e-59	6.05179	0.609	0.165	1.68227e-54	ExE_Mes	TGFBI	4527.65
1.02725e-58	4.43387	0.603	0.152	2.96527e-54	ExE_Mes	EFEMP2	887.047
1.10572e-58	4.32347	0.795	0.321	3.19178e-54	ExE_Mes	SDC2	1107.32
2.36359e-58	4.69711	0.291	0.03	6.82274e-54	ExE_Mes	HOXC8	32.523
3.6276e-58	3.71604	0.96	0.751	1.04714e-53	ExE_Mes	FBLN1	7036.61
5.0879e-58	4.73091	0.702	0.234	1.46867e-53	ExE_Mes	MYL4	2210.02
7.23114e-57	5.65183	0.848	0.486	2.08734e-52	ExE_Mes	GSTM3	3045.46
1.28376e-56	3.08709	0.993	0.93	3.70569e-52	ExE_Mes	ANXA2	65890.2
2.60919e-56	2.99395	0.96	0.749	7.53168e-52	ExE_Mes	TMEM141	1118.86
4.89652e-56	2.54688	0.993	0.956	1.41343e-51	ExE_Mes	EIF4EBP1	6022.61
8.03459e-56	8.00861	0.351	0.049	2.31927e-51	ExE_Mes	ANGPTL6	629.806
1.13596e-55	5.55905	0.457	0.087	3.27907e-51	ExE_Mes	DDR2	184.138
1.40145e-55	5.37983	0.636	0.194	4.04542e-51	ExE_Mes	COL5A2	269.811
2.35861e-54	5.20155	0.477	0.095	6.80837e-50	ExE_Mes	MFAP4	1661.21
1.32108e-52	3.15236	0.351	0.051	3.81342e-48	ExE_Mes	CDC42EP5	10.775
1.63314e-51	4.34707	0.649	0.205	4.71423e-47	ExE_Mes	PDLIM4	827.879
2.26772e-51	5.06901	0.775	0.398	6.54601e-47	ExE_Mes	CEBPD	503.809
4.32855e-51	2.76259	1	0.978	1.24948e-46	ExE_Mes	TMEM59	3689.8
1.68989e-50	2.55447	0.861	0.394	4.87804e-46	ExE_Mes	SERPING1	2068.45
6.21029e-50	2.96968	0.728	0.26	1.79266e-45	ExE_Mes	RND3	448.736
2.59672e-49	3.45806	0.974	0.738	7.49568e-45	ExE_Mes	FOS	14950.2
2.06178e-48	2.04741	0.967	0.673	5.95154e-44	ExE_Mes	CYBA	501.341
2.61192e-48	3.62513	0.954	0.902	7.53956e-44	ExE_Mes	ZFP36L1	5296.6
3.02582e-48	2.76461	0.901	0.613	8.73434e-44	ExE_Mes	CST3	913.509
7.52559e-48	2.87192	0.967	0.815	2.17234e-43	ExE_Mes	C4orf48	162.275
5.30511e-47	2.73862	0.881	0.541	1.53137e-42	ExE_Mes	GPC3	13959.7
7.37917e-47	3.42267	0.609	0.186	2.13007e-42	ExE_Mes	ANGPTL4	858.996
1.29826e-46	3.00186	0.947	0.91	3.74755e-42	ExE_Mes	ILK	6184.42
2.41426e-46	5.36016	0.172	0.012	6.96901e-42	ExE_Mes	TMEM119	48.259
4.26785e-46	1.89976	1	0.97	1.23196e-41	ExE_Mes	S100A11	7361.81
6.48494e-46	3.76879	0.96	0.94	1.87194e-41	ExE_Mes	SARAF	8110.13
6.57136e-46	4.30113	0.497	0.122	1.89689e-41	ExE_Mes	PCDH18	499.199
7.02724e-46	3.70541	0.861	0.551	2.02848e-41	ExE_Mes	PON2	914.719
1.22273e-45	2.94504	0.801	0.342	3.52954e-41	ExE_Mes	CCND2	971.31
2.17186e-45	2.93709	0.543	0.147	6.26928e-41	ExE_Mes	MAF	28.2963
2.97194e-45	2.64838	0.974	0.902	8.57879e-41	ExE_Mes	TPM1	5207.73
5.18215e-45	6.28871	0.166	0.011	1.49588e-40	ExE_Mes	TECRL	142.005
8.83278e-45	4.73539	0.636	0.232	2.54967e-40	ExE_Mes	NID2	801.992
1.11596e-139	4.58855	0.775	0.083	3.22134e-135	Hypoblast	CPN1	173.23
4.49676e-134	3.07264	0.833	0.099	1.29804e-129	Hypoblast	FOXA2	59.1731
1.80432e-121	4.20258	0.917	0.159	5.20834e-117	Hypoblast	HNF1B	275.928
1.14657e-108	2.72239	0.875	0.149	3.30968e-104	Hypoblast	LGALS2	63.4354
1.08737e-106	3.20009	0.833	0.137	3.1388e-102	Hypoblast	SOX17	130.883
1.95688e-103	4.2949	0.892	0.183	5.64874e-99	Hypoblast	GATA4	277.632
9.30851e-94	3.29242	0.933	0.202	2.68699e-89	Hypoblast	FLRT3	1892.31
5.66795e-92	3.97753	0.475	0.042	1.63611e-87	Hypoblast	KCNJ16	23.2964
3.73648e-91	4.11456	0.942	0.241	1.07857e-86	Hypoblast	RSPO3	1331.43
1.31575e-85	4.19924	0.392	0.029	3.79804e-81	Hypoblast	IHH	43.3733
1.45329e-84	3.69321	0.917	0.242	4.19506e-80	Hypoblast	DENND2C	160.496
9.29444e-84	3.66358	0.525	0.06	2.68293e-79	Hypoblast	SYT13	27.6622
1.67044e-82	3.45838	1	0.357	4.82191e-78	Hypoblast	COL4A1	1520.24
5.46984e-80	4.16603	0.875	0.224	1.57892e-75	Hypoblast	BMP2	344.204
9.62434e-80	1.66662	0.992	0.419	2.77816e-75	Hypoblast	APOA1	84907.6
6.40163e-79	1.58543	0.633	0.092	1.8479e-74	Hypoblast	CA4	52.3783
8.14838e-74	4.05396	0.392	0.036	2.35211e-69	Hypoblast	TNIP3	26.856
2.26403e-71	4.01411	0.908	0.312	6.53536e-67	Hypoblast	DPP4	533.513
6.70731e-70	5.166	0.767	0.211	1.93613e-65	Hypoblast	CTSE	1097.83
1.63476e-69	3.48062	0.858	0.222	4.71891e-65	Hypoblast	COL18A1	142.421
4.31645e-69	1.83829	0.292	0.019	1.24599e-64	Hypoblast	GUCA2A	3.66735
3.51567e-68	0.825297	0.967	0.353	1.01483e-63	Hypoblast	APOA2	8771.56
4.88672e-63	3.24142	0.425	0.051	1.4106e-58	Hypoblast	CLVS2	16.5142
3.24163e-62	0.546238	0.383	0.039	9.35728e-58	Hypoblast	NRG2	2.59481
6.08486e-62	3.25222	0.442	0.056	1.75646e-57	Hypoblast	ARHGEF15	23.5878
2.1524e-61	5.04505	0.642	0.143	6.21312e-57	Hypoblast	IGF1	89.1719
3.90742e-60	4.57591	0.5	0.079	1.12791e-55	Hypoblast	AL121722.1	93.3069
4.16932e-59	2.21209	0.358	0.038	1.20352e-54	Hypoblast	BCL2L15	4.49665
1.1707e-57	2.64257	0.917	0.347	3.37934e-53	Hypoblast	CDH2	449.612
1.76264e-57	2.34366	0.45	0.061	5.08802e-53	Hypoblast	COL23A1	16.4018
2.92985e-57	2.34725	0.35	0.037	8.45731e-53	Hypoblast	NPC1L1	13.8154
2.62574e-54	3.16682	0.517	0.09	7.57947e-50	Hypoblast	ZCCHC24	26.0918
4.1109e-54	4.09303	0.692	0.183	1.18665e-49	Hypoblast	VIL1	108.526
6.59622e-54	2.47131	0.258	0.02	1.90406e-49	Hypoblast	DEFA6	7.11528
1.34674e-53	3.67482	0.433	0.062	3.8875e-49	Hypoblast	DMTN	32.9022
2.25025e-53	4.77054	0.967	0.6	6.49559e-49	Hypoblast	FN1	17710.9
1.64548e-52	2.31799	0.35	0.041	4.74983e-48	Hypoblast	GCKR	4.43669
4.68929e-51	2.89898	0.892	0.4	1.35361e-46	Hypoblast	COL4A2	1066.81
2.66799e-50	3.27487	0.233	0.017	7.70142e-46	Hypoblast	ISX	11.2374
2.36659e-49	2.73149	0.475	0.082	6.83139e-45	Hypoblast	TRABD2B	18.1245
2.7842e-49	4.29681	0.792	0.284	8.03688e-45	Hypoblast	SLCO2A1	389.781
6.36047e-49	3.81765	0.667	0.182	1.83601e-44	Hypoblast	ALDH1A1	678.618
1.32994e-47	4.32497	0.708	0.216	3.839e-43	Hypoblast	SP8	42.9867
1.93077e-47	3.56707	0.842	0.347	5.57335e-43	Hypoblast	RNASE1	523.577
4.92748e-47	2.84767	1	0.782	1.42237e-42	Hypoblast	ADD3	1444.13
7.00002e-47	4.61736	0.783	0.358	2.02063e-42	Hypoblast	GPX2	4613.97
2.75864e-46	2.10915	1	0.862	7.96308e-42	Hypoblast	CKB	9474.2
1.37537e-44	1.5262	0.417	0.064	3.97015e-40	Hypoblast	TM6SF2	30.1189
1.7421e-44	3.18506	0.483	0.094	5.02875e-40	Hypoblast	CHST3	44.2751
2.0237e-44	3.24503	0.925	0.476	5.84161e-40	Hypoblast	CAMK2D	324.872
4.87851e-44	0.913726	0.567	0.129	1.40823e-39	Hypoblast	ENC1	36.5126
5.16532e-44	2.76951	0.442	0.078	1.49102e-39	Hypoblast	CREB3L3	19.3008
1.39453e-43	3.15511	0.325	0.042	4.02546e-39	Hypoblast	EDNRA	28.7923
1.98293e-43	1.10727	0.717	0.198	5.72392e-39	Hypoblast	SALL1	25.8705
5.22783e-43	2.56691	0.767	0.253	1.50907e-38	Hypoblast	P3H2	338.355
2.16225e-42	3.08112	0.842	0.415	6.24155e-38	Hypoblast	DUSP4	291.989
5.80776e-42	3.97727	0.583	0.154	1.67647e-37	Hypoblast	ANKRD1	128.511
8.49947e-42	2.75418	0.867	0.449	2.45346e-37	Hypoblast	PDGFRA	1317.4
1.65429e-41	3.36382	0.492	0.104	4.77528e-37	Hypoblast	DNAJC22	38.7521
3.77464e-41	0.638528	0.325	0.043	1.08959e-36	Hypoblast	MYL3	13.4792
4.11186e-41	2.61136	0.725	0.226	1.18693e-36	Hypoblast	GNG2	161.506
9.34282e-40	0.520268	0.142	0.007	2.6969e-35	Hypoblast	NDST4	0.455133
2.65158e-39	2.08914	0.308	0.042	7.65405e-35	Hypoblast	ABCB5	3.87033
1.3458e-38	2.51773	0.817	0.332	3.88479e-34	Hypoblast	KIT	206.227
4.40968e-38	1.08897	0.133	0.007	1.2729e-33	Hypoblast	RBP2	1.9584
6.27972e-38	1.28744	0.592	0.165	1.8127e-33	Hypoblast	PCSK1N	5.93553
2.31162e-37	3.24787	0.792	0.404	6.67273e-33	Hypoblast	LBH	438.536
2.40551e-37	5.11988	0.333	0.052	6.94374e-33	Hypoblast	AMBN	207.37
1.16918e-36	2.48031	0.658	0.209	3.37495e-32	Hypoblast	PTPN5	32.5554
1.94815e-36	1.66178	0.625	0.183	5.62354e-32	Hypoblast	PRDM1	18.7534
4.39819e-36	5.85504	0.375	0.072	1.26958e-31	Hypoblast	PIK3R5	242.743
4.84236e-36	2.04439	0.608	0.175	1.3978e-31	Hypoblast	SUSD3	85.4906
1.61898e-35	2.41996	0.933	0.513	4.67336e-31	Hypoblast	DYNLT3	191.23
9.96232e-35	2.36412	0.258	0.034	2.87572e-30	Hypoblast	CALCR	5.93155
2.08546e-34	1.84715	0.992	0.72	6.01989e-30	Hypoblast	B4GALT4	505.283
2.15216e-34	2.74203	0.45	0.107	6.21243e-30	Hypoblast	PRDM11	16.3579
7.18911e-34	1.3746	0.5	0.123	2.07521e-29	Hypoblast	PDZRN3	28.7272
1.6037e-33	3.34363	0.517	0.142	4.62924e-29	Hypoblast	FMO5	40.3753
2.58619e-33	2.93808	0.45	0.106	7.46529e-29	Hypoblast	NOG	18.6333
6.9598e-33	2.76927	0.75	0.331	2.00902e-28	Hypoblast	CMBL	103.802
7.67974e-33	2.16359	0.85	0.496	2.21683e-28	Hypoblast	EXT1	149.064
2.15831e-32	3.87085	0.675	0.247	6.23018e-28	Hypoblast	IGFBP6	1965.84
3.8079e-32	1.92297	0.75	0.32	1.09919e-27	Hypoblast	RGS9	41.1271
4.56731e-32	2.74258	0.808	0.408	1.3184e-27	Hypoblast	SRGAP1	109.836
1.70506e-31	1.71225	0.558	0.16	4.92183e-27	Hypoblast	FNDC4	63.7292
5.74148e-30	1.6847	0.533	0.154	1.65734e-25	Hypoblast	SMAD6	7.09046
8.60384e-30	2.24051	0.775	0.392	2.48358e-25	Hypoblast	SLC4A8	120.349
9.25301e-30	1.83403	0.9	0.639	2.67097e-25	Hypoblast	CADM1	717.635
2.06879e-29	0.934488	0.283	0.046	5.97176e-25	Hypoblast	THPO	5.92999
3.20455e-29	2.85014	0.875	0.636	9.25027e-25	Hypoblast	MYO9A	389.185
1.49539e-28	0.408758	0.833	0.35	4.31659e-24	Hypoblast	CERS6	68.0056
2.31239e-28	2.53831	0.667	0.256	6.67495e-24	Hypoblast	FZD7	54.9321
3.0497e-28	3.51833	0.258	0.041	8.80326e-24	Hypoblast	SLC5A9	40.2057
3.53639e-28	1.79507	0.467	0.125	1.02081e-23	Hypoblast	FOXA3	8.90977
4.97649e-28	1.94692	0.633	0.236	1.43651e-23	Hypoblast	GPR161	69.3915
1.18353e-27	1.46192	0.783	0.35	3.41637e-23	Hypoblast	FBXO17	59.9489
1.77015e-27	1.54337	0.95	0.648	5.10972e-23	Hypoblast	PCBD1	127.902
3.11448e-27	1.94694	0.908	0.724	8.99024e-23	Hypoblast	IMPAD1	462.028
5.4587e-27	1.9435	0.95	0.835	1.57571e-22	Hypoblast	TMEM123	531.059
1.11083e-26	2.20096	0.417	0.106	3.20653e-22	Hypoblast	NT5E	16.4896
0	12.2086	0.909	0.003	0	Axial Mes	C20orf85	5678.49
0	10.683	0.864	0.004	0	Axial Mes	TEKT1	1940.31
0	9.53719	0.909	0.005	0	Axial Mes	CAPSL	899.067
2.52465e-238	8.39218	0.727	0.006	7.28765e-234	Axial Mes	C6orf118	501.634
7.65214e-220	7.47021	0.727	0.007	2.20887e-215	Axial Mes	MORN5	204.708
1.46964e-199	7.74138	0.636	0.006	4.24225e-195	Axial Mes	PIH1D3	241.082
1.17597e-158	11.2209	0.955	0.022	3.39455e-154	Axial Mes	FAM183A	4223.91
7.84705e-158	8.00865	0.955	0.022	2.26513e-153	Axial Mes	TCTEX1D1	706.487
3.40157e-152	7.13932	0.909	0.02	9.81898e-148	Axial Mes	EFCAB1	636.314
1.42243e-151	8.13871	0.5	0.005	4.10599e-147	Axial Mes	FAM92B	292.211
8.41716e-139	7.41554	0.409	0.003	2.4297e-134	Axial Mes	LRRC18	171.842
1.2823e-130	8.4283	1	0.032	3.70147e-126	Axial Mes	TFF3	3783.28
1.06142e-128	6.75184	0.773	0.018	3.0639e-124	Axial Mes	TEX26	155.157
7.54794e-125	11.617	1	0.034	2.17879e-120	Axial Mes	CFAP126	8499.86
2.38255e-118	9.52324	0.955	0.032	6.87747e-114	Axial Mes	C1orf194	885.821
2.96904e-118	9.49543	0.955	0.032	8.57043e-114	Axial Mes	DRC1	2054.52
9.07532e-99	7.12544	0.5	0.009	2.61968e-94	Axial Mes	DNAI2	140.067
2.58942e-96	9.55203	0.955	0.042	7.47463e-92	Axial Mes	ENKUR	945.644
1.53052e-94	8.55949	0.773	0.026	4.418e-90	Axial Mes	CFAP161	568.789
6.40602e-91	8.02082	0.636	0.018	1.84916e-86	Axial Mes	C1orf158	271.436
1.10035e-88	9.02818	0.909	0.041	3.17627e-84	Axial Mes	ARMC3	1265.89
4.19007e-85	6.5818	0.773	0.029	1.20951e-80	Axial Mes	ADGB	222.993
9.45579e-85	10.512	0.818	0.034	2.72951e-80	Axial Mes	C9orf24	1948.87
1.06842e-84	7.66377	0.636	0.019	3.08411e-80	Axial Mes	SPAG8	311.562
3.68617e-84	7.86316	0.318	0.004	1.06405e-79	Axial Mes	ANKRD66	232.418
5.13535e-84	3.81946	0.273	0.002	1.48237e-79	Axial Mes	C11orf97	13.1289
1.38776e-82	8.12244	0.955	0.05	4.00591e-78	Axial Mes	WDR63	789.748
1.19709e-75	8.91341	0.909	0.05	3.45553e-71	Axial Mes	AKAP14	989.747
3.56763e-73	8.00609	0.864	0.046	1.02983e-68	Axial Mes	CFAP77	353.741
2.70307e-72	8.33543	0.909	0.053	7.8027e-68	Axial Mes	RSPH1	723.295
1.77971e-71	5.48815	0.864	0.045	5.13732e-67	Axial Mes	TTC29	549.063
7.94432e-70	6.02405	0.864	0.048	2.29321e-65	Axial Mes	ZBBX	218.072
1.28112e-67	7.46618	0.636	0.025	3.69807e-63	Axial Mes	CFAP299	188.22
3.14947e-67	9.3262	0.864	0.051	9.09127e-63	Axial Mes	C5orf49	1203.91
1.92166e-66	5.30371	0.318	0.005	5.54707e-62	Axial Mes	C1orf87	40.6028
5.05965e-61	4.62457	0.864	0.055	1.46052e-56	Axial Mes	DYDC2	105.969
1.59784e-58	8.77152	0.909	0.068	4.61232e-54	Axial Mes	DNAH5	1635.13
2.52841e-56	7.07624	0.909	0.07	7.29851e-52	Axial Mes	C7orf57	305.017
6.18508e-56	4.48548	0.364	0.009	1.78538e-51	Axial Mes	CABCOCO1	46.0349
9.92888e-54	9.34208	0.955	0.085	2.86607e-49	Axial Mes	C11orf88	1025.33
1.37992e-53	5.83443	0.455	0.016	3.98327e-49	Axial Mes	FRMPD2	62.1379
1.13865e-52	6.00881	0.409	0.013	3.28683e-48	Axial Mes	ZNF474	102.784
2.42738e-51	6.7607	1	0.097	7.00688e-47	Axial Mes	LRRIQ1	638.286
4.06211e-51	7.99358	0.864	0.07	1.17257e-46	Axial Mes	RSPH4A	995.537
2.67314e-50	9.23309	0.864	0.072	7.71627e-46	Axial Mes	CFAP52	1158.01
1.94058e-49	5.46432	0.636	0.036	5.60169e-45	Axial Mes	MAP3K19	48.1698
3.48974e-49	4.66003	0.545	0.025	1.00735e-44	Axial Mes	TMEM190	70.3996
5.54353e-48	5.37919	0.182	0.002	1.6002e-43	Axial Mes	AGR3	40.6724
7.70202e-48	5.98494	0.727	0.051	2.22327e-43	Axial Mes	DYNLRB2	86.8943
3.58353e-47	7.70906	0.864	0.077	1.03442e-42	Axial Mes	CHRD	416.302
2.07855e-44	4.45484	0.5	0.024	5.99993e-40	Axial Mes	C1orf141	22.8748
9.93215e-44	7.99505	0.727	0.056	2.86702e-39	Axial Mes	ROPN1L	641.925
1.92672e-43	5.99595	0.682	0.049	5.56166e-39	Axial Mes	DNAH6	147.261
4.65791e-43	6.04768	0.5	0.025	1.34455e-38	Axial Mes	PACRG	104.825
1.10799e-42	7.41768	0.545	0.03	3.19832e-38	Axial Mes	PRSS1	416.425
1.14837e-42	10.5844	0.727	0.058	3.31487e-38	Axial Mes	ZMYND10	2988.02
5.2136e-42	7.29499	0.5	0.025	1.50496e-37	Axial Mes	ADAMTS16	420.675
6.17718e-40	6.13764	0.682	0.053	1.78311e-35	Axial Mes	DCDC1	159.001
1.17119e-39	6.69901	0.864	0.093	3.38075e-35	Axial Mes	CFAP43	435.791
8.34187e-39	6.77101	0.409	0.018	2.40796e-34	Axial Mes	SLC22A8	412.42
5.8547e-38	7.96049	0.636	0.049	1.69002e-33	Axial Mes	EFCAB12	353.581
6.03436e-38	7.48734	0.636	0.049	1.74188e-33	Axial Mes	LMLN2	1006.08
1.32618e-37	9.61386	0.864	0.101	3.82815e-33	Axial Mes	SPAG6	2647.31
3.80642e-37	4.03406	0.591	0.042	1.09876e-32	Axial Mes	F13A1	1223.76
9.36424e-37	5.4363	0.909	0.113	2.70308e-32	Axial Mes	SPOCK3	1932.73
2.89709e-36	8.57079	0.818	0.093	8.36275e-32	Axial Mes	CFAP206	760.101
9.37645e-36	4.07623	0.227	0.006	2.70661e-31	Axial Mes	C2orf70	16.5171
3.80258e-34	5.15645	0.636	0.054	1.09765e-29	Axial Mes	JHY	94.2669
1.22729e-33	5.99963	0.5	0.033	3.5427e-29	Axial Mes	VWA3B	118.743
3.26293e-32	5.79475	0.773	0.088	9.41876e-28	Axial Mes	LGI1	1260.81
5.63275e-32	7.04522	0.909	0.138	1.62595e-27	Axial Mes	CFAP45	739.936
1.14046e-30	9.09105	0.773	0.098	3.29205e-26	Axial Mes	PPP1R32	915.599
1.20257e-30	6.92742	0.909	0.145	3.47134e-26	Axial Mes	CCDC13	229.249
1.43875e-30	5.20283	0.5	0.036	4.15308e-26	Axial Mes	ADRB2	187.947
1.47687e-30	7.24443	0.955	0.17	4.26315e-26	Axial Mes	PPIL6	435.791
7.28568e-30	7.46239	0.5	0.037	2.10308e-25	Axial Mes	TNFRSF11B	1792.87
2.73339e-29	6.50636	0.682	0.075	7.89019e-25	Axial Mes	UBXN10	778.321
7.24332e-29	5.48259	0.409	0.025	2.09086e-24	Axial Mes	BCHE	230.601
1.01411e-28	4.45515	0.682	0.077	2.92733e-24	Axial Mes	LRRC9	28.1352
5.4982e-28	7.4892	0.864	0.144	1.58711e-23	Axial Mes	CCDC65	806.226
7.47548e-28	3.29505	0.182	0.005	2.15787e-23	Axial Mes	TCP11X2	10.0402
2.08143e-27	4.8527	0.455	0.033	6.00825e-23	Axial Mes	SIX3	64.6708
2.18043e-27	5.97328	0.864	0.147	6.29404e-23	Axial Mes	CFAP53	121.982
2.56697e-27	4.07543	0.273	0.011	7.40981e-23	Axial Mes	LRRC10B	22.7641
5.17407e-27	6.16526	0.409	0.027	1.49355e-22	Axial Mes	C2orf50	79.1857
1.24052e-26	6.52068	0.318	0.016	3.58088e-22	Axial Mes	TTLL6	120.113
1.61102e-26	5.93983	1	0.236	4.65036e-22	Axial Mes	OSCP1	1791.96
6.0151e-26	5.00182	0.545	0.051	1.73632e-21	Axial Mes	FAM47E	134.872
7.45518e-26	5.60761	0.909	0.173	2.15201e-21	Axial Mes	PIH1D2	425.232
1.18811e-24	7.11893	0.682	0.093	3.4296e-20	Axial Mes	NME9	195.544
3.09078e-24	7.33736	0.727	0.111	8.92186e-20	Axial Mes	SPAG17	347.656
9.0388e-24	6.64912	0.591	0.069	2.60914e-19	Axial Mes	CFAP65	163.846
1.50385e-23	7.20333	0.455	0.039	4.341e-19	Axial Mes	MAP6	421.419
1.66011e-23	6.09493	0.909	0.203	4.79207e-19	Axial Mes	CFAP300	442.406
3.60531e-23	2.17144	0.182	0.006	1.04071e-18	Axial Mes	C2orf73	3.53156
6.67918e-23	8.67892	1	0.307	1.92801e-18	Axial Mes	PIFO	8984.82
7.62036e-23	6.41018	0.955	0.239	2.19969e-18	Axial Mes	SPATA17	552.215
2.59752e-22	4.32394	0.227	0.01	7.498e-18	Axial Mes	VWA5B1	19.7368
4.15872e-22	6.85044	0.682	0.105	1.20046e-17	Axial Mes	TTC25	484.67
4.41198e-22	5.65599	0.909	0.221	1.27356e-17	Axial Mes	CEP126	202.552
1.8699e-86	2.98266	0.509	0.026	5.39765e-82	DE	CST4	25.1834
5.57179e-72	4.62975	0.774	0.083	1.60835e-67	DE	COL4A6	261.306
8.76237e-61	5.18314	0.302	0.012	2.52935e-56	DE	CAPN9	61.6881
1.15548e-58	7.75899	0.774	0.113	3.3354e-54	DE	CST1	2188.06
5.48526e-48	3.82476	0.604	0.074	1.58337e-43	DE	TNFRSF19	191.409
3.16701e-46	4.40571	0.434	0.038	9.14188e-42	DE	RIPPLY3	64.3726
1.74161e-43	4.67383	0.415	0.037	5.02733e-39	DE	TRPC4	104.935
6.78209e-42	5.80814	0.547	0.069	1.95772e-37	DE	DKK1	1576.69
3.63508e-40	5.43248	0.472	0.054	1.0493e-35	DE	VWF	162.373
4.39108e-34	5.0306	0.66	0.135	1.26753e-29	DE	HES4	91.0008
1.56366e-31	4.03783	0.925	0.414	4.51365e-27	DE	TNNC1	301.7
2.88464e-30	3.92713	0.491	0.076	8.32681e-26	DE	NIPAL2	62.217
4.42675e-28	3.1513	0.509	0.086	1.27782e-23	DE	NTF3	114.859
9.89979e-26	3.19689	0.962	0.781	2.85767e-21	DE	PAPSS1	3087.01
3.77223e-25	2.2988	0.509	0.094	1.08889e-20	DE	DOK6	87.8922
1.16576e-24	3.23669	0.868	0.382	3.36508e-20	DE	ID4	315.313
7.57608e-23	4.52023	0.377	0.059	2.18691e-18	DE	COL2A1	128.312
8.8792e-21	3.29662	0.151	0.01	2.56307e-16	DE	FAM131C	10.3991
7.0158e-20	2.59982	0.302	0.041	2.02518e-15	DE	MOXD1	55.1199
5.55953e-19	4.24652	0.208	0.021	1.60481e-14	DE	SRY	57.5655
1.80008e-18	2.22772	0.849	0.407	5.19612e-14	DE	IFT81	197.131
6.4491e-17	3.13605	0.755	0.361	1.8616e-12	DE	VWA5A	1185.34
1.08328e-16	3.74372	0.66	0.26	3.127e-12	DE	TCN2	620.25
1.93542e-16	3.08728	0.906	0.749	5.58677e-12	DE	PGM1	2577.88
2.87431e-16	3.13415	0.264	0.04	8.297e-12	DE	ELAVL4	30.7057
6.85094e-16	1.85494	0.906	0.637	1.97759e-11	DE	BCL7C	96.7779
1.51934e-15	1.67166	0.943	0.774	4.38573e-11	DE	AGTRAP	847.819
1.76983e-15	2.6925	0.264	0.041	5.1088e-11	DE	TMEM178A	28.62
3.21782e-15	3.06922	0.811	0.472	9.28855e-11	DE	VEGFA	265.84
4.42671e-14	1.19895	0.981	0.948	1.27781e-09	DE	ARF5	1064.17
7.17162e-14	2.472	0.792	0.538	2.07016e-09	DE	NUDT14	290.266
1.69004e-13	1.57954	0.981	0.913	4.87847e-09	DE	PLEKHJ1	1243.26
1.25915e-12	1.21941	1	0.956	3.63468e-08	DE	BCAP31	1978.63
3.03647e-12	2.57926	0.66	0.322	8.76508e-08	DE	TRO	392.794
8.40408e-12	2.05344	0.849	0.694	2.42592e-07	DE	TRPT1	265.204
1.18432e-11	2.69673	0.113	0.011	3.41865e-07	DE	SGCA	9.13567
1.22236e-11	1.94487	0.868	0.68	3.52848e-07	DE	KIAA1958	215.102
6.20582e-11	1.82141	0.849	0.769	1.79137e-06	DE	PRMT2	638.351
9.08746e-11	3.94625	0.377	0.122	2.62319e-06	DE	PTGDS	24.0901
1.49229e-10	4.5448	0.132	0.016	4.30765e-06	DE	PCSK2	27.4895
2.88523e-10	3.65282	0.189	0.032	8.32849e-06	DE	RAI2	22.9187
3.8738e-10	1.43871	0.868	0.813	1.11821e-05	DE	TSR3	342.844
5.68108e-10	3.74012	0.226	0.046	1.6399e-05	DE	RASL12	108.423
5.09224e-09	1.80785	0.415	0.144	0.000146993	DE	HEPH	131.305
6.763e-09	1.6826	0.868	0.802	0.000195221	DE	CDK5RAP3	842.436
1.5602e-08	2.12622	0.774	0.654	0.000450366	DE	AKAP8L	486.441
3.3583e-290	7.96817	0.846	0.015	9.69406e-286	YSE	FABP1	496.681
4.26802e-252	12.1168	0.75	0.014	1.23201e-247	YSE	AGT	16700.8
5.58737e-191	8.53519	0.865	0.032	1.61285e-186	YSE	DPYS	917.001
6.20263e-190	7.67649	0.885	0.034	1.79045e-185	YSE	AKR1D1	465.027
1.21712e-173	7.24701	0.865	0.037	3.51335e-169	YSE	GJB1	349.604
7.94512e-158	9.4842	1	0.062	2.29344e-153	YSE	FGB	403390
9.68971e-155	9.49589	0.481	0.009	2.79703e-150	YSE	CFI	774.934
3.05126e-154	12.7252	0.885	0.046	8.80778e-150	YSE	RBP4	34927.8
6.18394e-152	12.328	0.481	0.01	1.78506e-147	YSE	PLG	5950.71
3.86062e-150	7.13825	0.788	0.036	1.11441e-145	YSE	SLC39A5	330.573
9.33998e-139	11.8358	0.712	0.031	2.69608e-134	YSE	SERPINA1	20049.4
2.29049e-135	9.66395	1	0.076	6.61172e-131	YSE	VTN	43548.7
1.65234e-131	10.3808	0.981	0.075	4.76965e-127	YSE	TTR	195598
1.51467e-130	6.47982	0.923	0.064	4.37224e-126	YSE	PLA2G12B	482.089
3.23477e-127	4.95203	0.481	0.013	9.33749e-123	YSE	ACY3	168.042
3.54849e-126	8.16311	0.923	0.068	1.02431e-121	YSE	SMLR1	848.553
2.00847e-125	6.0021	0.808	0.047	5.79766e-121	YSE	F10	621.262
3.36948e-123	10.2609	0.769	0.044	9.72634e-119	YSE	HMGCS2	7700.18
8.36745e-123	7.77723	0.962	0.077	2.41535e-118	YSE	MUSTN1	933.709
6.66791e-122	5.02643	0.635	0.028	1.92476e-117	YSE	AVP	32.7584
7.54683e-122	7.59786	0.942	0.074	2.17847e-117	YSE	MTTP	1185.44
1.48799e-120	8.08668	0.962	0.08	4.29523e-116	YSE	APOB	5281.2
3.30737e-120	6.91597	0.923	0.071	9.54706e-116	YSE	CUBN	378.333
5.78337e-120	8.16304	0.981	0.084	1.66943e-115	YSE	GSTA2	3113.75
1.26863e-117	13.0137	0.885	0.067	3.66202e-113	YSE	AFP	573019
1.00948e-113	4.59495	0.404	0.01	2.91397e-109	YSE	UPK3A	48.7724
1.03361e-113	8.1341	0.365	0.007	2.98363e-109	YSE	PRODH2	329.023
1.99943e-106	8.72785	0.942	0.09	5.77156e-102	YSE	F2	2815.21
2.60385e-102	8.0932	0.808	0.063	7.51627e-98	YSE	RNF128	710.52
8.54351e-102	6.63009	0.808	0.062	2.46617e-97	YSE	METTL7B	977.789
2.6757e-101	6.4643	0.846	0.071	7.72368e-97	YSE	CYP4X1	864.2
2.24811e-100	7.01759	0.519	0.022	6.4894e-96	YSE	GSTA1	523.618
4.32706e-97	6.24879	0.519	0.023	1.24905e-92	YSE	PAH	179.659
7.89785e-94	10.6954	0.788	0.066	2.27979e-89	YSE	FGA	12304.3
3.23373e-90	13.0099	0.692	0.05	9.33448e-86	YSE	FGG	103538
7.46423e-89	5.76298	0.788	0.068	2.15463e-84	YSE	SPTSSB	401.134
2.10082e-87	9.89236	1	0.138	6.06422e-83	YSE	APOM	40704.4
9.65199e-83	7.22866	0.846	0.093	2.78614e-78	YSE	DDC	779.526
3.57146e-80	4.20604	0.192	0.002	1.03094e-75	YSE	SLC17A1	23.8576
4.22409e-79	13.4771	0.385	0.015	1.21933e-74	YSE	AHSG	37055
4.81388e-78	7.68021	1	0.16	1.38957e-73	YSE	PDZK1	3647.51
1.74067e-67	6.30472	0.75	0.086	5.02463e-63	YSE	HPN	667.765
3.41398e-66	10.7743	0.385	0.019	9.85479e-62	YSE	G0S2	2079.52
6.2745e-66	5.34722	0.308	0.011	1.8112e-61	YSE	F7	43.2238
9.20608e-66	6.29585	0.865	0.131	2.65743e-61	YSE	AMN	361.668
1.05916e-65	6.58845	0.75	0.086	3.05737e-61	YSE	ASGR2	535.307
5.04082e-63	5.18163	0.596	0.052	1.45508e-58	YSE	CDH6	300.806
8.96009e-63	5.22594	0.577	0.05	2.58642e-58	YSE	ACOX2	444.348
6.38853e-62	6.64205	0.712	0.085	1.84411e-57	YSE	MPZL2	577.153
8.19405e-60	7.76283	0.25	0.008	2.36529e-55	YSE	MEP1A	229.725
8.52094e-60	6.26434	0.25	0.008	2.45966e-55	YSE	MAOB	84.6759
1.69441e-56	7.03032	0.192	0.004	4.8911e-52	YSE	SLC22A6	143.267
2.09013e-54	4.38608	0.462	0.035	6.03337e-50	YSE	SLC22A3	104.19
1.04844e-52	5.91129	0.519	0.048	3.02643e-48	YSE	CHST13	218.021
1.59632e-48	9.82725	0.154	0.003	4.60794e-44	YSE	SERPINA7	922.36
2.88225e-48	6.77803	0.192	0.006	8.31989e-44	YSE	C8A	109.694
5.25706e-45	5.3314	0.25	0.011	1.5175e-40	YSE	VCAM1	45.9803
1.11367e-42	3.29485	0.885	0.212	3.21471e-38	YSE	CRYM	1176.53
1.29653e-42	2.58289	0.423	0.039	3.74257e-38	YSE	APOC4-APOC2	5.53663
3.78676e-42	9.56639	0.654	0.108	1.09309e-37	YSE	APOC2	3545.17
6.10073e-42	6.43171	0.135	0.003	1.76104e-37	YSE	C8B	85.621
6.30779e-42	4.6722	0.135	0.003	1.82081e-37	YSE	ITIH1	24.5488
1.35591e-41	6.92483	0.558	0.076	3.91397e-37	YSE	ZG16	170.758
3.91269e-40	4.42982	0.827	0.19	1.12944e-35	YSE	FLRT2	275.322
3.98048e-38	3.15996	0.596	0.086	1.149e-33	YSE	SMIM24	119.473
6.0544e-38	5.32225	1	0.504	1.74766e-33	YSE	GAMT	2807.96
1.20259e-37	13.5281	0.769	0.19	3.4714e-33	YSE	TF	212970
1.24621e-36	5.43837	0.212	0.01	3.59732e-32	YSE	ASPDH	44.4689
2.86486e-36	3.97394	0.827	0.219	8.2697e-32	YSE	MAGEH1	545.665
1.07651e-35	4.61	0.269	0.018	3.10747e-31	YSE	AC126283.2	25.5541
1.34243e-35	5.57019	0.673	0.134	3.87506e-31	YSE	DPEP1	452.601
3.27824e-35	4.81097	0.135	0.004	9.46296e-31	YSE	TBX10	27.2864
3.52698e-35	5.29676	1	0.819	1.0181e-30	YSE	APOE	52479.6
3.00349e-34	5.22313	0.962	0.475	8.66987e-30	YSE	REEP6	1316.2
7.05149e-34	3.04925	0.654	0.116	2.03548e-29	YSE	LRRC75B	163.811
7.19592e-34	8.31254	0.404	0.046	2.07717e-29	YSE	GNRH2	1305.25
2.96043e-33	4.46578	1	0.787	8.54557e-29	YSE	MPC2	2486.55
3.61654e-32	6.39917	0.25	0.017	1.04395e-27	YSE	MLIP	87.9021
8.97823e-32	7.36393	0.75	0.211	2.59166e-27	YSE	CIDEB	887.791
1.11854e-31	2.5026	0.788	0.187	3.22878e-27	YSE	CHST9	211.124
1.28879e-31	9.69163	0.596	0.117	3.72021e-27	YSE	APOA4	29269.1
6.44975e-31	7.67398	0.115	0.003	1.86179e-26	YSE	RNF186	204.025
6.40691e-30	4.63415	0.5	0.079	1.84942e-25	YSE	HAAO	257.892
1.48562e-29	3.55429	0.25	0.019	4.28838e-25	YSE	CACNA2D4	19.77
2.65699e-29	3.16655	1	0.869	7.66968e-25	YSE	RCHY1	2810.8
3.31907e-29	3.61086	1	0.946	9.58083e-25	YSE	TECR	8670.56
2.66143e-28	2.85333	1	0.871	7.68248e-24	YSE	AK4	5545.91
2.72356e-28	6.7407	0.346	0.04	7.86184e-24	YSE	HSD17B2	416.321
6.06193e-28	4.57303	0.981	0.658	1.74984e-23	YSE	NEK6	3209.3
6.78465e-28	3.9843	1	0.737	1.95846e-23	YSE	EFNA1	12536.1
1.52615e-27	6.50636	0.962	0.602	4.40539e-23	YSE	ALDOC	30661.8
4.38104e-27	2.65106	0.442	0.063	1.26463e-22	YSE	KHDRBS2	47.3984
1.27429e-26	10.6781	0.288	0.029	3.67836e-22	YSE	SERPIND1	2641.42
2.89862e-26	5.48226	0.692	0.203	8.36717e-22	YSE	SPTLC3	343.639
6.87879e-26	4.96572	0.942	0.696	1.98563e-21	YSE	FKBP11	2332.87
2.1944e-25	9.54236	0.481	0.09	6.33437e-21	YSE	HPX	3006.05
2.76847e-25	4.63907	0.942	0.738	7.99147e-21	YSE	ALDH6A1	2783.79
6.18604e-25	8.65497	0.269	0.027	1.78566e-20	YSE	CYP4B1	614.047
6.51804e-25	3.13388	1	0.892	1.8815e-20	YSE	SLC25A1	6139.08
1.24243e-24	0.617218	0.192	0.013	3.5864e-20	YSE	AC013271.1	0.890055
0	4.95077	0.949	0.182	0	TE	SLC7A4	529.29
0	4.90835	0.974	0.321	0	TE	FABP3	1766.71
0	4.27933	0.835	0.153	0	TE	TRIML1	67.4411
0	4.0401	0.995	0.377	0	TE	LRP2	1908.01
0	3.89615	0.726	0.08	0	TE	C4BPB	46.7407
0	3.83155	0.969	0.331	0	TE	SUN3	141.948
0	3.67136	0.946	0.261	0	TE	ATP6V0A4	318.889
0	3.5034	0.926	0.283	0	TE	SLC28A3	216.224
0	3.44146	0.871	0.21	0	TE	INA	128.823
0	3.43224	0.925	0.272	0	TE	ATP6V1B1	251.094
0	3.42738	0.912	0.251	0	TE	ENPEP	206.33
0	3.338	0.981	0.365	0	TE	LARGE2	352.36
0	3.19593	0.939	0.224	0	TE	SLC12A3	354.443
0	3.09242	1	0.505	0	TE	CLDN4	6276.84
0	3.08338	0.986	0.446	0	TE	SMPDL3A	410.73
0	2.97693	1	0.488	0	TE	SLC7A2	2106.59
0	2.66718	0.901	0.239	0	TE	OLR1	138.033
0	2.64899	0.962	0.282	0	TE	TACSTD2	556.964
0	2.5597	0.994	0.465	0	TE	MYOF	396.827
0	2.53598	1	0.702	0	TE	LARP1	1251.8
0	2.52366	0.997	0.564	0	TE	HIC2	986.958
0	2.33805	0.976	0.348	0	TE	ABCG2	863.685
0	2.27477	0.829	0.135	0	TE	ODAM	95.7386
0	2.22784	0.977	0.331	0	TE	STS	759.607
0	1.57206	0.999	0.675	0	TE	DAB2	2387.67
1e-306	2.0209	0.99	0.401	5e-302	TE	REEP1	475.5
2e-305	2.25528	1	0.522	6e-301	TE	GATA3	1920.47
2e-305	2.12808	0.998	0.501	6e-301	TE	SLC7A5	1570.24
3e-305	2.74656	0.69	0.073	9e-301	TE	WNT6	15.1024
3e-302	2.93177	0.985	0.471	1e-297	TE	FOLR1	641.416
1e-301	1.68747	0.947	0.329	3e-297	TE	TSPAN15	208.024
8e-301	2.7433	0.907	0.276	2e-296	TE	PLAC8	47.9096
5e-300	2.47263	0.998	0.565	1e-295	TE	LAMA1	1716.55
6e-300	3.30048	0.665	0.068	1e-295	TE	WNT7B	12.7692
9e-300	2.35701	0.996	0.528	2e-295	TE	ARHGAP8	433.985
1e-299	2.19529	0.97	0.392	2e-295	TE	SLC1A3	472.782
7e-299	3.23834	0.827	0.189	2.2144e-294	TE	TMPRSS13	73.3174
8e-299	3.50143	0.775	0.154	2.54497e-294	TE	TMEM52B	35.0315
1e-298	2.98973	0.944	0.364	2.99221e-294	TE	GCH1	166.891
4e-298	2.9819	0.881	0.266	1.21319e-293	TE	CA12	310.31
8e-297	2.70349	0.954	0.274	2.35746e-292	TE	S100A14	3463.69
7e-296	3.22272	0.912	0.294	2.07238e-291	TE	GPRC5A	781.237
1e-295	2.28465	0.999	0.528	5.55929e-291	TE	RBM47	1042.67
1.85332e-291	1.77365	0.993	0.399	5.3498e-287	TE	PTGES	1484.48
2.49007e-291	3.83501	0.889	0.31	7.18782e-287	TE	NR2F2	286.087
1.78286e-289	2.22086	0.866	0.242	5.14641e-285	TE	C1orf61	35.9944
2.30689e-289	2.0885	0.947	0.287	6.65906e-285	TE	CEBPA	97.4688
1.24028e-288	2.83691	0.895	0.266	3.58019e-284	TE	ADTRP	71.0177
1.39822e-288	2.66467	0.924	0.323	4.03612e-284	TE	JDP2	48.7845
1.91502e-288	2.08248	0.986	0.48	5.5279e-284	TE	RAB11FIP4	336.179
7.80233e-287	2.57649	0.966	0.423	2.25222e-282	TE	FGFR4	207.901
2.00375e-286	3.08575	0.961	0.371	5.78403e-282	TE	CD53	928.161
3.03692e-285	2.86004	0.969	0.393	8.76638e-281	TE	ALPP	591.212
3.08565e-283	2.85716	0.936	0.296	8.90705e-279	TE	SAPCD2	119.435
5.31038e-283	2.46066	0.958	0.402	1.53289e-278	TE	RASGRP2	131.529
1.24269e-282	2.5235	0.886	0.288	3.58714e-278	TE	RPS6KA4	17.3813
3.31328e-280	2.25293	0.825	0.196	9.56411e-276	TE	TMPRSS2	84.5925
4.64747e-280	1.90319	0.999	0.689	1.34154e-275	TE	SLC7A8	8537.7
9.78148e-280	0.265011	1	0.412	2.82352e-275	TE	GATA2	3398.12
1.04562e-279	2.68247	0.96	0.388	3.01829e-275	TE	ADAM15	236.729
1.32887e-279	1.71178	0.872	0.257	3.83592e-275	TE	S100P	172.82
7.04062e-278	2.18877	0.987	0.544	2.03235e-273	TE	ATP6V1C2	222.314
2.24183e-277	2.42007	0.977	0.439	6.47127e-273	TE	PDGFA	267.054
6.50012e-277	2.36903	0.989	0.418	1.87632e-272	TE	C6orf132	173.295
2.75773e-276	2.2157	0.971	0.398	7.96045e-272	TE	RHOU	168.975
2.68607e-275	2.06141	0.999	0.83	7.7536e-271	TE	RALBP1	639.115
5.78081e-275	1.23566	0.971	0.324	1.66869e-270	TE	DLX3	524.825
6.46684e-273	2.06094	0.973	0.438	1.86672e-268	TE	GREB1L	193.785
8.8193e-273	2.61284	0.904	0.313	2.54578e-268	TE	MAGI3	60.0361
4.17479e-272	2.09685	0.992	0.549	1.20509e-267	TE	EHD4	614.059
3.46172e-271	3.07712	0.998	0.628	9.99261e-267	TE	BASP1	1280.23
8.53942e-271	2.12284	1	0.609	2.46499e-266	TE	RCC1	1277.11
2.05538e-270	2.42521	0.999	0.536	5.93306e-266	TE	S100A16	4140.34
3.54947e-270	3.19048	0.989	0.558	1.02459e-265	TE	S100A6	1085.28
4.66162e-270	1.73483	0.975	0.424	1.34562e-265	TE	SH2D4A	436.174
1.98182e-269	2.18716	0.999	0.788	5.72073e-265	TE	LRRFIP1	643.934
3.68719e-269	1.8627	0.991	0.401	1.06434e-264	TE	TFCP2L1	627.758
3.07302e-268	1.90195	0.995	0.536	8.87059e-264	TE	TEAD1	420.47
6.02171e-267	1.95379	0.995	0.506	1.73823e-262	TE	LYN	672.41
5.48284e-266	1.99365	1	0.797	1.58268e-261	TE	KPNB1	1466.37
7.63063e-266	2.71573	0.886	0.308	2.20266e-261	TE	GALNT10	106.71
5.34219e-265	2.05628	0.949	0.357	1.54208e-260	TE	DYSF	118.159
8.68069e-265	2.5452	0.987	0.519	2.50577e-260	TE	ANXA6	623.133
1.21123e-264	2.44295	0.844	0.231	3.49635e-260	TE	KANK4	53.8777
1.40165e-264	2.13816	0.894	0.268	4.04599e-260	TE	P2RY6	197.984
3.32339e-263	2.9507	0.993	0.546	9.59328e-259	TE	FASN	522.746
1.4229e-262	2.13288	0.979	0.406	4.10735e-258	TE	HAVCR1	483.297
2.63063e-262	2.29514	0.981	0.497	7.59357e-258	TE	PTN	807.313
2.31228e-260	1.96218	0.996	0.489	6.67463e-256	TE	GTSF1	439.708
5.62938e-260	2.08732	0.948	0.384	1.62498e-255	TE	TINCR	104.288
6.32965e-259	1.88849	0.995	0.498	1.82712e-254	TE	TACC1	559.609
1.33138e-258	2.08442	0.897	0.242	3.84318e-254	TE	VGLL1	234.312
2.27192e-258	1.77791	1	0.873	6.55813e-254	TE	IMPDH2	3562.2
2.61823e-258	1.91266	0.995	0.706	7.55778e-254	TE	TFRC	2067.1
5.58286e-258	2.08508	0.94	0.332	1.61155e-253	TE	TJP3	110.701
6.49896e-258	1.97989	0.978	0.453	1.87599e-253	TE	ZFHX3	219.399
9.56076e-257	1.398	0.999	0.451	2.75981e-252	TE	DNMT3L	8658.72
4.40073e-256	2.08935	0.985	0.485	1.27031e-251	TE	GM2A	239.11
9.679e-256	1.42053	1	0.882	2.79394e-251	TE	EZR	9176.94
1.27444e-255	2.04501	0.983	0.515	3.6788e-251	TE	PALLD	231.684
2.26767e-155	3.99726	0.826	0.083	6.54586e-151	CTB	PDGFB	112.112
1.21933e-146	3.07702	0.967	0.132	3.51972e-142	CTB	ANGPT4	11552.2
2.19347e-144	4.28681	0.975	0.152	6.33168e-140	CTB	CAPN6	2717.71
3.44041e-124	3.00476	1	0.182	9.93109e-120	CTB	AC034102.2	61.6121
1.20342e-123	3.46494	0.876	0.128	3.4738e-119	CTB	CCSER1	46.5744
5.79717e-123	4.75781	0.785	0.1	1.67341e-118	CTB	MAGEA8	120.459
6.83028e-123	3.76379	0.86	0.121	1.97163e-118	CTB	SLC6A15	91.7679
5.17038e-121	2.97678	0.95	0.157	1.49248e-116	CTB	GPR32	41.0525
1.64092e-115	3.72663	0.868	0.134	4.73667e-111	CTB	IL36RN	199.772
8.19299e-115	0.701682	0.934	0.183	2.36499e-110	CTB	HLA-G	1468.12
2.74902e-111	2.32296	0.694	0.082	7.93531e-107	CTB	TRIM9	28.7973
3.85058e-111	3.72799	0.959	0.199	1.11151e-106	CTB	SLC27A6	244.695
2.46376e-110	3.82228	0.851	0.139	7.1119e-106	CTB	RNF157	61.8768
6.30438e-110	4.42012	0.645	0.071	1.81982e-105	CTB	EPN3	42.6061
8.83279e-108	0.997261	0.579	0.053	2.54967e-103	CTB	GBP4	7.44165
3.27203e-106	2.49308	0.934	0.196	9.44504e-102	CTB	ISM2	678.545
3.80281e-106	2.4428	0.826	0.133	1.09772e-101	CTB	CCR1	117.531
3.55947e-103	1.8552	0.702	0.089	1.02748e-98	CTB	EVI5L	5.32662
1.24464e-102	2.49487	0.81	0.135	3.59279e-98	CTB	TAP1	81.1836
1.91367e-100	3.76098	0.843	0.147	5.52401e-96	CTB	GABRE	91.0683
5.40572e-99	3.59209	0.992	0.254	1.56041e-94	CTB	PTPRE	285.103
3.89493e-97	2.7112	0.934	0.208	1.12431e-92	CTB	ITGA1	221.604
4.52257e-95	2.19488	0.719	0.105	1.30549e-90	CTB	PRRT1B	6.2695
6.40526e-95	3.79234	0.917	0.214	1.84894e-90	CTB	ADAM8	213.928
3.37608e-93	4.18823	0.983	0.305	9.74539e-89	CTB	GJA5	7335.68
3.7692e-91	2.93511	0.983	0.279	1.08802e-86	CTB	PRKCH	488.288
1.79723e-90	3.24631	0.967	0.251	5.18789e-86	CTB	TRABD2A	251.567
3.2549e-90	2.63681	0.884	0.187	9.39559e-86	CTB	CALHM2	76.8118
1.35215e-89	3.44016	0.967	0.276	3.90313e-85	CTB	ST8SIA4	465.21
2.58999e-89	0.566726	0.669	0.086	7.47628e-85	CTB	AC091167.2	0.764565
1.13948e-88	3.32718	0.876	0.197	3.28923e-84	CTB	TRIM34	81.9293
2.07554e-88	2.10251	0.57	0.066	5.99127e-84	CTB	COL16A1	8.77176
2.79278e-88	2.73998	0.678	0.1	8.06163e-84	CTB	ASIC1	12.0881
6.07341e-88	3.38145	1	0.305	1.75315e-83	CTB	CLMP	362.086
1.70132e-87	3.17193	0.942	0.235	4.91103e-83	CTB	PLEKHG6	72.9978
5.81918e-87	3.32672	0.983	0.319	1.67976e-82	CTB	SLCO4A1	2308.88
4.07557e-86	3.14512	0.893	0.216	1.17645e-81	CTB	NBPF10	24.3158
4.21589e-86	1.45898	0.347	0.022	1.21696e-81	CTB	PAX4	1.91248
3.54733e-85	3.68825	0.554	0.066	1.02397e-80	CTB	HSPB7	21.5352
3.68385e-85	4.0487	0.975	0.33	1.06338e-80	CTB	MMP19	182.929
2.46324e-84	3.53376	0.983	0.322	7.11038e-80	CTB	HS3ST3B1	293.763
2.88252e-84	1.61352	0.364	0.025	8.32069e-80	CTB	FAP	3.77098
3.23944e-83	2.40965	0.983	0.322	9.35095e-79	CTB	MBNL2	641.646
1.03593e-82	2.38159	0.901	0.192	2.99033e-78	CTB	AC004997.1	14.7937
2.84506e-82	3.09938	0.843	0.177	8.21255e-78	CTB	SDK2	62.1088
6.71491e-81	4.55291	0.934	0.241	1.93832e-76	CTB	CAV1	451.258
1.35298e-79	4.09561	0.983	0.369	3.9055e-75	CTB	ADAP2	421.278
3.49279e-79	2.84205	0.545	0.067	1.00823e-74	CTB	SLC8A3	15.9565
5.83858e-79	1.50038	0.851	0.188	1.68537e-74	CTB	ERP27	62.5771
5.86986e-79	2.28294	0.818	0.172	1.69439e-74	CTB	CXorf57	25.9091
7.58333e-79	1.80551	0.76	0.142	2.18901e-74	CTB	GCOM1	6.16491
9.0589e-79	2.891	0.694	0.117	2.61494e-74	CTB	DIO2	386.751
1.02547e-78	3.14513	0.653	0.104	2.96012e-74	CTB	GBP1	89.55
1.2465e-78	3.23034	0.826	0.184	3.59813e-74	CTB	SCARA3	87.6849
4.11702e-78	2.51034	0.992	0.342	1.18842e-73	CTB	CCR7	6130.54
8.66628e-78	2.30552	0.545	0.068	2.50161e-73	CTB	SFXN3	21.5126
1.48143e-77	3.02609	0.975	0.345	4.27629e-73	CTB	LIPG	472.13
2.77895e-77	3.95463	0.983	0.372	8.02171e-73	CTB	TNFAIP3	939.773
3.63702e-76	3.42884	0.975	0.342	1.04986e-71	CTB	AFAP1L1	345.849
8.86301e-76	4.08372	0.992	0.37	2.5584e-71	CTB	CRYBG1	2092.44
1.1432e-75	2.94573	0.76	0.143	3.29995e-71	CTB	IRF8	158.655
3.33539e-75	3.10702	0.983	0.364	9.62793e-71	CTB	COL21A1	410
4.20019e-75	3.10246	0.992	0.361	1.21243e-70	CTB	NRP1	1354.33
2.02535e-74	2.53066	0.983	0.364	5.84639e-70	CTB	HEG1	735.471
2.16793e-74	2.66512	0.777	0.168	6.25795e-70	CTB	GPR171	14.2136
3.30516e-74	1.21211	0.744	0.135	9.54067e-70	CTB	AC004832.3	3.35068
9.94781e-74	3.62895	0.992	0.521	2.87153e-69	CTB	GNG12	1262.24
1.44746e-73	2.10128	0.835	0.196	4.17823e-69	CTB	EPHB3	50.0875
2.66135e-73	3.63052	0.719	0.134	7.68225e-69	CTB	CXCR6	74.6337
4.76505e-73	1.21691	0.587	0.084	1.37548e-68	CTB	CRYL1	16.0521
5.32742e-73	4.6622	0.975	0.431	1.53781e-68	CTB	DLX6	1108.36
6.3045e-73	3.10547	0.983	0.434	1.81986e-68	CTB	NBPF26	35.6265
1.46805e-72	2.58286	0.983	0.331	4.23767e-68	CTB	GSDME	264.217
1.666e-72	2.41168	1	0.375	4.80908e-68	CTB	AP000275.2	93.7305
3.86049e-72	2.98476	0.438	0.047	1.11437e-67	CTB	SLC38A4	14.478
6.3296e-72	3.06563	0.785	0.176	1.8271e-67	CTB	GPR78	58.96
1.03214e-71	2.64481	0.769	0.166	2.97938e-67	CTB	KRT80	320.995
1.2172e-71	1.50803	0.851	0.184	3.51357e-67	CTB	GPR75-ASB3	6.61618
2.79863e-71	2.53111	0.438	0.048	8.07854e-67	CTB	PIK3C2G	8.35687
3.52293e-71	2.10615	0.686	0.123	1.01693e-66	CTB	IFFO2	8.37674
2.6515e-70	1.50187	0.95	0.244	7.65382e-66	CTB	AC110275.1	9.89083
4.05784e-70	3.88224	1	0.557	1.17134e-65	CTB	PKIB	1734.01
6.71193e-70	3.17439	1	0.485	1.93747e-65	CTB	ST3GAL4	743.554
2.43999e-69	3.35024	0.967	0.397	7.04327e-65	CTB	TANC2	228.254
2.44737e-69	2.97517	1	0.815	7.06456e-65	CTB	CTNND1	5127.36
3.66743e-69	4.1856	1	0.629	1.05864e-64	CTB	JAM3	2509.56
6.69401e-69	2.7852	0.893	0.263	1.93229e-64	CTB	MGAT3	38.6918
9.45248e-69	3.08621	0.917	0.3	2.72855e-64	CTB	DSEL	181.731
3.21801e-68	2.31582	0.736	0.148	9.2891e-64	CTB	FAT2	16.2887
3.6605e-68	1.23991	0.76	0.159	1.05664e-63	CTB	TCEA3	23.2816
4.24481e-68	4.21738	0.992	0.534	1.22531e-63	CTB	HSPA2	2821.22
2.53331e-67	2.79717	0.975	0.378	7.31265e-63	CTB	LTBR	116.524
4.55569e-67	3.42405	1	0.561	1.31505e-62	CTB	LCP1	6236.28
7.434e-67	2.85183	1	0.523	2.1459e-62	CTB	CD276	1459.67
8.30661e-67	3.21615	1	0.801	2.39778e-62	CTB	AIF1L	10586.9
1.97127e-66	1.55357	0.669	0.123	5.69026e-62	CTB	FAM198B	19.2313
2.18873e-66	3.38768	1	0.639	6.318e-62	CTB	PIK3CB	1003.8
3.16438e-66	3.65969	1	0.767	9.1343e-62	CTB	SLC29A1	9488.63
3.47982e-66	2.65052	0.917	0.302	1.00449e-61	CTB	MMP14	43.7037
4.03589e-66	2.62133	0.876	0.257	1.165e-61	CTB	IRX4	103.426
3.81644e-226	4.45044	0.723	0.032	1.10165e-221	STB	CGB1	21.6236
2.09621e-220	2.41024	0.643	0.023	6.05093e-216	STB	AC008687.1	4.38038
3.08626e-208	1.52456	0.875	0.058	8.90879e-204	STB	NCF4	29.3341
7.56364e-203	6.86586	0.982	0.089	2.18332e-198	STB	CGB2	206.446
2.13232e-202	0.422027	0.375	0.004	6.15516e-198	STB	TCAF2C	0.343911
1.87283e-189	3.77934	0.848	0.063	5.40611e-185	STB	PROM2	20.3643
2.47853e-188	9.67732	0.821	0.06	7.15452e-184	STB	PSG9	4095.89
1.65194e-187	9.0276	0.821	0.062	4.7685e-183	STB	PSG3	7918.81
4.1324e-185	4.92199	0.857	0.07	1.19286e-180	STB	C1QTNF1	53.6554
2.4577e-178	9.64533	0.821	0.068	7.0944e-174	STB	PSG6	4978.53
5.52215e-170	5.36794	0.696	0.045	1.59402e-165	STB	IGSF5	92.2478
9.87104e-167	5.24456	0.804	0.068	2.84937e-162	STB	TCAF2	49.0306
2.43655e-166	4.12395	0.839	0.074	7.03335e-162	STB	CSF2RB	347.846
5.14704e-165	4.53977	0.857	0.078	1.48575e-160	STB	BACE2	110.958
8.1096e-163	3.89455	0.384	0.009	2.34092e-158	STB	PSG8	13.9378
9.18227e-163	2.46297	0.884	0.085	2.65055e-158	STB	VGLL3	172.715
1.78712e-160	5.50268	0.679	0.045	5.1587e-156	STB	GH2	159.498
9.1898e-157	10.3426	0.58	0.032	2.65273e-152	STB	PSG1	1456.78
1.01191e-156	8.71149	0.545	0.027	2.92098e-152	STB	PSG11	463.343
1.30561e-156	8.72119	0.741	0.061	3.76877e-152	STB	PSG5	2865.92
3.886e-155	4.66546	0.786	0.066	1.12173e-150	STB	SERPINB7	1272.44
7.51868e-155	9.64676	0.732	0.06	2.17034e-150	STB	PSG2	7195.59
9.62346e-155	1.2895	0.821	0.074	2.77791e-150	STB	AC037459.1	1.88861
2.24689e-151	9.60346	0.982	0.142	6.48588e-147	STB	TREML2	10744.1
2.55977e-151	4.18908	0.964	0.121	7.38905e-147	STB	PXDC1	215.597
5.68815e-151	6.4265	0.839	0.089	1.64194e-146	STB	PHYHIP	177.576
9.12407e-151	3.66501	0.652	0.045	2.63376e-146	STB	AC093155.3	13.1118
1.51325e-150	6.25231	0.804	0.078	4.36815e-146	STB	PHYHIPL	120.754
1.65754e-150	9.83023	0.786	0.075	4.78466e-146	STB	PSG4	4951.8
1.6652e-150	3.38842	0.348	0.007	4.80676e-146	STB	LY6D	9.69975
5.74988e-149	2.87366	0.964	0.129	1.65976e-144	STB	HTRA4	1146.82
1.14834e-144	3.71141	0.929	0.111	3.31481e-140	STB	ALDH3B2	56.3387
4.30985e-144	3.04951	0.75	0.064	1.24408e-139	STB	SLC2A12	85.1641
2.16717e-137	4.24922	0.804	0.083	6.25575e-133	STB	ALOXE3	60.436
6.3554e-137	6.56967	0.911	0.122	1.83455e-132	STB	LURAP1L	334.619
1.33507e-136	4.80298	0.562	0.035	3.8538e-132	STB	INHA	42.9394
3.35605e-136	6.09501	0.795	0.086	9.68758e-132	STB	KCNA7	99.1958
1.40022e-135	7.26071	0.571	0.037	4.04186e-131	STB	ADRA2B	293.002
3.02303e-131	5.69094	0.884	0.119	8.72628e-127	STB	FAM43A	225.163
1.04183e-130	2.20167	0.839	0.097	3.00734e-126	STB	KMO	4.7832
1.17828e-130	5.64364	1	0.179	3.40123e-126	STB	CDH5	5492.34
8.78446e-130	8.39438	0.991	0.189	2.53572e-125	STB	TNFRSF1B	16383.1
1.21729e-129	3.07347	0.446	0.021	3.51382e-125	STB	UBE2QL1	15.2252
2.33168e-129	6.61204	0.696	0.066	6.73061e-125	STB	PTGER3	194.257
3.82717e-126	6.10851	0.58	0.044	1.10475e-121	STB	DPEP2NB	86.3563
2.42196e-125	2.24194	0.545	0.036	6.99124e-121	STB	PAEP	4.10542
3.61585e-124	2.34743	0.732	0.076	1.04375e-119	STB	AC036214.3	5.45848
3.73472e-124	8.49446	0.991	0.194	1.07806e-119	STB	CGB7	1572.92
4.42348e-122	3.46316	0.705	0.072	1.27688e-117	STB	AL132671.2	13.4483
5.31521e-121	5.93294	1	0.201	1.53429e-116	STB	VSIR	5777.78
3.77823e-120	5.52354	1	0.211	1.09062e-115	STB	ADAMTS20	1157.48
5.35322e-120	8.16984	0.991	0.197	1.54526e-115	STB	CGB5	9161.81
7.59115e-120	8.10711	1	0.208	2.19126e-115	STB	CGB8	7381.55
4.60783e-119	7.81363	0.75	0.085	1.3301e-114	STB	ASB2	617.846
7.08358e-119	3.64326	0.902	0.141	2.04475e-114	STB	OPHN1	51.4246
9.00926e-119	5.25199	0.839	0.114	2.60061e-114	STB	SYDE1	133.754
4.94061e-118	7.65047	0.902	0.138	1.42616e-113	STB	OTUB2	888.439
2.4762e-115	7.30762	0.964	0.191	7.14781e-111	STB	SLC38A3	2276.79
9.35161e-115	2.68901	0.598	0.051	2.69943e-110	STB	BCL2	7.18037
3.46093e-114	2.96368	0.652	0.062	9.99031e-110	STB	GAL3ST1	23.6764
6.63987e-113	4.92994	0.857	0.131	1.91666e-108	STB	LHB	43.9179
1.79505e-111	2.69044	0.438	0.025	5.18159e-107	STB	CYP21A2	5.70236
3.10319e-111	3.63421	0.589	0.048	8.95767e-107	STB	LGALS13	15.1665
4.78244e-110	6.18261	0.973	0.192	1.3805e-105	STB	ATP10D	668.798
3.39535e-109	2.24385	0.491	0.034	9.80102e-105	STB	IL27	4.24826
6.24439e-109	5.19193	0.982	0.216	1.80251e-104	STB	TNFAIP2	474.058
4.03797e-108	2.78723	0.438	0.026	1.1656e-103	STB	SLC26A1	13.5259
5.69452e-108	4.94302	0.652	0.068	1.64378e-103	STB	CSH2	1551.44
1.23074e-107	2.8615	0.58	0.052	3.55264e-103	STB	DPEP2	24.4917
1.56462e-107	1.98646	0.786	0.103	4.51643e-103	STB	TBX20	10.341
9.61304e-107	4.37267	0.955	0.184	2.7749e-102	STB	WNT10B	890.063
1.09582e-106	8.12088	0.991	0.24	3.1632e-102	STB	CGB3	15727.4
3.39686e-105	3.21588	0.75	0.098	9.80537e-101	STB	MYO18B	22.2404
5.29681e-105	4.87569	0.777	0.113	1.52898e-100	STB	SH3TC2	87.8036
9.94414e-105	3.8404	0.875	0.141	2.87047e-100	STB	ADAM12	348.667
4.95445e-104	4.22296	0.366	0.018	1.43015e-99	STB	CAPN14	19.4248
1.52721e-103	2.65514	0.42	0.025	4.40845e-99	STB	FRMPD1	6.04866
2.47718e-103	4.22505	0.839	0.13	7.15062e-99	STB	TIFA	138.539
3.16245e-102	6.4264	0.982	0.253	9.12873e-98	STB	ERVV-1	1189.81
1.0341e-101	6.09134	0.973	0.237	2.98502e-97	STB	PRKAG2	527.506
2.23939e-101	6.85939	0.973	0.248	6.46422e-97	STB	KYNU	1584.23
5.01021e-100	0.981105	0.304	0.011	1.44625e-95	STB	SERPINB12	1.00927
1.00479e-99	5.0353	0.973	0.212	2.90043e-95	STB	LGALS16	911.994
1.40439e-99	4.84695	0.92	0.181	4.05392e-95	STB	GLDN	152.731
4.03145e-99	4.82595	0.339	0.015	1.16372e-94	STB	PLA2G2F	30.4338
4.5099e-99	3.59728	0.75	0.106	1.30183e-94	STB	DUSP8	16.3841
7.30361e-99	6.08252	0.402	0.024	2.10826e-94	STB	BDKRB2	167.372
8.48334e-99	5.7869	0.821	0.139	2.4488e-94	STB	C4A	140.879
5.49184e-98	4.7996	0.393	0.023	1.58528e-93	STB	PSCA	34.4491
1.35689e-96	1.61996	0.723	0.095	3.91679e-92	STB	TMEM40	17.1689
5.07001e-96	6.16522	0.812	0.143	1.46351e-91	STB	DACT2	224.456
5.97767e-96	6.20947	0.991	0.294	1.72551e-91	STB	CPM	1651.48
1.52647e-95	5.3491	1	0.285	4.4063e-91	STB	EPS8L1	618.5
1.70027e-95	5.14668	0.509	0.045	4.908e-91	STB	ALK	65.2543
7.74156e-94	7.82105	0.911	0.181	2.23468e-89	STB	TREM1	2805.33
1.40805e-93	4.26454	0.964	0.216	4.06447e-89	STB	CLEC1A	240.022
2.74371e-93	5.39951	0.938	0.202	7.91998e-89	STB	LYPD5	302.812
3.26612e-93	7.45954	1	0.322	9.42797e-89	STB	CGA	778801
3.66348e-93	5.72183	0.991	0.26	1.0575e-88	STB	TGFBR2	1340.44
9.18867e-93	6.88479	0.973	0.291	2.6524e-88	STB	TRPV2	3766.55
1.75344e-201	6.59258	0.78	0.018	5.06149e-197	EVT	PDE6H	103.717
1.98692e-188	6.48183	0.756	0.018	5.73545e-184	EVT	PDCD1LG2	95.1715
5.30843e-164	6.08116	1	0.044	1.53233e-159	EVT	TNNI2	138.078
2.22085e-162	8.54164	0.829	0.028	6.41069e-158	EVT	PADI1	781.491
2.73157e-154	6.89753	0.732	0.022	7.88494e-150	EVT	IFIH1	276.894
1.22642e-138	8.29877	0.976	0.053	3.5402e-134	EVT	SYT8	713.092
1.22097e-132	2.05867	0.537	0.012	3.52446e-128	EVT	KLHL30	3.25143
2.3235e-128	11.9699	0.976	0.059	6.70703e-124	EVT	CSH1	9407.02
4.93733e-126	4.85798	0.756	0.031	1.42521e-121	EVT	SLC6A2	41.3515
1.25245e-114	5.35431	0.463	0.011	3.61532e-110	EVT	AQP2	60.709
5.36361e-108	4.80883	0.78	0.04	1.54826e-103	EVT	SHROOM4	47.4067
3.12346e-106	6.12101	0.951	0.068	9.01617e-102	EVT	ACAN	140.411
6.26065e-100	6.48517	0.951	0.074	1.8072e-95	EVT	ASCL2	174.057
1.08626e-94	6.44906	0.659	0.032	3.13559e-90	EVT	IFIT3	1156.45
1.09418e-92	6.08733	0.659	0.033	3.15846e-88	EVT	DDX60	167.738
5.37902e-90	7.55984	0.854	0.065	1.55271e-85	EVT	APOL6	278.553
8.51309e-90	7.17177	0.512	0.019	2.45739e-85	EVT	OAS2	275.902
5.36454e-89	8.38021	0.537	0.021	1.54853e-84	EVT	IFIT2	1229.38
8.03778e-88	3.21383	0.439	0.014	2.32018e-83	EVT	SAMD9	9.87441
2.27841e-85	6.99147	0.683	0.04	6.57685e-81	EVT	LAIR2	169.136
1.37853e-84	2.92205	0.829	0.062	3.97927e-80	EVT	LY6K	49.9324
2.44096e-84	3.99911	0.976	0.094	7.04608e-80	EVT	CASP4	177.754
6.61272e-84	4.25491	0.902	0.077	1.90883e-79	EVT	HELZ2	26.2212
1.50561e-83	2.29561	0.61	0.031	4.3461e-79	EVT	ATP2B3	5.93527
4.05538e-80	6.25799	1	0.112	1.17063e-75	EVT	GPR1	196.089
5.95095e-80	8.13108	1	0.113	1.7178e-75	EVT	FLT4	982.716
2.44074e-79	4.69601	0.78	0.06	7.04545e-75	EVT	ALDH3B1	49.3474
9.74256e-78	2.80449	0.39	0.012	2.81229e-73	EVT	CYS1	6.2532
2.39337e-77	1.05707	0.39	0.012	6.90869e-73	EVT	ZG16B	1.34872
2.52897e-77	4.53062	0.829	0.069	7.30014e-73	EVT	TACR3	59.4255
2.93058e-77	3.86185	0.585	0.032	8.45941e-73	EVT	OR2AT4	17.1951
1.73677e-76	4.73352	0.902	0.087	5.01337e-72	EVT	TAP2	43.4724
3.10882e-76	5.47269	0.976	0.11	8.97392e-72	EVT	GBP2	118.628
9.1252e-75	3.09978	0.78	0.061	2.63408e-70	EVT	RASSF6	23.8302
3.60916e-74	2.57801	0.268	0.005	1.04182e-69	EVT	GPR150	5.47547
9.03582e-74	4.79353	0.951	0.101	2.60828e-69	EVT	SLC28A2	112.023
4.11637e-73	9.13404	0.878	0.086	1.18823e-68	EVT	MAMDC2	2310.64
8.15941e-70	3.10754	0.683	0.05	2.3553e-65	EVT	IL1R2	11.987
1.07793e-66	10.8968	0.976	0.135	3.11156e-62	EVT	NOTUM	5114.1
1.77128e-66	5.02541	0.927	0.112	5.11298e-62	EVT	CHRM5	69.0605
2.05858e-66	0.969038	0.293	0.008	5.9423e-62	EVT	LBHD2	1.12555
4.00312e-66	3.47784	0.976	0.118	1.15554e-61	EVT	SEPT3	58.2544
2.92597e-65	7.77801	1	0.143	8.4461e-61	EVT	HAPLN3	2096.45
8.86826e-63	0.828174	0.805	0.073	2.55991e-58	EVT	EBI3	3.77554
2.17203e-61	7.81142	0.488	0.027	6.26978e-57	EVT	TNFSF10	588.603
1.12037e-60	0.626183	0.634	0.047	3.23406e-56	EVT	PDE10A	3.47271
1.19152e-60	3.08426	0.829	0.088	3.43943e-56	EVT	SLC2A10	37.3995
9.93069e-59	5.72977	0.683	0.061	2.86659e-54	EVT	ADAM28	222.145
7.78812e-58	1.88626	0.512	0.032	2.24812e-53	EVT	ROPN1B	3.96683
1.33047e-57	3.8106	0.707	0.065	3.84052e-53	EVT	SCUBE1	32.5454
3.03344e-57	2.80824	0.902	0.114	8.75634e-53	EVT	LOXL1	93.4018
4.99632e-57	8.95511	0.366	0.016	1.44224e-52	EVT	RSAD2	531.83
1.18718e-56	3.92489	0.878	0.111	3.42693e-52	EVT	ACVRL1	80.1827
5.24639e-56	1.71009	0.268	0.008	1.51442e-51	EVT	GPR17	2.47146
9.36844e-56	5.08393	0.756	0.08	2.70429e-51	EVT	SLC6A4	86.7221
2.2047e-55	2.27117	0.829	0.097	6.36409e-51	EVT	BEAN1	8.0932
4.1597e-55	8.16418	1	0.192	1.20074e-50	EVT	IL2RB	3002.2
7.50519e-55	4.16347	0.683	0.065	2.16645e-50	EVT	ANKRD24	26.2123
3.79028e-53	2.71708	0.39	0.02	1.0941e-48	EVT	CARD6	6.88636
1.62272e-52	2.44099	0.439	0.027	4.68414e-48	EVT	GBP3	6.784
6.37862e-52	4.35635	0.756	0.09	1.84125e-47	EVT	DAPP1	108.294
2.53953e-51	2.91324	0.927	0.142	7.33061e-47	EVT	CAV2	45.7205
2.92884e-51	5.04449	0.902	0.121	8.45438e-47	EVT	IFI35	282.392
3.38159e-51	4.27418	0.463	0.031	9.76128e-47	EVT	PARP10	27.302
1.71459e-50	4.59333	0.927	0.139	4.94933e-46	EVT	LGALS3BP	2290.43
5.27276e-50	2.35122	0.561	0.047	1.52204e-45	EVT	PQLC2L	7.38405
5.36747e-50	0.265605	0.195	0.004	1.54937e-45	EVT	C20orf141	0.207446
3.68046e-49	7.1808	0.756	0.097	1.0624e-44	EVT	DDX60L	289.218
4.35565e-49	3.50446	0.439	0.028	1.2573e-44	EVT	CMPK2	25.2538
6.55829e-48	1.02009	0.732	0.083	1.89312e-43	EVT	SPATA20	24.78
7.10694e-48	4.11886	0.951	0.185	2.05149e-43	EVT	ARHGAP31	121.763
9.13486e-48	4.43449	0.78	0.1	2.63687e-43	EVT	CORO6	42.8536
9.64475e-47	3.81034	0.756	0.095	2.78405e-42	EVT	PRSS22	17.4405
8.33308e-46	4.76765	0.463	0.033	2.40543e-41	EVT	IL10RA	70.3507
9.2391e-46	6.86136	0.976	0.21	2.66696e-41	EVT	TYMP	852.31
1.65738e-45	3.70946	0.902	0.143	4.7842e-41	EVT	TRIM25	62.1206
2.36869e-45	6.02573	0.732	0.097	6.83746e-41	EVT	PIPOX	221.579
9.57672e-45	11.0613	1	0.263	2.76441e-40	EVT	FSTL3	88548.4
2.98306e-43	5.57135	1	0.22	8.6109e-39	EVT	LRRC32	2524.14
2.58978e-42	2.16754	0.951	0.181	7.47567e-38	EVT	HACD4	22.756
2.87961e-42	1.94168	1	0.201	8.31227e-38	EVT	TCEAL1	36.4015
6.68527e-42	1.70896	0.22	0.007	1.92977e-37	EVT	FAM163A	2.57178
9.61539e-41	4.02999	0.39	0.027	2.77558e-36	EVT	ATOH8	22.289
3.74307e-40	7.32185	0.951	0.221	1.08047e-35	EVT	SPON2	7088.64
7.46399e-40	4.12017	1	0.242	2.15456e-35	EVT	RASGRF2	94.3699
8.18183e-40	4.92434	0.634	0.078	2.36177e-35	EVT	PARP9	103.077
9.01591e-40	4.80614	0.39	0.028	2.60253e-35	EVT	XAF1	73.1014
1.29412e-39	4.22491	0.634	0.078	3.7356e-35	EVT	DTX3L	53.3857
2.3237e-39	4.90341	1	0.275	6.7076e-35	EVT	SLC41A2	188.497
2.38159e-39	0.317877	0.854	0.136	6.87469e-35	EVT	TFPI2	50.2693
3.82182e-39	2.87221	1	0.229	1.10321e-34	EVT	MARVELD1	81.9273
4.37966e-39	4.55748	0.488	0.045	1.26423e-34	EVT	ANKRD53	39.0113
6.34005e-39	3.68595	0.415	0.033	1.83012e-34	EVT	KCNK4	13.3316
6.5233e-39	3.70737	1	0.249	1.88302e-34	EVT	CRISPLD1	362.938
1.08155e-38	0.449286	0.293	0.015	3.122e-34	EVT	PERM1	0.424845
1.63653e-38	6.36108	0.976	0.296	4.72402e-34	EVT	DOCK5	555.488
3.08309e-38	4.84597	0.805	0.149	8.89964e-34	EVT	AMZ1	56.5186
3.90643e-38	1.59989	0.293	0.015	1.12763e-33	EVT	MYL10	3.26742
1.54596e-37	2.54795	1	0.255	4.46257e-33	EVT	SLC25A15	56.1368
1.71823e-37	5.82802	1	0.331	4.95986e-33	EVT	WIPF1	338.781
0	10.4824	0.673	0.007	0	HEP	MMRN1	1499.85
0	9.0006	0.682	0.012	0	HEP	LST1	597.608
0	8.82394	0.973	0.038	0	HEP	MEF2C	1024
3.06812e-290	10.5442	0.955	0.048	8.85643e-286	HEP	GMFG	3023
2.04726e-268	5.2279	0.527	0.007	5.90961e-264	HEP	SPI1	36.7772
1.39123e-244	5.90682	0.718	0.026	4.01594e-240	HEP	LYL1	159.213
7.10246e-238	7.05727	0.755	0.033	2.0502e-233	HEP	LCP2	195.989
1.82841e-229	8.27657	0.645	0.022	5.27788e-225	HEP	TYROBP	514.903
2.7436e-214	9.29311	0.809	0.049	7.91966e-210	HEP	ICAM2	2486.72
4.14718e-196	6.94789	0.518	0.015	1.19713e-191	HEP	RGS18	128.714
1.21424e-190	8.56027	0.636	0.03	3.50503e-186	HEP	CD34	1255.63
1.99061e-180	5.59959	0.7	0.042	5.74609e-176	HEP	INKA1	251.67
4.39995e-179	7.41279	0.636	0.033	1.27009e-174	HEP	HCST	216.903
3.63126e-165	7.88826	0.682	0.046	1.0482e-160	HEP	MFNG	523.741
7.46311e-164	11.0859	0.609	0.034	2.1543e-159	HEP	PLEK	5425.92
1.46598e-146	6.55887	0.564	0.033	4.2317e-142	HEP	SAMSN1	190.799
9.20284e-146	9.88714	0.4	0.012	2.65649e-141	HEP	GP9	1349.25
5.13871e-144	5.25521	0.609	0.041	1.48334e-139	HEP	FLI1	184.163
3.54527e-140	7.44207	0.445	0.018	1.02338e-135	HEP	TMEM173	322.381
2.58249e-137	10.604	0.318	0.007	7.45463e-133	HEP	SELP	1909.54
1.72771e-120	6.56771	0.345	0.011	4.9872e-116	HEP	TSPAN32	242.576
2.23613e-120	7.12131	0.255	0.004	6.4548e-116	HEP	CD300C	142.959
1.13728e-119	2.96779	0.436	0.022	3.28287e-115	HEP	PRR29	7.97326
3.67857e-115	13.045	0.318	0.01	1.06186e-110	HEP	PF4	13127.9
9.75557e-109	9.00506	0.827	0.14	2.81604e-104	HEP	FCER1G	1382.58
2.38151e-108	7.98871	0.782	0.114	6.87445e-104	HEP	AIF1	2578.01
4.67067e-100	7.52848	0.345	0.016	1.34824e-95	HEP	MPL	204.107
1.54584e-99	7.71828	0.455	0.033	4.46224e-95	HEP	SRGN	231.864
1.8774e-99	9.3709	0.991	0.299	5.41931e-95	HEP	ARHGDIB	21251.9
8.2217e-99	8.98492	0.891	0.202	2.37328e-94	HEP	LAPTM5	2492.39
1.81492e-98	8.64371	0.2	0.003	5.23894e-94	HEP	LY6G6F	407.028
2.56582e-98	7.03239	0.164	0.001	7.40651e-94	HEP	CD1C	129.926
1.51579e-97	7.31098	0.791	0.13	4.37547e-93	HEP	GNG11	1248.84
1.91553e-95	7.6551	0.427	0.03	5.52936e-91	HEP	HCK	469.693
3.02607e-92	5.70451	0.864	0.184	8.73504e-88	HEP	RAB32	1326.95
3.69592e-92	3.96575	0.427	0.031	1.06686e-87	HEP	WAS	15.5213
5.90176e-91	4.51347	0.773	0.126	1.7036e-86	HEP	SNCA	2522.18
1.61743e-88	5.172	0.227	0.006	4.66888e-84	HEP	STAP1	35.249
1.63944e-88	6.98923	0.418	0.032	4.73241e-84	HEP	CALCRL	173.686
1.5645e-87	7.76917	0.309	0.015	4.51607e-83	HEP	PLD4	249.937
2.87399e-85	8.40218	0.836	0.201	8.29606e-81	HEP	S100A4	1465.89
5.44689e-83	6.80417	0.345	0.021	1.5723e-78	HEP	PTPRC	134.11
1.57267e-82	7.27017	0.273	0.012	4.53966e-78	HEP	SASH3	169.368
2.35048e-80	14.2544	0.227	0.007	6.78491e-76	HEP	PPBP	46935.2
1.40165e-79	7.81496	0.327	0.02	4.04601e-75	HEP	P2RX1	272.3
5.06214e-78	9.85199	0.409	0.035	1.46124e-73	HEP	CAVIN2	1109.18
1.09464e-77	7.56443	0.391	0.032	3.15979e-73	HEP	ITGB2	235.323
1.19265e-77	6.10802	0.264	0.012	3.44271e-73	HEP	CMTM5	107.164
6.81239e-76	10.7237	0.245	0.01	1.96646e-71	HEP	LYVE1	1891.44
3.44247e-75	7.19474	0.445	0.045	9.93704e-71	HEP	PARVG	272.287
1.20603e-72	5.70291	0.618	0.101	3.48132e-68	HEP	PRKCB	443.201
1.57307e-72	8.97326	0.218	0.008	4.54082e-68	HEP	CCL4	527.651
3.10629e-72	7.21727	0.382	0.033	8.9666e-68	HEP	PTGS1	336.421
7.83888e-71	5.78695	0.327	0.023	2.26277e-66	HEP	PTGS2	60.7967
2.43508e-70	5.40136	0.391	0.035	7.02909e-66	HEP	GAB3	84.5292
1.07197e-69	5.87021	0.336	0.025	3.09436e-65	HEP	SLA	241.275
4.64451e-69	5.74604	0.455	0.051	1.34068e-64	HEP	CD300A	1331.85
6.3787e-68	10.532	0.482	0.062	1.84128e-63	HEP	GP1BB	4392
1.19364e-65	4.81863	0.373	0.035	3.44556e-61	HEP	NPR3	58.4166
2.94777e-65	10.6882	0.264	0.015	8.50902e-61	HEP	CCL3	2657.32
3.70437e-65	5.24895	0.764	0.19	1.0693e-60	HEP	TSC22D3	2461.26
2.72091e-64	3.22155	1	0.925	7.85417e-60	HEP	CLIC1	14769
6.43347e-64	9.40282	0.3	0.022	1.85709e-59	HEP	CCL3L1	960.095
1.77e-63	8.08304	0.364	0.035	5.10928e-59	HEP	FCGR2A	370.759
8.30095e-62	8.43416	0.182	0.006	2.39615e-57	HEP	C1QC	346.298
1.36592e-61	6.8625	0.4	0.045	3.94285e-57	HEP	CFP	230.238
2.16906e-61	3.69388	0.764	0.204	6.26122e-57	HEP	LMO2	96.8182
4.83135e-60	5.95788	0.336	0.031	1.39462e-55	HEP	NCKAP1L	66.3012
9.66788e-60	8.76759	0.255	0.016	2.79073e-55	HEP	S100B	461.339
1.87315e-59	6.44446	0.409	0.048	5.40705e-55	HEP	TBXAS1	295.442
1.00625e-57	2.09349	1	1	2.90463e-53	HEP	PFN1	53202.4
1.82154e-57	5.90246	0.564	0.107	5.25806e-53	HEP	RASGRP3	326.749
3.78116e-57	3.41343	0.645	0.136	1.09147e-52	HEP	TESC	376.981
1.80263e-55	7.17982	0.673	0.179	5.20348e-51	HEP	PECAM1	1864.16
4.60837e-55	6.89872	0.273	0.021	1.33025e-50	HEP	ECSCR	265.43
8.42195e-55	3.63896	0.7	0.178	2.43108e-50	HEP	HHEX	210.173
1.45381e-54	4.2101	0.236	0.015	4.19657e-50	HEP	C11orf21	22.2097
3.12004e-54	4.34248	0.282	0.023	9.0063e-50	HEP	LTC4S	26.0527
1.07902e-51	9.97796	0.691	0.21	3.1147e-47	HEP	FERMT3	3060.35
2.57939e-51	6.40149	0.2	0.011	7.44568e-47	HEP	CD93	92.1668
3.15316e-51	5.07802	0.173	0.008	9.10193e-47	HEP	LCN2	37.249
3.26731e-51	5.46946	0.127	0.003	9.43141e-47	HEP	PF4V1	44.7856
2.65371e-50	5.0507	0.382	0.05	7.66019e-46	HEP	CD79B	120.686
1.351e-49	2.59507	1	0.806	3.8998e-45	HEP	IFITM2	2463.47
5.19115e-49	5.28195	0.836	0.348	1.49848e-44	HEP	ISG15	1715.96
2.58989e-48	5.04543	0.209	0.013	7.47597e-44	HEP	SLC24A3	43.5236
9.60474e-48	8.70828	0.173	0.009	2.7725e-43	HEP	CCL4L2	447.339
9.92827e-48	3.20691	0.9	0.404	2.86589e-43	HEP	LIMD2	340.4
2.28248e-47	3.11267	0.9	0.43	6.58862e-43	HEP	BID	1363.52
1.57616e-46	7.22049	0.191	0.011	4.54973e-42	HEP	RHOJ	150.152
4.80795e-46	2.8193	0.664	0.175	1.38786e-41	HEP	ZEB2	174.43
1.32282e-45	4.96815	0.482	0.094	3.81844e-41	HEP	LPAR6	149.388
3.13717e-45	3.14067	0.945	0.724	9.05575e-41	HEP	IDH2	3365.71
3.34758e-45	4.04057	0.127	0.004	9.66311e-41	HEP	RETN	15.602
4.97537e-45	6.75327	0.718	0.259	1.43619e-40	HEP	TIMP3	9011.49
8.56655e-45	6.69065	0.245	0.021	2.47282e-40	HEP	CXCL2	154.713
6.20396e-44	4.9355	0.191	0.012	1.79083e-39	HEP	TIE1	31.2855
8.86859e-44	2.15807	1	0.996	2.56001e-39	HEP	ALDOA	79466.4
1.02196e-43	3.94469	0.945	0.766	2.95e-39	HEP	KLF6	6656.71
2.11899e-43	7.51334	0.136	0.005	6.11668e-39	HEP	C1QB	181.904
0	9.14981	1	0.008	0	Erythroblasts	HBG1	33857.8
0	9.12974	1	0.009	0	Erythroblasts	GYPA	4697.79
1.33809e-282	8.35591	0.969	0.014	3.86252e-278	Erythroblasts	AC104389.5	7319.09
4.74894e-266	7.86229	0.812	0.01	1.37083e-261	Erythroblasts	SPTA1	336.373
1.48267e-263	6.13742	0.938	0.014	4.27988e-259	Erythroblasts	GATA1	1786.04
1.49718e-239	7.30363	1	0.02	4.32177e-235	Erythroblasts	RHAG	9822.66
1.91904e-239	11.0851	1	0.02	5.53949e-235	Erythroblasts	ALAS2	34199.1
5.99974e-216	9.78753	0.75	0.011	1.73189e-211	Erythroblasts	EPB42	1040.82
1.08344e-157	7.20081	0.844	0.024	3.12745e-153	Erythroblasts	SLC30A10	368.03
2.75406e-154	10.6851	0.969	0.035	7.94988e-150	Erythroblasts	AHSP	11724.7
3.27642e-147	7.34258	1	0.04	9.45771e-143	Erythroblasts	GYPE	3535.17
2.91301e-127	9.77529	0.906	0.038	8.4087e-123	Erythroblasts	PKLR	1335.4
2.75181e-120	6.45855	1	0.052	7.94338e-116	Erythroblasts	GYPB	4358.01
3.79216e-119	6.45867	0.656	0.019	1.09464e-114	Erythroblasts	TAL1	435.465
8.96611e-115	9.71639	0.969	0.052	2.58816e-110	Erythroblasts	KLF1	3609.98
8.85164e-111	5.73305	0.844	0.038	2.55511e-106	Erythroblasts	GFI1B	1783.62
8.88055e-94	10.4017	0.969	0.067	2.56346e-89	Erythroblasts	HBM	6003.49
5.11037e-92	5.10611	0.531	0.016	1.47516e-87	Erythroblasts	HEMGN	187.631
1.01995e-87	8.05986	0.812	0.047	2.94419e-83	Erythroblasts	RHCE	2408.58
1.54719e-84	6.30488	0.906	0.063	4.46612e-80	Erythroblasts	SLC38A5	226.377
1.20687e-78	10.1358	0.875	0.064	3.48375e-74	Erythroblasts	SLC4A1	1636.75
9.85659e-72	7.82192	0.812	0.06	2.8452e-67	Erythroblasts	RHD	779.933
9.45741e-71	11.5151	1	0.103	2.72998e-66	Erythroblasts	HBG2	853138
6.47561e-66	6.88012	1	0.111	1.86925e-61	Erythroblasts	HBQ1	442.659
2.24728e-58	6.56345	0.844	0.08	6.48701e-54	Erythroblasts	ICAM4	1112.86
3.54598e-58	5.39683	0.906	0.1	1.02358e-53	Erythroblasts	AC104389.4	54.3987
2.90158e-55	12.0423	0.969	0.13	8.37571e-51	Erythroblasts	HBZ	1.38768e+06
9.93021e-52	4.47483	0.844	0.091	2.86646e-47	Erythroblasts	PPP1R14C	288.987
2.73228e-49	9.5827	1	0.165	7.88701e-45	Erythroblasts	HBE1	1.02482e+06
9.33756e-46	11.3657	1	0.183	2.69538e-41	Erythroblasts	HBA2	28902.9
4.45208e-44	4.85738	0.844	0.111	1.28514e-39	Erythroblasts	CR1L	293.294
3.21257e-41	8.24512	1	0.212	9.27341e-37	Erythroblasts	HBA1	601.17
8.44526e-40	4.47121	0.688	0.075	2.43781e-35	Erythroblasts	KEL	334.466
5.03088e-38	6.52514	0.969	0.212	1.45221e-33	Erythroblasts	SELENBP1	4713.77
1.00452e-36	3.35283	0.5	0.041	2.89966e-32	Erythroblasts	SOD3	21.9107
9.8757e-31	7.05787	0.969	0.293	2.85072e-26	Erythroblasts	SMIM1	968.726
1.91785e-30	6.93465	1	0.318	5.53608e-26	Erythroblasts	HIST1H3H	2781.56
2.05397e-30	5.55155	0.938	0.253	5.929e-26	Erythroblasts	NFE2	3647.87
9.66171e-30	4.65789	0.375	0.029	2.78895e-25	Erythroblasts	XK	36.7277
2.58706e-28	4.96874	0.969	0.297	7.4678e-24	Erythroblasts	APOBEC3C	2031.66
3.31953e-28	3.75019	0.562	0.073	9.58217e-24	Erythroblasts	TUBB1	481.13
5.34609e-28	4.00828	0.562	0.07	1.5432e-23	Erythroblasts	APOBEC3B	311.251
6.44163e-25	8.84538	1	0.518	1.85944e-20	Erythroblasts	FECH	15537.5
5.20003e-24	5.17051	0.531	0.076	1.50104e-19	Erythroblasts	ART4	107.376
1.71808e-23	5.92142	0.969	0.44	4.95942e-19	Erythroblasts	FAM210B	2949.08
8.8223e-23	8.11969	1	0.742	2.54664e-18	Erythroblasts	BLVRB	49568.6
1.14243e-22	5.59463	1	0.652	3.29775e-18	Erythroblasts	SLC25A37	1908.61
2.33213e-22	5.47884	0.906	0.348	6.73194e-18	Erythroblasts	LXN	882.845
3.1055e-22	4.8865	1	0.7	8.96434e-18	Erythroblasts	UROS	4214.72
3.96653e-22	6.0651	1	0.83	1.14498e-17	Erythroblasts	HMBS	19174
1.14065e-21	3.29389	0.906	0.331	3.29259e-17	Erythroblasts	PRKAR2B	239.831
1.95924e-21	4.82717	0.969	0.51	5.65554e-17	Erythroblasts	CAT	2042.93
8.32074e-21	4.46533	1	0.717	2.40187e-16	Erythroblasts	UCP2	7024.35
8.78713e-21	6.37228	1	0.552	2.53649e-16	Erythroblasts	MT2A	10153
3.75116e-20	2.37018	1	0.975	1.08281e-15	Erythroblasts	EIF5A	15327.3
5.03469e-20	3.43009	1	0.873	1.45331e-15	Erythroblasts	EIF2AK1	2367.2
7.32051e-20	3.28994	1	0.885	2.11314e-15	Erythroblasts	DNAJC9	3058.6
3.73942e-19	4.24912	0.969	0.68	1.07942e-14	Erythroblasts	STRADB	2147.79
1.06388e-18	4.81709	0.875	0.373	3.071e-14	Erythroblasts	NPL	531.297
1.07016e-18	4.64075	0.969	0.583	3.08913e-14	Erythroblasts	MOSPD3	670.032
3.97524e-18	2.98823	1	0.9	1.14749e-13	Erythroblasts	FBXO7	4046.83
5.78653e-18	3.39639	0.969	0.847	1.67034e-13	Erythroblasts	PCCB	2999
6.38745e-18	2.97572	1	0.901	1.8438e-13	Erythroblasts	ADIPOR1	3960.28
7.74878e-18	1.55452	1	0.997	2.23676e-13	Erythroblasts	CHCHD2	5992.3
7.69243e-17	4.26267	0.75	0.253	2.2205e-12	Erythroblasts	RFESD	342.225
8.10457e-17	3.90177	0.969	0.768	2.33947e-12	Erythroblasts	UBAC1	1777.33
2.21475e-15	1.8723	1	0.983	6.39309e-11	Erythroblasts	MRPL14	4629.79
4.05688e-15	4.92077	0.875	0.539	1.17106e-10	Erythroblasts	TANGO2	1620.44
9.52233e-15	2.84212	0.969	0.836	2.74872e-10	Erythroblasts	CDC34	1530.58
1.51009e-14	7.15051	0.688	0.242	4.35902e-10	Erythroblasts	ERMAP	558.29
3.38369e-14	2.39184	0.969	0.756	9.76736e-10	Erythroblasts	ATPAF1	1190.97
4.49886e-14	2.87178	0.938	0.783	1.29864e-09	Erythroblasts	CDC27	974.885
5.37556e-13	3.169	0.875	0.622	1.55171e-08	Erythroblasts	RHOT1	497.537
6.38032e-13	2.22148	1	0.875	1.84174e-08	Erythroblasts	DCXR	1410.95
6.978e-13	2.29148	0.938	0.666	2.01427e-08	Erythroblasts	HDDC3	333.245
1.17004e-12	1.98008	1	0.909	3.37745e-08	Erythroblasts	ADSL	2275.51
1.6737e-12	1.61774	1	0.932	4.83132e-08	Erythroblasts	PIN1	662.698
2.60901e-12	2.76961	0.938	0.757	7.53115e-08	Erythroblasts	GCDH	709.504
3.58691e-12	2.21242	0.969	0.915	1.0354e-07	Erythroblasts	SNRNP25	1511.87
7.39209e-12	2.43677	0.969	0.724	2.1338e-07	Erythroblasts	GADD45A	464.287
9.06613e-12	1.88449	1	0.867	2.61703e-07	Erythroblasts	EIF3B	1819.81
4.43535e-11	3.46453	0.188	0.02	1.28031e-06	Erythroblasts	AKR1C1	15.134
7.89997e-11	1.55832	0.969	0.909	2.2804e-06	Erythroblasts	CENPX	943.989
1.04818e-10	1.26546	1	0.974	3.02568e-06	Erythroblasts	TIMM23	1566.76
3.0732e-10	1.78543	1	0.868	8.87109e-06	Erythroblasts	PMPCA	1541.8
3.5284e-10	3.84549	0.312	0.059	1.01851e-05	Erythroblasts	SLC25A21	52.5769
9.27714e-10	2.06125	0.906	0.666	2.67794e-05	Erythroblasts	EPB41	259.374
9.39537e-10	1.51928	0.969	0.917	2.71207e-05	Erythroblasts	IARS	2126
1.15702e-09	2.11119	0.906	0.803	3.33985e-05	Erythroblasts	BCKDHA	829.537
1.72668e-09	2.34556	0.875	0.776	4.98424e-05	Erythroblasts	PANK2	396.441
3.23018e-09	2.68181	0.188	0.024	9.32425e-05	Erythroblasts	SGIP1	8.88661
3.26134e-09	3.33055	0.656	0.315	9.41418e-05	Erythroblasts	CHST11	344.722
4.3806e-09	1.76746	0.938	0.871	0.00012645	Erythroblasts	FUNDC2	813.344
6.23219e-09	1.56989	0.938	0.907	0.000179898	Erythroblasts	ANAPC5	2007.87
2.24114e-08	1.23809	0.906	0.575	0.000646929	Erythroblasts	EIF1AY	198.215
