# Supplementary material for: A comprehensive human embryo reference tool using single-cell RNA-sequencing data
Source: Nat Methods. 2024 Nov 14;22(1):193–206. doi: 10.1038/s41592-024-02493-2 (PMC11725501; doi:10.1038/s41592-024-02493-2)
Supplement: Supplementary file 6 — Conserved or species-specific lineage markers genes identified in human, cynomolgus monkey and marmoset. P values were calculated by a two-sided ‘Wilcox’ test, combined using the ‘stouffer’ function and then adjusted using the ‘Bonferroni’ method. [file 41592_2024_2493_MOESM6_ESM.xls]

## Sheet:  temp.mk.3S.conserved.list.tsv
Rank	gene	cluster	human_avg_log2FC	human_p_val	marmoset_avg_log2FC	marmoset_p_val	cyno_avg_log2FC	cyno_p_val	merge_p_val	merge_p_val_adj
1	GABRP	Amnion	13.0073	2.13704e-90	4.3332	2.62063e-37	5.96355	9.39054e-55	5.79443e-172	1.37792e-168
2	WNT6	Amnion	2.2098	0.701494	5.19961	5.69769e-28	2.97265	3.18021e-87	4.27907e-68	1.01756e-64
3	ISL1	Amnion	6.19905	1.54762e-37	1.3891	0.00263772	3.37885	5.53672e-44	6.37042e-65	1.51489e-61
4	TFAP2B	Amnion	5.60522	9.29742e-34	3.63291	0.26852	2.1521	3.55973e-46	1.19272e-54	2.83629e-51
5	KRT19	Amnion	3.64856	1.02753e-25	2.25121	8.61326e-16	1.64601	1.627e-13	5.81835e-50	1.3836e-46
6	IGFBP5	Amnion	5.06106	2.4801e-22	1.61252	0.000438773	6.17389	1.88842e-34	4.1277e-48	9.81567e-45
7	TSTD1	Amnion	2.4357	5.96765e-23	1.12073	0.00199728	3.95414	1.56468e-29	1.33902e-43	3.1842e-40
8	SEMA3D	Amnion	4.3566	2.9246e-24	0.816402	0.00563608	0.766952	1.13022e-28	7.75235e-43	1.84351e-39
9	UPK2	Amnion	5.79924	2.72906e-21	5.83865	0.0595934	0.213311	1.87748e-32	9.5446e-40	2.26971e-36
10	VTCN1	Amnion	8.11613	0.00431634	4.71708	5.82719e-39	4.16429	5.39704e-11	1.53896e-37	3.65964e-34
11	DLX2	Amnion	2.99838	1.26257e-06	2.80245	8.61483e-12	1.34209	6.01647e-25	2.96658e-36	7.05454e-33
12	EZR	Amnion	1.4977	3.68127e-09	1.90236	5.4424e-16	1.57361	5.43566e-13	6.9908e-34	1.66241e-30
13	WLS	Amnion	2.08132	2.19885e-06	1.82955	7.85088e-13	3.96362	3.16084e-19	9.29551e-33	2.21047e-29
14	HEY1	Amnion	6.62724	2.70424e-16	2.27831	0.223678	3.27962	5.0138e-27	6.96142e-30	1.65542e-26
15	ID2	Amnion	2.83372	7.26912e-24	0.394949	7.02152e-06	1.33289	3.20942e-06	6.51735e-28	1.54982e-24
16	EDNRB	Amnion	4.12774	6.79021e-08	2.98551	8.21594e-24	0.269782	0.000259289	1.4412e-27	3.42718e-24
17	CNTN4	Amnion	0.73803	0.507119	2.91246	3.6337e-05	1.6941	2.35054e-48	5.7137e-27	1.35872e-23
18	CLDN10	Amnion	5.93838	5.06534e-11	0.427547	0.0993981	4.18297	6.27959e-25	1.39167e-25	3.30939e-22
19	BSG	Amnion	1.51036	1.83344e-18	2.96133	2.49163e-15	0.403219	0.200479	6.19719e-24	1.47369e-20
20	EFNA1	Amnion	3.00004	1.23428e-18	1.47365	7.35931e-05	3.09789	1.53267e-06	1.57353e-23	3.74186e-20
21	WFDC2	Amnion	2.15593	0.0301397	4.40011	1.92679e-10	1.96622	1.15177e-19	2.21709e-23	5.27223e-20
22	TMEM54	Amnion	4.69479	2.10065e-31	1.06587	0.0665394	1.0826	6.04073e-05	6.65144e-23	1.58171e-19
23	DLX5	Amnion	5.74338	8.28939e-29	1.80736	1.58504e-10	0.165689	0.789762	5.84614e-22	1.39021e-18
24	CDH3	Amnion	3.9939	3.92853e-17	0.701469	0.000731075	2.71703	1.30987e-06	3.94236e-21	9.37494e-18
25	CPE	Amnion	2.06877	4.50191e-06	0.24975	0.203447	2.98928	1.21234e-27	7.28512e-21	1.7324e-17
26	SOX9	Amnion	1.7939	0.0480759	4.31457	5.20165e-13	0.259211	4.8183e-13	1.89258e-20	4.50056e-17
27	SMTNL2	Amnion	3.4513	2.92972e-12	3.73633	2.32001e-13	0.753436	0.0421911	2.90797e-20	6.91516e-17
28	MARCKSL1	Amnion	1.23499	6.61737e-09	0.312654	0.00154621	1.57432	7.57567e-13	5.80138e-20	1.37957e-16
29	SLC2A1	Amnion	0.88573	2.15808e-05	1.95122	1.85303e-13	2.48215	0.000101375	1.63866e-18	3.89672e-15
30	PNRC1	Amnion	1.45893	3.47278e-08	0.230919	0.000580027	1.49849	1.92323e-10	3.87516e-18	9.21514e-15
31	IGDCC3	Amnion	1.7418	0.241395	2.31961	6.51913e-08	4.77719	3.99369e-19	5.26185e-18	1.25127e-14
32	TFAP2A	Amnion	2.67261	4.66405e-13	1.84047	6.38938e-14	0.282473	0.417615	7.99971e-18	1.90233e-14
33	NPC2	Amnion	1.74721	7.72905e-13	0.195362	0.0268663	2.01982	5.90206e-09	1.05014e-17	2.49724e-14
34	ANXA3	Amnion	2.84401	7.61065e-08	1.19741	0.410692	2.46265	5.27493e-20	2.1302e-17	5.06561e-14
35	PTK7	Amnion	0.581614	0.00158493	1.98529	0.000131742	1.76205	1.89642e-15	3.43795e-17	8.17545e-14
36	LITAF	Amnion	1.91082	7.92139e-06	0.0767463	0.0921451	1.25212	2.6728e-18	7.89613e-17	1.8777e-13
37	IFI27L2	Amnion	1.1117	4.75278e-10	5.9271	0.0552468	2.83172	5.26669e-11	1.38966e-16	3.30461e-13
38	PRKD1	Amnion	3.05927	2.6384e-20	0.374666	0.390695	0.874556	1.20468e-06	1.53819e-16	3.65781e-13
39	WNT4	Amnion	5.15961	1.79759e-18	2.28068	0.000848444	0.325861	0.013712	2.67774e-16	6.36766e-13
40	PRTG	Amnion	1.63175	6.85256e-11	2.40228	0.941912	1.88196	2.0667e-20	2.70887e-16	6.4417e-13
41	ETFB	Amnion	0.949941	0.000256739	0.0795499	0.0873419	1.60208	2.6804e-19	1.09416e-15	2.60191e-12
42	BOC	Amnion	3.21109	2.81711e-07	0.931327	1.36509e-09	0.255134	0.00961867	8.3529e-15	1.98632e-11
43	CDH1	Amnion	0.414036	0.00912275	0.867015	8.47227e-07	1.44555	7.2827e-10	1.2781e-14	3.03931e-11
44	HINT2	Amnion	1.52425	1.27577e-07	0.23193	0.00325304	1.66858	2.22363e-07	4.27629e-14	1.0169e-10
45	YPEL3	Amnion	2.14257	3.47447e-12	2.84155	0.0379996	1.15697	1.00941e-05	4.83095e-14	1.1488e-10
46	SNAPC1	Amnion	1.5826	2.2362e-14	2.82635	0.22618	1.55098	3.64961e-06	7.90807e-14	1.88054e-10
47	ANAPC16	Amnion	0.949061	2.97824e-07	0.528098	0.139334	1.43516	1.00859e-11	7.97717e-14	1.89697e-10
48	CADPS2	Amnion	0.0275312	0.112863	3.25723	2.0812e-09	1.06386	7.15789e-09	8.77871e-14	2.08758e-10
49	SSBP2	Amnion	2.70374	3.59886e-10	2.53889	0.301176	0.386396	6.91014e-10	9.50404e-14	2.26006e-10
50	TNC	Amnion	3.79991	5.84207e-05	2.66203	0.000300421	0.895135	3.53592e-08	1.26889e-13	3.01742e-10
51	NPNT	Amnion	0.471668	0.113275	2.7785	1.72892e-09	1.98168	2.38853e-08	1.91689e-13	4.55837e-10
52	DSTN	Amnion	0.920871	1.14907e-07	0.737312	0.00654604	0.570981	4.32893e-07	1.93599e-13	4.60379e-10
53	TMEM205	Amnion	1.15087	9.73964e-10	1.36511	0.00423936	0.974378	4.27538e-05	2.03535e-13	4.84005e-10
54	RAB25	Amnion	2.10272	1.52925e-11	1.13061	0.0439853	0.839136	2.64806e-05	4.19663e-13	9.97958e-10
55	BNIP3L	Amnion	0.650737	1.34645e-05	0.486631	0.160653	1.2769	3.50151e-13	4.62156e-13	1.09901e-09
56	CUTA	Amnion	0.863582	1.25814e-08	1.30007	0.0029998	1.27071	3.17083e-05	5.68713e-13	1.3524e-09
57	MCOLN3	Amnion	2.24202	0.000421799	3.44095	0.234595	1.27378	1.71367e-16	8.64762e-13	2.0564e-09
58	TMX4	Amnion	0.179731	0.000506646	1.33813	0.000864185	3.25236	5.99283e-09	1.30263e-12	3.09766e-09
59	ANXA9	Amnion	3.81115	2.33049e-07	1.04558	0.0364492	1.18724	2.04228e-07	3.22287e-12	7.66398e-09
60	PSORS1C2	Amnion	0.0509892	0.0427776	3.97924	0.000395354	1.73737	4.66336e-12	3.30645e-12	7.86273e-09
61	CFDP1	Amnion	0.225367	0.00792916	3.09331	1.54431e-05	0.702845	1.52945e-07	7.17683e-12	1.70665e-08
62	PSME1	Amnion	1.27578	3.92652e-09	0.655192	0.00915591	0.786789	0.000231052	9.33184e-12	2.21911e-08
63	CSRP2	Amnion	0.201886	1.79177e-06	1.73714	0.320851	0.751328	4.00072e-11	1.06149e-11	2.52422e-08
64	STC1	Amnion	2.58225	3.75771e-10	0.749479	0.130168	1.20728	1.04288e-05	1.36653e-11	3.24961e-08
65	TCEAL4	Amnion	0.900123	1.64267e-12	1.66182	0.255929	0.560784	9.23792e-05	2.71517e-11	6.45666e-08
66	MPC2	Amnion	2.59653	3.80964e-05	0.432773	0.00637662	0.912775	5.72405e-07	3.27175e-11	7.78023e-08
67	SLC1A6	Amnion	5.4448	2.77981e-09	2.89294	0.0240494	0.428896	0.000247905	3.56955e-11	8.48839e-08
68	DSP	Amnion	2.25128	4.88208e-06	1.46135	4.03002e-05	2.2543	0.00173842	3.5966e-11	8.55272e-08
69	RPL10	Amnion	0.166206	2.34145e-06	0.387667	0.0588688	0.724823	5.72905e-07	1.04034e-10	2.47394e-07
70	ASAP2	Amnion	0.0199333	0.00806666	2.08098	1.29825e-05	0.967451	1.19683e-05	1.96744e-10	4.67858e-07
71	RNF7	Amnion	0.951661	7.83417e-11	0.153793	0.000105638	0.2532	0.261973	2.79821e-10	6.65413e-07
72	PLA2G16	Amnion	0.462132	3.52248e-09	2.74453	0.485619	1.08944	5.71959e-07	3.36174e-10	7.99421e-07
73	FUT8	Amnion	2.59102	0.000141766	0.379436	0.798834	2.22383	2.23148e-15	4.1436e-10	9.85349e-07
74	ATG16L1	Amnion	0.0450175	2.29055e-08	3.61781	0.000353923	0.754996	0.0397165	4.55818e-10	1.08394e-06
75	WRAP73	Amnion	0.451567	4.88289e-05	1.25649	7.50004e-05	0.691703	0.00211367	5.64764e-10	1.34301e-06
76	PCSK5	Amnion	0.90015	6.9097e-06	0.2541	5.8794e-06	0.841086	0.0448518	8.76009e-10	2.08315e-06
77	KCNK1	Amnion	2.38185	0.00323903	4.28878	0.000145468	0.748107	5.47315e-05	1.84773e-09	4.39389e-06
78	THYN1	Amnion	0.336609	0.00136654	2.04157	0.000222053	0.445865	0.000121239	2.09276e-09	4.97658e-06
79	ATP6V1B2	Amnion	1.16795	0.00178328	0.167921	0.000472659	1.21383	4.65452e-05	2.4931e-09	5.92859e-06
80	LHFPL6	Amnion	4.27013	1.32224e-06	4.8784	0.466148	1.18267	7.58657e-08	3.47734e-09	8.26911e-06
81	WDR47	Amnion	0.0826175	1.66961e-08	2.05671	2.06358e-05	0.214217	0.384357	5.1548e-09	1.22581e-05
82	BPNT1	Amnion	0.714222	1.64035e-05	0.652905	0.000209337	0.0241049	0.0143536	6.07472e-09	1.44457e-05
83	DDAH2	Amnion	1.99675	9.58155e-06	0.490721	0.911814	1.53366	3.13545e-12	7.76551e-09	1.84664e-05
84	SMARCA1	Amnion	1.37405	6.38623e-09	0.689297	0.58844	1.17771	9.81792e-06	9.53471e-09	2.26735e-05
85	ANK3	Amnion	2.77352	1.57642e-05	0.868179	0.124106	1.55407	5.24673e-06	9.88989e-09	2.35182e-05
86	PMF1	Amnion	0.79623	7.14862e-06	1.31842	0.000459885	0.476297	0.0349059	2.30925e-08	5.4914e-05
87	PLD3	Amnion	1.46873	0.000537545	0.437107	0.0231761	2.04405	1.38277e-05	2.40217e-08	5.71237e-05
88	HOXC4	Amnion	0.717763	0.000837146	1.88985	0.0136308	0.512659	2.30676e-05	2.64315e-08	6.28541e-05
89	DYNLT1	Amnion	0.789752	8.1872e-08	0.324603	0.000407516	0.198042	0.215215	3.13004e-08	7.44324e-05
90	POMT1	Amnion	0.0595369	2.37652e-08	0.10298	0.00072166	0.973485	0.239372	3.31702e-08	7.88787e-05
91	SYNGR1	Amnion	0.860071	1.13202e-05	0.285428	0.000460959	0.588833	0.0537522	6.16588e-08	0.000146625
92	TIMM17B	Amnion	0.578539	0.0413004	0.0118782	0.000104166	0.636845	0.000157039	8.76442e-08	0.000208418
93	TP53I3	Amnion	1.96154	6.90932e-05	0.768818	0.177055	2.48431	8.2077e-06	8.79356e-08	0.000209111
94	PLCG1	Amnion	1.15616	1.4393e-07	0.314642	7.00038e-05	0.0453006	0.478664	1.03998e-07	0.000247307
95	ARF5	Amnion	1.12179	0.000229008	0.654908	0.013489	0.557681	0.000769527	1.45846e-07	0.000346822
96	FLRT3	Amnion	0.78809	6.65536e-07	0.282348	0.524305	0.206175	2.01825e-05	1.47536e-07	0.00035084
97	PPP1R35	Amnion	1.52948	0.000242968	0.177993	0.180209	0.852091	3.79828e-06	1.47657e-07	0.000351128
98	HOMER2	Amnion	0.48526	4.28617e-05	2.57758	0.000610718	0.234373	0.044695	1.56478e-07	0.000372105
99	CEP63	Amnion	0.101527	0.0007667	1.34114	4.46214e-09	0.120669	0.528298	1.62802e-07	0.000387144
100	FOXP1	Amnion	1.17454	0.0657142	2.01251	8.93012e-05	0.808728	0.00025825	2.33813e-07	0.000556007
1	FOXA2	Endoderm	5.35746	1.5376e-263	4.36265	5.52182e-55	3.46302	0	0	0
2	PLA2G12B	Endoderm	6.58135	4.34872e-216	5.00766	1.70627e-46	2.29402	5e-304	0	0
3	F2	Endoderm	7.76056	4.70753e-134	3.78027	6.14676e-12	2.90459	0	0	0
4	IHH	Endoderm	5.34587	3.38686e-127	3.9825	8.886e-40	4.36837	0	0	0
5	SOX17	Endoderm	3.97793	2.51169e-97	3.18977	1.16556e-42	4.2894	5.92327e-231	0	0
6	HNF1B	Endoderm	5.17407	8.53078e-96	3.58235	3.77514e-07	3.07417	0	0	0
7	HNF4A	Endoderm	3.53017	1.74264e-37	4.03556	6.49278e-48	2.98021	0	0	0
8	APOA1	Endoderm	11.1835	2.44562e-122	5.28316	1.14681e-71	8.75017	1.54309e-123	3e-308	8e-305
9	CDH2	Endoderm	3.4282	1.27022e-123	4.07189	2.73045e-50	3.92861	4.01805e-147	7e-302	1e-298
10	TTR	Endoderm	10.7031	1.47988e-189	7.69362	1.32115e-35	7.27826	2.55001e-100	1.03659e-289	2.465e-286
11	GPC3	Endoderm	3.43956	2.68208e-89	5.57469	4.07455e-58	1.7653	1.29836e-94	8.7613e-235	2.08344e-231
12	APOA4	Endoderm	7.22801	7.28739e-34	6.00579	2.26097e-51	2.76152	2.21104e-190	8.27243e-234	1.96718e-230
13	FN1	Endoderm	3.80135	1.85914e-112	3.09897	1.71192e-39	2.4181	6.22772e-78	1.14252e-215	2.71691e-212
14	PDZK1	Endoderm	8.37139	8.4116e-99	1.64142	0.0196597	3.53907	4.50638e-167	2.79263e-188	6.64088e-185
15	SERPINE2	Endoderm	3.72647	1.12109e-62	3.28674	5.17339e-23	3.6183	1.35487e-111	1.30945e-175	3.11386e-172
16	EPHA4	Endoderm	2.85544	1.92707e-47	3.36515	4.58124e-27	2.50182	1.46204e-112	7.00251e-167	1.6652e-163
17	HPN	Endoderm	4.53757	5.38358e-69	2.87918	7.40536e-25	1.91159	3.86914e-69	6.0455e-151	1.43762e-147
18	PRDM1	Endoderm	1.82059	4.42261e-12	5.21272	4.26674e-16	2.48786	1.7913e-179	6.16013e-139	1.46488e-135
19	MGST2	Endoderm	2.42411	6.15563e-65	3.23132	2.1533e-30	1.90735	2.48846e-48	5.99233e-136	1.42498e-132
20	PROS1	Endoderm	1.90803	5.15799e-31	2.77343	2.53188e-13	2.78793	1.00878e-112	7.94285e-126	1.88881e-122
21	DENND2C	Endoderm	2.75553	1.41133e-66	2.67015	1.06652e-05	1.6364	2.08409e-80	1.23796e-120	2.94387e-117
22	MPZL2	Endoderm	5.48497	2.41725e-81	2.58586	0.021224	1.43503	4.38249e-77	3.1372e-116	7.46026e-113
23	CYP27A1	Endoderm	2.05403	2.13366e-39	5.45309	8.93368e-07	2.02126	3.18589e-102	3.17569e-114	7.55178e-111
24	WNT11	Endoderm	1.43364	5.6145e-33	2.13976	1.56636e-18	1.03296	9.08541e-74	4.06858e-111	9.67507e-108
25	TNNC1	Endoderm	3.43805	2.86708e-37	2.07418	0.36203	3.09298	4.92511e-145	9.97274e-111	2.37152e-107
26	KEL	Endoderm	3.27078	1.42336e-58	3.01582	4.58611e-08	1.05196	3.04204e-63	5.45196e-108	1.29648e-104
27	CADM1	Endoderm	1.07593	5.73292e-29	3.339	4.59156e-17	2.5605	2.42952e-74	6.15005e-105	1.46248e-101
28	ADD3	Endoderm	3.54304	2.4583e-61	0.839129	0.00347432	2.6641	1.02508e-69	1.95973e-100	4.66024e-97
29	RSPO3	Endoderm	2.89023	3.15512e-50	1.32551	2.43498e-06	4.07609	1.64079e-56	3.07011e-92	7.30073e-89
30	GLYCTK	Endoderm	3.23808	3.56136e-28	1.62009	2.31086e-06	1.63435	4.1015e-80	2.72765e-88	6.48635e-85
31	EPCAM	Endoderm	1.00845	7.98368e-32	0.615226	0.0034471	2.49784	1.55804e-80	6.37523e-83	1.51603e-79
32	VEPH1	Endoderm	3.94881	1.54993e-20	2.23236	0.0406353	1.28261	3.27227e-104	2.36785e-79	5.63075e-76
33	TMEM56	Endoderm	1.34187	3.18661e-11	1.56166	2.71171e-07	2.41161	1.60158e-98	3.14222e-79	7.47219e-76
34	FZD4	Endoderm	1.26506	6.97486e-26	0.909437	0.0121467	2.25899	6.43275e-74	2.68835e-71	6.3929e-68
35	HSPA12A	Endoderm	1.859	6.88642e-12	3.47758	1.46e-07	1.1789	1.96949e-75	1.63753e-68	3.89405e-65
36	ACVR1B	Endoderm	0.923022	6.80183e-12	2.32728	1.57142e-08	1.84746	2.40484e-61	2.68842e-62	6.39307e-59
37	DENND1C	Endoderm	2.63407	1.10027e-13	2.13501	0.0372507	0.496084	9.81762e-83	1.58465e-60	3.7683e-57
38	VIL1	Endoderm	4.29867	2.57773e-34	0.932756	0.0179616	0.648375	2.94762e-37	6.44349e-55	1.53226e-51
39	PCBD1	Endoderm	2.18447	1.37862e-56	0.452791	0.0196	1.01486	5.14507e-18	6.5074e-53	1.54746e-49
40	AGRN	Endoderm	1.03967	0.0797618	1.57926	1.903e-15	1.75662	5.57797e-64	1.14659e-51	2.7266e-48
41	SP5	Endoderm	1.50308	3.02302e-20	0.867814	0.00850039	1.32432	3.50065e-48	1.71982e-51	4.08973e-48
42	STRADB	Endoderm	2.21775	3.31248e-22	1.47905	0.00189871	1.69591	3.74878e-41	7.53959e-51	1.79291e-47
43	CRB3	Endoderm	1.94306	5.37225e-26	1.036	0.55899	2.02	3.34204e-49	1.24943e-47	2.97113e-44
44	DCAF5	Endoderm	1.54878	1.23314e-06	1.95137	3.7499e-07	1.62411	1.81964e-53	1.49512e-47	3.55539e-44
45	EXT1	Endoderm	2.27647	1.44979e-22	1.99062	0.00431398	1.00707	5.34399e-35	3.82297e-46	9.09103e-43
46	NUDT4	Endoderm	1.18667	5.90962e-20	1.19534	8.75561e-06	1.27978	2.43518e-29	6.66981e-46	1.58608e-42
47	HEBP1	Endoderm	0.791978	1.43703e-09	2.89551	3.35368e-16	1.43249	7.78163e-25	8.51182e-45	2.02411e-41
48	TDRD7	Endoderm	2.2689	0.000219123	2.23657	4.24244e-07	0.896538	7.3343e-53	6.53438e-43	1.55387e-39
49	DEPDC7	Endoderm	0.66532	2.42185e-05	1.09455	0.0692144	1.93971	9.78712e-70	4.51983e-41	1.07482e-37
50	APBB2	Endoderm	0.587299	2.14776e-08	0.696016	0.0304722	1.9896	2.22534e-53	1.67842e-39	3.99129e-36
51	NOSTRIN	Endoderm	1.73325	3.29826e-13	1.50602	0.0875468	1.88776	1.42197e-45	2.00465e-39	4.76705e-36
52	GRB7	Endoderm	1.90421	1.85876e-06	0.266836	0.220437	1.75477	1.57538e-63	7.504e-38	1.78445e-34
53	B4GALT4	Endoderm	2.56942	4.119e-54	1.32927	0.779398	0.739255	6.4928e-10	2.39491e-33	5.69509e-30
54	TMEM135	Endoderm	2.02477	8.54531e-21	0.835147	0.653602	0.553094	4.33197e-26	2.25101e-29	5.3529e-26
55	LMBRD1	Endoderm	0.755797	3.17336e-09	2.95562	1.08571e-07	0.887896	2.52391e-17	2.3529e-29	5.5952e-26
56	IGF2R	Endoderm	0.545648	1.738e-10	2.12172	0.000194504	0.826749	2.27505e-19	1.33878e-27	3.18362e-24
57	PCYOX1	Endoderm	0.50501	0.00453403	2.11111	1.22954e-09	0.962774	1.18843e-22	2.1816e-26	5.18785e-23
58	GPRC5C	Endoderm	1.63638	1.05523e-13	1.44436	2.25419e-05	0.359309	1.21693e-10	5.9541e-25	1.41589e-21
59	VANGL1	Endoderm	1.42304	2.9641e-08	0.968363	0.0116397	1.24964	1.69591e-23	1.38785e-24	3.30032e-21
60	PGM1	Endoderm	1.67201	1.54906e-24	0.486644	0.289173	0.660609	3.71323e-10	1.02407e-22	2.43525e-19
61	SERPINI1	Endoderm	1.68744	0.0606805	1.52517	0.000319352	1.05873	1.15513e-32	1.45005e-22	3.44821e-19
62	PFKFB3	Endoderm	0.797478	5.71015e-13	2.00967	0.0147645	0.791804	8.25533e-14	3.28025e-22	7.80044e-19
63	CAMSAP3	Endoderm	1.25075	0.000671598	0.321191	0.167078	0.912598	6.26933e-36	3.92221e-22	9.32702e-19
64	MAP2K6	Endoderm	1.61606	1.09292e-07	2.82809	0.604257	1.67804	2.25868e-30	2.30861e-21	5.48987e-18
65	SCARB1	Endoderm	1.66518	1.02164e-12	1.47224	0.0258115	0.486742	2.18402e-10	7.73955e-19	1.84047e-15
66	CERS2	Endoderm	1.05285	2.50647e-07	0.721173	0.000747422	0.985755	5.91204e-12	2.55415e-18	6.07376e-15
67	NEK2	Endoderm	1.90737	1.28756e-07	0.0864879	0.00081313	1.18038	1.21687e-10	1.46657e-17	3.48752e-14
68	RBKS	Endoderm	2.29889	1.24053e-06	0.884134	0.120889	0.999447	2.64029e-17	9.10579e-17	2.16536e-13
69	RCHY1	Endoderm	1.5407	1.13654e-21	1.33234	0.238527	0.344783	7.72511e-05	3.37141e-16	8.0172e-13
70	HYI	Endoderm	1.7035	5.94884e-06	1.51524	0.198591	0.559873	1.62018e-14	6.89015e-14	1.63848e-10
71	MDM1	Endoderm	1.34634	1.06631e-10	1.20304	0.118246	0.488343	2.42104e-07	1.9937e-13	4.74103e-10
72	PKP2	Endoderm	0.635982	3.12635e-09	0.702875	0.320324	0.329339	1.24114e-05	6.88408e-10	1.63703e-06
73	TMTC4	Endoderm	0.727235	0.000302223	2.6014	2.38072e-05	0.346078	0.0142046	1.11264e-08	2.64585e-05
1	SOX2	Epiblast	3.47701	1.79365e-192	5.46606	1.11315e-65	2.70712	0	0	0
2	TDGF1	Epiblast	4.4784	9.58103e-171	3.20705	2.24072e-57	3.81227	0	0	0
3	CXCL12	Epiblast	3.03229	4.44414e-167	3.96572	2.89846e-57	2.94971	0	0	0
4	CAMKV	Epiblast	3.17787	4.34073e-163	3.66334	5.27077e-43	1.91762	0	0	0
5	DPPA4	Epiblast	3.0446	7.27076e-137	2.8254	4.07994e-54	4.774	0	0	0
6	PRDM14	Epiblast	5.03305	1.58578e-117	3.81221	2.3013e-45	3.10495	0	0	0
7	NANOG	Epiblast	6.1776	2.82068e-99	2.58323	2.24578e-56	5.20937	0	0	0
8	SLC7A3	Epiblast	2.36675	3.24407e-95	1.97903	4.6092e-51	2.86283	5e-298	0	0
9	ETV1	Epiblast	1.60583	2.18273e-89	4.09702	1.33917e-64	2.42181	0	0	0
10	SFRP2	Epiblast	2.1166	1.21071e-83	2.80964	1.41267e-55	4.44891	0	0	0
11	PARP1	Epiblast	1.39568	5.83723e-83	2.05672	4.87678e-43	2.29664	1.29079e-263	0	0
12	ZSCAN10	Epiblast	5.00331	5.86458e-83	2.59473	1.33936e-53	3.07257	0	0	0
13	TERF1	Epiblast	3.55124	3.75006e-74	1.49717	4.02086e-42	2.96869	4.5613e-270	0	0
14	DPPA5	Epiblast	4.65371	8.52882e-71	1.43266	7.11423e-29	5.51379	6e-305	0	0
15	USP44	Epiblast	1.39484	7.25636e-58	2.04067	1.36679e-57	4.19053	0	0	0
16	PSIP1	Epiblast	1.3142	5.79392e-49	1.21252	1.92089e-48	3.09401	1.26202e-287	0	0
17	OLFM2	Epiblast	0.798472	1.64682e-44	3.14982	2.67986e-56	3.04899	0	0	0
18	PDZD4	Epiblast	3.95805	4.34356e-32	3.22342	2.24808e-55	3.33603	0	0	0
19	RRAGD	Epiblast	1.11269	1.02035e-18	3.03587	3.74686e-35	2.43749	0	0	0
20	DNMT3B	Epiblast	1.34577	1.73077e-18	3.6632	6.02058e-65	4.09218	0	0	0
21	NELL2	Epiblast	0.921802	4.95443e-16	1.65982	2.95684e-19	2.88634	0	0	0
22	KIF5C	Epiblast	0.526715	5.95577e-42	2.24907	2.66351e-45	2.38327	1.82118e-287	2e-297	4.86345e-294
23	ZIC3	Epiblast	0.251824	4.28376e-50	2.39249	3.88132e-48	2.04736	4.55214e-258	4e-296	1.1332e-292
24	DND1	Epiblast	3.87406	1.35254e-104	1.14641	1.36877e-26	2.28815	1.63604e-207	4.29896e-290	1.02229e-286
25	TUBB2B	Epiblast	0.885495	1.52269e-73	0.466504	2.89575e-17	3.21981	8.11639e-287	9.6986e-287	2.30633e-283
26	ZNF462	Epiblast	0.735229	9.67917e-83	0.433645	4.40127e-26	2.23604	6.12847e-237	3.78491e-286	9.00051e-283
27	HESX1	Epiblast	1.46038	2.17456e-47	2.01382	3.0153e-30	3.27692	3.18244e-287	9.97076e-281	2.37105e-277
28	CRMP1	Epiblast	1.08253	3.60722e-56	2.4017	3.09012e-33	1.89014	8.6764e-254	2.6456e-278	6.29125e-275
29	DPF1	Epiblast	2.45298	1.76509e-82	2.55331	3.91706e-35	1.59389	1.04911e-199	1.03707e-277	2.46615e-274
30	FGF4	Epiblast	3.77504	4.86341e-95	0.0335885	1.45112e-25	1.55726	3.26417e-205	3.66871e-277	8.72419e-274
31	ETV4	Epiblast	2.33623	3.23548e-81	3.3769	1.75374e-46	2.14951	3.83233e-167	1.14941e-270	2.7333e-267
32	VAT1L	Epiblast	2.89067	2.05928e-54	2.44601	3.04138e-47	2.20525	8.15108e-205	1.13621e-266	2.7019e-263
33	MAD2L2	Epiblast	0.961166	2.21322e-42	1.43683	2.01224e-29	3.25046	9.90379e-278	1.36319e-266	3.24166e-263
34	SNRPN	Epiblast	1.47384	4.01829e-28	1.69745	5.28925e-32	3.70958	1e-307	2.72741e-264	6.48577e-261
35	GDF3	Epiblast	6.49564	9.71851e-68	1.94275	1.59288e-33	0.60282	1.47334e-207	5.98676e-264	1.42365e-260
36	NNAT	Epiblast	1.74468	2.13113e-27	1.07531	1.93863e-34	3.50219	3e-296	7.12522e-261	1.69438e-257
37	JARID2	Epiblast	1.4828	1.68689e-31	1.99036	4.48549e-37	3.13982	1.49819e-253	1.81358e-248	4.31269e-245
38	PIM2	Epiblast	4.07278	7.42239e-113	2.69064	1.6688e-57	0.508483	5.78202e-87	5.65656e-248	1.34513e-244
39	CECR2	Epiblast	0.704578	2.88485e-48	1.66278	3.26368e-39	2.17697	2.55839e-204	8.63703e-247	2.05389e-243
40	USP28	Epiblast	2.00122	2.12352e-65	2.32211	1.81229e-44	2.22362	2.70247e-155	5.76548e-242	1.37103e-238
41	KHDC3L	Epiblast	7.65826	7.27662e-65	3.31064	9.02036e-27	4.55032	4.15912e-186	3.2523e-235	7.73396e-232
42	KAT7	Epiblast	0.934193	3.13626e-45	2.99999	1.84107e-54	2.90356	1.1282e-160	4.52102e-234	1.0751e-230
43	SALL2	Epiblast	1.95903	1.28726e-80	3.94741	3.85524e-61	0.364302	4.88559e-99	6.76003e-234	1.60753e-230
44	PDPN	Epiblast	1.12476	6.48042e-52	1.98651	2.51893e-45	1.01455	2.00286e-160	6.56478e-231	1.5611e-227
45	KIF1A	Epiblast	2.89712	5.34059e-58	0.880683	5.3407e-29	1.78633	3.36758e-185	1.22052e-230	2.90239e-227
46	MSH2	Epiblast	0.942435	5.97964e-47	0.992596	8.55003e-19	2.71786	9.24527e-239	2.25138e-230	5.35379e-227
47	GPRC5B	Epiblast	2.71012	3.6663e-150	1.17346	4.11935e-09	1.29842	2.21402e-126	2.26528e-227	5.38682e-224
48	FOXH1	Epiblast	2.44561	9.53115e-57	1.62455	2.20537e-27	0.93819	2.57468e-186	3.65087e-227	8.68176e-224
49	UCHL1	Epiblast	1.64523	2.33123e-27	1.0071	8.15242e-37	2.27244	2.68107e-220	5.19997e-222	1.23655e-218
50	DLGAP3	Epiblast	2.23887	1.50949e-68	1.80824	1.18224e-30	0.702585	1.74832e-149	5.97044e-221	1.41977e-217
51	BCL11A	Epiblast	2.81152	2.54491e-69	0.913515	6.65776e-31	1.16367	2.07607e-147	1.09264e-220	2.5983e-217
52	SLC39A10	Epiblast	0.636995	5.72182e-48	1.14244	3.26394e-34	2.20539	2.36363e-174	9.48987e-220	2.25669e-216
53	ZIC2	Epiblast	0.881695	2.13753e-39	0.595804	9.51535e-35	1.52962	2.02256e-187	1.40974e-217	3.35236e-214
54	FBXO2	Epiblast	0.182273	5.26195e-33	1.325	3.58808e-38	2.22352	1.59462e-188	5.7784e-214	1.3741e-210
55	PBX1	Epiblast	0.660688	1.9718e-68	2.24374	2.29804e-19	1.75373	4.9921e-166	3.95123e-212	9.39603e-209
56	GPC4	Epiblast	1.56578	1.6429e-61	3.82622	6.27129e-65	1.43047	9.3995e-90	4.57027e-210	1.08681e-206
57	PIMREG	Epiblast	1.35651	3.47973e-79	5.2228	3.08241e-26	1.42201	5.4335e-124	7.45259e-206	1.77223e-202
58	ZYG11A	Epiblast	3.55594	1.2836e-37	0.303883	8.00578e-15	2.36904	2.16034e-225	6.58736e-202	1.56647e-198
59	AUTS2	Epiblast	0.817379	3.06453e-18	0.896569	5.89731e-34	2.30229	2.21316e-217	1.32607e-199	3.1534e-196
60	DRAXIN	Epiblast	2.14832	5.69067e-65	0.866702	5.94512e-20	1.51066	1.54628e-148	3.52969e-198	8.39361e-195
61	PGM2L1	Epiblast	2.2108	3.41841e-28	2.94038	3.18746e-31	1.43805	1.51409e-190	8.44002e-198	2.00704e-194
62	HLTF	Epiblast	0.343634	1.14692e-40	2.4283	2.86272e-42	1.99829	9.95449e-139	1.02068e-197	2.42718e-194
63	GPR19	Epiblast	1.08157	2.44075e-60	0.155531	5.10257e-12	1.29225	8.27035e-182	2.17347e-197	5.16851e-194
64	MSH6	Epiblast	1.95953	3.37835e-87	1.9569	3.47741e-19	1.59923	6.55012e-119	9.76283e-197	2.3216e-193
65	LRIG1	Epiblast	2.7077	1.42637e-56	0.659742	3.42677e-23	1.6662	1.17104e-148	2.72708e-195	6.48499e-192
66	TRIB2	Epiblast	0.476025	1.6292e-46	0.823201	6.04525e-17	1.61372	1.57196e-185	3.58174e-195	8.51739e-192
67	TMEM59L	Epiblast	0.474374	3.22571e-09	4.11427	2.78242e-76	1.20147	1.70024e-158	3.169e-191	7.53589e-188
68	SORL1	Epiblast	0.456683	3.11497e-21	1.5943	8.96765e-36	1.45927	1.23172e-187	6.39396e-191	1.52048e-187
69	ADD2	Epiblast	2.62405	2.60375e-106	2.29773	4.76737e-13	0.575537	6.68583e-107	2.19042e-190	5.20881e-187
70	PHC1	Epiblast	2.42408	8.4402e-54	2.81919	2.91618e-33	2.74109	2.32131e-122	9.15065e-190	2.17602e-186
71	SEZ6L2	Epiblast	0.683228	9.91649e-18	1.89905	1.16755e-42	2.22247	2.94392e-181	1.58436e-189	3.76761e-186
72	MYBL2	Epiblast	0.717187	3.23852e-29	1.59524	2.37916e-40	1.87172	2.34273e-147	3.28222e-185	7.80512e-182
73	G3BP2	Epiblast	0.603263	6.34002e-28	0.834944	5.91286e-21	2.05172	5.97685e-198	5.12611e-185	1.21899e-181
74	GLS2	Epiblast	2.643	2.24e-32	0.704112	1.46719e-10	1.53365	3.5611e-224	8.95929e-184	2.13052e-180
75	IGFBP2	Epiblast	0.45066	6.12816e-15	1.90621	8.56629e-42	3.50122	1.26832e-180	2.1736e-182	5.16882e-179
76	NREP	Epiblast	0.381262	5.21482e-35	0.367009	1.55528e-15	2.02533	6.73622e-192	2.22097e-181	5.28146e-178
77	LRRN1	Epiblast	0.455712	4.41099e-45	1.33146	7.79534e-38	0.465885	4.6944e-114	5.07042e-180	1.20574e-176
78	VRTN	Epiblast	2.5919	1.6995e-105	1.00167	7.71772e-47	0.0995721	3.41673e-39	1.91746e-177	4.55971e-174
79	PLCH1	Epiblast	0.702871	3.57713e-47	0.923287	1.70296e-17	1.17945	4.41378e-151	4.14496e-176	9.85673e-173
80	LIN28A	Epiblast	0.64654	1.96124e-18	1.48002	1.5974e-31	1.62706	1.28249e-180	6.45756e-176	1.53561e-172
81	DCLK1	Epiblast	1.5154	2.40983e-109	0.890811	2.95989e-44	0.221656	5.20853e-38	7.80562e-176	1.85618e-172
82	TTYH1	Epiblast	2.6767	1.51673e-22	2.82008	2.84625e-37	1.22102	7.79743e-152	1.06728e-173	2.538e-170
83	KIF5A	Epiblast	2.04215	7.40827e-51	1.11608	1.11669e-13	1.25094	6.37205e-148	1.80848e-170	4.30057e-167
84	CTBP2	Epiblast	0.392501	5.14057e-25	2.14363	2.0858e-38	1.94688	2.15819e-137	5.66199e-170	1.34642e-166
85	HDAC2	Epiblast	0.481232	1.68822e-13	0.823647	1.33643e-26	1.83461	7.53007e-200	1.57772e-169	3.75182e-166
86	SCNN1A	Epiblast	2.07732	9.44194e-75	0.303265	2.66718e-05	1.28244	5.70734e-146	2.59255e-169	6.16508e-166
87	ENO2	Epiblast	1.81308	7.87882e-55	4.39239	1.20883e-53	0.380524	5.79141e-61	6.92996e-165	1.64794e-161
88	GCNT2	Epiblast	0.812033	7.20142e-14	1.56807	8.26111e-25	1.56386	5.54572e-191	6.82225e-163	1.62233e-159
89	C9orf116	Epiblast	0.18948	9.0431e-11	2.71568	2.88227e-30	1.65675	1.28365e-186	1.67699e-161	3.98787e-158
90	ITGA7	Epiblast	0.60581	9.15638e-06	1.09053	6.08296e-23	1.88601	7.43232e-236	2.0171e-161	4.79667e-158
91	MTCL1	Epiblast	2.0321	7.40465e-44	2.30932	3.62366e-25	1.25066	7.36324e-114	5.52581e-161	1.31404e-157
92	GNG3	Epiblast	1.20338	1.07464e-13	4.09269	1.55609e-30	1.39487	4.93586e-173	5.64576e-161	1.34256e-157
93	CA14	Epiblast	0.315968	4.13018e-08	1.00177	8.46452e-34	1.69394	1.16621e-188	2.21786e-160	5.27408e-157
94	SLC16A2	Epiblast	1.9434	4.17645e-61	1.16487	6.18471e-20	1.41269	9.18508e-98	7.66582e-159	1.82293e-155
95	DDX25	Epiblast	0.952314	3.86365e-28	0.43948	9.32481e-20	1.5657	5.01566e-153	1.34793e-157	3.20537e-154
96	HELLS	Epiblast	0.0593241	2.65009e-07	2.70354	6.71796e-48	2.58009	9.75622e-156	3.62108e-156	8.61092e-153
97	GBX2	Epiblast	2.08359	1.19849e-58	4.7383	8.44083e-18	1.56707	2.32954e-100	1.01504e-154	2.41377e-151
98	B4GALNT4	Epiblast	0.398886	1.28465e-13	4.34149	6.71926e-34	1.46358	1.09688e-153	3.12054e-154	7.42064e-151
99	JMJD1C	Epiblast	0.36593	8.06186e-24	0.666062	1.24149e-22	1.95266	7.87124e-149	1.61939e-153	3.8509e-150
100	ID1	Epiblast	1.19876	1.55331e-60	0.329696	9.06519e-13	0.973451	7.76898e-110	2.04987e-153	4.87458e-150
1	FOXF1	ExE_Mes_stalk	7.25563	3.73559e-289	3.3052	6.14141e-54	2.34164	0	0	0
2	DCN	ExE_Mes_stalk	13.5802	4.54785e-254	3.24992	1.00467e-33	5.93174	5.11999e-293	0	0
3	COL6A3	ExE_Mes_stalk	9.35559	1.09566e-184	1.07566	1.99094e-05	4.04177	0	0	0
4	HAND2	ExE_Mes_stalk	5.42632	4.53291e-181	4.1897	8.58653e-48	4.26037	0	0	0
5	VIM	ExE_Mes_stalk	4.41419	2.00796e-120	2.61987	9.73874e-57	5.33158	0	0	0
6	TMEM88	ExE_Mes_stalk	6.40594	1.38967e-88	1.62576	4.79376e-29	3.36479	0	0	0
7	PITX2	ExE_Mes_stalk	5.26584	7.29307e-87	1.49951	1.54604e-40	4.30216	0	0	0
8	SPARC	ExE_Mes_stalk	5.17914	1.14119e-86	2.38551	1.82615e-44	2.56291	8.64677e-266	0	0
9	COL6A2	ExE_Mes_stalk	6.45384	2.86727e-77	0.470871	1.03502e-14	4.88344	0	0	0
10	IGFBP3	ExE_Mes_stalk	5.92421	8.67703e-74	2.30985	1.52682e-23	4.69091	0	0	0
11	BAMBI	ExE_Mes_stalk	3.3353	1.27613e-70	2.8351	1.62344e-53	3.67455	0	0	0
12	CTHRC1	ExE_Mes_stalk	6.18536	5.25218e-62	1.75062	3.24118e-05	3.34427	0	0	0
13	CREB3L1	ExE_Mes_stalk	4.36766	1.75743e-56	0.650806	0.0391584	4.15704	0	0	0
14	COL5A2	ExE_Mes_stalk	5.81797	2.40547e-55	2.00774	0.042075	4.45592	0	0	0
15	ADAMTS9	ExE_Mes_stalk	4.79872	1.74274e-54	2.18501	7.97781e-16	2.6136	0	0	0
16	CDH11	ExE_Mes_stalk	3.73337	2.66693e-54	4.57751	3.83534e-66	3.02787	4.7005e-233	0	0
17	TEK	ExE_Mes_stalk	6.85716	6.99125e-46	2.81002	1.22716e-20	3.49011	0	0	0
18	TCF21	ExE_Mes_stalk	3.79798	6.27822e-42	3.92112	3.92639e-22	2.01951	0	0	0
19	TGFB1I1	ExE_Mes_stalk	5.83633	3.42617e-32	1.62956	1.63435e-07	3.21528	0	0	0
20	BMP5	ExE_Mes_stalk	2.79858	2.04458e-31	2.66527	1.2715e-38	3.20918	0	0	0
21	OLFML3	ExE_Mes_stalk	2.93612	2.57313e-27	0.649312	7.75383e-06	3.8104	0	0	0
22	PMP22	ExE_Mes_stalk	5.16401	3.60109e-24	1.5671	3.95354e-09	4.14921	0	0	0
23	ZEB2	ExE_Mes_stalk	3.46908	6.80334e-24	2.40944	2.62406e-22	3.79883	0	0	0
24	MEIS2	ExE_Mes_stalk	3.18447	3.33516e-19	1.12313	1.43397e-08	3.62875	0	0	0
25	CCDC80	ExE_Mes_stalk	4.31087	9.87933e-18	1.81009	0.00403715	5.45321	0	0	0
26	ADAM12	ExE_Mes_stalk	1.27658	8.66032e-15	1.85941	1.07752e-07	3.37326	0	0	0
27	PDGFRA	ExE_Mes_stalk	1.36417	3.13028e-05	2.11369	3.70337e-34	2.80689	0	0	0
28	PITX1	ExE_Mes_stalk	3.4778	0.00309582	2.61597	1.72219e-32	4.72028	0	0	0
29	EGFLAM	ExE_Mes_stalk	2.76484	0.158064	2.56655	2.5941e-35	3.99035	0	0	0
30	PPIC	ExE_Mes_stalk	4.08092	9.79148e-41	2.75703	2.44245e-52	2.91483	5.94788e-259	1.43149e-288	3.40408e-285
31	EMP3	ExE_Mes_stalk	7.96315	3.80902e-134	1.1369	5.37742e-11	2.94425	4.32299e-212	3.90323e-282	9.28188e-279
32	HAND1	ExE_Mes_stalk	3.78123	1.24809e-69	2.78974	1.03925e-59	1.23951	4.47745e-164	3.99362e-273	9.49683e-270
33	BMP4	ExE_Mes_stalk	4.56558	3.35576e-42	3.84025	3.38455e-53	2.48279	3.1735e-215	1.22767e-264	2.91941e-261
34	HAPLN1	ExE_Mes_stalk	3.32987	3.26083e-32	2.8156	1.60462e-28	3.33468	8e-300	3.45253e-261	8.21012e-258
35	MAGED2	ExE_Mes_stalk	3.45631	3.1472e-46	2.07452	7.43023e-29	2.80807	1.53053e-235	1.17315e-246	2.78976e-243
36	FAM114A1	ExE_Mes_stalk	4.28592	1.62264e-90	0.107499	0.0516295	2.48443	4.17616e-273	2.61114e-238	6.20929e-235
37	SERPINH1	ExE_Mes_stalk	1.65724	5.89917e-26	1.61184	2.72981e-17	2.54762	6.53489e-285	8.93652e-221	2.1251e-217
38	LMCD1	ExE_Mes_stalk	5.35453	9.24603e-30	2.88743	8.52049e-20	2.59564	3.20579e-255	7.25096e-217	1.72428e-213
39	AFAP1L2	ExE_Mes_stalk	4.29619	9.81417e-23	1.48735	2.07768e-14	2.44708	2e-296	3.13432e-214	7.45341e-211
40	MDK	ExE_Mes_stalk	2.19375	6.58569e-49	1.11629	2.33996e-20	1.63634	3.11235e-199	5.11776e-213	1.217e-209
41	HOXA10	ExE_Mes_stalk	4.36522	0.000897262	2.14698	1.61092e-46	3.19901	8.57186e-289	2.68729e-211	6.39039e-208
42	LEF1	ExE_Mes_stalk	1.30372	1.18129e-09	2.21155	1.88764e-37	1.98558	9.67842e-261	2.5462e-207	6.05486e-204
43	HES1	ExE_Mes_stalk	1.95637	1.24615e-18	2.31547	7.15799e-38	2.91055	1.96281e-188	2.28102e-189	5.42426e-186
44	FRZB	ExE_Mes_stalk	6.69291	2.00026e-94	0.708721	1.04359e-08	2.79765	2.37425e-127	9.83715e-185	2.33927e-181
45	NRP2	ExE_Mes_stalk	4.38658	9.95145e-17	3.235	5.03961e-28	2.39415	8.41754e-204	1.82053e-180	4.32923e-177
46	FBLN1	ExE_Mes_stalk	3.73704	1.18307e-54	2.20155	8.24149e-56	1.5759	1.34722e-68	4.00031e-174	9.51273e-171
47	MYL7	ExE_Mes_stalk	4.4439	1.20244e-06	1.26981	6.9137e-34	3.06262	2.27606e-217	5.0742e-171	1.20665e-167
48	ETS1	ExE_Mes_stalk	2.87368	6.3494e-19	1.10497	9.10079e-13	2.37806	8.40764e-226	9.6483e-169	2.29437e-165
49	COL5A1	ExE_Mes_stalk	4.48256	2.68664e-82	1.48705	0.00278757	0.7437	3.00946e-148	2.43741e-168	5.79615e-165
50	TMEM98	ExE_Mes_stalk	4.13358	4.35712e-82	1.77783	3.21516e-16	1.55907	1.73485e-90	5.21747e-165	1.24071e-161
51	ZNF503	ExE_Mes_stalk	3.03107	3.39392e-08	2.25418	3.11514e-08	2.85821	4.76094e-292	1.36423e-164	3.24415e-161
52	DOK4	ExE_Mes_stalk	4.44267	4.43679e-18	2.4295	5.6885e-49	2.13255	6.75036e-128	2.32349e-164	5.52525e-161
53	BMP2	ExE_Mes_stalk	0.0518488	0.00433694	1.61879	3.12591e-26	3.08898	4.21563e-244	4.54503e-159	1.08081e-155
54	ITIH5	ExE_Mes_stalk	0.828705	9.64167e-07	1.23339	2.81247e-10	3.2815	3.34711e-268	3.01794e-155	7.17666e-152
55	COL4A1	ExE_Mes_stalk	0.0810912	3.28459e-05	1.52682	1.05512e-26	3.05459	6.67086e-203	4.4425e-149	1.05643e-145
56	CRB2	ExE_Mes_stalk	3.76835	6.08227e-08	3.31892	7.53331e-41	0.737738	6.0262e-152	3.69377e-148	8.78378e-145
57	CDKL1	ExE_Mes_stalk	5.56472	1.21834e-19	2.10117	5.66271e-18	1.34567	5.57639e-161	2.86688e-146	6.81743e-143
58	HOXC6	ExE_Mes_stalk	3.71966	2.66906e-23	1.83417	1.09594e-14	1.83495	6.79896e-161	5.56379e-146	1.32307e-142
59	SPON1	ExE_Mes_stalk	2.71369	0.480005	3.89474	9.23453e-47	1.86215	5.61944e-200	6.13997e-146	1.46008e-142
60	P4HA1	ExE_Mes_stalk	2.00815	5.07364e-44	0.489525	1.83509e-05	2.43452	1.28157e-154	1.35915e-145	3.23207e-142
61	TCF4	ExE_Mes_stalk	3.11935	3.07099e-21	1.81215	1.2969e-35	1.11894	1.01648e-111	4.69596e-144	1.1167e-140
62	PDCD4	ExE_Mes_stalk	1.59419	1.83643e-40	1.73402	3.90248e-28	1.99723	2.0457e-84	2.4645e-140	5.86059e-137
63	MLLT3	ExE_Mes_stalk	3.3742	9.36116e-11	1.22868	0.00157221	1.8948	6.37334e-253	4.57077e-138	1.08693e-134
64	TWSG1	ExE_Mes_stalk	1.29482	0.0192667	2.32064	4.43031e-22	2.56291	2.85554e-215	4.66492e-136	1.10932e-132
65	FSTL1	ExE_Mes_stalk	2.22241	1.08586e-33	0.690016	2.45949e-14	1.06017	1.24686e-119	4.07854e-135	9.69876e-132
66	MYH10	ExE_Mes_stalk	2.04605	7.08281e-19	0.782676	9.71725e-08	1.64931	3.17609e-180	6.85192e-134	1.62939e-130
67	EIF4EBP1	ExE_Mes_stalk	2.71694	1.02541e-58	0.0909384	0.5141	0.952559	1.83627e-146	4.05603e-129	9.64523e-126
68	S100A10	ExE_Mes_stalk	2.03537	2.59806e-46	0.212652	0.00046627	1.20032	2.38574e-130	4.65427e-129	1.10678e-125
69	GFPT2	ExE_Mes_stalk	1.92761	0.254611	1.754	1.61154e-24	2.35355	1.32457e-210	9.5927e-129	2.28114e-125
70	GALNT1	ExE_Mes_stalk	1.96063	4.88384e-14	2.38926	3.2258e-44	1.2775	2.26005e-92	2.45354e-128	5.83451e-125
71	ENPP2	ExE_Mes_stalk	3.84727	5.08594e-37	1.23168	1.84181e-08	2.52146	4.0969e-121	2.2329e-127	5.30983e-124
72	PCOLCE	ExE_Mes_stalk	5.64859	6.34e-54	0.374319	0.00203493	2.95073	3.75214e-118	2.24547e-126	5.33972e-123
73	PLTP	ExE_Mes_stalk	2.14019	1.40341e-07	0.811035	0.000252308	2.27111	1.84256e-235	2.57634e-126	6.12653e-123
74	SEMA3A	ExE_Mes_stalk	4.6183	1.19949e-24	4.25572	2.97344e-35	1.05147	2.1401e-79	3.07697e-126	7.31703e-123
75	COL21A1	ExE_Mes_stalk	1.11572	2.41281e-08	1.74176	0.000703391	1.77031	2.73459e-229	6.27771e-124	1.49284e-120
76	IGF2BP2	ExE_Mes_stalk	1.31766	0.000145994	0.803355	0.00139305	2.46331	4.1287e-258	1.19773e-123	2.8482e-120
77	FKBP10	ExE_Mes_stalk	1.24895	0.0850429	0.718795	3.00617e-14	2.26384	6.4494e-212	7.15911e-118	1.70244e-114
78	GPX8	ExE_Mes_stalk	2.87906	1.67999e-33	0.84217	2.29438e-07	1.51707	5.58379e-113	5.03439e-116	1.19718e-112
79	ECE1	ExE_Mes_stalk	2.31486	0.0615103	1.45063	1.68441e-23	2.14215	2.67577e-172	5.76271e-115	1.37037e-111
80	CKAP4	ExE_Mes_stalk	1.044	0.152132	0.820363	7.00302e-08	2.30298	1.48072e-238	5.2036e-114	1.23742e-110
81	ILK	ExE_Mes_stalk	3.37368	6.4148e-48	1.08015	9.88998e-05	1.36227	1.68538e-96	9.65835e-113	2.29675e-109
82	LIX1	ExE_Mes_stalk	4.1277	1.2319e-26	1.71397	9.01232e-18	2.25884	3.1913e-85	1.31034e-110	3.116e-107
83	IFI16	ExE_Mes_stalk	0.901984	0.144216	0.490481	3.29332e-15	2.81755	2.11769e-195	1.31581e-110	3.12901e-107
84	CALU	ExE_Mes_stalk	0.718693	8.31387e-09	0.756948	0.00487414	1.70865	1.35202e-202	3.45958e-110	8.22689e-107
85	ATP1B1	ExE_Mes_stalk	0.90528	0.0321864	1.1089	4.33879e-06	2.84232	2.33668e-225	8.83514e-109	2.101e-105
86	CPXM1	ExE_Mes_stalk	3.58023	1.35569e-20	1.66127	1.29255e-12	1.28746	5.81409e-108	1.76877e-108	4.20614e-105
87	IDH2	ExE_Mes_stalk	2.99392	2.61295e-24	0.76632	0.000218239	1.59456	8.89665e-134	3.85467e-108	9.16639e-105
88	MAGED1	ExE_Mes_stalk	1.98601	2.56286e-25	0.580258	1.37486e-07	1.59613	3.62985e-111	3.9961e-106	9.50273e-103
89	CHSY1	ExE_Mes_stalk	1.07096	1.50841e-08	2.75533	4.02804e-41	1.24703	5.49245e-79	2.45413e-105	5.83593e-102
90	AXL	ExE_Mes_stalk	2.49314	2.61765e-23	0.826905	2.83617e-05	1.77017	7.55527e-117	9.36931e-101	2.22802e-97
91	HSP90B1	ExE_Mes_stalk	0.291823	3.38799e-06	0.877878	6.13768e-13	1.11352	1.00215e-137	3.5583e-99	8.46164e-96
92	SRPX	ExE_Mes_stalk	5.73055	4.18031e-21	1.76086	0.0601215	2.3829	3.14399e-145	4.12421e-99	9.80737e-96
93	HOXB6	ExE_Mes_stalk	5.20488	2.10733e-37	3.59911	2.16967e-56	0.728482	3.05109e-15	7.28708e-98	1.73287e-94
94	NRP1	ExE_Mes_stalk	0.915346	1.74612e-05	1.50381	1.09342e-43	1.0905	8.86528e-74	1.11068e-96	2.64119e-93
95	SULF1	ExE_Mes_stalk	2.90476	2.87597e-13	1.94168	7.38108e-19	1.29577	7.08217e-90	1.35854e-96	3.23061e-93
96	MYL4	ExE_Mes_stalk	7.84737	3.09749e-66	1.21316	3.46042e-09	0.477477	1.33502e-38	1.20303e-95	2.8608e-92
97	MYRF	ExE_Mes_stalk	3.60738	0.0265274	2.42303	1.90911e-09	1.76692	1.32038e-166	1.08792e-92	2.58707e-89
98	FAM171A1	ExE_Mes_stalk	2.46729	2.45206e-05	2.79908	1.53731e-38	1.44928	5.78097e-72	1.5162e-90	3.60553e-87
99	P3H3	ExE_Mes_stalk	2.83458	5.69156e-06	0.960656	0.00129527	1.62043	7.38847e-165	8.72251e-90	2.07421e-86
100	PPIB	ExE_Mes_stalk	0.775798	5.04875e-24	1.10766	2.17987e-11	0.70676	1.08265e-72	3.27119e-89	7.77889e-86
1	AIF1L	TE	4.28434	0	1.12107	1.22583e-49	1.915	8e-306	0	0
2	DAG1	TE	3.63854	0	0.490775	4.86856e-09	2.14416	3e-296	0	0
3	DLX3	TE	5.17427	0	4.02137	6.92094e-140	2.52405	0	0	0
4	GATA2	TE	5.73016	0	4.2431	1.75482e-87	4.68827	0	0	0
5	GATA3	TE	4.3047	0	1.50964	4.98583e-35	3.51337	0	0	0
6	GRAMD2A	TE	4.9707	0	2.51502	1.11421e-81	2.29653	0	0	0
7	LMNA	TE	2.93358	0	1.48238	1.25867e-21	1.9692	0	0	0
8	PSD4	TE	4.35991	0	1.91677	1.48435e-38	1.32748	0	0	0
9	ST8SIA4	TE	4.1418	0	3.68831	4.27976e-40	2.21038	7.72353e-286	0	0
10	TET2	TE	3.31097	0	2.52188	8.43161e-56	2.43837	0	0	0
11	TFEB	TE	4.78202	0	1.91009	1.35857e-66	1.21169	2.20007e-275	0	0
12	TINAGL1	TE	3.54383	0	2.18485	1.00606e-53	4.25254	0	0	0
13	VGLL1	TE	3.98774	0	5.08969	1.35227e-64	3.7665	0	0	0
14	LAD1	TE	2.65959	9e-308	1.72392	1.61619e-48	0.917017	5.84987e-122	0	0
15	OVOL1	TE	3.65008	8e-306	3.98269	9.3237e-69	2.22625	2.99017e-143	0	0
16	PIEZO1	TE	1.49456	1e-303	2.31297	4.21651e-41	0.56987	9.91166e-99	0	0
17	HSPB8	TE	3.73519	4.01522e-269	2.36652	6.65258e-38	2.86	2.02662e-118	0	0
18	CTSL	TE	3.27088	6.08996e-261	2.38891	4.44825e-38	4.82357	0	0	0
19	CDC42SE1	TE	2.31282	1.03474e-257	0.313628	2.5e-07	1.38619	1.67308e-211	0	0
20	ELL	TE	2.2788	1.83257e-257	2.87096	2.25575e-65	0.618128	3.49992e-61	0	0
21	MICAL2	TE	1.46448	1.18147e-250	1.65817	4.93134e-36	0.972516	8.29033e-122	0	0
22	FADS3	TE	3.15918	3.93673e-246	2.0646	7.66121e-35	4.12738	0	0	0
23	BZW2	TE	3.47711	3.43784e-245	0.858412	1.49479e-16	1.93496	0	0	0
24	WNT7A	TE	3.0694	3.15569e-243	4.69384	9.56993e-57	3.09281	0	0	0
25	PABPC4	TE	1.69241	7.82606e-209	2.52721	8.3514e-59	1.24151	2.39125e-234	0	0
26	MYO1E	TE	1.94974	5.35891e-192	1.83874	2.19481e-36	1.9896	1.66749e-252	0	0
27	CTNND1	TE	2.25573	7.03688e-188	0.650543	1.52888e-15	1.4194	1.84379e-210	0	0
28	ARL8B	TE	2.17976	1.90932e-185	0.649153	4.17754e-25	1.63437	6.01885e-279	0	0
29	SERPINB9	TE	2.18049	1.18808e-80	2.83096	4.87418e-62	2.49834	0	0	0
30	RCOR1	TE	1.69916	1.8456e-199	1.26292	6.13814e-23	1.0164	1.86989e-137	6e-307	1e-303
31	DNM2	TE	2.33741	1.99276e-233	1.00368	1.99439e-24	0.760635	2.03823e-102	6e-301	1e-297
32	MKNK1	TE	1.00468	7.63097e-161	1.3183	1.00601e-20	0.772471	1.16313e-131	6.6293e-269	1.57645e-265
33	DOT1L	TE	2.39198	5.88186e-255	1.48876	3.06573e-25	0.393654	2.89864e-38	3.91814e-240	9.31735e-237
34	IPPK	TE	1.71353	2.85397e-265	0.449427	2.64474e-09	0.677105	3.20597e-57	8.3453e-234	1.98451e-230
35	DDB1	TE	2.28176	2.84019e-206	0.209111	2.07342e-05	0.796336	3.98535e-91	4.62233e-221	1.09919e-217
36	SRPRA	TE	2.15444	1.14089e-213	1.3431	3.23604e-16	0.606963	1.55685e-54	1.07056e-219	2.54578e-216
37	EPS15L1	TE	1.56921	3.02951e-168	0.900716	2.40142e-11	0.373747	7.97123e-73	6.5328e-200	1.5535e-196
38	CAPN1	TE	1.99314	6.65008e-227	0.755491	9.7026e-18	0.27765	9.57354e-25	1.14953e-189	2.73359e-186
39	ZC3H12A	TE	1.18599	5.08756e-144	2.46546	4.92593e-22	0.473094	5.59817e-56	1.472e-189	3.50041e-186
40	LIMK2	TE	1.52695	5.97421e-195	0.990753	3.27718e-29	0.576876	9.93121e-22	1.21001e-186	2.87741e-183
41	ANXA7	TE	0.858764	1.60128e-77	1.38507	4.64922e-09	0.637541	4.72618e-79	3.54988e-137	8.44162e-134

## Sheet:  temp.mk.3S.specific.list.tsv
Rank	gene	cluster	p_val	p_val_adj	specific_species
1	BEND4	Amnion	4.27871e-53	5.31245e-49	cyno
2	HOXD10	Amnion	6.33729e-37	7.86837e-33	cyno
3	CA12	Amnion	4.51876e-35	5.6105e-31	cyno
4	NTS	Amnion	3.37982e-33	4.19638e-29	cyno
5	SLITRK6	Amnion	2.82676e-29	3.50971e-25	cyno
6	SLIT3	Amnion	8.60654e-25	1.06859e-20	cyno
7	CYP1B1	Amnion	1.69015e-24	2.09849e-20	cyno
8	CDO1	Amnion	1.78474e-24	2.21593e-20	cyno
9	SPARCL1	Amnion	3.19164e-24	3.96273e-20	cyno
10	NCAM2	Amnion	5.01333e-24	6.22455e-20	cyno
11	HOXD9	Amnion	2.6416e-23	3.27982e-19	cyno
12	PCP4	Amnion	7.31082e-23	9.07711e-19	cyno
13	TNFSF8	Amnion	4.96611e-22	6.16592e-18	cyno
14	IL15	Amnion	8.23057e-21	1.02191e-16	cyno
15	ZNF185	Amnion	3.32571e-20	4.1292e-16	cyno
16	SH2D4B	Amnion	5.86561e-20	7.28275e-16	cyno
17	FAM110C	Amnion	2.86901e-18	3.56216e-14	cyno
18	LBH	Amnion	4.61992e-18	5.73609e-14	cyno
19	IKZF2	Amnion	5.20253e-17	6.45946e-13	cyno
20	GDNF	Amnion	1.02759e-16	1.27585e-12	cyno
21	CCDC110	Amnion	1.96196e-16	2.43597e-12	cyno
22	EPO	Amnion	2.44846e-16	3.04001e-12	cyno
23	NGF	Amnion	3.86207e-16	4.79515e-12	cyno
24	CBLN2	Amnion	2.4166e-15	3.00045e-11	cyno
25	SERPINB2	Amnion	3.40833e-14	4.23178e-10	cyno
26	CDX1	Amnion	3.85028e-13	4.78051e-09	cyno
27	SLC4A4	Amnion	6.47224e-13	8.03593e-09	cyno
28	PRELP	Amnion	8.23216e-13	1.0221e-08	cyno
29	HOXB8	Amnion	3.41456e-12	4.23951e-08	cyno
30	SLC27A6	Amnion	9.67407e-12	1.20113e-07	cyno
31	IRX1	Amnion	2.09277e-11	2.59839e-07	cyno
32	ADRA1D	Amnion	2.39459e-11	2.97313e-07	cyno
33	MB	Amnion	3.63783e-11	4.51673e-07	cyno
34	WNT5A	Amnion	5.54844e-11	6.88895e-07	cyno
35	HNRNPA1	Amnion	6.51839e-11	8.09323e-07	cyno
36	DLK1	Amnion	1.84035e-10	2.28498e-06	cyno
37	UCP1	Amnion	9.37853e-10	1.16444e-05	cyno
38	ADGRD1	Amnion	1.36759e-09	1.698e-05	cyno
39	DLK2	Amnion	1.87018e-09	2.32201e-05	cyno
40	ATG10	Amnion	7.57809e-09	9.40896e-05	cyno
41	DHRS3	Amnion	9.93556e-09	0.00012336	cyno
42	HMGCS1	Amnion	1.72779e-08	0.000214522	cyno
43	EYA2	Amnion	3.06779e-08	0.000380897	cyno
1	TM4SF5	Endoderm	2.99001e-280	3.71239e-276	cyno
2	CNDP1	Endoderm	1.6211e-277	2.01276e-273	cyno
3	CDA	Endoderm	2.46066e-197	3.05515e-193	cyno
4	SLC5A10	Endoderm	1.17595e-184	1.46006e-180	cyno
5	RUNDC3B	Endoderm	1.11469e-128	1.384e-124	cyno
6	SLC6A19	Endoderm	4.52486e-116	5.61807e-112	cyno
7	GLT1D1	Endoderm	6.74971e-87	8.38044e-83	cyno
8	ALPL	Endoderm	7.46389e-87	9.26716e-83	cyno
9	FOXJ1	Endoderm	1.05597e-85	1.3111e-81	cyno
10	RRM1	Endoderm	1.39038e-83	1.7263e-79	cyno
11	BTN1A1	Endoderm	2.11841e-83	2.63022e-79	cyno
12	NOL4	Endoderm	7.30408e-78	9.06875e-74	cyno
13	HMOX2	Endoderm	1.5361e-76	1.90723e-72	cyno
14	CDH26	Endoderm	2.19253e-70	2.72225e-66	cyno
15	SLC41A2	Endoderm	7.4149e-70	9.20635e-66	cyno
16	LLGL2	Endoderm	4.78697e-63	5.9435e-59	cyno
17	PCDH1	Endoderm	5.88869e-63	7.3114e-59	cyno
18	ENPP1	Endoderm	3.12856e-62	3.88442e-58	cyno
19	DKK4	Endoderm	4.72092e-62	5.8615e-58	cyno
20	TFPI	Endoderm	7.3165e-62	9.08416e-58	cyno
21	DISP3	Endoderm	2.74264e-55	3.40526e-51	cyno
22	DNAJC15	Endoderm	1.48672e-54	1.84591e-50	cyno
23	ITGA11	Endoderm	1.2189e-50	1.51338e-46	cyno
24	SC5D	Endoderm	4.29334e-50	5.33061e-46	cyno
25	SH3BP4	Endoderm	2.33611e-49	2.90051e-45	cyno
26	VMO1	Endoderm	6.38453e-49	7.92703e-45	cyno
27	EXPH5	Endoderm	7.37559e-49	9.15753e-45	cyno
28	RDH12	Endoderm	2.12369e-48	2.63677e-44	cyno
29	NPL	Endoderm	2.13695e-48	2.65323e-44	cyno
30	ARRDC4	Endoderm	1.07599e-47	1.33595e-43	cyno
31	DCUN1D3	Endoderm	1.44032e-47	1.7883e-43	cyno
32	EMP2	Endoderm	6.59818e-46	8.1923e-42	cyno
33	MTSS1	Endoderm	1.78226e-45	2.21285e-41	cyno
34	ZNF638	Endoderm	2.10588e-43	2.61466e-39	cyno
35	NID2	Endoderm	8.77561e-43	1.08958e-38	cyno
36	HMGN5	Endoderm	1.78737e-41	2.2192e-37	cyno
37	TXNIP	Endoderm	5.05375e-41	6.27473e-37	cyno
38	FOXP4	Endoderm	2.03459e-39	2.52615e-35	cyno
39	SATB2	Endoderm	2.05219e-39	2.548e-35	cyno
40	ARHGAP18	Endoderm	2.47195e-38	3.06918e-34	cyno
41	PDP1	Endoderm	5.64841e-38	7.01306e-34	cyno
42	PTK2	Endoderm	1.48337e-37	1.84175e-33	cyno
43	ETV3	Endoderm	2.93102e-37	3.63915e-33	cyno
44	CD53	Endoderm	5.77261e-37	7.16728e-33	cyno
45	APLF	Endoderm	6.69835e-37	8.31667e-33	cyno
46	AHCYL2	Endoderm	7.34352e-37	9.11772e-33	cyno
47	NCOA1	Endoderm	1.54006e-36	1.91214e-32	cyno
48	SPATA22	Endoderm	1.75938e-36	2.18445e-32	cyno
49	PTTG1IP	Endoderm	6.23803e-36	7.74514e-32	cyno
50	PCP4L1	Endoderm	2.84852e-35	3.53672e-31	cyno
51	C10orf90	Endoderm	4.83401e-35	6.0019e-31	cyno
52	TRIP10	Endoderm	3.137e-34	3.8949e-30	cyno
53	HPDL	Endoderm	2.16984e-33	2.69408e-29	cyno
54	BRDT	Endoderm	3.61803e-33	4.49214e-29	cyno
55	NMRAL1	Endoderm	3.08665e-32	3.83238e-28	cyno
56	SIPA1L2	Endoderm	2.90328e-31	3.60471e-27	cyno
57	SPTSSA	Endoderm	1.52762e-30	1.8967e-26	cyno
58	ACOT4	Endoderm	5.35661e-30	6.65077e-26	cyno
59	ARMCX5	Endoderm	1.28618e-29	1.59692e-25	cyno
60	SH3RF2	Endoderm	6.6232e-29	8.22337e-25	cyno
61	GPR37	Endoderm	4.24592e-28	5.27173e-24	cyno
62	TP53INP1	Endoderm	5.32452e-28	6.61092e-24	cyno
63	GNPAT	Endoderm	6.70068e-28	8.31956e-24	cyno
64	TNFRSF1A	Endoderm	5.26625e-27	6.53858e-23	cyno
65	SLC5A6	Endoderm	1.50649e-26	1.87046e-22	cyno
66	LGR4	Endoderm	4.6897e-26	5.82273e-22	cyno
67	IL4R	Endoderm	6.07585e-26	7.54377e-22	cyno
68	MERTK	Endoderm	3.99205e-25	4.95653e-21	cyno
69	GRB10	Endoderm	4.65828e-25	5.78372e-21	cyno
70	PLS3	Endoderm	6.40411e-25	7.95134e-21	cyno
71	PLD1	Endoderm	6.8773e-25	8.53886e-21	cyno
72	UPP1	Endoderm	1.68833e-24	2.09624e-20	cyno
73	RGS2	Endoderm	2.11207e-24	2.62235e-20	cyno
74	CYTH3	Endoderm	5.10585e-24	6.33942e-20	cyno
75	NHSL1	Endoderm	1.45792e-23	1.81016e-19	cyno
76	MLLT6	Endoderm	1.684e-23	2.09086e-19	cyno
77	LRRC58	Endoderm	4.32652e-23	5.3718e-19	cyno
78	TSPAN14	Endoderm	4.39272e-23	5.454e-19	cyno
79	PPM1F	Endoderm	1.38669e-22	1.72171e-18	cyno
80	RIPK4	Endoderm	2.09491e-22	2.60104e-18	cyno
81	PER2	Endoderm	5.18171e-22	6.43361e-18	cyno
82	PGBD1	Endoderm	1.3036e-21	1.61855e-17	cyno
83	SOCS2	Endoderm	2.61099e-21	3.2418e-17	cyno
84	EMP1	Endoderm	3.25627e-21	4.04298e-17	cyno
85	DOK1	Endoderm	3.60782e-21	4.47947e-17	cyno
86	SH3GL3	Endoderm	3.92427e-20	4.87237e-16	cyno
87	EXOC5	Endoderm	5.91141e-20	7.3396e-16	cyno
88	KIAA1191	Endoderm	1.55209e-19	1.92707e-15	cyno
89	SYNJ1	Endoderm	4.28971e-19	5.3261e-15	cyno
90	PPP2R5B	Endoderm	9.57907e-19	1.18934e-14	cyno
91	MFSD14B	Endoderm	1.25502e-18	1.55823e-14	cyno
92	TRAF6	Endoderm	1.43514e-18	1.78188e-14	cyno
93	LRFN1	Endoderm	2.6659e-18	3.30998e-14	cyno
94	BCAR3	Endoderm	3.31543e-18	4.11644e-14	cyno
95	SEC24A	Endoderm	6.52689e-18	8.10378e-14	cyno
96	ENPP4	Endoderm	1.79462e-17	2.2282e-13	cyno
97	SNX14	Endoderm	3.02466e-17	3.75541e-13	cyno
98	METTL23	Endoderm	3.87891e-17	4.81606e-13	cyno
99	KIF1BP	Endoderm	6.48639e-17	8.0535e-13	cyno
100	RHBDF1	Endoderm	1.14829e-16	1.42572e-12	cyno
1	CCL20	Epiblast	0	0	cyno
2	RFLNB	Epiblast	3e-304	3e-300	cyno
3	DNAJC12	Epiblast	9.41817e-239	1.16936e-234	cyno
4	IGFBP6	Epiblast	3.09801e-232	3.84649e-228	cyno
5	MDP1	Epiblast	3.71465e-212	4.61211e-208	cyno
6	LRRIQ1	Epiblast	1.67571e-198	2.08057e-194	cyno
7	CRISPLD1	Epiblast	3.5935e-194	4.46169e-190	cyno
8	ACTG2	Epiblast	4.71864e-166	5.85866e-162	cyno
9	RTTN	Epiblast	2.99652e-158	3.72048e-154	cyno
10	PDE4B	Epiblast	3.0059e-153	3.73213e-149	cyno
11	CHGB	Epiblast	9.5374e-141	1.18416e-136	cyno
12	HAUS1	Epiblast	1.30195e-138	1.6165e-134	cyno
13	MAP2	Epiblast	4.93991e-138	6.13339e-134	cyno
14	AIPL1	Epiblast	1.17412e-137	1.45779e-133	cyno
15	ALCAM	Epiblast	3.08404e-129	3.82914e-125	cyno
16	ADGRL2	Epiblast	6.99433e-127	8.68416e-123	cyno
17	CALB2	Epiblast	3.90648e-126	4.85029e-122	cyno
18	IL1RAP	Epiblast	7.96787e-124	9.89291e-120	cyno
19	MYO10	Epiblast	1.3924e-122	1.72881e-118	cyno
20	TENM3	Epiblast	1.23575e-121	1.53431e-117	cyno
21	PRTFDC1	Epiblast	9.28303e-113	1.15258e-108	cyno
22	DYRK3	Epiblast	3.27701e-110	4.06874e-106	cyno
23	MTF2	Epiblast	1.06151e-109	1.31797e-105	cyno
24	TMPRSS2	Epiblast	1.96063e-109	2.43432e-105	cyno
25	PPP4R4	Epiblast	6.03026e-108	7.48717e-104	cyno
26	RBM46	Epiblast	8.56802e-106	1.06381e-101	cyno
27	PRRT3	Epiblast	4.61356e-104	5.7282e-100	cyno
28	NAAA	Epiblast	6.51183e-103	8.08509e-99	cyno
29	DTX2	Epiblast	8.90811e-103	1.10603e-98	cyno
30	ST5	Epiblast	1.77894e-102	2.20874e-98	cyno
31	ADGRA3	Epiblast	9.33275e-101	1.15875e-96	cyno
32	LCMT1	Epiblast	1.34785e-96	1.67348e-92	cyno
33	TMEM132B	Epiblast	5.00885e-96	6.21899e-92	cyno
34	ARHGEF10L	Epiblast	2.70741e-92	3.36152e-88	cyno
35	EXOSC7	Epiblast	8.50967e-87	1.05656e-82	cyno
36	TTC26	Epiblast	1.42252e-85	1.76621e-81	cyno
37	CCDC152	Epiblast	2.12846e-84	2.6427e-80	cyno
38	PPIL4	Epiblast	2.78696e-83	3.46028e-79	cyno
39	CBX7	Epiblast	5.79718e-81	7.19777e-77	cyno
40	GADD45B	Epiblast	9.05627e-79	1.12443e-74	cyno
41	TTC12	Epiblast	5.37696e-77	6.67604e-73	cyno
42	METTL3	Epiblast	1.05766e-76	1.31319e-72	cyno
43	VEGFD	Epiblast	8.73552e-76	1.0846e-71	cyno
44	MEOX2	Epiblast	1.05603e-75	1.31117e-71	cyno
45	OSBPL5	Epiblast	1.97402e-75	2.45094e-71	cyno
46	UCMA	Epiblast	1.26149e-74	1.56627e-70	cyno
47	RUVBL2	Epiblast	2.25223e-73	2.79637e-69	cyno
48	STAM	Epiblast	1.97434e-72	2.45135e-68	cyno
49	PSMB2	Epiblast	1.84441e-71	2.29002e-67	cyno
50	ZNF512	Epiblast	5.85714e-71	7.27222e-67	cyno
51	FAM118B	Epiblast	1.07087e-70	1.32959e-66	cyno
52	KCTD8	Epiblast	4.65722e-69	5.78241e-65	cyno
53	SCIN	Epiblast	3.40974e-68	4.23354e-64	cyno
54	EGR2	Epiblast	1.24055e-67	1.54026e-63	cyno
55	YWHAG	Epiblast	1.5477e-67	1.92163e-63	cyno
56	SULT2B1	Epiblast	1.58233e-66	1.96463e-62	cyno
57	CCDC66	Epiblast	6.49503e-66	8.06423e-62	cyno
58	ANKDD1A	Epiblast	1.21503e-65	1.50858e-61	cyno
59	ZWINT	Epiblast	1.54017e-64	1.91228e-60	cyno
60	PIH1D1	Epiblast	5.42878e-64	6.74038e-60	cyno
61	PRKRA	Epiblast	6.2519e-64	7.76236e-60	cyno
62	EFNA3	Epiblast	5.35808e-62	6.65259e-58	cyno
63	ZNF287	Epiblast	1.93822e-61	2.40649e-57	cyno
64	ANXA10	Epiblast	2.58731e-61	3.21241e-57	cyno
65	TFR2	Epiblast	1.10362e-58	1.37025e-54	cyno
66	SRSF6	Epiblast	1.46274e-58	1.81614e-54	cyno
67	XPNPEP1	Epiblast	2.09351e-58	2.5993e-54	cyno
68	MMP17	Epiblast	3.03583e-58	3.76928e-54	cyno
69	FARSB	Epiblast	1.26904e-57	1.57564e-53	cyno
70	TMEM42	Epiblast	4.72988e-57	5.87261e-53	cyno
71	TCTE1	Epiblast	2.7514e-56	3.41614e-52	cyno
72	USP13	Epiblast	1.02922e-55	1.27788e-51	cyno
73	TTF1	Epiblast	1.30708e-55	1.62287e-51	cyno
74	SLC30A3	Epiblast	1.44041e-55	1.78842e-51	cyno
75	CLYBL	Epiblast	5.62826e-55	6.98805e-51	cyno
76	FLT3LG	Epiblast	6.25609e-55	7.76757e-51	cyno
77	LONRF1	Epiblast	8.35794e-55	1.03772e-50	cyno
78	LRRC3B	Epiblast	9.74142e-55	1.2095e-50	cyno
79	PSME2	Epiblast	4.31083e-54	5.35232e-50	cyno
80	TAOK3	Epiblast	1.48387e-53	1.84237e-49	cyno
81	MECOM	Epiblast	4.49332e-53	5.5789e-49	cyno
82	EPB41L5	Epiblast	9.87368e-53	1.22592e-48	cyno
83	CEP70	Epiblast	2.2651e-52	2.81235e-48	cyno
84	SKOR1	Epiblast	2.63013e-52	3.26556e-48	cyno
85	BRCA2	Epiblast	3.99131e-52	4.95562e-48	cyno
86	CIPC	Epiblast	1.0116e-51	1.25601e-47	cyno
87	HACL1	Epiblast	1.96401e-51	2.43852e-47	cyno
88	DGKK	Epiblast	8.34043e-51	1.03555e-46	cyno
89	NUP62CL	Epiblast	1.51666e-50	1.88308e-46	cyno
90	PKP4	Epiblast	2.8493e-50	3.53769e-46	cyno
91	USP22	Epiblast	9.17043e-50	1.1386e-45	cyno
92	NLN	Epiblast	9.83527e-50	1.22115e-45	cyno
93	KCTD3	Epiblast	1.51171e-49	1.87694e-45	cyno
94	CFD	Epiblast	3.32792e-49	4.13195e-45	cyno
95	SRSF1	Epiblast	4.33577e-49	5.3833e-45	cyno
96	TIMM23	Epiblast	2.07454e-48	2.57575e-44	cyno
97	RNF130	Epiblast	2.41155e-48	2.99418e-44	cyno
98	NSUN2	Epiblast	4.01333e-48	4.98295e-44	cyno
99	KDM6A	Epiblast	5.77251e-48	7.16715e-44	cyno
100	TNNC2	Epiblast	8.15318e-48	1.0123e-43	cyno
1	APCDD1	ExE_Mes_stalk	0	0	cyno
2	F5	ExE_Mes_stalk	0	0	cyno
3	WNT2	ExE_Mes_stalk	0	0	cyno
4	NEBL	ExE_Mes_stalk	8.74769e-279	1.08611e-274	cyno
5	MAP1B	ExE_Mes_stalk	3.47952e-257	4.32017e-253	cyno
6	EMILIN2	ExE_Mes_stalk	1.87945e-238	2.33353e-234	cyno
7	LAMA2	ExE_Mes_stalk	8.67195e-232	1.07671e-227	cyno
8	ARSJ	ExE_Mes_stalk	6.71063e-219	8.33192e-215	cyno
9	NAB1	ExE_Mes_stalk	2.87166e-197	3.56545e-193	cyno
10	GLIPR2	ExE_Mes_stalk	9.78221e-193	1.21456e-188	cyno
11	CPN1	ExE_Mes_stalk	7.62574e-175	9.46812e-171	cyno
12	ALDH1A2	ExE_Mes_stalk	8.98262e-175	1.11528e-170	cyno
13	CD81	ExE_Mes_stalk	1.76151e-172	2.18708e-168	cyno
14	TCTEX1D1	ExE_Mes_stalk	1.03343e-169	1.28311e-165	cyno
15	GNA14	ExE_Mes_stalk	5.10233e-167	6.33506e-163	cyno
16	KCNK3	ExE_Mes_stalk	1.5952e-159	1.98061e-155	cyno
17	ASPH	ExE_Mes_stalk	7.9769e-159	9.90412e-155	cyno
18	NT5DC2	ExE_Mes_stalk	8.45709e-154	1.05003e-149	cyno
19	OLFM1	ExE_Mes_stalk	2.08806e-144	2.59254e-140	cyno
20	ST8SIA2	ExE_Mes_stalk	6.78237e-144	8.42099e-140	cyno
21	RGN	ExE_Mes_stalk	2.41241e-139	2.99525e-135	cyno
22	F3	ExE_Mes_stalk	6.77451e-134	8.41123e-130	cyno
23	ANXA6	ExE_Mes_stalk	1.86049e-133	2.30998e-129	cyno
24	SYTL4	ExE_Mes_stalk	7.08976e-129	8.80264e-125	cyno
25	ENPEP	ExE_Mes_stalk	9.47087e-129	1.1759e-124	cyno
26	RRBP1	ExE_Mes_stalk	9.75872e-127	1.21164e-122	cyno
27	VCAM1	ExE_Mes_stalk	5.91257e-126	7.34105e-122	cyno
28	CLDN11	ExE_Mes_stalk	1.18864e-120	1.47582e-116	cyno
29	OSBPL1A	ExE_Mes_stalk	2.25786e-118	2.80335e-114	cyno
30	ERRFI1	ExE_Mes_stalk	2.30859e-115	2.86634e-111	cyno
31	TBX2	ExE_Mes_stalk	2.68553e-107	3.33435e-103	cyno
32	PDE5A	ExE_Mes_stalk	1.08731e-97	1.35001e-93	cyno
33	TSPAN13	ExE_Mes_stalk	2.04826e-96	2.54312e-92	cyno
34	PLCB1	ExE_Mes_stalk	3.02086e-86	3.75069e-82	cyno
35	TRIM38	ExE_Mes_stalk	4.3495e-84	5.40034e-80	cyno
36	IDH1	ExE_Mes_stalk	9.86981e-84	1.22544e-79	cyno
37	EGR3	ExE_Mes_stalk	1.41084e-80	1.7517e-76	cyno
38	B4GALT6	ExE_Mes_stalk	4.42947e-78	5.49963e-74	cyno
39	MYC	ExE_Mes_stalk	3.31447e-76	4.11525e-72	cyno
40	ADAMTS4	ExE_Mes_stalk	7.87298e-76	9.7751e-72	cyno
41	TMEM38B	ExE_Mes_stalk	1.49673e-73	1.85834e-69	cyno
42	KCNN2	ExE_Mes_stalk	9.11455e-73	1.13166e-68	cyno
43	LRGUK	ExE_Mes_stalk	8.7857e-69	1.09083e-64	cyno
44	GAL	ExE_Mes_stalk	7.82274e-68	9.71272e-64	cyno
45	CLEC2A	ExE_Mes_stalk	4.36015e-67	5.41356e-63	cyno
46	MRAP2	ExE_Mes_stalk	3.78036e-66	4.6937e-62	cyno
47	ASRGL1	ExE_Mes_stalk	3.05074e-65	3.78779e-61	cyno
48	SLC39A8	ExE_Mes_stalk	6.55079e-65	8.13346e-61	cyno
49	RASL10B	ExE_Mes_stalk	1.95486e-64	2.42715e-60	cyno
50	ADI1	ExE_Mes_stalk	4.55349e-64	5.65361e-60	cyno
51	IFT74	ExE_Mes_stalk	8.57542e-64	1.06472e-59	cyno
52	FKBP14	ExE_Mes_stalk	2.8576e-63	3.54799e-59	cyno
53	PBX3	ExE_Mes_stalk	4.51458e-63	5.6053e-59	cyno
54	UXT	ExE_Mes_stalk	3.23593e-62	4.01773e-58	cyno
55	C1GALT1	ExE_Mes_stalk	4.55816e-61	5.65941e-57	cyno
56	TKT	ExE_Mes_stalk	5.76434e-60	7.15701e-56	cyno
57	C1QTNF6	ExE_Mes_stalk	6.22148e-59	7.7246e-55	cyno
58	SMAD5	ExE_Mes_stalk	9.55992e-59	1.18696e-54	cyno
59	FTSJ1	ExE_Mes_stalk	7.96135e-58	9.88481e-54	cyno
60	MAP1A	ExE_Mes_stalk	1.1358e-57	1.4102e-53	cyno
61	APOD	ExE_Mes_stalk	2.29764e-57	2.85275e-53	cyno
62	ACOT13	ExE_Mes_stalk	1.7204e-54	2.13605e-50	cyno
63	SPINK2	ExE_Mes_stalk	1.57675e-53	1.95769e-49	cyno
64	TMED2	ExE_Mes_stalk	2.62136e-53	3.25469e-49	cyno
65	STXBP6	ExE_Mes_stalk	1.26565e-50	1.57144e-46	cyno
66	CD109	ExE_Mes_stalk	7.21005e-50	8.952e-46	cyno
67	SYNM	ExE_Mes_stalk	3.28154e-49	4.07435e-45	cyno
68	ATP1B3	ExE_Mes_stalk	2.86121e-48	3.55248e-44	cyno
69	RGS17	ExE_Mes_stalk	3.35817e-48	4.1695e-44	cyno
70	CHRNA9	ExE_Mes_stalk	4.14442e-48	5.14571e-44	cyno
71	TOX3	ExE_Mes_stalk	4.30312e-45	5.34275e-41	cyno
72	NRXN1	ExE_Mes_stalk	2.93518e-44	3.64432e-40	cyno
73	N4BP2	ExE_Mes_stalk	1.11238e-43	1.38112e-39	cyno
74	WARS	ExE_Mes_stalk	9.60978e-43	1.19315e-38	cyno
75	SLC31A1	ExE_Mes_stalk	2.7899e-39	3.46394e-35	cyno
76	RAI1	ExE_Mes_stalk	4.70404e-38	5.84053e-34	cyno
77	UHRF1	ExE_Mes_stalk	1.14192e-34	1.41781e-30	cyno
78	CD151	ExE_Mes_stalk	1.94482e-34	2.41469e-30	cyno
79	IQSEC3	ExE_Mes_stalk	2.11391e-34	2.62463e-30	cyno
80	YIPF5	ExE_Mes_stalk	3.64373e-32	4.52405e-28	cyno
81	AHCYL1	ExE_Mes_stalk	5.05075e-31	6.27101e-27	cyno
82	YIPF3	ExE_Mes_stalk	8.75022e-30	1.08643e-25	cyno
83	TMEM167A	ExE_Mes_stalk	1.01687e-29	1.26255e-25	cyno
84	CSNK2A2	ExE_Mes_stalk	3.81665e-29	4.73875e-25	cyno
85	BIRC7	ExE_Mes_stalk	4.8591e-29	6.03306e-25	cyno
86	TMEM218	ExE_Mes_stalk	5.39792e-28	6.70206e-24	cyno
87	RCSD1	ExE_Mes_stalk	5.86397e-28	7.28071e-24	cyno
88	COA5	ExE_Mes_stalk	4.92165e-27	6.11072e-23	cyno
89	DCTN6	ExE_Mes_stalk	2.11609e-26	2.62734e-22	cyno
90	ATP6V1D	ExE_Mes_stalk	2.57635e-25	3.1988e-21	cyno
91	TRIM25	ExE_Mes_stalk	1.00017e-24	1.24181e-20	cyno
92	ERI3	ExE_Mes_stalk	3.86441e-24	4.79805e-20	cyno
93	ACADSB	ExE_Mes_stalk	4.73246e-24	5.87582e-20	cyno
94	SDC3	ExE_Mes_stalk	1.21448e-23	1.5079e-19	cyno
95	RDH10	ExE_Mes_stalk	3.72621e-22	4.62646e-18	cyno
96	DHX36	ExE_Mes_stalk	1.6151e-21	2.0053e-17	cyno
97	CARMIL1	ExE_Mes_stalk	1.51078e-20	1.87578e-16	cyno
98	MLF2	ExE_Mes_stalk	3.5166e-20	4.36621e-16	cyno
99	CABLES1	ExE_Mes_stalk	4.5955e-20	5.70578e-16	cyno
100	IMPDH1	ExE_Mes_stalk	8.13804e-20	1.01042e-15	cyno
1	CD59	TE	0	0	cyno
2	CDC34	TE	0	0	cyno
3	DLX5	TE	0	0	cyno
4	FAM49B	TE	0	0	cyno
5	FUCA2	TE	0	0	cyno
6	IRX2	TE	0	0	cyno
7	NINJ2	TE	0	0	cyno
8	RARRES1	TE	0	0	cyno
9	S100A6	TE	0	0	cyno
10	VAMP8	TE	0	0	cyno
11	PRR13	TE	1e-295	2.0266e-291	cyno
12	RAB25	TE	4.7256e-292	5.86731e-288	cyno
13	PLEK2	TE	1.27753e-290	1.58618e-286	cyno
14	NPPB	TE	1.88267e-283	2.33753e-279	cyno
15	NPPA	TE	3.42883e-279	4.25723e-275	cyno
16	BEND7	TE	1.1607e-274	1.44113e-270	cyno
17	COX8A	TE	1.18584e-270	1.47234e-266	cyno
18	SBDS	TE	1.13183e-255	1.40527e-251	cyno
19	TRIP4	TE	8.05362e-243	9.99937e-239	cyno
20	HARS	TE	6.43572e-240	7.99059e-236	cyno
21	LGALS3	TE	2.72261e-239	3.38039e-235	cyno
22	C9orf40	TE	3.79314e-237	4.70956e-233	cyno
23	SEMA3C	TE	1.62297e-235	2.01508e-231	cyno
24	AGPAT3	TE	5.42754e-233	6.73883e-229	cyno
25	CLIC3	TE	9.28859e-229	1.15327e-224	cyno
26	VEGFA	TE	2.18605e-223	2.7142e-219	cyno
27	NEU1	TE	5.61354e-222	6.96977e-218	cyno
28	PAGE4	TE	1.30201e-220	1.61658e-216	cyno
29	TMC6	TE	3.77395e-217	4.68573e-213	cyno
30	NMNAT2	TE	1.30059e-215	1.61481e-211	cyno
31	USP25	TE	1.36177e-208	1.69077e-204	cyno
32	OVGP1	TE	3.54008e-199	4.39537e-195	cyno
33	RCAN3	TE	2.76553e-196	3.43368e-192	cyno
34	CLIP4	TE	1.28981e-194	1.60142e-190	cyno
35	ZNF330	TE	1.38689e-193	1.72196e-189	cyno
36	WHAMM	TE	6.73027e-191	8.3563e-187	cyno
37	ARSA	TE	1.72464e-189	2.14131e-185	cyno
38	RAB14	TE	3.22781e-186	4.00765e-182	cyno
39	SNX3	TE	2.65696e-185	3.29888e-181	cyno
40	ATP6V0E1	TE	1.65504e-183	2.05489e-179	cyno
41	PHC2	TE	2.07351e-183	2.57447e-179	cyno
42	H2AFY	TE	2.95893e-180	3.67381e-176	cyno
43	SFT2D1	TE	6.40398e-177	7.95118e-173	cyno
44	ADCY7	TE	6.53784e-177	8.11738e-173	cyno
45	ASAH1	TE	8.77884e-177	1.08998e-172	cyno
46	TAB3	TE	3.45543e-170	4.29026e-166	cyno
47	PTH1R	TE	5.82999e-168	7.23852e-164	cyno
48	VPS29	TE	1.99534e-164	2.47741e-160	cyno
49	KDM1B	TE	2.07038e-164	2.57059e-160	cyno
50	ZFAND2A	TE	4.6714e-162	5.80001e-158	cyno
51	ARL1	TE	3.13889e-161	3.89725e-157	cyno
52	CHPT1	TE	1.18136e-160	1.46678e-156	cyno
53	ACTR2	TE	1.71296e-155	2.12681e-151	cyno
54	ITPKA	TE	1.95709e-155	2.42992e-151	cyno
55	SLC35B1	TE	1.98707e-154	2.46715e-150	cyno
56	CNKSR1	TE	4.22501e-154	5.24577e-150	cyno
57	SNAP29	TE	4.89319e-154	6.07539e-150	cyno
58	AK7	TE	3.66876e-152	4.55513e-148	cyno
59	TMED10	TE	4.80334e-152	5.96382e-148	cyno
60	CLPTM1L	TE	9.4532e-147	1.17371e-142	cyno
61	SPG21	TE	2.13319e-146	2.64857e-142	cyno
62	CMKLR1	TE	2.58468e-146	3.20913e-142	cyno
63	JDP2	TE	9.13009e-146	1.13359e-141	cyno
64	SURF1	TE	2.0906e-143	2.59569e-139	cyno
65	NIPAL3	TE	1.54183e-142	1.91433e-138	cyno
66	TTC9	TE	4.6478e-141	5.77071e-137	cyno
67	PDLIM5	TE	1.55127e-140	1.92606e-136	cyno
68	RDM1	TE	3.86742e-140	4.80178e-136	cyno
69	CORO1B	TE	6.48779e-139	8.05525e-135	cyno
70	CAMK1	TE	4.08199e-138	5.0682e-134	cyno
71	TMEM144	TE	9.8094e-138	1.21793e-133	cyno
72	SEC11C	TE	1.59484e-134	1.98016e-130	cyno
73	RAB10	TE	2.31401e-134	2.87308e-130	cyno
74	GALNT6	TE	7.71865e-133	9.58348e-129	cyno
75	CHMP5	TE	2.68221e-132	3.33024e-128	cyno
76	PRICKLE3	TE	1.24029e-131	1.53995e-127	cyno
77	FBXO4	TE	4.43505e-131	5.50656e-127	cyno
78	MCTS1	TE	4.89557e-130	6.07834e-126	cyno
79	MIEN1	TE	2.28906e-129	2.84209e-125	cyno
80	MRPS24	TE	3.85726e-129	4.78917e-125	cyno
81	CCNDBP1	TE	1.97658e-127	2.45413e-123	cyno
82	SOD2	TE	5.19677e-127	6.45231e-123	cyno
83	LRRC75A	TE	4.87504e-123	6.05285e-119	cyno
84	RAB31	TE	2.05094e-122	2.54645e-118	cyno
85	ABHD3	TE	9.90421e-122	1.22971e-117	cyno
86	FER	TE	1.17382e-121	1.45742e-117	cyno
87	C4orf33	TE	1.39997e-121	1.7382e-117	cyno
88	RNF14	TE	2.66169e-119	3.30476e-115	cyno
89	IL18BP	TE	1.3475e-118	1.67306e-114	cyno
90	CTDNEP1	TE	1.83752e-115	2.28146e-111	cyno
91	EAF2	TE	1.28267e-113	1.59257e-109	cyno
92	ANKMY2	TE	2.4806e-113	3.07992e-109	cyno
93	GLRX	TE	3.92436e-112	4.87249e-108	cyno
94	TBC1D8B	TE	6.16689e-111	7.65682e-107	cyno
95	CDKN2D	TE	5.82914e-110	7.23747e-106	cyno
96	TMEM120A	TE	2.80491e-109	3.48258e-105	cyno
97	KRTCAP3	TE	1.75954e-107	2.18465e-103	cyno
98	PPCS	TE	1.05835e-105	1.31404e-101	cyno
99	BLOC1S2	TE	5.14117e-104	6.38328e-100	cyno
100	EMC3	TE	2.19698e-102	2.72777e-98	cyno
1	SEMA3C	Amnion	1.53208e-37	2.92306e-33	human
2	MSX2	Amnion	1.12127e-27	2.13927e-23	human
3	PLA2G2A	Amnion	4.22355e-20	8.0581e-16	human
4	LY6K	Amnion	3.33498e-19	6.3628e-15	human
5	SYNDIG1	Amnion	4.97707e-15	9.49575e-11	human
6	STAP2	Amnion	8.43813e-11	1.60991e-06	human
7	CLEC16A	Amnion	7.51441e-09	0.000143367	human
8	PATL1	Amnion	7.7022e-09	0.00014695	human
9	KCTD14	Amnion	1.94374e-08	0.000370847	human
10	DBF4B	Amnion	2.18626e-08	0.000417117	human
1	MUSTN1	Endoderm	9.9903e-132	1.90605e-127	human
2	SPTSSB	Endoderm	6.77844e-95	1.29326e-90	human
3	CKB	Endoderm	2.0337e-85	3.8801e-81	human
4	PAH	Endoderm	3.92108e-83	7.48102e-79	human
5	RNF128	Endoderm	1.48302e-77	2.82945e-73	human
6	CST3	Endoderm	4.92285e-76	9.39231e-72	human
7	GATA4	Endoderm	5.96084e-74	1.13727e-69	human
8	P4HA1	Endoderm	4.87884e-73	9.30834e-69	human
9	DOK6	Endoderm	2.62436e-71	5.00702e-67	human
10	TMEM92	Endoderm	5.77238e-54	1.10131e-49	human
11	ANKRD1	Endoderm	6.56637e-54	1.2528e-49	human
12	CNN3	Endoderm	2.23203e-49	4.25848e-45	human
13	PRR13	Endoderm	5.40431e-47	1.03109e-42	human
14	SERPINH1	Endoderm	7.83614e-47	1.49506e-42	human
15	GOLM1	Endoderm	3.66323e-46	6.98908e-42	human
16	DYNLT3	Endoderm	2.43438e-45	4.64455e-41	human
17	EDNRA	Endoderm	5.11923e-43	9.76698e-39	human
18	P3H2	Endoderm	1.67127e-41	3.18862e-37	human
19	BMP5	Endoderm	8.26435e-38	1.57676e-33	human
20	RSRP1	Endoderm	9.94875e-37	1.89812e-32	human
21	APLP2	Endoderm	2.44278e-33	4.66058e-29	human
22	SFRP5	Endoderm	8.94806e-31	1.7072e-26	human
23	UNC93A	Endoderm	6.24225e-30	1.19096e-25	human
24	SPRY1	Endoderm	6.83448e-30	1.30395e-25	human
25	ALDOC	Endoderm	6.81661e-29	1.30054e-24	human
26	FMO5	Endoderm	6.35703e-28	1.21286e-23	human
27	TOX3	Endoderm	6.14466e-27	1.17234e-22	human
28	HILPDA	Endoderm	8.49772e-27	1.62128e-22	human
29	ITIH5	Endoderm	2.40978e-25	4.59762e-21	human
30	TMEM120A	Endoderm	3.1735e-24	6.05473e-20	human
31	ASPH	Endoderm	3.06415e-23	5.84608e-19	human
32	FAM184A	Endoderm	1.11401e-22	2.12542e-18	human
33	RMND1	Endoderm	1.20357e-22	2.29629e-18	human
34	BCAP31	Endoderm	1.25663e-22	2.39753e-18	human
35	TECR	Endoderm	1.39437e-22	2.66032e-18	human
36	CLDN19	Endoderm	9.65843e-22	1.84273e-17	human
37	AGPAT1	Endoderm	2.21405e-21	4.22418e-17	human
38	FLRT2	Endoderm	2.11502e-19	4.03525e-15	human
39	CELF4	Endoderm	1.03412e-18	1.973e-14	human
40	DGKK	Endoderm	1.22541e-18	2.33797e-14	human
41	PLEKHA4	Endoderm	1.70102e-18	3.24537e-14	human
42	PLEKHJ1	Endoderm	3.47427e-18	6.62857e-14	human
43	FAM174B	Endoderm	3.53761e-18	6.74941e-14	human
44	NDRG2	Endoderm	6.14292e-18	1.17201e-13	human
45	STT3A	Endoderm	9.45301e-18	1.80354e-13	human
46	AGPAT2	Endoderm	2.84851e-15	5.43468e-11	human
47	GPAT4	Endoderm	6.57586e-13	1.25461e-08	human
48	POGZ	Endoderm	1.12675e-12	2.14972e-08	human
49	MB	Endoderm	2.07943e-12	3.96735e-08	human
50	CAV2	Endoderm	2.1041e-12	4.01441e-08	human
51	SUV39H1	Endoderm	5.65039e-12	1.07804e-07	human
52	BMP7	Endoderm	7.01144e-12	1.33771e-07	human
53	EMID1	Endoderm	7.02811e-12	1.34089e-07	human
54	CA2	Endoderm	1.00504e-11	1.91751e-07	human
55	PEPD	Endoderm	1.62965e-11	3.1092e-07	human
56	WFDC2	Endoderm	6.51641e-11	1.24327e-06	human
57	DDOST	Endoderm	8.23942e-11	1.572e-06	human
58	HLCS	Endoderm	9.19395e-11	1.75411e-06	human
59	TTN	Endoderm	9.42025e-11	1.79729e-06	human
60	ERBB4	Endoderm	2.19247e-10	4.18302e-06	human
61	SMAD6	Endoderm	2.53274e-10	4.83221e-06	human
62	RND1	Endoderm	2.93991e-10	5.60905e-06	human
63	TMED4	Endoderm	1.10917e-09	2.11618e-05	human
64	FGF18	Endoderm	1.28051e-09	2.44309e-05	human
65	DHCR7	Endoderm	3.99291e-09	7.61808e-05	human
66	C2orf88	Endoderm	4.33635e-09	8.27332e-05	human
67	EFNA5	Endoderm	1.24718e-08	0.000237949	human
68	RABL6	Endoderm	1.2988e-08	0.000247799	human
69	CNNM3	Endoderm	1.91468e-08	0.000365302	human
70	STK17A	Endoderm	2.10657e-08	0.000401912	human
1	FAM124A	Epiblast	6.65844e-133	1.27036e-128	human
2	SLC16A9	Epiblast	5.38219e-132	1.02687e-127	human
3	LIM2	Epiblast	2.90053e-115	5.53392e-111	human
4	MAN1C1	Epiblast	1.97597e-95	3.76995e-91	human
5	CHST4	Epiblast	2.14725e-94	4.09673e-90	human
6	CACNA2D1	Epiblast	4.28366e-90	8.17279e-86	human
7	BTLA	Epiblast	9.1253e-86	1.74102e-81	human
8	GK	Epiblast	3.44226e-77	6.56749e-73	human
9	RPRM	Epiblast	7.20569e-77	1.37477e-72	human
10	SPIC	Epiblast	1.2174e-76	2.32268e-72	human
11	HHLA1	Epiblast	6.40625e-74	1.22225e-69	human
12	CDA	Epiblast	3.41253e-73	6.51077e-69	human
13	IL15	Epiblast	3.36753e-70	6.42492e-66	human
14	ARGFX	Epiblast	1.81606e-69	3.46486e-65	human
15	SLCO5A1	Epiblast	1.82977e-69	3.49102e-65	human
16	PI16	Epiblast	1.56723e-60	2.99011e-56	human
17	RPS6KA2	Epiblast	1.2129e-59	2.3141e-55	human
18	ITGAM	Epiblast	1.22274e-59	2.33286e-55	human
19	ARHGAP33	Epiblast	4.525e-57	8.63324e-53	human
20	LRP4	Epiblast	5.63348e-57	1.07481e-52	human
21	PLSCR4	Epiblast	1.2187e-53	2.32516e-49	human
22	CPT1A	Epiblast	1.95973e-49	3.73897e-45	human
23	ACE	Epiblast	2.84287e-48	5.42391e-44	human
24	CASP8	Epiblast	1.16708e-45	2.22667e-41	human
25	PTMA	Epiblast	5.8437e-45	1.11492e-40	human
26	TMEM229B	Epiblast	1.19267e-43	2.2755e-39	human
27	NRROS	Epiblast	2.74721e-43	5.2414e-39	human
28	PCSK9	Epiblast	3.20671e-43	6.11809e-39	human
29	ATP12A	Epiblast	5.27738e-43	1.00687e-38	human
30	REM1	Epiblast	4.82941e-41	9.21402e-37	human
31	SCGB3A2	Epiblast	1.60302e-40	3.0584e-36	human
32	IFI16	Epiblast	1.51061e-39	2.8821e-35	human
33	PRPSAP1	Epiblast	1.85298e-39	3.5353e-35	human
34	ATG3	Epiblast	5.77444e-39	1.10171e-34	human
35	CORO1A	Epiblast	6.66854e-39	1.27229e-34	human
36	MYO1G	Epiblast	5.28306e-38	1.00796e-33	human
37	NMRK2	Epiblast	1.04657e-36	1.99676e-32	human
38	SIX2	Epiblast	1.48203e-36	2.82757e-32	human
39	ARHGEF10	Epiblast	9.26921e-36	1.76847e-31	human
40	CARD11	Epiblast	1.31754e-35	2.51373e-31	human
41	EGLN3	Epiblast	2.67383e-35	5.10141e-31	human
42	RNF125	Epiblast	5.11995e-35	9.76836e-31	human
43	MCL1	Epiblast	1.83594e-34	3.50279e-30	human
44	NACAD	Epiblast	4.41899e-33	8.431e-29	human
45	CRYBA4	Epiblast	5.92502e-33	1.13044e-28	human
46	ANKRD55	Epiblast	1.00724e-32	1.92172e-28	human
47	TPH2	Epiblast	4.12038e-32	7.86127e-28	human
48	ABCA1	Epiblast	5.22701e-32	9.97262e-28	human
49	MMP24	Epiblast	2.0855e-31	3.97893e-27	human
50	BFSP2	Epiblast	3.91179e-30	7.4633e-26	human
51	LYZ	Epiblast	1.39065e-29	2.65323e-25	human
52	NKG7	Epiblast	2.92845e-29	5.58718e-25	human
53	UBE2U	Epiblast	4.86239e-29	9.27696e-25	human
54	RAP1GAP2	Epiblast	6.47071e-29	1.23455e-24	human
55	MLN	Epiblast	1.23277e-28	2.352e-24	human
56	MSLN	Epiblast	1.38221e-28	2.63712e-24	human
57	MOGAT3	Epiblast	1.88685e-28	3.59992e-24	human
58	ANO5	Epiblast	7.4595e-28	1.4232e-23	human
59	TNFRSF25	Epiblast	7.47505e-28	1.42616e-23	human
60	NUDT15	Epiblast	1.03153e-27	1.96805e-23	human
61	GRIN2A	Epiblast	4.22527e-27	8.0614e-23	human
62	NTNG1	Epiblast	6.19679e-27	1.18228e-22	human
63	TRIM8	Epiblast	2.81366e-26	5.36818e-22	human
64	PRKCQ	Epiblast	8.71813e-26	1.66333e-21	human
65	GRIA1	Epiblast	3.87382e-25	7.39086e-21	human
66	ACHE	Epiblast	1.57156e-24	2.99839e-20	human
67	STXBP5L	Epiblast	2.8707e-24	5.477e-20	human
68	SLC5A5	Epiblast	6.86031e-24	1.30888e-19	human
69	OTUD1	Epiblast	1.36157e-23	2.59774e-19	human
70	EVA1C	Epiblast	3.49124e-23	6.66093e-19	human
71	OTOA	Epiblast	4.12554e-23	7.87111e-19	human
72	HUS1	Epiblast	4.40729e-23	8.40866e-19	human
73	WIPF3	Epiblast	2.24117e-22	4.27593e-18	human
74	UPP1	Epiblast	2.91818e-22	5.5676e-18	human
75	FRMPD3	Epiblast	4.74024e-22	9.0439e-18	human
76	EDA	Epiblast	1.50182e-21	2.86533e-17	human
77	MRAS	Epiblast	1.53747e-21	2.93333e-17	human
78	TIAM2	Epiblast	1.81619e-21	3.46511e-17	human
79	REG1A	Epiblast	3.06901e-21	5.85537e-17	human
80	TRIM56	Epiblast	3.47918e-21	6.63792e-17	human
81	ARFGEF1	Epiblast	3.71373e-21	7.08542e-17	human
82	NAP1L3	Epiblast	6.59694e-21	1.25863e-16	human
83	DEFB123	Epiblast	1.31512e-20	2.50911e-16	human
84	ANKK1	Epiblast	2.165e-20	4.1306e-16	human
85	CLEC4E	Epiblast	2.34748e-20	4.47876e-16	human
86	ZNF318	Epiblast	4.59295e-20	8.76288e-16	human
87	TOR3A	Epiblast	1.7348e-19	3.30982e-15	human
88	AIRE	Epiblast	2.15456e-19	4.11069e-15	human
89	PTPRN	Epiblast	4.11037e-19	7.84218e-15	human
90	PLA2G4F	Epiblast	1.54116e-18	2.94037e-14	human
91	HCAR1	Epiblast	2.44396e-18	4.66284e-14	human
92	GABARAPL1	Epiblast	4.96642e-18	9.47544e-14	human
93	PGM2	Epiblast	5.49085e-18	1.0476e-13	human
94	ATG5	Epiblast	8.70978e-18	1.66174e-13	human
95	SERPINB5	Epiblast	1.01857e-17	1.94334e-13	human
96	YIPF4	Epiblast	1.38202e-17	2.63676e-13	human
97	CHST12	Epiblast	1.86874e-17	3.56537e-13	human
98	FAM84B	Epiblast	1.8901e-17	3.60612e-13	human
99	RASGRP4	Epiblast	2.35345e-17	4.49015e-13	human
100	TSPAN13	Epiblast	2.61329e-17	4.9859e-13	human
1	SLC5A12	ExE_Mes_stalk	1.3063e-111	2.49229e-107	human
2	EPHA7	ExE_Mes_stalk	9.059e-105	1.72837e-100	human
3	MAB21L2	ExE_Mes_stalk	1.20197e-92	2.29325e-88	human
4	LRMDA	ExE_Mes_stalk	6.33308e-80	1.20829e-75	human
5	COX4I2	ExE_Mes_stalk	9.65276e-68	1.84165e-63	human
6	PDZRN4	ExE_Mes_stalk	4.51159e-66	8.60767e-62	human
7	ACTC1	ExE_Mes_stalk	6.86305e-65	1.3094e-60	human
8	SDC2	ExE_Mes_stalk	1.23637e-60	2.35887e-56	human
9	CPQ	ExE_Mes_stalk	2.17225e-57	4.14444e-53	human
10	FBLN5	ExE_Mes_stalk	3.36698e-57	6.42387e-53	human
11	ANXA2	ExE_Mes_stalk	1.82751e-52	3.48671e-48	human
12	TMEM59	ExE_Mes_stalk	2.40964e-51	4.59735e-47	human
13	SERPING1	ExE_Mes_stalk	6.19756e-51	1.18243e-46	human
14	PRRX1	ExE_Mes_stalk	1.12716e-49	2.15051e-45	human
15	ARID5B	ExE_Mes_stalk	1.70228e-48	3.24779e-44	human
16	CD82	ExE_Mes_stalk	5.04363e-48	9.62275e-44	human
17	RND3	ExE_Mes_stalk	3.08185e-47	5.87985e-43	human
18	ANGPTL4	ExE_Mes_stalk	8.51005e-47	1.62363e-42	human
19	CEBPD	ExE_Mes_stalk	2.01753e-46	3.84924e-42	human
20	BNC2	ExE_Mes_stalk	2.21947e-45	4.23453e-41	human
21	DLK1	ExE_Mes_stalk	3.16068e-45	6.03026e-41	human
22	LPAR1	ExE_Mes_stalk	3.73993e-45	7.13542e-41	human
23	TECRL	ExE_Mes_stalk	7.33331e-44	1.39912e-39	human
24	KCNIP1	ExE_Mes_stalk	2.71741e-42	5.18454e-38	human
25	GLUL	ExE_Mes_stalk	7.90191e-41	1.5076e-36	human
26	GPR50	ExE_Mes_stalk	9.93152e-40	1.89484e-35	human
27	NRTN	ExE_Mes_stalk	4.90822e-39	9.36439e-35	human
28	ADAM33	ExE_Mes_stalk	1.80571e-37	3.44512e-33	human
29	SERPINB6	ExE_Mes_stalk	8.21432e-37	1.56721e-32	human
30	CNTN4	ExE_Mes_stalk	1.38123e-36	2.63525e-32	human
31	ODF3B	ExE_Mes_stalk	3.57121e-34	6.8135e-30	human
32	SLC9A3R1	ExE_Mes_stalk	5.77859e-34	1.1025e-29	human
33	CPE	ExE_Mes_stalk	3.54758e-32	6.76842e-28	human
34	GNAI1	ExE_Mes_stalk	5.13039e-32	9.78828e-28	human
35	PLD3	ExE_Mes_stalk	7.93694e-32	1.51429e-27	human
36	LY6H	ExE_Mes_stalk	8.01498e-31	1.52918e-26	human
37	GPC6	ExE_Mes_stalk	3.78384e-29	7.21919e-25	human
38	PRDX6	ExE_Mes_stalk	1.71522e-28	3.27247e-24	human
39	RAB31	ExE_Mes_stalk	3.20873e-28	6.12194e-24	human
40	KLF6	ExE_Mes_stalk	4.12056e-28	7.86161e-24	human
41	SNX3	ExE_Mes_stalk	2.49821e-27	4.76634e-23	human
42	TMEM185A	ExE_Mes_stalk	3.9959e-27	7.62378e-23	human
43	HBP1	ExE_Mes_stalk	6.21436e-27	1.18564e-22	human
44	CXCL14	ExE_Mes_stalk	7.97926e-27	1.52236e-22	human
45	DYNLRB1	ExE_Mes_stalk	8.13589e-25	1.55225e-20	human
46	P4HA2	ExE_Mes_stalk	1.53514e-24	2.9289e-20	human
47	SMPD2	ExE_Mes_stalk	1.4679e-23	2.8006e-19	human
48	PIGO	ExE_Mes_stalk	2.28062e-23	4.3512e-19	human
49	FBXW2	ExE_Mes_stalk	1.46597e-22	2.79693e-18	human
50	NSG1	ExE_Mes_stalk	1.92897e-22	3.68028e-18	human
51	IKBKB	ExE_Mes_stalk	2.04398e-22	3.89971e-18	human
52	PRDX5	ExE_Mes_stalk	2.72426e-22	5.19762e-18	human
53	METTL24	ExE_Mes_stalk	3.41548e-22	6.51639e-18	human
54	RBM33	ExE_Mes_stalk	3.76385e-22	7.18105e-18	human
55	VPS53	ExE_Mes_stalk	8.42823e-22	1.60802e-17	human
56	PNRC1	ExE_Mes_stalk	1.16885e-21	2.23004e-17	human
57	SMIM3	ExE_Mes_stalk	1.32783e-21	2.53337e-17	human
58	ATOX1	ExE_Mes_stalk	1.97491e-21	3.76792e-17	human
59	IFIT5	ExE_Mes_stalk	2.40596e-21	4.59032e-17	human
60	MRPS6	ExE_Mes_stalk	3.11957e-21	5.95183e-17	human
61	KIF2C	ExE_Mes_stalk	7.09742e-21	1.35412e-16	human
62	MAP1LC3B	ExE_Mes_stalk	8.41263e-21	1.60505e-16	human
63	SUSD4	ExE_Mes_stalk	1.04602e-20	1.9957e-16	human
64	ZBTB2	ExE_Mes_stalk	1.18183e-20	2.25481e-16	human
65	POMT1	ExE_Mes_stalk	2.72794e-20	5.20464e-16	human
66	WASHC3	ExE_Mes_stalk	3.16237e-20	6.03349e-16	human
67	PEX16	ExE_Mes_stalk	4.69371e-20	8.95513e-16	human
68	TSLP	ExE_Mes_stalk	6.40038e-20	1.22113e-15	human
69	SLA	ExE_Mes_stalk	1.05038e-19	2.00403e-15	human
70	GDAP2	ExE_Mes_stalk	1.1774e-19	2.24637e-15	human
71	OGFOD2	ExE_Mes_stalk	2.07595e-19	3.9607e-15	human
72	EDIL3	ExE_Mes_stalk	2.13524e-19	4.07383e-15	human
73	NSUN4	ExE_Mes_stalk	6.56531e-19	1.2526e-14	human
74	BNC1	ExE_Mes_stalk	1.28912e-18	2.45951e-14	human
75	DFFB	ExE_Mes_stalk	1.53555e-18	2.92967e-14	human
76	GPR107	ExE_Mes_stalk	1.90432e-18	3.63325e-14	human
77	UBXN4	ExE_Mes_stalk	2.30338e-18	4.39462e-14	human
78	IPO13	ExE_Mes_stalk	2.67877e-18	5.11082e-14	human
79	PTN	ExE_Mes_stalk	3.26004e-18	6.21983e-14	human
80	KDM1B	ExE_Mes_stalk	8.82166e-18	1.68309e-13	human
81	TSG101	ExE_Mes_stalk	1.32932e-17	2.53621e-13	human
82	GADD45B	ExE_Mes_stalk	2.19033e-17	4.17893e-13	human
83	ABHD14B	ExE_Mes_stalk	2.96415e-17	5.6553e-13	human
84	RETREG2	ExE_Mes_stalk	3.15324e-17	6.01606e-13	human
85	DHDDS	ExE_Mes_stalk	4.81994e-17	9.19597e-13	human
86	PXK	ExE_Mes_stalk	6.40837e-17	1.22265e-12	human
87	AAR2	ExE_Mes_stalk	6.68915e-17	1.27622e-12	human
88	PARM1	ExE_Mes_stalk	7.53833e-17	1.43824e-12	human
89	CAMSAP1	ExE_Mes_stalk	1.0232e-16	1.95217e-12	human
90	TMEM255A	ExE_Mes_stalk	1.29713e-16	2.4748e-12	human
91	PEX26	ExE_Mes_stalk	1.41866e-16	2.70667e-12	human
92	RGS2	ExE_Mes_stalk	1.45377e-16	2.77364e-12	human
93	MUL1	ExE_Mes_stalk	1.83889e-16	3.50842e-12	human
94	ATF6B	ExE_Mes_stalk	2.07543e-16	3.95972e-12	human
95	CENPB	ExE_Mes_stalk	2.1491e-16	4.10026e-12	human
96	SLN	ExE_Mes_stalk	2.27515e-16	4.34076e-12	human
97	AGAP3	ExE_Mes_stalk	2.88973e-16	5.51333e-12	human
98	SART1	ExE_Mes_stalk	3.16861e-16	6.04539e-12	human
99	CTSB	ExE_Mes_stalk	6.40492e-16	1.22199e-11	human
100	CSAD	ExE_Mes_stalk	6.77648e-16	1.29288e-11	human
1	ADAM15	TE	0	0	human
2	B4GALT1	TE	0	0	human
3	CDC42EP1	TE	0	0	human
4	CEP170B	TE	0	0	human
5	COL21A1	TE	0	0	human
6	GTSF1	TE	0	0	human
7	HEG1	TE	0	0	human
8	HERC3	TE	0	0	human
9	HS3ST3B1	TE	0	0	human
10	PIP5K1C	TE	0	0	human
11	PWWP2B	TE	0	0	human
12	REEP1	TE	0	0	human
13	STS	TE	0	0	human
14	SUN2	TE	0	0	human
15	SYNJ1	TE	0	0	human
16	TCIRG1	TE	0	0	human
17	TENM3	TE	0	0	human
18	ZFAT	TE	0	0	human
19	C1QTNF6	TE	7e-306	1e-301	human
20	SLC7A5	TE	9e-304	1e-299	human
21	SIDT2	TE	6e-302	1e-297	human
22	DIP2B	TE	2e-301	3e-297	human
23	TSC22D2	TE	1e-298	1.947e-294	human
24	MED12L	TE	1e-298	2.39964e-294	human
25	SPDYC	TE	1.43593e-290	2.73961e-286	human
26	SETD7	TE	3.3978e-286	6.48266e-282	human
27	ICK	TE	3.7189e-286	7.0953e-282	human
28	ATP13A3	TE	9.37387e-286	1.78844e-281	human
29	HSPA2	TE	1.72202e-284	3.28545e-280	human
30	TMEM184B	TE	1.26566e-283	2.41475e-279	human
31	ZNF704	TE	2.54335e-282	4.85245e-278	human
32	GM2A	TE	2.75637e-281	5.25887e-277	human
33	RHOU	TE	1.03615e-280	1.97686e-276	human
34	SRC	TE	2.36329e-278	4.50892e-274	human
35	SLC10A7	TE	8.76194e-278	1.67169e-273	human
36	FARP2	TE	2.92577e-275	5.58207e-271	human
37	CD276	TE	3.77385e-274	7.20013e-270	human
38	TMEM189	TE	6.94619e-273	1.32526e-268	human
39	USF1	TE	7.73053e-272	1.47491e-267	human
40	RHOBTB2	TE	2.48438e-271	4.73994e-267	human
41	PPP6R1	TE	3.0429e-270	5.80556e-266	human
42	DNASE2	TE	1.72291e-269	3.28713e-265	human
43	PROSER1	TE	1.52477e-268	2.90912e-264	human
44	NAA11	TE	8.53689e-268	1.62875e-263	human
45	ANO6	TE	1.04163e-265	1.98733e-261	human
46	TTC39A	TE	5.26478e-265	1.00447e-260	human
47	GRIN2D	TE	8.63306e-264	1.6471e-259	human
48	MAP7	TE	1.62164e-263	3.09393e-259	human
49	SLC4A2	TE	1.45738e-262	2.78054e-258	human
50	DVL3	TE	1.59558e-261	3.0442e-257	human
51	TOB2	TE	3.65784e-261	6.9788e-257	human
52	MIGA1	TE	6.17582e-261	1.17828e-256	human
53	FOSL2	TE	9.00262e-261	1.71761e-256	human
54	SIRT6	TE	1.06949e-260	2.04049e-256	human
55	JADE3	TE	4.22487e-259	8.06063e-255	human
56	ZNFX1	TE	4.26629e-259	8.13965e-255	human
57	ZBTB40	TE	4.52264e-259	8.62874e-255	human
58	SLC41A2	TE	2.46041e-257	4.69421e-253	human
59	SCD	TE	5.27143e-257	1.00574e-252	human
60	MTA2	TE	1.95604e-256	3.73193e-252	human
61	INPPL1	TE	2.35772e-256	4.49829e-252	human
62	MYO9B	TE	4.63302e-255	8.83934e-251	human
63	TRABD2A	TE	6.7831e-254	1.29415e-249	human
64	ARFGAP1	TE	4.73119e-253	9.02663e-249	human
65	VWA1	TE	1.02367e-252	1.95306e-248	human
66	ATP7B	TE	7.4622e-252	1.42371e-247	human
67	EDEM3	TE	1.0623e-251	2.02676e-247	human
68	AP4E1	TE	1.51351e-250	2.88762e-246	human
69	SERTAD4	TE	3.14723e-250	6.0046e-246	human
70	FRMD8	TE	1.10902e-248	2.11591e-244	human
71	PHF8	TE	2.62486e-247	5.00797e-243	human
72	TRIM11	TE	2.75622e-247	5.25859e-243	human
73	EIF3J	TE	2.74234e-246	5.23212e-242	human
74	CANT1	TE	1.00401e-245	1.91555e-241	human
75	ZNF592	TE	2.96954e-245	5.66559e-241	human
76	PIP5K1A	TE	3.03985e-245	5.79973e-241	human
77	R3HDM4	TE	6.61483e-245	1.26204e-240	human
78	TRPV2	TE	3.41594e-244	6.51727e-240	human
79	RHOG	TE	6.38698e-244	1.21857e-239	human
80	ZNF672	TE	8.89272e-244	1.69664e-239	human
81	AEBP2	TE	3.63639e-243	6.93787e-239	human
82	TRMT2A	TE	8.31135e-243	1.58572e-238	human
83	FASN	TE	1.97156e-242	3.76154e-238	human
84	EEF2K	TE	4.19538e-242	8.00437e-238	human
85	STIM1	TE	1.22753e-241	2.34201e-237	human
86	IMPDH1	TE	6.76901e-241	1.29146e-236	human
87	VAMP7	TE	7.1191e-241	1.35825e-236	human
88	NECAB3	TE	7.61582e-241	1.45302e-236	human
89	RP2	TE	3.39045e-240	6.46864e-236	human
90	PIK3C2B	TE	6.29717e-240	1.20144e-235	human
91	MBD1	TE	6.46893e-240	1.23421e-235	human
92	FYCO1	TE	2.6685e-239	5.09122e-235	human
93	CPTP	TE	7.42572e-239	1.41675e-234	human
94	GAK	TE	3.0246e-237	5.77063e-233	human
95	INTS5	TE	3.93515e-237	7.50787e-233	human
96	VPS18	TE	1.07525e-236	2.05146e-232	human
97	PLXNA1	TE	1.10982e-236	2.11743e-232	human
98	BAZ2A	TE	1.77469e-235	3.38593e-231	human
99	MGAT3	TE	1.80264e-235	3.43926e-231	human
100	DAPK3	TE	6.23912e-235	1.19036e-230	human
1	ARSI	Amnion	7.05489e-23	1.21027e-18	marmoset
2	SLC26A4	Amnion	1.4386e-19	2.46792e-15	marmoset
3	SERINC2	Amnion	2.31743e-14	3.97555e-10	marmoset
4	DLX6	Amnion	1.20461e-11	2.06652e-07	marmoset
5	TMEM38B	Amnion	1.34454e-09	2.30656e-05	marmoset
6	FERMT2	Amnion	1.63486e-09	2.80461e-05	marmoset
7	MGAT1	Amnion	2.01429e-09	3.45551e-05	marmoset
8	KRT80	Amnion	4.11458e-09	7.05856e-05	marmoset
9	EXOSC8	Amnion	6.89392e-09	0.000118265	marmoset
10	PRPF40A	Amnion	1.01449e-08	0.000174036	marmoset
11	KRT76	Amnion	3.44223e-08	0.000590515	marmoset
12	SLC38A7	Amnion	4.64616e-08	0.000797049	marmoset
13	EFCC1	Amnion	5.33379e-08	0.000915012	marmoset
1	MGAM	Endoderm	6.52418e-46	1.11922e-41	marmoset
2	FST	Endoderm	4.02804e-37	6.91011e-33	marmoset
3	COLEC12	Endoderm	1.30091e-33	2.23171e-29	marmoset
4	SERINC5	Endoderm	2.09871e-31	3.60033e-27	marmoset
5	HAS2	Endoderm	2.72186e-30	4.66935e-26	marmoset
6	SCIN	Endoderm	1.49011e-29	2.55629e-25	marmoset
7	LRRC43	Endoderm	1.51816e-29	2.60441e-25	marmoset
8	ESAM	Endoderm	3.0995e-29	5.3172e-25	marmoset
9	COLEC11	Endoderm	8.28556e-28	1.42139e-23	marmoset
10	CYTL1	Endoderm	1.7703e-27	3.03694e-23	marmoset
11	CCDC152	Endoderm	2.50614e-27	4.29929e-23	marmoset
12	C1orf54	Endoderm	1.08921e-26	1.86853e-22	marmoset
13	GJB2	Endoderm	4.61824e-26	7.92259e-22	marmoset
14	VLDLR	Endoderm	8.75743e-25	1.50234e-20	marmoset
15	FTL	Endoderm	2.08589e-23	3.57834e-19	marmoset
16	NMB	Endoderm	2.37404e-23	4.07267e-19	marmoset
17	COL4A2	Endoderm	2.22288e-22	3.81335e-18	marmoset
18	PTCRA	Endoderm	6.54153e-21	1.1222e-16	marmoset
19	SERPINB6	Endoderm	3.58645e-20	6.15256e-16	marmoset
20	ATP10D	Endoderm	2.53933e-19	4.35623e-15	marmoset
21	CPAMD8	Endoderm	2.60263e-19	4.46481e-15	marmoset
22	ENPEP	Endoderm	3.37242e-19	5.78539e-15	marmoset
23	LAMA4	Endoderm	9.42255e-19	1.61644e-14	marmoset
24	RAMP2	Endoderm	1.33962e-18	2.29812e-14	marmoset
25	BSPRY	Endoderm	1.80159e-18	3.09063e-14	marmoset
26	PLAT	Endoderm	3.81024e-18	6.53646e-14	marmoset
27	ADTRP	Endoderm	5.10895e-18	8.7644e-14	marmoset
28	FAM78B	Endoderm	9.7712e-18	1.67625e-13	marmoset
29	SNX10	Endoderm	5.77449e-17	9.90614e-13	marmoset
30	PLAC8	Endoderm	6.39804e-17	1.09758e-12	marmoset
31	SDC2	Endoderm	1.65863e-16	2.84538e-12	marmoset
32	PAX2	Endoderm	2.6476e-16	4.54196e-12	marmoset
33	PEMT	Endoderm	3.20869e-16	5.50451e-12	marmoset
34	TMEM176B	Endoderm	5.26043e-16	9.02426e-12	marmoset
35	FREM2	Endoderm	1.1323e-15	1.94246e-11	marmoset
36	PCSK5	Endoderm	1.17469e-15	2.01518e-11	marmoset
37	TFPI2	Endoderm	1.37428e-15	2.35758e-11	marmoset
38	CPE	Endoderm	3.05744e-14	5.24505e-10	marmoset
39	ARSA	Endoderm	6.8848e-14	1.18109e-09	marmoset
40	NIPAL4	Endoderm	1.6195e-13	2.77825e-09	marmoset
41	POSTN	Endoderm	2.68523e-13	4.60652e-09	marmoset
42	RGS11	Endoderm	3.83071e-13	6.57159e-09	marmoset
43	GALNT12	Endoderm	5.2746e-13	9.04858e-09	marmoset
44	NAB1	Endoderm	9.45789e-13	1.6225e-08	marmoset
45	SLC25A38	Endoderm	2.66388e-12	4.56988e-08	marmoset
46	OSBPL10	Endoderm	3.55035e-12	6.09062e-08	marmoset
47	GABBR2	Endoderm	1.03086e-11	1.76843e-07	marmoset
48	EPS8L1	Endoderm	1.57445e-11	2.70096e-07	marmoset
49	TMEM176A	Endoderm	3.92402e-11	6.73166e-07	marmoset
50	TMSB10	Endoderm	8.18391e-11	1.40395e-06	marmoset
51	ITGA2	Endoderm	1.73136e-10	2.97016e-06	marmoset
52	CHRD	Endoderm	2.13359e-10	3.66018e-06	marmoset
53	IGSF3	Endoderm	2.19767e-10	3.77011e-06	marmoset
54	DHCR24	Endoderm	2.36572e-10	4.05839e-06	marmoset
55	GCH1	Endoderm	5.06106e-10	8.68224e-06	marmoset
56	RNASET2	Endoderm	8.34524e-10	1.43163e-05	marmoset
57	B3GNT7	Endoderm	1.04865e-09	1.79895e-05	marmoset
58	MMP15	Endoderm	1.21015e-09	2.07601e-05	marmoset
59	CWH43	Endoderm	1.26001e-09	2.16155e-05	marmoset
60	NOTCH2	Endoderm	1.90901e-09	3.2749e-05	marmoset
61	FLVCR2	Endoderm	4.15047e-09	7.12013e-05	marmoset
62	PGD	Endoderm	9.42296e-09	0.000161651	marmoset
63	NSG1	Endoderm	1.03047e-08	0.000176777	marmoset
64	TRIP13	Endoderm	1.2892e-08	0.000221162	marmoset
65	SPHKAP	Endoderm	1.7163e-08	0.000294431	marmoset
66	SLIT2	Endoderm	1.72055e-08	0.00029516	marmoset
67	NOX1	Endoderm	1.83328e-08	0.0003145	marmoset
68	PREX1	Endoderm	2.94642e-08	0.000505458	marmoset
69	MED11	Endoderm	3.57341e-08	0.000613019	marmoset
70	PKIB	Endoderm	3.74877e-08	0.000643101	marmoset
71	CALB1	Endoderm	3.83157e-08	0.000657306	marmoset
72	CHP1	Endoderm	4.21276e-08	0.000722699	marmoset
73	GFRA1	Endoderm	4.21571e-08	0.000723205	marmoset
1	CRIP2	Epiblast	4.18074e-53	7.17207e-49	marmoset
2	SLCO4A1	Epiblast	8.17456e-48	1.40235e-43	marmoset
3	MGST1	Epiblast	1.14464e-44	1.96363e-40	marmoset
4	CPNE7	Epiblast	1.03035e-41	1.76757e-37	marmoset
5	CLDN11	Epiblast	1.48401e-35	2.54582e-31	marmoset
6	C9orf24	Epiblast	3.58843e-35	6.15596e-31	marmoset
7	FZD7	Epiblast	9.40634e-35	1.61366e-30	marmoset
8	PRDX6	Epiblast	1.18015e-34	2.02454e-30	marmoset
9	TUBA1A	Epiblast	1.77117e-34	3.03845e-30	marmoset
10	APRT	Epiblast	5.03818e-32	8.643e-28	marmoset
11	MFAP2	Epiblast	6.96542e-31	1.19492e-26	marmoset
12	TGM2	Epiblast	9.81865e-31	1.68439e-26	marmoset
13	WDR86	Epiblast	1.2412e-30	2.12928e-26	marmoset
14	PAIP1	Epiblast	1.57946e-30	2.70957e-26	marmoset
15	ADAMTS8	Epiblast	1.72039e-30	2.95134e-26	marmoset
16	PEG10	Epiblast	2.2761e-30	3.90465e-26	marmoset
17	PDGFA	Epiblast	1.09104e-28	1.87167e-24	marmoset
18	TNFRSF1A	Epiblast	4.60955e-28	7.90768e-24	marmoset
19	ELOVL4	Epiblast	1.34888e-27	2.314e-23	marmoset
20	MIS18A	Epiblast	1.80638e-27	3.09884e-23	marmoset
21	SYNGAP1	Epiblast	2.45916e-27	4.21869e-23	marmoset
22	FEZF2	Epiblast	1.86451e-26	3.19857e-22	marmoset
23	SLC29A1	Epiblast	3.2135e-26	5.51275e-22	marmoset
24	ANP32E	Epiblast	4.82053e-26	8.26961e-22	marmoset
25	DAB1	Epiblast	5.25029e-26	9.00687e-22	marmoset
26	CTNND2	Epiblast	5.84235e-26	1.00226e-21	marmoset
27	LRRC9	Epiblast	6.59032e-26	1.13057e-21	marmoset
28	STK32A	Epiblast	2.03729e-25	3.49497e-21	marmoset
29	FAM178B	Epiblast	6.72087e-25	1.15297e-20	marmoset
30	PAICS	Epiblast	6.82061e-25	1.17008e-20	marmoset
31	PKIA	Epiblast	8.15148e-25	1.39839e-20	marmoset
32	SDC1	Epiblast	1.3808e-24	2.36876e-20	marmoset
33	GALNT16	Epiblast	2.45621e-24	4.21362e-20	marmoset
34	PSMB10	Epiblast	3.9569e-24	6.78807e-20	marmoset
35	SLAMF7	Epiblast	6.31531e-24	1.08339e-19	marmoset
36	SLC2A4	Epiblast	9.60789e-24	1.64823e-19	marmoset
37	NPR1	Epiblast	9.78992e-24	1.67946e-19	marmoset
38	SNX6	Epiblast	1.19007e-23	2.04157e-19	marmoset
39	SLCO3A1	Epiblast	3.3961e-23	5.82601e-19	marmoset
40	L3MBTL4	Epiblast	9.13428e-23	1.56699e-18	marmoset
41	CNTN2	Epiblast	1.18029e-22	2.0248e-18	marmoset
42	KCTD16	Epiblast	2.29663e-22	3.93986e-18	marmoset
43	C5orf24	Epiblast	9.09144e-22	1.55964e-17	marmoset
44	GJC2	Epiblast	1.15977e-21	1.98958e-17	marmoset
45	SORT1	Epiblast	1.84815e-21	3.17051e-17	marmoset
46	ACADSB	Epiblast	2.65596e-21	4.5563e-17	marmoset
47	NAT8L	Epiblast	2.80452e-21	4.81115e-17	marmoset
48	HAVCR1	Epiblast	2.85527e-21	4.89822e-17	marmoset
49	NKX6-2	Epiblast	3.3232e-21	5.70095e-17	marmoset
50	TEKT2	Epiblast	3.65387e-21	6.26821e-17	marmoset
51	UBE3D	Epiblast	5.21622e-21	8.94842e-17	marmoset
52	C11orf58	Epiblast	7.15481e-21	1.22741e-16	marmoset
53	PDGFRB	Epiblast	1.41969e-20	2.43547e-16	marmoset
54	NR4A1	Epiblast	3.68679e-20	6.32468e-16	marmoset
55	PLEKHG6	Epiblast	4.34557e-20	7.45482e-16	marmoset
56	ZMYND10	Epiblast	4.49081e-20	7.70399e-16	marmoset
57	GLO1	Epiblast	4.57852e-20	7.85445e-16	marmoset
58	LRRC75B	Epiblast	5.98289e-20	1.02636e-15	marmoset
59	RRS1	Epiblast	1.00105e-19	1.7173e-15	marmoset
60	ITGA11	Epiblast	1.08571e-19	1.86254e-15	marmoset
61	GRK3	Epiblast	1.91229e-19	3.28053e-15	marmoset
62	LSM6	Epiblast	2.50447e-19	4.29641e-15	marmoset
63	MCTP2	Epiblast	3.07591e-19	5.27672e-15	marmoset
64	ZBTB34	Epiblast	4.37118e-19	7.49876e-15	marmoset
65	AGPAT5	Epiblast	4.44219e-19	7.62057e-15	marmoset
66	METTL24	Epiblast	1.30146e-18	2.23266e-14	marmoset
67	PAGR1	Epiblast	2.49921e-18	4.28739e-14	marmoset
68	ADGRG6	Epiblast	2.77344e-18	4.75783e-14	marmoset
69	PFDN6	Epiblast	3.3024e-18	5.66527e-14	marmoset
70	SPC24	Epiblast	2.66834e-17	4.57753e-13	marmoset
71	SERTAD4	Epiblast	3.43551e-17	5.89362e-13	marmoset
72	HBM	Epiblast	4.1309e-17	7.08655e-13	marmoset
73	INSL3	Epiblast	6.0609e-17	1.03975e-12	marmoset
74	DHDDS	Epiblast	1.56822e-16	2.69028e-12	marmoset
75	SLC46A3	Epiblast	2.53164e-16	4.34303e-12	marmoset
76	KCNQ3	Epiblast	2.56807e-16	4.40553e-12	marmoset
77	DUSP6	Epiblast	3.62287e-16	6.21504e-12	marmoset
78	RDH11	Epiblast	3.62568e-16	6.21985e-12	marmoset
79	RPL39L	Epiblast	3.65014e-16	6.26182e-12	marmoset
80	PHF10	Epiblast	5.20806e-16	8.93442e-12	marmoset
81	SEMA3C	Epiblast	6.56077e-16	1.1255e-11	marmoset
82	B9D2	Epiblast	7.54619e-16	1.29455e-11	marmoset
83	WRAP53	Epiblast	9.23391e-16	1.58408e-11	marmoset
84	C12orf57	Epiblast	1.58321e-15	2.716e-11	marmoset
85	MORF4L1	Epiblast	2.19051e-15	3.75782e-11	marmoset
86	ZBTB46	Epiblast	2.77112e-15	4.75385e-11	marmoset
87	CYB5B	Epiblast	3.42367e-15	5.87331e-11	marmoset
88	SAR1A	Epiblast	7.80062e-15	1.3382e-10	marmoset
89	ASPHD1	Epiblast	7.84082e-15	1.34509e-10	marmoset
90	NDUFS8	Epiblast	8.26747e-15	1.41828e-10	marmoset
91	LMNB1	Epiblast	1.23615e-14	2.12062e-10	marmoset
92	EXOC7	Epiblast	1.33329e-14	2.28725e-10	marmoset
93	DEUP1	Epiblast	2.20197e-14	3.77748e-10	marmoset
94	ACP1	Epiblast	2.24159e-14	3.84545e-10	marmoset
95	PARP16	Epiblast	3.07097e-14	5.26824e-10	marmoset
96	N4BP2L2	Epiblast	4.42153e-14	7.58513e-10	marmoset
97	PLA2G2C	Epiblast	7.45659e-14	1.27918e-09	marmoset
98	TMEM178B	Epiblast	9.91009e-14	1.70008e-09	marmoset
99	MAPK10	Epiblast	1.14301e-13	1.96083e-09	marmoset
100	HSPB7	Epiblast	1.25957e-13	2.1608e-09	marmoset
1	CD226	ExE_Mes_stalk	2.29367e-76	3.93478e-72	marmoset
2	WNT5B	ExE_Mes_stalk	6.72962e-49	1.15447e-44	marmoset
3	CMKLR1	ExE_Mes_stalk	2.69656e-46	4.62595e-42	marmoset
4	ALAS2	ExE_Mes_stalk	4.1524e-38	7.12344e-34	marmoset
5	EPHB3	ExE_Mes_stalk	4.41908e-37	7.58094e-33	marmoset
6	ACSL4	ExE_Mes_stalk	9.81403e-37	1.6836e-32	marmoset
7	LGR4	ExE_Mes_stalk	2.05637e-35	3.5277e-31	marmoset
8	TNFRSF19	ExE_Mes_stalk	2.17313e-35	3.728e-31	marmoset
9	MGAT3	ExE_Mes_stalk	2.97468e-31	5.10306e-27	marmoset
10	ITPR1	ExE_Mes_stalk	2.98194e-30	5.11552e-26	marmoset
11	ARHGAP31	ExE_Mes_stalk	3.97609e-30	6.82098e-26	marmoset
12	ISL1	ExE_Mes_stalk	9.00408e-30	1.54465e-25	marmoset
13	CMTM8	ExE_Mes_stalk	2.03419e-29	3.48966e-25	marmoset
14	HOXA2	ExE_Mes_stalk	1.5612e-28	2.67823e-24	marmoset
15	ST3GAL1	ExE_Mes_stalk	5.65821e-27	9.70665e-23	marmoset
16	PHLDB2	ExE_Mes_stalk	2.94578e-25	5.05349e-21	marmoset
17	SLC25A24	ExE_Mes_stalk	1.27755e-23	2.19164e-19	marmoset
18	MTSS1	ExE_Mes_stalk	2.64754e-23	4.54185e-19	marmoset
19	MTUS1	ExE_Mes_stalk	1.21718e-22	2.08808e-18	marmoset
20	NCAPD3	ExE_Mes_stalk	5.61004e-21	9.62402e-17	marmoset
21	ZNF444	ExE_Mes_stalk	1.05184e-20	1.80443e-16	marmoset
22	ST3GAL2	ExE_Mes_stalk	5.39548e-20	9.25594e-16	marmoset
23	PRLR	ExE_Mes_stalk	7.14812e-20	1.22626e-15	marmoset
24	COL26A1	ExE_Mes_stalk	3.37422e-19	5.78848e-15	marmoset
25	ADAMTS3	ExE_Mes_stalk	4.54454e-19	7.79615e-15	marmoset
26	SEMA3D	ExE_Mes_stalk	1.54897e-18	2.65727e-14	marmoset
27	TXNDC16	ExE_Mes_stalk	1.691e-18	2.90091e-14	marmoset
28	G0S2	ExE_Mes_stalk	3.87795e-18	6.65263e-14	marmoset
29	IL17RE	ExE_Mes_stalk	4.06629e-18	6.97573e-14	marmoset
30	TMEM132A	ExE_Mes_stalk	4.63486e-18	7.95109e-14	marmoset
31	RDX	ExE_Mes_stalk	1.14205e-17	1.95918e-13	marmoset
32	NPY	ExE_Mes_stalk	1.21812e-17	2.08968e-13	marmoset
33	UNC5A	ExE_Mes_stalk	6.09115e-17	1.04494e-12	marmoset
34	HS6ST1	ExE_Mes_stalk	6.11604e-17	1.04921e-12	marmoset
35	ABHD5	ExE_Mes_stalk	1.11666e-16	1.91563e-12	marmoset
36	SLC12A2	ExE_Mes_stalk	1.46782e-16	2.51805e-12	marmoset
37	PPP1R3B	ExE_Mes_stalk	3.46113e-16	5.93757e-12	marmoset
38	BTBD3	ExE_Mes_stalk	4.45037e-16	7.63461e-12	marmoset
39	ADGRL2	ExE_Mes_stalk	5.69734e-16	9.77378e-12	marmoset
40	TNF	ExE_Mes_stalk	1.16082e-15	1.99139e-11	marmoset
41	GLI2	ExE_Mes_stalk	2.72444e-15	4.67378e-11	marmoset
42	SPCS3	ExE_Mes_stalk	5.62005e-15	9.6412e-11	marmoset
43	LIPG	ExE_Mes_stalk	6.08943e-15	1.04464e-10	marmoset
44	HNRNPA2B1	ExE_Mes_stalk	9.18692e-15	1.57602e-10	marmoset
45	LANCL3	ExE_Mes_stalk	5.07889e-14	8.71284e-10	marmoset
46	FHL2	ExE_Mes_stalk	5.44934e-14	9.34834e-10	marmoset
47	TFRC	ExE_Mes_stalk	8.91526e-14	1.52941e-09	marmoset
48	RNF38	ExE_Mes_stalk	1.24142e-13	2.12966e-09	marmoset
49	CD47	ExE_Mes_stalk	7.31508e-13	1.2549e-08	marmoset
50	SNX18	ExE_Mes_stalk	8.6131e-13	1.47758e-08	marmoset
51	FADS2	ExE_Mes_stalk	8.72564e-13	1.49688e-08	marmoset
52	GM2A	ExE_Mes_stalk	1.26927e-12	2.17743e-08	marmoset
53	CD320	ExE_Mes_stalk	1.9632e-12	3.36787e-08	marmoset
54	NPC2	ExE_Mes_stalk	3.86204e-12	6.62534e-08	marmoset
55	HOXA1	ExE_Mes_stalk	8.18928e-12	1.40487e-07	marmoset
56	SLC20A1	ExE_Mes_stalk	8.49673e-12	1.45761e-07	marmoset
57	SYDE1	ExE_Mes_stalk	9.75597e-12	1.67364e-07	marmoset
58	SC5D	ExE_Mes_stalk	1.46459e-11	2.5125e-07	marmoset
59	HS3ST3B1	ExE_Mes_stalk	3.60098e-11	6.17749e-07	marmoset
60	HSPG2	ExE_Mes_stalk	5.56161e-11	9.54094e-07	marmoset
61	COBL	ExE_Mes_stalk	7.11551e-11	1.22067e-06	marmoset
62	ARSB	ExE_Mes_stalk	8.44575e-11	1.44887e-06	marmoset
63	VASH2	ExE_Mes_stalk	9.62004e-11	1.65032e-06	marmoset
64	CANX	ExE_Mes_stalk	1.31521e-10	2.25624e-06	marmoset
65	SMAD6	ExE_Mes_stalk	1.89221e-10	3.24609e-06	marmoset
66	PID1	ExE_Mes_stalk	2.24716e-10	3.855e-06	marmoset
67	PHOX2A	ExE_Mes_stalk	2.59272e-10	4.44781e-06	marmoset
68	CAMK2D	ExE_Mes_stalk	7.25285e-10	1.24423e-05	marmoset
69	GPR137C	ExE_Mes_stalk	1.012e-09	1.73608e-05	marmoset
70	SYNPO	ExE_Mes_stalk	1.41507e-09	2.42756e-05	marmoset
71	PYCR1	ExE_Mes_stalk	1.6882e-09	2.89611e-05	marmoset
72	CTNNB1	ExE_Mes_stalk	1.78508e-09	3.0623e-05	marmoset
73	SGPL1	ExE_Mes_stalk	2.71817e-09	4.66302e-05	marmoset
74	ITGA9	ExE_Mes_stalk	3.65311e-09	6.26692e-05	marmoset
75	CHST6	ExE_Mes_stalk	5.28764e-09	9.07094e-05	marmoset
76	C9orf40	ExE_Mes_stalk	6.58539e-09	0.000112972	marmoset
77	TRAM2	ExE_Mes_stalk	1.10784e-08	0.000190049	marmoset
78	DPY19L1	ExE_Mes_stalk	2.67554e-08	0.000458989	marmoset
79	INAVA	ExE_Mes_stalk	3.71136e-08	0.000636683	marmoset
80	ALX1	ExE_Mes_stalk	4.87796e-08	0.000836815	marmoset
1	LMO1	TE	7.96391e-79	1.36621e-74	marmoset
2	TMEM108	TE	8.56707e-74	1.46968e-69	marmoset
3	CDO1	TE	1.123e-65	1.92651e-61	marmoset
4	MATK	TE	2.97677e-62	5.10665e-58	marmoset
5	S100A16	TE	3.72494e-53	6.39013e-49	marmoset
6	AKAP1	TE	2.38668e-52	4.09435e-48	marmoset
7	NUP93	TE	4.11563e-51	7.06036e-47	marmoset
8	SMIM3	TE	5.19679e-49	8.91509e-45	marmoset
9	SPHK1	TE	1.47647e-45	2.53288e-41	marmoset
10	LCMT1	TE	5.94528e-44	1.01991e-39	marmoset
11	S100A14	TE	9.99209e-44	1.71414e-39	marmoset
12	BCR	TE	7.32501e-41	1.25661e-36	marmoset
13	SMIM29	TE	9.51243e-41	1.63186e-36	marmoset
14	SORD	TE	1.55867e-39	2.6739e-35	marmoset
15	GLDC	TE	1.67606e-39	2.87528e-35	marmoset
16	ELOVL3	TE	5.60543e-39	9.61612e-35	marmoset
17	PINLYP	TE	1.45516e-38	2.49633e-34	marmoset
18	CPT1A	TE	2.62901e-38	4.51006e-34	marmoset
19	HOOK2	TE	5.89382e-38	1.01108e-33	marmoset
20	CD9	TE	7.65366e-38	1.31299e-33	marmoset
21	ENPP1	TE	1.18211e-36	2.0279e-32	marmoset
22	CDCP1	TE	1.91026e-36	3.27704e-32	marmoset
23	SH3RF2	TE	2.36587e-35	4.05865e-31	marmoset
24	MBP	TE	2.50411e-34	4.29581e-30	marmoset
25	CARD11	TE	5.26813e-34	9.03748e-30	marmoset
26	SLC25A5	TE	9.01881e-34	1.54718e-29	marmoset
27	EPHX2	TE	4.22226e-33	7.24329e-29	marmoset
28	TPRA1	TE	1.5823e-32	2.71444e-28	marmoset
29	ZAN	TE	2.43243e-32	4.17283e-28	marmoset
30	C16orf70	TE	1.35726e-31	2.32839e-27	marmoset
31	MERTK	TE	4.19335e-31	7.19369e-27	marmoset
32	LITAF	TE	2.67923e-29	4.59622e-25	marmoset
33	HTRA3	TE	3.76409e-29	6.45729e-25	marmoset
34	HIST2H2BF	TE	1.77937e-28	3.0525e-24	marmoset
35	CCDC28A	TE	2.08422e-28	3.57548e-24	marmoset
36	PDZD2	TE	6.74353e-28	1.15685e-23	marmoset
37	SYK	TE	4.72393e-27	8.1039e-23	marmoset
38	CNDP2	TE	1.30548e-26	2.23955e-22	marmoset
39	GMPR	TE	2.18985e-26	3.75668e-22	marmoset
40	TEX264	TE	1.34291e-25	2.30377e-21	marmoset
41	SLC7A6OS	TE	1.85155e-25	3.17633e-21	marmoset
42	REEP4	TE	3.65087e-25	6.26307e-21	marmoset
43	BRMS1	TE	3.77949e-25	6.48371e-21	marmoset
44	NADSYN1	TE	5.51408e-25	9.45941e-21	marmoset
45	CLU	TE	8.23638e-25	1.41295e-20	marmoset
46	CDK5RAP1	TE	8.76264e-25	1.50323e-20	marmoset
47	ARRDC4	TE	9.64206e-25	1.6541e-20	marmoset
48	OCLN	TE	1.18121e-24	2.02637e-20	marmoset
49	ACBD4	TE	2.47422e-24	4.24452e-20	marmoset
50	MDH1	TE	5.0009e-23	8.57905e-19	marmoset
51	ANAPC5	TE	1.07101e-22	1.83732e-18	marmoset
52	INPP5B	TE	2.64094e-22	4.53052e-18	marmoset
53	TAF12	TE	8.40255e-22	1.44146e-17	marmoset
54	RIBC1	TE	1.28041e-21	2.19654e-17	marmoset
55	SMPD3	TE	2.38094e-21	4.08451e-17	marmoset
56	PHLDB1	TE	9.3018e-21	1.59572e-16	marmoset
57	INTS9	TE	1.74079e-20	2.98632e-16	marmoset
58	NACA	TE	4.06814e-20	6.97889e-16	marmoset
59	TDRKH	TE	2.10737e-19	3.61519e-15	marmoset
60	STEAP2	TE	2.87235e-19	4.92751e-15	marmoset
61	FECH	TE	1.03904e-18	1.78247e-14	marmoset
62	UCK2	TE	1.9147e-18	3.28466e-14	marmoset
63	TBC1D25	TE	2.66934e-18	4.57925e-14	marmoset
64	BIN1	TE	4.84048e-18	8.30384e-14	marmoset
65	ANXA5	TE	1.32152e-17	2.26707e-13	marmoset
66	TUBGCP2	TE	1.94332e-17	3.33377e-13	marmoset
67	KPTN	TE	3.22049e-17	5.52476e-13	marmoset
68	NUP214	TE	4.9522e-17	8.49549e-13	marmoset
69	ARFGAP2	TE	1.03121e-16	1.76904e-12	marmoset
70	DAZAP2	TE	1.61285e-16	2.76685e-12	marmoset
71	OXSM	TE	3.90314e-16	6.69583e-12	marmoset
72	DDX47	TE	1.43975e-15	2.4699e-11	marmoset
73	TDRD9	TE	4.46875e-15	7.66614e-11	marmoset
74	TMCO4	TE	6.45343e-15	1.10709e-10	marmoset
75	YIF1A	TE	9.77531e-15	1.67695e-10	marmoset
76	GZF1	TE	9.93249e-15	1.70392e-10	marmoset
77	FANCI	TE	1.80388e-14	3.09456e-10	marmoset
78	B3GNTL1	TE	3.04712e-14	5.22734e-10	marmoset
79	HIST1H2AC	TE	4.22827e-14	7.25359e-10	marmoset
80	ZFYVE1	TE	4.55799e-14	7.81924e-10	marmoset
81	SLC25A19	TE	1.21801e-13	2.0895e-09	marmoset
82	ILKAP	TE	1.27696e-13	2.19063e-09	marmoset
83	COQ3	TE	1.29709e-13	2.22516e-09	marmoset
84	PMEL	TE	1.855e-13	3.18226e-09	marmoset
85	EIPR1	TE	2.27151e-13	3.89677e-09	marmoset
86	HIST3H2A	TE	2.98677e-13	5.1238e-09	marmoset
87	AFMID	TE	4.67342e-13	8.01726e-09	marmoset
88	MUTYH	TE	4.75487e-13	8.15699e-09	marmoset
89	NXT2	TE	1.2265e-12	2.10407e-08	marmoset
90	SPOUT1	TE	1.59238e-12	2.73173e-08	marmoset
91	MRM2	TE	3.13726e-12	5.38198e-08	marmoset
92	ST6GALNAC2	TE	3.23405e-12	5.54801e-08	marmoset
93	EXOSC10	TE	3.62812e-12	6.22404e-08	marmoset
94	EIF2B4	TE	1.02536e-11	1.75901e-07	marmoset
95	ACTR8	TE	1.67372e-11	2.87127e-07	marmoset
96	ANKRD49	TE	2.25586e-11	3.86993e-07	marmoset
97	ACAD10	TE	2.43309e-11	4.17396e-07	marmoset
98	ENTPD5	TE	3.35793e-11	5.76053e-07	marmoset
99	CEP95	TE	5.52035e-11	9.47016e-07	marmoset
100	TINF2	TE	9.96074e-11	1.70877e-06	marmoset
