# Supplementary material for: A comprehensive human embryo reference tool using single-cell RNA-sequencing data
Source: Nat Methods. 2024 Nov 14;22(1):193–206. doi: 10.1038/s41592-024-02493-2 (PMC11725501; doi:10.1038/s41592-024-02493-2)
Supplement: Supplementary file 8 — DEGs identified comparing naive and primed-derived TLC with and preimplantation embryonic TE cells. P values were calculated by a two-sided ‘Wilcox’ test and adjusted using the ‘Bonferroni’ method. [file 41592_2024_2493_MOESM8_ESM.xls]

## Sheet:  Naive.Primed.TLCvsTE.DEG
gene	UpDown	dataset
AL161772.1	UpRe	Naive_derived
HES4	UpRe	Naive_derived
IER5L	UpRe	Naive_derived
METRN	UpRe	Naive_derived
MT1E	UpRe	Naive_derived
SNHG25	UpRe	Naive_derived
ABCB6	DownRe	Naive_derived
ABHD4	DownRe	Naive_derived
AC008738.3	DownRe	Naive_derived
AC008894.2	DownRe	Naive_derived
AC009630.2	DownRe	Naive_derived
AC015802.6	DownRe	Naive_derived
AC020978.5	DownRe	Naive_derived
ACADSB	DownRe	Naive_derived
ACE2	DownRe	Naive_derived
AL035071.1	DownRe	Naive_derived
AL450306.1	DownRe	Naive_derived
ALPL	DownRe	Naive_derived
ALPP	DownRe	Naive_derived
ARAP1	DownRe	Naive_derived
ATG9A	DownRe	Naive_derived
ATP6V1B1	DownRe	Naive_derived
BCOR	DownRe	Naive_derived
BEND3	DownRe	Naive_derived
BSCL2	DownRe	Naive_derived
C11orf98	DownRe	Naive_derived
C17orf53	DownRe	Naive_derived
CCR7	DownRe	Naive_derived
CD53	DownRe	Naive_derived
CEP41	DownRe	Naive_derived
CIPC	DownRe	Naive_derived
CLDN12	DownRe	Naive_derived
COG8	DownRe	Naive_derived
COQ8A	DownRe	Naive_derived
CXCR5	DownRe	Naive_derived
CYB5D1	DownRe	Naive_derived
DDIT4L	DownRe	Naive_derived
DDX47	DownRe	Naive_derived
DIABLO	DownRe	Naive_derived
DPH1	DownRe	Naive_derived
EDC4	DownRe	Naive_derived
FAM149B1	DownRe	Naive_derived
FAM151A	DownRe	Naive_derived
FAM83G	DownRe	Naive_derived
FOXH1	DownRe	Naive_derived
GCC1	DownRe	Naive_derived
GET4	DownRe	Naive_derived
GLRX	DownRe	Naive_derived
GRHL3	DownRe	Naive_derived
GTSF1	DownRe	Naive_derived
HASPIN	DownRe	Naive_derived
HAUS7	DownRe	Naive_derived
HSPB8	DownRe	Naive_derived
HTD2	DownRe	Naive_derived
IFI30	DownRe	Naive_derived
IKZF5	DownRe	Naive_derived
IPO13	DownRe	Naive_derived
KANK1	DownRe	Naive_derived
KBTBD4	DownRe	Naive_derived
KBTBD6	DownRe	Naive_derived
LRIG3	DownRe	Naive_derived
MARS2	DownRe	Naive_derived
MATR3	DownRe	Naive_derived
MEMO1	DownRe	Naive_derived
MISP	DownRe	Naive_derived
MON1A	DownRe	Naive_derived
MX1	DownRe	Naive_derived
MYORG	DownRe	Naive_derived
NDRG2	DownRe	Naive_derived
NEFH	DownRe	Naive_derived
NOP2	DownRe	Naive_derived
NRIP3	DownRe	Naive_derived
OLFML1	DownRe	Naive_derived
OSBPL6	DownRe	Naive_derived
OVCA2	DownRe	Naive_derived
PASK	DownRe	Naive_derived
PDF	DownRe	Naive_derived
PER2	DownRe	Naive_derived
PIM2	DownRe	Naive_derived
PPFIBP2	DownRe	Naive_derived
PPP1R3B	DownRe	Naive_derived
RAB24	DownRe	Naive_derived
RAD51	DownRe	Naive_derived
RBM34	DownRe	Naive_derived
RGS2	DownRe	Naive_derived
RHOBTB1	DownRe	Naive_derived
RIPK4	DownRe	Naive_derived
RNASEH2A	DownRe	Naive_derived
RNF123	DownRe	Naive_derived
SGK1	DownRe	Naive_derived
SKIV2L	DownRe	Naive_derived
SLC26A6	DownRe	Naive_derived
SLC28A3	DownRe	Naive_derived
SLC34A2	DownRe	Naive_derived
SLC35E4	DownRe	Naive_derived
SLC4A11	DownRe	Naive_derived
SLC6A19	DownRe	Naive_derived
SMG8	DownRe	Naive_derived
SORBS1	DownRe	Naive_derived
SPIN4	DownRe	Naive_derived
SRCAP	DownRe	Naive_derived
SRXN1	DownRe	Naive_derived
ST3GAL1	DownRe	Naive_derived
STEAP3	DownRe	Naive_derived
STXBP6	DownRe	Naive_derived
SUSD2	DownRe	Naive_derived
TBCCD1	DownRe	Naive_derived
TBCE	DownRe	Naive_derived
TGM2	DownRe	Naive_derived
TMEM201	DownRe	Naive_derived
TMEM79	DownRe	Naive_derived
TRIM32	DownRe	Naive_derived
TTN	DownRe	Naive_derived
TUT1	DownRe	Naive_derived
UAP1L1	DownRe	Naive_derived
UCP2	DownRe	Naive_derived
USP19	DownRe	Naive_derived
WDCP	DownRe	Naive_derived
WDR24	DownRe	Naive_derived
ZBTB9	DownRe	Naive_derived
ZC3H11A	DownRe	Naive_derived
ZGPAT	DownRe	Naive_derived
ZNF134	DownRe	Naive_derived
ZNF200	DownRe	Naive_derived
ZNF211	DownRe	Naive_derived
ZNF410	DownRe	Naive_derived
ZNF473	DownRe	Naive_derived
ZNF750	DownRe	Naive_derived
ZNF816	DownRe	Naive_derived
AC092490.1	UpRe	Primed_derived
AIG1	UpRe	Primed_derived
AL161772.1	UpRe	Primed_derived
ARMCX2	UpRe	Primed_derived
ARMCX6	UpRe	Primed_derived
C5orf38	UpRe	Primed_derived
DMKN	UpRe	Primed_derived
ENC1	UpRe	Primed_derived
GSPT2	UpRe	Primed_derived
HLA-A	UpRe	Primed_derived
IER5L	UpRe	Primed_derived
LINC01405	UpRe	Primed_derived
LRRN1	UpRe	Primed_derived
METRN	UpRe	Primed_derived
MSRB2	UpRe	Primed_derived
MYEF2	UpRe	Primed_derived
OBSL1	UpRe	Primed_derived
OLFML3	UpRe	Primed_derived
SH3BGRL	UpRe	Primed_derived
SLC39A8	UpRe	Primed_derived
SNHG25	UpRe	Primed_derived
TIMP1	UpRe	Primed_derived
TPGS1	UpRe	Primed_derived
ZNF358	UpRe	Primed_derived
AC005523.2	DownRe	Primed_derived
AC008738.3	DownRe	Primed_derived
AC008894.2	DownRe	Primed_derived
AC009630.2	DownRe	Primed_derived
AC015802.6	DownRe	Primed_derived
AC020978.5	DownRe	Primed_derived
ACE2	DownRe	Primed_derived
ACOXL	DownRe	Primed_derived
AGK	DownRe	Primed_derived
AK4	DownRe	Primed_derived
AL035071.1	DownRe	Primed_derived
AL450306.1	DownRe	Primed_derived
ALPG	DownRe	Primed_derived
ALPL	DownRe	Primed_derived
ALPP	DownRe	Primed_derived
AMBRA1	DownRe	Primed_derived
ANGPT1	DownRe	Primed_derived
ANPEP	DownRe	Primed_derived
AP4M1	DownRe	Primed_derived
APOA1	DownRe	Primed_derived
ARHGAP45	DownRe	Primed_derived
ARRDC3	DownRe	Primed_derived
ASNS	DownRe	Primed_derived
ATP6V0A4	DownRe	Primed_derived
ATP6V1B1	DownRe	Primed_derived
BCOR	DownRe	Primed_derived
BEND3	DownRe	Primed_derived
BIN2	DownRe	Primed_derived
BRDT	DownRe	Primed_derived
C17orf53	DownRe	Primed_derived
CBX2	DownRe	Primed_derived
CDX2	DownRe	Primed_derived
CHAC1	DownRe	Primed_derived
CHI3L2	DownRe	Primed_derived
CHTF8	DownRe	Primed_derived
CLDN12	DownRe	Primed_derived
CTNS	DownRe	Primed_derived
CXCR5	DownRe	Primed_derived
CYB5D1	DownRe	Primed_derived
DDIT4	DownRe	Primed_derived
DDIT4L	DownRe	Primed_derived
DDX47	DownRe	Primed_derived
DEPTOR	DownRe	Primed_derived
DIABLO	DownRe	Primed_derived
DNMT3L	DownRe	Primed_derived
DPH1	DownRe	Primed_derived
EARS2	DownRe	Primed_derived
ENO2	DownRe	Primed_derived
EPB41L1	DownRe	Primed_derived
ERVW-1	DownRe	Primed_derived
ESPL1	DownRe	Primed_derived
FABP3	DownRe	Primed_derived
FAM149B1	DownRe	Primed_derived
FAM151A	DownRe	Primed_derived
FARP2	DownRe	Primed_derived
FBXL20	DownRe	Primed_derived
FILIP1	DownRe	Primed_derived
FNTB	DownRe	Primed_derived
FOXH1	DownRe	Primed_derived
FUCA1	DownRe	Primed_derived
GALNT10	DownRe	Primed_derived
GCC1	DownRe	Primed_derived
GET4	DownRe	Primed_derived
GINS3	DownRe	Primed_derived
GRHL3	DownRe	Primed_derived
GTSF1	DownRe	Primed_derived
HAUS7	DownRe	Primed_derived
HAVCR1	DownRe	Primed_derived
HTD2	DownRe	Primed_derived
IGHMBP2	DownRe	Primed_derived
IMPDH1	DownRe	Primed_derived
INTS9	DownRe	Primed_derived
KBTBD4	DownRe	Primed_derived
KBTBD6	DownRe	Primed_derived
KLHL12	DownRe	Primed_derived
KLHL21	DownRe	Primed_derived
LMAN2L	DownRe	Primed_derived
LRIG3	DownRe	Primed_derived
MAGEB2	DownRe	Primed_derived
MARCH8	DownRe	Primed_derived
MARS2	DownRe	Primed_derived
MATR3	DownRe	Primed_derived
MEMO1	DownRe	Primed_derived
MISP	DownRe	Primed_derived
MLXIP	DownRe	Primed_derived
MRGPRX1	DownRe	Primed_derived
MTERF1	DownRe	Primed_derived
MX1	DownRe	Primed_derived
MYO5A	DownRe	Primed_derived
NEFH	DownRe	Primed_derived
NEK9	DownRe	Primed_derived
NID1	DownRe	Primed_derived
NRIP3	DownRe	Primed_derived
NT5DC3	DownRe	Primed_derived
ORC5	DownRe	Primed_derived
OSBPL6	DownRe	Primed_derived
OVCA2	DownRe	Primed_derived
OXSM	DownRe	Primed_derived
PASK	DownRe	Primed_derived
PER2	DownRe	Primed_derived
PHOSPHO1	DownRe	Primed_derived
PIGA	DownRe	Primed_derived
PIM2	DownRe	Primed_derived
PIP5K1B	DownRe	Primed_derived
POMT1	DownRe	Primed_derived
PPARGC1B	DownRe	Primed_derived
PPT2	DownRe	Primed_derived
PRAP1	DownRe	Primed_derived
PRKAB1	DownRe	Primed_derived
PTCD2	DownRe	Primed_derived
PTP4A1	DownRe	Primed_derived
RAB24	DownRe	Primed_derived
RAD54L	DownRe	Primed_derived
RBM34	DownRe	Primed_derived
RETREG3	DownRe	Primed_derived
RGCC	DownRe	Primed_derived
RIPK4	DownRe	Primed_derived
RNASEH2A	DownRe	Primed_derived
SAMHD1	DownRe	Primed_derived
SESN1	DownRe	Primed_derived
SGK1	DownRe	Primed_derived
SH3TC1	DownRe	Primed_derived
SHPK	DownRe	Primed_derived
SLC12A3	DownRe	Primed_derived
SLC28A3	DownRe	Primed_derived
SLC34A2	DownRe	Primed_derived
SLC6A19	DownRe	Primed_derived
SLC8B1	DownRe	Primed_derived
SMG8	DownRe	Primed_derived
SMOX	DownRe	Primed_derived
SMYD5	DownRe	Primed_derived
SNX11	DownRe	Primed_derived
SORBS1	DownRe	Primed_derived
ST6GAL1	DownRe	Primed_derived
STAG3	DownRe	Primed_derived
STEAP3	DownRe	Primed_derived
SUSD2	DownRe	Primed_derived
SYCP3	DownRe	Primed_derived
SYNGR3	DownRe	Primed_derived
TBCCD1	DownRe	Primed_derived
TBCE	DownRe	Primed_derived
TICRR	DownRe	Primed_derived
TMC7	DownRe	Primed_derived
TMEM131L	DownRe	Primed_derived
TMEM209	DownRe	Primed_derived
TMEM62	DownRe	Primed_derived
TMEM79	DownRe	Primed_derived
TMPRSS2	DownRe	Primed_derived
TOR1B	DownRe	Primed_derived
TP63	DownRe	Primed_derived
TRAF3	DownRe	Primed_derived
TRAIP	DownRe	Primed_derived
TRIM32	DownRe	Primed_derived
TRIM60	DownRe	Primed_derived
TRPM6	DownRe	Primed_derived
TUBB4A	DownRe	Primed_derived
TUT1	DownRe	Primed_derived
UAP1L1	DownRe	Primed_derived
WDR24	DownRe	Primed_derived
XIST	DownRe	Primed_derived
ZC3H11A	DownRe	Primed_derived
ZNF134	DownRe	Primed_derived
ZNF200	DownRe	Primed_derived
ZNF211	DownRe	Primed_derived
ZNF296	DownRe	Primed_derived
ZNF317	DownRe	Primed_derived
ZNF473	DownRe	Primed_derived
ZNF586	DownRe	Primed_derived
ZNF723	DownRe	Primed_derived
ZNF76	DownRe	Primed_derived
ZNF816	DownRe	Primed_derived
ZYG11A	DownRe	Primed_derived
