# Supplementary material for: A comprehensive human embryo reference tool using single-cell RNA-sequencing data
Source: Nat Methods. 2024 Nov 14;22(1):193–206. doi: 10.1038/s41592-024-02493-2 (PMC11725501; doi:10.1038/s41592-024-02493-2)
Supplement: Supplementary file 10 — DEGs identified and GSEA results comparing blastoids with and preimplantation embryonic cells. P values were calcuated by two-sided ‘wilcox’ test, and combined by the ‘stouffer’ function then adjusted by the ‘Bonferroni’ method. [file 41592_2024_2493_MOESM10_ESM.xls]

## Sheet:  Blastoids.vs.embryo.DEG.tsv
gene	merge_p_val_adj	UpDown	lineages	publication
OXT	1.65584e-47	Up in embryo	Epiblast	Yanagida et al
PGD	1.16188e-40	Up in blastoids	Epiblast	Yanagida et al
OAZ1	4.50773e-39	Up in embryo	Epiblast	Yanagida et al
CD70	3.89572e-36	Up in blastoids	Epiblast	Yanagida et al
DYNLL1	3.09399e-35	Up in blastoids	Epiblast	Yanagida et al
MAGED2	1.01007e-34	Up in blastoids	Epiblast	Yanagida et al
EEF1G	1.18897e-34	Up in blastoids	Epiblast	Yanagida et al
HSBP1L1	1.25097e-34	Up in blastoids	Epiblast	Yanagida et al
RNPEP	2.43838e-34	Up in blastoids	Epiblast	Yanagida et al
ASS1	2.56364e-34	Up in blastoids	Epiblast	Yanagida et al
GTSF1	8.04205e-34	Up in embryo	Epiblast	Yanagida et al
UBE2S	9.17147e-34	Up in blastoids	Epiblast	Yanagida et al
PRKCSH	1.82088e-32	Up in blastoids	Epiblast	Yanagida et al
MFAP2	2.34049e-32	Up in blastoids	Epiblast	Yanagida et al
CUTA	2.47799e-32	Up in blastoids	Epiblast	Yanagida et al
DLK1	3.29429e-32	Up in blastoids	Epiblast	Yanagida et al
VAT1	4.62373e-31	Up in blastoids	Epiblast	Yanagida et al
AL591806.3	7.63529e-31	Up in blastoids	Epiblast	Yanagida et al
ZBED1	7.99771e-31	Up in blastoids	Epiblast	Yanagida et al
PKP3	8.80258e-31	Up in blastoids	Epiblast	Yanagida et al
XIST	1.01163e-30	Up in embryo	Epiblast	Yanagida et al
TNNT1	1.06794e-30	Up in blastoids	Epiblast	Yanagida et al
PLOD1	1.61741e-30	Up in blastoids	Epiblast	Yanagida et al
CYBA	2.07386e-30	Up in blastoids	Epiblast	Yanagida et al
COX7A2L	6.24166e-30	Up in embryo	Epiblast	Yanagida et al
PLAU	7.01136e-30	Up in blastoids	Epiblast	Yanagida et al
EIF4A3	1.05017e-29	Up in blastoids	Epiblast	Yanagida et al
MORF4L1	2.06877e-29	Up in blastoids	Epiblast	Yanagida et al
H3F3A	2.31857e-29	Up in blastoids	Epiblast	Yanagida et al
SDHC	5.37193e-29	Up in blastoids	Epiblast	Yanagida et al
ERVH48-1	8.23618e-29	Up in blastoids	Epiblast	Yanagida et al
CRIP2	9.97648e-29	Up in blastoids	Epiblast	Yanagida et al
INA	2.33524e-28	Up in blastoids	Epiblast	Yanagida et al
ZNF649	3.73719e-28	Up in blastoids	Epiblast	Yanagida et al
MEG3	7.29847e-28	Up in blastoids	Epiblast	Yanagida et al
CDH3	8.76982e-28	Up in blastoids	Epiblast	Yanagida et al
TOP1MT	1.15211e-27	Up in blastoids	Epiblast	Yanagida et al
NMRK2	1.24039e-27	Up in blastoids	Epiblast	Yanagida et al
PCSK1	1.34922e-27	Up in blastoids	Epiblast	Yanagida et al
CRTAP	4.25156e-27	Up in blastoids	Epiblast	Yanagida et al
FADS2	5.02792e-27	Up in blastoids	Epiblast	Yanagida et al
RNF220	5.38489e-27	Up in blastoids	Epiblast	Yanagida et al
EIF4H	5.85741e-27	Up in blastoids	Epiblast	Yanagida et al
TNFRSF1A	8.86908e-27	Up in blastoids	Epiblast	Yanagida et al
P4HB	8.97346e-27	Up in blastoids	Epiblast	Yanagida et al
SELENOP	1.04607e-26	Up in embryo	Epiblast	Yanagida et al
GAA	1.43415e-26	Up in blastoids	Epiblast	Yanagida et al
TCEA1	1.54357e-26	Up in blastoids	Epiblast	Yanagida et al
PFDN4	1.84492e-26	Up in embryo	Epiblast	Yanagida et al
BAX	1.94671e-26	Up in blastoids	Epiblast	Yanagida et al
LIMK2	2.2409e-26	Up in blastoids	Epiblast	Yanagida et al
TNFRSF10B	2.31245e-26	Up in blastoids	Epiblast	Yanagida et al
TBCD	3.60131e-26	Up in blastoids	Epiblast	Yanagida et al
LIN28B	4.43924e-26	Up in blastoids	Epiblast	Yanagida et al
MGLL	5.37506e-26	Up in blastoids	Epiblast	Yanagida et al
PEBP1	5.47766e-26	Up in blastoids	Epiblast	Yanagida et al
SPAG7	5.74562e-26	Up in blastoids	Epiblast	Yanagida et al
KIF22	5.96941e-26	Up in blastoids	Epiblast	Yanagida et al
MARCKSL1	1.01061e-25	Up in blastoids	Epiblast	Yanagida et al
DRAM1	1.46079e-25	Up in blastoids	Epiblast	Yanagida et al
CNDP2	1.4638e-25	Up in blastoids	Epiblast	Yanagida et al
PGS1	1.57421e-25	Up in blastoids	Epiblast	Yanagida et al
LSR	1.74894e-25	Up in blastoids	Epiblast	Yanagida et al
XBP1	2.14406e-25	Up in blastoids	Epiblast	Yanagida et al
APOE	2.36257e-25	Up in blastoids	Epiblast	Yanagida et al
RAB3GAP1	2.88106e-25	Up in blastoids	Epiblast	Yanagida et al
SNRPN	2.94698e-25	Up in blastoids	Epiblast	Yanagida et al
HGS	3.5494e-25	Up in blastoids	Epiblast	Yanagida et al
GPR160	4.59117e-25	Up in embryo	Epiblast	Yanagida et al
SIKE1	4.86115e-25	Up in embryo	Epiblast	Yanagida et al
UQCR11	7.2378e-25	Up in embryo	Epiblast	Yanagida et al
SEPT9	1.00605e-24	Up in blastoids	Epiblast	Yanagida et al
PTDSS2	1.13758e-24	Up in blastoids	Epiblast	Yanagida et al
GABARAP	1.47191e-24	Up in blastoids	Epiblast	Yanagida et al
LMNB2	1.636e-24	Up in embryo	Epiblast	Yanagida et al
GTF2H2C	1.9811e-24	Up in blastoids	Epiblast	Yanagida et al
AP000547.3	3.27415e-24	Up in blastoids	Epiblast	Yanagida et al
LAD1	3.86373e-24	Up in blastoids	Epiblast	Yanagida et al
TXNL4A	3.93117e-24	Up in blastoids	Epiblast	Yanagida et al
PYCR1	4.11993e-24	Up in blastoids	Epiblast	Yanagida et al
TKT	4.33784e-24	Up in blastoids	Epiblast	Yanagida et al
PTGES2	4.80514e-24	Up in blastoids	Epiblast	Yanagida et al
POM121C	4.86792e-24	Up in blastoids	Epiblast	Yanagida et al
RNASET2	7.3303e-24	Up in blastoids	Epiblast	Yanagida et al
CLCN7	7.80247e-24	Up in blastoids	Epiblast	Yanagida et al
DYNC1H1	8.38263e-24	Up in blastoids	Epiblast	Yanagida et al
NME4	8.55359e-24	Up in blastoids	Epiblast	Yanagida et al
FKBP8	9.57718e-24	Up in blastoids	Epiblast	Yanagida et al
ITM2C	1.49414e-23	Up in blastoids	Epiblast	Yanagida et al
ARSI	2.12767e-23	Up in blastoids	Epiblast	Yanagida et al
PPAN	2.6562e-23	Up in blastoids	Epiblast	Yanagida et al
ZNF534	2.83068e-23	Up in blastoids	Epiblast	Yanagida et al
ALDH7A1	3.41506e-23	Up in blastoids	Epiblast	Yanagida et al
FADS3	3.61432e-23	Up in blastoids	Epiblast	Yanagida et al
UCP2	5.43317e-23	Up in embryo	Epiblast	Yanagida et al
FASN	5.73771e-23	Up in blastoids	Epiblast	Yanagida et al
IFITM1	6.73806e-23	Up in blastoids	Epiblast	Yanagida et al
NT5C	7.22534e-23	Up in blastoids	Epiblast	Yanagida et al
ATP13A1	1.13051e-22	Up in blastoids	Epiblast	Yanagida et al
PLBD1	1.31652e-22	Up in blastoids	Epiblast	Yanagida et al
KHDC3L	1.66852e-22	Up in blastoids	Epiblast	Yanagida et al
ACTG1	2.83687e-22	Up in blastoids	Epiblast	Yanagida et al
AC007325.2	2.88785e-22	Up in blastoids	Epiblast	Yanagida et al
ISOC2	3.02632e-22	Up in blastoids	Epiblast	Yanagida et al
PPP2R1A	3.98875e-22	Up in blastoids	Epiblast	Yanagida et al
SMARCD1	5.56494e-22	Up in blastoids	Epiblast	Yanagida et al
SLC25A4	7.51163e-22	Up in blastoids	Epiblast	Yanagida et al
HEBP2	9.38866e-22	Up in blastoids	Epiblast	Yanagida et al
OXLD1	1.18747e-21	Up in blastoids	Epiblast	Yanagida et al
RBPMS2	1.25228e-21	Up in blastoids	Epiblast	Yanagida et al
RBPMS	1.25819e-21	Up in blastoids	Epiblast	Yanagida et al
GOLPH3	1.44214e-21	Up in blastoids	Epiblast	Yanagida et al
PDIA4	1.58129e-21	Up in blastoids	Epiblast	Yanagida et al
PHLDA3	1.89157e-21	Up in blastoids	Epiblast	Yanagida et al
VBP1	2.29113e-21	Up in embryo	Epiblast	Yanagida et al
ARL6IP4	2.51696e-21	Up in blastoids	Epiblast	Yanagida et al
ZNF613	4.21445e-21	Up in blastoids	Epiblast	Yanagida et al
NAA11	4.61195e-21	Up in embryo	Epiblast	Yanagida et al
DDX43	5.17597e-21	Up in blastoids	Epiblast	Yanagida et al
ATIC	6.51432e-21	Up in blastoids	Epiblast	Yanagida et al
TGS1	8.72625e-21	Up in blastoids	Epiblast	Yanagida et al
HSPA1A	1.10184e-20	Up in blastoids	Epiblast	Yanagida et al
RAN	1.13224e-20	Up in blastoids	Epiblast	Yanagida et al
TJP3	1.28078e-20	Up in blastoids	Epiblast	Yanagida et al
NOP53	1.3813e-20	Up in blastoids	Epiblast	Yanagida et al
TCERG1	1.7547e-20	Up in blastoids	Epiblast	Yanagida et al
CAPG	1.93415e-20	Up in blastoids	Epiblast	Yanagida et al
SELENOF	2.72638e-20	Up in embryo	Epiblast	Yanagida et al
SMPD4	3.13176e-20	Up in blastoids	Epiblast	Yanagida et al
GNAI2	3.30036e-20	Up in blastoids	Epiblast	Yanagida et al
MCM7	3.45943e-20	Up in blastoids	Epiblast	Yanagida et al
PVR	3.92185e-20	Up in blastoids	Epiblast	Yanagida et al
HSPH1	4.70618e-20	Up in blastoids	Epiblast	Yanagida et al
PKP2	5.32943e-20	Up in blastoids	Epiblast	Yanagida et al
DCTD	7.70325e-20	Up in blastoids	Epiblast	Yanagida et al
ZNF511	8.89575e-20	Up in blastoids	Epiblast	Yanagida et al
TRIB3	1.00311e-19	Up in blastoids	Epiblast	Yanagida et al
CYP2S1	1.67898e-19	Up in blastoids	Epiblast	Yanagida et al
MLEC	1.8809e-19	Up in blastoids	Epiblast	Yanagida et al
HNRNPUL1	1.89095e-19	Up in blastoids	Epiblast	Yanagida et al
RAB5B	2.22378e-19	Up in blastoids	Epiblast	Yanagida et al
AKAP17A	3.09568e-19	Up in blastoids	Epiblast	Yanagida et al
CORO1B	4.86956e-19	Up in blastoids	Epiblast	Yanagida et al
SDHAF3	5.00877e-19	Up in embryo	Epiblast	Yanagida et al
TIMM29	5.32711e-19	Up in blastoids	Epiblast	Yanagida et al
PHGDH	5.62737e-19	Up in blastoids	Epiblast	Yanagida et al
GTF3C2	6.93943e-19	Up in blastoids	Epiblast	Yanagida et al
TPI1	7.20426e-19	Up in blastoids	Epiblast	Yanagida et al
GPT2	7.73157e-19	Up in blastoids	Epiblast	Yanagida et al
SRSF6	8.33376e-19	Up in embryo	Epiblast	Yanagida et al
PCIF1	1.21124e-18	Up in blastoids	Epiblast	Yanagida et al
EBPL	1.50555e-18	Up in blastoids	Epiblast	Yanagida et al
CRMP1	1.60532e-18	Up in blastoids	Epiblast	Yanagida et al
GCNT1	1.66721e-18	Up in blastoids	Epiblast	Yanagida et al
TXNIP	1.95512e-18	Up in embryo	Epiblast	Yanagida et al
NPLOC4	2.30109e-18	Up in blastoids	Epiblast	Yanagida et al
SAT1	2.32154e-18	Up in blastoids	Epiblast	Yanagida et al
FN3KRP	2.6666e-18	Up in blastoids	Epiblast	Yanagida et al
DSG2	3.27005e-18	Up in blastoids	Epiblast	Yanagida et al
PA2G4	3.40296e-18	Up in blastoids	Epiblast	Yanagida et al
GPS1	4.41067e-18	Up in blastoids	Epiblast	Yanagida et al
TRIM26	5.15056e-18	Up in blastoids	Epiblast	Yanagida et al
HK2	5.75419e-18	Up in embryo	Epiblast	Yanagida et al
DMD	1.11963e-17	Up in blastoids	Epiblast	Yanagida et al
NFKB2	1.12775e-17	Up in blastoids	Epiblast	Yanagida et al
TMEM94	1.16209e-17	Up in blastoids	Epiblast	Yanagida et al
OGFOD3	1.32792e-17	Up in blastoids	Epiblast	Yanagida et al
PRDX4	1.86919e-17	Up in blastoids	Epiblast	Yanagida et al
LINC01108	2.07893e-17	Up in embryo	Epiblast	Yanagida et al
CDC37	3.04167e-17	Up in blastoids	Epiblast	Yanagida et al
NDN	5.65258e-17	Up in blastoids	Epiblast	Yanagida et al
PLLP	6.0669e-17	Up in blastoids	Epiblast	Yanagida et al
CCNL2	8.7451e-17	Up in blastoids	Epiblast	Yanagida et al
COA7	9.0379e-17	Up in blastoids	Epiblast	Yanagida et al
RRP36	1.22158e-16	Up in blastoids	Epiblast	Yanagida et al
KAT5	1.5859e-16	Up in blastoids	Epiblast	Yanagida et al
PCK2	1.93801e-16	Up in blastoids	Epiblast	Yanagida et al
AKR1B1	2.03332e-16	Up in blastoids	Epiblast	Yanagida et al
CALB1	2.23891e-16	Up in embryo	Epiblast	Yanagida et al
XRCC6	3.18271e-16	Up in blastoids	Epiblast	Yanagida et al
KPNA2	3.28607e-16	Up in blastoids	Epiblast	Yanagida et al
NRIP3	3.57696e-16	Up in embryo	Epiblast	Yanagida et al
GGT1	3.63506e-16	Up in blastoids	Epiblast	Yanagida et al
WNT3	6.67874e-16	Up in blastoids	Epiblast	Yanagida et al
MEN1	8.58446e-16	Up in blastoids	Epiblast	Yanagida et al
DHRS13	8.6017e-16	Up in blastoids	Epiblast	Yanagida et al
SPINT1	1.13874e-15	Up in blastoids	Epiblast	Yanagida et al
H2AFX	1.80425e-15	Up in blastoids	Epiblast	Yanagida et al
AP2A1	2.19579e-15	Up in blastoids	Epiblast	Yanagida et al
NMI	2.33e-15	Up in blastoids	Epiblast	Yanagida et al
EIF3L	4.60357e-15	Up in blastoids	Epiblast	Yanagida et al
CTBP2	5.02761e-15	Up in blastoids	Epiblast	Yanagida et al
AKAP8L	5.66544e-15	Up in blastoids	Epiblast	Yanagida et al
SUSD2	1.1827e-14	Up in blastoids	Epiblast	Yanagida et al
SNF8	2.33994e-14	Up in blastoids	Epiblast	Yanagida et al
TMBIM6	2.35609e-14	Up in blastoids	Epiblast	Yanagida et al
RPRD1A	4.69876e-14	Up in embryo	Epiblast	Yanagida et al
MLST8	4.81597e-14	Up in blastoids	Epiblast	Yanagida et al
ATP5F1D	6.6489e-14	Up in embryo	Epiblast	Yanagida et al
TRMT1	1.49906e-13	Up in blastoids	Epiblast	Yanagida et al
LRP6	2.05509e-13	Up in blastoids	Epiblast	Yanagida et al
ATRN	6.89064e-13	Up in blastoids	Epiblast	Yanagida et al
TOMM40	7.71038e-13	Up in blastoids	Epiblast	Yanagida et al
PROCR	1.26807e-12	Up in embryo	Epiblast	Yanagida et al
PARP1	1.57549e-12	Up in blastoids	Epiblast	Yanagida et al
PDIA6	1.7248e-11	Up in blastoids	Epiblast	Yanagida et al
MFF	2.06944e-11	Up in blastoids	Epiblast	Yanagida et al
ANAPC5	2.84085e-11	Up in blastoids	Epiblast	Yanagida et al
EIF2B5	2.91871e-11	Up in blastoids	Epiblast	Yanagida et al
XPO1	5.8416e-11	Up in embryo	Epiblast	Yanagida et al
TMX1	3.58706e-08	Up in embryo	Epiblast	Yanagida et al
NAA11	1.2032e-245	Up in embryo	Epiblast	Kagawa et al
GTSF1	7.19216e-234	Up in embryo	Epiblast	Kagawa et al
PHOSPHO1	2.3854e-213	Up in embryo	Epiblast	Kagawa et al
TKTL1	4.45322e-213	Up in embryo	Epiblast	Kagawa et al
CD53	1.18153e-204	Up in embryo	Epiblast	Kagawa et al
LRP2	1.25905e-191	Up in embryo	Epiblast	Kagawa et al
KANK1	1.9889e-176	Up in embryo	Epiblast	Kagawa et al
CIP2A	5.74255e-169	Up in embryo	Epiblast	Kagawa et al
MAGEA4	6.24658e-159	Up in embryo	Epiblast	Kagawa et al
ANPEP	3.5692e-151	Up in embryo	Epiblast	Kagawa et al
HAVCR1	2.4404e-145	Up in embryo	Epiblast	Kagawa et al
CKAP2L	4.93846e-141	Up in embryo	Epiblast	Kagawa et al
HPGD	1.33218e-139	Up in embryo	Epiblast	Kagawa et al
DAB2	6.73033e-135	Up in embryo	Epiblast	Kagawa et al
TBX3	1.25771e-134	Up in embryo	Epiblast	Kagawa et al
PRSS23	1.55706e-133	Up in embryo	Epiblast	Kagawa et al
CLDN4	4.73538e-130	Up in embryo	Epiblast	Kagawa et al
OXT	6.14489e-127	Up in embryo	Epiblast	Kagawa et al
PPFIBP2	7.92854e-127	Up in embryo	Epiblast	Kagawa et al
NID1	3.70161e-124	Up in embryo	Epiblast	Kagawa et al
CLUH	5.18925e-123	Up in embryo	Epiblast	Kagawa et al
UTRN	3.69091e-122	Up in embryo	Epiblast	Kagawa et al
SLC12A3	6.6516e-122	Up in embryo	Epiblast	Kagawa et al
SPP1	1.79412e-120	Up in embryo	Epiblast	Kagawa et al
NABP1	6.80819e-116	Up in embryo	Epiblast	Kagawa et al
GTSE1	6.1232e-114	Up in embryo	Epiblast	Kagawa et al
LPIN2	2.85318e-112	Up in embryo	Epiblast	Kagawa et al
MCUB	3.52938e-110	Up in embryo	Epiblast	Kagawa et al
TET2	1.9934e-107	Up in embryo	Epiblast	Kagawa et al
FGD6	2.17835e-107	Up in embryo	Epiblast	Kagawa et al
CENPE	8.48946e-107	Up in embryo	Epiblast	Kagawa et al
CEACAM1	3.67113e-106	Up in embryo	Epiblast	Kagawa et al
KNL1	6.33332e-102	Up in embryo	Epiblast	Kagawa et al
CLPTM1	8.07889e-102	Up in embryo	Epiblast	Kagawa et al
H1F0	1.06819e-100	Up in embryo	Epiblast	Kagawa et al
CDC27	4.99169e-99	Up in embryo	Epiblast	Kagawa et al
SLC7A3	2.98976e-96	Up in embryo	Epiblast	Kagawa et al
ERVW-1	2.39503e-95	Up in embryo	Epiblast	Kagawa et al
ASPM	1.30499e-94	Up in embryo	Epiblast	Kagawa et al
PPP1R3B	6.58546e-91	Up in embryo	Epiblast	Kagawa et al
H2AFY	1.34937e-87	Up in embryo	Epiblast	Kagawa et al
RACGAP1	3.40007e-86	Up in embryo	Epiblast	Kagawa et al
LAMA1	1.34389e-84	Up in embryo	Epiblast	Kagawa et al
CDK16	1.5772e-84	Up in embryo	Epiblast	Kagawa et al
TMED9	1.60017e-84	Up in embryo	Epiblast	Kagawa et al
PFKP	5.60925e-84	Up in embryo	Epiblast	Kagawa et al
LUZP1	5.86045e-84	Up in embryo	Epiblast	Kagawa et al
SLK	1.40196e-82	Up in embryo	Epiblast	Kagawa et al
AHNAK	1.54025e-82	Up in embryo	Epiblast	Kagawa et al
DPPA5	1.32146e-81	Up in blastoids	Epiblast	Kagawa et al
TMA7	3.49117e-81	Up in blastoids	Epiblast	Kagawa et al
SOX4	1.43783e-80	Up in blastoids	Epiblast	Kagawa et al
UQCRHL	3.42778e-80	Up in blastoids	Epiblast	Kagawa et al
RACK1	5.15279e-80	Up in blastoids	Epiblast	Kagawa et al
RAB5C	1.23541e-79	Up in embryo	Epiblast	Kagawa et al
COX6A1	4.32646e-79	Up in blastoids	Epiblast	Kagawa et al
GPAA1	1.19472e-78	Up in embryo	Epiblast	Kagawa et al
MDK	7.7045e-78	Up in blastoids	Epiblast	Kagawa et al
SOD1	3.5424e-77	Up in blastoids	Epiblast	Kagawa et al
EIF2S2	1.18705e-76	Up in blastoids	Epiblast	Kagawa et al
PTMA	1.37779e-76	Up in blastoids	Epiblast	Kagawa et al
EEF1G	2.18232e-76	Up in blastoids	Epiblast	Kagawa et al
ATAD5	2.37599e-75	Up in embryo	Epiblast	Kagawa et al
IFITM3	5.46443e-75	Up in blastoids	Epiblast	Kagawa et al
MERTK	6.89415e-75	Up in embryo	Epiblast	Kagawa et al
H3F3B	1.64441e-73	Up in blastoids	Epiblast	Kagawa et al
ABCA1	4.056e-73	Up in blastoids	Epiblast	Kagawa et al
HNRNPL	4.17034e-73	Up in blastoids	Epiblast	Kagawa et al
EEF1B2	2.11001e-72	Up in blastoids	Epiblast	Kagawa et al
CDC42SE1	4.34245e-72	Up in embryo	Epiblast	Kagawa et al
NDUFA13	1.59911e-71	Up in blastoids	Epiblast	Kagawa et al
ARHGAP12	2.12598e-71	Up in embryo	Epiblast	Kagawa et al
PFN1	3.69942e-71	Up in blastoids	Epiblast	Kagawa et al
SNRPG	2.82392e-70	Up in blastoids	Epiblast	Kagawa et al
TMEM258	1.22425e-69	Up in blastoids	Epiblast	Kagawa et al
RHOG	1.6177e-69	Up in embryo	Epiblast	Kagawa et al
CAPN1	1.63769e-69	Up in embryo	Epiblast	Kagawa et al
PRDX2	5.19031e-69	Up in blastoids	Epiblast	Kagawa et al
RHBDD3	6.73457e-69	Up in embryo	Epiblast	Kagawa et al
SNRPD2	7.49607e-69	Up in blastoids	Epiblast	Kagawa et al
ELOB	2.22705e-68	Up in blastoids	Epiblast	Kagawa et al
ATP6V1G1	4.23742e-68	Up in blastoids	Epiblast	Kagawa et al
ECHDC2	4.33081e-68	Up in embryo	Epiblast	Kagawa et al
SAFB2	5.00785e-68	Up in embryo	Epiblast	Kagawa et al
FAU	7.64309e-68	Up in blastoids	Epiblast	Kagawa et al
HSPE1	1.19342e-67	Up in blastoids	Epiblast	Kagawa et al
PPP1R10	1.2808e-67	Up in embryo	Epiblast	Kagawa et al
ARHGAP5	7.99259e-67	Up in embryo	Epiblast	Kagawa et al
CHTF8	8.77851e-67	Up in embryo	Epiblast	Kagawa et al
IFITM1	5.46521e-66	Up in blastoids	Epiblast	Kagawa et al
S100A11	1.13934e-65	Up in blastoids	Epiblast	Kagawa et al
GPX4	1.93792e-65	Up in blastoids	Epiblast	Kagawa et al
DPP3	2.08804e-65	Up in embryo	Epiblast	Kagawa et al
ZBTB8OS	2.47713e-65	Up in blastoids	Epiblast	Kagawa et al
NACA	3.19501e-65	Up in blastoids	Epiblast	Kagawa et al
KHDC3L	3.36296e-65	Up in blastoids	Epiblast	Kagawa et al
MIF	4.15776e-65	Up in blastoids	Epiblast	Kagawa et al
SSB	4.49864e-65	Up in blastoids	Epiblast	Kagawa et al
RNF115	4.7335e-65	Up in embryo	Epiblast	Kagawa et al
AC011447.3	7.79615e-65	Up in embryo	Epiblast	Kagawa et al
UBA52	1.45425e-64	Up in blastoids	Epiblast	Kagawa et al
ITSN2	2.46681e-64	Up in embryo	Epiblast	Kagawa et al
TRMT112	2.88001e-64	Up in blastoids	Epiblast	Kagawa et al
EHMT2	8.92873e-64	Up in embryo	Epiblast	Kagawa et al
EIF3K	1.00123e-63	Up in blastoids	Epiblast	Kagawa et al
MORF4L1	1.00389e-63	Up in blastoids	Epiblast	Kagawa et al
SEC61G	1.5003e-63	Up in blastoids	Epiblast	Kagawa et al
RIC8A	6.29801e-63	Up in embryo	Epiblast	Kagawa et al
MASTL	7.70105e-63	Up in embryo	Epiblast	Kagawa et al
PET100	8.06861e-63	Up in blastoids	Epiblast	Kagawa et al
HMGN1	1.33574e-62	Up in blastoids	Epiblast	Kagawa et al
UHMK1	1.58054e-62	Up in embryo	Epiblast	Kagawa et al
PSMB6	2.02627e-62	Up in blastoids	Epiblast	Kagawa et al
NDUFA4	2.92416e-62	Up in blastoids	Epiblast	Kagawa et al
ATP5MC2	4.88256e-62	Up in blastoids	Epiblast	Kagawa et al
SSR4	5.1797e-62	Up in blastoids	Epiblast	Kagawa et al
OGDH	1.18072e-61	Up in embryo	Epiblast	Kagawa et al
ZNF480	1.30023e-61	Up in embryo	Epiblast	Kagawa et al
RAN	1.77724e-61	Up in blastoids	Epiblast	Kagawa et al
ZFAS1	3.39985e-61	Up in blastoids	Epiblast	Kagawa et al
SON	1.9086e-60	Up in blastoids	Epiblast	Kagawa et al
SNRPN	2.32001e-60	Up in blastoids	Epiblast	Kagawa et al
CCT8	2.64732e-60	Up in blastoids	Epiblast	Kagawa et al
SNRPF	2.86113e-60	Up in blastoids	Epiblast	Kagawa et al
HK1	1.09182e-59	Up in embryo	Epiblast	Kagawa et al
PSMA2	9.87346e-59	Up in blastoids	Epiblast	Kagawa et al
DCAF1	1.50127e-58	Up in embryo	Epiblast	Kagawa et al
EIF3F	2.47772e-58	Up in blastoids	Epiblast	Kagawa et al
PARK7	3.12469e-58	Up in blastoids	Epiblast	Kagawa et al
PRR14L	4.37873e-58	Up in embryo	Epiblast	Kagawa et al
RNF26	1.00521e-57	Up in embryo	Epiblast	Kagawa et al
PPIF	1.76696e-57	Up in embryo	Epiblast	Kagawa et al
DCAF12	2.1344e-57	Up in embryo	Epiblast	Kagawa et al
EIF4B	2.34403e-57	Up in blastoids	Epiblast	Kagawa et al
BAZ2A	3.06051e-57	Up in embryo	Epiblast	Kagawa et al
EIF1	3.15531e-57	Up in blastoids	Epiblast	Kagawa et al
LINC01108	3.59011e-57	Up in embryo	Epiblast	Kagawa et al
COX7A2	4.69511e-57	Up in blastoids	Epiblast	Kagawa et al
SUMO2	5.18679e-57	Up in blastoids	Epiblast	Kagawa et al
MEG8	5.31572e-57	Up in blastoids	Epiblast	Kagawa et al
HMMR	5.79015e-57	Up in embryo	Epiblast	Kagawa et al
SNRPE	5.9636e-57	Up in blastoids	Epiblast	Kagawa et al
SNRPD1	7.92198e-57	Up in blastoids	Epiblast	Kagawa et al
ATP5PF	9.31569e-57	Up in blastoids	Epiblast	Kagawa et al
ATP5MF	1.01504e-56	Up in blastoids	Epiblast	Kagawa et al
RBM10	1.21026e-56	Up in embryo	Epiblast	Kagawa et al
NEDD8	1.59955e-56	Up in blastoids	Epiblast	Kagawa et al
CKS1B	1.72865e-56	Up in blastoids	Epiblast	Kagawa et al
RANGAP1	2.21799e-56	Up in embryo	Epiblast	Kagawa et al
SERINC5	2.60657e-56	Up in blastoids	Epiblast	Kagawa et al
TAX1BP3	3.63985e-56	Up in embryo	Epiblast	Kagawa et al
PFDN5	7.44891e-56	Up in blastoids	Epiblast	Kagawa et al
TOMM7	1.33978e-55	Up in blastoids	Epiblast	Kagawa et al
AC124312.1	1.75918e-55	Up in blastoids	Epiblast	Kagawa et al
SNRPC	2.0429e-55	Up in blastoids	Epiblast	Kagawa et al
NDUFA6	2.17609e-55	Up in blastoids	Epiblast	Kagawa et al
SPEN	2.34121e-55	Up in embryo	Epiblast	Kagawa et al
ABHD12B	3.02895e-55	Up in blastoids	Epiblast	Kagawa et al
RBM14	3.08571e-55	Up in embryo	Epiblast	Kagawa et al
SKP1	3.67458e-55	Up in blastoids	Epiblast	Kagawa et al
NCAPH	4.64965e-55	Up in embryo	Epiblast	Kagawa et al
AC064802.1	7.48176e-55	Up in blastoids	Epiblast	Kagawa et al
NOP10	9.50734e-55	Up in blastoids	Epiblast	Kagawa et al
MKI67	1.2957e-54	Up in embryo	Epiblast	Kagawa et al
SAP18	1.35459e-54	Up in blastoids	Epiblast	Kagawa et al
UQCRH	3.02516e-54	Up in blastoids	Epiblast	Kagawa et al
PPARGC1B	3.19586e-54	Up in embryo	Epiblast	Kagawa et al
MTDH	3.45403e-54	Up in embryo	Epiblast	Kagawa et al
STOM	4.78177e-54	Up in blastoids	Epiblast	Kagawa et al
RAP2B	1.17477e-53	Up in blastoids	Epiblast	Kagawa et al
SRSF6	1.8101e-53	Up in blastoids	Epiblast	Kagawa et al
LSM3	3.25065e-53	Up in blastoids	Epiblast	Kagawa et al
GPATCH8	8.2889e-53	Up in embryo	Epiblast	Kagawa et al
EP300	9.61738e-53	Up in embryo	Epiblast	Kagawa et al
PEBP1	1.04657e-52	Up in blastoids	Epiblast	Kagawa et al
ATP5MG	1.08951e-52	Up in blastoids	Epiblast	Kagawa et al
UBB	1.41928e-52	Up in blastoids	Epiblast	Kagawa et al
RSL24D1	1.53796e-52	Up in blastoids	Epiblast	Kagawa et al
ELOC	2.04646e-52	Up in blastoids	Epiblast	Kagawa et al
NPM1	2.12113e-52	Up in blastoids	Epiblast	Kagawa et al
PUDP	2.30282e-52	Up in embryo	Epiblast	Kagawa et al
MEG3	4.68214e-52	Up in blastoids	Epiblast	Kagawa et al
TGIF2	1.15138e-51	Up in embryo	Epiblast	Kagawa et al
SERF2	1.44493e-51	Up in blastoids	Epiblast	Kagawa et al
SET	2.19357e-51	Up in blastoids	Epiblast	Kagawa et al
CENPA	2.2193e-51	Up in embryo	Epiblast	Kagawa et al
LSM7	2.34091e-51	Up in blastoids	Epiblast	Kagawa et al
COX5B	2.47575e-51	Up in blastoids	Epiblast	Kagawa et al
FOXM1	3.37344e-51	Up in embryo	Epiblast	Kagawa et al
CAPN5	6.28873e-51	Up in embryo	Epiblast	Kagawa et al
HSPB1	1.42355e-50	Up in blastoids	Epiblast	Kagawa et al
SYNE2	1.47321e-50	Up in embryo	Epiblast	Kagawa et al
TNPO1	2.13988e-50	Up in embryo	Epiblast	Kagawa et al
PSMA6	6.19281e-50	Up in blastoids	Epiblast	Kagawa et al
MYL12A	7.05934e-50	Up in blastoids	Epiblast	Kagawa et al
SUPT4H1	7.4779e-50	Up in embryo	Epiblast	Kagawa et al
TNNT1	1.02385e-49	Up in blastoids	Epiblast	Kagawa et al
CXADR	1.21165e-49	Up in blastoids	Epiblast	Kagawa et al
C6orf62	1.8845e-49	Up in blastoids	Epiblast	Kagawa et al
MALAT1	2.11196e-49	Up in embryo	Epiblast	Kagawa et al
ASS1	2.86369e-49	Up in blastoids	Epiblast	Kagawa et al
NDUFB8	3.02021e-49	Up in blastoids	Epiblast	Kagawa et al
DBN1	3.66049e-49	Up in embryo	Epiblast	Kagawa et al
CCND3	4.81559e-49	Up in embryo	Epiblast	Kagawa et al
GTPBP4	5.66431e-49	Up in embryo	Epiblast	Kagawa et al
CNIH4	5.9162e-49	Up in blastoids	Epiblast	Kagawa et al
RBM8A	5.96343e-49	Up in blastoids	Epiblast	Kagawa et al
BAK1	6.0668e-49	Up in embryo	Epiblast	Kagawa et al
AP000547.3	1.97268e-48	Up in blastoids	Epiblast	Kagawa et al
CDC42	2.54588e-48	Up in embryo	Epiblast	Kagawa et al
CENPF	5.30044e-48	Up in embryo	Epiblast	Kagawa et al
MBOAT7	9.39779e-48	Up in embryo	Epiblast	Kagawa et al
EPB41L4A-AS1	1.5382e-47	Up in blastoids	Epiblast	Kagawa et al
PRDX5	1.85464e-47	Up in blastoids	Epiblast	Kagawa et al
NME2	2.28289e-47	Up in blastoids	Epiblast	Kagawa et al
ATP5PD	6.8488e-47	Up in blastoids	Epiblast	Kagawa et al
KIF20B	7.39553e-47	Up in embryo	Epiblast	Kagawa et al
ANAPC11	8.10781e-47	Up in blastoids	Epiblast	Kagawa et al
UBE2V2	2.41394e-46	Up in blastoids	Epiblast	Kagawa et al
PIN4	3.67727e-46	Up in blastoids	Epiblast	Kagawa et al
PROCR	4.76526e-46	Up in embryo	Epiblast	Kagawa et al
SNU13	4.97967e-46	Up in blastoids	Epiblast	Kagawa et al
BNIP3	6.16508e-46	Up in blastoids	Epiblast	Kagawa et al
YWHAE	8.70206e-46	Up in blastoids	Epiblast	Kagawa et al
ANXA2	1.64834e-45	Up in blastoids	Epiblast	Kagawa et al
HINT1	1.72301e-45	Up in blastoids	Epiblast	Kagawa et al
UQCRB	1.93535e-45	Up in blastoids	Epiblast	Kagawa et al
PHB	3.64836e-45	Up in blastoids	Epiblast	Kagawa et al
MYL6	5.89778e-45	Up in blastoids	Epiblast	Kagawa et al
NONO	8.72331e-45	Up in blastoids	Epiblast	Kagawa et al
UBE2Q2	1.4562e-44	Up in embryo	Epiblast	Kagawa et al
SPAG7	1.78415e-44	Up in blastoids	Epiblast	Kagawa et al
LLGL2	3.48637e-44	Up in embryo	Epiblast	Kagawa et al
EEF1D	4.10614e-44	Up in blastoids	Epiblast	Kagawa et al
ENTPD6	7.74443e-44	Up in embryo	Epiblast	Kagawa et al
ELP5	8.42705e-44	Up in embryo	Epiblast	Kagawa et al
RNF181	8.62447e-44	Up in blastoids	Epiblast	Kagawa et al
PPP1R14A	8.69879e-44	Up in blastoids	Epiblast	Kagawa et al
NDUFS5	1.6596e-43	Up in blastoids	Epiblast	Kagawa et al
SRRM2	1.74196e-43	Up in embryo	Epiblast	Kagawa et al
DYNLL1	4.43508e-43	Up in blastoids	Epiblast	Kagawa et al
DNMT3L	1.06031e-42	Up in blastoids	Epiblast	Kagawa et al
DHCR24	1.2652e-42	Up in embryo	Epiblast	Kagawa et al
ROCK1	1.56646e-42	Up in embryo	Epiblast	Kagawa et al
GRSF1	2.2337e-42	Up in embryo	Epiblast	Kagawa et al
ATP1A1	2.34648e-42	Up in embryo	Epiblast	Kagawa et al
HUWE1	3.90877e-42	Up in embryo	Epiblast	Kagawa et al
ATP6V0E1	8.45808e-42	Up in blastoids	Epiblast	Kagawa et al
SLAIN2	9.02253e-42	Up in embryo	Epiblast	Kagawa et al
ANP32E	2.08944e-41	Up in blastoids	Epiblast	Kagawa et al
AL390728.6	2.33608e-41	Up in blastoids	Epiblast	Kagawa et al
BANF1	2.95053e-41	Up in blastoids	Epiblast	Kagawa et al
GFPT1	3.33677e-41	Up in blastoids	Epiblast	Kagawa et al
GNL1	3.40933e-41	Up in embryo	Epiblast	Kagawa et al
MTHFD2	4.43453e-41	Up in blastoids	Epiblast	Kagawa et al
CAPZA1	5.67934e-41	Up in blastoids	Epiblast	Kagawa et al
SLIRP	6.69031e-41	Up in blastoids	Epiblast	Kagawa et al
RPP21	7.23408e-41	Up in blastoids	Epiblast	Kagawa et al
TMSB4X	8.22157e-41	Up in embryo	Epiblast	Kagawa et al
RTKN	1.13916e-40	Up in embryo	Epiblast	Kagawa et al
SEC62	1.3306e-40	Up in blastoids	Epiblast	Kagawa et al
EIF4EBP1	1.55613e-40	Up in blastoids	Epiblast	Kagawa et al
MAP4	1.56476e-40	Up in embryo	Epiblast	Kagawa et al
NOL6	1.71698e-40	Up in embryo	Epiblast	Kagawa et al
ZNF281	2.48524e-40	Up in embryo	Epiblast	Kagawa et al
EMC8	3.81921e-40	Up in embryo	Epiblast	Kagawa et al
SLC8B1	4.07562e-40	Up in embryo	Epiblast	Kagawa et al
RBX1	4.49716e-40	Up in blastoids	Epiblast	Kagawa et al
C11orf98	6.7703e-40	Up in blastoids	Epiblast	Kagawa et al
EIF3L	6.89487e-40	Up in blastoids	Epiblast	Kagawa et al
SNRPA1	7.86486e-40	Up in blastoids	Epiblast	Kagawa et al
EGLN3	1.12128e-39	Up in embryo	Epiblast	Kagawa et al
SEM1	1.36831e-39	Up in blastoids	Epiblast	Kagawa et al
BUD23	1.39913e-39	Up in blastoids	Epiblast	Kagawa et al
LETM1	1.42926e-39	Up in embryo	Epiblast	Kagawa et al
FUNDC1	1.96258e-39	Up in embryo	Epiblast	Kagawa et al
C5orf51	1.99475e-39	Up in embryo	Epiblast	Kagawa et al
BTF3	2.22126e-39	Up in blastoids	Epiblast	Kagawa et al
AP1B1	4.31971e-39	Up in embryo	Epiblast	Kagawa et al
SEPT11	8.12323e-39	Up in embryo	Epiblast	Kagawa et al
SUB1	8.14503e-39	Up in blastoids	Epiblast	Kagawa et al
PHLDA2	1.18183e-38	Up in blastoids	Epiblast	Kagawa et al
PRDX4	1.68217e-38	Up in blastoids	Epiblast	Kagawa et al
C12orf57	2.16619e-38	Up in blastoids	Epiblast	Kagawa et al
ADNP	2.99343e-38	Up in blastoids	Epiblast	Kagawa et al
PHPT1	3.41274e-38	Up in blastoids	Epiblast	Kagawa et al
MIEF1	3.88092e-38	Up in embryo	Epiblast	Kagawa et al
UBE2I	4.00715e-38	Up in embryo	Epiblast	Kagawa et al
C19orf53	5.61898e-38	Up in blastoids	Epiblast	Kagawa et al
GOLGB1	1.067e-37	Up in embryo	Epiblast	Kagawa et al
JUP	1.13268e-37	Up in embryo	Epiblast	Kagawa et al
SLC35F6	1.22052e-37	Up in embryo	Epiblast	Kagawa et al
ANXA5	1.45278e-37	Up in blastoids	Epiblast	Kagawa et al
CHST12	1.80536e-37	Up in embryo	Epiblast	Kagawa et al
EIF3E	2.5063e-37	Up in blastoids	Epiblast	Kagawa et al
TXNDC17	3.04094e-37	Up in blastoids	Epiblast	Kagawa et al
IGF2BP1	3.75325e-37	Up in embryo	Epiblast	Kagawa et al
ANP32A	4.76311e-37	Up in embryo	Epiblast	Kagawa et al
SLC7A8	7.05316e-37	Up in embryo	Epiblast	Kagawa et al
TET1	8.17468e-37	Up in embryo	Epiblast	Kagawa et al
PGK1	1.25304e-36	Up in blastoids	Epiblast	Kagawa et al
SEC61B	1.91684e-36	Up in blastoids	Epiblast	Kagawa et al
PSMB2	1.92269e-36	Up in blastoids	Epiblast	Kagawa et al
ENY2	1.96524e-36	Up in blastoids	Epiblast	Kagawa et al
TTK	1.99816e-36	Up in embryo	Epiblast	Kagawa et al
EIF3H	2.29625e-36	Up in blastoids	Epiblast	Kagawa et al
SPPL2A	3.22053e-36	Up in embryo	Epiblast	Kagawa et al
SMAD5	3.97185e-36	Up in embryo	Epiblast	Kagawa et al
RAB7A	4.37857e-36	Up in blastoids	Epiblast	Kagawa et al
PSMA4	5.26237e-36	Up in blastoids	Epiblast	Kagawa et al
LPP	6.61479e-36	Up in embryo	Epiblast	Kagawa et al
CAMTA1	6.92493e-36	Up in blastoids	Epiblast	Kagawa et al
POLR2J	1.04869e-35	Up in blastoids	Epiblast	Kagawa et al
PRRC2B	1.06865e-35	Up in embryo	Epiblast	Kagawa et al
KTN1	1.3492e-35	Up in embryo	Epiblast	Kagawa et al
DNAJC8	1.73671e-35	Up in blastoids	Epiblast	Kagawa et al
CCDC12	1.76469e-35	Up in blastoids	Epiblast	Kagawa et al
ATP5PO	1.92368e-35	Up in blastoids	Epiblast	Kagawa et al
PCNP	1.97049e-35	Up in blastoids	Epiblast	Kagawa et al
CRIP1	2.12005e-35	Up in blastoids	Epiblast	Kagawa et al
NCBP2-AS2	2.16723e-35	Up in blastoids	Epiblast	Kagawa et al
ODC1	2.36817e-35	Up in embryo	Epiblast	Kagawa et al
TMSB10	2.4241e-35	Up in blastoids	Epiblast	Kagawa et al
SKIL	3.44208e-35	Up in blastoids	Epiblast	Kagawa et al
NDUFA11	3.49111e-35	Up in blastoids	Epiblast	Kagawa et al
ALAD	4.1901e-35	Up in embryo	Epiblast	Kagawa et al
FTL	4.20509e-35	Up in blastoids	Epiblast	Kagawa et al
SPINT2	4.90347e-35	Up in blastoids	Epiblast	Kagawa et al
TXN	5.86379e-35	Up in blastoids	Epiblast	Kagawa et al
NDUFA12	9.64336e-35	Up in blastoids	Epiblast	Kagawa et al
NHP2	2.04732e-34	Up in blastoids	Epiblast	Kagawa et al
MCM10	2.56668e-34	Up in embryo	Epiblast	Kagawa et al
HNRNPA2B1	2.98544e-34	Up in embryo	Epiblast	Kagawa et al
ATP11A	5.12105e-34	Up in embryo	Epiblast	Kagawa et al
HIC2	6.99402e-34	Up in embryo	Epiblast	Kagawa et al
POLR2I	1.0565e-33	Up in blastoids	Epiblast	Kagawa et al
C19orf33	1.12971e-33	Up in blastoids	Epiblast	Kagawa et al
SLC16A1	1.61469e-33	Up in embryo	Epiblast	Kagawa et al
EDF1	2.78586e-33	Up in blastoids	Epiblast	Kagawa et al
GSTO1	4.57014e-33	Up in blastoids	Epiblast	Kagawa et al
GNG5	6.46327e-33	Up in blastoids	Epiblast	Kagawa et al
KPNA3	9.05846e-33	Up in embryo	Epiblast	Kagawa et al
CCDC169	9.34347e-33	Up in blastoids	Epiblast	Kagawa et al
HMGN3	9.56671e-33	Up in blastoids	Epiblast	Kagawa et al
SNRPD3	1.173e-32	Up in blastoids	Epiblast	Kagawa et al
SRP14	2.0213e-32	Up in blastoids	Epiblast	Kagawa et al
MTPAP	2.04078e-32	Up in embryo	Epiblast	Kagawa et al
UQCR11	2.05094e-32	Up in blastoids	Epiblast	Kagawa et al
AAMP	2.2418e-32	Up in embryo	Epiblast	Kagawa et al
DNAJC19	2.25572e-32	Up in blastoids	Epiblast	Kagawa et al
SLC7A7	2.33313e-32	Up in embryo	Epiblast	Kagawa et al
PDIA4	3.69634e-32	Up in blastoids	Epiblast	Kagawa et al
SNRPB	4.07339e-32	Up in blastoids	Epiblast	Kagawa et al
INTS8	4.10372e-32	Up in embryo	Epiblast	Kagawa et al
TLK1	4.33523e-32	Up in blastoids	Epiblast	Kagawa et al
EID1	4.34114e-32	Up in embryo	Epiblast	Kagawa et al
COMMD6	5.60998e-32	Up in blastoids	Epiblast	Kagawa et al
EIF4A2	6.09014e-32	Up in blastoids	Epiblast	Kagawa et al
HSBP1	1.1559e-31	Up in blastoids	Epiblast	Kagawa et al
NDUFAB1	1.60946e-31	Up in blastoids	Epiblast	Kagawa et al
ACP1	2.30749e-31	Up in blastoids	Epiblast	Kagawa et al
BDP1	2.66039e-31	Up in embryo	Epiblast	Kagawa et al
PAN3	2.75199e-31	Up in blastoids	Epiblast	Kagawa et al
SMC1A	3.43914e-31	Up in embryo	Epiblast	Kagawa et al
OST4	3.7279e-31	Up in blastoids	Epiblast	Kagawa et al
TIMM10	4.23692e-31	Up in blastoids	Epiblast	Kagawa et al
COX7B	4.47862e-31	Up in blastoids	Epiblast	Kagawa et al
TPM1	5.21213e-31	Up in blastoids	Epiblast	Kagawa et al
CFAP298	6.77697e-31	Up in blastoids	Epiblast	Kagawa et al
KIAA1551	7.83471e-31	Up in embryo	Epiblast	Kagawa et al
KIF5B	8.69554e-31	Up in embryo	Epiblast	Kagawa et al
GOT2	1.63073e-30	Up in embryo	Epiblast	Kagawa et al
MOB3B	1.65698e-30	Up in embryo	Epiblast	Kagawa et al
DNAJB6	1.82937e-30	Up in blastoids	Epiblast	Kagawa et al
UBE2T	1.83826e-30	Up in blastoids	Epiblast	Kagawa et al
SARS	1.96484e-30	Up in blastoids	Epiblast	Kagawa et al
PDHB	2.41241e-30	Up in blastoids	Epiblast	Kagawa et al
FDFT1	2.57162e-30	Up in blastoids	Epiblast	Kagawa et al
PSAP	3.20794e-30	Up in embryo	Epiblast	Kagawa et al
SLC6A8	4.61702e-30	Up in blastoids	Epiblast	Kagawa et al
AGO1	4.82693e-30	Up in blastoids	Epiblast	Kagawa et al
JPT1	5.13426e-30	Up in blastoids	Epiblast	Kagawa et al
ADH5	5.33575e-30	Up in blastoids	Epiblast	Kagawa et al
CHP1	1.07801e-29	Up in blastoids	Epiblast	Kagawa et al
PSME2	1.53745e-29	Up in blastoids	Epiblast	Kagawa et al
EEA1	1.79591e-29	Up in embryo	Epiblast	Kagawa et al
PRPF38B	1.9854e-29	Up in embryo	Epiblast	Kagawa et al
DCXR	2.24949e-29	Up in blastoids	Epiblast	Kagawa et al
AC015802.6	2.48359e-29	Up in blastoids	Epiblast	Kagawa et al
COX6B1	3.67626e-29	Up in blastoids	Epiblast	Kagawa et al
UFC1	4.15002e-29	Up in blastoids	Epiblast	Kagawa et al
PABPC4	4.94558e-29	Up in embryo	Epiblast	Kagawa et al
TOP2A	5.39682e-29	Up in embryo	Epiblast	Kagawa et al
NDUFB7	6.50143e-29	Up in blastoids	Epiblast	Kagawa et al
SUCLA2	7.4244e-29	Up in blastoids	Epiblast	Kagawa et al
TBCB	8.17657e-29	Up in blastoids	Epiblast	Kagawa et al
PDAP1	8.86186e-29	Up in embryo	Epiblast	Kagawa et al
SSR2	9.68464e-29	Up in blastoids	Epiblast	Kagawa et al
HSPA14	1.03094e-28	Up in embryo	Epiblast	Kagawa et al
OLAH	1.46541e-28	Up in blastoids	Epiblast	Kagawa et al
PHF3	1.49584e-28	Up in embryo	Epiblast	Kagawa et al
CD3EAP	1.62748e-28	Up in embryo	Epiblast	Kagawa et al
GABARAP	1.81536e-28	Up in blastoids	Epiblast	Kagawa et al
NDUFB9	2.11263e-28	Up in blastoids	Epiblast	Kagawa et al
RBM17	2.56056e-28	Up in embryo	Epiblast	Kagawa et al
NAP1L1	3.06101e-28	Up in blastoids	Epiblast	Kagawa et al
IFRD1	3.31163e-28	Up in blastoids	Epiblast	Kagawa et al
CSTB	4.36399e-28	Up in blastoids	Epiblast	Kagawa et al
EIF3M	4.72903e-28	Up in blastoids	Epiblast	Kagawa et al
CACYBP	5.38922e-28	Up in blastoids	Epiblast	Kagawa et al
CCDC167	5.65107e-28	Up in blastoids	Epiblast	Kagawa et al
LRRC41	6.93825e-28	Up in embryo	Epiblast	Kagawa et al
BAMBI	7.87559e-28	Up in embryo	Epiblast	Kagawa et al
CLSPN	1.45899e-27	Up in embryo	Epiblast	Kagawa et al
NUTF2	1.91876e-27	Up in blastoids	Epiblast	Kagawa et al
EIF3D	2.40356e-27	Up in blastoids	Epiblast	Kagawa et al
FASTKD1	3.01223e-27	Up in embryo	Epiblast	Kagawa et al
ATP5MPL	3.03883e-27	Up in blastoids	Epiblast	Kagawa et al
ALDOA	3.38524e-27	Up in blastoids	Epiblast	Kagawa et al
PRPF40A	3.87915e-27	Up in embryo	Epiblast	Kagawa et al
MORF4L2	3.90596e-27	Up in blastoids	Epiblast	Kagawa et al
AC099329.1	4.81568e-27	Up in blastoids	Epiblast	Kagawa et al
MYO1B	5.18595e-27	Up in embryo	Epiblast	Kagawa et al
NDUFA5	5.77371e-27	Up in blastoids	Epiblast	Kagawa et al
SRI	6.7517e-27	Up in blastoids	Epiblast	Kagawa et al
FXYD5	6.81497e-27	Up in blastoids	Epiblast	Kagawa et al
EIF2S3	7.8811e-27	Up in blastoids	Epiblast	Kagawa et al
SELENOK	8.41716e-27	Up in blastoids	Epiblast	Kagawa et al
RCC1	8.89207e-27	Up in embryo	Epiblast	Kagawa et al
BRK1	9.50221e-27	Up in blastoids	Epiblast	Kagawa et al
PHGDH	1.04993e-26	Up in blastoids	Epiblast	Kagawa et al
NDUFV2	1.05983e-26	Up in blastoids	Epiblast	Kagawa et al
ARPC3	1.13774e-26	Up in blastoids	Epiblast	Kagawa et al
CENPX	1.14473e-26	Up in blastoids	Epiblast	Kagawa et al
TXNDC12	1.3634e-26	Up in blastoids	Epiblast	Kagawa et al
GNPTAB	1.42486e-26	Up in embryo	Epiblast	Kagawa et al
BCAT1	1.53744e-26	Up in embryo	Epiblast	Kagawa et al
PDS5B	1.55584e-26	Up in embryo	Epiblast	Kagawa et al
PPRC1	1.62559e-26	Up in embryo	Epiblast	Kagawa et al
SARNP	1.90427e-26	Up in blastoids	Epiblast	Kagawa et al
WDR5	2.11102e-26	Up in embryo	Epiblast	Kagawa et al
LAPTM4A	2.22096e-26	Up in blastoids	Epiblast	Kagawa et al
TIMM13	3.25003e-26	Up in blastoids	Epiblast	Kagawa et al
TPD52	3.51544e-26	Up in blastoids	Epiblast	Kagawa et al
PDIA6	4.37275e-26	Up in blastoids	Epiblast	Kagawa et al
PTBP2	4.61091e-26	Up in blastoids	Epiblast	Kagawa et al
BRD2	4.63928e-26	Up in embryo	Epiblast	Kagawa et al
GOLGA4	5.31691e-26	Up in embryo	Epiblast	Kagawa et al
SOX15	5.33115e-26	Up in blastoids	Epiblast	Kagawa et al
CDV3	5.91976e-26	Up in blastoids	Epiblast	Kagawa et al
EIF4A3	6.79564e-26	Up in blastoids	Epiblast	Kagawa et al
ATP2B1	7.34928e-26	Up in embryo	Epiblast	Kagawa et al
DNAJC15	1.74889e-25	Up in blastoids	Epiblast	Kagawa et al
SQSTM1	2.28263e-25	Up in embryo	Epiblast	Kagawa et al
GLUL	3.00727e-25	Up in embryo	Epiblast	Kagawa et al
MAP1B	3.02313e-25	Up in blastoids	Epiblast	Kagawa et al
NLRP2	3.87318e-25	Up in embryo	Epiblast	Kagawa et al
MAT2A	4.50172e-25	Up in embryo	Epiblast	Kagawa et al
SCGB3A2	5.69362e-25	Up in blastoids	Epiblast	Kagawa et al
TIMM8B	7.17804e-25	Up in blastoids	Epiblast	Kagawa et al
KPNB1	7.28358e-25	Up in embryo	Epiblast	Kagawa et al
CTNNB1	7.82049e-25	Up in embryo	Epiblast	Kagawa et al
DDOST	8.18942e-25	Up in blastoids	Epiblast	Kagawa et al
USP9X	8.4126e-25	Up in embryo	Epiblast	Kagawa et al
UQCR10	9.3641e-25	Up in blastoids	Epiblast	Kagawa et al
C9orf135	2.08944e-24	Up in blastoids	Epiblast	Kagawa et al
IL6R	2.18474e-24	Up in embryo	Epiblast	Kagawa et al
BARD1	2.5002e-24	Up in blastoids	Epiblast	Kagawa et al
TRAPPC5	3.07772e-24	Up in blastoids	Epiblast	Kagawa et al
PRPF4	3.3394e-24	Up in embryo	Epiblast	Kagawa et al
ANAPC16	2.22158e-23	Up in blastoids	Epiblast	Kagawa et al
MIS18A	2.32978e-23	Up in blastoids	Epiblast	Kagawa et al
CHURC1	3.196e-23	Up in blastoids	Epiblast	Kagawa et al
POLR2F	3.50367e-23	Up in blastoids	Epiblast	Kagawa et al
UBE2V1	3.54905e-23	Up in blastoids	Epiblast	Kagawa et al
CLIP1	4.22012e-23	Up in embryo	Epiblast	Kagawa et al
PPP1CB	4.45294e-23	Up in blastoids	Epiblast	Kagawa et al
UBL5	4.90705e-23	Up in blastoids	Epiblast	Kagawa et al
FAM136A	5.31722e-23	Up in blastoids	Epiblast	Kagawa et al
RIF1	5.67062e-23	Up in embryo	Epiblast	Kagawa et al
PTRHD1	6.08078e-23	Up in blastoids	Epiblast	Kagawa et al
LARP7	6.20007e-23	Up in blastoids	Epiblast	Kagawa et al
PSMD8	9.91418e-23	Up in blastoids	Epiblast	Kagawa et al
POLD1	1.43323e-22	Up in embryo	Epiblast	Kagawa et al
ZNF706	1.81213e-22	Up in blastoids	Epiblast	Kagawa et al
SURF4	2.74496e-22	Up in embryo	Epiblast	Kagawa et al
BUB1	3.95139e-22	Up in embryo	Epiblast	Kagawa et al
C4orf3	5.56898e-22	Up in blastoids	Epiblast	Kagawa et al
NPC2	6.22756e-22	Up in blastoids	Epiblast	Kagawa et al
UQCC2	8.42932e-22	Up in blastoids	Epiblast	Kagawa et al
KIF23	1.30025e-21	Up in embryo	Epiblast	Kagawa et al
PPP2R5E	2.00467e-21	Up in embryo	Epiblast	Kagawa et al
SERPINH1	2.31743e-21	Up in embryo	Epiblast	Kagawa et al
SLC25A4	2.35565e-21	Up in blastoids	Epiblast	Kagawa et al
DCAF13	4.10059e-21	Up in blastoids	Epiblast	Kagawa et al
HAUS1	8.7435e-21	Up in blastoids	Epiblast	Kagawa et al
PSAT1	9.79543e-21	Up in blastoids	Epiblast	Kagawa et al
TSPYL1	9.91815e-21	Up in blastoids	Epiblast	Kagawa et al
CD9	1.05032e-20	Up in blastoids	Epiblast	Kagawa et al
NUDT1	1.49562e-20	Up in blastoids	Epiblast	Kagawa et al
NCOA3	1.87145e-20	Up in embryo	Epiblast	Kagawa et al
LIN28A	2.23973e-20	Up in embryo	Epiblast	Kagawa et al
NDUFS1	3.54579e-20	Up in embryo	Epiblast	Kagawa et al
XRCC6	3.54944e-20	Up in blastoids	Epiblast	Kagawa et al
COPZ1	5.20507e-20	Up in blastoids	Epiblast	Kagawa et al
TECR	6.135e-20	Up in blastoids	Epiblast	Kagawa et al
SUCLG1	6.22882e-20	Up in embryo	Epiblast	Kagawa et al
C12orf45	9.99462e-20	Up in blastoids	Epiblast	Kagawa et al
ATP5MC1	1.10249e-19	Up in blastoids	Epiblast	Kagawa et al
PFDN2	1.41536e-19	Up in blastoids	Epiblast	Kagawa et al
SEC13	1.42719e-19	Up in blastoids	Epiblast	Kagawa et al
SLC39A10	3.5892e-19	Up in blastoids	Epiblast	Kagawa et al
AC092718.3	4.75095e-19	Up in blastoids	Epiblast	Kagawa et al
CLIC4	4.80858e-19	Up in blastoids	Epiblast	Kagawa et al
POLR3K	5.30014e-19	Up in blastoids	Epiblast	Kagawa et al
TOMM6	8.64403e-19	Up in blastoids	Epiblast	Kagawa et al
GCNT1	8.72694e-19	Up in blastoids	Epiblast	Kagawa et al
RSL1D1	1.34124e-18	Up in blastoids	Epiblast	Kagawa et al
RBM39	3.01279e-18	Up in blastoids	Epiblast	Kagawa et al
LARS	7.57267e-18	Up in blastoids	Epiblast	Kagawa et al
NDUFB3	1.08016e-17	Up in blastoids	Epiblast	Kagawa et al
SLC35F2	1.62554e-17	Up in blastoids	Epiblast	Kagawa et al
ZNHIT1	4.18101e-17	Up in blastoids	Epiblast	Kagawa et al
AEBP2	5.95707e-17	Up in blastoids	Epiblast	Kagawa et al
DDX3X	2.45648e-16	Up in embryo	Epiblast	Kagawa et al
TRAPPC2L	2.72751e-16	Up in blastoids	Epiblast	Kagawa et al
SEPT2	3.24597e-16	Up in blastoids	Epiblast	Kagawa et al
AP2S1	4.04561e-16	Up in blastoids	Epiblast	Kagawa et al
PPP1R15A	4.62121e-16	Up in blastoids	Epiblast	Kagawa et al
TOB1	5.49113e-16	Up in blastoids	Epiblast	Kagawa et al
CHD4	1.58048e-15	Up in embryo	Epiblast	Kagawa et al
LAMTOR2	3.36145e-14	Up in blastoids	Epiblast	Kagawa et al
PRDX1	7.04365e-14	Up in blastoids	Epiblast	Kagawa et al
NAA38	8.61594e-14	Up in blastoids	Epiblast	Kagawa et al
DENR	1.04092e-10	Up in blastoids	Epiblast	Kagawa et al
AC015802.6	0	Up in embryo	Epiblast	Yu et al
AKAP2	0	Up in embryo	Epiblast	Yu et al
AL591806.3	0	Up in embryo	Epiblast	Yu et al
AMT	0	Up in embryo	Epiblast	Yu et al
ANPEP	0	Up in embryo	Epiblast	Yu et al
ARHGAP8	0	Up in embryo	Epiblast	Yu et al
ATG9A	0	Up in embryo	Epiblast	Yu et al
B3GNT7	0	Up in embryo	Epiblast	Yu et al
C11orf98	0	Up in embryo	Epiblast	Yu et al
CLN3	0	Up in embryo	Epiblast	Yu et al
CYP51A1	0	Up in embryo	Epiblast	Yu et al
DDX47	0	Up in embryo	Epiblast	Yu et al
DIABLO	0	Up in embryo	Epiblast	Yu et al
EEF1G	0	Up in embryo	Epiblast	Yu et al
EGLN2	0	Up in embryo	Epiblast	Yu et al
ERVK3-1	0	Up in embryo	Epiblast	Yu et al
ERVW-1	0	Up in embryo	Epiblast	Yu et al
GABARAP	0	Up in embryo	Epiblast	Yu et al
GET4	0	Up in embryo	Epiblast	Yu et al
GPR176	0	Up in embryo	Epiblast	Yu et al
HTD2	0	Up in embryo	Epiblast	Yu et al
IFI30	0	Up in embryo	Epiblast	Yu et al
IPO4	0	Up in embryo	Epiblast	Yu et al
KIAA0391	0	Up in embryo	Epiblast	Yu et al
LRP4	0	Up in embryo	Epiblast	Yu et al
MATR3	0	Up in embryo	Epiblast	Yu et al
MFSD14A	0	Up in embryo	Epiblast	Yu et al
MTFP1	0	Up in embryo	Epiblast	Yu et al
MTG1	0	Up in embryo	Epiblast	Yu et al
NGRN	0	Up in embryo	Epiblast	Yu et al
NME2	0	Up in embryo	Epiblast	Yu et al
NOP2	0	Up in embryo	Epiblast	Yu et al
PPFIBP2	0	Up in embryo	Epiblast	Yu et al
RAD51	0	Up in embryo	Epiblast	Yu et al
RBM34	0	Up in embryo	Epiblast	Yu et al
RNASEH2A	0	Up in embryo	Epiblast	Yu et al
RNASEK	0	Up in embryo	Epiblast	Yu et al
SPRED2	0	Up in embryo	Epiblast	Yu et al
TJP2	0	Up in embryo	Epiblast	Yu et al
TOMM6	0	Up in embryo	Epiblast	Yu et al
TRIM6	0	Up in embryo	Epiblast	Yu et al
TUBB3	0	Up in embryo	Epiblast	Yu et al
UBE2V1	0	Up in embryo	Epiblast	Yu et al
ZC3H11A	0	Up in embryo	Epiblast	Yu et al
ZNF468	0	Up in embryo	Epiblast	Yu et al
LINC01108	0	Up in embryo	Epiblast	Yu et al
ABCB6	0	Up in embryo	Epiblast	Yu et al
AC091959.3	0	Up in embryo	Epiblast	Yu et al
ADSL	0	Up in embryo	Epiblast	Yu et al
ARGFX	0	Up in embryo	Epiblast	Yu et al
ATP6V0C	0	Up in embryo	Epiblast	Yu et al
BSCL2	0	Up in embryo	Epiblast	Yu et al
C15orf38-AP3S2	0	Up in embryo	Epiblast	Yu et al
C17orf49	0	Up in embryo	Epiblast	Yu et al
CEACAM1	0	Up in embryo	Epiblast	Yu et al
CLK1	0	Up in embryo	Epiblast	Yu et al
DDIAS	0	Up in embryo	Epiblast	Yu et al
DPYSL2	0	Up in embryo	Epiblast	Yu et al
ECHDC2	0	Up in embryo	Epiblast	Yu et al
ELP1	0	Up in embryo	Epiblast	Yu et al
GLE1	0	Up in embryo	Epiblast	Yu et al
HAVCR1	0	Up in embryo	Epiblast	Yu et al
HLA-F	0	Up in embryo	Epiblast	Yu et al
NAA11	0	Up in embryo	Epiblast	Yu et al
NNT	0	Up in embryo	Epiblast	Yu et al
ORC5	0	Up in embryo	Epiblast	Yu et al
OVCA2	0	Up in embryo	Epiblast	Yu et al
OXT	0	Up in embryo	Epiblast	Yu et al
PLPP3	0	Up in embryo	Epiblast	Yu et al
RABGEF1	0	Up in embryo	Epiblast	Yu et al
RTP3	0	Up in embryo	Epiblast	Yu et al
SARNP	0	Up in embryo	Epiblast	Yu et al
SCO2	0	Up in embryo	Epiblast	Yu et al
SMG8	0	Up in embryo	Epiblast	Yu et al
SPECC1L	0	Up in embryo	Epiblast	Yu et al
SRCAP	0	Up in embryo	Epiblast	Yu et al
ST3GAL1	0	Up in embryo	Epiblast	Yu et al
TRIM59	0	Up in embryo	Epiblast	Yu et al
TXNDC5	0	Up in embryo	Epiblast	Yu et al
USF1	0	Up in embryo	Epiblast	Yu et al
ZNF286A	0	Up in embryo	Epiblast	Yu et al
ZNF410	0	Up in embryo	Epiblast	Yu et al
ACY1	0	Up in embryo	Epiblast	Yu et al
EDC4	0	Up in embryo	Epiblast	Yu et al
MYC	0	Up in embryo	Epiblast	Yu et al
MAGEA4	0	Up in embryo	Epiblast	Yu et al
LINC02452	0	Up in embryo	Epiblast	Yu et al
NDST1	6.43336e-302	Up in embryo	Epiblast	Yu et al
EYA3	3.06674e-299	Up in embryo	Epiblast	Yu et al
MERTK	4.75145e-298	Up in embryo	Epiblast	Yu et al
KANK1	1.22284e-293	Up in embryo	Epiblast	Yu et al
PNMA1	2.03414e-291	Up in embryo	Epiblast	Yu et al
INTS7	8.10038e-289	Up in embryo	Epiblast	Yu et al
SLC35A5	2.3099e-288	Up in embryo	Epiblast	Yu et al
SMYD5	6.39787e-288	Up in embryo	Epiblast	Yu et al
RBM4	1.04363e-286	Up in embryo	Epiblast	Yu et al
LRP2	8.84074e-283	Up in embryo	Epiblast	Yu et al
ZNF28	1.96773e-282	Up in embryo	Epiblast	Yu et al
ALDOA	1.39211e-278	Up in embryo	Epiblast	Yu et al
HBP1	1.75224e-277	Up in embryo	Epiblast	Yu et al
TRIM13	2.23722e-274	Up in embryo	Epiblast	Yu et al
PTDSS1	1.17636e-273	Up in embryo	Epiblast	Yu et al
DDX28	1.71476e-267	Up in embryo	Epiblast	Yu et al
PRC1	5.97518e-267	Up in embryo	Epiblast	Yu et al
BMPR1A	1.86193e-265	Up in embryo	Epiblast	Yu et al
TBCE	1.41882e-261	Up in embryo	Epiblast	Yu et al
RANBP3	3.37142e-259	Up in embryo	Epiblast	Yu et al
RAD54L	4.21506e-259	Up in embryo	Epiblast	Yu et al
PITRM1	3.91017e-258	Up in embryo	Epiblast	Yu et al
CCAR2	2.20826e-257	Up in embryo	Epiblast	Yu et al
KANSL2	4.08025e-257	Up in embryo	Epiblast	Yu et al
SLC16A9	6.00244e-257	Up in embryo	Epiblast	Yu et al
RNF38	6.54681e-256	Up in embryo	Epiblast	Yu et al
RHBDD3	6.7698e-256	Up in embryo	Epiblast	Yu et al
AARSD1	1.92143e-251	Up in embryo	Epiblast	Yu et al
IPO11	3.26096e-251	Up in embryo	Epiblast	Yu et al
CENPT	5.49005e-251	Up in embryo	Epiblast	Yu et al
DUS3L	1.45033e-249	Up in embryo	Epiblast	Yu et al
RAD50	1.22475e-246	Up in embryo	Epiblast	Yu et al
DDX39B	1.47842e-244	Up in embryo	Epiblast	Yu et al
TMEM43	2.03211e-244	Up in embryo	Epiblast	Yu et al
BCOR	3.03901e-244	Up in embryo	Epiblast	Yu et al
PRKAB1	4.07408e-243	Up in embryo	Epiblast	Yu et al
PIGG	1.23586e-242	Up in embryo	Epiblast	Yu et al
TKTL1	5.46741e-242	Up in embryo	Epiblast	Yu et al
FBXL5	1.11655e-241	Up in embryo	Epiblast	Yu et al
MUL1	2.54417e-241	Up in embryo	Epiblast	Yu et al
NXF1	3.96139e-241	Up in embryo	Epiblast	Yu et al
CA2	4.6221e-241	Up in embryo	Epiblast	Yu et al
DDX20	5.96495e-241	Up in embryo	Epiblast	Yu et al
TAX1BP3	5.60428e-240	Up in embryo	Epiblast	Yu et al
NAGA	6.14192e-240	Up in embryo	Epiblast	Yu et al
GPS2	9.06738e-240	Up in embryo	Epiblast	Yu et al
NT5C2	4.16935e-238	Up in embryo	Epiblast	Yu et al
CTNS	2.18732e-237	Up in embryo	Epiblast	Yu et al
ZWILCH	4.90324e-236	Up in embryo	Epiblast	Yu et al
PSMD9	5.4723e-236	Up in embryo	Epiblast	Yu et al
AP000547.3	3.45633e-232	Up in embryo	Epiblast	Yu et al
NID1	5.8026e-232	Up in embryo	Epiblast	Yu et al
PPP1R3B	1.36456e-231	Up in embryo	Epiblast	Yu et al
ABCF3	3.56101e-230	Up in embryo	Epiblast	Yu et al
SMG5	4.7197e-230	Up in embryo	Epiblast	Yu et al
ABI1	2.34037e-228	Up in embryo	Epiblast	Yu et al
KCTD10	3.48271e-228	Up in embryo	Epiblast	Yu et al
TET2	4.30353e-228	Up in embryo	Epiblast	Yu et al
FEM1B	4.84487e-227	Up in embryo	Epiblast	Yu et al
POLD1	1.77349e-226	Up in embryo	Epiblast	Yu et al
DARS2	8.70027e-226	Up in embryo	Epiblast	Yu et al
PSMA6	5.26032e-225	Up in embryo	Epiblast	Yu et al
CAPN5	1.08608e-224	Up in embryo	Epiblast	Yu et al
SLC7A3	1.07292e-223	Up in embryo	Epiblast	Yu et al
LAMB1	1.85949e-223	Up in embryo	Epiblast	Yu et al
PPP2R1B	4.52867e-223	Up in embryo	Epiblast	Yu et al
HARS2	1.39422e-222	Up in embryo	Epiblast	Yu et al
SUPV3L1	3.07959e-222	Up in embryo	Epiblast	Yu et al
MTPAP	1.10467e-221	Up in embryo	Epiblast	Yu et al
RNF138	1.05044e-219	Up in embryo	Epiblast	Yu et al
MOB3B	1.20509e-217	Up in embryo	Epiblast	Yu et al
HK2	1.44568e-216	Up in embryo	Epiblast	Yu et al
FBP1	1.83244e-211	Up in embryo	Epiblast	Yu et al
ACO1	1.46307e-210	Up in embryo	Epiblast	Yu et al
SLC1A3	2.59116e-210	Up in embryo	Epiblast	Yu et al
MARCH6	1.65211e-209	Up in embryo	Epiblast	Yu et al
NOL6	5.77194e-208	Up in embryo	Epiblast	Yu et al
TIMM21	8.87946e-208	Up in embryo	Epiblast	Yu et al
ERCC3	4.53108e-207	Up in embryo	Epiblast	Yu et al
UBAP1	4.70215e-207	Up in embryo	Epiblast	Yu et al
CIP2A	7.54025e-207	Up in embryo	Epiblast	Yu et al
AAR2	1.28798e-206	Up in embryo	Epiblast	Yu et al
C5orf51	3.92245e-206	Up in embryo	Epiblast	Yu et al
DDX19A	4.05857e-205	Up in embryo	Epiblast	Yu et al
MASTL	7.41529e-205	Up in embryo	Epiblast	Yu et al
TRAPPC8	3.92181e-202	Up in embryo	Epiblast	Yu et al
SLC25A12	6.07865e-202	Up in embryo	Epiblast	Yu et al
GFM2	4.24921e-200	Up in embryo	Epiblast	Yu et al
NECTIN4	4.99437e-198	Up in embryo	Epiblast	Yu et al
LAMA1	1.06056e-197	Up in embryo	Epiblast	Yu et al
INTS8	4.85847e-195	Up in embryo	Epiblast	Yu et al
GUCD1	1.54273e-193	Up in embryo	Epiblast	Yu et al
ZNF57	1.42968e-192	Up in embryo	Epiblast	Yu et al
SGPL1	4.98878e-192	Up in embryo	Epiblast	Yu et al
IDE	3.63065e-190	Up in embryo	Epiblast	Yu et al
WWTR1	5.70901e-190	Up in embryo	Epiblast	Yu et al
NDC1	4.19254e-189	Up in embryo	Epiblast	Yu et al
TRIM2	7.85585e-189	Up in embryo	Epiblast	Yu et al
XPO4	1.85861e-188	Up in embryo	Epiblast	Yu et al
AAGAB	4.77287e-188	Up in embryo	Epiblast	Yu et al
MCCC2	3.22295e-187	Up in embryo	Epiblast	Yu et al
ATP2C1	1.99702e-186	Up in embryo	Epiblast	Yu et al
IL6R	8.02659e-186	Up in embryo	Epiblast	Yu et al
SS18	1.07956e-185	Up in embryo	Epiblast	Yu et al
TEX10	1.0468e-184	Up in embryo	Epiblast	Yu et al
PCNT	4.84306e-184	Up in embryo	Epiblast	Yu et al
UQCC1	3.25932e-183	Up in embryo	Epiblast	Yu et al
B4GALT1	9.86329e-183	Up in embryo	Epiblast	Yu et al
OGT	1.52251e-182	Up in embryo	Epiblast	Yu et al
CDC42EP4	2.77227e-181	Up in embryo	Epiblast	Yu et al
NAXD	6.00293e-181	Up in embryo	Epiblast	Yu et al
ANAPC4	8.10034e-180	Up in embryo	Epiblast	Yu et al
VRK2	3.12624e-179	Up in embryo	Epiblast	Yu et al
SPAG5	4.32437e-179	Up in embryo	Epiblast	Yu et al
MTMR2	7.81443e-179	Up in embryo	Epiblast	Yu et al
DCAF12	1.08863e-178	Up in embryo	Epiblast	Yu et al
ARFGEF2	4.72805e-178	Up in embryo	Epiblast	Yu et al
TRIP13	4.01744e-177	Up in embryo	Epiblast	Yu et al
POLR3C	3.73553e-176	Up in embryo	Epiblast	Yu et al
LETM1	3.97733e-176	Up in embryo	Epiblast	Yu et al
ZFP57	1.49015e-175	Up in embryo	Epiblast	Yu et al
SLC35F2	2.75053e-175	Up in embryo	Epiblast	Yu et al
HNRNPH2	3.0807e-175	Up in embryo	Epiblast	Yu et al
MRM3	2.90486e-173	Up in embryo	Epiblast	Yu et al
LPP	2.87298e-172	Up in embryo	Epiblast	Yu et al
UTP15	3.08466e-171	Up in embryo	Epiblast	Yu et al
GPR160	3.09506e-171	Up in embryo	Epiblast	Yu et al
GINS3	2.61797e-168	Up in embryo	Epiblast	Yu et al
SEC24C	2.72973e-168	Up in embryo	Epiblast	Yu et al
PSEN1	1.23864e-166	Up in embryo	Epiblast	Yu et al
DSN1	7.67408e-166	Up in embryo	Epiblast	Yu et al
ALG2	4.76938e-165	Up in embryo	Epiblast	Yu et al
RMND5A	7.04279e-165	Up in embryo	Epiblast	Yu et al
ELP5	1.56945e-164	Up in embryo	Epiblast	Yu et al
MYCBP	9.41274e-164	Up in embryo	Epiblast	Yu et al
AP5M1	3.38277e-163	Up in embryo	Epiblast	Yu et al
TFIP11	1.25892e-162	Up in embryo	Epiblast	Yu et al
PEX19	7.05965e-162	Up in embryo	Epiblast	Yu et al
WDR48	8.2679e-162	Up in embryo	Epiblast	Yu et al
LRRC41	8.34048e-161	Up in embryo	Epiblast	Yu et al
GDPD2	2.3716e-160	Up in embryo	Epiblast	Yu et al
DCAF1	1.31035e-159	Up in embryo	Epiblast	Yu et al
RCBTB1	2.61272e-159	Up in embryo	Epiblast	Yu et al
TRMT1	8.48537e-157	Up in embryo	Epiblast	Yu et al
ORC1	2.52847e-155	Up in embryo	Epiblast	Yu et al
MFN2	1.66291e-153	Up in embryo	Epiblast	Yu et al
SLC25A38	1.96347e-153	Up in embryo	Epiblast	Yu et al
TMEM30A	3.12938e-153	Up in embryo	Epiblast	Yu et al
PRSS23	2.36689e-150	Up in embryo	Epiblast	Yu et al
MTO1	2.6811e-150	Up in embryo	Epiblast	Yu et al
FASTKD1	2.79332e-149	Up in embryo	Epiblast	Yu et al
ATP6V1B2	1.04801e-148	Up in embryo	Epiblast	Yu et al
FBXO28	2.3505e-148	Up in embryo	Epiblast	Yu et al
ATL3	7.06736e-148	Up in embryo	Epiblast	Yu et al
GPAT4	9.25896e-148	Up in embryo	Epiblast	Yu et al
HJURP	2.01059e-147	Up in embryo	Epiblast	Yu et al
CHMP1B	4.21984e-147	Up in embryo	Epiblast	Yu et al
CRKL	5.37063e-147	Up in embryo	Epiblast	Yu et al
KLF17	9.1568e-147	Up in embryo	Epiblast	Yu et al
ENTPD6	1.24208e-146	Up in embryo	Epiblast	Yu et al
VAMP7	4.21958e-146	Up in embryo	Epiblast	Yu et al
ADPGK	7.63019e-146	Up in embryo	Epiblast	Yu et al
SENP5	1.04617e-145	Up in embryo	Epiblast	Yu et al
GEMIN4	2.81134e-145	Up in embryo	Epiblast	Yu et al
ATL2	8.88084e-145	Up in embryo	Epiblast	Yu et al
SOD2	4.91601e-144	Up in embryo	Epiblast	Yu et al
ATAD1	7.80686e-144	Up in embryo	Epiblast	Yu et al
NUP188	9.65745e-144	Up in embryo	Epiblast	Yu et al
MELK	2.12405e-143	Up in embryo	Epiblast	Yu et al
TBCC	2.84593e-143	Up in embryo	Epiblast	Yu et al
NUP133	1.4004e-142	Up in embryo	Epiblast	Yu et al
TMTC3	1.82008e-142	Up in embryo	Epiblast	Yu et al
RTKN	3.63794e-141	Up in embryo	Epiblast	Yu et al
MAN1C1	1.48524e-140	Up in embryo	Epiblast	Yu et al
TOR1A	2.30124e-140	Up in embryo	Epiblast	Yu et al
PISD	2.4566e-139	Up in embryo	Epiblast	Yu et al
PIM2	7.92768e-138	Up in embryo	Epiblast	Yu et al
YTHDF3	8.56959e-138	Up in embryo	Epiblast	Yu et al
F2RL1	8.78326e-138	Up in embryo	Epiblast	Yu et al
DUS2	1.99709e-137	Up in embryo	Epiblast	Yu et al
FASTKD2	2.24223e-137	Up in embryo	Epiblast	Yu et al
PROSER1	1.86996e-136	Up in embryo	Epiblast	Yu et al
RBM12	7.93893e-135	Up in embryo	Epiblast	Yu et al
ANKRD10	4.90224e-134	Up in embryo	Epiblast	Yu et al
PLRG1	1.16284e-132	Up in embryo	Epiblast	Yu et al
ARMC8	1.96898e-132	Up in embryo	Epiblast	Yu et al
BRAP	3.98008e-132	Up in embryo	Epiblast	Yu et al
ERLIN1	4.62815e-132	Up in embryo	Epiblast	Yu et al
CSTF2	4.64836e-132	Up in embryo	Epiblast	Yu et al
NSF	2.00185e-131	Up in embryo	Epiblast	Yu et al
UBL7	3.01878e-131	Up in embryo	Epiblast	Yu et al
AZIN1	3.24936e-131	Up in embryo	Epiblast	Yu et al
CENPJ	3.13228e-130	Up in embryo	Epiblast	Yu et al
PRPF3	2.24092e-129	Up in embryo	Epiblast	Yu et al
UBIAD1	3.22364e-129	Up in embryo	Epiblast	Yu et al
PDHX	7.31701e-129	Up in embryo	Epiblast	Yu et al
COPG1	7.98274e-129	Up in embryo	Epiblast	Yu et al
NCAPH	1.43269e-128	Up in embryo	Epiblast	Yu et al
ULK1	1.99915e-128	Up in embryo	Epiblast	Yu et al
GPBP1L1	6.1769e-128	Up in embryo	Epiblast	Yu et al
PAF1	6.46299e-128	Up in embryo	Epiblast	Yu et al
RNF26	6.6695e-128	Up in embryo	Epiblast	Yu et al
SLC38A2	1.92018e-127	Up in embryo	Epiblast	Yu et al
PRPS2	9.98047e-127	Up in embryo	Epiblast	Yu et al
METAP1	9.39229e-126	Up in embryo	Epiblast	Yu et al
NUP85	1.17996e-125	Up in embryo	Epiblast	Yu et al
RCC1	1.37151e-125	Up in embryo	Epiblast	Yu et al
UBA3	3.09288e-124	Up in embryo	Epiblast	Yu et al
PUDP	3.63093e-124	Up in embryo	Epiblast	Yu et al
ZNF480	7.75151e-124	Up in embryo	Epiblast	Yu et al
TFB2M	1.20703e-123	Up in embryo	Epiblast	Yu et al
ALAD	2.29552e-123	Up in embryo	Epiblast	Yu et al
VPS33A	3.94215e-122	Up in embryo	Epiblast	Yu et al
MAT2B	5.096e-122	Up in embryo	Epiblast	Yu et al
SLAIN2	6.256e-122	Up in embryo	Epiblast	Yu et al
PPP6R3	1.6353e-120	Up in embryo	Epiblast	Yu et al
MRFAP1L1	1.17893e-118	Up in embryo	Epiblast	Yu et al
DPH2	1.22196e-118	Up in embryo	Epiblast	Yu et al
SMAD2	2.66657e-118	Up in embryo	Epiblast	Yu et al
GAPVD1	1.27263e-117	Up in embryo	Epiblast	Yu et al
NSMAF	4.3149e-116	Up in embryo	Epiblast	Yu et al
LARP4B	1.07979e-115	Up in embryo	Epiblast	Yu et al
CASP3	1.22438e-115	Up in embryo	Epiblast	Yu et al
SPIN1	1.47085e-115	Up in embryo	Epiblast	Yu et al
PPP6C	2.34597e-115	Up in embryo	Epiblast	Yu et al
DEPTOR	1.99156e-114	Up in embryo	Epiblast	Yu et al
QRICH1	3.21263e-113	Up in embryo	Epiblast	Yu et al
CLDND1	1.37692e-112	Up in embryo	Epiblast	Yu et al
SRSF6	2.05329e-112	Up in embryo	Epiblast	Yu et al
PROM1	3.05265e-112	Up in embryo	Epiblast	Yu et al
NAA25	4.03983e-112	Up in embryo	Epiblast	Yu et al
PROCR	5.44196e-112	Up in embryo	Epiblast	Yu et al
PPRC1	6.77464e-112	Up in embryo	Epiblast	Yu et al
ST6GAL1	7.08031e-112	Up in embryo	Epiblast	Yu et al
RFWD3	9.77939e-112	Up in embryo	Epiblast	Yu et al
IDI1	5.81096e-111	Up in embryo	Epiblast	Yu et al
SEH1L	5.72765e-110	Up in embryo	Epiblast	Yu et al
GSKIP	6.26956e-110	Up in embryo	Epiblast	Yu et al
NUP205	5.34852e-109	Up in embryo	Epiblast	Yu et al
PRMT3	4.92617e-108	Up in embryo	Epiblast	Yu et al
BAMBI	6.71874e-108	Up in embryo	Epiblast	Yu et al
PSMA2	3.82305e-107	Up in embryo	Epiblast	Yu et al
SLC8B1	6.7334e-107	Up in embryo	Epiblast	Yu et al
RFC5	4.6934e-106	Up in embryo	Epiblast	Yu et al
KIF20A	2.55671e-105	Up in embryo	Epiblast	Yu et al
IDH3A	2.59345e-105	Up in embryo	Epiblast	Yu et al
ASNSD1	5.31654e-105	Up in embryo	Epiblast	Yu et al
SDC4	6.42813e-105	Up in embryo	Epiblast	Yu et al
NUP98	9.00316e-105	Up in embryo	Epiblast	Yu et al
TTLL4	5.30755e-104	Up in embryo	Epiblast	Yu et al
CNOT9	1.58354e-103	Up in embryo	Epiblast	Yu et al
EGLN3	3.77306e-103	Up in embryo	Epiblast	Yu et al
DNAJC11	7.53387e-103	Up in embryo	Epiblast	Yu et al
XPOT	2.56251e-102	Up in embryo	Epiblast	Yu et al
NSUN2	1.10332e-101	Up in embryo	Epiblast	Yu et al
NUP153	5.11403e-101	Up in embryo	Epiblast	Yu et al
WDR75	2.77438e-100	Up in embryo	Epiblast	Yu et al
SHPK	6.31315e-100	Up in embryo	Epiblast	Yu et al
ZMPSTE24	6.57852e-100	Up in embryo	Epiblast	Yu et al
NR1H2	7.21986e-100	Up in embryo	Epiblast	Yu et al
EIF2B4	1.29476e-99	Up in embryo	Epiblast	Yu et al
RANGAP1	1.45375e-99	Up in embryo	Epiblast	Yu et al
SPTLC1	1.792e-99	Up in embryo	Epiblast	Yu et al
FANCD2	2.58304e-98	Up in embryo	Epiblast	Yu et al
KIF23	2.61074e-98	Up in embryo	Epiblast	Yu et al
GOLPH3	2.81771e-98	Up in embryo	Epiblast	Yu et al
IFITM1	1.26979e-97	Up in embryo	Epiblast	Yu et al
CCNL2	1.49762e-96	Up in embryo	Epiblast	Yu et al
FLII	1.7591e-96	Up in embryo	Epiblast	Yu et al
POLDIP3	1.88956e-96	Up in embryo	Epiblast	Yu et al
UBASH3B	2.10784e-96	Up in embryo	Epiblast	Yu et al
TBPL1	4.72956e-96	Up in embryo	Epiblast	Yu et al
TSPAN14	1.16019e-95	Up in embryo	Epiblast	Yu et al
BNIP2	1.43108e-95	Up in embryo	Epiblast	Yu et al
GCN1	1.63006e-95	Up in embryo	Epiblast	Yu et al
PLAA	3.50522e-95	Up in embryo	Epiblast	Yu et al
POLR3E	1.09125e-94	Up in embryo	Epiblast	Yu et al
TMEM9B	5.49535e-94	Up in embryo	Epiblast	Yu et al
AEN	6.31154e-94	Up in embryo	Epiblast	Yu et al
ERAL1	7.45161e-94	Up in embryo	Epiblast	Yu et al
GFM1	1.12318e-93	Up in embryo	Epiblast	Yu et al
CTNND1	1.68917e-93	Up in embryo	Epiblast	Yu et al
IST1	2.39782e-93	Up in embryo	Epiblast	Yu et al
SRSF1	4.94132e-93	Up in embryo	Epiblast	Yu et al
FAM151A	6.26926e-92	Up in embryo	Epiblast	Yu et al
MIEF1	8.94465e-92	Up in embryo	Epiblast	Yu et al
CDCA5	1.05331e-91	Up in embryo	Epiblast	Yu et al
PPM1B	2.40944e-91	Up in embryo	Epiblast	Yu et al
EIF4A1	2.45081e-91	Up in embryo	Epiblast	Yu et al
ZNF600	3.77203e-91	Up in embryo	Epiblast	Yu et al
RNF4	5.32447e-91	Up in embryo	Epiblast	Yu et al
EPB41L5	1.04751e-90	Up in embryo	Epiblast	Yu et al
ABCF2	4.45234e-90	Up in embryo	Epiblast	Yu et al
MAEA	4.96124e-89	Up in embryo	Epiblast	Yu et al
CCND3	6.84634e-89	Up in embryo	Epiblast	Yu et al
TACC3	6.85963e-89	Up in embryo	Epiblast	Yu et al
GTF3C5	1.08964e-88	Up in embryo	Epiblast	Yu et al
TFCP2L1	2.07474e-88	Up in embryo	Epiblast	Yu et al
TFRC	2.95656e-88	Up in embryo	Epiblast	Yu et al
FAU	2.98405e-88	Up in blastoids	Epiblast	Yu et al
IPO9	3.60811e-88	Up in embryo	Epiblast	Yu et al
TMEM109	3.78159e-88	Up in embryo	Epiblast	Yu et al
PTMA	4.39431e-88	Up in blastoids	Epiblast	Yu et al
UQCRH	1.00441e-87	Up in blastoids	Epiblast	Yu et al
CHP1	1.01682e-87	Up in embryo	Epiblast	Yu et al
TOMM7	2.60584e-87	Up in blastoids	Epiblast	Yu et al
UBA52	3.84492e-87	Up in blastoids	Epiblast	Yu et al
COX7C	1.17828e-86	Up in blastoids	Epiblast	Yu et al
SLC35A4	1.26304e-86	Up in embryo	Epiblast	Yu et al
RACK1	1.33754e-86	Up in blastoids	Epiblast	Yu et al
TPT1	1.59891e-86	Up in blastoids	Epiblast	Yu et al
H3F3A	2.91373e-86	Up in blastoids	Epiblast	Yu et al
LRRC23	2.92786e-85	Up in blastoids	Epiblast	Yu et al
CTNNB1	3.23708e-85	Up in embryo	Epiblast	Yu et al
NACA	9.00875e-85	Up in blastoids	Epiblast	Yu et al
ZNF281	1.12454e-84	Up in embryo	Epiblast	Yu et al
HINT1	1.31799e-84	Up in blastoids	Epiblast	Yu et al
NDUFA4	2.61488e-84	Up in blastoids	Epiblast	Yu et al
RRM2	2.70287e-84	Up in embryo	Epiblast	Yu et al
MARCH7	5.42626e-84	Up in embryo	Epiblast	Yu et al
ZC3HAV1	5.43808e-84	Up in embryo	Epiblast	Yu et al
XPO5	7.24087e-84	Up in embryo	Epiblast	Yu et al
NDUFS5	7.45605e-84	Up in blastoids	Epiblast	Yu et al
EEF1B2	7.84671e-84	Up in blastoids	Epiblast	Yu et al
SMARCE1	1.43887e-83	Up in embryo	Epiblast	Yu et al
MTMR14	2.7595e-83	Up in embryo	Epiblast	Yu et al
YBX1	3.16145e-83	Up in blastoids	Epiblast	Yu et al
MYO19	6.25273e-83	Up in embryo	Epiblast	Yu et al
COX5B	7.17689e-83	Up in blastoids	Epiblast	Yu et al
GRWD1	7.29838e-83	Up in embryo	Epiblast	Yu et al
COX7A2	7.62175e-83	Up in blastoids	Epiblast	Yu et al
PHKA1	1.72097e-82	Up in embryo	Epiblast	Yu et al
TMEM33	1.85741e-82	Up in embryo	Epiblast	Yu et al
CCDC86	4.20049e-82	Up in embryo	Epiblast	Yu et al
POLR2D	7.89228e-82	Up in embryo	Epiblast	Yu et al
TMX1	9.1011e-82	Up in embryo	Epiblast	Yu et al
CDCA8	1.05822e-81	Up in embryo	Epiblast	Yu et al
SKA3	3.21502e-81	Up in embryo	Epiblast	Yu et al
APOE	3.53348e-81	Up in blastoids	Epiblast	Yu et al
ELOB	4.23402e-81	Up in blastoids	Epiblast	Yu et al
TARDBP	7.15176e-81	Up in embryo	Epiblast	Yu et al
SUMO2	1.08934e-80	Up in blastoids	Epiblast	Yu et al
RNF34	1.71297e-80	Up in embryo	Epiblast	Yu et al
CACUL1	2.26873e-80	Up in embryo	Epiblast	Yu et al
IDH1	2.95497e-80	Up in embryo	Epiblast	Yu et al
RBM14	1.34142e-79	Up in embryo	Epiblast	Yu et al
TMSB10	1.60589e-79	Up in blastoids	Epiblast	Yu et al
DTL	2.36366e-79	Up in embryo	Epiblast	Yu et al
COX6C	2.90245e-79	Up in blastoids	Epiblast	Yu et al
CHCHD2	4.12212e-79	Up in blastoids	Epiblast	Yu et al
RAE1	4.89624e-79	Up in embryo	Epiblast	Yu et al
SLC7A8	6.58959e-79	Up in embryo	Epiblast	Yu et al
MTRNR2L1	1.56262e-78	Up in blastoids	Epiblast	Yu et al
NDUFAB1	2.2669e-78	Up in blastoids	Epiblast	Yu et al
KPNA3	5.21432e-78	Up in embryo	Epiblast	Yu et al
SLIRP	1.27078e-77	Up in blastoids	Epiblast	Yu et al
EIF2B1	4.42408e-77	Up in embryo	Epiblast	Yu et al
ATP5MG	4.74109e-77	Up in blastoids	Epiblast	Yu et al
MCM2	4.92082e-77	Up in embryo	Epiblast	Yu et al
COX6A1	5.23901e-77	Up in blastoids	Epiblast	Yu et al
EWSR1	1.27984e-76	Up in embryo	Epiblast	Yu et al
EIF3K	1.37291e-76	Up in blastoids	Epiblast	Yu et al
MCM5	1.49085e-76	Up in embryo	Epiblast	Yu et al
HSPE1	1.50458e-76	Up in blastoids	Epiblast	Yu et al
PSME3	1.68945e-76	Up in embryo	Epiblast	Yu et al
ATP5MPL	2.24203e-76	Up in blastoids	Epiblast	Yu et al
TSN	5.68231e-76	Up in embryo	Epiblast	Yu et al
YBX3	1.03754e-75	Up in blastoids	Epiblast	Yu et al
CD81	1.22621e-75	Up in blastoids	Epiblast	Yu et al
FTH1	1.25125e-75	Up in blastoids	Epiblast	Yu et al
CPSF6	1.66084e-75	Up in embryo	Epiblast	Yu et al
ERP44	1.83664e-75	Up in embryo	Epiblast	Yu et al
COX7B	2.36566e-75	Up in blastoids	Epiblast	Yu et al
DNMT3L	2.59264e-75	Up in embryo	Epiblast	Yu et al
PARN	3.39259e-75	Up in embryo	Epiblast	Yu et al
CDK7	2.18345e-74	Up in embryo	Epiblast	Yu et al
MDK	2.36761e-74	Up in blastoids	Epiblast	Yu et al
SSR4	5.0353e-74	Up in blastoids	Epiblast	Yu et al
CDK1	7.87902e-74	Up in embryo	Epiblast	Yu et al
PRDX5	1.08095e-73	Up in blastoids	Epiblast	Yu et al
NDUFB7	1.17395e-73	Up in blastoids	Epiblast	Yu et al
NUP54	1.40511e-73	Up in embryo	Epiblast	Yu et al
BTF3	1.99137e-73	Up in blastoids	Epiblast	Yu et al
NUP160	3.10824e-73	Up in embryo	Epiblast	Yu et al
PHB2	3.9627e-73	Up in blastoids	Epiblast	Yu et al
SNRPF	4.02301e-73	Up in blastoids	Epiblast	Yu et al
ANXA3	4.70531e-73	Up in embryo	Epiblast	Yu et al
VCAN	5.05361e-73	Up in embryo	Epiblast	Yu et al
SNAP23	5.4871e-73	Up in embryo	Epiblast	Yu et al
DYNLL1	5.85595e-73	Up in blastoids	Epiblast	Yu et al
COX4I1	8.24629e-73	Up in blastoids	Epiblast	Yu et al
ATP5PF	8.86557e-73	Up in blastoids	Epiblast	Yu et al
ENOPH1	1.1709e-72	Up in embryo	Epiblast	Yu et al
CORO1C	1.2857e-72	Up in embryo	Epiblast	Yu et al
TMA7	1.4988e-72	Up in blastoids	Epiblast	Yu et al
SERF2	1.73139e-72	Up in blastoids	Epiblast	Yu et al
GPI	1.86348e-72	Up in embryo	Epiblast	Yu et al
NDUFS6	2.0871e-72	Up in blastoids	Epiblast	Yu et al
F11R	4.94666e-72	Up in embryo	Epiblast	Yu et al
KNSTRN	5.82259e-72	Up in embryo	Epiblast	Yu et al
PCYOX1	7.17762e-72	Up in embryo	Epiblast	Yu et al
PFDN5	9.6847e-72	Up in blastoids	Epiblast	Yu et al
EIF4G2	1.48866e-71	Up in embryo	Epiblast	Yu et al
ATP5F1E	5.34009e-71	Up in blastoids	Epiblast	Yu et al
ZNF146	5.83878e-71	Up in embryo	Epiblast	Yu et al
UTP4	1.3703e-70	Up in embryo	Epiblast	Yu et al
RPN1	1.71382e-70	Up in embryo	Epiblast	Yu et al
SINHCAF	3.22556e-70	Up in blastoids	Epiblast	Yu et al
ATF5	3.73734e-70	Up in blastoids	Epiblast	Yu et al
EXOSC10	4.14811e-70	Up in embryo	Epiblast	Yu et al
SNRPE	1.07052e-69	Up in blastoids	Epiblast	Yu et al
MX1	1.20812e-69	Up in embryo	Epiblast	Yu et al
PRPF4	5.67407e-69	Up in embryo	Epiblast	Yu et al
ALDH3A2	5.68075e-69	Up in embryo	Epiblast	Yu et al
FIP1L1	7.12979e-69	Up in embryo	Epiblast	Yu et al
PPP1R14B	7.74584e-69	Up in blastoids	Epiblast	Yu et al
EEF1D	1.11784e-68	Up in blastoids	Epiblast	Yu et al
HSPA1B	1.12096e-68	Up in blastoids	Epiblast	Yu et al
TM9SF2	2.51275e-68	Up in embryo	Epiblast	Yu et al
SNRPG	3.77696e-68	Up in blastoids	Epiblast	Yu et al
FTL	3.86323e-68	Up in blastoids	Epiblast	Yu et al
NLRP2	7.7007e-68	Up in embryo	Epiblast	Yu et al
KRAS	8.91936e-68	Up in blastoids	Epiblast	Yu et al
SDCBP	1.01907e-67	Up in embryo	Epiblast	Yu et al
AURKAIP1	1.09435e-67	Up in blastoids	Epiblast	Yu et al
TOMM20	1.21238e-67	Up in blastoids	Epiblast	Yu et al
MTRNR2L8	2.63581e-67	Up in blastoids	Epiblast	Yu et al
CHMP1A	5.63533e-67	Up in embryo	Epiblast	Yu et al
TRIM27	5.96925e-67	Up in embryo	Epiblast	Yu et al
SEC61G	6.76273e-67	Up in blastoids	Epiblast	Yu et al
UBL5	7.23461e-67	Up in blastoids	Epiblast	Yu et al
ZWINT	1.76703e-66	Up in embryo	Epiblast	Yu et al
CSE1L	2.15394e-66	Up in embryo	Epiblast	Yu et al
DHX15	2.56468e-66	Up in embryo	Epiblast	Yu et al
PSAP	3.07376e-66	Up in embryo	Epiblast	Yu et al
RNF10	7.05925e-66	Up in embryo	Epiblast	Yu et al
ATP5MF	7.17997e-66	Up in blastoids	Epiblast	Yu et al
BUB1	7.79669e-66	Up in embryo	Epiblast	Yu et al
UQCRB	7.91683e-66	Up in blastoids	Epiblast	Yu et al
ATP5MC1	1.13791e-65	Up in blastoids	Epiblast	Yu et al
TMEM258	1.19747e-65	Up in blastoids	Epiblast	Yu et al
HMGCR	1.37196e-65	Up in embryo	Epiblast	Yu et al
SCD	3.57263e-65	Up in embryo	Epiblast	Yu et al
NEU1	6.21906e-65	Up in embryo	Epiblast	Yu et al
NLRP7	1.09752e-64	Up in embryo	Epiblast	Yu et al
DHCR24	1.1779e-64	Up in embryo	Epiblast	Yu et al
TPI1	1.40277e-64	Up in blastoids	Epiblast	Yu et al
SALL4	1.46615e-64	Up in embryo	Epiblast	Yu et al
FBXW5	2.0476e-64	Up in embryo	Epiblast	Yu et al
FARSB	3.37193e-64	Up in embryo	Epiblast	Yu et al
TMEM160	3.66634e-64	Up in blastoids	Epiblast	Yu et al
PDCL	4.50943e-64	Up in embryo	Epiblast	Yu et al
PRELID1	9.73678e-64	Up in blastoids	Epiblast	Yu et al
ATP5MD	1.3911e-63	Up in blastoids	Epiblast	Yu et al
UQCR10	1.50423e-63	Up in blastoids	Epiblast	Yu et al
EIF1AX	2.58089e-63	Up in blastoids	Epiblast	Yu et al
COX6B1	3.40805e-63	Up in blastoids	Epiblast	Yu et al
PGM2	3.52123e-63	Up in embryo	Epiblast	Yu et al
HNRNPA3	6.18832e-63	Up in blastoids	Epiblast	Yu et al
NDUFB10	7.15888e-63	Up in blastoids	Epiblast	Yu et al
PTP4A1	1.11326e-62	Up in embryo	Epiblast	Yu et al
PDCD6IP	1.83733e-62	Up in embryo	Epiblast	Yu et al
VTA1	4.1047e-62	Up in embryo	Epiblast	Yu et al
LASP1	4.16691e-62	Up in embryo	Epiblast	Yu et al
GOLGA7	9.04631e-62	Up in embryo	Epiblast	Yu et al
SLC25A6	1.10373e-61	Up in blastoids	Epiblast	Yu et al
COASY	1.21843e-61	Up in embryo	Epiblast	Yu et al
NAA15	1.583e-61	Up in embryo	Epiblast	Yu et al
CCNDBP1	1.71659e-61	Up in embryo	Epiblast	Yu et al
GLUL	1.78328e-61	Up in embryo	Epiblast	Yu et al
DIMT1	6.35476e-61	Up in embryo	Epiblast	Yu et al
COX8A	1.20752e-60	Up in blastoids	Epiblast	Yu et al
NDUFS1	1.24316e-60	Up in embryo	Epiblast	Yu et al
ATXN10	1.62634e-60	Up in embryo	Epiblast	Yu et al
SLC25A44	2.59877e-60	Up in embryo	Epiblast	Yu et al
SGTA	7.25291e-60	Up in embryo	Epiblast	Yu et al
QARS	7.53629e-60	Up in embryo	Epiblast	Yu et al
CDC6	1.10487e-59	Up in embryo	Epiblast	Yu et al
HMGB1	1.14509e-59	Up in blastoids	Epiblast	Yu et al
BRD3	2.28283e-59	Up in embryo	Epiblast	Yu et al
PRDX4	2.53991e-59	Up in blastoids	Epiblast	Yu et al
PMPCA	3.61975e-59	Up in embryo	Epiblast	Yu et al
CLIC4	1.2717e-58	Up in embryo	Epiblast	Yu et al
PFKP	1.33772e-58	Up in embryo	Epiblast	Yu et al
S100A10	1.63272e-58	Up in blastoids	Epiblast	Yu et al
DDT	2.196e-58	Up in blastoids	Epiblast	Yu et al
SNRNP40	2.6967e-58	Up in embryo	Epiblast	Yu et al
NDUFB2	3.73592e-58	Up in blastoids	Epiblast	Yu et al
NCOA4	3.86033e-58	Up in embryo	Epiblast	Yu et al
TMBIM1	5.11786e-58	Up in embryo	Epiblast	Yu et al
HNRNPAB	8.32273e-58	Up in blastoids	Epiblast	Yu et al
ARL8B	9.50574e-58	Up in embryo	Epiblast	Yu et al
ITSN1	9.94924e-58	Up in embryo	Epiblast	Yu et al
PPP2CA	1.15936e-57	Up in embryo	Epiblast	Yu et al
PTMS	1.56748e-57	Up in blastoids	Epiblast	Yu et al
ACTR1A	2.1702e-57	Up in embryo	Epiblast	Yu et al
TMED2	2.83892e-57	Up in embryo	Epiblast	Yu et al
DDX56	3.58801e-57	Up in embryo	Epiblast	Yu et al
RABGGTB	3.84412e-57	Up in embryo	Epiblast	Yu et al
TXN	4.26521e-57	Up in blastoids	Epiblast	Yu et al
MGST2	4.45368e-57	Up in blastoids	Epiblast	Yu et al
SELENOW	7.22004e-57	Up in blastoids	Epiblast	Yu et al
LTV1	7.94929e-57	Up in embryo	Epiblast	Yu et al
SUB1	8.16479e-57	Up in blastoids	Epiblast	Yu et al
PPIL1	8.25047e-57	Up in embryo	Epiblast	Yu et al
DNMT3B	1.14353e-56	Up in embryo	Epiblast	Yu et al
S100A11	1.61243e-56	Up in blastoids	Epiblast	Yu et al
FOXD3-AS1	2.99808e-56	Up in blastoids	Epiblast	Yu et al
SNU13	3.07379e-56	Up in blastoids	Epiblast	Yu et al
TGIF1	4.00771e-56	Up in embryo	Epiblast	Yu et al
BRI3	4.52058e-56	Up in blastoids	Epiblast	Yu et al
MAPK1IP1L	5.06895e-56	Up in embryo	Epiblast	Yu et al
LDHB	7.87048e-56	Up in blastoids	Epiblast	Yu et al
CTSV	9.24425e-56	Up in embryo	Epiblast	Yu et al
SLC7A7	1.04378e-55	Up in embryo	Epiblast	Yu et al
HSPA14	1.05033e-55	Up in embryo	Epiblast	Yu et al
ELAC2	1.73494e-55	Up in embryo	Epiblast	Yu et al
DLD	1.87965e-55	Up in embryo	Epiblast	Yu et al
C12orf57	2.71222e-55	Up in blastoids	Epiblast	Yu et al
AP2A2	3.21985e-55	Up in blastoids	Epiblast	Yu et al
HAT1	3.64455e-55	Up in embryo	Epiblast	Yu et al
AC008753.2	4.06778e-55	Up in blastoids	Epiblast	Yu et al
SF3B3	8.29881e-55	Up in embryo	Epiblast	Yu et al
G3BP1	1.18231e-54	Up in embryo	Epiblast	Yu et al
PSRC1	2.57624e-54	Up in embryo	Epiblast	Yu et al
HADHB	3.05665e-54	Up in embryo	Epiblast	Yu et al
VCP	4.16289e-54	Up in embryo	Epiblast	Yu et al
HSP90AA1	5.33275e-54	Up in blastoids	Epiblast	Yu et al
FAM96B	5.71745e-54	Up in blastoids	Epiblast	Yu et al
TSR1	5.82333e-54	Up in embryo	Epiblast	Yu et al
SLC35F6	1.0634e-53	Up in embryo	Epiblast	Yu et al
MCM10	1.26975e-53	Up in embryo	Epiblast	Yu et al
SEC23B	1.32599e-53	Up in embryo	Epiblast	Yu et al
GNAI3	1.4854e-53	Up in embryo	Epiblast	Yu et al
DDX5	2.91036e-53	Up in embryo	Epiblast	Yu et al
SEC61B	2.95505e-53	Up in blastoids	Epiblast	Yu et al
API5	3.93026e-53	Up in embryo	Epiblast	Yu et al
SEM1	5.15769e-53	Up in blastoids	Epiblast	Yu et al
NDUFB11	5.89694e-53	Up in blastoids	Epiblast	Yu et al
CTPS1	6.21394e-53	Up in embryo	Epiblast	Yu et al
STARD7	8.1663e-53	Up in embryo	Epiblast	Yu et al
CCNF	9.68692e-53	Up in embryo	Epiblast	Yu et al
FBXO7	1.65756e-52	Up in embryo	Epiblast	Yu et al
NUP62	1.97727e-52	Up in embryo	Epiblast	Yu et al
LSM7	2.96759e-52	Up in blastoids	Epiblast	Yu et al
UBE2S	3.34384e-52	Up in blastoids	Epiblast	Yu et al
NHP2	6.71593e-52	Up in blastoids	Epiblast	Yu et al
CDC26	6.78515e-52	Up in blastoids	Epiblast	Yu et al
ATP5F1A	7.8227e-52	Up in embryo	Epiblast	Yu et al
NEDD8	8.64153e-52	Up in blastoids	Epiblast	Yu et al
CNBP	9.59266e-52	Up in embryo	Epiblast	Yu et al
MED15	1.74214e-51	Up in embryo	Epiblast	Yu et al
ATP5MC3	4.01269e-51	Up in blastoids	Epiblast	Yu et al
GPX4	5.65352e-51	Up in blastoids	Epiblast	Yu et al
C15orf40	9.02271e-51	Up in blastoids	Epiblast	Yu et al
TCEA1	1.0277e-50	Up in blastoids	Epiblast	Yu et al
TSPAN13	1.02914e-50	Up in embryo	Epiblast	Yu et al
EDF1	1.03938e-50	Up in blastoids	Epiblast	Yu et al
ZFAS1	2.54649e-50	Up in blastoids	Epiblast	Yu et al
KPNA6	2.89982e-50	Up in embryo	Epiblast	Yu et al
LINC00467	2.98543e-50	Up in blastoids	Epiblast	Yu et al
ELOA	4.48347e-50	Up in embryo	Epiblast	Yu et al
NACC1	6.74302e-50	Up in blastoids	Epiblast	Yu et al
ZFP42	1.48349e-49	Up in embryo	Epiblast	Yu et al
RBMX	1.61113e-49	Up in embryo	Epiblast	Yu et al
MT2A	2.33764e-49	Up in blastoids	Epiblast	Yu et al
SNRPD2	2.47381e-49	Up in blastoids	Epiblast	Yu et al
MTRNR2L12	2.82001e-49	Up in blastoids	Epiblast	Yu et al
MAPRE1	4.88416e-49	Up in embryo	Epiblast	Yu et al
HNRNPF	7.73795e-49	Up in embryo	Epiblast	Yu et al
C1D	8.09111e-49	Up in blastoids	Epiblast	Yu et al
KARS	8.88355e-49	Up in embryo	Epiblast	Yu et al
IFRD2	9.67602e-49	Up in embryo	Epiblast	Yu et al
TMX2	3.0846e-48	Up in embryo	Epiblast	Yu et al
NFKBIA	3.16274e-48	Up in embryo	Epiblast	Yu et al
MTRF1L	3.77974e-48	Up in blastoids	Epiblast	Yu et al
PRDX2	5.33103e-48	Up in blastoids	Epiblast	Yu et al
EEF2	6.07039e-48	Up in blastoids	Epiblast	Yu et al
EEF1A1	9.84384e-48	Up in blastoids	Epiblast	Yu et al
FABP5	1.26117e-47	Up in blastoids	Epiblast	Yu et al
ANAPC11	1.40553e-47	Up in blastoids	Epiblast	Yu et al
PEBP1	1.89986e-47	Up in blastoids	Epiblast	Yu et al
MARS	2.15603e-47	Up in embryo	Epiblast	Yu et al
SNF8	2.32721e-47	Up in blastoids	Epiblast	Yu et al
RAB15	2.97294e-47	Up in embryo	Epiblast	Yu et al
SLC44A2	3.70252e-47	Up in embryo	Epiblast	Yu et al
COX5A	4.29727e-47	Up in blastoids	Epiblast	Yu et al
UNG	4.75396e-47	Up in embryo	Epiblast	Yu et al
NAA50	4.90906e-47	Up in embryo	Epiblast	Yu et al
RAF1	6.7958e-47	Up in embryo	Epiblast	Yu et al
EXOSC3	8.29587e-47	Up in embryo	Epiblast	Yu et al
TIMM13	1.18666e-46	Up in blastoids	Epiblast	Yu et al
PARK7	1.46613e-46	Up in blastoids	Epiblast	Yu et al
UBE2G1	1.87771e-46	Up in embryo	Epiblast	Yu et al
GADD45GIP1	2.14749e-46	Up in blastoids	Epiblast	Yu et al
EIF1	2.62644e-46	Up in blastoids	Epiblast	Yu et al
DRG1	3.24918e-46	Up in embryo	Epiblast	Yu et al
ATP5IF1	4.18784e-46	Up in blastoids	Epiblast	Yu et al
NPM1	6.70037e-46	Up in blastoids	Epiblast	Yu et al
MT1X	6.90607e-46	Up in blastoids	Epiblast	Yu et al
MYL6	7.95614e-46	Up in blastoids	Epiblast	Yu et al
PHPT1	1.54371e-45	Up in blastoids	Epiblast	Yu et al
UBAP2L	2.50799e-45	Up in embryo	Epiblast	Yu et al
ESRP1	2.79256e-45	Up in embryo	Epiblast	Yu et al
SMCO4	3.30187e-45	Up in blastoids	Epiblast	Yu et al
UBB	3.37434e-45	Up in blastoids	Epiblast	Yu et al
GNL2	6.45845e-45	Up in embryo	Epiblast	Yu et al
IFT43	1.07804e-44	Up in blastoids	Epiblast	Yu et al
NIPA2	1.48648e-44	Up in embryo	Epiblast	Yu et al
ATP5MC2	2.83408e-44	Up in blastoids	Epiblast	Yu et al
UQCRQ	3.3579e-44	Up in blastoids	Epiblast	Yu et al
PPIF	4.61426e-44	Up in embryo	Epiblast	Yu et al
KLF4	7.6262e-44	Up in embryo	Epiblast	Yu et al
C19orf48	7.76342e-44	Up in embryo	Epiblast	Yu et al
MCM4	1.15568e-43	Up in embryo	Epiblast	Yu et al
FARSA	1.21871e-43	Up in embryo	Epiblast	Yu et al
POLR2B	1.67846e-43	Up in embryo	Epiblast	Yu et al
ELF2	2.36123e-43	Up in blastoids	Epiblast	Yu et al
PUF60	2.59312e-43	Up in embryo	Epiblast	Yu et al
CRIPT	3.00601e-43	Up in blastoids	Epiblast	Yu et al
ANKRD39	3.12752e-43	Up in blastoids	Epiblast	Yu et al
ACO2	3.30058e-43	Up in embryo	Epiblast	Yu et al
BCAT1	3.39732e-43	Up in embryo	Epiblast	Yu et al
MRFAP1	5.13673e-43	Up in embryo	Epiblast	Yu et al
MSMO1	5.85136e-43	Up in embryo	Epiblast	Yu et al
ATP5F1D	6.48872e-43	Up in blastoids	Epiblast	Yu et al
DDX23	1.90531e-42	Up in embryo	Epiblast	Yu et al
AAMP	2.58329e-42	Up in embryo	Epiblast	Yu et al
NAP1L1	3.12931e-42	Up in blastoids	Epiblast	Yu et al
SRP14	4.50743e-42	Up in blastoids	Epiblast	Yu et al
OCEL1	5.01996e-42	Up in blastoids	Epiblast	Yu et al
SEC61A1	5.53029e-42	Up in embryo	Epiblast	Yu et al
CCNA2	5.97789e-42	Up in embryo	Epiblast	Yu et al
JPT1	6.01104e-42	Up in blastoids	Epiblast	Yu et al
PDCL2	6.14411e-42	Up in blastoids	Epiblast	Yu et al
HMGN1	6.80104e-42	Up in blastoids	Epiblast	Yu et al
EIF3F	6.82339e-42	Up in blastoids	Epiblast	Yu et al
ICMT	7.04767e-42	Up in embryo	Epiblast	Yu et al
CD63	8.69654e-42	Up in blastoids	Epiblast	Yu et al
SNRPD1	1.2184e-41	Up in blastoids	Epiblast	Yu et al
SOX4	1.28097e-41	Up in blastoids	Epiblast	Yu et al
NDUFA1	1.38858e-41	Up in blastoids	Epiblast	Yu et al
KAT7	1.91875e-41	Up in embryo	Epiblast	Yu et al
SURF4	2.02451e-41	Up in embryo	Epiblast	Yu et al
PFDN2	2.08725e-41	Up in blastoids	Epiblast	Yu et al
LDHA	2.48668e-41	Up in embryo	Epiblast	Yu et al
PGD	2.7117e-41	Up in embryo	Epiblast	Yu et al
GCSH	3.33367e-41	Up in blastoids	Epiblast	Yu et al
PCBD2	4.04107e-41	Up in blastoids	Epiblast	Yu et al
SLC16A1	4.17534e-41	Up in embryo	Epiblast	Yu et al
TUBB4A	4.19109e-41	Up in embryo	Epiblast	Yu et al
GNAS	5.19076e-41	Up in blastoids	Epiblast	Yu et al
INO80E	7.56602e-41	Up in blastoids	Epiblast	Yu et al
HSPA8	8.00286e-41	Up in embryo	Epiblast	Yu et al
OST4	9.63107e-41	Up in blastoids	Epiblast	Yu et al
PTCD3	9.87035e-41	Up in embryo	Epiblast	Yu et al
AGL	1.47074e-40	Up in embryo	Epiblast	Yu et al
SAP18	3.2371e-40	Up in blastoids	Epiblast	Yu et al
CHTOP	5.17138e-40	Up in embryo	Epiblast	Yu et al
NDUFA2	7.03463e-40	Up in blastoids	Epiblast	Yu et al
ARPC1B	7.38782e-40	Up in embryo	Epiblast	Yu et al
CBFA2T2	9.72298e-40	Up in embryo	Epiblast	Yu et al
WASHC1	1.00004e-39	Up in blastoids	Epiblast	Yu et al
CD99	1.04649e-39	Up in blastoids	Epiblast	Yu et al
MCM7	1.29202e-39	Up in embryo	Epiblast	Yu et al
EIF2S2	1.32514e-39	Up in blastoids	Epiblast	Yu et al
AP2S1	1.48757e-39	Up in blastoids	Epiblast	Yu et al
LAMTOR5	2.15428e-39	Up in blastoids	Epiblast	Yu et al
HSBP1	2.89833e-39	Up in blastoids	Epiblast	Yu et al
MTHFD1	3.62966e-39	Up in embryo	Epiblast	Yu et al
ARPC3	4.5869e-39	Up in blastoids	Epiblast	Yu et al
GAPDH	4.66459e-39	Up in blastoids	Epiblast	Yu et al
RAD54L2	4.76701e-39	Up in embryo	Epiblast	Yu et al
COPS9	5.02842e-39	Up in blastoids	Epiblast	Yu et al
MGST1	8.9049e-39	Up in blastoids	Epiblast	Yu et al
NF2	1.0501e-38	Up in embryo	Epiblast	Yu et al
DDB1	1.53348e-38	Up in embryo	Epiblast	Yu et al
PITPNB	2.1948e-38	Up in embryo	Epiblast	Yu et al
MCM6	2.26724e-38	Up in embryo	Epiblast	Yu et al
KIF9	3.00125e-38	Up in blastoids	Epiblast	Yu et al
AKAP17A	3.36625e-38	Up in blastoids	Epiblast	Yu et al
IGF2BP1	4.19448e-38	Up in embryo	Epiblast	Yu et al
SSB	4.48997e-38	Up in blastoids	Epiblast	Yu et al
AATF	4.58651e-38	Up in embryo	Epiblast	Yu et al
UROD	5.88571e-38	Up in embryo	Epiblast	Yu et al
NDUFC2	8.83163e-38	Up in blastoids	Epiblast	Yu et al
TIMM29	9.47187e-38	Up in blastoids	Epiblast	Yu et al
POMP	1.17313e-37	Up in blastoids	Epiblast	Yu et al
NDUFA12	1.36857e-37	Up in blastoids	Epiblast	Yu et al
LAMC1	1.71384e-37	Up in embryo	Epiblast	Yu et al
DNAJC3	1.93193e-37	Up in embryo	Epiblast	Yu et al
PSMC2	2.02658e-37	Up in embryo	Epiblast	Yu et al
AIF1L	2.04627e-37	Up in embryo	Epiblast	Yu et al
RAB1A	2.17315e-37	Up in embryo	Epiblast	Yu et al
RABAC1	2.82033e-37	Up in blastoids	Epiblast	Yu et al
GSK3A	3.83432e-37	Up in blastoids	Epiblast	Yu et al
KIF22	3.85279e-37	Up in embryo	Epiblast	Yu et al
ACAA2	5.2494e-37	Up in embryo	Epiblast	Yu et al
C19orf53	7.37991e-37	Up in blastoids	Epiblast	Yu et al
GOT2	8.32303e-37	Up in embryo	Epiblast	Yu et al
ABT1	8.73125e-37	Up in embryo	Epiblast	Yu et al
CALM1	9.04721e-37	Up in blastoids	Epiblast	Yu et al
ILF3	1.21194e-36	Up in embryo	Epiblast	Yu et al
UMPS	1.28351e-36	Up in embryo	Epiblast	Yu et al
SERBP1	1.34308e-36	Up in blastoids	Epiblast	Yu et al
UBQLN1	1.34963e-36	Up in embryo	Epiblast	Yu et al
ATP5ME	2.89736e-36	Up in blastoids	Epiblast	Yu et al
HUS1	3.26189e-36	Up in embryo	Epiblast	Yu et al
NCOR1	4.54442e-36	Up in embryo	Epiblast	Yu et al
RAB6A	4.93853e-36	Up in embryo	Epiblast	Yu et al
PSMD14	5.11817e-36	Up in embryo	Epiblast	Yu et al
FZD5	5.53117e-36	Up in embryo	Epiblast	Yu et al
EMC9	5.85463e-36	Up in blastoids	Epiblast	Yu et al
RBM3	1.03918e-35	Up in blastoids	Epiblast	Yu et al
NDUFB4	1.20388e-35	Up in blastoids	Epiblast	Yu et al
PET100	1.20875e-35	Up in blastoids	Epiblast	Yu et al
APOC1	1.6356e-35	Up in blastoids	Epiblast	Yu et al
SEPT11	1.89855e-35	Up in embryo	Epiblast	Yu et al
RBM8A	2.51665e-35	Up in blastoids	Epiblast	Yu et al
CS	6.24891e-35	Up in embryo	Epiblast	Yu et al
APRT	7.15727e-35	Up in blastoids	Epiblast	Yu et al
CFAP36	7.54849e-35	Up in blastoids	Epiblast	Yu et al
SF3B6	7.66043e-35	Up in blastoids	Epiblast	Yu et al
SKP1	9.14317e-35	Up in blastoids	Epiblast	Yu et al
GAL	9.73213e-35	Up in blastoids	Epiblast	Yu et al
RAC1	1.46373e-34	Up in blastoids	Epiblast	Yu et al
NFE2L1	3.11023e-34	Up in blastoids	Epiblast	Yu et al
FLYWCH2	3.37852e-34	Up in blastoids	Epiblast	Yu et al
PPDPF	4.30493e-34	Up in blastoids	Epiblast	Yu et al
CYBA	5.73986e-34	Up in blastoids	Epiblast	Yu et al
LAMTOR4	5.82596e-34	Up in blastoids	Epiblast	Yu et al
TRAPPC10	7.04129e-34	Up in blastoids	Epiblast	Yu et al
MT1E	7.51004e-34	Up in blastoids	Epiblast	Yu et al
NOP10	8.18944e-34	Up in blastoids	Epiblast	Yu et al
FXYD4	8.51504e-34	Up in blastoids	Epiblast	Yu et al
TIMM8B	9.93156e-34	Up in blastoids	Epiblast	Yu et al
ERH	1.02552e-33	Up in blastoids	Epiblast	Yu et al
SEPT2	1.19681e-33	Up in embryo	Epiblast	Yu et al
TXNDC17	1.57234e-33	Up in blastoids	Epiblast	Yu et al
TXNL4A	1.61454e-33	Up in blastoids	Epiblast	Yu et al
C12orf49	1.61887e-33	Up in blastoids	Epiblast	Yu et al
MCM3	2.35495e-33	Up in embryo	Epiblast	Yu et al
FAM92A	2.58898e-33	Up in blastoids	Epiblast	Yu et al
CARHSP1	2.60739e-33	Up in blastoids	Epiblast	Yu et al
BANF1	4.89224e-33	Up in blastoids	Epiblast	Yu et al
MAFG	4.99366e-33	Up in blastoids	Epiblast	Yu et al
ZFPL1	5.27547e-33	Up in blastoids	Epiblast	Yu et al
DLST	5.29281e-33	Up in blastoids	Epiblast	Yu et al
AMD1	6.90152e-33	Up in embryo	Epiblast	Yu et al
LACTB	7.33688e-33	Up in blastoids	Epiblast	Yu et al
ACTR3	9.33521e-33	Up in embryo	Epiblast	Yu et al
THUMPD3-AS1	1.58773e-32	Up in blastoids	Epiblast	Yu et al
ARF1	2.57848e-32	Up in embryo	Epiblast	Yu et al
MT1G	2.6607e-32	Up in blastoids	Epiblast	Yu et al
BAX	3.23076e-32	Up in blastoids	Epiblast	Yu et al
PHF6	3.42888e-32	Up in blastoids	Epiblast	Yu et al
NTAN1	3.86079e-32	Up in blastoids	Epiblast	Yu et al
C12orf65	4.8299e-32	Up in blastoids	Epiblast	Yu et al
RANBP1	8.74024e-32	Up in blastoids	Epiblast	Yu et al
BAD	9.70014e-32	Up in blastoids	Epiblast	Yu et al
EIF4EBP2	1.08663e-31	Up in embryo	Epiblast	Yu et al
ATP5S	1.0873e-31	Up in blastoids	Epiblast	Yu et al
ASH2L	1.32843e-31	Up in embryo	Epiblast	Yu et al
P4HA1	1.60444e-31	Up in blastoids	Epiblast	Yu et al
RAB11A	1.91248e-31	Up in embryo	Epiblast	Yu et al
SRRM2	2.52141e-31	Up in blastoids	Epiblast	Yu et al
GART	2.93976e-31	Up in embryo	Epiblast	Yu et al
AHSA1	4.45578e-31	Up in embryo	Epiblast	Yu et al
COPS3	6.5164e-31	Up in embryo	Epiblast	Yu et al
UQCRHL	7.6159e-31	Up in blastoids	Epiblast	Yu et al
CLTA	1.31675e-30	Up in blastoids	Epiblast	Yu et al
GUK1	1.43972e-30	Up in blastoids	Epiblast	Yu et al
SIVA1	1.71831e-30	Up in blastoids	Epiblast	Yu et al
DDRGK1	1.72407e-30	Up in blastoids	Epiblast	Yu et al
AL355338.1	1.90674e-30	Up in blastoids	Epiblast	Yu et al
NELFE	2.40051e-30	Up in embryo	Epiblast	Yu et al
PCBP2	2.59153e-30	Up in blastoids	Epiblast	Yu et al
HNRNPD	2.83466e-30	Up in blastoids	Epiblast	Yu et al
ARL6IP4	2.86004e-30	Up in blastoids	Epiblast	Yu et al
DCTN5	3.39869e-30	Up in embryo	Epiblast	Yu et al
KIAA1143	3.40815e-30	Up in blastoids	Epiblast	Yu et al
WDR1	4.21461e-30	Up in embryo	Epiblast	Yu et al
PSMA7	5.13286e-30	Up in blastoids	Epiblast	Yu et al
HIST1H4C	5.28673e-30	Up in blastoids	Epiblast	Yu et al
UTF1	5.58531e-30	Up in blastoids	Epiblast	Yu et al
MEST	6.01605e-30	Up in embryo	Epiblast	Yu et al
PHB	7.35077e-30	Up in blastoids	Epiblast	Yu et al
UACA	9.12187e-30	Up in embryo	Epiblast	Yu et al
ATG5	1.04101e-29	Up in embryo	Epiblast	Yu et al
IARS	1.46261e-29	Up in embryo	Epiblast	Yu et al
PSMB1	1.48255e-29	Up in blastoids	Epiblast	Yu et al
ATP1A1	1.5845e-29	Up in embryo	Epiblast	Yu et al
BUB3	2.22385e-29	Up in embryo	Epiblast	Yu et al
NOL7	3.30729e-29	Up in blastoids	Epiblast	Yu et al
SOD1	4.22393e-29	Up in blastoids	Epiblast	Yu et al
TBC1D23	4.60921e-29	Up in embryo	Epiblast	Yu et al
ZDHHC4	5.19189e-29	Up in blastoids	Epiblast	Yu et al
NEAT1	6.86277e-29	Up in blastoids	Epiblast	Yu et al
CCDC84	8.36274e-29	Up in blastoids	Epiblast	Yu et al
ATP6V1F	1.01166e-28	Up in blastoids	Epiblast	Yu et al
DNTTIP2	1.02183e-28	Up in embryo	Epiblast	Yu et al
RAB7A	1.3059e-28	Up in embryo	Epiblast	Yu et al
TLN1	1.32548e-28	Up in blastoids	Epiblast	Yu et al
PIGX	1.71649e-28	Up in blastoids	Epiblast	Yu et al
POLR2I	1.71689e-28	Up in blastoids	Epiblast	Yu et al
SAMD1	2.2901e-28	Up in blastoids	Epiblast	Yu et al
LY6E	2.80377e-28	Up in blastoids	Epiblast	Yu et al
MRS2	3.3193e-28	Up in embryo	Epiblast	Yu et al
CKS1B	4.0558e-28	Up in blastoids	Epiblast	Yu et al
TUT4	4.72741e-28	Up in blastoids	Epiblast	Yu et al
C22orf39	5.87202e-28	Up in blastoids	Epiblast	Yu et al
SAE1	6.59739e-28	Up in embryo	Epiblast	Yu et al
CCNK	6.75159e-28	Up in blastoids	Epiblast	Yu et al
PGP	7.69538e-28	Up in blastoids	Epiblast	Yu et al
TBCA	8.37121e-28	Up in blastoids	Epiblast	Yu et al
ZNF738	9.27133e-28	Up in blastoids	Epiblast	Yu et al
MAT2A	1.04336e-27	Up in embryo	Epiblast	Yu et al
ZNF593	1.5096e-27	Up in blastoids	Epiblast	Yu et al
H2AFV	1.80381e-27	Up in blastoids	Epiblast	Yu et al
FBL	2.49118e-27	Up in blastoids	Epiblast	Yu et al
ATOX1	3.21821e-27	Up in blastoids	Epiblast	Yu et al
CTNNA1	4.55108e-27	Up in embryo	Epiblast	Yu et al
SSBP1	8.30985e-27	Up in blastoids	Epiblast	Yu et al
DDX3X	8.84143e-27	Up in embryo	Epiblast	Yu et al
TRMT112	9.57838e-27	Up in blastoids	Epiblast	Yu et al
PRPF19	9.88982e-27	Up in blastoids	Epiblast	Yu et al
UGP2	1.26315e-26	Up in embryo	Epiblast	Yu et al
SRSF9	1.27044e-26	Up in blastoids	Epiblast	Yu et al
ATP6V0E1	1.60124e-26	Up in blastoids	Epiblast	Yu et al
RNF5	1.75357e-26	Up in blastoids	Epiblast	Yu et al
NUCKS1	2.37338e-26	Up in blastoids	Epiblast	Yu et al
PRR13	3.31807e-26	Up in blastoids	Epiblast	Yu et al
CSTB	3.7419e-26	Up in blastoids	Epiblast	Yu et al
USP10	4.6019e-26	Up in embryo	Epiblast	Yu et al
RRM1	6.02567e-26	Up in embryo	Epiblast	Yu et al
SMCHD1	6.10074e-26	Up in blastoids	Epiblast	Yu et al
PIN4	7.1351e-26	Up in blastoids	Epiblast	Yu et al
BORCS5	8.07838e-26	Up in blastoids	Epiblast	Yu et al
MLF2	9.3095e-26	Up in blastoids	Epiblast	Yu et al
SRFBP1	1.16629e-25	Up in blastoids	Epiblast	Yu et al
NARF	1.99584e-25	Up in embryo	Epiblast	Yu et al
DPPA5	2.33164e-25	Up in blastoids	Epiblast	Yu et al
SVBP	2.36841e-25	Up in blastoids	Epiblast	Yu et al
SWI5	2.56383e-25	Up in blastoids	Epiblast	Yu et al
HMGB3	4.11843e-25	Up in blastoids	Epiblast	Yu et al
KLHDC2	5.48647e-25	Up in blastoids	Epiblast	Yu et al
CD9	8.52594e-25	Up in blastoids	Epiblast	Yu et al
NUDT16	1.05604e-24	Up in blastoids	Epiblast	Yu et al
CDK5	1.18309e-24	Up in blastoids	Epiblast	Yu et al
ERICH1	1.46372e-24	Up in blastoids	Epiblast	Yu et al
PNISR	1.5085e-24	Up in blastoids	Epiblast	Yu et al
LIMS1	1.51666e-24	Up in blastoids	Epiblast	Yu et al
TPM1	1.91484e-24	Up in blastoids	Epiblast	Yu et al
HNRNPK	2.47763e-24	Up in embryo	Epiblast	Yu et al
PSMB6	2.58166e-24	Up in blastoids	Epiblast	Yu et al
TNPO1	2.59102e-24	Up in embryo	Epiblast	Yu et al
SNAP29	4.62428e-24	Up in blastoids	Epiblast	Yu et al
SAMHD1	5.24105e-24	Up in embryo	Epiblast	Yu et al
NOLC1	6.26741e-24	Up in embryo	Epiblast	Yu et al
LSM5	6.51044e-24	Up in blastoids	Epiblast	Yu et al
TRAPPC2L	9.98074e-24	Up in blastoids	Epiblast	Yu et al
NARS	1.17719e-23	Up in embryo	Epiblast	Yu et al
H1FX	1.2872e-23	Up in blastoids	Epiblast	Yu et al
NOP58	1.49567e-23	Up in embryo	Epiblast	Yu et al
FAM32A	2.2423e-23	Up in embryo	Epiblast	Yu et al
SET	2.55754e-23	Up in blastoids	Epiblast	Yu et al
LSM3	3.45492e-23	Up in blastoids	Epiblast	Yu et al
VGLL4	4.45114e-23	Up in blastoids	Epiblast	Yu et al
UBC	5.18125e-23	Up in blastoids	Epiblast	Yu et al
ETFRF1	6.23902e-23	Up in blastoids	Epiblast	Yu et al
PPM1G	6.83573e-23	Up in blastoids	Epiblast	Yu et al
CEBPZOS	1.30137e-22	Up in blastoids	Epiblast	Yu et al
IGFBP2	1.56834e-22	Up in blastoids	Epiblast	Yu et al
DDA1	1.84404e-22	Up in blastoids	Epiblast	Yu et al
PDAP1	2.46061e-22	Up in blastoids	Epiblast	Yu et al
HIGD2A	3.63861e-22	Up in blastoids	Epiblast	Yu et al
HIGD1A	4.40303e-22	Up in embryo	Epiblast	Yu et al
BRD2	4.80148e-22	Up in embryo	Epiblast	Yu et al
CAPNS1	5.97364e-22	Up in blastoids	Epiblast	Yu et al
POLR2L	6.87716e-22	Up in blastoids	Epiblast	Yu et al
WBP4	1.04007e-21	Up in blastoids	Epiblast	Yu et al
SOCS1	1.15309e-21	Up in blastoids	Epiblast	Yu et al
COMMD6	1.32548e-21	Up in blastoids	Epiblast	Yu et al
TMBIM6	1.5432e-21	Up in embryo	Epiblast	Yu et al
GNB2	1.68198e-21	Up in blastoids	Epiblast	Yu et al
MT1H	5.43341e-21	Up in blastoids	Epiblast	Yu et al
DAD1	7.5032e-21	Up in blastoids	Epiblast	Yu et al
MALAT1	1.28319e-20	Up in blastoids	Epiblast	Yu et al
RBX1	1.55061e-20	Up in blastoids	Epiblast	Yu et al
CFAP97	1.58375e-20	Up in blastoids	Epiblast	Yu et al
ATP2A2	2.10411e-20	Up in blastoids	Epiblast	Yu et al
UXT	4.78126e-20	Up in blastoids	Epiblast	Yu et al
SCNN1A	5.70309e-20	Up in blastoids	Epiblast	Yu et al
RAB4A	6.26863e-20	Up in blastoids	Epiblast	Yu et al
CARM1	1.26819e-19	Up in blastoids	Epiblast	Yu et al
VASP	2.06905e-19	Up in blastoids	Epiblast	Yu et al
RWDD4	4.70192e-19	Up in blastoids	Epiblast	Yu et al
ZNRF1	4.90498e-19	Up in blastoids	Epiblast	Yu et al
CCNB1	5.19052e-19	Up in embryo	Epiblast	Yu et al
BTG1	5.76099e-19	Up in blastoids	Epiblast	Yu et al
RASGRP2	8.97174e-19	Up in blastoids	Epiblast	Yu et al
RTL8C	8.97618e-19	Up in blastoids	Epiblast	Yu et al
MRGBP	1.47095e-18	Up in blastoids	Epiblast	Yu et al
UBE2D2	1.69633e-18	Up in blastoids	Epiblast	Yu et al
PRDX3	2.59406e-18	Up in embryo	Epiblast	Yu et al
C17orf58	2.92959e-18	Up in blastoids	Epiblast	Yu et al
SWAP70	3.80227e-18	Up in blastoids	Epiblast	Yu et al
BAG1	4.10805e-18	Up in blastoids	Epiblast	Yu et al
ZNF207	8.40121e-18	Up in embryo	Epiblast	Yu et al
ARMC10	1.22295e-17	Up in blastoids	Epiblast	Yu et al
PCBD1	1.50291e-17	Up in blastoids	Epiblast	Yu et al
LARS	1.68423e-17	Up in blastoids	Epiblast	Yu et al
POLR2H	4.04558e-17	Up in blastoids	Epiblast	Yu et al
PSMD6	4.29633e-17	Up in embryo	Epiblast	Yu et al
CNTNAP2	4.96908e-17	Up in blastoids	Epiblast	Yu et al
DHFR	8.5974e-17	Up in blastoids	Epiblast	Yu et al
SRM	1.34792e-16	Up in blastoids	Epiblast	Yu et al
TMEM259	1.38085e-16	Up in blastoids	Epiblast	Yu et al
SNRPB	2.10102e-16	Up in blastoids	Epiblast	Yu et al
UQCR11	5.50021e-16	Up in blastoids	Epiblast	Yu et al
AP2A1	1.01848e-15	Up in blastoids	Epiblast	Yu et al
GOLM1	1.19655e-15	Up in blastoids	Epiblast	Yu et al
ZNF22	2.60365e-15	Up in blastoids	Epiblast	Yu et al
PLPP5	2.69001e-15	Up in blastoids	Epiblast	Yu et al
CCDC50	3.75497e-15	Up in blastoids	Epiblast	Yu et al
PRDX1	1.71555e-14	Up in blastoids	Epiblast	Yu et al
DNAJC1	2.57036e-14	Up in blastoids	Epiblast	Yu et al
NFKBIL1	1.61126e-13	Up in blastoids	Epiblast	Yu et al
SLC25A33	1.26747e-12	Up in blastoids	Epiblast	Yu et al
PYGB	4.69571e-12	Up in embryo	Epiblast	Yu et al
POLE4	1.1671e-11	Up in blastoids	Epiblast	Yu et al
FUS	3.96423e-07	Up in blastoids	Epiblast	Yu et al
F2RL1	4.31339e-05	Up in blastoids	Hypoblast	Yanagida et al
LIPH	5.32619e-05	Up in blastoids	Hypoblast	Yanagida et al
NAA11	5.68726e-05	Up in embryo	Hypoblast	Yanagida et al
OAZ1	5.93468e-05	Up in embryo	Hypoblast	Yanagida et al
APOA2	6.87586e-05	Up in embryo	Hypoblast	Yanagida et al
SCPEP1	7.66385e-05	Up in blastoids	Hypoblast	Yanagida et al
CDC37	9.00977e-05	Up in blastoids	Hypoblast	Yanagida et al
CTSC	0.000155531	Up in blastoids	Hypoblast	Yanagida et al
PLBD1	0.000166981	Up in blastoids	Hypoblast	Yanagida et al
NAA50	0.000172269	Up in embryo	Hypoblast	Yanagida et al
RBFOX2	0.000177047	Up in blastoids	Hypoblast	Yanagida et al
TUBB3	0.000294901	Up in blastoids	Hypoblast	Yanagida et al
XIST	0.000354946	Up in embryo	Hypoblast	Yanagida et al
A4GALT	0.00035776	Up in blastoids	Hypoblast	Yanagida et al
APOA1	0.000398015	Up in embryo	Hypoblast	Yanagida et al
RBFA	0.000438067	Up in blastoids	Hypoblast	Yanagida et al
UPP1	0.000470603	Up in blastoids	Hypoblast	Yanagida et al
ZRANB2	0.000503086	Up in embryo	Hypoblast	Yanagida et al
SLC1A5	0.000579282	Up in blastoids	Hypoblast	Yanagida et al
NID2	0.00058012	Up in embryo	Hypoblast	Yanagida et al
CTSE	0.00060801	Up in embryo	Hypoblast	Yanagida et al
EEF1G	0.000624147	Up in blastoids	Hypoblast	Yanagida et al
AK6	0.000638404	Up in blastoids	Hypoblast	Yanagida et al
SNRNP200	0.000678274	Up in blastoids	Hypoblast	Yanagida et al
CDH11	0.000865664	Up in embryo	Hypoblast	Yanagida et al
TMEM88	0.00105206	Up in embryo	Hypoblast	Yanagida et al
EIF4A3	0.0010834	Up in blastoids	Hypoblast	Yanagida et al
AC011453.1	0.00119448	Up in blastoids	Hypoblast	Yanagida et al
TM7SF3	0.00133222	Up in blastoids	Hypoblast	Yanagida et al
PIF1	0.00136975	Up in blastoids	Hypoblast	Yanagida et al
PPM1G	0.00138248	Up in blastoids	Hypoblast	Yanagida et al
YBX3	0.00154419	Up in blastoids	Hypoblast	Yanagida et al
GTSF1	0.00160902	Up in embryo	Hypoblast	Yanagida et al
KTI12	0.00166778	Up in blastoids	Hypoblast	Yanagida et al
FTSJ3	0.00172847	Up in embryo	Hypoblast	Yanagida et al
EIF3F	0.0017519	Up in blastoids	Hypoblast	Yanagida et al
RAB35	0.00179558	Up in embryo	Hypoblast	Yanagida et al
TOP1MT	0.00180257	Up in blastoids	Hypoblast	Yanagida et al
BAZ1B	0.0018197	Up in blastoids	Hypoblast	Yanagida et al
TKT	0.00216607	Up in blastoids	Hypoblast	Yanagida et al
WTAP	0.00245566	Up in blastoids	Hypoblast	Yanagida et al
SGTA	0.00247848	Up in embryo	Hypoblast	Yanagida et al
ACBD6	0.0026622	Up in blastoids	Hypoblast	Yanagida et al
ZDHHC20	0.00276508	Up in embryo	Hypoblast	Yanagida et al
DPP4	0.00292733	Up in embryo	Hypoblast	Yanagida et al
KIF22	0.0029584	Up in blastoids	Hypoblast	Yanagida et al
PPP1R14B	0.00301393	Up in blastoids	Hypoblast	Yanagida et al
ZHX1	0.00303545	Up in embryo	Hypoblast	Yanagida et al
SOX17	0.00353409	Up in blastoids	Hypoblast	Yanagida et al
STS	0.00390947	Up in embryo	Hypoblast	Yanagida et al
VBP1	0.00391733	Up in embryo	Hypoblast	Yanagida et al
AC106864.2	0.00400067	Up in blastoids	Hypoblast	Yanagida et al
NSUN5	0.00414219	Up in blastoids	Hypoblast	Yanagida et al
H2AFX	0.0043074	Up in blastoids	Hypoblast	Yanagida et al
HSBP1L1	0.00449145	Up in blastoids	Hypoblast	Yanagida et al
REPS1	0.00454998	Up in blastoids	Hypoblast	Yanagida et al
CDIPT	0.00482748	Up in blastoids	Hypoblast	Yanagida et al
PCYT2	0.00483361	Up in blastoids	Hypoblast	Yanagida et al
SLC47A1	0.00491416	Up in blastoids	Hypoblast	Yanagida et al
HAVCR1	0.00539177	Up in embryo	Hypoblast	Yanagida et al
FAM151A	0.00541931	Up in embryo	Hypoblast	Yanagida et al
GNB2	0.00551733	Up in blastoids	Hypoblast	Yanagida et al
SYCP3	0.00555158	Up in embryo	Hypoblast	Yanagida et al
EIF3H	0.00582289	Up in blastoids	Hypoblast	Yanagida et al
REV1	0.00584417	Up in blastoids	Hypoblast	Yanagida et al
DSG2	0.00623753	Up in blastoids	Hypoblast	Yanagida et al
SHROOM2	0.00632126	Up in blastoids	Hypoblast	Yanagida et al
B2M	0.00654932	Up in embryo	Hypoblast	Yanagida et al
LMBR1L	0.00662901	Up in blastoids	Hypoblast	Yanagida et al
ENO2	0.00730586	Up in embryo	Hypoblast	Yanagida et al
ZCCHC10	0.00742789	Up in embryo	Hypoblast	Yanagida et al
SDCBP	0.00816805	Up in blastoids	Hypoblast	Yanagida et al
NOA1	0.00863075	Up in blastoids	Hypoblast	Yanagida et al
CCT7	0.00870773	Up in blastoids	Hypoblast	Yanagida et al
TUBA1A	0.00909436	Up in blastoids	Hypoblast	Yanagida et al
RRM2	0.00911169	Up in embryo	Hypoblast	Yanagida et al
RAB15	0.00931852	Up in blastoids	Hypoblast	Yanagida et al
CD151	0.00949637	Up in blastoids	Hypoblast	Yanagida et al
ZNF432	0.00976898	Up in blastoids	Hypoblast	Yanagida et al
ABHD5	0.00993641	Up in embryo	Hypoblast	Yanagida et al
ST6GAL1	0.0103608	Up in blastoids	Hypoblast	Yanagida et al
MZT2A	0.0105442	Up in blastoids	Hypoblast	Yanagida et al
CCM2	0.0132739	Up in blastoids	Hypoblast	Yanagida et al
HNRNPA2B1	0.0139491	Up in blastoids	Hypoblast	Yanagida et al
COX7A2L	0.0146273	Up in embryo	Hypoblast	Yanagida et al
SRSF1	0.0159917	Up in embryo	Hypoblast	Yanagida et al
NFKB2	0.0165802	Up in blastoids	Hypoblast	Yanagida et al
PINK1	0.016677	Up in blastoids	Hypoblast	Yanagida et al
PHKA1	0.016741	Up in blastoids	Hypoblast	Yanagida et al
FGFR1	0.0171605	Up in blastoids	Hypoblast	Yanagida et al
PRKCSH	0.0179123	Up in blastoids	Hypoblast	Yanagida et al
RBMS1	0.0192645	Up in blastoids	Hypoblast	Yanagida et al
CPN1	0.0195204	Up in embryo	Hypoblast	Yanagida et al
LTBR	0.020169	Up in blastoids	Hypoblast	Yanagida et al
CLUH	0.0204932	Up in blastoids	Hypoblast	Yanagida et al
NADSYN1	0.0225359	Up in blastoids	Hypoblast	Yanagida et al
BOP1	0.0229317	Up in blastoids	Hypoblast	Yanagida et al
RPTOR	0.0229501	Up in blastoids	Hypoblast	Yanagida et al
RRP9	0.0230532	Up in blastoids	Hypoblast	Yanagida et al
WDR18	0.0242094	Up in embryo	Hypoblast	Yanagida et al
RFC1	0.0242657	Up in blastoids	Hypoblast	Yanagida et al
GAL	0.0243508	Up in blastoids	Hypoblast	Yanagida et al
HSPE1-MOB4	0.0259595	Up in blastoids	Hypoblast	Yanagida et al
THAP4	0.0272373	Up in blastoids	Hypoblast	Yanagida et al
PGD	0.0277755	Up in blastoids	Hypoblast	Yanagida et al
CEACAM6	0.0286503	Up in embryo	Hypoblast	Yanagida et al
SEPHS1	0.0309452	Up in blastoids	Hypoblast	Yanagida et al
TRIB3	0.032601	Up in blastoids	Hypoblast	Yanagida et al
MCM5	0.033521	Up in embryo	Hypoblast	Yanagida et al
STMN1	0.0340401	Up in blastoids	Hypoblast	Yanagida et al
SNRPA1	0.0356183	Up in blastoids	Hypoblast	Yanagida et al
MYBL2	0.038564	Up in blastoids	Hypoblast	Yanagida et al
MARS	0.0402114	Up in blastoids	Hypoblast	Yanagida et al
DPM2	0.0423696	Up in blastoids	Hypoblast	Yanagida et al
ZNF677	0.0424532	Up in blastoids	Hypoblast	Yanagida et al
HEBP2	0.0436663	Up in blastoids	Hypoblast	Yanagida et al
UBE2F	0.0472463	Up in blastoids	Hypoblast	Yanagida et al
CAPZA2	0.0473369	Up in embryo	Hypoblast	Yanagida et al
SMAD5	0.0474394	Up in embryo	Hypoblast	Yanagida et al
ATF1	0.0476574	Up in embryo	Hypoblast	Yanagida et al
DNAAF2	0.0485689	Up in blastoids	Hypoblast	Yanagida et al
FAM110A	2.85395e-49	Up in embryo	Hypoblast	Kagawa et al
PLEKHF1	1.30133e-45	Up in embryo	Hypoblast	Kagawa et al
TDRP	2.03979e-45	Up in embryo	Hypoblast	Kagawa et al
CCKBR	9.34888e-45	Up in embryo	Hypoblast	Kagawa et al
TACSTD2	1.00806e-44	Up in embryo	Hypoblast	Kagawa et al
USF1	1.0645e-44	Up in embryo	Hypoblast	Kagawa et al
SP6	1.37551e-43	Up in embryo	Hypoblast	Kagawa et al
ANXA11	1.10663e-42	Up in embryo	Hypoblast	Kagawa et al
LCMT1-AS2	1.49287e-42	Up in embryo	Hypoblast	Kagawa et al
STS	2.65957e-42	Up in embryo	Hypoblast	Kagawa et al
UNC119	8.25751e-42	Up in embryo	Hypoblast	Kagawa et al
NAA11	1.29695e-41	Up in embryo	Hypoblast	Kagawa et al
CYP19A1	1.45116e-41	Up in embryo	Hypoblast	Kagawa et al
GCM1	4.25194e-41	Up in embryo	Hypoblast	Kagawa et al
PRAMEF19	1.02614e-40	Up in embryo	Hypoblast	Kagawa et al
MRGPRX1	4.96579e-40	Up in embryo	Hypoblast	Kagawa et al
BCOR	5.07599e-40	Up in embryo	Hypoblast	Kagawa et al
TMUB1	1.08004e-39	Up in embryo	Hypoblast	Kagawa et al
NODAL	1.68036e-39	Up in embryo	Hypoblast	Kagawa et al
GPC3	1.93878e-39	Up in embryo	Hypoblast	Kagawa et al
TFEB	2.19849e-39	Up in embryo	Hypoblast	Kagawa et al
DOHH	3.37747e-39	Up in embryo	Hypoblast	Kagawa et al
SLC25A10	6.54928e-39	Up in embryo	Hypoblast	Kagawa et al
CD53	7.1945e-38	Up in embryo	Hypoblast	Kagawa et al
HAVCR1	9.15086e-38	Up in embryo	Hypoblast	Kagawa et al
CCND3	1.52364e-37	Up in embryo	Hypoblast	Kagawa et al
MIER2	2.5048e-37	Up in embryo	Hypoblast	Kagawa et al
LMNB1	4.81821e-37	Up in embryo	Hypoblast	Kagawa et al
G6PD	6.21027e-36	Up in embryo	Hypoblast	Kagawa et al
GATA3	9.4439e-36	Up in embryo	Hypoblast	Kagawa et al
DBN1	1.58989e-35	Up in embryo	Hypoblast	Kagawa et al
HDAC5	1.94762e-35	Up in embryo	Hypoblast	Kagawa et al
GATA2	4.83611e-35	Up in embryo	Hypoblast	Kagawa et al
BAIAP2	5.09986e-35	Up in embryo	Hypoblast	Kagawa et al
AC026464.4	1.13805e-34	Up in embryo	Hypoblast	Kagawa et al
SEPT9	1.27479e-34	Up in embryo	Hypoblast	Kagawa et al
PGF	1.39015e-34	Up in embryo	Hypoblast	Kagawa et al
DHX37	1.50173e-34	Up in embryo	Hypoblast	Kagawa et al
SRXN1	2.22036e-34	Up in embryo	Hypoblast	Kagawa et al
IP6K1	2.455e-34	Up in embryo	Hypoblast	Kagawa et al
RSAD1	6.44041e-34	Up in embryo	Hypoblast	Kagawa et al
LEFTY2	3.50579e-33	Up in embryo	Hypoblast	Kagawa et al
APEX2	8.57285e-33	Up in embryo	Hypoblast	Kagawa et al
P2RY6	1.21827e-32	Up in embryo	Hypoblast	Kagawa et al
CDK16	1.70391e-32	Up in embryo	Hypoblast	Kagawa et al
AC091959.3	2.15209e-32	Up in embryo	Hypoblast	Kagawa et al
KLC2	2.1661e-32	Up in embryo	Hypoblast	Kagawa et al
ALDH1A1	3.09493e-32	Up in embryo	Hypoblast	Kagawa et al
MBOAT7	3.53846e-32	Up in embryo	Hypoblast	Kagawa et al
CLPTM1	5.20874e-32	Up in embryo	Hypoblast	Kagawa et al
CKAP2L	5.41365e-32	Up in embryo	Hypoblast	Kagawa et al
RHBDD3	1.02643e-31	Up in embryo	Hypoblast	Kagawa et al
SIN3B	1.77625e-31	Up in embryo	Hypoblast	Kagawa et al
ETV4	5.91638e-31	Up in embryo	Hypoblast	Kagawa et al
ACADS	7.36206e-31	Up in embryo	Hypoblast	Kagawa et al
NOS2	1.02543e-30	Up in embryo	Hypoblast	Kagawa et al
SAP130	1.04821e-30	Up in embryo	Hypoblast	Kagawa et al
PHRF1	1.33075e-30	Up in embryo	Hypoblast	Kagawa et al
VANGL1	2.16892e-30	Up in embryo	Hypoblast	Kagawa et al
ABCB8	2.41324e-30	Up in embryo	Hypoblast	Kagawa et al
CGA	2.4499e-30	Up in embryo	Hypoblast	Kagawa et al
VPS18	2.94257e-30	Up in embryo	Hypoblast	Kagawa et al
NET1	3.38205e-30	Up in embryo	Hypoblast	Kagawa et al
TRIM32	3.50667e-30	Up in embryo	Hypoblast	Kagawa et al
TTC14	4.10442e-30	Up in embryo	Hypoblast	Kagawa et al
PRR5	5.70232e-30	Up in embryo	Hypoblast	Kagawa et al
TMEM115	1.18497e-29	Up in embryo	Hypoblast	Kagawa et al
PDLIM2	1.22709e-29	Up in embryo	Hypoblast	Kagawa et al
SH2D4A	1.80809e-29	Up in embryo	Hypoblast	Kagawa et al
PALLD	4.91084e-29	Up in embryo	Hypoblast	Kagawa et al
RPUSD1	2.27102e-28	Up in embryo	Hypoblast	Kagawa et al
CDC42SE1	2.55296e-28	Up in embryo	Hypoblast	Kagawa et al
SDC1	2.9295e-28	Up in embryo	Hypoblast	Kagawa et al
NOP14	3.22603e-28	Up in embryo	Hypoblast	Kagawa et al
EXO1	3.3151e-28	Up in embryo	Hypoblast	Kagawa et al
TRMT61A	6.908e-28	Up in embryo	Hypoblast	Kagawa et al
EDC4	1.48812e-27	Up in embryo	Hypoblast	Kagawa et al
GTSE1	1.51426e-27	Up in embryo	Hypoblast	Kagawa et al
MOGS	2.07158e-27	Up in embryo	Hypoblast	Kagawa et al
CIP2A	2.53675e-27	Up in embryo	Hypoblast	Kagawa et al
NFE2L3	3.35827e-27	Up in embryo	Hypoblast	Kagawa et al
CLSPN	4.84016e-27	Up in embryo	Hypoblast	Kagawa et al
GPATCH3	4.92744e-27	Up in embryo	Hypoblast	Kagawa et al
RAVER1	5.77473e-27	Up in embryo	Hypoblast	Kagawa et al
APH1A	6.38301e-27	Up in embryo	Hypoblast	Kagawa et al
ANXA1	1.2025e-26	Up in embryo	Hypoblast	Kagawa et al
PFKFB3	1.60366e-26	Up in embryo	Hypoblast	Kagawa et al
PPAN	2.4845e-26	Up in embryo	Hypoblast	Kagawa et al
FADD	3.04667e-26	Up in embryo	Hypoblast	Kagawa et al
GPT2	3.26698e-26	Up in embryo	Hypoblast	Kagawa et al
CTSF	3.89412e-26	Up in embryo	Hypoblast	Kagawa et al
DLX3	6.55201e-26	Up in embryo	Hypoblast	Kagawa et al
HABP2	8.27635e-26	Up in embryo	Hypoblast	Kagawa et al
KANSL3	1.14899e-25	Up in embryo	Hypoblast	Kagawa et al
TMED9	1.19593e-25	Up in embryo	Hypoblast	Kagawa et al
NOL6	2.18918e-25	Up in embryo	Hypoblast	Kagawa et al
FAAP100	2.21159e-25	Up in embryo	Hypoblast	Kagawa et al
MCAT	2.82504e-25	Up in embryo	Hypoblast	Kagawa et al
HSPB8	3.16524e-25	Up in embryo	Hypoblast	Kagawa et al
NFRKB	3.9893e-25	Up in embryo	Hypoblast	Kagawa et al
SPATA5L1	4.24133e-25	Up in embryo	Hypoblast	Kagawa et al
DPP3	5.75058e-25	Up in embryo	Hypoblast	Kagawa et al
PIM1	5.95521e-25	Up in embryo	Hypoblast	Kagawa et al
FOXH1	6.28935e-25	Up in embryo	Hypoblast	Kagawa et al
AMOTL2	7.55786e-25	Up in embryo	Hypoblast	Kagawa et al
GTSF1	1.10494e-24	Up in embryo	Hypoblast	Kagawa et al
TOP3B	1.33034e-24	Up in embryo	Hypoblast	Kagawa et al
GCNT3	1.4562e-24	Up in embryo	Hypoblast	Kagawa et al
MCM10	1.82458e-24	Up in embryo	Hypoblast	Kagawa et al
RBM10	2.04583e-24	Up in embryo	Hypoblast	Kagawa et al
NFS1	2.26208e-24	Up in embryo	Hypoblast	Kagawa et al
FHDC1	2.56955e-24	Up in embryo	Hypoblast	Kagawa et al
SMG5	3.6571e-24	Up in embryo	Hypoblast	Kagawa et al
[truncated: 6,335 more rows]

## Sheet:  Bla.vs.embryo.wp.GSEA.tsv
ID	setSize	enrichmentScore	NES	pvalue	p.adjust	lineages	publication
WP_PARKINUBIQUITIN_PROTEASOMAL_SYSTEM_PATHWAY	63	0.755067	1.90051	9.98598e-07	0.000502295	Epiblast	Yanagida et al
WP_BLOOD_CLOTTING_CASCADE	10	0.949497	1.75661	1.85045e-05	0.00375363	Epiblast	Yanagida et al
WP_MITOCHONDRIAL_COMPLEX_I_ASSEMBLY_MODEL_OXPHOS_SYSTEM	50	-0.686226	-1.95949	2.23875e-05	0.00375363	Epiblast	Yanagida et al
WP_METABOLIC_REPROGRAMMING_IN_COLON_CANCER	40	0.785572	1.83162	4.23807e-05	0.00532937	Epiblast	Yanagida et al
WP_ELECTRON_TRANSPORT_CHAIN_OXPHOS_SYSTEM_IN_MITOCHONDRIA	85	-0.563765	-1.795	8.54572e-05	0.00748816	Epiblast	Yanagida et al
WP_NONALCOHOLIC_FATTY_LIVER_DISEASE	135	-0.497643	-1.67711	8.9322e-05	0.00748816	Epiblast	Yanagida et al
WP_ARRHYTHMOGENIC_RIGHT_VENTRICULAR_CARDIOMYOPATHY	50	0.74422	1.81111	0.000113498	0.00815561	Epiblast	Yanagida et al
WP_OVERVIEW_OF_PROINFLAMMATORY_AND_PROFIBROTIC_MEDIATORS	23	-0.762498	-1.87091	0.000229194	0.0144105	Epiblast	Yanagida et al
WP_PATHOGENIC_ESCHERICHIA_COLI_INFECTION	48	0.72619	1.75269	0.000387019	0.02163	Epiblast	Yanagida et al
WP_ALZHEIMERS_DISEASE_AND_MIRNA_EFFECTS	224	0.538216	1.51833	0.000603798	0.028111	Epiblast	Yanagida et al
WP_ALZHEIMERS_DISEASE	222	0.540455	1.52451	0.000614754	0.028111	Epiblast	Yanagida et al
WP_PHOTODYNAMIC_THERAPYINDUCED_UNFOLDED_PROTEIN_RESPONSE	24	0.779891	1.6697	0.000907531	0.0380407	Epiblast	Yanagida et al
WP_ELECTRON_TRANSPORT_CHAIN_OXPHOS_SYSTEM_IN_MITOCHONDRIA	85	0.852798	1.97224	1e-10	2.5e-08	Epiblast	Kagawa et al
WP_NONALCOHOLIC_FATTY_LIVER_DISEASE	135	0.767809	1.81743	1e-10	2.5e-08	Epiblast	Kagawa et al
WP_OXIDATIVE_PHOSPHORYLATION	49	0.863302	1.90627	6.91895e-09	1.15316e-06	Epiblast	Kagawa et al
WP_MITOCHONDRIAL_COMPLEX_I_ASSEMBLY_MODEL_OXPHOS_SYSTEM	50	0.820906	1.81036	1.22498e-06	0.000153123	Epiblast	Kagawa et al
WP_ARRHYTHMOGENIC_RIGHT_VENTRICULAR_CARDIOMYOPATHY	47	-0.704444	-2.01095	2.06811e-05	0.00179289	Epiblast	Kagawa et al
WP_PROTEASOME_DEGRADATION	55	0.777469	1.73804	2.15147e-05	0.00179289	Epiblast	Kagawa et al
WP_TRANSLATION_FACTORS	50	0.770002	1.6981	0.000130645	0.00933176	Epiblast	Kagawa et al
WP_MITOCHONDRIAL_COMPLEX_IV_ASSEMBLY	32	0.811844	1.69414	0.000230971	0.0144357	Epiblast	Kagawa et al
WP_SELENIUM_MICRONUTRIENT_NETWORK	54	0.729532	1.62489	0.000525721	0.0292067	Epiblast	Kagawa et al
WP_ELECTRON_TRANSPORT_CHAIN_OXPHOS_SYSTEM_IN_MITOCHONDRIA	85	0.896291	2.05819	1e-10	2.5e-08	Epiblast	Yu et al
WP_NONALCOHOLIC_FATTY_LIVER_DISEASE	135	0.812415	1.93635	1e-10	2.5e-08	Epiblast	Yu et al
WP_OXIDATIVE_PHOSPHORYLATION	49	0.880096	1.93011	4.16653e-09	6.94422e-07	Epiblast	Yu et al
WP_MITOCHONDRIAL_COMPLEX_I_ASSEMBLY_MODEL_OXPHOS_SYSTEM	50	0.824216	1.81658	1.49628e-06	0.000187035	Epiblast	Yu et al
WP_COPPER_HOMEOSTASIS	47	0.81208	1.77133	1.14486e-05	0.00114486	Epiblast	Yu et al
WP_MITOCHONDRIAL_COMPLEX_IV_ASSEMBLY	32	0.850279	1.74967	5.43581e-05	0.00452984	Epiblast	Yu et al
WP_ZINC_HOMEOSTASIS	26	0.859073	1.71914	0.000184306	0.0131647	Epiblast	Yu et al
WP_TRANSLATION_FACTORS	49	0.796486	1.94284	2.26345e-07	0.000112946	Hypoblast	Yanagida et al
WP_OVERVIEW_OF_PROINFLAMMATORY_AND_PROFIBROTIC_MEDIATORS	20	0.874394	1.87951	1.40326e-05	0.00350114	Hypoblast	Yanagida et al
WP_FGF23_SIGNALING_IN_HYPOPHOSPHATEMIC_RICKETS_AND_RELATED_DISORDERS	11	0.922664	1.7142	5.84849e-05	0.009728	Hypoblast	Yanagida et al
WP_FAMILIAL_HYPERLIPIDEMIA_TYPE_1	12	-0.885148	-1.90212	0.000113094	0.0103104	Hypoblast	Yanagida et al
WP_METABOLIC_REPROGRAMMING_IN_COLON_CANCER	40	0.748417	1.76371	0.000118985	0.0103104	Hypoblast	Yanagida et al
WP_FAMILIAL_HYPERLIPIDEMIA_TYPE_5	11	-0.886998	-1.86234	0.000123973	0.0103104	Hypoblast	Yanagida et al
WP_FAMILIAL_HYPERLIPIDEMIA_TYPE_4	14	-0.845008	-1.8688	0.000199359	0.0142115	Hypoblast	Yanagida et al
WP_FAMILIAL_HYPERLIPIDEMIA_TYPE_2	12	-0.860351	-1.84883	0.000344854	0.0212029	Hypoblast	Yanagida et al
WP_NRF2_PATHWAY	90	0.616987	1.62869	0.000382417	0.0212029	Hypoblast	Yanagida et al
WP_MRNA_PROCESSING	124	0.576599	1.58871	0.000582674	0.0290754	Hypoblast	Yanagida et al
WP_MIRNA_TARGETS_IN_ECM_AND_MEMBRANE_RECEPTORS	12	0.863314	1.63877	0.000750389	0.0340404	Hypoblast	Yanagida et al
WP_PI3KAKT_SIGNALING_PATHWAY	211	0.52147	1.48889	0.000882298	0.0344321	Hypoblast	Yanagida et al
WP_NSP1_FROM_SARSCOV2_INHIBITS_TRANSLATION_INITIATION_IN_THE_HOST_CELL	16	0.834382	1.70575	0.000897029	0.0344321	Hypoblast	Yanagida et al
WP_PATHOGENIC_ESCHERICHIA_COLI_INFECTION	47	0.678674	1.64262	0.00103276	0.0368106	Hypoblast	Yanagida et al
WP_CELL_DIFFERENTIATION_EXPANDED_INDEX	13	-0.815807	-1.7926	0.00123601	0.0411181	Hypoblast	Yanagida et al
WP_AEROBIC_GLYCOLYSIS	11	0.865062	1.60718	0.0015557	0.0485185	Hypoblast	Yanagida et al
WP_ELECTRON_TRANSPORT_CHAIN_OXPHOS_SYSTEM_IN_MITOCHONDRIA	84	0.88074	2.10637	1e-10	1.65333e-08	Hypoblast	Kagawa et al
WP_NONALCOHOLIC_FATTY_LIVER_DISEASE	133	0.777933	1.93171	1e-10	1.65333e-08	Hypoblast	Kagawa et al
WP_OXIDATIVE_PHOSPHORYLATION	49	0.89063	2.00033	1e-10	1.65333e-08	Hypoblast	Kagawa et al
WP_SELENIUM_MICRONUTRIENT_NETWORK	58	0.803924	1.83741	1.65789e-07	1.77133e-05	Hypoblast	Kagawa et al
WP_MITOCHONDRIAL_COMPLEX_I_ASSEMBLY_MODEL_OXPHOS_SYSTEM	50	0.831026	1.86388	1.78562e-07	1.77133e-05	Hypoblast	Kagawa et al
WP_MITOCHONDRIAL_COMPLEX_IV_ASSEMBLY	32	0.847699	1.78629	6.46749e-06	0.000534646	Hypoblast	Kagawa et al
WP_ARRHYTHMOGENIC_RIGHT_VENTRICULAR_CARDIOMYOPATHY	46	-0.693784	-1.96064	2.56509e-05	0.00181755	Hypoblast	Kagawa et al
WP_TRANSLATION_FACTORS	50	0.753036	1.68896	0.000143039	0.00886843	Hypoblast	Kagawa et al
WP_VITAMIN_A_AND_CAROTENOID_METABOLISM	25	-0.766438	-1.89446	0.000165578	0.00912518	Hypoblast	Kagawa et al
WP_FOLATE_METABOLISM	45	0.75141	1.65814	0.000211216	0.0104763	Hypoblast	Kagawa et al
WP_TRYPTOPHAN_METABOLISM	29	-0.734657	-1.86195	0.000372493	0.016796	Hypoblast	Kagawa et al
WP_PRIMARY_FOCAL_SEGMENTAL_GLOMERULOSCLEROSIS_FSGS	54	-0.624844	-1.82193	0.000535456	0.0221322	Hypoblast	Kagawa et al
WP_NSP1_FROM_SARSCOV2_INHIBITS_TRANSLATION_INITIATION_IN_THE_HOST_CELL	17	0.855971	1.65156	0.00102813	0.0371685	Hypoblast	Kagawa et al
WP_AIRWAY_SMOOTH_MUSCLE_CELL_CONTRACTION	14	0.8748	1.62192	0.00104911	0.0371685	Hypoblast	Kagawa et al
WP_ELECTRON_TRANSPORT_CHAIN_OXPHOS_SYSTEM_IN_MITOCHONDRIA	84	0.867493	2.18834	1e-10	2.505e-08	Hypoblast	Yu et al
WP_NONALCOHOLIC_FATTY_LIVER_DISEASE	135	0.788038	2.10249	1e-10	2.505e-08	Hypoblast	Yu et al
WP_OXIDATIVE_PHOSPHORYLATION	49	0.861142	2.03106	1.05038e-08	1.75414e-06	Hypoblast	Yu et al
WP_MITOCHONDRIAL_COMPLEX_I_ASSEMBLY_MODEL_OXPHOS_SYSTEM	50	0.804166	1.90419	1.60944e-06	0.000201582	Hypoblast	Yu et al
WP_MITOCHONDRIAL_COMPLEX_IV_ASSEMBLY	32	0.854271	1.91068	3.12769e-06	0.000313395	Hypoblast	Yu et al
WP_TCA_CYCLE_AND_DEFICIENCY_OF_PYRUVATE_DEHYDROGENASE_COMPLEX_PDHC	15	-0.8961	-1.95809	1.46638e-05	0.00122442	Hypoblast	Yu et al
WP_PARKINUBIQUITIN_PROTEASOMAL_SYSTEM_PATHWAY	64	-0.63194	-1.92518	2.98155e-05	0.00213394	Hypoblast	Yu et al
WP_BURN_WOUND_HEALING	52	0.746411	1.77921	7.64943e-05	0.00479046	Hypoblast	Yu et al
WP_CHOLESTEROL_METABOLISM_WITH_BLOCH_AND_KANDUTSCHRUSSELL_PATHWAYS	42	-0.665122	-1.8611	0.000284374	0.0158302	Hypoblast	Yu et al
WP_MITOCHONDRIAL_COMPLEX_I_ASSEMBLY_MODEL_OXPHOS_SYSTEM	50	-0.746047	-2.12845	1.71993e-07	8.19806e-05	TE	Yanagida et al
WP_PEPTIDE_GPCRS	15	0.952518	1.91254	3.38763e-07	8.19806e-05	TE	Yanagida et al
WP_ELECTRON_TRANSPORT_CHAIN_OXPHOS_SYSTEM_IN_MITOCHONDRIA	84	-0.646176	-2.01542	7.65953e-07	0.000123574	TE	Yanagida et al
WP_GPCRS_CLASS_A_RHODOPSINLIKE	50	0.790802	1.93281	1.02345e-06	0.000123838	TE	Yanagida et al
WP_PRIMARY_FOCAL_SEGMENTAL_GLOMERULOSCLEROSIS_FSGS	52	0.776209	1.90949	4.12477e-06	0.000399278	TE	Yanagida et al
WP_NONALCOHOLIC_FATTY_LIVER_DISEASE	134	-0.539723	-1.76383	8.4101e-06	0.000678415	TE	Yanagida et al
WP_FOCAL_ADHESION	140	0.623658	1.71451	3.5698e-05	0.00246826	TE	Yanagida et al
WP_ARRHYTHMOGENIC_RIGHT_VENTRICULAR_CARDIOMYOPATHY	40	0.78106	1.85099	4.75641e-05	0.00287763	TE	Yanagida et al
WP_GPCRS_OTHER	21	0.834075	1.7842	0.000250788	0.0134868	TE	Yanagida et al
WP_FOCAL_ADHESION_PI3KAKTMTORSIGNALING_PATHWAY	193	0.546743	1.54656	0.000283147	0.0137043	TE	Yanagida et al
WP_STRIATED_MUSCLE_CONTRACTION_PATHWAY	23	0.824635	1.79504	0.00044769	0.0162721	TE	Yanagida et al
WP_NRF2_PATHWAY	88	0.647957	1.71401	0.000456731	0.0162721	TE	Yanagida et al
WP_CLEAR_CELL_RENAL_CELL_CARCINOMA_PATHWAYS	63	0.683904	1.73418	0.000460418	0.0162721	TE	Yanagida et al
WP_FERROPTOSIS	54	0.70266	1.73769	0.00047068	0.0162721	TE	Yanagida et al
WP_NUCLEAR_RECEPTORS_METAPATHWAY	200	0.547056	1.54875	0.000588633	0.0180718	TE	Yanagida et al
WP_METABOLIC_REPROGRAMMING_IN_COLON_CANCER	40	0.735585	1.74322	0.000597415	0.0180718	TE	Yanagida et al
WP_OMEGA9_FATTY_ACID_SYNTHESIS	13	0.881246	1.72361	0.000856615	0.0243883	TE	Yanagida et al
WP_OXIDATIVE_PHOSPHORYLATION	49	-0.63069	-1.79295	0.000935109	0.025144	TE	Yanagida et al
WP_PHOTODYNAMIC_THERAPYINDUCED_UNFOLDED_PROTEIN_RESPONSE	24	0.798732	1.75207	0.00101324	0.0258109	TE	Yanagida et al
WP_TRANSSULFURATION_AND_ONECARBON_METABOLISM	29	0.76717	1.71956	0.00133467	0.0317851	TE	Yanagida et al
WP_ANGIOPOIETINLIKE_PROTEIN_8_REGULATORY_PATHWAY	99	0.585727	1.56509	0.0013791	0.0317851	TE	Yanagida et al
WP_PARKINUBIQUITIN_PROTEASOMAL_SYSTEM_PATHWAY	63	0.661743	1.67799	0.00158893	0.0349565	TE	Yanagida et al
WP_PATHOGENIC_ESCHERICHIA_COLI_INFECTION	47	0.689996	1.67033	0.00169789	0.0357294	TE	Yanagida et al
WP_ELECTRON_TRANSPORT_CHAIN_OXPHOS_SYSTEM_IN_MITOCHONDRIA	84	0.851919	2.12309	1e-10	2.415e-08	TE	Kagawa et al
WP_NONALCOHOLIC_FATTY_LIVER_DISEASE	131	0.777763	2.01876	1e-10	2.415e-08	TE	Kagawa et al
WP_OXIDATIVE_PHOSPHORYLATION	49	0.856999	2.01404	5.02689e-09	8.0933e-07	TE	Kagawa et al
WP_MITOCHONDRIAL_COMPLEX_I_ASSEMBLY_MODEL_OXPHOS_SYSTEM	50	0.816549	1.9276	2.17934e-07	2.63155e-05	TE	Kagawa et al
WP_PROTEASOME_DEGRADATION	54	0.806929	1.91913	4.90916e-07	4.74225e-05	TE	Kagawa et al
WP_MITOCHONDRIAL_COMPLEX_IV_ASSEMBLY	32	0.841675	1.83958	1.87511e-05	0.00150946	TE	Kagawa et al
WP_MYOMETRIAL_RELAXATION_AND_CONTRACTION_PATHWAYS	99	0.668948	1.67867	0.000121411	0.00837737	TE	Kagawa et al
WP_RENINANGIOTENSINALDOSTERONE_SYSTEM_RAAS	24	0.848688	1.77579	0.000175211	0.0105784	TE	Kagawa et al
WP_MRNA_PROCESSING	125	0.609439	1.5757	0.000677774	0.0363739	TE	Kagawa et al
WP_PREIMPLANTATION_EMBRYO	37	-0.687768	-1.79738	0.000867487	0.0380007	TE	Kagawa et al
WP_ENDOCHONDRAL_OSSIFICATION	41	0.732907	1.67386	0.000944117	0.0380007	TE	Kagawa et al
WP_ENDOCHONDRAL_OSSIFICATION_WITH_SKELETAL_DYSPLASIAS	41	0.732907	1.67386	0.000944117	0.0380007	TE	Kagawa et al
WP_ELECTRON_TRANSPORT_CHAIN_OXPHOS_SYSTEM_IN_MITOCHONDRIA	84	0.841028	2.13076	1e-10	2.415e-08	TE	Yu et al
WP_NONALCOHOLIC_FATTY_LIVER_DISEASE	133	0.767942	2.01949	1e-10	2.415e-08	TE	Yu et al
WP_OXIDATIVE_PHOSPHORYLATION	49	0.825847	1.93993	3.50328e-07	5.64028e-05	TE	Yu et al
WP_MITOCHONDRIAL_COMPLEX_I_ASSEMBLY_MODEL_OXPHOS_SYSTEM	50	0.799313	1.88647	4.57906e-06	0.000552922	TE	Yu et al
WP_MITOCHONDRIAL_COMPLEX_IV_ASSEMBLY	32	0.837159	1.84811	1.4986e-05	0.00144765	TE	Yu et al
WP_CHOLESTEROL_METABOLISM_WITH_BLOCH_AND_KANDUTSCHRUSSELL_PATHWAYS	43	-0.699342	-1.84554	0.000313472	0.0249704	TE	Yu et al
WP_RAS_SIGNALING	128	0.604456	1.58613	0.000361891	0.0249704	TE	Yu et al
WP_BURN_WOUND_HEALING	48	0.738565	1.73335	0.000496243	0.0299607	TE	Yu et al
