# Supplementary material for: A comprehensive human embryo reference tool using single-cell RNA-sequencing data
Source: Nat Methods. 2024 Nov 14;22(1):193–206. doi: 10.1038/s41592-024-02493-2 (PMC11725501; doi:10.1038/s41592-024-02493-2)
Supplement: Supplementary file 12 — Statistical source data. [file 41592_2024_2493_MOESM12_ESM.xls]

## Sheet:  fig.1a_c_extended_1a_f
cell	UMAP_1	UMAP_2	devTime	seurat_cluster	annotation	sub_annotation	paper
Yan_SRR491011	5.40416	-5.11466	E6	C8	TE	TE	Yan et al
Yan_SRR491012	6.73175	-4.16652	E6	C24	TE	TE	Yan et al
Yan_SRR491013	5.53539	-4.99047	E6	C8	TE	TE	Yan et al
Yan_SRR491014	5.22199	-5.14567	E6	C8	TE	TE	Yan et al
Yan_SRR491015	5.08071	-5.36874	E6	C8	TE	TE	Yan et al
Yan_SRR491016	5.43119	-5.12736	E6	C8	TE	TE	Yan et al
Yan_SRR491017	5.05244	-5.23436	E6	C8	TE	TE	Yan et al
Yan_SRR491018	5.26476	-5.28947	E6	C8	TE	TE	Yan et al
Yan_SRR491019	4.95412	-4.96826	E6	C8	TE	TE	Yan et al
Yan_SRR491020	5.74734	-4.82738	E6	C8	TE	TE	Yan et al
Yan_SRR491022	-1.6249	-2.66651	E6	C1	Epiblast	Early_EPI	Yan et al
Yan_SRR491023	-0.972597	-2.69	E6	C1	Epiblast	Early_EPI	Yan et al
Yan_SRR491024	5.77356	-3.66343	E6	C8	TE	TE	Yan et al
Yan_SRR491025	6.21261	-4.08861	E6	C8	TE	TE	Yan et al
Yan_SRR491026	5.83494	-3.28575	E6	C6	TE	TE	Yan et al
Yan_SRR491027	5.98643	-3.79929	E6	C8	TE	TE	Yan et al
Yan_SRR491028	0.47332	-0.105138	E6	C22	Hypoblast	Early_Hypoblast	Yan et al
Yan_SRR491029	5.96715	-3.97944	E6	C8	TE	TE	Yan et al
Yan_SRR491030	5.72748	-3.18348	E6	C4	TE	TE	Yan et al
Yan_SRR491032	0.430948	-0.283294	E6	C22	Hypoblast	Early_Hypoblast	Yan et al
Yan_SRR491033	7.41963	-1.77347	E6	C3	TE	TE	Yan et al
Yan_SRR491034	-1.59163	-2.90239	E6	C1	Epiblast	Early_EPI	Yan et al
Yan_SRR491035	-1.95826	-2.7188	E6	C1	Epiblast	Early_EPI	Yan et al
Yan_SRR491036	8.24048	-2.19654	E6	C3	TE	TE	Yan et al
Yan_SRR491037	7.65416	-2.78113	E6	C6	TE	TE	Yan et al
Yan_SRR491038	7.62051	-2.61536	E6	C6	TE	TE	Yan et al
Yan_SRR445722	-2.90142	-13.3651	Zygote	C29	Zygote	Zygote	Yan et al
Yan_SRR445724	-2.98636	-13.27	E1	C29	2-4 cell	2-4 cell	Yan et al
Yan_SRR445725	-3.00008	-13.2527	E1	C29	2-4 cell	2-4 cell	Yan et al
Yan_SRR445726	-2.99681	-13.258	E1	C29	2-4 cell	2-4 cell	Yan et al
Yan_SRR445727	-3.00458	-13.2535	E1	C29	2-4 cell	2-4 cell	Yan et al
Yan_SRR445728	-2.96354	-13.2949	E1	C29	2-4 cell	2-4 cell	Yan et al
Yan_SRR445729	-2.99844	-13.2454	E1	C29	2-4 cell	2-4 cell	Yan et al
Yan_SRR490961	-3.34087	-12.7584	E2	C29	2-4 cell	2-4 cell	Yan et al
Yan_SRR490962	-3.39258	-12.7493	E2	C29	2-4 cell	2-4 cell	Yan et al
Yan_SRR490963	-3.35052	-12.7514	E2	C29	2-4 cell	2-4 cell	Yan et al
Yan_SRR490964	-3.36929	-12.815	E2	C29	2-4 cell	2-4 cell	Yan et al
Yan_SRR490965	-3.4169	-12.554	E2	C29	2-4 cell	2-4 cell	Yan et al
Yan_SRR490966	-3.29859	-12.8256	E2	C29	2-4 cell	2-4 cell	Yan et al
Yan_SRR490967	-3.37867	-12.6045	E2	C29	2-4 cell	2-4 cell	Yan et al
Yan_SRR490968	-3.31537	-12.7739	E2	C29	2-4 cell	2-4 cell	Yan et al
Yan_SRR490969	-3.3321	-12.776	E2	C29	2-4 cell	2-4 cell	Yan et al
Yan_SRR490970	-3.33583	-12.7874	E2	C29	2-4 cell	2-4 cell	Yan et al
Yan_SRR490971	-3.32954	-12.7372	E2	C29	2-4 cell	2-4 cell	Yan et al
Yan_SRR490972	-3.36343	-12.7943	E2	C29	2-4 cell	2-4 cell	Yan et al
Yan_SRR490973	-3.7028	-9.43704	E3	C18	8 cell	8 cell	Yan et al
Yan_SRR490974	-3.64481	-9.52517	E3	C18	8 cell	8 cell	Yan et al
Yan_SRR490975	-3.60776	-9.48568	E3	C18	8 cell	8 cell	Yan et al
Yan_SRR490976	-3.59432	-9.36399	E3	C18	8 cell	8 cell	Yan et al
Yan_SRR490977	-3.64924	-9.45295	E3	C18	8 cell	8 cell	Yan et al
Yan_SRR490978	-3.685	-9.39419	E3	C18	8 cell	8 cell	Yan et al
Yan_SRR490979	-3.60514	-9.40539	E3	C18	8 cell	8 cell	Yan et al
Yan_SRR490980	-3.66034	-9.45856	E3	C18	8 cell	8 cell	Yan et al
Yan_SRR490981	-3.66167	-11.7245	E3	C18	8 cell	8 cell	Yan et al
Yan_SRR490982	-3.64708	-11.6461	E3	C18	8 cell	8 cell	Yan et al
Yan_SRR490983	-3.61537	-11.7317	E3	C18	8 cell	8 cell	Yan et al
Yan_SRR490984	-3.60695	-11.648	E3	C18	8 cell	8 cell	Yan et al
Yan_SRR490985	-3.60024	-10.2589	E3	C18	8 cell	8 cell	Yan et al
Yan_SRR490986	-3.595	-10.1719	E3	C18	8 cell	8 cell	Yan et al
Yan_SRR490987	-3.50672	-10.0483	E3	C18	8 cell	8 cell	Yan et al
Yan_SRR490988	-3.61221	-10.4522	E3	C18	8 cell	8 cell	Yan et al
Yan_SRR490989	-3.58691	-10.2161	E3	C18	8 cell	8 cell	Yan et al
Yan_SRR490990	-3.59545	-10.0932	E3	C18	8 cell	8 cell	Yan et al
Yan_SRR490991	-3.59958	-10.2101	E3	C18	8 cell	8 cell	Yan et al
Yan_SRR490992	-3.57184	-9.94955	E3	C18	8 cell	8 cell	Yan et al
Yan_SRR490994	-2.9896	-7.81616	E4	C5	Morula	Morula	Yan et al
Yan_SRR490996	-2.72779	-8.11152	E4	C5	Morula	Morula	Yan et al
Yan_SRR490997	-3.0347	-7.74355	E4	C5	Morula	Morula	Yan et al
Yan_SRR490998	-3.04002	-7.77812	E4	C5	Morula	Morula	Yan et al
Yan_SRR491001	-3.29731	-7.6709	E4	C5	Morula	Morula	Yan et al
Yan_SRR491002	-3.12821	-7.53486	E4	C5	Morula	Morula	Yan et al
Yan_SRR491003	-3.45422	-7.8469	E4	C5	Morula	Morula	Yan et al
Yan_SRR491004	-3.47439	-7.73108	E4	C5	Morula	Morula	Yan et al
Yan_SRR491005	-3.21037	-7.55247	E4	C5	Morula	Morula	Yan et al
Yan_SRR491006	-3.47127	-7.92231	E4	C5	Morula	Morula	Yan et al
Yan_SRR491007	-3.49042	-7.67131	E4	C5	Morula	Morula	Yan et al
Yan_SRR491008	-3.11572	-7.59151	E4	C5	Morula	Morula	Yan et al
Yan_SRR491009	5.46301	-5.31061	E6	C8	TE	TE	Yan et al
Yan_SRR491010	5.38291	-5.25135	E6	C8	TE	TE	Yan et al
Yan_SRR445721	-3.00021	-13.2529	Zygote	C29	Zygote	Zygote	Yan et al
Meis_B11C3	0.304646	-4.39574	E5	C14	Epiblast	Early_EPI	Meistermann et al
Meis_B11C4	2.79004	-5.62399	E5	C21	Prelineage	Prelineage	Meistermann et al
Meis_B11C7	0.547744	-4.82734	E5	C14	Prelineage	Prelineage	Meistermann et al
Meis_B11C8	0.627398	-4.94699	E5	C14	Epiblast	Early_EPI	Meistermann et al
Meis_B11C9	0.314077	-4.31375	E5	C14	Epiblast	Early_EPI	Meistermann et al
Meis_B11C11	3.4295	-5.52698	E5	C21	Prelineage	Prelineage	Meistermann et al
Meis_B11C12	3.18679	-5.63089	E5	C21	Prelineage	Prelineage	Meistermann et al
Meis_B11C13	5.53284	-5.05647	E5	C8	TE	TE	Meistermann et al
Meis_B11C15	5.52311	-4.90665	E5	C8	TE	TE	Meistermann et al
Meis_B11C16	2.56148	-5.39102	E5	C21	Prelineage	Prelineage	Meistermann et al
Meis_B11C18	4.99715	-5.18411	E5	C8	TE	TE	Meistermann et al
Meis_B13C1	4.56508	-4.90008	E6	C21	TE	TE	Meistermann et al
Meis_B13C2	-0.583071	-2.83026	E6	C1	Epiblast	Early_EPI	Meistermann et al
Meis_B13C3	-1.00297	-2.609	E6	C1	Epiblast	Early_EPI	Meistermann et al
Meis_B13C4	-0.922952	-2.62119	E6	C1	Epiblast	Early_EPI	Meistermann et al
Meis_B13C5	4.98781	-5.25413	E6	C8	TE	TE	Meistermann et al
Meis_B13C6	5.11592	-5.08463	E6	C8	TE	TE	Meistermann et al
Meis_B13C7	4.93385	-5.3364	E6	C8	TE	TE	Meistermann et al
Meis_B13C8	5.14878	-4.79787	E6	C8	TE	TE	Meistermann et al
Meis_B13C9	5.25648	-5.11985	E6	C8	TE	TE	Meistermann et al
Meis_B13C10	5.19367	-5.28522	E6	C8	TE	TE	Meistermann et al
Meis_B13C11	3.7081	-5.51888	E6	C21	TE	TE	Meistermann et al
Meis_B18C3	5.21565	-4.83456	E6	C21	TE	TE	Meistermann et al
Meis_B18C4	7.7338	-0.673813	E6	C3	TE	TE	Meistermann et al
Meis_B18C5	5.64668	-3.33038	E6	C6	TE	TE	Meistermann et al
Meis_B28C5	-0.180255	-3.40839	E6	C1	Epiblast	Early_EPI	Meistermann et al
Meis_B28C8	-0.684817	-3.03884	E6	C1	Epiblast	Early_EPI	Meistermann et al
Meis_B24C3	-1.22283	-2.4376	E6	C1	Epiblast	Early_EPI	Meistermann et al
Meis_B24C4	5.92531	-4.59544	E6	C8	TE	TE	Meistermann et al
Meis_B24C6	5.75388	-4.46124	E6	C8	TE	TE	Meistermann et al
Meis_B24C7	-1.47621	-2.44051	E6	C1	Epiblast	Early_EPI	Meistermann et al
Meis_B24C8	-1.73824	-2.51258	E6	C1	Epiblast	Early_EPI	Meistermann et al
Meis_B24C10	-1.60935	-2.56079	E6	C1	Epiblast	Early_EPI	Meistermann et al
Meis_B24C11	-1.6993	-2.4388	E6	C1	Epiblast	Early_EPI	Meistermann et al
Meis_B26C2	-1.18687	-3.01539	E6	C1	Epiblast	Early_EPI	Meistermann et al
Meis_B26C3	-1.313	-3.07504	E6	C1	Epiblast	Early_EPI	Meistermann et al
Meis_B26C4	-1.30802	-3.16895	E6	C1	Epiblast	Early_EPI	Meistermann et al
Meis_B26C5	5.875	-3.91475	E6	C8	TE	TE	Meistermann et al
Meis_B26C6	-1.40142	-3.04069	E6	C1	Epiblast	Early_EPI	Meistermann et al
Meis_B26C7	5.90903	-3.75603	E6	C8	TE	TE	Meistermann et al
Meis_B26C9	-1.37741	-3.15049	E6	C1	Epiblast	Early_EPI	Meistermann et al
Meis_B26C10	-1.35335	-3.15495	E6	C1	Epiblast	Early_EPI	Meistermann et al
Meis_B26C14	5.98998	-3.76373	E6	C8	TE	TE	Meistermann et al
Meis_B26C15	6.10289	-3.66451	E6	C8	TE	TE	Meistermann et al
Meis_B20C2	6.61432	-0.15128	E6	C4	TE	TE	Meistermann et al
Meis_B20C3	7.01842	-0.177238	E6	C3	TE	TE	Meistermann et al
Meis_B20C4	0.154414	-1.24657	E6	C1	Epiblast	Early_EPI	Meistermann et al
Meis_B20C5	7.979	-1.48747	E6	C3	TE	TE	Meistermann et al
Meis_B20C6	0.395174	-0.323432	E6	C22	Hypoblast	Early_Hypoblast	Meistermann et al
Meis_B20C7	-2.11148	-2.66833	E6	C1	Epiblast	Early_EPI	Meistermann et al
Meis_B20C8	-1.96327	-2.8262	E6	C1	Epiblast	Early_EPI	Meistermann et al
Meis_B20C10	6.60194	-0.265742	E6	C4	TE	TE	Meistermann et al
Meis_B20C11	7.41981	-1.26576	E6	C3	TE	TE	Meistermann et al
Meis_B22C1	5.58086	-5.23379	E5	C8	TE	TE	Meistermann et al
Meis_B22C2	5.1109	-5.36616	E5	C8	TE	TE	Meistermann et al
Meis_B22C3	5.2724	-5.23132	E5	C8	TE	TE	Meistermann et al
Meis_B22C4	5.60898	-4.94674	E5	C8	TE	TE	Meistermann et al
Meis_B22C6	5.48145	-5.1109	E5	C8	TE	TE	Meistermann et al
Meis_B22C12	6.34339	-4.35888	E5	C8	TE	TE	Meistermann et al
Meis_B22C14	6.1992	-4.35083	E5	C8	TE	TE	Meistermann et al
Meis_M30C10	-3.38749	-8.49049	E4	C5	Morula	Morula	Meistermann et al
Meis_M30C11	-3.46814	-8.43865	E4	C18	Morula	Morula	Meistermann et al
Meis_M31C01	-3.57349	-8.36976	E4	C5	Morula	Morula	Meistermann et al
Meis_M31C11	-3.58255	-8.45746	E4	C5	Morula	Morula	Meistermann et al
Meis_M31C13	-3.49483	-8.61438	E4	C18	Morula	Morula	Meistermann et al
Meis_M34C04	-3.18303	-8.51522	E4	C18	Morula	Morula	Meistermann et al
Meis_M42C02	-2.56875	-8.17551	E5	C5	Morula	Morula	Meistermann et al
Meis_M37C02	-3.3342	-7.98008	E4	C5	Morula	Morula	Meistermann et al
Meis_M37C04	-3.59916	-8.41103	E4	C5	Morula	Morula	Meistermann et al
Meis_M37C06	-3.30638	-7.59043	E4	C5	Morula	Morula	Meistermann et al
Meis_M37C13	-3.46507	-8.26591	E4	C5	Morula	Morula	Meistermann et al
Meis_M37C14	-3.43038	-8.09507	E4	C5	Morula	Morula	Meistermann et al
Meis_M39C02	-2.60325	-7.74525	E4	C5	Morula	Morula	Meistermann et al
Meis_M39C03	-2.85916	-8.18648	E4	C5	Morula	Morula	Meistermann et al
Meis_M39C04	-2.8494	-7.83763	E4	C5	Morula	Morula	Meistermann et al
Meis_M39C05	-3.55159	-10.1315	E4	C18	Morula	Morula	Meistermann et al
Meis_M39C06	-3.21593	-7.9034	E4	C5	Morula	Morula	Meistermann et al
Meis_M39C07	-2.7663	-8.03038	E4	C5	Morula	Morula	Meistermann et al
Meis_M39C08	-2.61414	-7.61852	E4	C5	Morula	Morula	Meistermann et al
Meis_B38C01	8.10758	-2.31918	E6	C3	TE	TE	Meistermann et al
Meis_B38C02	8.2695	-2.20905	E6	C3	TE	TE	Meistermann et al
Meis_B38C03	7.77098	-2.57489	E6	C6	TE	TE	Meistermann et al
Meis_B38C05	7.82271	-2.64909	E6	C6	TE	TE	Meistermann et al
Meis_B38C06	8.40764	-2.09062	E6	C3	TE	TE	Meistermann et al
Meis_B38C07	8.30952	-2.17234	E6	C3	TE	TE	Meistermann et al
Meis_B38C09	8.3059	-2.07206	E6	C3	TE	TE	Meistermann et al
Meis_B38C10	7.49538	-2.52606	E6	C6	TE	TE	Meistermann et al
Meis_B38C14	7.21634	-2.79311	E6	C24	TE	TE	Meistermann et al
Meis_B38C15	7.17465	-3.5443	E6	C24	TE	TE	Meistermann et al
Meis_B38C18	6.32076	-3.06455	E6	C6	TE	TE	Meistermann et al
Meis_B41T05	5.54252	-5.05452	E6	C8	TE	TE	Meistermann et al
Meis_B41T06	4.73873	-5.32997	E6	C8	TE	TE	Meistermann et al
Meis_B41T11	5.32085	-5.20586	E6	C8	TE	TE	Meistermann et al
Meis_M42C03	-1.18528	-7.17695	E5	C5	Prelineage	Prelineage	Meistermann et al
Meis_M42C04	-1.75505	-7.81895	E5	C5	Morula	Morula	Meistermann et al
Meis_M42C05	-2.44872	-8.19815	E5	C5	Morula	Morula	Meistermann et al
Meis_M42C06	-2.03861	-7.89549	E5	C5	Morula	Morula	Meistermann et al
Meis_M42C07	-2.30066	-8.06972	E5	C5	Morula	Morula	Meistermann et al
Meis_M42C08	-1.15758	-7.25368	E5	C5	Prelineage	Prelineage	Meistermann et al
Meis_M42C09	-1.94537	-7.99617	E5	C5	Morula	Morula	Meistermann et al
Meis_M42C10	-1.43387	-7.47307	E5	C5	Prelineage	Prelineage	Meistermann et al
Meis_M42C11	-1.68155	-7.77959	E5	C5	Morula	Morula	Meistermann et al
Meis_B48C01	-1.51661	-2.9413	E6	C1	Epiblast	Early_EPI	Meistermann et al
Meis_B48C02	-0.271005	-2.33913	E6	C1	Epiblast	Early_EPI	Meistermann et al
Meis_B48C04	0.0874864	-1.58103	E6	C1	Hypoblast	Early_Hypoblast	Meistermann et al
Meis_B48C05	-0.332712	-2.42303	E6	C1	Epiblast	Early_EPI	Meistermann et al
Meis_B48C06	-0.553519	-2.36926	E6	C1	Epiblast	Early_EPI	Meistermann et al
Meis_B48C07	5.53564	-4.79093	E6	C8	TE	TE	Meistermann et al
Meis_B48C08	5.19254	-4.81878	E6	C8	TE	TE	Meistermann et al
Meis_B48C09	5.58371	-4.96543	E6	C8	TE	TE	Meistermann et al
Meis_B48C10	-1.58157	-3.00927	E6	C1	Epiblast	Early_EPI	Meistermann et al
Meis_B48C13	-0.490975	-2.31386	E6	C1	Epiblast	Early_EPI	Meistermann et al
Meis_B48C14	-1.60731	-2.89474	E6	C1	Epiblast	Early_EPI	Meistermann et al
Meis_B48C15	5.13468	-4.6842	E6	C8	TE	TE	Meistermann et al
Meis_B48C17	5.65869	-4.76026	E6	C8	TE	TE	Meistermann et al
Meis_B48T01	6.01145	-4.55309	E6	C8	TE	TE	Meistermann et al
Meis_B48T02	5.8922	-4.63238	E6	C8	TE	TE	Meistermann et al
Meis_B50C01	-0.284298	-3.10329	E6	C1	Epiblast	Early_EPI	Meistermann et al
Meis_B49C06	5.2634	-3.70109	E6	C8	TE	TE	Meistermann et al
Meis_B49T02	7.58433	-2.61981	E6	C6	TE	TE	Meistermann et al
Meis_B49T03	7.65711	-2.91047	E6	C24	TE	TE	Meistermann et al
Meis_M57C02	-3.32657	-8.40407	E4	C5	Morula	Morula	Meistermann et al
Meis_M57C05	-3.34171	-8.51029	E4	C18	Morula	Morula	Meistermann et al
Meis_M57C07	-3.40127	-8.19465	E4	C5	Morula	Morula	Meistermann et al
Meis_M57C12	-3.22772	-8.34657	E4	C5	Morula	Morula	Meistermann et al
Meis_B56C01	7.40492	-3.34687	E6	C24	TE	TE	Meistermann et al
Meis_B56T04	6.96675	-3.84614	E6	C24	TE	TE	Meistermann et al
Meis_B56T05	6.95819	-3.83139	E6	C24	TE	TE	Meistermann et al
Meis_B56T06	6.45832	-3.85893	E6	C8	TE	TE	Meistermann et al
Meis_B56T09	6.62343	-4.03279	E6	C24	TE	TE	Meistermann et al
Meis_B56T10	7.34424	-3.46462	E6	C24	TE	TE	Meistermann et al
Meis_B56T12	7.0427	-4.04616	E6	C24	TE	TE	Meistermann et al
Meis_B52C09	-0.166261	-2.56546	E6	C1	Epiblast	Early_EPI	Meistermann et al
Meis_B52C16	5.97188	-4.11531	E6	C8	TE	TE	Meistermann et al
Meis_B53T05	6.72986	-3.10322	E6	C6	TE	TE	Meistermann et al
Meis_B53T13	6.42854	-3.87895	E6	C8	TE	TE	Meistermann et al
Meis_B53T14	8.0728	-1.88146	E6	C3	TE	TE	Meistermann et al
Meis_B53T15	6.4938	-2.9709	E6	C6	TE	TE	Meistermann et al
Meis_B53T18	7.70107	-1.43498	E6	C3	TE	TE	Meistermann et al
Meis_B52T06	5.91415	-4.64702	E6	C8	TE	TE	Meistermann et al
E3.1.443	-3.62281	-11.2517	E3	C18	8 cell	8 cell	Petropoulos et al
E3.1.444	-3.59962	-10.8289	E3	C18	8 cell	8 cell	Petropoulos et al
E3.1.445	-3.65461	-11.4107	E3	C18	8 cell	8 cell	Petropoulos et al
E3.1.447	-3.65053	-11.4138	E3	C18	8 cell	8 cell	Petropoulos et al
E3.1.448	-3.58456	-11.4545	E3	C18	8 cell	8 cell	Petropoulos et al
E3.2.449	-3.5771	-11.8838	E3	C18	8 cell	8 cell	Petropoulos et al
E3.2.450	-3.62811	-11.4591	E3	C18	8 cell	8 cell	Petropoulos et al
E3.2.453	-3.49279	-12.2451	E3	C29	8 cell	8 cell	Petropoulos et al
E3.2.454	-3.52846	-12.1096	E3	C18	8 cell	8 cell	Petropoulos et al
E3.2.455	-3.52875	-12.1116	E3	C18	8 cell	8 cell	Petropoulos et al
E3.2.466	-3.23506	-12.9246	E3	C29	8 cell	8 cell	Petropoulos et al
E3.2.467	-3.25362	-12.9116	E3	C29	8 cell	8 cell	Petropoulos et al
E3.3.457	-3.54838	-11.5128	E3	C18	8 cell	8 cell	Petropoulos et al
E3.3.458	-3.52961	-11.5352	E3	C18	8 cell	8 cell	Petropoulos et al
E3.3.459	-3.50546	-11.382	E3	C18	8 cell	8 cell	Petropoulos et al
E3.3.460	-3.5429	-11.607	E3	C18	8 cell	8 cell	Petropoulos et al
E3.4.462	-3.46486	-12.3553	E3	C29	8 cell	8 cell	Petropoulos et al
E3.4.463	-3.38011	-12.7408	E3	C29	8 cell	8 cell	Petropoulos et al
E3.4.465	-3.4407	-12.4715	E3	C29	8 cell	8 cell	Petropoulos et al
E3.45.3374	-3.65962	-10.6432	E3	C18	8 cell	8 cell	Petropoulos et al
E3.45.3376	-3.67908	-11.3095	E3	C18	8 cell	8 cell	Petropoulos et al
E3.45.3378	-3.64494	-10.5981	E3	C18	8 cell	8 cell	Petropoulos et al
E3.45.3380	-3.61384	-10.5921	E3	C18	8 cell	8 cell	Petropoulos et al
E3.46.3382	-3.47205	-9.72799	E3	C18	8 cell	8 cell	Petropoulos et al
E3.46.3385	-3.51246	-9.52663	E3	C18	8 cell	8 cell	Petropoulos et al
E3.46.3386	-3.55158	-9.46447	E3	C18	8 cell	8 cell	Petropoulos et al
E3.46.3388	-3.567	-9.64577	E3	C18	8 cell	8 cell	Petropoulos et al
E3.47.3389	-3.37637	-9.09223	E3	C18	8 cell	8 cell	Petropoulos et al
E3.47.3390	-3.51305	-9.37572	E3	C18	8 cell	8 cell	Petropoulos et al
E3.47.3391	-3.47513	-9.1677	E3	C18	8 cell	8 cell	Petropoulos et al
E3.47.3393	-3.4441	-9.12287	E3	C18	8 cell	8 cell	Petropoulos et al
E3.48.3397	-3.53554	-9.55435	E3	C18	8 cell	8 cell	Petropoulos et al
E3.48.3398	-3.50083	-9.33853	E3	C18	8 cell	8 cell	Petropoulos et al
E3.48.3400	-3.55931	-9.43319	E3	C18	8 cell	8 cell	Petropoulos et al
E3.48.3401	-3.54143	-9.80889	E3	C18	8 cell	8 cell	Petropoulos et al
E3.48.3402	-3.62388	-9.52402	E3	C18	8 cell	8 cell	Petropoulos et al
E3.49.3403	-3.55134	-9.50877	E3	C18	8 cell	8 cell	Petropoulos et al
E3.49.3406	-3.47711	-9.54709	E3	C18	8 cell	8 cell	Petropoulos et al
E3.49.3407	-3.45826	-9.44533	E3	C18	8 cell	8 cell	Petropoulos et al
E3.49.3408	-3.52385	-9.53382	E3	C18	8 cell	8 cell	Petropoulos et al
E3.49.3409	-3.49987	-9.44175	E3	C18	8 cell	8 cell	Petropoulos et al
E3.49.3410	-3.53689	-9.40718	E3	C18	8 cell	8 cell	Petropoulos et al
E3.49.3411	-3.42345	-9.28655	E3	C18	8 cell	8 cell	Petropoulos et al
E3.50.3412	-3.72266	-11.1687	E3	C18	8 cell	8 cell	Petropoulos et al
E3.50.3413	-3.62388	-10.7204	E3	C18	8 cell	8 cell	Petropoulos et al
E3.50.3416	-3.5919	-10.7309	E3	C18	8 cell	8 cell	Petropoulos et al
E3.50.3417	-3.59864	-10.5979	E3	C18	8 cell	8 cell	Petropoulos et al
E3.51.3420	-3.63763	-10.7578	E3	C18	8 cell	8 cell	Petropoulos et al
E3.51.3421	-3.74165	-11.2501	E3	C18	8 cell	8 cell	Petropoulos et al
E3.51.3422	-3.71519	-11.2012	E3	C18	8 cell	8 cell	Petropoulos et al
E3.51.3423	-3.61842	-10.4708	E3	C18	8 cell	8 cell	Petropoulos et al
E3.51.3425	-3.65298	-10.7816	E3	C18	8 cell	8 cell	Petropoulos et al
E3.51.3426	-3.64567	-10.6362	E3	C18	8 cell	8 cell	Petropoulos et al
E3.52.3428	-3.75372	-11.4557	E3	C18	8 cell	8 cell	Petropoulos et al
E3.52.3429	-3.67384	-11.5687	E3	C18	8 cell	8 cell	Petropoulos et al
E3.52.3430	-3.76885	-11.3787	E3	C18	8 cell	8 cell	Petropoulos et al
E3.52.3431	-3.71974	-11.336	E3	C18	8 cell	8 cell	Petropoulos et al
E3.52.3432	-3.78325	-11.5116	E3	C18	8 cell	8 cell	Petropoulos et al
E3.52.3433	-3.68967	-11.4151	E3	C18	8 cell	8 cell	Petropoulos et al
E3.52.3434	-3.76235	-11.3747	E3	C18	8 cell	8 cell	Petropoulos et al
E3.53.3435	-3.75251	-11.4169	E3	C18	8 cell	8 cell	Petropoulos et al
E3.53.3436	-3.77123	-11.3207	E3	C18	8 cell	8 cell	Petropoulos et al
E3.53.3437	-3.72001	-11.4191	E3	C18	8 cell	8 cell	Petropoulos et al
E3.53.3438	-3.69657	-11.3132	E3	C18	8 cell	8 cell	Petropoulos et al
E4.10.1219	-1.86221	-7.77056	E4	C5	Morula	Morula	Petropoulos et al
E4.10.1221	-1.80613	-7.8095	E4	C5	Morula	Morula	Petropoulos et al
E4.10.1223	-2.90652	-8.40487	E4	C5	Morula	Morula	Petropoulos et al
E4.10.1225	-2.88231	-7.98104	E4	C5	Morula	Morula	Petropoulos et al
E4.10.1227	-2.89583	-7.84389	E4	C5	Morula	Morula	Petropoulos et al
E4.10.1228	-2.74554	-8.81107	E4	C5	Morula	Morula	Petropoulos et al
E4.10.1229	-2.79483	-8.65411	E4	C5	Morula	Morula	Petropoulos et al
E4.10.1230	-3.53027	-11.977	E4	C18	Morula	Morula	Petropoulos et al
E4.10.1231	-2.83822	-8.41403	E4	C5	Morula	Morula	Petropoulos et al
E4.10.1232	-3.18581	-8.13836	E4	C5	Morula	Morula	Petropoulos et al
E4.10.1233	-3.32631	-8.20577	E4	C5	Morula	Morula	Petropoulos et al
E4.2.10	-2.86326	-8.37194	E4	C5	Morula	Morula	Petropoulos et al
E4.2.13	-3.0248	-8.36449	E4	C5	Morula	Morula	Petropoulos et al
E4.24_5_0_4.12	-2.68614	-7.11426	E4	C5	Morula	Morula	Petropoulos et al
E4.24_5_0_4.7	-3.58087	-7.806	E4	C5	Morula	Morula	Petropoulos et al
E4.31_5_1.10	-2.72668	-8.0664	E4	C5	Morula	Morula	Petropoulos et al
E4.31_5_1.11	-2.6602	-8.11056	E4	C5	Morula	Morula	Petropoulos et al
E4.31_5_1.12	-2.43537	-8.09881	E4	C5	Morula	Morula	Petropoulos et al
E4.31_5_1.3	-3.18699	-8.20847	E4	C5	Morula	Morula	Petropoulos et al
E4.31_5_1.4	-2.85066	-8.11721	E4	C5	Morula	Morula	Petropoulos et al
E4.31_5_1.9	-2.69169	-8.08789	E4	C5	Morula	Morula	Petropoulos et al
E4.3.472	-3.06964	-7.99244	E4	C5	Morula	Morula	Petropoulos et al
E4.3.473	-3.37617	-7.9665	E4	C5	Morula	Morula	Petropoulos et al
E4.3.476	-3.12644	-7.7026	E4	C5	Morula	Morula	Petropoulos et al
E4.3.478	-3.14858	-7.87533	E4	C5	Morula	Morula	Petropoulos et al
E4.3.479	-3.47394	-7.96348	E4	C5	Morula	Morula	Petropoulos et al
E4.3.480	-3.5734	-8.07768	E4	C5	Morula	Morula	Petropoulos et al
E4.3.481	-3.62919	-11.3046	E4	C18	Morula	Morula	Petropoulos et al
E4.3.482	-3.4003	-7.80681	E4	C5	Morula	Morula	Petropoulos et al
E4.3.484	-3.30033	-7.70035	E4	C5	Morula	Morula	Petropoulos et al
E4.3.485	-3.28536	-7.7328	E4	C5	Morula	Morula	Petropoulos et al
E4.3.486	-3.64249	-11.1199	E4	C18	Morula	Morula	Petropoulos et al
E4.3.487	-3.30985	-7.74153	E4	C5	Morula	Morula	Petropoulos et al
E4.3.488	-3.22289	-7.63154	E4	C5	Morula	Morula	Petropoulos et al
E4.3.489	-3.05448	-7.86855	E4	C5	Morula	Morula	Petropoulos et al
E4.3.490	-3.50587	-8.08575	E4	C5	Morula	Morula	Petropoulos et al
E4.3.491	-3.64846	-8.02547	E4	C5	Morula	Morula	Petropoulos et al
E4.4.492	-2.88737	-7.47041	E4	C5	Morula	Morula	Petropoulos et al
E4.4.493	-2.9716	-7.52581	E4	C5	Morula	Morula	Petropoulos et al
E4.4.494	-2.85878	-7.19826	E4	C5	Morula	Morula	Petropoulos et al
E4.4.495	-2.94728	-7.59922	E4	C5	Morula	Morula	Petropoulos et al
E4.4.496	-2.87989	-7.24182	E4	C5	Morula	Morula	Petropoulos et al
E4.4.497	-3.1441	-7.66072	E4	C5	Morula	Morula	Petropoulos et al
E4.4.498	-3.04123	-7.33981	E4	C5	Morula	Morula	Petropoulos et al
E4.4.499	-3.00677	-7.40703	E4	C5	Morula	Morula	Petropoulos et al
E4.4.500	-2.78494	-7.17625	E4	C5	Morula	Morula	Petropoulos et al
E4.4.501	-3.46087	-7.51315	E4	C5	Morula	Morula	Petropoulos et al
E4.4.502	-2.99464	-7.4613	E4	C5	Morula	Morula	Petropoulos et al
E4.4.504	-3.19201	-7.5763	E4	C5	Morula	Morula	Petropoulos et al
E4.4.505	-3.18692	-7.6329	E4	C5	Morula	Morula	Petropoulos et al
E4.4.506	-3.18545	-7.5653	E4	C5	Morula	Morula	Petropoulos et al
E4.4.507	-3.06566	-7.4164	E4	C5	Morula	Morula	Petropoulos et al
E4.4.508	-2.7959	-7.19767	E4	C5	Morula	Morula	Petropoulos et al
E4.4.509	-3.20799	-7.49713	E4	C5	Morula	Morula	Petropoulos et al
E4.5.510	-3.25386	-7.62317	E4	C5	Morula	Morula	Petropoulos et al
E4.5.511	-3.03546	-7.58872	E4	C5	Morula	Morula	Petropoulos et al
E4.5.512	-3.43205	-7.97173	E4	C5	Morula	Morula	Petropoulos et al
E4.5.513	-3.51937	-7.83903	E4	C5	Morula	Morula	Petropoulos et al
E4.5.514	-3.0473	-7.60394	E4	C5	Morula	Morula	Petropoulos et al
E4.5.515	-3.57899	-7.90778	E4	C5	Morula	Morula	Petropoulos et al
E4.5.517	-3.20009	-7.66766	E4	C5	Morula	Morula	Petropoulos et al
E4.5.518	-3.18106	-7.80668	E4	C5	Morula	Morula	Petropoulos et al
E4.5.520	-3.25302	-7.6625	E4	C5	Morula	Morula	Petropoulos et al
E4.5.521	-3.1667	-7.60111	E4	C5	Morula	Morula	Petropoulos et al
E4.5.522	-3.2057	-7.39272	E4	C5	Morula	Morula	Petropoulos et al
E4.5.523	-3.26459	-7.59007	E4	C5	Morula	Morula	Petropoulos et al
E4.5.524	-3.4375	-7.70325	E4	C5	Morula	Morula	Petropoulos et al
E4.5.525	-3.08684	-7.55828	E4	C5	Morula	Morula	Petropoulos et al
E4.5.526	-3.01146	-7.25907	E4	C5	Morula	Morula	Petropoulos et al
E4.6.610	0.502044	-5.45933	E4	C14	Morula	Morula	Petropoulos et al
E4.6.613	0.400414	-5.84573	E4	C14	Morula	Morula	Petropoulos et al
E4.6.614	0.284171	-5.76931	E4	C14	Morula	Morula	Petropoulos et al
E4.6.616	-0.04122	-6.14194	E4	C14	Morula	Morula	Petropoulos et al
E4.6.625	0.494738	-5.74704	E4	C14	Morula	Morula	Petropoulos et al
E4.6.627	0.487553	-5.83657	E4	C14	Morula	Morula	Petropoulos et al
E4.7.642	1.10641	-5.16515	E4	C14	Morula	Morula	Petropoulos et al
E4.7.643	0.913598	-5.12815	E4	C14	Morula	Morula	Petropoulos et al
E4.7.644	0.71485	-5.1167	E4	C14	Morula	Morula	Petropoulos et al
E4.7.645	0.62518	-5.63337	E4	C14	Morula	Morula	Petropoulos et al
E4.7.646	0.553251	-5.48663	E4	C14	Morula	Morula	Petropoulos et al
E4.7.647	0.619062	-5.64141	E4	C14	Morula	Morula	Petropoulos et al
E4.8.1171	-3.36651	-7.91733	E4	C5	Morula	Morula	Petropoulos et al
E4.8.1172	-3.24476	-8.00037	E4	C5	Morula	Morula	Petropoulos et al
E4.8.1173	-1.77633	-7.55222	E4	C5	Morula	Morula	Petropoulos et al
E4.8.1175	-1.91576	-7.63161	E4	C5	Morula	Morula	Petropoulos et al
E4.8.1177	-1.87788	-7.40864	E4	C5	Morula	Morula	Petropoulos et al
E4.8.1178	-1.67961	-7.46032	E4	C5	Morula	Morula	Petropoulos et al
E4.8.1179	-1.71487	-7.42427	E4	C5	Morula	Morula	Petropoulos et al
E4.8.1180	-2.97888	-7.57412	E4	C5	Morula	Morula	Petropoulos et al
E4.8.1181	-1.82153	-7.43131	E4	C5	Morula	Morula	Petropoulos et al
E4.8.1182	-1.7836	-7.45198	E4	C5	Morula	Morula	Petropoulos et al
E4.8.1183	-1.72793	-7.40074	E4	C5	Morula	Morula	Petropoulos et al
E4.8.1184	-1.70485	-7.46222	E4	C5	Morula	Morula	Petropoulos et al
E4.8.1185	-1.6172	-7.46522	E4	C5	Morula	Morula	Petropoulos et al
E4.8.1187	-1.85295	-7.54625	E4	C5	Morula	Morula	Petropoulos et al
E4.8.1188	-2.67008	-7.6036	E4	C5	Morula	Morula	Petropoulos et al
E4.8.1189	-2.08067	-7.6587	E4	C5	Morula	Morula	Petropoulos et al
E4.8.1190	-2.01717	-7.5447	E4	C5	Morula	Morula	Petropoulos et al
E4.8.1191	-1.88565	-7.57777	E4	C5	Morula	Morula	Petropoulos et al
E4.8.1192	-1.67958	-7.62736	E4	C5	Morula	Morula	Petropoulos et al
E4.8.1193	-1.92238	-7.60579	E4	C5	Morula	Morula	Petropoulos et al
E4.8.1194	-1.89236	-7.50406	E4	C5	Morula	Morula	Petropoulos et al
E4.9.1195	-2.53118	-8.37289	E4	C5	Morula	Morula	Petropoulos et al
E4.9.1197	-1.61712	-7.65445	E4	C5	Morula	Morula	Petropoulos et al
E4.9.1200	-1.62226	-7.63101	E4	C5	Morula	Morula	Petropoulos et al
E4.9.1202	-1.60069	-7.616	E4	C5	Morula	Morula	Petropoulos et al
E4.9.1203	-1.50144	-7.4553	E4	C5	Morula	Morula	Petropoulos et al
E4.9.1204	-1.49298	-7.54759	E4	C5	Morula	Morula	Petropoulos et al
E4.9.1206	-1.52327	-7.7334	E4	C5	Morula	Morula	Petropoulos et al
E4.9.1207	-1.81522	-7.91517	E4	C5	Morula	Morula	Petropoulos et al
E4.9.1208	-1.58981	-7.77789	E4	C5	Morula	Morula	Petropoulos et al
E4.9.1209	-2.10152	-7.91784	E4	C5	Morula	Morula	Petropoulos et al
E4.9.1210	-3.5396	-7.88252	E4	C5	Morula	Morula	Petropoulos et al
E4.9.1211	-1.52834	-7.58462	E4	C5	Morula	Morula	Petropoulos et al
E4.9.1212	-1.64031	-7.71433	E4	C5	Morula	Morula	Petropoulos et al
E4.9.1213	-1.6857	-7.6424	E4	C5	Morula	Morula	Petropoulos et al
E4.9.1214	-1.48913	-7.65315	E4	C5	Morula	Morula	Petropoulos et al
E4.9.1215	-1.55881	-7.67487	E4	C5	Morula	Morula	Petropoulos et al
E4.9.1217	-2.78463	-8.79174	E4	C5	Morula	Morula	Petropoulos et al
E4.9.1218	-3.7314	-7.90047	E4	C5	Morula	Morula	Petropoulos et al
E4.late.33.3157	-0.503632	-6.65152	E4	C5	Morula	Morula	Petropoulos et al
E4.late.33.3158	-0.511443	-6.7117	E4	C5	Morula	Morula	Petropoulos et al
E4.late.33.3159	-0.687659	-6.72958	E4	C5	Morula	Morula	Petropoulos et al
E4.late.33.3160	-0.591165	-6.71872	E4	C5	Morula	Morula	Petropoulos et al
E4.late.33.3161	-0.581956	-6.67945	E4	C5	Morula	Morula	Petropoulos et al
E4.late.33.3162	-0.656994	-6.74746	E4	C5	Morula	Morula	Petropoulos et al
E4.late.33.3163	-2.14912	-7.21631	E4	C5	Morula	Morula	Petropoulos et al
E4.late.33.3164	-2.91493	-7.19983	E4	C5	Morula	Morula	Petropoulos et al
E4.late.33.3165	-0.467516	-6.62516	E4	C14	Morula	Morula	Petropoulos et al
E4.late.33.3166	-0.62083	-6.75508	E4	C5	Morula	Morula	Petropoulos et al
E4.late.34.3171	0.345134	-5.96237	E4	C14	Morula	Morula	Petropoulos et al
E4.late.34.3173	0.604495	-5.72374	E4	C14	Morula	Morula	Petropoulos et al
E4.late.34.3174	0.462562	-5.87678	E4	C14	Morula	Morula	Petropoulos et al
E4.late.34.3175	0.260894	-6.06721	E4	C14	Morula	Morula	Petropoulos et al
E4.late.34.3176	0.58424	-5.78933	E4	C14	Morula	Morula	Petropoulos et al
E4.late.34.3178	0.121539	-5.91641	E4	C14	Morula	Morula	Petropoulos et al
E4.late.34.3179	0.761651	-5.45318	E4	C14	Morula	Morula	Petropoulos et al
E4.late.34.3180	0.453211	-5.86096	E4	C14	Morula	Morula	Petropoulos et al
E4.late.34.3183	0.574269	-5.85323	E4	C14	Morula	Morula	Petropoulos et al
E4.late.34.3185	0.557806	-5.5342	E4	C14	Morula	Morula	Petropoulos et al
E4.late.34.3186	0.66789	-5.53881	E4	C14	Morula	Morula	Petropoulos et al
E4.late.34.3188	0.575387	-5.77241	E4	C14	Morula	Morula	Petropoulos et al
E4.late.34.3189	0.440412	-5.70174	E4	C14	Morula	Morula	Petropoulos et al
E4.late.34.3190	0.515257	-5.63982	E4	C14	Morula	Morula	Petropoulos et al
E4.late.34.3191	0.354045	-5.71743	E4	C14	Morula	Morula	Petropoulos et al
E4.late.35.3197	-2.95394	-7.13336	E4	C5	Morula	Morula	Petropoulos et al
E4.late.35.3199	-2.75698	-7.24834	E4	C5	Morula	Morula	Petropoulos et al
E4.late.35.3200	-2.7979	-7.10507	E4	C5	Morula	Morula	Petropoulos et al
E4.late.35.3201	-2.9267	-7.19529	E4	C5	Morula	Morula	Petropoulos et al
E4.late.35.3202	-3.37248	-7.28473	E4	C5	Morula	Morula	Petropoulos et al
E4.late.35.3203	-3.16011	-7.14204	E4	C5	Morula	Morula	Petropoulos et al
E4.late.35.3204	-2.85103	-7.04552	E4	C5	Morula	Morula	Petropoulos et al
E4.late.35.3205	-2.6141	-7.14802	E4	C5	Morula	Morula	Petropoulos et al
E4.late.35.3208	-3.18785	-7.50226	E4	C5	Morula	Morula	Petropoulos et al
E4.late.35.3209	-3.33127	-7.27801	E4	C5	Morula	Morula	Petropoulos et al
E4.late.35.3212	-3.22249	-7.23626	E4	C5	Morula	Morula	Petropoulos et al
E5.15.1820	0.484712	-4.52529	E5	C14	Prelineage	Prelineage	Petropoulos et al
E5.15.1823	0.600778	-4.89667	E5	C14	Prelineage	Prelineage	Petropoulos et al
E5.15.1825	0.348585	-5.50124	E5	C14	Prelineage	Prelineage	Petropoulos et al
E5.15.1826	0.696518	-4.7559	E5	C14	Prelineage	Prelineage	Petropoulos et al
E5.15.1827	0.579324	-4.63931	E5	C14	Prelineage	Prelineage	Petropoulos et al
E5.15.1828	0.658117	-4.74384	E5	C14	Prelineage	Prelineage	Petropoulos et al
E5.15.1829	0.550507	-4.67834	E5	C14	Prelineage	Prelineage	Petropoulos et al
E5.15.1830	0.479763	-4.65133	E5	C14	Prelineage	Prelineage	Petropoulos et al
E5.15.1831	0.758317	-4.9542	E5	C14	Prelineage	Prelineage	Petropoulos et al
E5.15.1834	0.689521	-4.70894	E5	C14	Prelineage	Prelineage	Petropoulos et al
E5.15.1835	1.38443	-5.10406	E5	C14	Prelineage	Prelineage	Petropoulos et al
E5.15.1838	1.21865	-5.09026	E5	C14	Prelineage	Prelineage	Petropoulos et al
E5.15.1839	1.70608	-5.24091	E5	C14	Prelineage	Prelineage	Petropoulos et al
E5.15.1840	1.76412	-5.26453	E5	C14	Prelineage	Prelineage	Petropoulos et al
E5.15.1843	1.51492	-5.13127	E5	C14	Prelineage	Prelineage	Petropoulos et al
E5.15.1845	1.50427	-5.34027	E5	C14	Prelineage	Prelineage	Petropoulos et al
E5.38.3255	-0.0914357	-3.47724	E5	C1	ICM	ICM	Petropoulos et al
E5.38.3256	0.646648	-4.39703	E5	C14	Prelineage	Prelineage	Petropoulos et al
E5.41.3305	3.26704	-5.67469	E5	C21	Prelineage	Prelineage	Petropoulos et al
E5.41.3306	3.53873	-5.73423	E5	C21	Prelineage	Prelineage	Petropoulos et al
E5.41.3307	3.52881	-5.67456	E5	C21	Prelineage	Prelineage	Petropoulos et al
E5.41.3308	3.61906	-5.67858	E5	C21	TE	TE	Petropoulos et al
E5.41.3309	3.36483	-5.57827	E5	C21	Prelineage	Prelineage	Petropoulos et al
E5.41.3310	3.40824	-5.51192	E5	C21	TE	TE	Petropoulos et al
E5.41.3317	3.33498	-5.65803	E5	C21	Prelineage	Prelineage	Petropoulos et al
E5.41.3318	3.20331	-5.72255	E5	C21	Prelineage	Prelineage	Petropoulos et al
E5.41.3321	3.07878	-5.64204	E5	C21	Prelineage	Prelineage	Petropoulos et al
E5.41.3322	3.48007	-5.74044	E5	C21	Prelineage	Prelineage	Petropoulos et al
E5.41.3323	3.36297	-5.69696	E5	C21	Prelineage	Prelineage	Petropoulos et al
E5.41.3324	2.83945	-5.75965	E5	C21	Prelineage	Prelineage	Petropoulos et al
E5.41.3325	2.92819	-5.72605	E5	C21	Prelineage	Prelineage	Petropoulos et al
E5.41.3326	2.94978	-5.80984	E5	C21	Prelineage	Prelineage	Petropoulos et al
E5.41.3327	3.36775	-5.56873	E5	C21	Prelineage	Prelineage	Petropoulos et al
E5.41.3328	3.60898	-5.58586	E5	C21	TE	TE	Petropoulos et al
E5.42.3329	3.12694	-5.60107	E5	C21	Prelineage	Prelineage	Petropoulos et al
E5.42.3330	2.86813	-5.84865	E5	C21	Prelineage	Prelineage	Petropoulos et al
E5.42.3331	3.31656	-5.44901	E5	C21	Prelineage	Prelineage	Petropoulos et al
E5.42.3332	2.92168	-5.70153	E5	C21	Prelineage	Prelineage	Petropoulos et al
E5.42.3333	3.06101	-5.76274	E5	C21	Prelineage	Prelineage	Petropoulos et al
E5.42.3334	2.98249	-5.79842	E5	C21	Prelineage	Prelineage	Petropoulos et al
E5.42.3335	2.93354	-5.79518	E5	C21	Prelineage	Prelineage	Petropoulos et al
E5.42.3336	2.77322	-5.8842	E5	C21	Prelineage	Prelineage	Petropoulos et al
E5.42.3337	3.16709	-5.37454	E5	C21	Prelineage	Prelineage	Petropoulos et al
E5.42.3340	3.11662	-5.52664	E5	C21	Prelineage	Prelineage	Petropoulos et al
E5.43.3343	3.39684	-5.7113	E5	C21	Prelineage	Prelineage	Petropoulos et al
E5.43.3347	2.69236	-5.73805	E5	C21	Prelineage	Prelineage	Petropoulos et al
E5.43.3348	3.21712	-5.77826	E5	C21	Prelineage	Prelineage	Petropoulos et al
E5.43.3349	3.20048	-5.4447	E5	C21	Prelineage	Prelineage	Petropoulos et al
E5.43.3350	2.6794	-5.85018	E5	C21	Prelineage	Prelineage	Petropoulos et al
E5.43.3352	2.84005	-5.85774	E5	C21	Prelineage	Prelineage	Petropoulos et al
E5.43.3353	2.86639	-5.84623	E5	C21	Prelineage	Prelineage	Petropoulos et al
E5.43.3355	2.91912	-5.8518	E5	C21	Prelineage	Prelineage	Petropoulos et al
E5.43.3356	2.85519	-5.96157	E5	C21	Prelineage	Prelineage	Petropoulos et al
E5.43.3357	2.88099	-5.88733	E5	C21	Prelineage	Prelineage	Petropoulos et al
E5.43.3358	3.58964	-5.63038	E5	C21	Prelineage	Prelineage	Petropoulos et al
E5.43.3360	3.6234	-5.83801	E5	C21	Prelineage	Prelineage	Petropoulos et al
E5.43.3361	3.47652	-5.78572	E5	C21	Prelineage	Prelineage	Petropoulos et al
E5.43.3362	3.56362	-5.84224	E5	C21	Prelineage	Prelineage	Petropoulos et al
E5.43.3363	3.52437	-5.71659	E5	C21	Prelineage	Prelineage	Petropoulos et al
E5.43.3364	3.53415	-5.80683	E5	C21	Prelineage	Prelineage	Petropoulos et al
E5.43.3365	3.66872	-5.76336	E5	C21	Prelineage	Prelineage	Petropoulos et al
E5.6.360	2.41596	-5.39535	E5	C14	Prelineage	Prelineage	Petropoulos et al
E5.6.361	-1.55445	-7.43516	E5	C5	Morula	Morula	Petropoulos et al
E5.6.362	-1.64821	-7.52606	E5	C5	Morula	Morula	Petropoulos et al
E5.6.363	1.90938	-5.45466	E5	C14	Prelineage	Prelineage	Petropoulos et al
E5.6.364	3.18177	-5.36922	E5	C21	Prelineage	Prelineage	Petropoulos et al
E5.6.365	2.0499	-5.36554	E5	C14	Prelineage	Prelineage	Petropoulos et al
E5.6.369	2.96003	-5.45644	E5	C21	Prelineage	Prelineage	Petropoulos et al
E5.6.371	2.32558	-5.41104	E5	C14	Prelineage	Prelineage	Petropoulos et al
E5.6.372	2.79075	-5.36943	E5	C21	Prelineage	Prelineage	Petropoulos et al
E5.6.373	2.74923	-5.41757	E5	C21	Prelineage	Prelineage	Petropoulos et al
E5.6.375	2.7079	-5.36574	E5	C21	Prelineage	Prelineage	Petropoulos et al
E5.6.379	1.71094	-5.30659	E5	C14	Prelineage	Prelineage	Petropoulos et al
E5.6.382	-2.52979	-8.0923	E5	C5	Morula	Morula	Petropoulos et al
E5.7.674	0.976626	-5.22737	E5	C14	Prelineage	Prelineage	Petropoulos et al
E5.7.675	1.51091	-5.17693	E5	C14	Prelineage	Prelineage	Petropoulos et al
E5.7.676	1.28294	-5.23508	E5	C14	Prelineage	Prelineage	Petropoulos et al
E5.7.677	1.35849	-5.1781	E5	C14	Prelineage	Prelineage	Petropoulos et al
E5.7.678	1.60227	-5.11435	E5	C14	Prelineage	Prelineage	Petropoulos et al
E5.7.679	1.29357	-5.02474	E5	C14	Prelineage	Prelineage	Petropoulos et al
E5.7.680	1.40449	-5.14735	E5	C14	Prelineage	Prelineage	Petropoulos et al
E5.7.681	0.830909	-4.8817	E5	C14	Prelineage	Prelineage	Petropoulos et al
E5.7.682	0.932954	-4.92742	E5	C14	Prelineage	Prelineage	Petropoulos et al
E5.7.685	1.61475	-5.16764	E5	C14	Prelineage	Prelineage	Petropoulos et al
E5.7.686	1.28069	-5.13572	E5	C14	Prelineage	Prelineage	Petropoulos et al
E5.7.688	1.46503	-5.15067	E5	C14	Prelineage	Prelineage	Petropoulos et al
E5.7.689	1.40446	-5.17379	E5	C14	Prelineage	Prelineage	Petropoulos et al
E5.7.691	1.25064	-5.06248	E5	C14	Prelineage	Prelineage	Petropoulos et al
E5.7.692	2.55373	-5.47449	E5	C21	Prelineage	Prelineage	Petropoulos et al
E5.7.693	1.44932	-5.12011	E5	C14	Prelineage	Prelineage	Petropoulos et al
E5.7.695	1.13909	-5.30515	E5	C14	Prelineage	Prelineage	Petropoulos et al
E5.7.696	1.68444	-5.18203	E5	C14	Prelineage	Prelineage	Petropoulos et al
E5.7.697	1.51205	-5.18817	E5	C14	Prelineage	Prelineage	Petropoulos et al
E5.7.698	1.34991	-5.21608	E5	C14	Prelineage	Prelineage	Petropoulos et al
E5.7.700	1.56481	-5.15188	E5	C14	Prelineage	Prelineage	Petropoulos et al
E5.7.701	1.43466	-5.21713	E5	C14	Prelineage	Prelineage	Petropoulos et al
E5.7.703	1.38087	-5.28406	E5	C14	Prelineage	Prelineage	Petropoulos et al
E5.7.706	2.56843	-5.41913	E5	C21	Prelineage	Prelineage	Petropoulos et al
E5.early.31.3059	0.670124	-5.55949	E5	C14	Prelineage	Prelineage	Petropoulos et al
E5.early.31.3060	-0.262995	-6.42078	E5	C14	Morula	Morula	Petropoulos et al
E5.early.31.3062	0.799111	-5.52299	E5	C14	Prelineage	Prelineage	Petropoulos et al
E5.early.31.3064	-0.328095	-6.47883	E5	C14	Morula	Morula	Petropoulos et al
E5.early.31.3070	1.05171	-5.29906	E5	C14	Prelineage	Prelineage	Petropoulos et al
E5.early.31.3071	1.01349	-5.33781	E5	C14	Prelineage	Prelineage	Petropoulos et al
E5.early.31.3072	1.12352	-5.1903	E5	C14	Prelineage	Prelineage	Petropoulos et al
E5.early.36.3215	0.935381	-5.81114	E5	C14	Prelineage	Prelineage	Petropoulos et al
E5.early.36.3216	0.880998	-5.77736	E5	C14	Prelineage	Prelineage	Petropoulos et al
E5.early.36.3217	0.999631	-5.74719	E5	C14	Prelineage	Prelineage	Petropoulos et al
E5.early.36.3218	0.992281	-5.59431	E5	C14	Prelineage	Prelineage	Petropoulos et al
E5.early.36.3219	0.892483	-5.6598	E5	C14	Prelineage	Prelineage	Petropoulos et al
E5.early.36.3220	0.920345	-5.80338	E5	C14	Prelineage	Prelineage	Petropoulos et al
E5.early.36.3221	0.972359	-5.82795	E5	C14	Prelineage	Prelineage	Petropoulos et al
E5.early.36.3222	0.844954	-5.76551	E5	C14	Prelineage	Prelineage	Petropoulos et al
E5.early.36.3224	0.942629	-5.61269	E5	C14	Prelineage	Prelineage	Petropoulos et al
E5.early.36.3226	1.10734	-5.66853	E5	C14	Prelineage	Prelineage	Petropoulos et al
E5.13.1773	-0.688778	-2.38037	E5	C1	Epiblast	Early_EPI	Petropoulos et al
E5.13.1779	-1.12672	-2.39402	E5	C1	Epiblast	Early_EPI	Petropoulos et al
E5.13.1780	-0.879429	-2.16809	E5	C1	Epiblast	Early_EPI	Petropoulos et al
E5.14.1782	-0.43181	-2.2547	E5	C1	ICM	ICM	Petropoulos et al
E5.14.1806	-0.748907	-2.47083	E5	C1	ICM	ICM	Petropoulos et al
E5.14.1807	-0.825543	-2.51375	E5	C1	Epiblast	Early_EPI	Petropoulos et al
E5.14.1813	-0.507431	-2.43123	E5	C1	ICM	ICM	Petropoulos et al
E5.14.1918	-1.2064	-2.32943	E5	C1	Epiblast	Early_EPI	Petropoulos et al
E5.16.1898	-1.08849	-2.08222	E5	C1	Epiblast	Early_EPI	Petropoulos et al
E5.16.1909	-1.24847	-2.22682	E5	C1	Epiblast	Early_EPI	Petropoulos et al
E5.3.50	-1.29501	-2.82759	E5	C1	ICM	ICM	Petropoulos et al
E5.37.3239	-0.750801	-2.56552	E5	C1	ICM	ICM	Petropoulos et al
E5.37.3242	-0.735082	-2.58418	E5	C1	ICM	ICM	Petropoulos et al
E5.37.3246	-0.617889	-2.72732	E5	C1	ICM	ICM	Petropoulos et al
E5.40.3286	-0.903944	-2.72141	E5	C1	ICM	ICM	Petropoulos et al
E5.40.3290	-0.780792	-2.76391	E5	C1	ICM	ICM	Petropoulos et al
E5.12.1038	0.200266	-1.13937	E5	C1	EPI.PrE.INT	EPI.PrE.INT	Petropoulos et al
E5.1.31	-0.568387	-2.61418	E5	C1	ICM	ICM	Petropoulos et al
E5.14.1783	-0.121599	-1.92557	E5	C1	ICM	ICM	Petropoulos et al
E5.14.1785	0.0442711	-1.65361	E5	C1	Hypoblast	Early_Hypoblast	Petropoulos et al
E5.14.1793	-0.0438799	-1.78365	E5	C1	ICM	ICM	Petropoulos et al
E5.14.1811	0.198784	-1.2621	E5	C1	ICM	ICM	Petropoulos et al
E5.14.1812	0.106085	-1.46775	E5	C1	Hypoblast	Early_Hypoblast	Petropoulos et al
E5.16.1890	-0.690688	-2.18899	E5	C1	Epiblast	Early_EPI	Petropoulos et al
E5.16.1891	-0.389757	-2.09022	E5	C1	TE	TE	Petropoulos et al
E5.37.3243	0.196416	-1.30571	E5	C1	ICM	ICM	Petropoulos et al
E5.37.3245	0.0807815	-1.43128	E5	C1	ICM	ICM	Petropoulos et al
E5.40.3288	-0.61741	-2.99198	E5	C1	ICM	ICM	Petropoulos et al
E5.40.3289	-0.460944	-2.60439	E5	C1	ICM	ICM	Petropoulos et al
E5.40.3292	-0.552143	-2.81614	E5	C1	ICM	ICM	Petropoulos et al
E5.9.931	-0.34689	-2.9803	E5	C1	ICM	ICM	Petropoulos et al
E5.13.1750	-0.266646	-2.15851	E5	C1	Epiblast	Early_EPI	Petropoulos et al
E5.13.1771	0.0426092	-2.07899	E5	C1	EPI.PrE.INT	EPI.PrE.INT	Petropoulos et al
E5.14.1784	-0.132659	-2.05533	E5	C1	Epiblast	Early_EPI	Petropoulos et al
E5.14.1794	-0.471875	-2.30214	E5	C1	TE	TE	Petropoulos et al
E5.16.1897	-0.580322	-2.04652	E5	C1	Epiblast	Early_EPI	Petropoulos et al
E5.16.1913	-0.286052	-2.04803	E5	C1	Epiblast	Early_EPI	Petropoulos et al
E5.3.59	-0.683188	-2.7676	E5	C1	ICM	ICM	Petropoulos et al
E5.3.61	-1.10311	-2.91469	E5	C1	ICM	ICM	Petropoulos et al
E5.40.3281	-0.607977	-2.74045	E5	C1	ICM	ICM	Petropoulos et al
E5.40.3282	-0.372358	-2.6442	E5	C1	ICM	ICM	Petropoulos et al
E5.40.3287	-0.614131	-2.76478	E5	C1	ICM	ICM	Petropoulos et al
E5.40.3300	-0.611449	-2.59365	E5	C1	Epiblast	Early_EPI	Petropoulos et al
E5.8.922	-0.311601	-3.27578	E5	C1	ICM	ICM	Petropoulos et al
E5.10.936	4.91432	-4.57126	E5	C8	TE	TE	Petropoulos et al
E5.10.939	4.59416	-4.50474	E5	C8	TE	TE	Petropoulos et al
E5.11.953	-0.130913	-2.92489	E5	C1	ICM	ICM	Petropoulos et al
E5.11.955	-0.279342	-3.10268	E5	C1	ICM	ICM	Petropoulos et al
E5.11.956	-0.47549	-2.91744	E5	C1	ICM	ICM	Petropoulos et al
E5.12.1033	5.78595	-4.52136	E5	C8	TE	TE	Petropoulos et al
E5.12.1034	5.69881	-4.62675	E5	C8	TE	TE	Petropoulos et al
E5.12.1036	4.90362	-3.83472	E5	C8	TE	TE	Petropoulos et al
E5.12.1039	5.59982	-4.44497	E5	C8	TE	TE	Petropoulos et al
E5.12.1041	4.58956	-3.86663	E5	C8	EPI.PrE.INT	EPI.PrE.INT	Petropoulos et al
E5.1.28	5.30963	-5.16316	E5	C8	TE	TE	Petropoulos et al
E5.1.30	5.35939	-4.98134	E5	C8	TE	TE	Petropoulos et al
E5.13.1752	4.59496	-4.02556	E5	C8	EPI.PrE.INT	EPI.PrE.INT	Petropoulos et al
E5.13.1753	4.73806	-4.1789	E5	C8	TE	TE	Petropoulos et al
E5.13.1754	4.48598	-4.04129	E5	C8	Epiblast	Early_EPI	Petropoulos et al
E5.13.1755	4.67001	-4.01045	E5	C8	TE	TE	Petropoulos et al
E5.13.1756	4.54293	-3.90923	E5	C8	EPI.PrE.INT	EPI.PrE.INT	Petropoulos et al
E5.13.1757	4.65684	-4.11002	E5	C8	TE	TE	Petropoulos et al
E5.13.1758	4.55158	-4.08759	E5	C8	TE	TE	Petropoulos et al
E5.13.1759	4.84575	-4.2583	E5	C8	TE	TE	Petropoulos et al
E5.13.1760	5.21931	-4.6614	E5	C8	TE	TE	Petropoulos et al
E5.13.1761	5.00018	-4.558	E5	C8	TE	TE	Petropoulos et al
E5.13.1762	5.51992	-4.86207	E5	C8	TE	TE	Petropoulos et al
E5.13.1763	4.92233	-4.31046	E5	C8	TE	TE	Petropoulos et al
E5.13.1764	4.71226	-4.19116	E5	C8	TE	TE	Petropoulos et al
E5.13.1765	4.78079	-4.36411	E5	C8	EPI.PrE.INT	EPI.PrE.INT	Petropoulos et al
E5.13.1766	5.24521	-4.5391	E5	C8	TE	TE	Petropoulos et al
E5.13.1767	5.51048	-4.26716	E5	C8	TE	TE	Petropoulos et al
E5.13.1768	4.69297	-4.1482	E5	C8	TE	TE	Petropoulos et al
E5.13.1769	5.5664	-4.7998	E5	C8	TE	TE	Petropoulos et al
E5.13.1770	5.15018	-4.62036	E5	C8	TE	TE	Petropoulos et al
E5.13.1774	5.07522	-4.09748	E5	C8	TE	TE	Petropoulos et al
E5.13.1775	5.09747	-4.47354	E5	C8	TE	TE	Petropoulos et al
E5.13.1776	5.02939	-4.31015	E5	C8	TE	TE	Petropoulos et al
E5.13.1777	4.64502	-3.91894	E5	C8	EPI.PrE.INT	EPI.PrE.INT	Petropoulos et al
E5.13.1781	5.54262	-4.86601	E5	C8	TE	TE	Petropoulos et al
E5.14.1788	4.82645	-4.31803	E5	C8	TE	TE	Petropoulos et al
E5.14.1789	4.61636	-3.83258	E5	C8	Epiblast	Early_EPI	Petropoulos et al
E5.14.1790	4.5773	-4.16081	E5	C8	TE	TE	Petropoulos et al
E5.14.1791	5.59423	-4.55124	E5	C8	TE	TE	Petropoulos et al
E5.14.1795	4.60874	-3.97062	E5	C8	Epiblast	Early_EPI	Petropoulos et al
E5.14.1797	5.25366	-4.68772	E5	C8	TE	TE	Petropoulos et al
E5.14.1916	-0.319368	-2.10642	E5	C1	TE	TE	Petropoulos et al
E5.14.1919	0.0206306	-1.51852	E5	C1	EPI.PrE.INT	EPI.PrE.INT	Petropoulos et al
E5.14.1923	5.62575	-4.54539	E5	C8	TE	TE	Petropoulos et al
E5.14.1924	4.75817	-4.02927	E5	C8	TE	TE	Petropoulos et al
E5.16.1887	6.15904	-3.77936	E5	C8	TE	TE	Petropoulos et al
E5.16.1888	5.48886	-3.84104	E5	C8	TE	TE	Petropoulos et al
E5.16.1889	5.94041	-3.87756	E5	C8	TE	TE	Petropoulos et al
E5.16.1893	5.42906	-3.85407	E5	C8	TE	TE	Petropoulos et al
E5.16.1894	5.73459	-3.99097	E5	C6	TE	TE	Petropoulos et al
E5.16.1899	5.83277	-3.91429	E5	C8	TE	TE	Petropoulos et al
E5.16.1900	5.91488	-3.83976	E5	C8	TE	TE	Petropoulos et al
E5.16.1901	5.20271	-3.9304	E5	C8	TE	TE	Petropoulos et al
E5.16.1903	5.48754	-3.9427	E5	C8	TE	TE	Petropoulos et al
E5.16.1904	5.48141	-3.99523	E5	C8	TE	TE	Petropoulos et al
E5.16.1905	5.57385	-3.95868	E5	C8	TE	TE	Petropoulos et al
E5.16.1906	5.6266	-3.73393	E5	C8	TE	TE	Petropoulos et al
E5.16.1907	5.63269	-4.13552	E5	C8	TE	TE	Petropoulos et al
E5.16.1910	4.89202	-3.42507	E5	C27	Epiblast	Early_EPI	Petropoulos et al
E5.16.1912	5.81862	-3.95283	E5	C6	TE	TE	Petropoulos et al
E5.16.1914	5.19905	-3.80795	E5	C8	TE	TE	Petropoulos et al
E5.16.1915	6.03324	-4.13899	E5	C8	TE	TE	Petropoulos et al
E5.2.38	4.89034	-5.28808	E5	C8	TE	TE	Petropoulos et al
E5.2.42	4.87291	-5.08375	E5	C8	TE	TE	Petropoulos et al
E5.2.46	4.99149	-5.27491	E5	C8	TE	TE	Petropoulos et al
E5.2.47	4.81369	-5.20021	E5	C8	TE	TE	Petropoulos et al
E5.3.51	5.80277	-4.69033	E5	C8	TE	TE	Petropoulos et al
E5.3.54	5.93906	-4.63852	E5	C8	TE	TE	Petropoulos et al
E5.3.55	5.58778	-3.02386	E5	C6	TE	TE	Petropoulos et al
E5.3.56	5.82122	-4.66344	E5	C8	TE	TE	Petropoulos et al
E5.3.57	5.68755	-4.32132	E5	C8	TE	TE	Petropoulos et al
E5.37.3232	5.93185	-4.1883	E5	C8	TE	TE	Petropoulos et al
E5.37.3234	5.76324	-3.82907	E5	C8	TE	TE	Petropoulos et al
E5.37.3235	5.99925	-4.249	E5	C8	TE	TE	Petropoulos et al
E5.37.3237	5.9759	-4.21771	E5	C8	TE	TE	Petropoulos et al
E5.37.3240	-0.456505	-2.51218	E5	C1	TE	TE	Petropoulos et al
E5.39.3262	3.96103	-5.27682	E5	C21	TE	TE	Petropoulos et al
E5.39.3264	4.40525	-5.14357	E5	C21	TE	TE	Petropoulos et al
E5.40.3278	5.58463	-4.58618	E5	C8	TE	TE	Petropoulos et al
E5.40.3279	5.497	-4.21586	E5	C8	TE	TE	Petropoulos et al
E5.40.3280	-0.270478	-2.31175	E5	C1	TE	TE	Petropoulos et al
E5.40.3283	4.586	-4.66702	E5	C21	TE	TE	Petropoulos et al
E5.40.3291	5.02018	-4.57401	E5	C8	TE	TE	Petropoulos et al
E5.40.3294	4.90569	-4.56664	E5	C8	TE	TE	Petropoulos et al
E5.40.3296	-0.454707	-2.16391	E5	C1	Epiblast	Early_EPI	Petropoulos et al
E5.40.3297	4.48124	-4.25645	E5	C8	Epiblast	Early_EPI	Petropoulos et al
E5.40.3299	-0.53022	-2.18496	E5	C1	Epiblast	Early_EPI	Petropoulos et al
E5.40.3301	-0.319341	-2.25979	E5	C1	TE	TE	Petropoulos et al
E5.40.3303	-0.350881	-2.26848	E5	C1	TE	TE	Petropoulos et al
E5.41.3313	3.60721	-5.548	E5	C21	TE	TE	Petropoulos et al
E5.41.3315	3.77995	-5.56915	E5	C21	TE	TE	Petropoulos et al
E5.41.3316	3.67379	-5.43595	E5	C21	TE	TE	Petropoulos et al
E5.5.101	5.47516	-5.12022	E5	C8	TE	TE	Petropoulos et al
E5.5.96	5.43674	-4.90606	E5	C8	TE	TE	Petropoulos et al
E5.5.98	5.60793	-4.90034	E5	C8	TE	TE	Petropoulos et al
E6.10.1046	-1.76168	-2.90887	E6	C1	Epiblast	Early_EPI	Petropoulos et al
E6.10.1048	-1.66515	-2.98727	E6	C1	Epiblast	Early_EPI	Petropoulos et al
E6.10.1049	-1.59194	-2.88399	E6	C1	Epiblast	Early_EPI	Petropoulos et al
E6.10.1050	-1.6943	-2.94061	E6	C1	Epiblast	Early_EPI	Petropoulos et al
E6.10.1051	-1.46537	-3.08578	E6	C1	Epiblast	Early_EPI	Petropoulos et al
E6.10.1055	-1.18023	-2.89036	E6	C1	Epiblast	Early_EPI	Petropoulos et al
E6.10.1056	-1.44854	-2.7545	E6	C1	Epiblast	Early_EPI	Petropoulos et al
E6.10.1057	-1.67296	-2.71193	E6	C1	Epiblast	Early_EPI	Petropoulos et al
E6.12.1274	-1.40358	-1.66686	E6	C1	Epiblast	Early_EPI	Petropoulos et al
E6.12.1289	4.92679	-2.63811	E6	C1	Epiblast	Early_EPI	Petropoulos et al
E6.13.1381	-2.08235	-1.75152	E6	C1	EPI.PrE.INT	EPI.PrE.INT	Petropoulos et al
E6.13.1389	-1.93495	-1.50404	E6	C1	Epiblast	Early_EPI	Petropoulos et al
E6.17.1586	-1.82529	-2.14052	E6	C1	Epiblast	Early_EPI	Petropoulos et al
E6.17.1588	-1.82836	-2.05529	E6	C1	Epiblast	Early_EPI	Petropoulos et al
E6.17.1611	-1.86124	-1.93805	E6	C1	Epiblast	Early_EPI	Petropoulos et al
E6.17.1612	-1.59723	-2.07849	E6	C1	EPI.PrE.INT	EPI.PrE.INT	Petropoulos et al
E6.6.721	-0.393988	-2.71916	E6	C1	Epiblast	Early_EPI	Petropoulos et al
E6.6.722	-0.572249	-2.72949	E6	C1	Epiblast	Early_EPI	Petropoulos et al
E6.8.794	-1.8316	-2.02518	E6	C1	Epiblast	Early_EPI	Petropoulos et al
E6.8.801	-1.71295	-1.88355	E6	C1	Epiblast	Early_EPI	Petropoulos et al
E6.9.1022	-1.74352	-1.93647	E6	C1	Epiblast	Early_EPI	Petropoulos et al
E6.10.1043	0.346143	-0.35525	E6	C22	Hypoblast	Early_Hypoblast	Petropoulos et al
E6.10.1044	0.394376	-0.339431	E6	C22	Hypoblast	Early_Hypoblast	Petropoulos et al
E6.10.1060	0.276404	-0.885554	E6	C22	Hypoblast	Early_Hypoblast	Petropoulos et al
E6.10.1061	0.277611	-0.853879	E6	C22	Hypoblast	Early_Hypoblast	Petropoulos et al
E6.12.1281	0.648308	0.311426	E6	C22	Hypoblast	Early_Hypoblast	Petropoulos et al
E6.22.1866	5.46	-2.16273	E6	C6	EPI.PrE.INT	EPI.PrE.INT	Petropoulos et al
E6.6.718	-0.282164	-2.46001	E6	C1	Epiblast	Early_EPI	Petropoulos et al
E6.6.720	-0.392816	-2.5006	E6	C1	Epiblast	Early_EPI	Petropoulos et al
E6.8.816	-1.31766	-1.69621	E6	C1	Epiblast	Early_EPI	Petropoulos et al
E6.12.1279	4.49678	-2.31817	E6	C27	Hypoblast	Early_Hypoblast	Petropoulos et al
E6.13.1378	-1.7583	-1.15923	E6	C1	EPI.PrE.INT	EPI.PrE.INT	Petropoulos et al
E6.13.1382	0.869341	-0.183202	E6	C22	Hypoblast	Early_Hypoblast	Petropoulos et al
E6.17.1579	4.75379	-2.17673	E6	C27	TE	TE	Petropoulos et al
E6.17.1584	1.31712	-4.61351	E6	C14	Epiblast	Early_EPI	Petropoulos et al
E6.17.1617	-1.68046	-1.75467	E6	C1	EPI.PrE.INT	EPI.PrE.INT	Petropoulos et al
E6.6.715	-0.263078	-2.388	E6	C1	Epiblast	Early_EPI	Petropoulos et al
E6.8.791	5.05776	-2.63171	E6	C1	Epiblast	Early_EPI	Petropoulos et al
E6.8.792	4.67057	-2.66786	E6	C1	Epiblast	Early_EPI	Petropoulos et al
E6.8.802	4.73008	-2.66178	E6	C1	Epiblast	Early_EPI	Petropoulos et al
E6.8.813	5.13528	-2.57328	E6	C1	Epiblast	Early_EPI	Petropoulos et al
E6.8.815	-1.36575	-1.6817	E6	C1	Epiblast	Early_EPI	Petropoulos et al
E6.9.1024	-1.46286	-1.66111	E6	C1	Epiblast	Early_EPI	Petropoulos et al
E6.10.1045	0.393553	-0.403183	E6	C22	Hypoblast	Early_Hypoblast	Petropoulos et al
E6.10.1047	-1.26645	-3.04255	E6	C1	Epiblast	Early_EPI	Petropoulos et al
E6.10.1052	-1.35501	-2.97491	E6	C1	Epiblast	Early_EPI	Petropoulos et al
E6.10.1058	-1.08627	-2.77452	E6	C1	Epiblast	Early_EPI	Petropoulos et al
E6.11.1064	7.1385	-0.870098	E6	C23	TE	TE	Petropoulos et al
E6.11.1070	5.62895	2.62104	E6	C4	TE	TE	Petropoulos et al
E6.11.1076	6.84275	-3.12479	E6	C6	TE	TE	Petropoulos et al
E6.12.1266	6.17995	-3.41031	E6	C6	TE	TE	Petropoulos et al
E6.12.1267	6.29259	-3.87853	E6	C24	TE	TE	Petropoulos et al
E6.12.1268	6.32896	-3.25755	E6	C6	TE	TE	Petropoulos et al
E6.12.1270	5.9218	-2.86353	E6	C6	TE	TE	Petropoulos et al
E6.12.1271	6.09219	-0.539906	E6	C4	TE	TE	Petropoulos et al
E6.12.1272	6.03071	-2.51415	E6	C6	TE	TE	Petropoulos et al
E6.12.1273	5.38332	-2.55409	E6	C6	Hypoblast	Early_Hypoblast	Petropoulos et al
E6.12.1275	6.1688	-2.87996	E6	C6	TE	TE	Petropoulos et al
E6.12.1276	6.2323	-3.07671	E6	C6	TE	TE	Petropoulos et al
E6.12.1277	6.03853	-2.18762	E6	C6	TE	TE	Petropoulos et al
E6.12.1278	6.01324	-2.7055	E6	C6	TE	TE	Petropoulos et al
E6.12.1280	6.88712	2.3109	E6	C9	TE	TE	Petropoulos et al
E6.12.1286	6.0071	-2.58237	E6	C6	TE	TE	Petropoulos et al
E6.12.1287	6.00264	-2.79989	E6	C6	TE	TE	Petropoulos et al
E6.12.1288	6.17167	-2.43533	E6	C6	TE	TE	Petropoulos et al
E6.12.1290	6.46198	-2.74735	E6	C6	TE	TE	Petropoulos et al
E6.12.1291	6.62574	-2.62319	E6	C6	TE	TE	Petropoulos et al
E6.12.1293	7.02543	-2.66708	E6	C6	TE	TE	Petropoulos et al
E6.12.1482	6.05168	-1.46543	E6	C23	TE	TE	Petropoulos et al
E6.12.1483	5.91978	-2.38553	E6	C6	TE	TE	Petropoulos et al
E6.12.1484	6.01455	-1.2802	E6	C9	TE	TE	Petropoulos et al
E6.12.1486	6.12048	-2.89833	E6	C6	TE	TE	Petropoulos et al
E6.12.1487	5.97185	-2.64806	E6	C6	TE	TE	Petropoulos et al
E6.12.1488	6.20318	-3.02925	E6	C6	TE	TE	Petropoulos et al
E6.13.1364	6.16054	-3.05686	E6	C6	TE	TE	Petropoulos et al
E6.13.1365	6.18566	-3.12104	E6	C6	TE	TE	Petropoulos et al
E6.13.1366	6.17629	-2.85919	E6	C6	TE	TE	Petropoulos et al
E6.13.1368	6.41011	-3.02924	E6	C6	TE	TE	Petropoulos et al
E6.13.1374	6.66136	-2.93183	E6	C6	TE	TE	Petropoulos et al
E6.13.1375	7.0139	-2.32105	E6	C6	TE	TE	Petropoulos et al
E6.13.1376	6.72647	-2.49842	E6	C6	TE	TE	Petropoulos et al
E6.13.1377	5.97106	0.273507	E6	C4	TE	TE	Petropoulos et al
E6.13.1379	6.48908	-1.90127	E6	C6	TE	TE	Petropoulos et al
E6.13.1380	6.44406	-1.54114	E6	C23	TE	TE	Petropoulos et al
E6.13.1384	5.83765	0.773523	E6	C4	TE	TE	Petropoulos et al
E6.13.1386	5.93772	-0.0811894	E6	C4	TE	TE	Petropoulos et al
E6.13.1387	6.0846	-0.0372064	E6	C4	TE	TE	Petropoulos et al
E6.13.1388	5.94227	0.337303	E6	C4	TE	TE	Petropoulos et al
E6.13.1391	6.31069	-1.18033	E6	C23	TE	TE	Petropoulos et al
E6.13.1392	6.58124	-2.83237	E6	C6	TE	TE	Petropoulos et al
E6.13.1393	6.34866	-1.41314	E6	C23	TE	TE	Petropoulos et al
E6.13.1394	6.33182	-1.12916	E6	C23	TE	TE	Petropoulos et al
E6.13.1395	5.92531	0.53271	E6	C4	TE	TE	Petropoulos et al
E6.13.1396	6.39144	-2.23506	E6	C6	TE	TE	Petropoulos et al
E6.13.1397	6.05992	-0.75257	E6	C23	TE	TE	Petropoulos et al
E6.13.1398	6.21587	-1.22574	E6	C23	TE	TE	Petropoulos et al
E6.13.1399	5.84581	0.780125	E6	C4	TE	TE	Petropoulos et al
E6.13.1400	7.05081	1.32869	E6	C9	TE	TE	Petropoulos et al
E6.14.1402	5.70119	2.40752	E6	C4	TE	TE	Petropoulos et al
E6.14.1403	6.44251	-0.787434	E6	C23	TE	TE	Petropoulos et al
E6.14.1404	6.18398	-0.638747	E6	C23	TE	TE	Petropoulos et al
E6.14.1405	6.78711	1.92964	E6	C9	TE	TE	Petropoulos et al
E6.14.1406	6.57704	-0.862187	E6	C23	TE	TE	Petropoulos et al
E6.14.1407	6.63861	-0.631092	E6	C23	TE	TE	Petropoulos et al
E6.14.1409	6.49191	-1.09644	E6	C23	TE	TE	Petropoulos et al
E6.14.1410	6.57676	-0.973627	E6	C23	TE	TE	Petropoulos et al
E6.14.1411	6.58347	0.241135	E6	C23	TE	TE	Petropoulos et al
E6.14.1412	7.40533	-0.762645	E6	C23	TE	TE	Petropoulos et al
E6.14.1413	7.19998	-0.984954	E6	C3	TE	TE	Petropoulos et al
E6.14.1414	6.51076	-0.923486	E6	C23	TE	TE	Petropoulos et al
E6.14.1416	6.33218	-0.785741	E6	C23	TE	TE	Petropoulos et al
E6.14.1417	6.46314	-0.715628	E6	C23	TE	TE	Petropoulos et al
E6.14.1418	6.36562	-0.713136	E6	C23	TE	TE	Petropoulos et al
E6.14.1419	6.4232	-0.774336	E6	C23	TE	TE	Petropoulos et al
E6.14.1420	6.91886	0.998873	E6	C23	TE	TE	Petropoulos et al
E6.14.1421	6.34765	-0.581099	E6	C23	TE	TE	Petropoulos et al
E6.14.1422	6.91029	1.52624	E6	C9	TE	TE	Petropoulos et al
E6.14.1423	6.41787	-0.642809	E6	C23	TE	TE	Petropoulos et al
E6.14.1424	6.56571	-0.662679	E6	C23	TE	TE	Petropoulos et al
E6.14.1425	6.80391	-0.760592	E6	C23	TE	TE	Petropoulos et al
E6.14.1426	6.38159	-0.683661	E6	C23	TE	TE	Petropoulos et al
E6.14.1427	6.43763	-0.683397	E6	C23	TE	TE	Petropoulos et al
E6.14.1428	6.85444	-0.797725	E6	C23	TE	TE	Petropoulos et al
E6.14.1429	6.4505	-1.21604	E6	C23	TE	TE	Petropoulos et al
E6.14.1430	6.35642	-0.643041	E6	C23	TE	TE	Petropoulos et al
E6.14.1431	6.44684	-0.672992	E6	C23	TE	TE	Petropoulos et al
E6.14.1432	6.65099	-0.777336	E6	C23	TE	TE	Petropoulos et al
E6.14.1433	6.41362	-1.03809	E6	C23	Hypoblast	Early_Hypoblast	Petropoulos et al
E6.15.1434	6.35284	-3.38741	E6	C27	TE	TE	Petropoulos et al
E6.15.1435	6.76722	-3.18426	E6	C6	TE	TE	Petropoulos et al
E6.15.1436	6.97893	-3.94768	E6	C24	TE	TE	Petropoulos et al
E6.15.1438	7.01019	-3.97706	E6	C24	TE	TE	Petropoulos et al
E6.15.1439	7.03706	-4.05088	E6	C24	TE	TE	Petropoulos et al
E6.15.1441	7.30458	-3.50183	E6	C24	TE	TE	Petropoulos et al
E6.15.1442	7.44674	-3.35877	E6	C24	TE	TE	Petropoulos et al
E6.15.1445	7.6733	-3.1302	E6	C24	TE	TE	Petropoulos et al
E6.15.1446	7.3361	-3.31331	E6	C24	TE	TE	Petropoulos et al
E6.15.1447	7.02412	-3.7017	E6	C24	TE	TE	Petropoulos et al
E6.15.1450	7.19259	-3.64115	E6	C24	TE	TE	Petropoulos et al
E6.15.1451	7.40356	-3.34919	E6	C24	TE	TE	Petropoulos et al
E6.15.1453	7.49176	-3.2958	E6	C24	TE	TE	Petropoulos et al
E6.15.1454	7.14908	-3.56156	E6	C24	TE	TE	Petropoulos et al
E6.15.1455	7.33501	-3.60846	E6	C24	TE	TE	Petropoulos et al
E6.15.1457	7.19379	-3.8545	E6	C24	TE	TE	Petropoulos et al
E6.15.1458	7.26562	-3.95767	E6	C24	TE	TE	Petropoulos et al
E6.15.1460	7.27465	-4.00719	E6	C24	TE	TE	Petropoulos et al
E6.15.1461	7.22985	-3.78826	E6	C24	TE	TE	Petropoulos et al
E6.15.1462	7.29895	-3.7906	E6	C24	TE	TE	Petropoulos et al
E6.15.1463	7.25488	-3.89123	E6	C24	TE	TE	Petropoulos et al
E6.15.1465	6.96411	-3.86854	E6	C24	TE	TE	Petropoulos et al
E6.15.1466	7.00704	-4.02076	E6	C24	TE	TE	Petropoulos et al
E6.15.1467	7.03861	-3.99059	E6	C24	TE	TE	Petropoulos et al
E6.15.1468	7.06506	-3.98202	E6	C24	TE	TE	Petropoulos et al
E6.15.1469	6.85034	-4.00288	E6	C24	TE	TE	Petropoulos et al
E6.15.1470	7.13657	-3.88342	E6	C24	TE	TE	Petropoulos et al
E6.15.1471	7.14924	-3.28082	E6	C24	TE	TE	Petropoulos et al
E6.15.1473	6.94852	-4.04372	E6	C24	TE	TE	Petropoulos et al
E6.15.1474	7.16841	-3.98567	E6	C24	TE	TE	Petropoulos et al
E6.15.1475	6.8602	-4.01484	E6	C24	TE	TE	Petropoulos et al
E6.15.1476	7.00386	-3.96533	E6	C24	TE	TE	Petropoulos et al
E6.15.1477	7.09856	-3.90926	E6	C24	TE	TE	Petropoulos et al
E6.15.1478	7.07399	-3.58525	E6	C24	TE	TE	Petropoulos et al
E6.15.1479	7.18601	-3.85331	E6	C24	TE	TE	Petropoulos et al
E6.15.1481	7.12408	-3.85527	E6	C24	TE	TE	Petropoulos et al
E6.16.1493	6.0276	0.228316	E6	C4	TE	TE	Petropoulos et al
E6.16.1494	6.12915	0.22245	E6	C4	TE	TE	Petropoulos et al
E6.16.1495	5.61785	1.28387	E6	C4	TE	TE	Petropoulos et al
E6.16.1496	6.28174	-0.0356165	E6	C4	TE	TE	Petropoulos et al
E6.16.1497	5.7118	0.943827	E6	C4	TE	TE	Petropoulos et al
E6.16.1499	5.79397	-0.826551	E6	C23	Hypoblast	Early_Hypoblast	Petropoulos et al
E6.16.1500	6.05912	-0.94331	E6	C23	TE	TE	Petropoulos et al
E6.16.1501	5.71368	-1.34032	E6	C23	TE	TE	Petropoulos et al
E6.16.1503	6.48295	-2.35338	E6	C6	TE	TE	Petropoulos et al
E6.16.1504	6.08469	-0.777299	E6	C23	TE	TE	Petropoulos et al
E6.16.1505	5.85407	0.76883	E6	C4	TE	TE	Petropoulos et al
E6.17.1570	6.23452	-3.12857	E6	C6	TE	TE	Petropoulos et al
E6.17.1571	6.35809	-3.27062	E6	C6	TE	TE	Petropoulos et al
E6.17.1573	4.78453	-2.13184	E6	C27	TE	TE	Petropoulos et al
E6.17.1574	5.21483	-2.0784	E6	C27	TE	TE	Petropoulos et al
E6.17.1575	5.3048	-1.61421	E6	C27	TE	TE	Petropoulos et al
E6.17.1576	5.15651	-1.7615	E6	C27	TE	TE	Petropoulos et al
E6.17.1581	5.00851	-2.07106	E6	C27	TE	TE	Petropoulos et al
E6.17.1582	4.75462	-2.16942	E6	C27	TE	TE	Petropoulos et al
E6.17.1583	4.9504	-1.99026	E6	C27	TE	TE	Petropoulos et al
E6.17.1585	4.67097	-2.01608	E6	C27	TE	TE	Petropoulos et al
E6.17.1587	4.87252	-2.20951	E6	C27	TE	TE	Petropoulos et al
E6.17.1589	7.31325	-2.88392	E6	C6	TE	TE	Petropoulos et al
E6.17.1590	5.08269	-2.06004	E6	C27	TE	TE	Petropoulos et al
E6.17.1591	5.04781	-2.02215	E6	C27	TE	TE	Petropoulos et al
E6.17.1592	5.08088	-1.93864	E6	C27	TE	TE	Petropoulos et al
E6.17.1593	5.06564	-2.00798	E6	C27	TE	TE	Petropoulos et al
E6.17.1594	4.78836	-2.08785	E6	C27	TE	TE	Petropoulos et al
E6.17.1596	4.78414	-2.02317	E6	C27	TE	TE	Petropoulos et al
E6.17.1598	5.19573	-1.62098	E6	C27	TE	TE	Petropoulos et al
E6.17.1599	4.79095	-2.0876	E6	C27	TE	TE	Petropoulos et al
E6.17.1600	4.76668	-2.23394	E6	C27	TE	TE	Petropoulos et al
E6.17.1601	5.04968	-1.85676	E6	C27	TE	TE	Petropoulos et al
E6.17.1603	4.99325	-1.96753	E6	C27	TE	TE	Petropoulos et al
E6.17.1606	4.9746	-2.18926	E6	C27	TE	TE	Petropoulos et al
E6.17.1607	4.95944	-1.90573	E6	C27	TE	TE	Petropoulos et al
E6.17.1608	4.96261	-2.05989	E6	C27	TE	TE	Petropoulos et al
E6.17.1609	4.96979	-1.97179	E6	C27	TE	TE	Petropoulos et al
E6.17.1610	5.02911	-1.99783	E6	C27	TE	TE	Petropoulos et al
E6.17.1613	4.94541	-2.03284	E6	C27	TE	TE	Petropoulos et al
E6.17.1616	4.98662	-1.6197	E6	C27	TE	TE	Petropoulos et al
E6.17.1618	4.85464	-2.01136	E6	C27	TE	TE	Petropoulos et al
E6.17.1619	4.76793	-2.00397	E6	C27	TE	TE	Petropoulos et al
E6.17.1620	4.73058	-2.11263	E6	C27	TE	TE	Petropoulos et al
E6.17.1621	4.96357	-2.08318	E6	C27	TE	TE	Petropoulos et al
E6.1.72	6.47051	-3.52952	E6	C8	TE	TE	Petropoulos et al
E6.1.77	5.09894	-4.28185	E6	C8	TE	TE	Petropoulos et al
E6.1.78	6.57175	-3.93929	E6	C24	TE	TE	Petropoulos et al
E6.1.79	7.10418	-3.51599	E6	C24	TE	TE	Petropoulos et al
E6.1.80	6.19862	-3.9607	E6	C8	TE	TE	Petropoulos et al
E6.18.1622	6.04099	0.131819	E6	C4	TE	TE	Petropoulos et al
E6.18.1623	5.86292	0.610678	E6	C4	TE	TE	Petropoulos et al
E6.18.1624	6.11944	0.273963	E6	C4	TE	TE	Petropoulos et al
E6.18.1625	5.96363	0.229193	E6	C4	TE	TE	Petropoulos et al
E6.18.1626	6.21536	0.0878808	E6	C4	TE	TE	Petropoulos et al
E6.18.1628	6.82086	-0.349021	E6	C3	TE	TE	Petropoulos et al
E6.18.1629	6.86832	-0.461379	E6	C3	TE	TE	Petropoulos et al
E6.18.1630	7.045	-0.325506	E6	C3	TE	TE	Petropoulos et al
E6.18.1632	7.29132	-0.60999	E6	C3	TE	TE	Petropoulos et al
E6.18.1633	7.4021	-0.875674	E6	C3	TE	TE	Petropoulos et al
E6.18.1634	5.54872	1.30063	E6	C4	TE	TE	Petropoulos et al
E6.18.1635	5.96933	-0.091945	E6	C4	TE	TE	Petropoulos et al
E6.18.1636	6.09876	0.0429367	E6	C4	TE	TE	Petropoulos et al
E6.18.1637	6.1511	0.0765231	E6	C4	TE	TE	Petropoulos et al
E6.18.1638	5.70557	-0.74387	E6	C23	Hypoblast	Early_Hypoblast	Petropoulos et al
E6.18.1639	5.6742	-0.685634	E6	C23	Hypoblast	Early_Hypoblast	Petropoulos et al
E6.18.1642	-4.73227	1.42436	E6	C10	TE	TE	Petropoulos et al
E6.18.1643	5.51798	-0.529371	E6	C4	Hypoblast	Early_Hypoblast	Petropoulos et al
E6.18.1644	5.61404	-0.73902	E6	C23	Hypoblast	Early_Hypoblast	Petropoulos et al
E6.18.1645	5.44712	-0.623687	E6	C23	Hypoblast	Early_Hypoblast	Petropoulos et al
E6.1.81	5.16319	-4.75049	E6	C8	TE	TE	Petropoulos et al
E6.1.82	8.0993	-2.48237	E6	C3	TE	TE	Petropoulos et al
E6.1.83	7.96526	-2.70717	E6	C3	TE	TE	Petropoulos et al
E6.1.84	6.22264	-3.76828	E6	C8	TE	TE	Petropoulos et al
E6.1.85	5.20566	-4.93413	E6	C8	TE	TE	Petropoulos et al
E6.1.86	5.1877	-4.28501	E6	C8	TE	TE	Petropoulos et al
E6.1.88	6.37956	-3.53492	E6	C6	TE	TE	Petropoulos et al
E6.1.89	5.39227	-4.17441	E6	C8	TE	TE	Petropoulos et al
E6.1.90	5.29806	-5.29671	E6	C8	TE	TE	Petropoulos et al
E6.2.104	7.50348	-2.80353	E6	C6	TE	TE	Petropoulos et al
E6.2.105	8.34667	-2.21977	E6	C3	TE	TE	Petropoulos et al
E6.2.108	7.6125	-2.57921	E6	C6	TE	TE	Petropoulos et al
E6.2.109	7.45957	-2.59381	E6	C6	TE	TE	Petropoulos et al
E6.2.115	8.33964	-2.18325	E6	C3	TE	TE	Petropoulos et al
E6.2.116	7.49183	-2.43301	E6	C6	TE	TE	Petropoulos et al
E6.22.1846	5.70038	-2.73957	E6	C6	TE	TE	Petropoulos et al
E6.22.1847	5.7882	-2.64605	E6	C6	TE	TE	Petropoulos et al
E6.22.1848	5.88268	-2.91305	E6	C6	TE	TE	Petropoulos et al
E6.22.1849	6.00047	-2.84202	E6	C6	TE	TE	Petropoulos et al
E6.22.1850	5.92503	-2.95174	E6	C6	TE	TE	Petropoulos et al
E6.22.1851	5.7568	-2.77821	E6	C6	TE	TE	Petropoulos et al
E6.22.1852	5.60163	-2.24858	E6	C6	TE	TE	Petropoulos et al
E6.22.1853	6.0061	-3.01358	E6	C6	TE	TE	Petropoulos et al
E6.22.1854	6.36087	-3.35232	E6	C24	TE	TE	Petropoulos et al
E6.22.1856	5.93101	-2.8705	E6	C6	TE	TE	Petropoulos et al
E6.22.1857	5.83301	-2.85571	E6	C6	TE	TE	Petropoulos et al
E6.22.1858	5.91544	-2.8378	E6	C6	TE	TE	Petropoulos et al
E6.22.1859	5.74588	-2.76493	E6	C6	TE	TE	Petropoulos et al
E6.22.1860	5.77678	-2.67532	E6	C6	TE	TE	Petropoulos et al
E6.22.1861	5.8179	-2.72769	E6	C6	TE	TE	Petropoulos et al
E6.22.1862	6.71094	-2.16568	E6	C6	TE	TE	Petropoulos et al
E6.22.1863	6.6225	-0.282334	E6	C4	TE	TE	Petropoulos et al
E6.22.1867	5.99554	-2.38172	E6	C6	TE	TE	Petropoulos et al
E6.3.391	5.76115	-4.46339	E6	C8	TE	TE	Petropoulos et al
E6.6.710	5.20343	-4.03386	E6	C8	TE	TE	Petropoulos et al
E6.6.712	5.53832	-3.2364	E6	C6	TE	TE	Petropoulos et al
E6.6.713	5.13589	-4.26182	E6	C8	TE	TE	Petropoulos et al
E6.6.714	5.6094	-3.27182	E6	C6	TE	TE	Petropoulos et al
E6.6.725	5.53517	-3.03794	E6	C6	TE	TE	Petropoulos et al
E6.7.737	5.44718	-3.484	E6	C8	TE	TE	Petropoulos et al
E6.7.738	7.01327	-3.83015	E6	C24	TE	TE	Petropoulos et al
E6.7.742	7.00349	-3.76398	E6	C24	TE	TE	Petropoulos et al
E6.8.769	5.53495	-2.58112	E6	C6	Epiblast	Early_EPI	Petropoulos et al
E6.8.771	6.36013	-2.68414	E6	C6	TE	TE	Petropoulos et al
E6.8.775	6.94633	-2.7443	E6	C6	TE	TE	Petropoulos et al
E6.8.776	6.37502	-2.61098	E6	C6	TE	TE	Petropoulos et al
E6.8.784	6.42827	-2.49177	E6	C6	TE	TE	Petropoulos et al
E6.8.789	6.59249	-2.3947	E6	C6	TE	TE	Petropoulos et al
E6.8.793	6.40821	-2.49681	E6	C6	TE	TE	Petropoulos et al
E6.8.797	6.53183	-2.4076	E6	C6	TE	TE	Petropoulos et al
E6.8.799	6.37977	-2.42917	E6	C6	TE	TE	Petropoulos et al
E6.8.800	7.46496	-2.65784	E6	C6	TE	TE	Petropoulos et al
E6.8.804	6.75513	-2.80623	E6	C6	TE	TE	Petropoulos et al
E6.8.808	6.08867	0.510115	E6	C4	TE	TE	Petropoulos et al
E6.8.809	6.40344	-3.16882	E6	C6	TE	TE	Petropoulos et al
E6.8.810	6.28594	-2.77305	E6	C6	TE	TE	Petropoulos et al
E6.8.812	6.28142	-1.68522	E6	C23	TE	TE	Petropoulos et al
E6.8.814	6.18806	0.307352	E6	C4	TE	TE	Petropoulos et al
E6.8.817	6.07386	-2.15386	E6	C6	TE	TE	Petropoulos et al
E6.8.819	6.34507	-3.08061	E6	C6	TE	TE	Petropoulos et al
E6.8.825	6.50862	-3.06698	E6	C6	TE	TE	Petropoulos et al
E6.8.832	6.22874	-1.92681	E6	C6	TE	TE	Petropoulos et al
E6.9.1007	7.47925	-2.45419	E6	C6	TE	TE	Petropoulos et al
E6.9.1008	7.53059	-2.49712	E6	C6	TE	TE	Petropoulos et al
E6.9.1011	7.32091	-2.79312	E6	C6	TE	TE	Petropoulos et al
E6.9.1012	7.28268	-2.82918	E6	C6	TE	TE	Petropoulos et al
E6.9.1013	6.12279	-2.246	E6	C6	TE	TE	Petropoulos et al
E6.9.1014	6.12241	-1.38509	E6	C9	TE	TE	Petropoulos et al
E6.9.1015	6.56606	-2.61496	E6	C6	TE	TE	Petropoulos et al
E6.9.1016	7.43014	-1.79507	E6	C3	TE	TE	Petropoulos et al
E6.9.1017	7.36671	-1.85739	E6	C3	TE	TE	Petropoulos et al
E6.9.1018	7.16464	-3.01003	E6	C6	TE	TE	Petropoulos et al
E6.9.1020	6.42292	-2.60631	E6	C6	TE	TE	Petropoulos et al
E6.9.1021	7.3109	-2.86942	E6	C6	TE	TE	Petropoulos et al
E6.9.1023	6.57792	-2.29567	E6	C6	TE	TE	Petropoulos et al
E6.9.1026	6.47825	-2.82705	E6	C6	TE	TE	Petropoulos et al
E7.10.760	-2.02884	-2.71014	E7	C1	Epiblast	Early_EPI	Petropoulos et al
E7.10.761	-2.01033	-2.21209	E7	C1	Epiblast	Early_EPI	Petropoulos et al
E7.10.762	-2.11492	-2.19754	E7	C1	Epiblast	Early_EPI	Petropoulos et al
E7.10.766	-1.80113	-2.7007	E7	C1	Epiblast	Early_EPI	Petropoulos et al
E7.12.858	-1.83161	-2.77717	E7	C1	Epiblast	Early_EPI	Petropoulos et al
E7.12.869	-1.63773	-2.50978	E7	C1	Epiblast	Early_EPI	Petropoulos et al
E7.12.871	-1.73768	-2.76678	E7	C1	Epiblast	Early_EPI	Petropoulos et al
E7.17.1335	-2.07329	-2.27887	E7	C1	Epiblast	Early_EPI	Petropoulos et al
E7.17.1347	-2.21106	-1.70659	E7	C1	Epiblast	Early_EPI	Petropoulos et al
E7.17.1353	-2.20239	-1.49563	E7	C1	Epiblast	Early_EPI	Petropoulos et al
E7.6.262	-2.20827	-1.07364	E7	C1	EPI.PrE.INT	EPI.PrE.INT	Petropoulos et al
E7.8.311	-2.14885	-1.32032	E7	C1	Epiblast	Early_EPI	Petropoulos et al
E7.8.329	-2.08938	-1.54885	E7	C1	Epiblast	Early_EPI	Petropoulos et al
E7.9.569	-2.00446	-1.78004	E7	C1	Epiblast	Early_EPI	Petropoulos et al
E7.10.764	-2.01291	-2.43911	E7	C1	Epiblast	Early_EPI	Petropoulos et al
E7.10.768	-1.13657	-2.98888	E7	C1	Epiblast	Early_EPI	Petropoulos et al
E7.11.843	0.515057	0.172286	E7	C22	Hypoblast	Early_Hypoblast	Petropoulos et al
E7.11.855	0.494113	0.190007	E7	C22	Hypoblast	Early_Hypoblast	Petropoulos et al
E7.13.884	0.641881	0.506099	E7	C22	Hypoblast	Early_Hypoblast	Petropoulos et al
E7.13.892	0.525258	0.414148	E7	C22	Hypoblast	Early_Hypoblast	Petropoulos et al
E7.14.894	0.429528	-0.0344365	E7	C22	Hypoblast	Early_Hypoblast	Petropoulos et al
E7.14.904	0.804023	0.700364	E7	C22	Hypoblast	Early_Hypoblast	Petropoulos et al
E7.16.1135	0.948885	0.583997	E7	C22	Hypoblast	Early_Hypoblast	Petropoulos et al
E7.6.265	0.65059	0.744639	E7	C22	Hypoblast	Early_Hypoblast	Petropoulos et al
E7.6.266	1.22308	0.819863	E7	C25	Hypoblast	Early_Hypoblast	Petropoulos et al
E7.8.327	0.516385	0.118638	E7	C22	Hypoblast	Early_Hypoblast	Petropoulos et al
E7.9.539	0.727331	0.0114962	E7	C22	Hypoblast	Early_Hypoblast	Petropoulos et al
E7.11.842	0.571876	0.434114	E7	C22	Hypoblast	Early_Hypoblast	Petropoulos et al
E7.12.872	0.306088	-0.829348	E7	C22	Hypoblast	Early_Hypoblast	Petropoulos et al
E7.12.879	-0.00870667	-1.75008	E7	C1	EPI.PrE.INT	EPI.PrE.INT	Petropoulos et al
E7.13.882	1.00684	0.788898	E7	C22	Hypoblast	Early_Hypoblast	Petropoulos et al
E7.13.883	1.00235	0.834172	E7	C22	Hypoblast	Early_Hypoblast	Petropoulos et al
E7.14.895	4.93098	2.66602	E7	C4	Epiblast	Early_EPI	Petropoulos et al
E7.14.905	1.19119	0.819254	E7	C22	Hypoblast	Early_Hypoblast	Petropoulos et al
E7.14.908	1.49208	0.824256	E7	C22	Hypoblast	Early_Hypoblast	Petropoulos et al
E7.16.1169	1.39358	0.815612	E7	C22	Hypoblast	Early_Hypoblast	Petropoulos et al
E7.17.1342	-2.18882	-1.47144	E7	C1	Epiblast	Early_EPI	Petropoulos et al
E7.17.1343	-1.20665	-0.969859	E7	C1	Hypoblast	Early_Hypoblast	Petropoulos et al
E7.17.1346	-2.15781	-1.36404	E7	C1	Epiblast	Early_EPI	Petropoulos et al
E7.17.1348	-2.10473	-1.42308	E7	C1	Epiblast	Early_EPI	Petropoulos et al
E7.6.264	1.74281	0.887617	E7	C22	TE	TE	Petropoulos et al
E7.8.312	-1.78203	-1.03213	E7	C1	Epiblast	Early_EPI	Petropoulos et al
E7.8.317	6.54475	0.35403	E7	C1	Epiblast	Early_EPI	Petropoulos et al
E7.9.556	-1.60306	-1.23813	E7	C1	Epiblast	Early_EPI	Petropoulos et al
E7.9.571	-1.70749	-1.18483	E7	C1	Epiblast	Early_EPI	Petropoulos et al
E7.10.746	6.6503	0.744839	E7	C9	TE	TE	Petropoulos et al
E7.10.747	6.74261	0.262958	E7	C4	TE	TE	Petropoulos et al
E7.10.748	7.45064	-0.261047	E7	C3	TE	TE	Petropoulos et al
E7.10.763	7.46546	-0.533608	E7	C3	TE	TE	Petropoulos et al
E7.11.833	4.87729	2.63923	E7	C4	TE	TE	Petropoulos et al
E7.11.835	5.50231	1.80244	E7	C4	TE	TE	Petropoulos et al
E7.11.836	5.60006	1.74906	E7	C4	TE	TE	Petropoulos et al
E7.11.837	5.79984	1.17959	E7	C4	TE	TE	Petropoulos et al
E7.11.838	5.6438	1.58081	E7	C4	TE	TE	Petropoulos et al
E7.11.839	5.49206	2.84755	E7	C4	TE	TE	Petropoulos et al
E7.11.840	5.33	2.29142	E7	C4	TE	TE	Petropoulos et al
E7.11.841	1.11574	0.403383	E7	C22	Hypoblast	Early_Hypoblast	Petropoulos et al
E7.11.844	1.93843	0.913563	E7	C22	Hypoblast	Early_Hypoblast	Petropoulos et al
E7.11.845	1.72344	0.847942	E7	C22	Hypoblast	Early_Hypoblast	Petropoulos et al
E7.11.846	1.82504	0.871599	E7	C22	Hypoblast	Early_Hypoblast	Petropoulos et al
E7.11.847	1.59244	0.803393	E7	C22	Hypoblast	Early_Hypoblast	Petropoulos et al
E7.11.848	5.18032	2.2359	E7	C4	TE	TE	Petropoulos et al
E7.11.849	5.28739	2.13245	E7	C4	TE	TE	Petropoulos et al
E7.11.850	5.18941	2.02896	E7	C4	TE	TE	Petropoulos et al
E7.11.851	5.17516	2.1691	E7	C4	TE	TE	Petropoulos et al
E7.11.852	5.2536	2.01459	E7	C4	TE	TE	Petropoulos et al
E7.11.853	5.08463	2.1745	E7	C4	TE	TE	Petropoulos et al
E7.11.854	5.08982	2.16776	E7	C4	TE	TE	Petropoulos et al
E7.11.856	5.16089	2.30659	E7	C4	TE	TE	Petropoulos et al
E7.12.860	7.1827	-2.4724	E7	C6	TE	TE	Petropoulos et al
E7.12.861	5.14644	-2.88148	E7	C1	Epiblast	Early_EPI	Petropoulos et al
E7.12.862	5.70391	2.79792	E7	C4	TE	TE	Petropoulos et al
E7.12.863	7.10088	-2.37601	E7	C6	TE	TE	Petropoulos et al
E7.12.864	7.15111	-2.3584	E7	C6	TE	TE	Petropoulos et al
E7.12.870	7.30224	-2.64608	E7	C6	TE	TE	Petropoulos et al
E7.12.874	7.0564	-2.90255	E7	C6	TE	TE	Petropoulos et al
E7.12.875	7.03469	-2.46144	E7	C6	TE	TE	Petropoulos et al
E7.12.876	7.10372	-2.19108	E7	C6	TE	TE	Petropoulos et al
E7.12.878	6.94742	-2.76716	E7	C6	TE	TE	Petropoulos et al
E7.13.881	5.93764	3.38193	E7	C16	TE	TE	Petropoulos et al
E7.13.885	6.14606	3.18191	E7	C9	TE	TE	Petropoulos et al
E7.13.887	5.85424	2.34994	E7	C4	TE	TE	Petropoulos et al
E7.13.891	5.90381	3.96509	E7	C16	TE	TE	Petropoulos et al
E7.14.893	6.57217	-0.0587394	E7	C4	TE	TE	Petropoulos et al
E7.14.896	5.09055	2.70597	E7	C4	TE	TE	Petropoulos et al
E7.14.897	5.01883	2.84765	E7	C4	TE	TE	Petropoulos et al
E7.14.898	5.08277	2.66058	E7	C4	TE	TE	Petropoulos et al
E7.14.899	5.1121	2.75587	E7	C4	TE	TE	Petropoulos et al
E7.14.900	5.16546	2.68503	E7	C4	TE	TE	Petropoulos et al
E7.14.901	5.06059	2.79011	E7	C4	TE	TE	Petropoulos et al
E7.14.902	5.2726	2.96244	E7	C4	TE	TE	Petropoulos et al
E7.14.903	5.49604	3.36402	E7	C16	TE	TE	Petropoulos et al
E7.14.906	1.57436	0.844223	E7	C22	Hypoblast	Early_Hypoblast	Petropoulos et al
E7.14.907	1.52177	0.870783	E7	C22	Hypoblast	Early_Hypoblast	Petropoulos et al
E7.14.909	5.20479	2.51321	E7	C4	TE	TE	Petropoulos et al
E7.14.910	5.68201	1.8949	E7	C4	TE	TE	Petropoulos et al
E7.14.911	5.5429	1.98724	E7	C4	TE	TE	Petropoulos et al
E7.14.912	5.84111	1.27009	E7	C4	TE	TE	Petropoulos et al
E7.14.913	5.24395	2.52459	E7	C4	TE	TE	Petropoulos et al
E7.14.914	5.05184	2.49727	E7	C4	TE	TE	Petropoulos et al
E7.15.1078	7.20515	-0.213883	E7	C3	TE	TE	Petropoulos et al
E7.15.1079	7.18014	-0.0365206	E7	C3	TE	TE	Petropoulos et al
E7.15.1082	7.24931	-0.0733578	E7	C3	TE	TE	Petropoulos et al
E7.15.1083	7.25746	-0.182599	E7	C3	TE	TE	Petropoulos et al
E7.15.1087	7.01941	-0.352697	E7	C23	TE	TE	Petropoulos et al
E7.15.1090	7.07026	-0.501532	E7	C23	TE	TE	Petropoulos et al
E7.15.1094	7.42799	-0.437902	E7	C3	TE	TE	Petropoulos et al
E7.15.1096	7.32636	-0.304823	E7	C3	TE	TE	Petropoulos et al
E7.15.1098	7.992	-1.43926	E7	C3	TE	TE	Petropoulos et al
E7.15.1100	6.92158	0.0501669	E7	C3	TE	TE	Petropoulos et al
E7.16.1102	5.91612	3.18546	E7	C9	TE	TE	Petropoulos et al
E7.16.1103	6.96511	1.71485	E7	C9	TE	TE	Petropoulos et al
E7.16.1104	7.00346	1.64622	E7	C9	TE	TE	Petropoulos et al
E7.16.1105	8.01089	0.106839	E7	C3	TE	TE	Petropoulos et al
E7.16.1106	7.52881	1.24632	E7	C9	TE	TE	Petropoulos et al
E7.16.1107	6.96586	2.04729	E7	C9	TE	TE	Petropoulos et al
E7.16.1108	7.03348	1.6651	E7	C9	TE	TE	Petropoulos et al
E7.16.1109	7.10612	1.88982	E7	C9	TE	TE	Petropoulos et al
E7.16.1110	5.78573	3.51865	E7	C9	TE	TE	Petropoulos et al
E7.16.1111	7.00625	2.00956	E7	C9	TE	TE	Petropoulos et al
E7.16.1112	6.63166	2.47111	E7	C9	TE	TE	Petropoulos et al
E7.16.1113	7.04949	2.21689	E7	C9	TE	TE	Petropoulos et al
E7.16.1114	6.38817	2.84173	E7	C9	TE	TE	Petropoulos et al
E7.16.1115	6.27037	2.11276	E7	C9	TE	TE	Petropoulos et al
E7.16.1116	6.25304	1.64706	E7	C9	TE	TE	Petropoulos et al
E7.16.1118	6.51006	2.19749	E7	C9	TE	TE	Petropoulos et al
E7.16.1119	6.88884	2.1426	E7	C9	TE	TE	Petropoulos et al
E7.16.1120	6.71059	2.05721	E7	C9	TE	TE	Petropoulos et al
E7.16.1121	6.99929	1.84091	E7	C9	TE	TE	Petropoulos et al
E7.16.1122	6.66166	2.27243	E7	C9	TE	TE	Petropoulos et al
E7.16.1123	6.57389	2.66578	E7	C9	TE	TE	Petropoulos et al
E7.16.1124	7.45334	1.73188	E7	C9	TE	TE	Petropoulos et al
E7.16.1125	6.65978	2.58235	E7	C9	TE	TE	Petropoulos et al
E7.16.1126	6.82776	2.27628	E7	C9	TE	TE	Petropoulos et al
E7.16.1127	6.92495	2.20604	E7	C9	TE	TE	Petropoulos et al
E7.16.1128	6.64097	2.61691	E7	C9	TE	TE	Petropoulos et al
E7.16.1129	7.50729	1.78698	E7	C9	TE	TE	Petropoulos et al
E7.16.1130	6.55268	2.61674	E7	C9	TE	TE	Petropoulos et al
E7.16.1131	7.10873	1.18117	E7	C4	TE	TE	Petropoulos et al
E7.16.1132	6.76075	2.15261	E7	C9	TE	TE	Petropoulos et al
E7.16.1133	7.13844	2.1974	E7	C9	TE	TE	Petropoulos et al
E7.16.1134	7.06439	2.03118	E7	C9	TE	TE	Petropoulos et al
E7.16.1136	6.55898	2.45795	E7	C9	TE	TE	Petropoulos et al
E7.16.1138	7.35876	2.01389	E7	C9	TE	TE	Petropoulos et al
E7.16.1139	6.83163	2.42248	E7	C9	TE	TE	Petropoulos et al
E7.16.1141	6.88001	2.111	E7	C9	TE	TE	Petropoulos et al
E7.16.1142	6.69558	2.56388	E7	C9	TE	TE	Petropoulos et al
E7.16.1143	6.71948	2.18641	E7	C9	TE	TE	Petropoulos et al
E7.16.1144	5.75716	3.46082	E7	C16	TE	TE	Petropoulos et al
E7.16.1146	6.39863	2.87975	E7	C9	TE	TE	Petropoulos et al
E7.16.1147	6.39289	2.86134	E7	C9	TE	TE	Petropoulos et al
E7.16.1148	6.48004	2.69436	E7	C9	TE	TE	Petropoulos et al
E7.16.1149	7.00995	2.20648	E7	C9	TE	TE	Petropoulos et al
E7.16.1150	8.00517	0.662911	E7	C9	TE	TE	Petropoulos et al
E7.16.1152	8.15332	0.761043	E7	C9	TE	TE	Petropoulos et al
E7.16.1153	7.7499	1.47033	E7	C9	TE	TE	Petropoulos et al
E7.16.1154	7.41768	1.8955	E7	C9	TE	TE	Petropoulos et al
E7.16.1155	7.12929	1.97584	E7	C9	TE	TE	Petropoulos et al
E7.16.1156	7.71896	1.43808	E7	C9	TE	TE	Petropoulos et al
E7.16.1157	7.5369	1.49267	E7	C9	TE	TE	Petropoulos et al
E7.16.1158	7.65141	1.44774	E7	C9	TE	TE	Petropoulos et al
E7.16.1159	7.6308	1.62963	E7	C9	TE	TE	Petropoulos et al
E7.16.1160	7.6443	1.39079	E7	C9	TE	TE	Petropoulos et al
E7.16.1161	7.62676	0.983576	E7	C9	TE	TE	Petropoulos et al
E7.16.1162	7.32104	2.00716	E7	C9	TE	TE	Petropoulos et al
E7.16.1163	7.1972	1.82608	E7	C9	TE	TE	Petropoulos et al
E7.16.1164	6.67858	0.690788	E7	C4	TE	TE	Petropoulos et al
E7.16.1165	7.15744	2.12683	E7	C9	TE	TE	Petropoulos et al
E7.16.1166	6.73772	2.53796	E7	C9	TE	TE	Petropoulos et al
E7.16.1167	6.47394	2.73625	E7	C9	TE	TE	Petropoulos et al
E7.16.1168	6.60034	2.6714	E7	C9	TE	TE	Petropoulos et al
E7.16.1170	6.85292	2.42345	E7	C9	TE	TE	Petropoulos et al
E7.17.1301	8.19187	0.861228	E7	C9	TE	TE	Petropoulos et al
E7.17.1302	7.93825	0.99902	E7	C9	TE	TE	Petropoulos et al
E7.17.1303	7.73329	1.39995	E7	C9	TE	TE	Petropoulos et al
E7.17.1304	7.84571	1.02508	E7	C9	TE	TE	Petropoulos et al
E7.17.1305	7.9718	1.00885	E7	C9	TE	TE	Petropoulos et al
E7.17.1306	7.90943	0.782016	E7	C9	TE	TE	Petropoulos et al
E7.17.1307	6.87993	1.46331	E7	C9	TE	TE	Petropoulos et al
E7.17.1308	7.24537	1.5891	E7	C9	TE	TE	Petropoulos et al
E7.17.1309	6.29792	1.53536	E7	C4	TE	TE	Petropoulos et al
E7.17.1310	7.57449	0.454963	E7	C3	TE	TE	Petropoulos et al
E7.17.1311	5.96261	1.45098	E7	C4	TE	TE	Petropoulos et al
E7.17.1312	7.85179	1.07437	E7	C9	TE	TE	Petropoulos et al
E7.17.1313	8.10809	0.979696	E7	C9	TE	TE	Petropoulos et al
E7.17.1314	7.60695	1.33722	E7	C9	TE	TE	Petropoulos et al
E7.17.1315	7.74994	1.33348	E7	C9	TE	TE	Petropoulos et al
E7.17.1316	7.44626	1.58844	E7	C9	TE	TE	Petropoulos et al
E7.17.1317	7.47619	1.60599	E7	C9	TE	TE	Petropoulos et al
E7.17.1318	7.56335	1.50608	E7	C9	TE	TE	Petropoulos et al
E7.17.1320	7.5749	1.55333	E7	C9	TE	TE	Petropoulos et al
E7.17.1321	8.01985	0.769625	E7	C9	TE	TE	Petropoulos et al
E7.17.1323	8.14054	-0.529545	E7	C3	TE	TE	Petropoulos et al
E7.17.1324	8.14022	0.710437	E7	C9	TE	TE	Petropoulos et al
E7.17.1326	7.29908	1.5563	E7	C9	TE	TE	Petropoulos et al
E7.17.1327	7.961	1.02784	E7	C9	TE	TE	Petropoulos et al
E7.17.1329	7.89347	0.561771	E7	C9	TE	TE	Petropoulos et al
E7.17.1330	8.18292	0.635488	E7	C9	TE	TE	Petropoulos et al
E7.17.1331	8.24293	0.253553	E7	C3	TE	TE	Petropoulos et al
E7.17.1332	7.99376	0.957766	E7	C9	TE	TE	Petropoulos et al
E7.17.1333	7.31164	1.44063	E7	C9	TE	TE	Petropoulos et al
E7.17.1334	5.05927	2.43638	E7	C1	Epiblast	Early_EPI	Petropoulos et al
E7.17.1336	6.87463	1.36306	E7	C9	TE	TE	Petropoulos et al
E7.17.1337	7.47094	1.19417	E7	C9	TE	TE	Petropoulos et al
E7.17.1338	7.43663	1.4216	E7	C9	TE	TE	Petropoulos et al
E7.17.1339	6.01289	1.33576	E7	C4	TE	TE	Petropoulos et al
E7.17.1340	7.67895	0.947651	E7	C9	TE	TE	Petropoulos et al
E7.17.1341	6.04946	1.37365	E7	C4	TE	TE	Petropoulos et al
E7.17.1344	8.06681	0.879942	E7	C9	TE	TE	Petropoulos et al
E7.17.1345	6.35861	1.17731	E7	C4	TE	TE	Petropoulos et al
E7.17.1349	8.15078	0.793855	E7	C9	TE	TE	Petropoulos et al
E7.17.1350	6.47822	0.988246	E7	C4	TE	TE	Petropoulos et al
E7.17.1351	6.75233	1.07624	E7	C4	TE	TE	Petropoulos et al
E7.17.1352	7.98917	0.966511	E7	C9	TE	TE	Petropoulos et al
E7.19.1538	8.08732	-1.29001	E7	C3	TE	TE	Petropoulos et al
E7.19.1542	5.52592	1.43309	E7	C4	TE	TE	Petropoulos et al
E7.19.1543	7.31002	-0.539458	E7	C3	TE	TE	Petropoulos et al
E7.19.1544	5.84756	2.33869	E7	C4	TE	TE	Petropoulos et al
E7.19.1545	6.04054	0.807175	E7	C4	TE	TE	Petropoulos et al
E7.19.1546	5.97404	0.89773	E7	C4	TE	TE	Petropoulos et al
E7.19.1547	6.03353	0.712447	E7	C4	TE	TE	Petropoulos et al
E7.19.1548	6.06197	0.736406	E7	C4	TE	TE	Petropoulos et al
E7.19.1549	6.12977	0.622864	E7	C4	TE	TE	Petropoulos et al
E7.19.1550	6.09701	0.759276	E7	C4	TE	TE	Petropoulos et al
E7.19.1551	6.14439	0.680217	E7	C4	TE	TE	Petropoulos et al
E7.19.1552	6.05801	0.830891	E7	C4	TE	TE	Petropoulos et al
E7.19.1553	6.2527	2.52015	E7	C9	TE	TE	Petropoulos et al
E7.19.1554	7.84507	-0.959304	E7	C3	TE	TE	Petropoulos et al
E7.19.1556	8.12292	-1.42132	E7	C3	TE	TE	Petropoulos et al
E7.19.1564	6.46051	0.315424	E7	C4	TE	TE	Petropoulos et al
E7.19.1565	5.61764	1.43746	E7	C4	TE	TE	Petropoulos et al
E7.19.1566	7.23197	-0.755919	E7	C23	TE	TE	Petropoulos et al
E7.19.1567	7.87148	-1.101	E7	C3	TE	TE	Petropoulos et al
E7.19.1568	7.87874	-1.06752	E7	C3	TE	TE	Petropoulos et al
E7.19.1569	7.97272	-1.11048	E7	C3	TE	TE	Petropoulos et al
E7.2.138	7.94082	-0.912297	E7	C3	TE	TE	Petropoulos et al
E7.2.139	7.34611	0.222692	E7	C3	TE	TE	Petropoulos et al
E7.2.141	7.78327	-0.387181	E7	C3	TE	TE	Petropoulos et al
E7.2.142	6.6882	0.72722	E7	C4	TE	TE	Petropoulos et al
E7.2.144	7.87723	-0.528323	E7	C3	TE	TE	Petropoulos et al
E7.2.145	5.95829	1.63956	E7	C4	TE	TE	Petropoulos et al
E7.2.146	7.23245	0.329004	E7	C3	TE	TE	Petropoulos et al
E7.2.147	4.93855	5.13676	E7	C13	TE	TE	Petropoulos et al
E7.2.148	7.65789	-0.108745	E7	C3	TE	TE	Petropoulos et al
E7.2.149	5.85719	2.04382	E7	C4	TE	TE	Petropoulos et al
E7.2.151	4.7366	4.55674	E7	C13	TE	TE	Petropoulos et al
E7.2.152	7.52045	-0.129902	E7	C3	TE	TE	Petropoulos et al
E7.2.153	7.89372	-0.616789	E7	C3	TE	TE	Petropoulos et al
E7.2.154	7.49686	-0.249534	E7	C3	TE	TE	Petropoulos et al
E7.2.155	7.7713	-0.857486	E7	C3	TE	TE	Petropoulos et al
E7.2.156	7.60641	0.0524155	E7	C3	TE	TE	Petropoulos et al
E7.2.157	7.89004	-0.325224	E7	C3	TE	TE	Petropoulos et al
E7.2.158	6.79814	0.700602	E7	C4	TE	TE	Petropoulos et al
E7.2.159	7.22919	0.308722	E7	C3	TE	TE	Petropoulos et al
E7.2.160	7.62379	-0.136999	E7	C3	TE	TE	Petropoulos et al
E7.2.163	7.39756	0.142723	E7	C3	TE	TE	Petropoulos et al
E7.2.164	7.7948	-1.17436	E7	C3	TE	TE	Petropoulos et al
E7.2.165	7.68956	-0.357948	E7	C3	TE	TE	Petropoulos et al
E7.2.166	7.469	-0.000699009	E7	C3	TE	TE	Petropoulos et al
E7.3.167	6.28355	0.262012	E7	C4	TE	TE	Petropoulos et al
E7.3.168	7.04118	-1.44481	E7	C3	TE	TE	Petropoulos et al
E7.3.170	7.32182	-0.939986	E7	C3	TE	TE	Petropoulos et al
E7.3.172	7.23988	-0.376617	E7	C3	TE	TE	Petropoulos et al
E7.3.173	7.32937	-1.02118	E7	C3	TE	TE	Petropoulos et al
E7.3.174	7.15629	-0.603581	E7	C3	TE	TE	Petropoulos et al
E7.3.175	6.56597	-0.11452	E7	C4	TE	TE	Petropoulos et al
E7.3.176	7.24271	-0.813237	E7	C3	TE	TE	Petropoulos et al
E7.3.177	7.23925	-2.03833	E7	C6	TE	TE	Petropoulos et al
E7.3.178	7.44857	-1.12778	E7	C3	TE	TE	Petropoulos et al
E7.3.179	6.86348	-0.0668384	E7	C3	TE	TE	Petropoulos et al
E7.3.181	7.08627	-0.760868	E7	C3	TE	TE	Petropoulos et al
E7.3.183	6.98516	-1.76889	E7	C6	TE	TE	Petropoulos et al
E7.3.185	7.32328	-0.520593	E7	C3	TE	TE	Petropoulos et al
E7.3.186	7.41589	-0.21278	E7	C3	TE	TE	Petropoulos et al
E7.3.187	7.20859	-0.826799	E7	C3	TE	TE	Petropoulos et al
E7.3.189	7.32837	-0.420801	E7	C3	TE	TE	Petropoulos et al
E7.3.190	7.16519	-1.19559	E7	C3	TE	TE	Petropoulos et al
E7.4.191	7.99486	0.00523332	E7	C3	TE	TE	Petropoulos et al
E7.4.192	8.28884	-0.457314	E7	C3	TE	TE	Petropoulos et al
E7.4.193.1	8.28749	-1.96076	E7	C3	TE	TE	Petropoulos et al
E7.4.193.2	8.24982	-1.9536	E7	C3	TE	TE	Petropoulos et al
E7.4.194	7.95761	-0.502376	E7	C3	TE	TE	Petropoulos et al
E7.4.195	8.17881	-0.475353	E7	C3	TE	TE	Petropoulos et al
E7.4.196	8.08349	-0.145783	E7	C3	TE	TE	Petropoulos et al
E7.4.197	8.31244	-1.8149	E7	C3	TE	TE	Petropoulos et al
E7.4.198	8.15168	-0.498679	E7	C3	TE	TE	Petropoulos et al
E7.4.200	7.93608	0.0672864	E7	C3	TE	TE	Petropoulos et al
E7.4.202	7.99137	-0.965352	E7	C3	TE	TE	Petropoulos et al
E7.4.203	6.11655	0.985756	E7	C4	TE	TE	Petropoulos et al
E7.4.204	8.09114	-0.265993	E7	C3	TE	TE	Petropoulos et al
E7.4.205	8.14269	-0.87932	E7	C3	TE	TE	Petropoulos et al
E7.4.206	8.19114	-0.527224	E7	C3	TE	TE	Petropoulos et al
E7.4.207	7.37963	0.364094	E7	C3	TE	TE	Petropoulos et al
E7.4.208	7.7671	0.0409493	E7	C3	TE	TE	Petropoulos et al
E7.4.210	7.89947	-0.124594	E7	C3	TE	TE	Petropoulos et al
E7.4.211	7.91737	0.0296769	E7	C3	TE	TE	Petropoulos et al
E7.4.212	8.05928	-0.591601	E7	C3	TE	TE	Petropoulos et al
E7.4.213	8.13935	-0.100704	E7	C3	TE	TE	Petropoulos et al
E7.4.214	8.19935	-0.143652	E7	C3	TE	TE	Petropoulos et al
E7.4.216	8.16624	-1.95897	E7	C3	TE	TE	Petropoulos et al
E7.4.217	7.996	-0.151224	E7	C3	TE	TE	Petropoulos et al
E7.4.218	8.20793	-1.61317	E7	C3	TE	TE	Petropoulos et al
E7.4.219	8.09003	-0.59054	E7	C3	TE	TE	Petropoulos et al
E7.4.220	7.9343	0.0875906	E7	C3	TE	TE	Petropoulos et al
E7.4.221	8.12402	-0.308292	E7	C3	TE	TE	Petropoulos et al
E7.4.222	8.06144	-0.00605663	E7	C3	TE	TE	Petropoulos et al
E7.4.223	8.05458	-0.167435	E7	C3	TE	TE	Petropoulos et al
E7.4.224	8.11714	-0.488587	E7	C3	TE	TE	Petropoulos et al
E7.4.225	8.2072	-0.375822	E7	C3	TE	TE	Petropoulos et al
E7.4.226	7.97323	0.149998	E7	C3	TE	TE	Petropoulos et al
E7.4.227	8.00307	-0.315543	E7	C3	TE	TE	Petropoulos et al
E7.4.228	8.22665	-0.444421	E7	C3	TE	TE	Petropoulos et al
E7.4.229	8.134	-1.50213	E7	C3	TE	TE	Petropoulos et al
E7.4.230	8.06488	-0.897807	E7	C3	TE	TE	Petropoulos et al
E7.5.232	7.61064	-0.153683	E7	C3	TE	TE	Petropoulos et al
E7.5.233	7.63535	-0.418095	E7	C3	TE	TE	Petropoulos et al
E7.5.235	8.35611	-2.092	E7	C3	TE	TE	Petropoulos et al
E7.5.237	7.69194	-2.53559	E7	C6	TE	TE	Petropoulos et al
E7.5.240	7.63254	-2.30275	E7	C6	TE	TE	Petropoulos et al
E7.5.241	7.59205	-2.38061	E7	C6	TE	TE	Petropoulos et al
E7.5.243	8.37692	-2.1062	E7	C3	TE	TE	Petropoulos et al
E7.5.245	7.59759	-2.1186	E7	C6	TE	TE	Petropoulos et al
E7.5.246	8.26902	-2.14946	E7	C3	TE	TE	Petropoulos et al
E7.6.247	5.5239	2.37415	E7	C4	TE	TE	Petropoulos et al
E7.6.248	5.37314	2.27813	E7	C4	TE	TE	Petropoulos et al
E7.6.249	5.56924	2.26371	E7	C4	TE	TE	Petropoulos et al
E7.6.250	5.64276	2.24376	E7	C4	TE	TE	Petropoulos et al
E7.6.251	5.32061	2.35157	E7	C4	TE	TE	Petropoulos et al
E7.6.252	5.36138	2.57036	E7	C4	TE	TE	Petropoulos et al
E7.6.253	5.45695	1.65318	E7	C4	TE	TE	Petropoulos et al
E7.6.254	5.31708	2.69024	E7	C4	TE	TE	Petropoulos et al
E7.6.255	5.37181	2.49189	E7	C4	TE	TE	Petropoulos et al
E7.6.257	5.53238	2.17137	E7	C4	TE	TE	Petropoulos et al
E7.6.258	5.20321	2.03306	E7	C4	TE	TE	Petropoulos et al
E7.6.259	1.98688	0.973381	E7	C22	Hypoblast	Early_Hypoblast	Petropoulos et al
E7.6.260	6.89926	-0.357102	E7	C3	TE	TE	Petropoulos et al
E7.6.261	4.95419	2.0735	E7	C4	EPI.PrE.INT	EPI.PrE.INT	Petropoulos et al
E7.6.267	6.77112	-0.145351	E7	C3	TE	TE	Petropoulos et al
E7.6.274	5.72498	1.31556	E7	C4	TE	TE	Petropoulos et al
E7.6.275	5.46901	2.88331	E7	C4	TE	TE	Petropoulos et al
E7.6.276	6.54122	-0.100532	E7	C4	TE	TE	Petropoulos et al
E7.6.278	6.86881	1.38568	E7	C9	TE	TE	Petropoulos et al
E7.7.280	7.39503	-0.352859	E7	C3	TE	TE	Petropoulos et al
E7.7.281	5.65285	2.08295	E7	C4	TE	TE	Petropoulos et al
E7.7.282	6.13085	0.468708	E7	C4	TE	TE	Petropoulos et al
E7.7.283	7.31557	-1.20521	E7	C3	TE	TE	Petropoulos et al
E7.7.284	7.16786	-0.445958	E7	C3	TE	TE	Petropoulos et al
E7.7.285	7.02684	-0.563104	E7	C3	TE	TE	Petropoulos et al
E7.7.286	6.70669	-0.210935	E7	C23	TE	TE	Petropoulos et al
E7.7.293	7.30732	-1.0698	E7	C3	TE	TE	Petropoulos et al
E7.7.294	7.16354	-0.529302	E7	C3	TE	TE	Petropoulos et al
E7.7.299	7.41849	-1.10055	E7	C3	TE	TE	Petropoulos et al
E7.7.300	7.407	-1.00198	E7	C3	TE	TE	Petropoulos et al
E7.7.301	5.29975	4.40836	E7	C16	TE	TE	Petropoulos et al
E7.7.302	7.34535	-0.837246	E7	C3	TE	TE	Petropoulos et al
E7.7.307	6.76274	-0.898258	E7	C23	TE	TE	Petropoulos et al
E7.7.309	7.4149	-0.871342	E7	C3	TE	TE	Petropoulos et al
E7.7.310	6.15075	0.468278	E7	C4	TE	TE	Petropoulos et al
E7.8.313	7.1585	0.815248	E7	C9	TE	TE	Petropoulos et al
E7.8.314	7.09031	0.629865	E7	C9	TE	TE	Petropoulos et al
E7.8.315	7.19385	0.996626	E7	C9	TE	TE	Petropoulos et al
E7.8.316	7.04079	0.877543	E7	C9	TE	TE	Petropoulos et al
E7.8.318	6.94267	0.538171	E7	C9	TE	TE	Petropoulos et al
E7.8.319	7.25868	0.876432	E7	C9	TE	TE	Petropoulos et al
E7.8.320	7.6173	0.680555	E7	C9	TE	TE	Petropoulos et al
E7.8.321	7.53954	0.565011	E7	C9	TE	TE	Petropoulos et al
E7.8.322	7.21774	0.821373	E7	C9	TE	TE	Petropoulos et al
E7.8.323	7.32422	0.799476	E7	C9	TE	TE	Petropoulos et al
E7.8.324	7.16121	1.03047	E7	C9	TE	TE	Petropoulos et al
E7.8.325	6.98111	1.00553	E7	C9	TE	TE	Petropoulos et al
E7.8.328	7.6682	0.518052	E7	C9	TE	TE	Petropoulos et al
E7.8.330	7.30276	0.830157	E7	C9	TE	TE	Petropoulos et al
E7.8.331	7.13752	1.08529	E7	C9	TE	TE	Petropoulos et al
E7.8.333	7.04795	0.799784	E7	C9	TE	TE	Petropoulos et al
E7.8.335	7.50919	0.384616	E7	C9	TE	TE	Petropoulos et al
E7.8.339	7.01375	1.17018	E7	C9	TE	TE	Petropoulos et al
E7.8.340	7.50616	0.498226	E7	C9	TE	TE	Petropoulos et al
E7.8.341	7.88811	-0.0391157	E7	C3	TE	TE	Petropoulos et al
E7.8.342	7.20306	0.962198	E7	C9	TE	TE	Petropoulos et al
E7.8.343	6.99567	0.775613	E7	C9	TE	TE	Petropoulos et al
E7.8.344	7.44118	0.416701	E7	C9	TE	TE	Petropoulos et al
E7.8.347	7.09311	1.0799	E7	C9	TE	TE	Petropoulos et al
E7.8.350	7.70225	0.285879	E7	C3	TE	TE	Petropoulos et al
E7.9.531	7.34564	-1.15464	E7	C3	TE	TE	Petropoulos et al
E7.9.532	7.12989	-1.90277	E7	C6	TE	TE	Petropoulos et al
E7.9.534	7.5322	-1.92579	E7	C3	TE	TE	Petropoulos et al
E7.9.535	7.37934	-1.41127	E7	C3	TE	TE	Petropoulos et al
E7.9.536	7.09509	-1.76356	E7	C6	TE	TE	Petropoulos et al
E7.9.537	6.97561	-2.98356	E7	C24	TE	TE	Petropoulos et al
E7.9.538	7.32943	-1.09318	E7	C3	TE	TE	Petropoulos et al
E7.9.541	5.64856	1.21379	E7	C4	TE	TE	Petropoulos et al
E7.9.545	6.95898	-2.19594	E7	C6	TE	TE	Petropoulos et al
E7.9.546	7.50897	-1.30124	E7	C3	TE	TE	Petropoulos et al
E7.9.548	6.93413	-2.51092	E7	C6	TE	TE	Petropoulos et al
E7.9.549	7.04866	-0.854746	E7	C3	TE	TE	Petropoulos et al
E7.9.551	6.80561	-2.19118	E7	C6	TE	TE	Petropoulos et al
E7.9.555	7.14828	-0.729109	E7	C3	TE	TE	Petropoulos et al
E7.9.557	6.53063	-1.5521	E7	C23	TE	TE	Petropoulos et al
E7.9.559	6.65286	-1.73203	E7	C6	TE	TE	Petropoulos et al
E7.9.560	6.61988	-1.9055	E7	C6	TE	TE	Petropoulos et al
E7.9.561	6.52489	-2.05878	E7	C6	TE	TE	Petropoulos et al
E7.9.562	5.76036	-1.69577	E7	C23	TE	TE	Petropoulos et al
E7.9.563	7.37998	-1.45493	E7	C3	TE	TE	Petropoulos et al
E7.9.564	7.14749	-0.712239	E7	C3	TE	TE	Petropoulos et al
E7.9.567	7.23738	-2.11468	E7	C6	TE	TE	Petropoulos et al
E7.9.568	6.74603	-1.82014	E7	C6	TE	TE	Petropoulos et al
E7.9.570	7.32608	-1.96228	E7	C6	TE	TE	Petropoulos et al
E7.9.573	6.88064	-1.77447	E7	C6	TE	TE	Petropoulos et al
nBG_Day7.1.pTEICM_3	8.20578	-1.45886	E7	C3	TE	TE	Yanagida et al
nBG_Day7.1.pTEICM_4	-7.30369	5.76009	E7	C2	TE	TE	Yanagida et al
nBG_Day7.1.pTEICM_8	8.01099	-0.696361	E7	C3	TE	TE	Yanagida et al
nBG_Day6.3.pTEICM_2	-1.40961	-1.96017	E6	C1	Epiblast	Early_EPI	Yanagida et al
nBG_Day6.3.pTEICM_4	-1.17255	-1.17375	E6	C1	Epiblast	Early_EPI	Yanagida et al
nBG_Day6.3.pTEICM_5	-0.0657932	-1.55914	E6	C1	TE	TE	Yanagida et al
nBG_Day6.3.pTEICM_6	-1.75893	-2.31676	E6	C1	Epiblast	Early_EPI	Yanagida et al
nBG_Day6.3.pTEICM_7	7.1418	-0.970345	E6	C23	TE	TE	Yanagida et al
nBG_Day6.3.pTEICM_8	7.3627	-1.00019	E6	C23	Epiblast	Early_EPI	Yanagida et al
nBG_Day7.1.pTEICM_9	7.91939	-0.748128	E7	C3	TE	TE	Yanagida et al
nBG_Day6.3.pTEICM_9	0.0545316	-1.50389	E6	C1	Hypoblast	Early_Hypoblast	Yanagida et al
nBG_Day6.3.pTEICM_11	0.197217	-1.30133	E6	C1	TE	TE	Yanagida et al
nBG_Day6.4.pTEICM_1	8.19696	-1.06799	E6	C3	TE	TE	Yanagida et al
nBG_Day6.4.pTEICM_2	7.68505	-0.309922	E6	C3	TE	TE	Yanagida et al
nBG_Day6.4.pTEICM_3	-2.16505	-2.04478	E6	C1	Epiblast	Early_EPI	Yanagida et al
nBG_Day6.4.pTEICM_4	8.2513	-1.06095	E6	C3	TE	TE	Yanagida et al
nBG_Day6.4.pTEICM_5	6.34304	-1.28993	E6	C23	TE	TE	Yanagida et al
nBG_Day6.4.pTEICM_6	0.542801	0.115556	E6	C22	Hypoblast	Early_Hypoblast	Yanagida et al
nBG_Day6.4.pTEICM_7	8.13062	-1.10891	E6	C3	TE	TE	Yanagida et al
nBG_Day6.4.pTEICM_8	6.52486	-0.627412	E6	C23	TE	TE	Yanagida et al
nBG_Day6.4.pTEICM_9	6.27024	0.515657	E6	C4	TE	TE	Yanagida et al
nBG_Day6.4.pTEICM_10	0.573001	-0.125046	E6	C22	Hypoblast	Early_Hypoblast	Yanagida et al
nBG_Day6.4.pTEICM_11	-1.78107	-2.84815	E6	C1	Epiblast	Early_EPI	Yanagida et al
nBG_Day6.4.pTEICM_16	6.82717	-0.901335	E6	C23	TE	TE	Yanagida et al
nBG_Day6.4.pTEICM_17	6.99893	0.874466	E6	C9	TE	TE	Yanagida et al
nBG_Day6.4.pTEICM_18	6.15642	0.408143	E6	C4	TE	TE	Yanagida et al
nBG_Day7.2.pTEICM_24	7.9912	-0.386758	E7	C3	TE	TE	Yanagida et al
nBG_Day6.4.pTEICM_19	8.16552	-1.09894	E6	C3	TE	TE	Yanagida et al
nBG_Day6.4.pTEICM_21	7.7885	0.0164257	E6	C3	TE	TE	Yanagida et al
nBG_Day6.4.pTEICM_25	7.50091	-1.28534	E6	C3	TE	TE	Yanagida et al
nBG_Day6.4.pTEICM_26	8.16588	-1.0076	E6	C3	TE	TE	Yanagida et al
nBG_Day7.2.pTEICM_33	0.599719	0.108618	E7	C22	Hypoblast	Early_Hypoblast	Yanagida et al
nBG_Day7.2.pTEICM_34	8.0119	-0.322282	E7	C3	TE	TE	Yanagida et al
nBG_Day7.2.pTEICM_35	6.15433	-1.85936	E7	C23	TE	TE	Yanagida et al
nBG_Day7.2.pTEICM_36	6.85194	0.649417	E7	C9	TE	TE	Yanagida et al
nBG_Day7.2.pTEICM_37	0.547166	0.174741	E7	C22	Hypoblast	Early_Hypoblast	Yanagida et al
nBG_Day7.2.mTE_1	8.01676	0.14009	E7	C3	TE	TE	Yanagida et al
nBG_Day7.2.mTE_2	7.16646	-2.32448	E7	C6	TE	TE	Yanagida et al
nBG_Day6.4.pTEICM_27	8.1944	-1.18937	E6	C3	TE	TE	Yanagida et al
nBG_Day6.4.pTEICM_28	7.77085	-0.617107	E6	C3	TE	TE	Yanagida et al
nBG_Day7.2.mTE_3	7.9928	-1.78447	E7	C3	TE	TE	Yanagida et al
nBG_Day7.2.mTE_4	7.01807	-2.20779	E7	C6	TE	TE	Yanagida et al
nBG_Day7.2.mTE_5	7.13348	-2.27198	E7	C6	TE	TE	Yanagida et al
nBG_Day7.2.mTE_6	7.0699	-2.10633	E7	C6	TE	TE	Yanagida et al
nBG_Day7.2.mTE_7	7.05539	-2.32604	E7	C6	TE	TE	Yanagida et al
nBG_Day7.2.mTE_8	7.83122	-2.12493	E7	C3	TE	TE	Yanagida et al
nBG_Day7.2.mTE_9	7.00626	-2.40487	E7	C6	TE	TE	Yanagida et al
nBG_Day6.4.pTEICM_37	5.81238	-1.13232	E6	C27	TE	TE	Yanagida et al
nBG_Day6.4.mTE_4	6.36948	-2.23255	E6	C6	TE	TE	Yanagida et al
nBG_Day6.4.mTE_5	7.32991	-2.54117	E6	C3	TE	TE	Yanagida et al
nBG_Day7.2.mTE_11	8.02659	-1.77625	E7	C3	TE	TE	Yanagida et al
nBG_Day7.3.pTEICM_1	-2.13024	-1.06529	E7	C1	Epiblast	Early_EPI	Yanagida et al
nBG_Day7.3.pTEICM_2	-2.20826	-1.43806	E7	C1	Epiblast	Early_EPI	Yanagida et al
nBG_Day7.3.pTEICM_3	1.27776	0.881756	E7	C22	Hypoblast	Early_Hypoblast	Yanagida et al
nBG_Day7.3.pTEICM_4	-2.21298	-1.69518	E7	C1	Epiblast	Early_EPI	Yanagida et al
nBG_Day7.3.pTEICM_5	0.613598	0.919693	E7	C22	Hypoblast	Early_Hypoblast	Yanagida et al
nBG_Day7.3.pTEICM_6	0.832652	0.978226	E7	C22	Hypoblast	Early_Hypoblast	Yanagida et al
nBG_Day6.5.pTEICM_1	0.457327	-0.696991	E6	C1	TE	TE	Yanagida et al
nBG_Day6.5.pTEICM_4	-1.68152	-2.96332	E6	C1	Epiblast	Early_EPI	Yanagida et al
nBG_Day6.5.pTEICM_5	-1.93917	-2.46417	E6	C1	Epiblast	Early_EPI	Yanagida et al
nBG_Day6.5.pTEICM_6	5.67217	-2.70141	E6	C6	TE	TE	Yanagida et al
nBG_Day6.5.pTEICM_7	-1.95616	-2.3486	E6	C1	Epiblast	Early_EPI	Yanagida et al
nBG_Day7.3.pTEICM_9	7.81856	0.902255	E7	C9	TE	TE	Yanagida et al
nBG_Day7.3.pTEICM_10	-2.15708	-1.88595	E7	C1	Epiblast	Early_EPI	Yanagida et al
nBG_Day7.3.pTEICM_11	7.17644	1.35067	E7	C9	TE	TE	Yanagida et al
nBG_Day7.3.pTEICM_12	7.88609	0.334727	E7	C9	TE	TE	Yanagida et al
nBG_Day7.3.pTEICM_13	6.20096	1.27117	E7	C4	TE	TE	Yanagida et al
nBG_Day7.3.pTEICM_14	7.91317	-0.0458454	E7	C3	TE	TE	Yanagida et al
nBG_Day6.5.pTEICM_9	6.99012	-1.39159	E6	C3	TE	TE	Yanagida et al
nBG_Day6.5.pTEICM_11	8.16945	-1.5538	E6	C3	TE	TE	Yanagida et al
nBG_Day6.5.pTEICM_12	0.409234	-0.317879	E6	C22	Hypoblast	Early_Hypoblast	Yanagida et al
nBG_Day6.5.pTEICM_14	7.74052	0.243815	E6	C9	TE	TE	Yanagida et al
nBG_Day6.5.pTEICM_15	5.68498	-2.60432	E6	C6	TE	TE	Yanagida et al
nBG_Day7.3.pTEICM_15	0.495311	0.395287	E7	C22	Hypoblast	Early_Hypoblast	Yanagida et al
nBG_Day7.3.pTEICM_16	-2.27548	-1.75736	E7	C1	Epiblast	Early_EPI	Yanagida et al
nBG_Day7.3.pTEICM_17	7.51263	1.13024	E7	C9	TE	TE	Yanagida et al
nBG_Day7.3.pTEICM_18	-1.90391	-0.874985	E7	C22	Epiblast	Early_EPI	Yanagida et al
nBG_Day7.3.pTEICM_19	-2.22143	-1.21012	E7	C1	Epiblast	Early_EPI	Yanagida et al
nBG_Day7.3.pTEICM_20	4.70298	4.62567	E7	C13	TE	TE	Yanagida et al
nBG_Day7.3.pTEICM_21	4.81177	4.48704	E7	C13	TE	TE	Yanagida et al
nBG_Day7.3.pTEICM_22	-2.16501	-1.08791	E7	C1	Epiblast	Early_EPI	Yanagida et al
nBG_Day6.5.pTEICM_16	-0.21176	-1.88759	E6	C1	Hypoblast	Early_Hypoblast	Yanagida et al
nBG_Day6.5.pTEICM_19	0.355421	-0.216447	E6	C22	TE	TE	Yanagida et al
nBG_Day6.5.pTEICM_20	-1.38539	-2.81081	E6	C1	Epiblast	Early_EPI	Yanagida et al
nBG_Day6.5.pTEICM_21	-2.00409	-2.50247	E6	C1	Epiblast	Early_EPI	Yanagida et al
nBG_Day6.5.pTEICM_22	5.77637	-2.70838	E6	C6	TE	TE	Yanagida et al
nBG_Day6.5.pTEICM_23	4.72704	-4.10833	E6	C8	Unknown	Unknown	Yanagida et al
nBG_Day7.3.pTEICM_23	-2.09119	-1.01282	E7	C1	TE	TE	Yanagida et al
nBG_Day7.3.pTEICM_24	7.10517	1.74579	E7	C9	TE	TE	Yanagida et al
nBG_Day7.3.pTEICM_25	7.49312	0.9021	E7	C9	TE	TE	Yanagida et al
nBG_Day7.3.pTEICM_26	6.15305	1.11107	E7	C4	TE	TE	Yanagida et al
nBG_Day7.3.mTE_1	5.46966	3.26187	E7	C16	TE	TE	Yanagida et al
nBG_Day7.3.mTE_2	7.94617	0.392182	E7	C9	TE	TE	Yanagida et al
nBG_Day7.3.mTE_3	7.93984	0.196429	E7	C9	TE	TE	Yanagida et al
nBG_Day7.3.mTE_4	6.47468	1.11955	E7	C4	TE	TE	Yanagida et al
nBG_Day6.5.pTEICM_24	0.457769	-0.20692	E6	C22	Hypoblast	Early_Hypoblast	Yanagida et al
nBG_Day6.5.pTEICM_25	7.76609	0.00713906	E6	C3	TE	TE	Yanagida et al
nBG_Day6.5.pTEICM_26	-2.00771	-2.58473	E6	C1	Epiblast	Early_EPI	Yanagida et al
nBG_Day6.5.pTEICM_27	-1.96157	-2.45395	E6	C1	Epiblast	Early_EPI	Yanagida et al
nBG_Day6.5.pTEICM_28	4.95191	-2.61774	E6	C27	Unknown	Unknown	Yanagida et al
nBG_Day6.5.pTEICM_29	0.169943	-1.15246	E6	C1	Hypoblast	Early_Hypoblast	Yanagida et al
nBG_Day6.5.pTEICM_30	7.74607	-0.0975974	E6	C3	TE	TE	Yanagida et al
nBG_Day6.5.pTEICM_31	4.63417	-3.4003	E6	C8	Unknown	Unknown	Yanagida et al
nBG_Day7.4.pTEICM_2	5.41303	-2.22339	E7	C1	TE	TE	Yanagida et al
nBG_Day6.5.mTE_4	8.06446	-2.1591	E6	C3	TE	TE	Yanagida et al
nBG_Day6.5.mTE_6	6.58153	-3.30276	E6	C6	TE	TE	Yanagida et al
nBG_Day6.5.mTE_8	6.74697	-3.30011	E6	C24	TE	TE	Yanagida et al
nBG_Day6.5.mTE_9	6.70657	-2.96973	E6	C6	TE	TE	Yanagida et al
nBG_Day7.4.pTEICM_5	6.63344	-1.97699	E7	C6	TE	TE	Yanagida et al
nBG_Day7.4.pTEICM_6	6.87662	-2.04377	E7	C6	TE	TE	Yanagida et al
nBG_Day7.4.pTEICM_8	6.93424	-2.32656	E7	C6	TE	TE	Yanagida et al
nBG_Day7.4.pTEICM_10	-3.22126	0.229443	E7	C25	TE	TE	Yanagida et al
nBG_Day7.4.pTEICM_11	7.2358	-3.39866	E7	C24	TE	TE	Yanagida et al
nBG_Day7.6.pTEICM_1	7.93335	-1.09592	E7	C3	TE	TE	Yanagida et al
nBG_Day7.6.pTEICM_2	0.567636	0.445443	E7	C22	Hypoblast	Early_Hypoblast	Yanagida et al
nBG_Day7.6.pTEICM_4	5.72419	1.14335	E7	C4	TE	TE	Yanagida et al
nBG_Day7.6.pTEICM_5	6.7156	1.09606	E7	C9	TE	TE	Yanagida et al
nBG_Day7.6.pTEICM_6	-1.95587	-1.2721	E7	C1	Epiblast	Early_EPI	Yanagida et al
nBG_Day7.6.pTEICM_7	4.80964	1.92979	E7	C22	TE	TE	Yanagida et al
nBG_Day7.6.pTEICM_8	-1.86345	-1.62237	E7	C1	Epiblast	Early_EPI	Yanagida et al
nBG_Day7.4.pTEICM_13	5.74231	-2.56461	E7	C27	TE	TE	Yanagida et al
nBG_Day7.6.pTEICM_9	5.61669	2.45024	E7	C4	TE	TE	Yanagida et al
nBG_Day7.6.pTEICM_11	-1.72205	-0.924084	E7	C22	TE	TE	Yanagida et al
nBG_Day7.6.pTEICM_12	6.91358	2.24911	E7	C9	TE	TE	Yanagida et al
nBG_Day7.6.mTE_1	7.29829	-1.04338	E7	C3	TE	TE	Yanagida et al
nBG_Day7.6.pTEICM_13	-1.87345	-2.05268	E7	C1	Epiblast	Early_EPI	Yanagida et al
nBG_Day7.6.pTEICM_14	6.85791	-1.89502	E7	C6	TE	TE	Yanagida et al
nBG_Day7.6.pTEICM_15	5.77612	0.849428	E7	C4	TE	TE	Yanagida et al
nBG_Day7.6.pTEICM_16	6.73251	-1.26262	E7	C23	TE	TE	Yanagida et al
nBG_Day7.6.pTEICM_17	5.48989	2.28375	E7	C4	TE	TE	Yanagida et al
nBG_Day7.6.pTEICM_18	5.63602	1.81241	E7	C4	TE	TE	Yanagida et al
nBG_Day5.4.pTEICM_2	0.118609	-3.76632	E5	C14	ICM	ICM	Yanagida et al
nBG_Day5.4.pTEICM_3	0.741691	-4.53234	E5	C14	ICM	ICM	Yanagida et al
nBG_Day5.4.pTEICM_4	0.0329823	-3.5663	E5	C1	ICM	ICM	Yanagida et al
nBG_Day5.4.pTEICM_5	0.346689	-3.99625	E5	C14	ICM	ICM	Yanagida et al
nBG_Day5.4.pTEICM_6	0.666554	-5.67498	E5	C14	Prelineage	Prelineage	Yanagida et al
nBG_Day5.4.pTEICM_7	0.190594	-3.92509	E5	C14	ICM	ICM	Yanagida et al
nBG_Day5.4.pTEICM_8	0.698168	-5.6837	E5	C14	Prelineage	Prelineage	Yanagida et al
nBG_Day5.4.mTE_1	3.34134	-5.54406	E5	C21	TE	TE	Yanagida et al
nBG_Day5.4.mTE_3	2.88727	-5.918	E5	C21	TE	TE	Yanagida et al
nBG_Day5.4.mTE_4	2.82419	-5.8777	E5	C21	TE	TE	Yanagida et al
nBG_Day5.4.mTE_5	2.87726	-5.93014	E5	C21	TE	TE	Yanagida et al
nBG_Day5.4.mTE_6	3.17506	-5.66923	E5	C21	TE	TE	Yanagida et al
nBG_Day5.4.mTE_9	3.00855	-5.77823	E5	C21	TE	TE	Yanagida et al
nBG_Day5.4.mTE_10	3.40965	-5.43694	E5	C21	TE	TE	Yanagida et al
nBG_Day5.5.pTEICM_3	0.664962	-5.41595	E5	C14	Prelineage	Prelineage	Yanagida et al
nBG_Day5.5.pTEICM_4	0.712789	-4.93715	E5	C14	Prelineage	Prelineage	Yanagida et al
nBG_Day5.5.pTEICM_5	2.08524	-5.29602	E5	C14	Prelineage	Prelineage	Yanagida et al
nBG_Day5.5.pTEICM_6	0.564705	-5.3646	E5	C14	Prelineage	Prelineage	Yanagida et al
nBG_Day5.5.pTEICM_7	1.79	-5.18027	E5	C14	Prelineage	Prelineage	Yanagida et al
nBG_Day5.5.pTEICM_8	0.530667	-4.36643	E5	C14	Prelineage	Prelineage	Yanagida et al
nBG_Day5.5.pTEICM_9	1.88599	-5.27119	E5	C14	Prelineage	Prelineage	Yanagida et al
nBG_Day5.5.mTE_1	1.67952	-5.20021	E5	C14	Prelineage	Prelineage	Yanagida et al
nBG_Day5.5.mTE_2	1.65004	-5.22757	E5	C14	Prelineage	Prelineage	Yanagida et al
nBG_Day5.5.mTE_3	1.60495	-5.17663	E5	C14	Prelineage	Prelineage	Yanagida et al
nBG_Day5.5.mTE_4	1.68416	-5.15345	E5	C14	Prelineage	Prelineage	Yanagida et al
nBG_Day5.5.mTE_5	1.64978	-5.2154	E5	C14	Prelineage	Prelineage	Yanagida et al
nBG_Day5.8.pTEICM_1	0.101633	-1.83105	E5	C1	ICM	ICM	Yanagida et al
nBG_Day5.8.pTEICM_2	-0.257285	-2.53926	E5	C1	ICM	ICM	Yanagida et al
nBG_Day5.8.pTEICM_3	5.39201	-4.30125	E5	C8	TE	TE	Yanagida et al
nBG_Day5.8.pTEICM_4	-0.386587	-2.5453	E5	C1	ICM	ICM	Yanagida et al
nBG_Day5.8.pTEICM_5	-0.112699	-2.4999	E5	C1	ICM	ICM	Yanagida et al
nBG_Day5.8.pTEICM_6	5.10363	-4.60137	E5	C8	TE	TE	Yanagida et al
nBG_Day5.8.pTEICM_7	0.0775099	-1.85725	E5	C1	ICM	ICM	Yanagida et al
nBG_Day5.8.pTEICM_8	4.98421	-4.51584	E5	C8	TE	TE	Yanagida et al
nBG_Day5.3.pTEICM_9	0.395374	-4.35096	E5	C14	Prelineage	Prelineage	Yanagida et al
nBG_Day5.8.pTEICM_9	-1.11365	-2.76409	E5	C1	ICM	ICM	Yanagida et al
nBG_Day5.8.pTEICM_10	-0.573169	-2.55754	E5	C1	ICM	ICM	Yanagida et al
nBG_Day5.8.pTEICM_11	-0.59903	-2.66257	E5	C1	ICM	ICM	Yanagida et al
nBG_Day5.8.pTEICM_12	-0.344501	-2.73672	E5	C1	ICM	ICM	Yanagida et al
nBG_Day5.8.pTEICM_13	0.0287462	-2.11647	E5	C1	ICM	ICM	Yanagida et al
nBG_Day5.8.pTEICM_14	-0.481336	-2.57784	E5	C1	ICM	ICM	Yanagida et al
nBG_Day5.8.pTEICM_15	0.0624237	-1.77098	E5	C1	ICM	ICM	Yanagida et al
nBG_Day5.8.pTEICM_16	0.149539	-1.50803	E5	C1	ICM	ICM	Yanagida et al
nBG_Day5.3.pTEICM_14	3.20553	-5.59464	E5	C21	TE	TE	Yanagida et al
nBG_Day5.3.pTEICM_16	2.96693	-5.51502	E5	C21	TE	TE	Yanagida et al
nBG_Day5.8.pTEICM_19	-1.27795	-2.71962	E5	C1	ICM	ICM	Yanagida et al
nBG_Day5.8.pTEICM_20	-0.219761	-2.21565	E5	C1	ICM	ICM	Yanagida et al
nBG_Day5.8.pTEICM_21	4.95793	-4.47743	E5	C8	TE	TE	Yanagida et al
nBG_Day5.8.pTEICM_23	-0.347765	-2.24987	E5	C1	ICM	ICM	Yanagida et al
nBG_Day5.8.pTEICM_24	-0.632467	-2.80117	E5	C1	ICM	ICM	Yanagida et al
nBG_Day5.8.mTE_1	5.84423	-4.43838	E5	C21	TE	TE	Yanagida et al
nBG_Day5.8.pTEICM_30	5.89396	-4.28292	E5	C8	TE	TE	Yanagida et al
nBG_Day6.2.pTEICM_10	-1.64547	-2.50553	E6	C1	Epiblast	Early_EPI	Yanagida et al
nBG_Day6.2.pTEICM_11	-1.4615	-2.68386	E6	C1	Epiblast	Early_EPI	Yanagida et al
nBG_Day6.2.pTEICM_12	7.57945	-1.5229	E6	C3	TE	TE	Yanagida et al
nBG_Day6.2.pTEICM_14	6.67973	-1.22536	E6	C23	TE	TE	Yanagida et al
nBG_Day6.2.pTEICM_19	7.0072	-1.26568	E6	C23	TE	TE	Yanagida et al
nBG_Day6.2.pTEICM_24	7.01158	-1.14384	E6	C3	TE	TE	Yanagida et al
nBG_Day6.2.pTEICM_26	-1.60555	-2.32808	E6	C1	Epiblast	Early_EPI	Yanagida et al
nBG_Day6.2.pTEICM_29	6.73161	-1.12034	E6	C23	TE	TE	Yanagida et al
D6A2S8	5.26715	-4.80029	E6	C8	TE	TE	Xiang et al
D6A2B1	4.84783	-5.02934	E6	C8	TE	TE	Xiang et al
D6A2B2	0.0675552	-2.26169	E6	C1	Epiblast	Early_EPI	Xiang et al
D6A2B4	4.8608	-5.01966	E6	C8	TE	TE	Xiang et al
D6A3S1	6.03707	-3.56199	E6	C6	TE	TE	Xiang et al
D6A3S3	0.520069	-0.0351058	E6	C22	Hypoblast	Early_Hypoblast	Xiang et al
D6A3S4	3.39994	-5.36315	E6	C21	Epiblast	Early_EPI	Xiang et al
D6A3S5	6.97559	-3.92778	E6	C24	TE	TE	Xiang et al
D6A3B1	6.84459	-3.76109	E6	C24	TE	TE	Xiang et al
D6A3B2	5.74752	-2.77733	E6	C6	TE	TE	Xiang et al
D6A4S4	5.94707	0.354402	E6	C4	TE	TE	Xiang et al
D6A4S5	4.63013	-2.51053	E6	C27	TE	TE	Xiang et al
D6A4S6	6.71537	-2.72176	E6	C24	TE	TE	Xiang et al
D6A4S7	6.36182	-2.93697	E6	C6	TE	TE	Xiang et al
D6A4B3	6.73219	-2.59025	E6	C6	TE	TE	Xiang et al
D6A4B4	8.35633	-1.91262	E6	C3	TE	TE	Xiang et al
D6A5S1	6.69629	-2.43569	E6	C6	TE	TE	Xiang et al
D6A5S7	6.73926	-1.47351	E6	C6	TE	TE	Xiang et al
D6A5S8	-1.40135	-2.55905	E6	C1	Epiblast	Early_EPI	Xiang et al
D6A5B3	6.64127	-1.83105	E6	C6	TE	TE	Xiang et al
D6A5B4	6.62438	-1.97445	E6	C6	TE	TE	Xiang et al
D6N1B23	5.82608	-3.0045	E6	C6	TE	TE	Xiang et al
D6N1B6	4.82004	-2.79968	E6	C1	Epiblast	Early_EPI	Xiang et al
D6N1S15	-1.67807	-2.63084	E6	C1	Epiblast	Early_EPI	Xiang et al
D6N1S1	0.305576	-0.715965	E6	C22	Epiblast	Early_EPI	Xiang et al
D6N1S19	7.09078	-3.92096	E6	C24	TE	TE	Xiang et al
D6N1S33	-1.89517	-2.70971	E6	C1	Epiblast	Early_EPI	Xiang et al
D6N1S34	-1.81636	-2.70435	E6	C1	Epiblast	Early_EPI	Xiang et al
D6N1S3	-1.81653	-2.61968	E6	C1	Epiblast	Early_EPI	Xiang et al
D6N1S39	0.452486	-0.0475164	E6	C22	Hypoblast	Early_Hypoblast	Xiang et al
D6N1S42	-1.8207	-2.55084	E6	C1	Epiblast	Early_EPI	Xiang et al
D6N1S4	-1.91172	-2.62622	E6	C1	Epiblast	Early_EPI	Xiang et al
D6N1S9	-1.94864	-2.64195	E6	C1	Epiblast	Early_EPI	Xiang et al
D6N2B11	2.96254	-5.84012	E6	C21	CTB	CTB	Xiang et al
D6N2B12	4.73438	-5.131	E6	C8	TE	TE	Xiang et al
D6N2B2	-0.0425003	-2.46235	E6	C1	Epiblast	Early_EPI	Xiang et al
D6N2B28	5.08658	-4.87722	E6	C8	TE	TE	Xiang et al
D10A1S31	-3.86324	-1.57098	E10	C10	Epiblast	Late_EPI	Xiang et al
D10A1S32	-2.84841	-0.839026	E10	C25	Epiblast	Late_EPI	Xiang et al
D10A1S34	-0.947974	-2.83404	E10	C1	Epiblast	Early_EPI	Xiang et al
D10A1S3	6.59594	4.48043	E10	C16	CTB	CTB	Xiang et al
D10A1S40	-3.66324	-1.71439	E10	C10	Epiblast	Late_EPI	Xiang et al
D10A1S4	4.82547	5.1651	E10	C13	STB	STB	Xiang et al
D10A1S6	-5.76171	0.224465	E10	C7	Epiblast	Late_EPI	Xiang et al
D10A1S7	5.13571	4.92851	E10	C13	CTB	CTB	Xiang et al
D10A1S9	6.68576	4.84947	E10	C16	CTB	CTB	Xiang et al
D10A2B1	5.06486	6.60418	E10	C13	STB	STB	Xiang et al
D10A2B2	6.17725	4.61168	E10	C16	CTB	CTB	Xiang et al
D10A2B3	5.19677	6.9577	E10	C13	STB	STB	Xiang et al
D10A2B4	4.9114	6.31897	E10	C13	STB	STB	Xiang et al
D10A2B6	4.97125	6.34072	E10	C13	STB	STB	Xiang et al
D10A2S1	6.83995	5.60798	E10	C16	CTB	CTB	Xiang et al
D10A2S21	6.70956	5.01262	E10	C16	CTB	CTB	Xiang et al
D10A2S24	0.558824	1.07464	E10	C22	Hypoblast	Early_Hypoblast	Xiang et al
D10A2S2	4.97834	5.83121	E10	C13	STB	STB	Xiang et al
D10A2S32	-4.11946	-1.48593	E10	C10	Epiblast	Late_EPI	Xiang et al
D10A2S3	6.31921	4.90201	E10	C16	Epiblast	Late_EPI	Xiang et al
D10A3B17	6.67486	4.79062	E10	C16	CTB	CTB	Xiang et al
D10A3B2	6.04733	4.47039	E10	C16	CTB	CTB	Xiang et al
D10A3B3	4.91786	6.23389	E10	C13	STB	STB	Xiang et al
D10A3B4	6.43063	4.61697	E10	C16	CTB	CTB	Xiang et al
D10A3B5	6.95924	5.60866	E10	C16	CTB	CTB	Xiang et al
D10A3B6	5.77323	5.15944	E10	C13	STB	STB	Xiang et al
D10A3B7	6.57688	4.9038	E10	C16	CTB	CTB	Xiang et al
D10A3B8	5.2011	5.04768	E10	C13	STB	STB	Xiang et al
D10A3B9	6.65149	4.9933	E10	C16	CTB	CTB	Xiang et al
D10A3S10	4.79148	4.69554	E10	C13	STB	STB	Xiang et al
D10A3S18	5.02404	6.58927	E10	C13	STB	STB	Xiang et al
D10A3S1	5.62736	2.70415	E10	C4	CTB	CTB	Xiang et al
D10A3S2	6.66581	4.9496	E10	C16	CTB	CTB	Xiang et al
D10A3S35	6.98827	5.50665	E10	C16	CTB	CTB	Xiang et al
D10A3S7	6.60135	4.80505	E10	C16	CTB	CTB	Xiang et al
D10A3S9	6.67587	4.85297	E10	C16	CTB	CTB	Xiang et al
D10A4B3	6.01282	3.37286	E10	C9	CTB	CTB	Xiang et al
D10A4B7	4.86698	5.73234	E10	C13	STB	STB	Xiang et al
D10A4B8	4.88233	5.6038	E10	C13	STB	STB	Xiang et al
D14A2S6	7.03318	6.8402	E14	C26	EVT	EVT	Xiang et al
D14A3B10	7.09227	5.98047	E14	C26	EVT	EVT	Xiang et al
D14A3B12	6.89247	5.65979	E14	C16	EVT	EVT	Xiang et al
D14A3B14	5.77869	7.10664	E14	C13	STB	STB	Xiang et al
D14A3B2	6.90137	6.9806	E14	C26	EVT	EVT	Xiang et al
D14A3B7	7.04529	6.88994	E14	C26	EVT	EVT	Xiang et al
D14A3S14	7.1113	6.02311	E14	C26	EVT	EVT	Xiang et al
D14A3S18	5.43964	7.17185	E14	C13	STB	STB	Xiang et al
D14A3S19	7.07559	6.76607	E14	C26	EVT	EVT	Xiang et al
D14A3S20	-5.41136	5.90625	E14	C2	ExE_Mes	ExE_Mes	Xiang et al
D14A3S23	7.07603	6.48947	E14	C26	EVT	EVT	Xiang et al
D14A3S25	6.99833	5.33609	E14	C16	CTB	CTB	Xiang et al
D14A3S26	7.12675	6.27994	E14	C26	EVT	EVT	Xiang et al
D14A3S27	7.05813	5.74546	E14	C16	CTB	CTB	Xiang et al
D14A3S28	7.14199	6.04463	E14	C26	EVT	EVT	Xiang et al
D14A3S29	-6.6655	6.86858	E14	C2	ExE_Mes	ExE_Mes	Xiang et al
D14A3S30	7.04738	6.66309	E14	C26	EVT	EVT	Xiang et al
D14A3S5	7.09058	5.77307	E14	C16	CTB	CTB	Xiang et al
D14A3S7	7.12548	6.00871	E14	C26	EVT	EVT	Xiang et al
D14A3S8	7.11602	6.19555	E14	C26	EVT	EVT	Xiang et al
D9A4B7	5.72825	3.68368	E9	C16	CTB	CTB	Xiang et al
D9A4B8	5.84488	1.81872	E9	C4	CTB	CTB	Xiang et al
D9A4S1	-3.65461	-1.56481	E9	C10	Epiblast	Late_EPI	Xiang et al
D9A4S10	5.82904	2.18984	E9	C4	CTB	CTB	Xiang et al
D9A4S11	5.82137	2.06147	E9	C4	CTB	CTB	Xiang et al
D9A4S6	5.855	1.91193	E9	C4	CTB	CTB	Xiang et al
D9A4S7	5.98316	3.69935	E9	C16	CTB	CTB	Xiang et al
D9A4S9	5.40733	3.01718	E9	C4	CTB	CTB	Xiang et al
D9A5B5	6.28578	4.41231	E9	C16	CTB	CTB	Xiang et al
D9A5S12	-3.70824	-1.74027	E9	C10	Epiblast	Late_EPI	Xiang et al
D9A5S3	6.61249	4.49711	E9	C16	CTB	CTB	Xiang et al
D9A5S6	4.79215	4.7852	E9	C13	STB	STB	Xiang et al
D9A5S8	5.83619	2.61957	E9	C16	CTB	CTB	Xiang et al
D9A5S9	-3.73092	0.454575	E9	C25	Epiblast	Early_EPI	Xiang et al
D9A6B1	4.84764	5.66301	E9	C13	STB	STB	Xiang et al
D9A6B6	5.97549	4.55483	E9	C16	CTB	CTB	Xiang et al
D9A6B8	5.73742	4.26272	E9	C16	CTB	CTB	Xiang et al
D9A6S10	5.73821	3.69482	E9	C16	CTB	CTB	Xiang et al
D9A6S14	6.55471	4.32216	E9	C16	CTB	CTB	Xiang et al
D9A6S15	6.32409	3.77405	E9	C16	CTB	CTB	Xiang et al
D9A6S5	5.98177	4.5352	E9	C16	CTB	CTB	Xiang et al
D9A6S9	0.605818	0.26181	E9	C22	Hypoblast	Early_Hypoblast	Xiang et al
D9A4B1	0.459489	0.865673	E9	C22	Hypoblast	Early_Hypoblast	Xiang et al
D9A4S14	5.90026	1.60914	E9	C4	CTB	CTB	Xiang et al
D9A4S16	-3.653	-1.72248	E9	C10	Epiblast	Late_EPI	Xiang et al
D9A4S3	-3.91223	-1.63974	E9	C10	Epiblast	Late_EPI	Xiang et al
D9A4S4	5.92827	1.73726	E9	C4	CTB	CTB	Xiang et al
D9A4S5	-3.86605	-1.45781	E9	C10	Epiblast	Late_EPI	Xiang et al
D9A5S10	6.09072	4.65898	E9	C16	CTB	CTB	Xiang et al
D9A5S11	-3.55562	-1.80791	E9	C10	Epiblast	Late_EPI	Xiang et al
D10A4S4	5.02576	5.86211	E10	C13	STB	STB	Xiang et al
D10A1B11	4.84762	5.91157	E10	C13	STB	STB	Xiang et al
D10A1B17	6.84344	5.03455	E10	C16	CTB	CTB	Xiang et al
D10A1B1	4.86418	5.70172	E10	C13	STB	STB	Xiang et al
D10A1B3	5.10356	5.4237	E10	C13	STB	STB	Xiang et al
D10A1B4	5.30282	4.94775	E10	C13	STB	STB	Xiang et al
D10A1B5	5.15242	5.26858	E10	C13	STB	STB	Xiang et al
D10A1B7	4.90814	5.98894	E10	C13	STB	STB	Xiang et al
D10A1B8	4.91948	6.32139	E10	C13	STB	STB	Xiang et al
D10A1S10	6.80006	5.03426	E10	C16	CTB	CTB	Xiang et al
D10A1S11	6.4171	4.45878	E10	C16	CTB	CTB	Xiang et al
D10A1S12	6.36818	3.81303	E10	C16	CTB	CTB	Xiang et al
D10A1S13	5.26416	4.93594	E10	C13	STB	STB	Xiang et al
D10A1S1	6.37587	4.1951	E10	C16	CTB	CTB	Xiang et al
D10A1S21	-4.13713	-1.58545	E10	C10	Epiblast	Late_EPI	Xiang et al
D10A1S23	-3.88047	-1.64464	E10	C10	Epiblast	Late_EPI	Xiang et al
D10A1S2	5.16606	5.08659	E10	C13	STB	STB	Xiang et al
D14A1S2	-5.82386	6.16612	E14	C2	ExE_Mes	ExE_Mes	Xiang et al
D14A1S30	-4.66679	-0.410396	E14	C10	Epiblast	Late_EPI	Xiang et al
D14A1S31	-4.58347	-0.574764	E14	C10	Epiblast	Late_EPI	Xiang et al
D14A1S32	-6.1104	6.63431	E14	C2	Ambiguous	Ambiguous	Xiang et al
D14A1S33	-4.9087	-1.65142	E14	C12	Epiblast	Late_EPI	Xiang et al
D14A1S36	4.98542	5.83117	E14	C13	STB	STB	Xiang et al
D14A1S39	-5.19526	5.69321	E14	C10	ExE_Mes	ExE_Mes	Xiang et al
D14A1S41	-4.96383	-1.66925	E14	C12	Epiblast	Late_EPI	Xiang et al
D14A1S42	-6.50427	6.81883	E14	C2	ExE_Mes	ExE_Mes	Xiang et al
D14A1S43	-5.41497	5.87126	E14	C2	ExE_Mes	ExE_Mes	Xiang et al
D14A1S44	4.94238	6.37806	E14	C13	STB	STB	Xiang et al
D14A1S45	-4.59072	-0.457869	E14	C10	Epiblast	Late_EPI	Xiang et al
D14A1S46	-4.25527	-1.31911	E14	C10	Epiblast	Late_EPI	Xiang et al
D14A1S47	-4.62848	-0.770552	E14	C10	Epiblast	Late_EPI	Xiang et al
D14A1S48	-4.67217	-1.47659	E14	C10	Epiblast	Late_EPI	Xiang et al
D14A1S51	-5.09811	-1.82162	E14	C12	Epiblast	Late_EPI	Xiang et al
D14A1S53	4.90612	6.30837	E14	C13	STB	STB	Xiang et al
D14A1S56	-4.59892	-1.36527	E14	C10	Epiblast	Late_EPI	Xiang et al
D14A1S57	-5.93355	6.41459	E14	C2	ExE_Mes	ExE_Mes	Xiang et al
D14A1S58	-4.59398	0.305861	E14	C10	Epiblast	Late_EPI	Xiang et al
D14A1S5	-6.01552	6.43816	E14	C2	ExE_Mes	ExE_Mes	Xiang et al
D14A1S60	-6.58905	6.80152	E14	C2	ExE_Mes	ExE_Mes	Xiang et al
D14A1S61	-4.81111	-1.41259	E14	C10	Epiblast	Late_EPI	Xiang et al
D14A1S62	-4.41028	-1.18731	E14	C10	Epiblast	Late_EPI	Xiang et al
D14A1S63	5.28671	7.04045	E14	C13	STB	STB	Xiang et al
D14A1S64	-4.65154	-1.1088	E14	C10	Epiblast	Late_EPI	Xiang et al
D14A1S6	-4.92483	-0.0658924	E14	C10	Epiblast	Late_EPI	Xiang et al
D14A1S7	-0.237421	2.00525	E14	C11	Hypoblast	Late_Hypoblast	Xiang et al
D14A1S8	-6.23698	6.87562	E14	C2	Ambiguous	Ambiguous	Xiang et al
D14A1S9	-4.40115	-1.13267	E14	C10	Epiblast	Late_EPI	Xiang et al
D14A2B12	7.0645	6.58297	E14	C26	EVT	EVT	Xiang et al
D14A2B13	7.03096	7.03154	E14	C26	EVT	EVT	Xiang et al
D14A2B16	5.29426	7.31124	E14	C13	STB	STB	Xiang et al
D14A2B1	7.06324	6.06789	E14	C26	EVT	EVT	Xiang et al
D14A2B2	7.05031	6.87391	E14	C26	EVT	EVT	Xiang et al
D14A2B4	5.26172	7.32369	E14	C13	STB	STB	Xiang et al
D14A2B7	5.32799	7.33589	E14	C13	STB	STB	Xiang et al
D14A2B9	6.98166	7.0527	E14	C26	EVT	EVT	Xiang et al
D14A2S13	7.07824	6.65374	E14	C26	EVT	EVT	Xiang et al
D14A2S15	7.04569	5.78085	E14	C16	CTB	CTB	Xiang et al
D14A2S17	7.13847	6.30379	E14	C26	EVT	EVT	Xiang et al
D14A2S19	5.31848	6.91712	E14	C13	STB	STB	Xiang et al
D14A2S1	7.10226	6.34016	E14	C26	EVT	EVT	Xiang et al
D14A2S21	7.08743	6.38811	E14	C26	EVT	EVT	Xiang et al
D14A2S23	7.07847	6.91227	E14	C26	EVT	EVT	Xiang et al
D14A2S27	7.12946	6.29239	E14	C26	EVT	EVT	Xiang et al
D14A2S28	6.37739	7.01011	E14	C26	EVT	EVT	Xiang et al
D14A2S29	5.36366	7.09663	E14	C13	STB	STB	Xiang et al
D14A2S5	7.12171	6.36261	E14	C26	EVT	EVT	Xiang et al
D8A5B7	5.84368	3.39802	E8	C16	CTB	CTB	Xiang et al
D8A5B8	5.66401	3.49632	E8	C16	CTB	CTB	Xiang et al
D8A5S14	5.57613	3.25344	E8	C16	CTB	CTB	Xiang et al
D8A5S1	5.72683	2.68806	E8	C4	TE	TE	Xiang et al
D8A5S4	5.46287	3.12634	E8	C16	CTB	CTB	Xiang et al
D8A6B1	5.78194	2.3844	E8	C4	TE	TE	Xiang et al
D8A6B3	5.70956	3.028	E8	C16	CTB	CTB	Xiang et al
D8A6B6	5.70604	3.24754	E8	C9	TE	TE	Xiang et al
D8A6S15	5.83677	2.59867	E8	C4	TE	TE	Xiang et al
D8A6S5	5.8538	1.87013	E8	C4	TE	TE	Xiang et al
D8A6S7	-3.04516	-1.8901	E8	C1	Epiblast	Early_EPI	Xiang et al
D9A1B1	5.63339	3.42434	E9	C16	CTB	CTB	Xiang et al
D9A1B15	5.0844	5.00826	E9	C13	STB	STB	Xiang et al
D9A1B16	6.23643	3.66966	E9	C16	CTB	CTB	Xiang et al
D9A1B2	4.61572	4.80863	E9	C13	STB	STB	Xiang et al
D9A1B3	5.51603	4.21133	E9	C16	CTB	CTB	Xiang et al
D9A1B4	5.38716	4.48151	E9	C13	STB	STB	Xiang et al
D9A1S1	4.66042	4.68312	E9	C13	STB	STB	Xiang et al
D9A1S10	-3.64646	-1.73025	E9	C10	Epiblast	Late_EPI	Xiang et al
D9A1S2	6.03794	3.41488	E9	C16	CTB	CTB	Xiang et al
D9A1S23	6.09062	3.71544	E9	C16	CTB	CTB	Xiang et al
D9A1S26	5.68951	3.93499	E9	C16	CTB	CTB	Xiang et al
D9A1S28	-2.46491	-0.975335	E9	C1	Epiblast	Early_EPI	Xiang et al
D9A1S3	5.88883	3.50479	E9	C16	CTB	CTB	Xiang et al
D9A1S7	5.61448	4.07941	E9	C16	CTB	CTB	Xiang et al
D9A1S8	5.61767	2.44923	E9	C4	CTB	CTB	Xiang et al
D9A2B1	4.96888	5.24531	E9	C13	STB	STB	Xiang et al
D9A2B2	5.33616	4.37821	E9	C13	STB	STB	Xiang et al
D9A2B3	5.82817	3.4014	E9	C16	CTB	CTB	Xiang et al
D9A2B5	5.62118	3.59592	E9	C16	CTB	CTB	Xiang et al
D9A2B8	5.81691	3.63805	E9	C16	CTB	CTB	Xiang et al
D9A2S1	5.86255	3.20613	E9	C16	CTB	CTB	Xiang et al
D9A2S2	5.26192	4.3235	E9	C16	CTB	CTB	Xiang et al
D9A2S3	6.01914	2.17913	E9	C4	CTB	CTB	Xiang et al
D9A2S4	5.88393	2.68285	E9	C4	CTB	CTB	Xiang et al
D9A2S6	0.480247	0.0224907	E9	C22	Hypoblast	Early_Hypoblast	Xiang et al
D9A3B1	6.42231	4.26986	E9	C16	CTB	CTB	Xiang et al
D9A3B2	5.07048	5.1012	E9	C13	STB	STB	Xiang et al
D9A3B3	5.0326	5.09917	E9	C13	STB	STB	Xiang et al
D9A3B4	4.88905	5.62179	E9	C13	STB	STB	Xiang et al
D9A3B7	6.39945	3.9472	E9	C16	CTB	CTB	Xiang et al
D9A3S1	6.39747	4.08715	E9	C16	CTB	CTB	Xiang et al
D9A3S11	5.04115	4.90717	E9	C13	STB	STB	Xiang et al
D9A3S14	-3.76536	-1.65924	E9	C10	Epiblast	Late_EPI	Xiang et al
D9A3S15	5.19539	4.82337	E9	C13	STB	STB	Xiang et al
D9A3S2	6.03364	4.38874	E9	C16	CTB	CTB	Xiang et al
D9A3S3	5.61313	3.99127	E9	C16	CTB	CTB	Xiang et al
D9A4B2	5.87299	3.26761	E9	C16	CTB	CTB	Xiang et al
D9A4B4	5.9149	4.2035	E9	C16	CTB	CTB	Xiang et al
D14_2B1	6.91955	7.06182	E14	C26	EVT	EVT	Xiang et al
D14_2B3	6.97208	6.94297	E14	C26	EVT	EVT	Xiang et al
D14A1B10	5.26784	7.27762	E14	C13	STB	STB	Xiang et al
D14A1B11	0.912292	2.31092	E14	C11	Hypoblast	Late_Hypoblast	Xiang et al
D14A1B12	5.23818	6.89055	E14	C13	STB	STB	Xiang et al
D14A1B13	-4.39864	-1.13132	E14	C10	Epiblast	Late_EPI	Xiang et al
D14A1B14	5.14433	5.71031	E14	C13	STB	STB	Xiang et al
D14A1B15	5.81769	4.87667	E14	C16	STB	STB	Xiang et al
D14A1B16	-3.99314	-1.09712	E14	C14	Epiblast	Late_EPI	Xiang et al
D14A1B17	7.01033	6.77743	E14	C26	EVT	EVT	Xiang et al
D14A1B18	5.40841	7.09057	E14	C13	STB	STB	Xiang et al
D14A1B19	7.0005	6.86357	E14	C26	EVT	EVT	Xiang et al
D14A1B1	5.4001	7.16542	E14	C13	STB	STB	Xiang et al
D14A1B21	-0.146492	1.69753	E14	C11	Hypoblast	Late_Hypoblast	Xiang et al
D14A1B22	5.26406	7.19648	E14	C13	STB	STB	Xiang et al
D14A1B23	5.32269	7.02937	E14	C13	STB	STB	Xiang et al
D14A1B24	5.58012	7.15916	E14	C13	STB	STB	Xiang et al
D14A1B25	5.10407	7.02829	E14	C13	STB	STB	Xiang et al
D14A1B26	5.06339	6.49925	E14	C13	STB	STB	Xiang et al
D14A1B27	-9.93367	4.2343	E14	C20	Epiblast	Late_EPI	Xiang et al
D14A1B2	-4.62469	-1.13065	E14	C10	Epiblast	Late_EPI	Xiang et al
D14A1B3	7.03279	6.76539	E14	C26	EVT	EVT	Xiang et al
D14A1B4	0.895383	2.48196	E14	C11	Hypoblast	Late_Hypoblast	Xiang et al
D14A1B5	5.07465	6.03671	E14	C13	STB	STB	Xiang et al
D14A1B6	-5.87333	6.74881	E14	C11	Ambiguous	Ambiguous	Xiang et al
D14A1B7	4.87879	6.4824	E14	C25	STB	STB	Xiang et al
D14A1B8	-0.156482	1.98854	E14	C11	Hypoblast	Late_Hypoblast	Xiang et al
D14A1B9	-6.25059	6.89446	E14	C2	ExE_Mes	ExE_Mes	Xiang et al
D14A1S10	-5.82701	6.36374	E14	C2	ExE_Mes	ExE_Mes	Xiang et al
D14A1S11	-5.02785	-1.05673	E14	C12	Epiblast	Late_EPI	Xiang et al
D14A1S12	0.885292	2.50576	E14	C11	Hypoblast	Late_Hypoblast	Xiang et al
D14A1S13	-4.25056	-0.75954	E14	C10	Epiblast	Late_EPI	Xiang et al
D14A1S14	-3.06937	-0.864589	E14	C1	Epiblast	Early_EPI	Xiang et al
D14A1S15	4.89504	6.61276	E14	C25	STB	STB	Xiang et al
D14A1S16	5.24412	7.04866	E14	C13	STB	STB	Xiang et al
D14A1S17	-4.10509	-0.806368	E14	C10	Epiblast	Late_EPI	Xiang et al
D14A1S18	-3.64034	-0.650911	E14	C25	Epiblast	Late_EPI	Xiang et al
D14A1S19	-4.72023	-0.627592	E14	C10	Epiblast	Late_EPI	Xiang et al
D14A1S1	-5.75871	6.19822	E14	C2	ExE_Mes	ExE_Mes	Xiang et al
D14A1S21	-4.11303	-0.936826	E14	C14	Epiblast	Late_EPI	Xiang et al
D14A1S22	-5.66076	6.28289	E14	C2	ExE_Mes	ExE_Mes	Xiang et al
D14A1S23	-5.71043	6.47207	E14	C2	Ambiguous	Ambiguous	Xiang et al
D14A1S24	4.98636	6.41696	E14	C25	STB	STB	Xiang et al
D14A1S25	-6.44256	6.86808	E14	C2	ExE_Mes	ExE_Mes	Xiang et al
D14A1S26	-4.16883	-0.900177	E14	C14	Epiblast	Late_EPI	Xiang et al
D14A1S28	-4.74685	-0.106024	E14	C10	Epiblast	Late_EPI	Xiang et al
D7N1S21	-2.22615	-2.29065	E7	C1	Epiblast	Early_EPI	Xiang et al
D7N1S27	-2.09122	-2.26402	E7	C1	Epiblast	Early_EPI	Xiang et al
D7N1S30	-2.31566	-2.10446	E7	C1	Epiblast	Early_EPI	Xiang et al
D8_8B1	-2.20922	-2.10903	E8	C1	Epiblast	Early_EPI	Xiang et al
D8_8B2	6.05579	0.630864	E8	C4	TE	TE	Xiang et al
D8_8B3	0.529704	0.406909	E8	C22	Hypoblast	Early_Hypoblast	Xiang et al
D8_8B4	6.31643	0.617121	E8	C4	TE	TE	Xiang et al
D8_8S1	6.08521	0.506896	E8	C4	TE	TE	Xiang et al
D8_8S2	-2.3348	-2.19186	E8	C1	Epiblast	Early_EPI	Xiang et al
D8_8S3	5.87883	2.13299	E8	C4	TE	TE	Xiang et al
D8_8S4	6.23949	0.54914	E8	C4	TE	TE	Xiang et al
D8_8S5	5.89383	2.581	E8	C4	TE	TE	Xiang et al
D8_8S6	6.05522	2.03047	E8	C4	TE	TE	Xiang et al
D8_8S7	6.34246	0.659988	E8	C4	TE	TE	Xiang et al
D8_8S8	6.63592	2.39066	E8	C9	TE	TE	Xiang et al
D8A1B10	4.97144	5.14701	E8	C13	STB	STB	Xiang et al
D8A1B2	6.32889	3.87964	E8	C16	CTB	CTB	Xiang et al
D8A1B3	5.63461	3.57238	E8	C16	CTB	CTB	Xiang et al
D8A1B4	5.18574	5.04669	E8	C13	STB	STB	Xiang et al
D8A1B6	5.66884	3.3469	E8	C16	CTB	CTB	Xiang et al
D8A1S11	-3.5673	-1.70833	E8	C10	Epiblast	Late_EPI	Xiang et al
D8A1S1	5.71976	3.61923	E8	C16	CTB	CTB	Xiang et al
D8A1S31	-2.345	-0.948322	E8	C1	Epiblast	Early_EPI	Xiang et al
D8A1S3	5.56122	3.51023	E8	C16	CTB	CTB	Xiang et al
D8A1S7	6.40711	3.9383	E8	C16	CTB	CTB	Xiang et al
D8A1S8	-2.57796	-0.875865	E8	C25	Epiblast	Early_EPI	Xiang et al
D8A2B1	4.86915	5.34695	E8	C13	STB	STB	Xiang et al
D8A2B2	5.41069	4.68975	E8	C13	CTB	CTB	Xiang et al
D8A2B5	5.12142	4.91786	E8	C13	STB	STB	Xiang et al
D8A2S10	-4.00137	-1.12288	E8	C14	Epiblast	Early_EPI	Xiang et al
D8A2S12	5.71368	4.03506	E8	C16	CTB	CTB	Xiang et al
D8A2S15	-2.37033	-1.25786	E8	C1	Epiblast	Early_EPI	Xiang et al
D8A2S1	5.13135	5.02652	E8	C13	STB	STB	Xiang et al
D8A2S24	6.30343	3.03659	E8	C9	TE	TE	Xiang et al
D8A2S29	-2.32054	-1.97729	E8	C1	Epiblast	Early_EPI	Xiang et al
D8A2S2	4.84708	2.52432	E8	C1	Epiblast	Early_EPI	Xiang et al
D8A2S3	5.77371	4.07679	E8	C16	CTB	CTB	Xiang et al
D8A2S4	6.32501	3.87311	E8	C16	CTB	CTB	Xiang et al
D8A3B10	4.96789	5.13209	E8	C13	STB	STB	Xiang et al
D8A3B11	0.669054	1.28253	E8	C22	Hypoblast	Early_Hypoblast	Xiang et al
D8A3B1	4.86289	5.49214	E8	C13	STB	STB	Xiang et al
D8A3B4	4.83714	5.25335	E8	C13	STB	STB	Xiang et al
D8A3S12	5.62041	3.4122	E8	C16	CTB	CTB	Xiang et al
D8A3S13	4.68139	4.76128	E8	C13	STB	STB	Xiang et al
D8A3S1	4.8211	5.49898	E8	C13	STB	STB	Xiang et al
D8A3S28	5.09287	4.88794	E8	C13	STB	STB	Xiang et al
D8A3S2	5.1189	4.63103	E8	C13	CTB	CTB	Xiang et al
D8A3S5	4.66342	4.72085	E8	C13	STB	STB	Xiang et al
D8A3S7	4.95696	2.85076	E8	C4	TE	TE	Xiang et al
D8A3S8	4.70238	4.65167	E8	C13	STB	STB	Xiang et al
D12A4S12	6.95602	5.14649	E12	C16	CTB	CTB	Xiang et al
D12A4S16	6.80939	4.59565	E12	C16	CTB	CTB	Xiang et al
D12A4S17	6.89533	4.99855	E12	C16	CTB	CTB	Xiang et al
D12A4S21	5.13014	7.08396	E12	C13	STB	STB	Xiang et al
D12A4S22	5.03369	6.66313	E12	C13	Ambiguous	Ambiguous	Xiang et al
D12A4S26	-5.15353	-1.79264	E12	C12	Epiblast	Late_EPI	Xiang et al
D12A4S29	-6.16036	6.79756	E12	C2	ExE_Mes	ExE_Mes	Xiang et al
D12A4S2	6.79234	4.69031	E12	C16	CTB	CTB	Xiang et al
D12A4S30	-3.96702	-1.04222	E12	C14	Epiblast	Late_EPI	Xiang et al
D12A4S7	-6.23427	6.99733	E12	C2	Ambiguous	Ambiguous	Xiang et al
D12A4S9	6.80522	4.7008	E12	C16	CTB	CTB	Xiang et al
D12A5B11	0.73282	1.75369	E12	C11	Hypoblast	Late_Hypoblast	Xiang et al
D12A5B15	5.36519	7.09549	E12	C13	STB	STB	Xiang et al
D12A5B5	7.09288	6.12118	E12	C26	EVT	EVT	Xiang et al
D12A5B6	6.77438	4.56778	E12	C16	CTB	CTB	Xiang et al
D12A5B9	5.25442	7.16286	E12	C13	STB	STB	Xiang et al
D12A5S13	6.74966	4.44978	E12	C16	CTB	CTB	Xiang et al
D12A5S16	-4.50968	-1.51765	E12	C10	Epiblast	Late_EPI	Xiang et al
D12A5S17	-0.141833	1.29762	E12	C11	Hypoblast	Late_Hypoblast	Xiang et al
D12A5S18	7.0075	5.44905	E12	C16	CTB	CTB	Xiang et al
D12A5S19	-4.92549	-1.69203	E12	C12	Epiblast	Late_EPI	Xiang et al
D12A5S1	0.0084302	1.42909	E12	C11	Hypoblast	Late_Hypoblast	Xiang et al
D12A5S20	-0.0800838	1.36729	E12	C11	Hypoblast	Late_Hypoblast	Xiang et al
D12A5S24	0.219247	1.7769	E12	C11	Hypoblast	Late_Hypoblast	Xiang et al
D12A5S30	-0.0144461	1.38579	E12	C11	Hypoblast	Late_Hypoblast	Xiang et al
D12A5S4	-0.0240857	1.59368	E12	C11	Hypoblast	Late_Hypoblast	Xiang et al
D12A5S5	-5.02526	-1.75404	E12	C12	Epiblast	Late_EPI	Xiang et al
D12A5S6	-3.90325	-1.57403	E12	C10	Epiblast	Late_EPI	Xiang et al
D12_1B3	6.88944	6.90319	E12	C26	EVT	EVT	Xiang et al
D12_1B4	4.98928	5.84436	E12	C13	STB	STB	Xiang et al
D12_2B2	7.04668	6.96119	E12	C26	EVT	EVT	Xiang et al
D12_2B9	7.10722	6.98184	E12	C26	EVT	EVT	Xiang et al
D12_2S1	5.26924	6.99486	E12	C13	STB	STB	Xiang et al
D12A4S27	-4.57167	-1.23746	E12	C10	Epiblast	Late_EPI	Xiang et al
D14_1B1	7.00513	6.90391	E14	C26	EVT	EVT	Xiang et al
D14_1B2	5.42063	7.07252	E14	C13	STB	STB	Xiang et al
D14_1B5	7.02565	6.98436	E14	C26	EVT	EVT	Xiang et al
D14_1S10	4.91565	5.94545	E14	C13	STB	STB	Xiang et al
D14_1S2	6.94493	6.87523	E14	C26	EVT	EVT	Xiang et al
D14_2S1	6.34013	7.01951	E14	C26	EVT	EVT	Xiang et al
D14_3B5	6.91905	6.7813	E14	C26	EVT	EVT	Xiang et al
D14_3B6	6.95791	6.77125	E14	C26	EVT	EVT	Xiang et al
D14_3S10	-5.88002	-2.03845	E14	C12	Epiblast	Late_EPI	Xiang et al
D14_3S15	-5.80739	-1.9696	E14	C12	Epiblast	Late_EPI	Xiang et al
D14_3S16	-6.04071	-1.45015	E14	C12	Epiblast	Late_EPI	Xiang et al
D14_3S9	6.84395	4.98301	E14	C16	CTB	CTB	Xiang et al
D14_2S2	5.71373	7.13022	E14	C13	STB	STB	Xiang et al
D7A1S1	7.78863	0.0325773	E7	C3	TE	TE	Xiang et al
D7A1S5	7.17026	-1.60144	E7	C3	TE	TE	Xiang et al
D7A1S6	7.14081	-1.69236	E7	C6	TE	TE	Xiang et al
D7A1S7	5.67932	2.0783	E7	C4	TE	TE	Xiang et al
D7A1S8	0.47844	0.0908748	E7	C22	Hypoblast	Early_Hypoblast	Xiang et al
D7A1S9	5.9831	1.97848	E7	C4	TE	TE	Xiang et al
D7A2B1	6.28348	1.10019	E7	C4	TE	TE	Xiang et al
D7A2B4	6.12325	0.86764	E7	C4	TE	TE	Xiang et al
D7A2B5	7.58006	1.53074	E7	C9	TE	TE	Xiang et al
D7A2B6	5.63093	2.7387	E7	C4	TE	TE	Xiang et al
D7A2B8	7.37506	1.74688	E7	C9	TE	TE	Xiang et al
[truncated: 1,305 more rows]

## Sheet:  fig_1d
Gene	Yan_SRR491011	Yan_SRR491012	Yan_SRR491013	Yan_SRR491014	Yan_SRR491015	Yan_SRR491016	Yan_SRR491017	Yan_SRR491018	Yan_SRR491019	Yan_SRR491020	Yan_SRR491022	Yan_SRR491023	Yan_SRR491024	Yan_SRR491025	Yan_SRR491026	Yan_SRR491027	Yan_SRR491028	Yan_SRR491029	Yan_SRR491030	Yan_SRR491032	Yan_SRR491033	Yan_SRR491034	Yan_SRR491035	Yan_SRR491036	Yan_SRR491037	Yan_SRR491038	Yan_SRR445722	Yan_SRR445724	Yan_SRR445725	Yan_SRR445726	Yan_SRR445727	Yan_SRR445728	Yan_SRR445729	Yan_SRR490961	Yan_SRR490962	Yan_SRR490963	Yan_SRR490964	Yan_SRR490965	Yan_SRR490966	Yan_SRR490967	Yan_SRR490968	Yan_SRR490969	Yan_SRR490970	Yan_SRR490971	Yan_SRR490972	Yan_SRR490973	Yan_SRR490974	Yan_SRR490975	Yan_SRR490976
GLYATL3	0	0	0	0	0	0	0	0	0	0	0	0	0	0	0	0	0	0	0	0	0	0	0	0	0	0	1.07024	1.28325	1.11732	0.722555	1.53278	0.743274	0.776522	1.32477	0	1.62682	0.877583	0.0573458	0.90995	0.541178	1.41179	1.62113	0.585598	1.9361	1.37986	0	1.27318	0.187139	0
OR2M7	0	0	0	0	0	0	0	0	0	0	0	0	0	0	0	0	0	0	0	0	0	0	0	0	0	0	0.595133	0.356751	0.192739	0.137524	0.410658	0.524145	0.565258	0	0	0	1.10967	0	1.34381	0	1.49186	0	0	1.22385	1.02747	0	0	0	0
OR14C36	0	0	0	0	0	0	0	0	0	0	0	0	0	0	0	0	0	0	0	0	0	0	0	0	0	0	0.0555814	0.303088	0.256897	0.201663	0.132305	0.344361	0.125314	0	0	0	0.258172	1.6503	0	0.0381189	0	0.737543	0	0	0	0	0	0	0
PRB2	0	0	0	0	0	0	0	0	0	0	0	0	0	0	0	0	0	0	0	0	0	0	0	0	0	0	0.109101	0.26617	0.125593	0.115495	0.334213	0.325086	0.240607	0	0	0	0	0.74778	0	0.264003	0	0.199495	0.457375	0.107898	0.0128578	0	0	0	0
OR7E24	0	0	0	0	0	0	0	0	0	0	0	0	0	0	0	0	0	0	0	0	0	0	0	0	0	0	2.6287	2.61533	2.17674	1.89417	2.07872	2.40046	1.92605	2.21104	0.0274116	3.34651	1.99098	2.34636	2.61814	0.387255	0.179962	2.4205	2.24496	1.20454	1.40446	0	0	0	0
PRAMEF2	0	0	0	0	0	0	0	0	0	0	0	0	0	0	0	0	0	0	0	0	0	0	0	0	0	0	0	0	0.0370131	0	0	0.0711418	0.0185823	0.712337	0.882844	1.58726	0.381673	3.28219	1.75205	2.91832	0	0.926281	1.33995	1.29863	1.13723	1.11312	3.48361	3.22417	3.69959
PRAMEF1	0	0	0	0	0	0	0	0	0	0	0	0	0	0	0	0	0	0	0	0	0	0	0	0	0	0	0	0	0	0	0	0.116693	0	2.81329	0.890328	2.05573	1.45725	3.16152	1.94736	3.47169	1.55845	1.50209	3.29218	1.05079	1.60883	3.77492	4.94653	3.41422	2.96173
ZNF705E	0	0	0	0	0	0	0	0	0	0	0	0	0	0	0	0	0	0	0	0	0	0	0	0	0	0	0	0	0	0	0	0	0	0.338571	0	0	0	0.191466	0	1.25028	0	0.409658	0.426094	0.283849	0.0754818	2.03312	2.70798	2.33664	0.12043
ZNF705A	0	0	0	0	0	0	0	0	0	0	0	0	0	0	0	0	0	0	0	0	0	0	0	0	0	0	0	0	0	0	0	0	0	0.0130989	0	0	0	2.74793	0.0348018	2.02348	1.20762	0.238878	0	0	0	2.25707	2.76015	0.142581	1.65751
ROS1	0	0	0	0	0	0	0	0	0	0	0	0	0	0	0	0	0	0	0	0	0	0.0221436	0	0	0	0	4.02669	3.5947	3.09582	3.78681	3.73563	4.27669	4.26796	4.74921	4.71336	3.80884	5.22617	4.07597	4.88352	4.4763	4.0071	4.37761	4.79498	4.66762	4.19624	0.708794	3.69492	2.26569	1.95343
BTN1A1	0	0	0	0	0	0	0	0	0	0	0	0	0	0	0	0	0	0	0	0	0	0	0	0	0	0	0	0	0	0	0	0	0	0	0	0	0	0	0	0	0	0	0	0	0	3.08425	2.05474	2.82663	3.51691
CCL15	0	0	0	0	0	0	0	0	0	0	0	0	0	0.070156	0	0	0	0	0	0	0	0	0	0	0	0	0	0	0	0	0	0	0	0	0	0	0	0	0	0	0	0	0	0	0	0	0.592595	1.70074	1.4548
BECN2	0	0	0	0	0	0	0	0	0	0	0	0	0	0	0	0	0	0	0	0	0	0	0	0	0	0	0	0	0	0	0	0	0	0	0	0	0	0	0	0	0	0	0	0	0	3.90536	3.0986	3.7174	4.55621
DUXA	0	0	0	0	0	0	0	0	0	0	0	0	0	0	0	0	0	0	0	0	0	0	0	0	0	0	0	0	0	0	0	0	0	0	0.546331	0.752721	0.0254751	3.49691	0.0518929	3.6376	0.0537486	0.145255	0.0280511	1.6162	0.0128578	9.64623	9.07802	8.12954	9.38023
TAS1R1	0	0	0	0	0	0	0	0	0	0	0	0	0	0	0	0	0	0	0	0	0	0	0	0	0	0	0	0	0	0	0	0	0	0	0	0	0	0	0	0	0.0271246	0	0	0	0	4.61319	4.0658	3.66322	3.16094
MAG	0	0	0	0	0	0	0	0	0.0952247	0	0	0	0	0	0	0	0	0	0	0	0	0	0	0	0	0	0	0	0	0.0704001	0	0	0	0	0	0	0	0	0	0	0	0	0	0	0	0	0	0	0
RET	0.254972	1.42077	1.57745	0.406026	0.518006	0.484462	0	0	3.22099	3.74889	0.091872	0.569243	0	0.0355044	3.6572	0	0	0.0314589	0	0	0	0	0	0	0.0385874	0.0195473	0.234808	0	0	0	0.0196599	0.13894	0.256351	0	0	0	0	0	0	0.514386	0	0	0.867595	0.473303	0	0	0	0	0
OLAH	1.127	0.0356718	3.56768	0.325158	0	0	0	0	1.32256	3.10607	0.12124	1.14363	0.0308613	4.44323	0.188178	4.39764	0.555834	0.363548	0.103335	0	0.0408743	0.128033	3.75222	0.0706001	0	0	0	0.0659257	0	0	0	0	0	0	0	0	0	0	0	0.459262	0	0	0	0	0	0	0.952863	0	0
HLA-F	2.33902	3.66856	3.62904	3.7774	1.24131	2.69556	2.96954	3.69804	3.76434	0.141227	0.20592	0.0570164	0	3.02249	2.54203	0	0	0	0.0212676	0.0646546	0	4.67505	4.61984	0.181093	0.0194227	0	0	0	0	0	0	0	0	0	0	0	0	0	0	0	0	0	0	0	0	0.338394	0	0	0
DEFB119	2.20178	0	0	0	0	0	0	0	0	0	0	0	0	0	0	0	0	0	0	0	0	0	0	0	0	0	0	0	0	0	0	0	0	0	0	0	0	0	0	0.264003	0.013626	0	0	0	0	0	0	0	0
PRSS3	0	0	0	0	0	0	0	0	0	0	1.22463	4.8427	0	0	0	0	0.227637	0.0622463	0	0	0	1.68338	0.289859	0	0	0	0	0	0	0	0	0	0	0	0	0	0	0.0145516	0	0.295817	0.013626	0	0	0	0	0	0	0	0
SPIC	0	0	0	0	0	0	0	0	0	0	0.361686	2.28391	0	0	0	0	0	0	0	0	0	0	1.171	0.0474485	0	0	0	0	0	0	0	0	0	0	0	0	0	0	0	0	0.361418	0	0	0	0	0	0	0	0
CEACAM6	0	0	0	0	0	0	0	0	0	0	4.12235	2.85766	0.0308613	0.0355044	0.0249089	0.197572	4.7742	0.41216	0.19976	5.38148	0.0608853	5.03972	0.0781046	0.223025	0.0194227	0	0	0	0	0.0238504	0	0	0	0	0	0	0	0	0	0	0	0	0	0	0	0.338394	0	0	0
ITGAM	0.0680905	0	0	0	0	0	0	0	0	0	2.77189	4.71122	0	0.0355044	0.0493951	0.2696	5.2301	0.548877	0.103335	3.51152	0.0205819	1.56771	3.81914	0.0239193	0.0194227	0	0	0	0	0	0	0	0.0185823	0	0	0	0	0	0.227634	0.963831	0.013626	0	0	0	0	1.63913	0.642864	0	0
FGF1	0	0	0	0	0	0	0	0	0	0	0	0	0	0	0	0	0	0	0	0	0	0	0	0	0	0	0.234808	0.0872481	0.47489	0	0.185492	0.524145	0.271924	0	0	0	0	0	0	0	0	0	0	0	0	0	0	0.0491093	0
CXCL12	0	0	0	0	0	0	0	0	0	0	3.97932	0.645581	0	0.0355044	0.0249089	0	0	0	0	0.126536	0.0806224	4.50858	4.4631	0.223025	0.267005	0.252148	0	0	0	0	0	0	0	2.2858	0	0.047417	0.0254751	0	0	0.580456	0	0	0.467654	0	0	0	2.24575	0	0
TDGF1	0.592107	0	0	0.814267	2.74559	2.14084	1.0558	0.0756498	3.78948	0.141227	7.96972	7.84025	0.496529	3.66224	0.143384	0.160163	0.174006	0.435865	0.19976	3.34581	0.531494	8.13824	8.97324	1.44463	0.890556	0.738487	2.26602	3.0247	2.97227	2.8942	3.00941	2.77541	2.57966	0	1.0188	2.21994	0	0.667184	1.60926	1.72359	0	1.62113	2.64885	2.13795	2.16138	0.110102	0	1.0994	0
CAMKV	0	0	0	0	0	0	0	0	0	0	3.80252	0.607917	0.0308613	0	0	0	0	0.0622463	0	0	0	0	3.07734	0.0706001	0.0194227	0.0951908	0	0	0	0	0	0	0	0	0	0	0	0	0	0	1.59969	0	0	0	0	2.03312	0	0	0
POU5F1	6.466	6.51092	6.95925	6.82834	7.93086	6.98078	8.19076	7.00059	7.20917	6.23957	8.92855	8.87302	5.10095	5.93004	6.17451	6.2112	7.80655	4.09904	6.17085	8.0887	4.61427	9.48266	9.46631	4.78299	5.94293	6.7277	1.49898	1.68398	1.03738	1.34117	1.76016	1.83232	1.82937	1.24374	2.13593	2.83078	0.477082	2.83249	2.00992	2.46593	4.0391	2.60513	2.80291	2.8286	2.76954	5.3368	4.33405	5.69091	4.47524
GPRC5B	0.133112	0	0	0	1.4951	0	0	0	0.308956	0	5.95104	2.8894	0.0308613	0.070156	0	0.555476	5.63301	1.01012	0.603859	5.3682	0.0608853	5.57952	6.29244	0.322813	0.112797	0.252148	0	0.0872481	0.0731004	0	0.0196599	0.160849	0.302575	0	0	0	0	0.204217	0	0	0.569461	0.159007	0	0.065702	0.0507574	1.38545	1.32027	0.899677	1.28479
SCG3	0	0	0	0	0	0	0.689471	0.0383207	1.08802	0.072341	0	0	0	0	0	0	0	0.0314589	0.0212676	0	0	0	2.23248	0.0239193	0.130768	0.201702	0	0	0	0	0	0	0	0	0	0	0	0	0	0	0	0	0	0	0	0	0.0380633	0	0
TBXT	0	0	0	0	0	0	0	0	0	0	0	0	0	0	0	0	0	0	0	0	0	0	0	0	0	0	0.0280583	0	0	0	0	0	0	0.369456	0	0.0239033	0	0	0	0	0	0	0	0.22755	0	0	0	0	0
NTS	0	0	0	0	0	0	0	0	0	0	0	0	0	0	0	0	0	0	0	0	0	0	0	0	0	0.0195473	0	0	0	0	0	0	0	0	0	0	0	0	0	0	0	0	0	0	0	0	0	0	0
CCDC160	0	0	0	0	0	0	0	0	0	0	0	0	0	0	0	0	0	0	0	0.938618	0	0	0	0	0	0	1.14901	1.35532	1.24144	1.56899	1.65724	0.637866	0.674753	1.63548	2.07155	0	0.0254751	0.0289578	0	0	0	1.06422	1.0428	0.611707	0.56019	0.481839	0	1.02771	0
TSTD1	0.420399	3.75403	0.204952	0.4826	0.563106	1.08722	1.99887	2.01497	0.0483979	0.072341	2.59479	3.31459	2.29677	0.0355044	0	0	0.377516	0	0	1.32915	1.04493	3.33331	2.59988	0.0706001	0.31495	3.03609	1.41647	0.656874	0.566346	1.67069	1.03052	1.46946	1.85027	1.69765	0.0137709	1.10618	2.40903	2.52722	2.40191	2.61839	0.860848	2.25107	2.31494	2.37238	1.07729	2.57127	2.20451	3.87551	2.93324
DIRAS2	0	0	0	0	0	0	0	0	0	0	0	0	0	0	0	0	0	0	0	0	0	0	0	0	0	0	0.537738	2.14692	1.91367	2.18075	2.61946	0.800221	0.256351	0	0	0	0	0.0145516	0	0	0.013626	0	0	1.6594	0.0382345	0	0	0	0
GABRP	0	0	0	0	0	0	0	0	0	0	0	0	0	0	0	0	0	0	0	0	0	0	0	0	0	0	1.82106	1.54449	1.6821	1.59311	1.87254	1.90552	1.66217	0.603962	1.11776	0.433853	1.83404	2.7501	0.150394	1.78092	1.57233	1.84607	3.22561	2.68964	3.06327	0	0	0	0
ISL1	0	0	0	0	0	0	0	0	0	0	0	0	0	0	0	0	0.118304	0	0	0	0	0	0	0	0	0	3.79322	3.60767	3.70688	3.1966	3.21311	3.04355	2.97886	4.47583	2.0315	3.72747	3.41354	3.10655	3.95903	3.25616	2.97297	3.55607	3.9687	4.27948	3.50673	1.7679	0	1.18977	1.67728
DLX5	0	0	0	0	0	0	0	0.0756498	2.81527	0	0.785152	3.8095	5.41718	0.559136	2.52903	3.04444	0.227637	0.41216	0.142682	1.07041	0	2.4718	0.0199261	0	0.0194227	2.66926	0	0.0659257	0.0551696	0	0	0.160849	0	1.19285	0	0	0	1.25017	0	1.1494	0.013626	0.326793	0.0140937	0	0	0	0.0751481	0	1.20532
TMEM54	2.15558	4.55647	3.94006	4.27935	3.00046	4.15062	3.42624	3.73934	3.32779	0.646748	0.0618934	0.0570164	3.85503	1.56963	3.06166	2.97612	0.676453	5.80458	6.30886	0.0218751	4.10859	0.0866054	0.0199261	4.62385	3.17374	0.0195473	1.40581	1.11697	1.25721	1.46829	1.74843	1.18938	1.0173	1.31951	0	0.047417	2.63271	0.112499	1.15899	0.0568071	0.791355	0.852029	0.0140937	1.71506	1.48511	0.0376421	0.76137	2.366	0.0912519
APLNR	0	0	0	0	0	0	0	0	0	0	0	0	0	0	0	0	0	0	0	0	0.0205819	0	0	0	0	0	0	0	0	0	0	0	0	0	0	0	0	0	0	0	0	0	0	0	0	0	0	0	0
MESP1	2.02462	0	2.22143	0	0	0	0	0.0383207	0	0	0	0	0	0	0	0	0	1.33406	0.0212676	0	0	0	0	0	0.217412	0	1.08367	0.53802	1.04648	1.36003	0.971173	1.07865	1.08057	0	1.628	0.965154	0.583822	1.4128	0.0348018	1.32155	0.013626	0.709781	1.33995	0.878681	0.838176	0	0	0	0
TMSB15A	0	0	0.0540315	0	0.0641531	0.0514119	2.5348	0.0383207	0	0	0	0	0	0.0355044	0	2.51008	0.174006	0.121918	0	0	0	0	0	0	0.0761695	0.0766485	0	0.10826	0	0	0	0	0	0	0	0	0	1.03864	0.0175059	0	0	0	0	0	0	1.05924	0.738434	1.97937	0
SAMD3	0	0	0	0	0	0	0	0	0	0	0	0	0	0	0	0	0	0	0	0	0	0.0221436	0	0	0	0	2.40089	2.54772	2.43079	2.24303	2.14287	1.76954	1.14118	2.19388	3.42423	3.62571	0.972324	0.629865	3.7005	2.16801	2.39008	2.87467	1.73405	3.2378	2.67158	1.05924	0	0.53619	1.38438
CRABP2	0	0	1.9494	0	0	0	0	0	0.42348	0	0	0	0	0	0	0	0	0	0.0422262	0	0	0	0	0	0	0	0	0	0.159556	0	0.236788	0	0	0.72831	0	0.202084	0	0	0.0687839	0.0934727	0.013626	0.186125	0	0	0	0	0	0	0.834736
CFC1B	0	0	0	0	0	0	0	0	0	0	0	0	0	0	0	0	0	0	0	0	0	0	0	0	0	0	0	0	0	0	0	0	0	0	0	0	0	0	0	0	0	0	0	0	0	0	0	0	0
CFC1	0	0	0	0	0	0	0	0	0	0	0	0	0	0	0	0	0	0	0	0	0	0	0	0	0	0	0	0	0	0	0	0	0	0	0	0	0	0	0	0	0	0	0	0	0	0	0	0	0
RGS4	0	0	0	0	0	0	0	0	0	0	0	0	0	0	0	0	0	0	0	0	0	0	0	0	0	0	0	0	0	0	0	0	0	0	0	0	0	0	0	0	0	0	0	0	0	1.04082	0	0	0
LIX1	0	0	0	0	0	0	2.97688	0	0	0	0	0	0	0	0	0	0	0	0	0.0218751	0.0205819	0	0	2.40047	0	0	2.58214	1.88608	1.66446	2.10451	2.19999	2.38658	2.71684	1.83307	2.02471	3.14601	1.64974	1.46141	2.5476	2.48675	3.59047	2.76879	2.82706	2.90238	3.54706	0	0	0.428957	0
HAND2	0	0	0	0	0	0	0	0	0	0	0	0	0	0	0	0	0	0	0	0	0	0	0	0	0	0	0	0.0223117	0	0	0	0	0.108065	0	0	0	0	0	0	0.0381189	0	0	0	0	0	0.0743269	1.1741	0.845106	0
COL3A1	0	0	0	0	0	0	0	0	0	0	0	0	0	0	0	0	0	0	0	0	0	0	0	0	0	0	0	0	0	0	0	0	0	0	0	0	0	0	0	0	0	0	0	0	0	0	0	0	0
DCN	0	0	0	0	0	0	0	0	0	0	0	0	0	0	0	0	0	0	0	0	0	0	0	0	0	0	0	0	0	0	0	0	0	0	0	0	0	0	0	0	0	0	0	0	0	0	0	0	0
POSTN	0	0	0	0	0	0	0	0	0.563278	0	0	0	0	0	0	0	0	0	0	0	0	0	0	0	0	0	0.436695	0.0872481	0.125593	0.115495	0.286322	0.30555	0.302575	0	0	0	0	0	0.0175059	0.231472	0	0.25177	0.622863	0.69711	0.353342	0	0	0	0
LUM	0	0	0	0	0	0	0	0	0	0	0	0	0	0	0	0	0	0	0	0	0	0	0	0	0	0	0	0	0	0	0	0	0	0	0	0	0	0	0	0	0	0	0	0	0	0	0	0	0
FOXF1	0	0	0	0	0	0	0	0	0	0	0	0	0	0	0	0	0	0	0	0	0	0	0	0	0	0	0.0555814	0	0.0370131	0	0	0	0	0.629704	0	0.0239033	0	0	0	0	0	0	0.0140937	0	0	0	0	0	0
CPN1	0	0	0	0.100613	2.50678	0.0514119	3.24354	0	0	0	0	0	0	0.0355044	0.0493951	0.234035	4.08218	0.313241	0.180984	4.61458	0	2.95014	0.0199261	0.115818	0.0194227	0	0	0.0223117	0	0	0.0196599	0	0	0.900317	0	0.283548	0	0.0145516	0	0.401947	0.883288	0.199495	0.0280511	0.0869541	0.0128578	0.179096	0	0	0.93668
FOXA2	0	0	0	0	0	0	0	0	0	0	0.0312786	0.164704	0.0308613	0.137058	0.0971548	0.888497	6.26866	1.24294	0.699313	4.94307	0.0608853	0.0439525	0.0199261	0.0239193	0	0.0195473	0.0280583	0	0	0	0	0	0	0	0	0	0	1.33957	0	0	0	0	0	0.390257	0	0	0	0.952259	0
HNF1B	0	0	0	0	0	0	0	0	1.81745	0	0	0	0	0.0355044	0	0.197572	3.06903	0.234331	0.0628847	5.7059	0.19369	0.168305	0.134028	0.0706001	0	0	0	0	0	0	0	0	0	0	0	0	0	0	0	0	0	0	0	0	0	0	0	0	0.177074
LGALS2	0	0	0	0	0	0	0	0	0	0	0.839175	4.53429	0	0.0355044	0.0249089	0.121758	3.60822	0.435865	0.16196	4.63779	0.0408743	0.0654366	0	0.0239193	0	0	0	0	0.0186253	0	0.0196599	0	0	0	0	0.047417	0	0	0.549823	0	0	0	0	0	0	0	0.371927	0	0
SOX17	0	0	0	0	0	0	0	0	0	0	0	0.111865	0	0	0.0249089	0.121758	2.81245	0.179219	0.123142	4.93949	0.0205819	0.0654366	0.0395808	0.0474485	0	0	0.0825891	0	0	0	0.114131	0	0	0	0	0	0	0	0	0	0	0	0	0	0	0	0	0	0
C20orf85	0	0	0	0	0	0	0	0	0	0	0	0	0	0	0	0	0	0	0	0	0	0	0	0	0	0	0	0	0	0	0	0	0	0	0	0	0	0	0	1.13189	0.013626	0	0	0	0	0	0	0	0
TEKT1	0	0	0	0	0	0	0	0	0	0	0	0	0	0	0	0	0	0	0	0	0	0	0	0	0	0	0	0	0	0	0	0	0	0	0	0	0	0	0	0	0	0	0	0	0	0	0	0	0
CAPSL	0	0	0	0	0	0	0	0	0	0	0	0	0	0	0	0	0	0	0	0	0	0	0	0	0	0	0	0	0	0	0	0	0	0	0	0	0	0	0	0	0	0	0	0	0	0	0	0	0
C6orf118	0	0	0	0	0	0	0	0	0	0	0	0	0	0	0	0	0	0	0	0	0	0	0	0	0	0	0	0	0	0	0	0	0	0	0	0	0	0	0	0	0	0	0	0	0	0	0	0	0
MORN5	0	0	0	0	0	0	0	0	0	0	0	0	0	0	0	0	0	0	0	0	0	0	0	0	0	0	0	0	0	0	0	0	0	0	0	0	0	0	0	0.618692	0	0	0	0	0	0	0	0	0
CST4	0	0	0	0	0	0	0	0	0	0	0	0	0	0	0	0	0	0	0	0	0	0	0	0	0	0	0	0	0	0	0	0	0	0	0	0	0	0	0	0	0	0	0	0	0	0	0	0	0
COL4A6	0	0	0	0	0	0	0	0	0	0	0	0	0	0	0	0	0	0	0	0	0	0	0	0	0	0.0195473	0.0280583	0.247351	0.108307	0.0238504	0.0196599	0.0711418	0.108065	0	0	0	0	0	0	0	0	0.0744547	0	0.489353	0	0	0	0	0
CAPN9	0	0	0	0	0	0	0	0	0	0	0	0	0	0	0	0	0	0	0	0	0	0	0	0	0	0	0	0	0	0	0	0	0	0	0	0	0	0	0.0175059	0	0	0	0	0	0	0	0	0	0
CST1	0	0	0	0	0	0	0	0	0	0	0	0	0	0	0	0	0	0	0	0.0218751	0	0	0	0.0239193	0	0	0	0	0	0	0	0	0	0	0	0.0239033	0	0	0	0.111462	0.118235	0	0	0	0	0	0	0.187139	0.0614713
TNFRSF19	0	0	0	0	0	0	0	0	0	0	0	0	0	0	0	0	0	0	0	0	0	0	0	0	0	0	0	0	0	0	0	0	0	0	3.03105	0.137817	0	2.22021	0	0	0	0	0	0	0	0.731941	0	0	0
FABP1	0	0	0	0	0	0	0	0	0	0	0	0	0	0	0	0	0	0	0	0	0	0	0	0	0	0	0	0	0	0.0238504	0	0	0	0	0	0	0	0	0	0	0	0	0	0	0	0	0	0	0
AGT	0	0	0	0	0	0	0	0	0	0	0	0	0	0	0	0	0	0	0	0	0	0	0	0	0	0	0	0	0	0	0	0	0	0	0	0	0	1.52377	0	0	0	0	0	0	0	0	0	0	0
DPYS	0	0	0	0	0	0	0	0	0	0	0	0	0	0	0	0	0	0	0	0	0	0	0	0	0	0	0	0.0872481	0	0	0	0	0	0	0	2.46225	0	0.629865	0	0	0	0	0	0.168964	0	0	1.67457	0	0
AKR1D1	0	0	0	0	0	0	0	0	0	0	0	0	0	0	0	0	0	0	0	0	0	0	0	0	0.0194227	0.0388332	0	0	0.0186253	0	0	0	0.0185823	0	0.132129	0	0	0	0	0	0	0	0	0	0	0	0	0.899677	0
GJB1	0	0	0	0	0	0	0	0	0	0	0	0	0	0	0	0.0417383	0.469428	0	0	2.57662	0.0205819	0.0221436	0	0	0	0	0	0.0223117	0	0.222425	0.0390555	0.094097	0.0185823	0	0	0	0	0	0.0175059	1.06884	0.013626	0	0	0.22755	0	0	0	0	0
SLC7A4	0	0.263362	0.879363	3.6832	0.494917	3.28439	0.019089	1.72898	0	4.45811	0	0	0.496529	4.50152	3.51059	4.93352	0.78776	3.3526	0.236596	0.0434234	4.89489	0.168305	0.0395808	2.93615	5.09907	5.83525	0	0	0	0	0	0	0	0	0	0	0	0	0	0	0	0	0	0	0	0	0	0	0
FABP3	1.52847	7.38479	6.67236	5.88969	4.15761	6.38554	3.85724	4.86038	5.68626	7.49266	0.729028	0.312517	4.41736	6.28932	7.19087	6.38442	1.60928	7.6928	3.32186	0.279643	5.68101	2.55389	2.47191	7.59124	8.02267	4.57422	0.0825891	0.12897	0.209048	0.159222	0.0957252	0.265666	0.287331	0	0	0	0	0.0713331	0.0175059	0.0191853	0	0.362891	0.198184	0.107898	0	0	0	0	0
TRIML1	0.100967	4.69119	0.0272687	4.34748	0.0951907	2.34005	1.87337	2.75135	1.68596	0	0.0312786	0	5.14393	0.16938	0.717537	0.466333	0.0603642	1.97526	4.96377	0	2.10111	0	0.0395808	3.48515	1.84349	3.20566	0	0	0	0	0	0	0	0	0	0	0	0	0	0	0	0	0	0	0	0	0	1.81873	0.258076
LRP2	5.23577	6.78068	7.8316	7.5087	7.67327	8.16647	7.91394	8.21151	6.48651	7.16169	0.821391	1.16972	7.28367	7.29043	7.89708	7.86588	3.1615	7.93453	6.77986	4.36364	6.91069	0.638601	0.306179	2.89135	6.30629	5.3249	0.282176	0.169519	0.0731004	0.137524	0.0770815	0	0	0	0	0	0	0	0	0.214927	0	0	0	0.22755	0	0	0	0	0.762537
C4BPB	0.225459	4.36118	4.937	1.89087	2.9419	4.63008	4.89126	0.215998	1.39921	0.141227	0	0	0.0308613	3.50014	5.62535	0.496664	0	3.17735	4.18093	0.0434234	4.214	0.128033	0.0199261	4.09727	2.4234	0	0	0.0223117	0.0186253	0	0	0.094097	0	0	0	0	0	0	0	0	0	0.965939	0.0140937	0	0	0	0	0	0
PDGFB	0	0	0	0	0	0	0	0	0	0	0	0	0	0	0	0	0	0	0	0	0	0	0	0	0	0	0.0825891	0.0223117	0	0	0	0	0	1.64392	0	0	0	0.254123	0	0	0	0	0	0	0	0	0	0	0
ANGPT4	0	0	0	0	0	0	0	0	0	0	0	0	0	0	0	0	0	0	0	0	0	0	0	0	0	0	0	0	0.0186253	0	0	0	0.0550439	0	0	0	0	0	0	0	0	0	0	0	0	0	0	0	0
CAPN6	0	0	0	0	0	0	0	0	0	0	0	0	0	0	0	0	0	0	0	0	0	0	0	0	0	0	0	0	0	0	0	0	0	0	0	0	0	0	0	1.93534	0.013626	0	0	0	0	0	0	0	0
AC034102.2	0	0.632965	0	0	0.750234	0	0	0	0	0	0	0	1.26629	0.559136	0	0	0	0	0	0.297688	0.380441	0	0	0	0.722976	0	0	0	0	0.159222	0	0	0	0	0.62918	0	0.972324	0	1.33686	0	0	0.398107	1.56724	0.265326	0	0	1.45299	0.87265	0
CCSER1	0	0	0	0	0	0	0	0	0	0	0	0	0	0	0	0	0	0	0	0	0	0	0	0	0	0	1.93659	2.18697	1.85788	1.70798	1.85623	1.27223	1.55167	1.10992	0.91255	0.222885	0.863527	1.46141	1.62648	2.80406	1.29948	2.21203	1.45291	1.79472	2.05972	1.65133	1.7906	0.0491093	0.0912519
CGB1	0	0	0	0	0	0	0	0	0	0	0	0	0	0	0	0	0	0	0	0	0	0	0	0	0	0	0	0	0	0	0	0	0	0	0	0	0	0	0	0.0381189	0	0	0	0	0	0	0	0.187139	0
AC008687.1	0	0	0	0	0	0	0	0	0	0	0	0	0	0	0	0	0	0	0	0	0	0	0	0	0	0	0	0	0	0	0	0	0	0	0	0	0	0	0	0.0381189	0	0	0	0	0	0	0	0.0491093	0
NCF4	0	0	0	0	0	0	0	0	0	0	0	0	0	0	0	0	0	0	0	0	0	0	0	0	0	0	0	0	0	0.047313	0	0	0	0	0	0	0	0	0	0	0	0	0	0	0	0	0	0	0
CGB2	0	0	0	0	0	0	0	0	0	0	0	0	0	0	0	0	0	0	0	0	0	0	0	0	0	0	0	0	0	0	0	0	0	0	0	0	0	0	0	0	0	0	0	0	0	0	0.0380633	0	0
TCAF2C	0	0	0	0	0	0	0	0	0	0	0	0	0	0	0	0	0	0	0	0	0	0	0	0	0	0	0	0	0	0	0	0	0	0	0	0	0	0	0	0	0	0	0	0	0	0	0	0	0
PDE6H	0	0	0	0	0	0	0	0	0	0	0	0	0	0	0	0	0	0	0	0	0	0	0	0	0	0	0	0	0	0	0	0	0	0	0	0	0	0	0	0	0	0	0	0	0	0	0	0	0
PDCD1LG2	0	0	0	0	0	0	0	0	0	0	0	0	0	0	0	0	0	0	0	0	0	0	0	0	0	0	0	0	0.0731004	0	0	0	0	0	0	0	0	0	0	0	1.53502	0	0	0	0	0	0	0	0
TNNI2	0	0	0	0	0	0	0	0	0	0	0	0	0	0	0	0	0	0	0	0	0	0	0	0	0	0	0	0	0	0	0	0	0	0	0	0	0	0	0	0	0	0	0	0	0	0	0	0	0
PADI1	0	0	0	0	0	0	0	0	0	0	0	0	0	0	0	0	0	0	0	0	0	0	0	0	0	0	0	0	0	0	0	0	0	0	0	0	0	0	0	0	0	0	0	0	0	0	0	2.02917	0
IFIH1	0	0	0	0	0	0	0	0	0	0	0	0	0	0	0	0	0	0	0	0	0	0	0	0	0	0	0	0	0	0	0	0	0	0	0	0	0	0	0	0	0	0	0	0	0	0	0	0	0
MMRN1	0	0	0	0	0	0	0	0	0	0	0	0	0	0	0	0	0	0	0	0	0	0	0	0	0	0	0	0	0	0	0	0	0	0	0	0	0	0	0	0	0	0	0	0	0	0	0	0	0
LST1	0	0	0	0	0	0	0	0	0	0	0	0	0	0	0	0	0	0	0	0	0	0	0	0	0	0	0	0	0	0	0	0.0711418	0	0	0	0	0	0	0	0	0	0	0	0	0.22662	0	0	0	0
MEF2C	0	0	0	0	0	0	0	0	0	0	0	0	0	0	0	0	0	0	0	0	0	0	0	0	0	0	0	0	0	0	0	0	0	0	0	0	0	0	0	0	0	0	0	0	0	0	0	0.352767	0
GMFG	0	0	0	0	0	0	0	0	0	0	0	0	0	0	0	0	0	0	0	0	0	0	0	0	0	0	0	0	0	0.047313	0	0	0.0185823	0	0	0	0	0	0	0.0934727	0	0	0	0	0	0	0	0.313108	0
SPI1	0	0	0	0	0	0	0	0	0	0	0	0	0	0	0	0	0	0	0	0	0	0	0	0	0	0	0	0	0	0	0	0	0	0	0	0	0	0	0	0	0	0.225869	0	0	0	0	0	0	0
HBG1	0	0	0	0	0	0	0	0	0	0	0	0	0	0	0	0	0	0	0	0	0	0	0	0	0	0	0	0	0	0	0	0	0	0	0	0	0	0	0	0	0	0	0	0	0	0	0	0	0
GYPA	0	0	0	0	0	0	0	0	0	0	0	0	0	0	0	0	0	0	0	0	0	0	0	0	0	0	0	0	0	0	0	0	0	0	0	0	0	0	0	0	0	0	0	0	0	0	0	0	0
AC104389.5	0	0	0	0	0	0	0	0	0	0	0	0	0	0	0	0	0	0	0	0	0	0	0	0	0	0	0	0	0.0731004	0	0	0	0	0	0	0	0	0.0145516	0	0	0	0	0	0	0	0	0	0	0
SPTA1	0	0	0	0	0	0	0	0	0	0	0	0	0	0	0	0	0	0	0	0	0	0	0	0	0	0	0	0	0	0	0	0	0	0	0	0	0	0	0	0	0	0	0	0	0	0	0	0	0
GATA1	0	0	0	0	0	0	0	0	0	0	0	0	0	0	0	0	0	0	0	0	0	0	0	0	0	0	0	0	0	0	0	0	0	0	0	0	0	0	0	0	0	0	0	0	0	0	0	0	0
[truncated: 206 more columns]
