# Supplementary material for: A comprehensive human embryo reference tool using single-cell RNA-sequencing data
Source: Nat Methods. 2024 Nov 14;22(1):193–206. doi: 10.1038/s41592-024-02493-2 (PMC11725501; doi:10.1038/s41592-024-02493-2)
Supplement: Supplementary file 13 — Statistical source data and download link for prediction results. [file 41592_2024_2493_MOESM13_ESM.xls]

## Sheet:  fig.2b_2c
Data.source	GEO	PubMed	meta_file	sort_raw_counts_file
Zhou et al., 2019	GSE109555	31435013	https://petropoulos-lanner-labs.clintec.ki.se/resource/human_embryo_stem_datasets/Zhou_2019_PMID_31435013.meta.tsv	https://petropoulos-lanner-labs.clintec.ki.se/resource/human_embryo_stem_datasets/Zhou_2019_PMID_31435013.counts.gz
Blakely et al., 2015	GSE66507	26293300	https://petropoulos-lanner-labs.clintec.ki.se/resource/human_embryo_stem_datasets/Blakely_2015_PMID_26293300.meta.tsv	https://petropoulos-lanner-labs.clintec.ki.se/resource/human_embryo_stem_datasets/Blakely_2015_PMID_26293300.counts.gz
Xue et al., 2013	GSE44183	23892778	https://petropoulos-lanner-labs.clintec.ki.se/resource/human_embryo_stem_datasets/Xue_2013_PMID_23892778.meta.tsv	https://petropoulos-lanner-labs.clintec.ki.se/resource/human_embryo_stem_datasets/Xue_2013_PMID_23892778.counts.gz
Mole et al., 2021	E-MTAB-8060	34140473	https://petropoulos-lanner-labs.clintec.ki.se/resource/human_embryo_stem_datasets/Mole_2021_PMID_34140473.meta.tsv	https://petropoulos-lanner-labs.clintec.ki.se/resource/human_embryo_stem_datasets/Mole_2021_PMID_34140473.counts.gz
Ai et al., 2023	PRJCA017779	37460804	https://petropoulos-lanner-labs.clintec.ki.se/resource/human_embryo_stem_datasets/Ai_2023_PMID_37460804_embryo_part.meta.tsv	https://petropoulos-lanner-labs.clintec.ki.se/resource/human_embryo_stem_datasets/Ai_2023_PMID_37460804_embryo_part.counts.gz

## Sheet:  fig.2d_extended_4d_4e
query_EML	features	projection_tool	scMap	scType	singleR	query_pj
8 cell	F1	0.968254	0.949153	0.803738	0.975207	Petropoulos et al
8 cell	F1	1	0.625	0.222222	1	Xue et al
8 cell	F1	0.769231	1	0.363636	0.97561	Yan et al
8 cell	Precision	0.938462	0.949153	0.934783	0.951613	Petropoulos et al
8 cell	Precision	1	1	0.5	1	Xue et al
8 cell	Precision	0.625	1	1	0.952381	Yan et al
8 cell	Recall	1	0.949153	0.704918	1	Petropoulos et al
8 cell	Recall	1	0.454545	0.142857	1	Xue et al
8 cell	Recall	1	1	0.222222	1	Yan et al
AdvMes	F1	0.892857	0.809302	0.840336	0.853556	Tyser et al
AdvMes	Precision	0.974026	0.679688	0.75188	0.766917	Tyser et al
AdvMes	Recall	0.824176	1	0.952381	0.962264	Tyser et al
Amnion	F1	0.30137	0.191781	0.0767386	0.153846	Ai et al
Amnion	F1	0.894737	0.96	0.8	0.924731	Tyser et al
Amnion	Precision	0.785714	0.117647	0.0444444	0.833333	Ai et al
Amnion	Precision	1	1	0.698413	0.955556	Tyser et al
Amnion	Recall	0.186441	0.518519	0.280702	0.0847458	Ai et al
Amnion	Recall	0.809524	0.923077	0.93617	0.895833	Tyser et al
Axial Mes	F1	0.888889	1	0.93617	0.916667	Tyser et al
Axial Mes	Precision	0.833333	1	0.88	0.846154	Tyser et al
Axial Mes	Recall	0.952381	1	1	1	Tyser et al
CTB	F1	0.756963	0.151002	0.564665	0.577521	Ai et al
CTB	F1	0.903846	0.83105	0.803738	0.838951	Xiang et al
CTB	F1	0.77748	0.742188	0.320951	0.819584	Mole et al
CTB	F1	0.363272	0.135344	0.532603	0.442918	Zhou et al
CTB	Precision	0.930115	1	0.721771	0.975424	Ai et al
CTB	Precision	0.94	0.928571	0.741379	0.761905	Xiang et al
CTB	Precision	0.656109	0.989583	0.191489	0.711292	Mole et al
CTB	Precision	0.61748	0.616197	0.602978	0.741379	Zhou et al
CTB	Recall	0.638161	0.0816667	0.463727	0.410192	Ai et al
CTB	Recall	0.87037	0.752066	0.877551	0.933333	Xiang et al
CTB	Recall	0.953947	0.59375	0.990826	0.966772	Mole et al
CTB	Recall	0.257332	0.0760209	0.476938	0.315789	Zhou et al
DE	F1	0.830769	0.958333	0.787879	0.901961	Tyser et al
DE	Precision	1	0.938776	0.847826	0.938776	Tyser et al
DE	Recall	0.710526	0.978723	0.735849	0.867925	Tyser et al
Epiblast	F1	0.955864	0.949413	0.95167	0.930971	Ai et al
Epiblast	F1	1	1	1	1	Blakeley et al
Epiblast	F1	0.956522	0.898551	0.752941	0.868327	Tyser et al
Epiblast	F1	0.980583	0.964286	0.97619	0.934498	Xiang et al
Epiblast	F1	0.967742	1	0.857143	0.857143	Meistermann et al
Epiblast	F1	0.962656	0.835165	0.753181	0.986755	Mole et al
Epiblast	F1	0.916667	0.666667	0.926829	0.925926	Yanagida et al
Epiblast	F1	0.827068	0.692308	0.781065	0.828571	Petropoulos et al
Epiblast	F1	1	1	1	1	Yan et al
Epiblast	F1	0.984314	0.925373	0.886731	0.989324	Zhou et al
Epiblast	Precision	0.915459	0.903698	0.925841	0.87448	Ai et al
Epiblast	Precision	1	1	1	1	Blakeley et al
Epiblast	Precision	0.916667	0.821192	0.721805	0.818792	Tyser et al
Epiblast	Precision	1	0.990826	0.987952	0.922414	Xiang et al
Epiblast	Precision	1	1	1	1	Meistermann et al
Epiblast	Precision	0.97479	0.716981	0.604082	1	Mole et al
Epiblast	Precision	0.916667	0.564103	0.904762	0.925926	Yanagida et al
Epiblast	Precision	0.916667	0.61165	0.717391	0.95082	Petropoulos et al
Epiblast	Precision	1	1	1	1	Yan et al
Epiblast	Precision	0.976654	0.871875	0.80117	0.996416	Zhou et al
Epiblast	Recall	1	1	0.978981	0.995264	Ai et al
Epiblast	Recall	1	1	1	1	Blakeley et al
Epiblast	Recall	1	0.992	0.786885	0.924242	Tyser et al
Epiblast	Recall	0.961905	0.93913	0.964706	0.946903	Xiang et al
Epiblast	Recall	0.9375	1	0.75	0.75	Meistermann et al
Epiblast	Recall	0.95082	1	1	0.973856	Mole et al
Epiblast	Recall	0.916667	0.814815	0.95	0.925926	Yanagida et al
Epiblast	Recall	0.753425	0.797468	0.857143	0.734177	Petropoulos et al
Epiblast	Recall	1	1	1	1	Yan et al
Epiblast	Recall	0.992095	0.985866	0.992754	0.982332	Zhou et al
Erythroblasts	F1	1	0.984127	0.914286	0.955224	Tyser et al
Erythroblasts	Precision	1	0.96875	0.842105	0.914286	Tyser et al
Erythroblasts	Recall	1	1	1	1	Tyser et al
EVT	F1	0.698451	0.726101	0.655233	0.548535	Ai et al
EVT	F1	0.987342	0.917647	0.871795	0.952381	Xiang et al
EVT	F1	0.351145	0.675141	0.566929	0.539782	Zhou et al
EVT	Precision	0.550407	0.5763	0.551443	0.37942	Ai et al
EVT	Precision	1	0.886364	0.918919	0.930233	Xiang et al
EVT	Precision	0.989247	0.971545	0.759494	0.977401	Zhou et al
EVT	Recall	0.955435	0.981132	0.807151	0.989637	Ai et al
EVT	Recall	0.975	0.95122	0.829268	0.97561	Xiang et al
EVT	Recall	0.213457	0.517316	0.452261	0.372845	Zhou et al
ExE_Mes	F1	0.982839	0.909091	0.977726	0.916793	Ai et al
ExE_Mes	F1	0.946619	0.912752	0.922481	0.959707	Tyser et al
ExE_Mes	F1	1	0.896552	0.8	NA	Xiang et al
ExE_Mes	Precision	1	0.897436	0.969767	1	Ai et al
ExE_Mes	Precision	0.898649	0.971429	0.944444	0.949275	Tyser et al
ExE_Mes	Precision	1	1	0.666667	NA	Xiang et al
ExE_Mes	Recall	0.966258	0.921053	0.985816	0.846369	Ai et al
ExE_Mes	Recall	1	0.860759	0.901515	0.97037	Tyser et al
ExE_Mes	Recall	1	0.8125	1	0	Xiang et al
HEP	F1	0.980583	0.930818	0.952381	0.952381	Tyser et al
HEP	Precision	1	1	1	1	Tyser et al
HEP	Recall	0.961905	0.870588	0.909091	0.909091	Tyser et al
Hypoblast	F1	1	1	1	1	Blakeley et al
Hypoblast	F1	0.709677	0.897959	0.606061	0.857143	Tyser et al
Hypoblast	F1	0.978723	0.694444	0.96	0.828571	Xiang et al
Hypoblast	F1	1	1	0.444444	0.666667	Meistermann et al
Hypoblast	F1	0.926554	0.97561	0.877049	0.884615	Mole et al
Hypoblast	F1	0.896552	0.634146	0.75	0.571429	Yanagida et al
Hypoblast	F1	0.724638	0.56	0.854167	0.807692	Petropoulos et al
Hypoblast	F1	1	1	1	1	Yan et al
Hypoblast	F1	0.993377	0.461248	0.912913	0.797101	Zhou et al
Hypoblast	Precision	1	1	1	1	Blakeley et al
Hypoblast	Precision	0.733333	0.814815	0.526316	0.771429	Tyser et al
Hypoblast	Precision	0.958333	0.531915	0.923077	0.707317	Xiang et al
Hypoblast	Precision	1	1	0.285714	0.5	Meistermann et al
Hypoblast	Precision	0.911111	0.97561	0.781022	0.793103	Mole et al
Hypoblast	Precision	0.8125	0.481481	0.6	0.4	Yanagida et al
Hypoblast	Precision	1	0.4375	0.759259	0.711864	Petropoulos et al
Hypoblast	Precision	1	1	1	1	Yan et al
Hypoblast	Precision	1	0.303483	0.839779	0.662651	Zhou et al
Hypoblast	Recall	1	1	1	1	Blakeley et al
Hypoblast	Recall	0.6875	1	0.714286	0.964286	Tyser et al
Hypoblast	Recall	1	1	1	1	Xiang et al
Hypoblast	Recall	1	1	1	1	Meistermann et al
Hypoblast	Recall	0.942529	0.97561	1	1	Mole et al
Hypoblast	Recall	1	0.928571	1	1	Yanagida et al
Hypoblast	Recall	0.568182	0.777778	0.97619	0.933333	Petropoulos et al
Hypoblast	Recall	1	1	1	1	Yan et al
Hypoblast	Recall	0.986842	0.96063	1	1	Zhou et al
ICM	F1	0.875	0.625	0.820513	0.93617	Yanagida et al
ICM	F1	0.857143	0.56	0.238095	0.69697	Petropoulos et al
ICM	Precision	1	1	0.8	0.88	Yanagida et al
ICM	Precision	0.9	0.583333	0.3125	0.575	Petropoulos et al
ICM	Recall	0.777778	0.454545	0.842105	1	Yanagida et al
ICM	Recall	0.818182	0.538462	0.192308	0.884615	Petropoulos et al
Mesoderm	F1	0.97482	0.866995	0.814318	0.914397	Tyser et al
Mesoderm	Precision	0.960993	1	0.983784	0.995763	Tyser et al
Mesoderm	Recall	0.989051	0.765217	0.694656	0.845324	Tyser et al
Morula	F1	0.982456	1	1	1	Meistermann et al
Morula	F1	0.966667	0.876812	0.817276	0.89726	Petropoulos et al
Morula	F1	1	0.4	NA	1	Xue et al
Morula	F1	1	1	0.631579	0.956522	Yan et al
Morula	Precision	0.965517	1	1	1	Meistermann et al
Morula	Precision	0.993151	0.975806	0.866197	1	Petropoulos et al
Morula	Precision	1	0.25	0	1	Xue et al
Morula	Precision	1	1	0.461538	1	Yan et al
Morula	Recall	1	1	1	1	Meistermann et al
Morula	Recall	0.941558	0.796053	0.773585	0.813665	Petropoulos et al
Morula	Recall	1	1	NA	1	Xue et al
Morula	Recall	1	1	1	0.916667	Yan et al
overall	overall_accuracy	0.856735	0.76051	0.722156	0.749523	Ai et al
overall	overall_accuracy	1	1	1	1	Blakeley et al
overall	overall_accuracy	0.942202	0.893191	0.822026	0.900855	Tyser et al
overall	overall_accuracy	0.951477	0.877907	0.880668	0.874275	Xiang et al
overall	overall_accuracy	0.991228	1	0.94382	0.988636	Meistermann et al
overall	overall_accuracy	0.95974	0.921053	0.657059	0.923393	Mole et al
overall	overall_accuracy	0.942675	0.811828	0.792308	0.803191	Yanagida et al
overall	overall_accuracy	0.951786	0.856277	0.857612	0.918734	Petropoulos et al
overall	overall_accuracy	1	0.7	0.3	1	Xue et al
overall	overall_accuracy	0.85	1	0.802817	0.9875	Yan et al
overall	overall_accuracy	0.585155	0.516633	0.737252	0.623516	Zhou et al
overall	overall_kappa	0.81373	0.674011	0.654605	0.680982	Ai et al
overall	overall_kappa	1	1	1	1	Blakeley et al
overall	overall_kappa	0.932957	0.880022	0.798413	0.88685	Tyser et al
overall	overall_kappa	0.93967	0.851034	0.852997	0.844444	Xiang et al
overall	overall_kappa	0.984127	1	0.915238	0.977557	Meistermann et al
overall	overall_kappa	0.859599	0.837849	0.440139	0.817908	Mole et al
overall	overall_kappa	0.898775	0.702808	0.716295	0.718893	Yanagida et al
overall	overall_kappa	0.917427	0.768205	0.803086	0.870153	Petropoulos et al
overall	overall_kappa	1	0.571429	0.125	1	Xue et al
overall	overall_kappa	0.806139	1	0.752736	0.983819	Yan et al
overall	overall_kappa	0.464555	0.419313	0.665777	0.513407	Zhou et al
Prelineage	F1	0.916667	0.833333	0.580645	0.666667	Yanagida et al
Prelineage	F1	0.961165	0.733668	0.787879	0.831373	Petropoulos et al
Prelineage	Precision	0.846154	1	0.409091	0.541667	Yanagida et al
Prelineage	Precision	0.933962	0.768421	0.654088	0.711409	Petropoulos et al
Prelineage	Recall	1	0.714286	1	0.866667	Yanagida et al
Prelineage	Recall	0.99	0.701923	0.990476	1	Petropoulos et al
PriS	F1	0.311688	NA	0.0941704	NA	Ai et al
PriS	F1	0.927632	0.733333	0.726287	0.842407	Tyser et al
PriS	Precision	0.8	NA	0.0552632	0	Ai et al
PriS	Precision	0.952703	1	0.673367	0.84	Tyser et al
PriS	Recall	0.193548	0	0.318182	0	Ai et al
PriS	Recall	0.903846	0.578947	0.788235	0.844828	Tyser et al
STB	F1	0.9767	0.87674	0.85594	0.936629	Ai et al
STB	F1	0.981481	0.945455	0.818182	0.977778	Xiang et al
STB	F1	0.977465	0.968498	0.721531	0.948839	Mole et al
STB	F1	0.852097	0.777539	0.899138	0.773043	Zhou et al
STB	Precision	0.987025	0.954545	0.962788	0.919535	Ai et al
STB	Precision	0.990654	0.954128	0.984375	0.973451	Xiang et al
STB	Precision	0.994086	0.955202	1	0.992693	Mole et al
STB	Precision	0.744695	0.641677	0.952739	0.630982	Zhou et al
STB	Recall	0.966588	0.810662	0.770439	0.954369	Ai et al
STB	Recall	0.972477	0.936937	0.7	0.982143	Xiang et al
STB	Recall	0.961392	0.982169	0.564371	0.908696	Mole et al
STB	Recall	0.995701	0.986388	0.851248	0.99766	Zhou et al
TE	F1	1	1	1	1	Blakeley et al
TE	F1	0.914894	0.797814	0.926829	0.755245	Xiang et al
TE	F1	1	1	1	1	Meistermann et al
TE	F1	0.964467	0.91866	0.803419	0.823529	Yanagida et al
TE	F1	0.970397	0.922059	0.946871	0.963235	Petropoulos et al
TE	F1	1	1	1	1	Yan et al
TE	F1	0.498294	0.489007	0.744544	0.583675	Zhou et al
TE	Precision	1	1	1	1	Blakeley et al
TE	Precision	0.851485	0.760417	0.873563	0.947368	Xiang et al
TE	Precision	1	1	1	1	Meistermann et al
TE	Precision	0.979381	0.96	1	1	Yanagida et al
TE	Precision	0.949153	0.935821	0.992574	0.982009	Petropoulos et al
TE	Precision	1	1	1	1	Yan et al
TE	Precision	0.331818	0.325101	0.595483	0.418027	Zhou et al
TE	Recall	1	1	1	1	Blakeley et al
TE	Recall	0.988506	0.83908	0.987013	0.627907	Xiang et al
TE	Recall	1	1	1	1	Meistermann et al
TE	Recall	0.95	0.880734	0.671429	0.7	Yanagida et al
TE	Recall	0.992614	0.908696	0.905192	0.945166	Petropoulos et al
TE	Recall	1	1	1	1	Yan et al
TE	Recall	1	0.986239	0.993151	0.966767	Zhou et al
YSE	F1	0.927273	0.968421	0.891089	0.930693	Tyser et al
YSE	Precision	0.864407	0.978723	0.918367	0.959184	Tyser et al
YSE	Recall	1	0.958333	0.865385	0.903846	Tyser et al
Z4cell	F1	1	1	0.8	1	Xue et al
Z4cell	F1	0.571429	1	1	1	Yan et al
Z4cell	Precision	1	1	1	1	Xue et al
Z4cell	Precision	1	1	1	1	Yan et al
Z4cell	Recall	1	1	0.666667	1	Xue et al
Z4cell	Recall	0.4	1	1	1	Yan et al
