# Supplementary material for: A comprehensive human embryo reference tool using single-cell RNA-sequencing data
Source: Nat Methods. 2024 Nov 14;22(1):193–206. doi: 10.1038/s41592-024-02493-2 (PMC11725501; doi:10.1038/s41592-024-02493-2)
Supplement: Supplementary file 14 — Statistical source data and download link for prediction results. [file 41592_2024_2493_MOESM14_ESM.xls]

## Sheet:  fig.3_no_3e_3d_extended_5
Data.source	GEO	PubMed	meta_file	sort_raw_counts_file
Kagawa et al., 2022	GSE177689	34856602	https://petropoulos-lanner-labs.clintec.ki.se/resource/human_embryo_stem_datasets/Kagawa_2022_PMID_34856602.meta.tsv	https://petropoulos-lanner-labs.clintec.ki.se/resource/human_embryo_stem_datasets/Kagawa_2022_PMID_34856602.counts.gz
Guo et al., 2021	GSE166422	33831366	https://petropoulos-lanner-labs.clintec.ki.se/resource/human_embryo_stem_datasets/Guo_2021_PMID_33831366.meta.tsv	https://petropoulos-lanner-labs.clintec.ki.se/resource/human_embryo_stem_datasets/Guo_2021_PMID_33831366.counts.gz
Osnato et al., 2021	E-MTAB-10018	34463252	https://petropoulos-lanner-labs.clintec.ki.se/resource/human_embryo_stem_datasets/Osnato_2021_PMID_34463252.meta.tsv	https://petropoulos-lanner-labs.clintec.ki.se/resource/human_embryo_stem_datasets/Osnato_2021_PMID_34463252.counts.gz
Io et al., 2021	GSE167924	33831365	https://petropoulos-lanner-labs.clintec.ki.se/resource/human_embryo_stem_datasets/Io_2021_PMID_33831365.meta.tsv	https://petropoulos-lanner-labs.clintec.ki.se/resource/human_embryo_stem_datasets/Io_2021_PMID_33831365.counts.gz
Soncin et al., 2022	GSE182791	35594858	https://petropoulos-lanner-labs.clintec.ki.se/resource/human_embryo_stem_datasets/Soncin_2022_PMID_35594858.meta.tsv	https://petropoulos-lanner-labs.clintec.ki.se/resource/human_embryo_stem_datasets/Soncin_2022_PMID_35594858.counts.gz
Ohgushi et al., 2022	GSE196365	35732132	https://petropoulos-lanner-labs.clintec.ki.se/resource/human_embryo_stem_datasets/Ohgushi_2022_PMID_35732132.meta.tsv	https://petropoulos-lanner-labs.clintec.ki.se/resource/human_embryo_stem_datasets/Ohgushi_2022_PMID_35732132.counts.gz
in-house_BAP_treated	This project (GSE254641)	This project	https://petropoulos-lanner-labs.clintec.ki.se/resource/human_embryo_stem_datasets/This_project.meta.tsv	https://petropoulos-lanner-labs.clintec.ki.se/resource/human_embryo_stem_datasets/This_project.counts.gz
Mazid et al., 2022	CNP0001454	35314832	https://petropoulos-lanner-labs.clintec.ki.se/resource/human_embryo_stem_datasets/Mazid_2022_PMID_35314832.meta.tsv	https://petropoulos-lanner-labs.clintec.ki.se/resource/human_embryo_stem_datasets/Mazid_2022_PMID_35314832.counts.gz
Yoshihara et al., 2022	E-MTAB-10581	35777358	https://petropoulos-lanner-labs.clintec.ki.se/resource/human_embryo_stem_datasets/Yoshihara_2022_PMID_35777358.meta.tsv	https://petropoulos-lanner-labs.clintec.ki.se/resource/human_embryo_stem_datasets/Yoshihara_2022_PMID_35777358.counts.gz
Zheng et al., 2019	GSE134571	31511693	https://petropoulos-lanner-labs.clintec.ki.se/resource/human_embryo_stem_datasets/Zheng_2019_PMID_31511693.meta.tsv	https://petropoulos-lanner-labs.clintec.ki.se/resource/human_embryo_stem_datasets/Zheng_2019_PMID_31511693.counts.gz
Pham et al., 2022	GSE191286	36055191	https://petropoulos-lanner-labs.clintec.ki.se/resource/human_embryo_stem_datasets/Pham_2022_PMID_36055191.meta.tsv	https://petropoulos-lanner-labs.clintec.ki.se/resource/human_embryo_stem_datasets/Pham_2022_PMID_36055191.counts.gz

## Sheet:  fig.3e
Gene	nTE.D2.AAACCCATCCCATTCG-1	nTE.D2.AAAGAACAGCGCGTTC-1	nTE.D2.AAAGGATCACAGGATG-1	nTE.D2.AAAGGATGTGGTCTTA-1	nTE.D2.AAAGTCCGTGCTCCGA-1	nTE.D2.AAAGTGAAGAGGTTAT-1	nTE.D2.AAAGTGATCGAGAGCA-1	nTE.D2.AAATGGAAGCCGGAAT-1	nTE.D2.AAATGGAGTGTCCAAT-1	nTE.D2.AAATGGATCGTTAGTG-1	nTE.D2.AACAAAGAGGTCGTCC-1	nTE.D2.AACAAAGCAATGAAAC-1	nTE.D2.AACAAAGTCCATCTAT-1	nTE.D2.AACAACCAGACACACG-1	nTE.D2.AACAAGAAGGTATCTC-1	nTE.D2.AACAAGATCGTTCATT-1	nTE.D2.AACCACAAGTAGCATA-1	nTE.D2.AACCACAAGTCCCGAC-1	nTE.D2.AACCACACAGAGGTAC-1	nTE.D2.AACCACAGTTGCATTG-1	nTE.D2.AACCACAGTTGGTACT-1	nTE.D2.AACCACATCGTGCAGC-1	nTE.D2.AACCATGAGGTCCTGC-1	nTE.D2.AACCTGATCCTAGCTC-1	nTE.D2.AACCTTTCAAGACAAT-1	nTE.D2.AACCTTTTCTGAATCG-1	nTE.D2.AACGGGACAACGATCT-1	nTE.D2.AACGGGACACGGGTAA-1	nTE.D2.AACGTCACAGCGACCT-1	nTE.D2.AACGTCAGTAGCCCTG-1	nTE.D2.AACGTCAGTCTTCCGT-1	nTE.D2.AACGTCAGTGACTCGC-1	nTE.D2.AAGAACACAGTTTCGA-1	nTE.D2.AAGACAACAACGCATT-1	nTE.D2.AAGACAAGTGCTGATT-1	nTE.D2.AAGATAGAGGCTCAAG-1	nTE.D2.AAGATAGCATGTCAGT-1	nTE.D2.AAGCATCTCGGTCATA-1	nTE.D2.AAGCATCTCGTCACCT-1	nTE.D2.AAGCCATGTAAGATAC-1	nTE.D2.AAGCCATGTTTCCATT-1	nTE.D2.AAGCGAGAGTCATAGA-1	nTE.D2.AAGCGTTAGACTAGAT-1	nTE.D2.AAGCGTTTCTGCGATA-1	nTE.D2.AAGGAATGTTTCTTAC-1	nTE.D2.AAGGAATTCATAAGGA-1	nTE.D2.AAGGAATTCCTACGAA-1	nTE.D2.AAGTACCCAATAGGAT-1	nTE.D2.AAGTACCGTATCCCAA-1
AC011453.1	1.1877	0.511558	1.48426	0.782035	0.787005	0.511219	0.796415	0.988396	0.374019	0.303087	1.51827	0	0.676759	0.722123	0.266176	0.485446	0.683398	0.527899	0.780722	0.686878	1.23372	0.815425	1.19841	0.447089	0.406963	0.758538	0.332148	0	0	1.02406	0	1.11569	0.654532	0.264591	0.319384	1.01197	0.667595	0	0.347589	1.15723	0.59575	1.3616	0.836785	0.463164	0	0.79882	0.183484	0.637106	0.214682
ACSL3	3.60663	2.55931	1.93546	1.65931	0.521345	2.27121	2.15001	1.68435	1.81379	2.09523	1.80156	1.49864	1.42004	2.32986	2.15201	1.37855	1.14524	0.913535	2.01844	1.60058	2.07394	1.18038	1.36884	2.21191	1.48151	2.60241	2.12615	2.04928	1.83753	1.48999	2.12109	1.45968	1.54284	2.00699	1.57646	2.3978	1.79551	1.93048	2.18321	2.74203	1.01615	2.19783	2.57976	1.7099	2.28928	2.05089	2.41682	3.08666	3.3877
AEBP2	2.61154	1.31589	2.49127	1.59204	1.8527	1.73937	1.78908	1.79075	2.13866	1.11697	0.500116	3.05364	2.19889	1.99574	2.21633	1.37855	0.683398	1.46848	2.40815	2.21995	0.883487	1.82078	2.48646	3.08881	1.56333	0.547137	1.61875	1.62885	2.71742	2.08069	1.87978	0.256403	2.53212	1.68448	2.16001	1.27699	0.957154	2.38342	2.42194	1.79102	3.02815	2.90748	2.2229	1.53247	2.28928	1.30996	2.80062	1.68743	3.09442
ALPG	2.36545	3.004	2.5557	0.364933	0.195471	2.92437	0.316833	0	0.916762	2.56302	1.51827	0	0.163124	2.80248	0.685131	0.263046	1.59442	0	0.621518	1.78207	2.33776	1.4714	0.364852	2.32082	0.724024	1.50829	2.62708	3.51895	2.51575	1.19663	2.76704	2.23126	0.25262	0	0	1.27699	1.04206	2.72763	1.06332	0.206377	0.468264	2.04942	1.74769	0.25009	2.1697	0	2.13441	2.11478	3.51464
ATF5	0.399962	0.712273	0.598019	1.36906	0.787005	0.511219	0.987229	0.317298	0.530008	0.433678	0	1.49864	0.44268	0.474841	0	0.485446	0.265404	1.07353	0.442541	0.858428	0.420005	1.33321	0.517653	0.164909	0	0	0.332148	0	0.515001	0.828003	0	1.23969	2.32732	1.00467	0.319384	0.68706	0.160513	1.93048	0	0.691666	0.32841	0.534545	1.63049	0.463164	0	0.63669	0.963002	0	0
ATP5F1B	0.712768	3.40269	3.59014	3.17935	3.4985	4.49027	3.73115	3.2271	3.71526	3.55508	3.74737	2.2177	3.1344	3.07134	2.2779	3.7656	3.49833	2.97239	3.34403	4.10946	4.0335	3.77227	3.22415	3.87615	3.47283	2.94245	3.50531	1.85432	2.28124	3.50288	3.31237	3.77001	3.37532	2.81534	4.05409	3.42761	3.4752	3.30803	3.39714	3.39709	2.95869	2.62236	3.38305	3.83286	3.6627	3.30395	2.80062	2.28879	2.27821
BIN2	0.96969	0	0.329776	0.897988	0.521345	0	0.316833	0.988396	1.12686	0.86254	0.697321	1.49864	0	0.722123	0.85636	0.485446	0.489486	1.34846	0.780722	0	0.225233	0.3257	0.193929	0.312888	0.574186	0.299352	0.332148	0	0.515001	0.331601	1.22657	1.23969	0.820055	0.681572	0.319384	1.01197	0.304942	1.11875	1.53954	0.691666	0.17353	0.923698	0	0.463164	0.256293	0.63669	0.346244	0	0.566907
BRDT	0.96969	1.18699	1.48426	0.517762	0.521345	0.511219	1.15573	1.98256	0.530008	1.78856	0	0	0.878107	1.28044	1.93984	0	0.265404	0.287961	1.2845	0.858428	0.744905	1.00941	0.517653	1.36415	1.48151	1.10632	0.829167	1.03304	2.00107	0.472605	0.739889	0.830245	0.968527	0.852145	0	0.68706	1.33908	0.768041	1.53954	1.15723	0.468264	1.22987	0.836785	0.463164	0.82995	0.63669	1.15096	1.41447	1.69878
CCNQ	0.399962	1.18699	0.598019	0.655941	0.521345	0.511219	0	0.577237	0.530008	0.433678	0.500116	0	0.676759	0.831496	0.685131	0.848027	0.683398	1.07353	0.442541	0.492141	1.00992	0	0.897821	0.683003	0.574186	0.299352	1.02542	1.36148	0	0.828003	0.739889	0.663108	0.467527	0.681572	1.16285	1.15056	1.04206	1.26658	0.627481	1.15723	0.468264	0.742203	0.607904	1.53247	0.473851	0.944556	0.346244	0	0.849792
CHAC1	0	0.278335	0.329776	0.364933	0	0.511219	0.316833	0.577237	0	0.159488	0.697321	0	0	0.474841	1.14776	0	0	1.07353	0.924091	0.266955	0.225233	1.18038	0.193929	0.569863	0	0	1.02542	0	1.44147	0	0.290836	0.663108	0.820055	0	1.79825	0.49228	0	0	0	0.547312	0.17353	1.59368	0	0.960812	0.256293	0.12758	0.346244	0	0
CLDN4	2.17447	3.04177	2.11724	2.28853	2.33992	1.64444	2.97758	2.37348	2.08934	1.26465	3.72494	0	2.9	3.35395	1.39008	3.00006	3.24532	3.16236	2.19848	2.45202	3.41021	2.97055	1.65907	1.6689	1.64076	2.98509	2.85065	1.36148	1.44147	2.36023	2.66911	3.00034	3.01447	2.73037	3.54291	2.55582	2.38864	2.24765	2.49348	3.68275	2.45247	1.79355	1.74769	2.25871	0.82995	3.26285	2.45301	1.68743	2.12744
COX5A	1.37705	3.61802	3.20448	3.00928	3.09509	4.26948	3.70422	3.59332	3.57899	3.00242	3.87507	1.49864	3.31877	3.3355	3.1866	3.60887	3.549	3.48053	2.96734	4.14305	3.7732	3.74527	3.20177	3.60179	3.47283	3.7248	3.60076	4.19096	2.89432	3.2324	3.89216	3.99786	3.52673	3.3589	3.71612	3.76624	3.98443	3.81986	3.57256	3.55644	2.98222	2.90748	4.08605	3.62724	3.36898	3.42065	3.63138	2.71195	2.57867
CTSD	0	0.712273	1.83519	1.19862	1.90953	2.75295	1.9808	1.68435	2.13866	1.73891	2.41966	2.2177	1.42004	1.42706	1.86156	0.678098	1.59442	1.07353	1.65717	3.25356	0.883487	1.33321	0.781884	2.05259	1.71424	0.942883	1.02542	2.04928	0.893744	1.48999	1.58983	1.81904	2.02215	1.00467	2.57433	1.27699	1.79551	2.01655	1.78739	2.02706	1.60646	0.742203	1.85608	1.7099	1.55781	1.1388	1.23648	1.41447	1.46724
DCXR	0	0.712273	1.93546	1.52147	0.660281	2.39302	2.06788	1.68435	1.22145	0.766676	2.24152	1.49864	1.60172	1.35561	0.85636	1.58501	1.27131	0.733564	2.08098	0.492141	1.88887	1.71345	0.897821	1.14467	1.20387	1.38634	1.94402	1.03304	1.83753	1.11293	1.58983	1.73724	1.33968	1.26848	1.69161	1.27699	2.06263	0.954029	2.18321	1.65673	1.26661	1.22987	1.63049	2.20049	0.979681	2.01834	1.23648	1.68743	0.401517
DDIT4	0.96969	0.888444	0.598019	2.15506	0.195471	2.39302	3.50015	2.78741	1.02563	1.83657	2.30338	3.05364	0.564462	5.58591	3.15413	2.63233	1.49454	3.42226	2.89955	3.09099	1.95324	3.01643	1.36884	2.6618	1.39476	1.91345	2.99818	3.05733	3.5515	2.03594	1.87978	2.8134	3.68536	0.264591	4.29166	3.15866	1.52755	0.554478	2.62672	2.98558	2.45247	2.12553	2.9658	2.42047	1.65006	2.51487	2.8825	2.01922	1.28926
DDX43	1.1877	0	0	0	0	1.31521	1.15573	0.988396	0	0.86254	0.271621	0	0.780943	1.02813	1.0094	0.678098	0.854307	0	0.238173	0.492141	0	0.591243	0	0.164909	0.859754	0.547137	0.601956	1.36148	0	0.472605	0.920977	0.256403	0.25262	0.264591	0.319384	0.68706	0.667595	0.303715	0.861795	0.386892	0.468264	0.29189	0.607904	0.463164	1.11532	0.244789	0.346244	0.35344	0.972832
DKC1	0.399962	2.75392	1.48426	2.15506	1.11155	1.18635	1.78908	2.62431	1.68692	2.31449	2.36269	2.69539	2.9678	1.62234	1.86156	3.00006	1.59442	1.57929	1.81269	1.94325	1.8215	1.71345	2.44893	2.0941	0.983805	2.54657	2.56532	2.04928	1.44147	2.20718	1.78945	2.1065	1.87938	1.26848	2.38199	3.12543	2.32229	1.74122	1.06332	1.72544	1.10456	1.4823	1.20796	1.62391	1.81855	2.34148	1.53542	1.91687	1.95905
DNAJC2	0.712768	1.18699	0.82412	1.19862	1.29336	1.82844	1.30659	1.15703	0.916762	1.26465	0.697321	1.49864	1.28481	0.933158	0.85636	0.848027	1.27131	0.913535	1.17408	1.39293	1.8215	1.33321	1.00513	1.36415	1.39476	1.72505	1.35237	1.85432	1.19345	1.02406	1.58983	0.830245	1.10314	1.14259	1.99044	1.6009	1.27036	1.26658	1.39758	0.94315	1.10456	0.742203	1.20796	1.33013	1.11532	1.07691	0.963002	0.637106	1.28926
DNMT3L	1.54441	2.13905	2.42382	2.15506	1.66742	3.18267	1.68273	1.44465	1.87327	1.97169	1.88484	0	1.65753	2.36667	1.0094	2.84806	1.14524	2.80006	0.780722	2.50465	1.12615	2.01409	1.95513	2.45432	1.20387	1.91345	1.4917	0.607071	1.65305	2.89922	2.81361	1.96992	1.63462	2.49308	2.94308	2.69822	2.38864	1.74122	1.78739	1.79102	1.18786	1.79355	2.9658	1.43484	2.03931	2.14438	2.13441	2.51583	1.62566
DPPA5	0	0	0.329776	0.364933	0	2.20622	0	0	0.199096	3.71772	0	0	0	0	1.86156	0.678098	0.265404	0	0.442541	0.266955	0.420005	0.3257	0.364852	2.6618	0.217784	0.299352	0.601956	0	1.19345	0.331601	1.22657	0.256403	0	0	0.319384	0.267036	0.304942	0.303715	0	0.691666	0.32841	0.29189	2.2229	0.648781	0.82995	0	0	0	0
ECI1	0.96969	2.20711	1.19162	1.78513	2.01687	2.3334	1.68273	1.98256	2.51988	1.83657	1.51827	2.2177	1.35401	1.89854	2.2779	0.848027	1.49454	1.95303	1.73703	2.65189	1.67652	2.53908	1.65907	2.24913	2.14465	1.72505	2.43325	2.04928	1.65305	1.94204	2.45075	2.45244	1.95253	1.68448	2.449	1.78241	2.21668	2.24765	2.74869	1.91386	1.72276	1.96907	2.13956	1.86787	1.96941	1.80587	2.04241	0.874057	1.95905
FABP3	0.399962	0.278335	0	1.00531	0.195471	0.887922	0	0.317298	0	0.553423	1.29287	0	0.676759	0.333244	0.85636	0	0.489486	0.733564	0.442541	0.492141	0.225233	0.591243	0.655809	0.164909	0.217784	1.38634	1.02542	1.03304	0	0.718983	0.532764	0.830245	0.820055	0	1.45132	0	0.770708	2.01655	0	0.206377	0	0.534545	1.03428	0.25009	1.11532	1.30996	0.746842	0	0.214682
FABP7	1.37705	1.04542	4.03642	1.1052	0	0.711831	0.576461	0.317298	0.374019	0	2.10923	0	1.48318	1.79432	2.50085	0.263046	3.52388	3.16236	0.924091	3.02046	0	2.87417	1.00513	0.312888	0.574186	2.89851	0.829167	0	0	4.39415	1.78945	4.35401	1.54284	0.488095	4.78211	3.90977	4.84076	1.63639	1.99883	0.206377	0	2.51326	0.836785	3.00061	4.52155	4.55828	0.346244	2.3685	1.95905
FADS3	1.1877	0.278335	1.01954	0.655941	0.195471	1.18635	0	0	0.530008	0.766676	1.29287	0	0	0.333244	0.85636	0.678098	0.854307	0.287961	0.442541	0.492141	0.420005	0.591243	0.655809	0.312888	0.574186	0	0.332148	1.03304	0.515001	0.718983	0.532764	0.256403	0.968527	0.264591	1.16285	1.27699	0.770708	0.303715	0.627481	0.94315	0.71288	1.08489	0.607904	0.648781	0.82995	0.454006	0.492489	0.874057	0.401517
FES	0	1.04542	0.598019	0.517762	0	1.04484	0.796415	0.797414	0.374019	0.433678	1.02561	0	0.564462	0.722123	0.490808	1.13754	0.683398	0.913535	0.621518	0.858428	0.591581	0.815425	1.00513	0.312888	0.724024	0.942883	0.332148	0	0.893744	0.331601	0	0.980014	0	0.488095	0.58072	1.01197	1.1982	1.11875	0.627481	0.206377	0.17353	0.29189	0.607904	0.648781	0.256293	0.454006	0.346244	0.35344	0.214682
FUCA1	0	0.511558	1.01954	0.193975	0.195471	0.887922	0.316833	0.317298	0.530008	0.663986	0.697321	0	0.44268	0.603774	0.685131	0.485446	0	0	0.238173	0.686878	0.225233	0.3257	0.781884	0.683003	0	0	0	0	0	0.175307	0.920977	0.47404	0.968527	0	1.57646	0.68706	0.304942	0.303715	1.06332	0.822881	0.32841	0.534545	0	0.25009	0.256293	0.353187	0	0	0.849792
GRTP1	0	0.511558	0.82412	1.19862	0.787005	0.711831	0.316833	0.797414	1.02563	0.86254	0.697321	1.49864	1.05477	0.722123	1.49751	0.678098	0.854307	1.46848	1.65717	0.686878	0.591581	0.591243	0.193929	0.683003	0.406963	1.50829	1.35237	0	0.515001	0.601047	0.290836	1.11569	0.654532	0.488095	0.801898	0.858644	0.55654	0.303715	0	0.822881	1.01615	0.29189	0.335737	1.33013	1.2393	0.720031	0.858967	0.874057	0.214682
GSTZ1	0	0.511558	1.01954	1.00531	0.903491	1.31521	0.987229	0.317298	0.916762	0.553423	1.02561	0	0.44268	0.603774	0.685131	0.263046	0.683398	0.527899	1.2845	0.492141	1.12615	0	0.364852	0.164909	0.574186	0.942883	0.332148	0	0	0.601047	0.739889	0.830245	0	0	1.16285	0.68706	0.55654	0.554478	0.627481	0.94315	0.71288	0.534545	0.335737	0.813216	0	0.63669	0.746842	0.35344	0.401517
HES6	0	0	0	0	0	0	0	0.577237	0.199096	0.159488	1.29287	1.49864	0.163124	0.474841	0.685131	0.485446	0.683398	0.733564	0.780722	0	0	0	0.517653	0	0	1.10632	1.4917	0.607071	0	0.601047	0.532764	0.980014	0.467527	0.264591	0.319384	0.49228	0.667595	0.303715	0	0.547312	0.17353	0.29189	0.607904	0.648781	0.66286	0.244789	0	0.35344	0
HIST1H1A	0.399962	0	0	1.72359	2.88446	0.278136	2.67876	0	1.61904	0.159488	0	1.49864	1.90816	1.68197	0.85636	0.263046	2.89978	2.37778	0.238173	0	2.98688	2.18454	0.193929	0.164909	0.217784	0.758538	0	1.03304	0	2.65475	1.22657	2.50282	0.820055	1.68448	0.58072	0.49228	0.55654	1.83895	0	2.70848	1.83037	0.923698	2.75798	0.648781	0.256293	2.17424	1.89238	1.91687	0
HSP90AA1	2.53409	6.30553	4.76529	6.78435	5.24792	5.79266	5.0304	6.0269	5.01665	5.89066	6.23991	3.34039	6.54003	5.16265	5.36879	6.95426	6.03186	6.29131	6.09785	5.79377	6.13496	5.86393	6.49048	5.5439	5.12485	4.95312	6.14242	6.18336	5.66572	5.61659	5.47745	5.61018	5.59299	5.48808	6.62036	6.16919	6.71954	5.1186	5.08595	5.8821	4.57766	6.13066	5.94928	5.9263	5.24554	6.72334	4.9466	5.02887	5.38937
HSPA9	2.45223	2.55931	1.83519	2.48675	2.63773	3.88955	2.73306	2.15183	2.62743	2.98123	1.80156	1.49864	2.62	3.02604	2.82344	2.72252	2.01063	2.31512	2.40815	3.31378	3.26563	3.63195	2.5587	3.2627	2.70932	2.60241	2.85065	1.36148	3.32321	3.01903	2.50851	2.77292	3.26477	2.54377	3.79551	2.22033	2.70734	2.56577	2.74869	2.44885	2.45247	2.94996	2.51511	3.16186	3.16521	2.5608	2.55641	2.58421	2.61691
IFITM2	0	1.18699	0	0.897988	0.903491	1.54282	0.316833	0.577237	0.670764	0.86254	1.51827	0	0.969138	1.02813	0.685131	1.26307	1.27131	0.527899	0.780722	2.28156	1.42742	2.10183	0.193929	1.82498	0.574186	2.29868	1.35237	1.36148	0.515001	0.472605	1.22657	1.55825	1.44483	0.488095	0.58072	1.01197	1.1982	2.24765	0.347589	1.25343	1.10456	0.742203	1.03428	1.21721	0.82995	1.07691	1.72491	0.35344	1.0862
JADE2	0.96969	0.278335	0.598019	0.655941	0	0.711831	0	0	0.199096	0.303087	1.02561	0	0.309663	0.176223	0.266176	0	0.265404	0.527899	0.621518	0	0.225233	0	0.517653	0.885707	0.217784	1.10632	0	1.03304	0	0.175307	0.290836	0	0.25262	0	0.58072	1.01197	0.436219	0	0.627481	0.206377	0	0	0.836785	0.25009	0.82995	0.873527	0.346244	0.637106	0.214682
KAZN	0.712768	0	1.48426	1.00531	0.903491	0.887922	0.316833	0.317298	0.799	1.03704	0	1.49864	0.878107	0.474841	1.69099	0	1.0071	0.913535	0.621518	0.858428	1.12615	0.815425	0.364852	1.5546	1.56333	0.942883	0.829167	0.607071	2.51575	0.175307	1.35808	0.830245	0.467527	0	0.58072	1.15056	0	1.40066	1.24011	0.386892	1.41229	1.08489	1.03428	0.463164	0.979681	0.353187	0.346244	1.80671	0.401517
KHDC1L	0.712768	3.82713	3.28271	2.00796	2.49649	4.43462	3.80905	3.5023	2.62743	4.9561	1.88484	3.34039	1.99737	2.74772	4.50334	2.58502	2.59677	2.60431	2.63353	3.96672	1.88887	2.33696	3.10859	3.54305	3.0867	1.99917	2.74319	3.38086	2.6201	3.01903	4.76192	3.6853	2.15206	2.44055	3.66067	3.9858	3.89596	3.08716	2.80602	4.17555	2.55015	3.68761	3.896	3.03434	4.22427	3.31739	3.59945	3.59743	2.01739
KHDC3L	0	0	0.329776	0	0	1.18635	0	0	0	2.79939	0.271621	1.49864	0.163124	0.474841	2.2779	0	0	0	0.780722	0.266955	0	0.591243	0.193929	0.683003	0.406963	0	0	0	0	0	0.532764	0	0	0.264591	0	0	0.436219	0	0.347589	0.206377	0	0	0.607904	0	0	0	0.183484	0	0.214682
KLRG2	1.1877	1.31589	1.61096	0.517762	0.787005	0.887922	0.576461	0.797414	0.530008	1.1927	1.16542	0	1.13559	1.28044	1.274	0.485446	1.0071	0.287961	0.238173	1.01173	0.225233	0.3257	0.655809	0.683003	0.406963	1.10632	0.829167	0.607071	1.83753	1.02406	1.08185	0.256403	0.25262	0.488095	1.16285	0.267036	0.436219	0.768041	1.24011	1.15723	1.18786	1.22987	1.20796	0.813216	0.66286	0.79882	0.492489	1.41447	0.972832
LAGE3	0.399962	1.54357	1.72743	1.1052	1.01127	1.73937	0.576461	1.30799	0.530008	1.52118	1.02561	2.69539	1.35401	1.42706	1.0094	1.26307	1.49454	1.57929	1.2845	2.08822	1.75083	0.591243	1.84388	1.36415	0.983805	1.25311	1.4917	1.36148	1.19345	1.27575	1.08185	2.03982	1.10314	1.59118	1.31428	1.69451	1.64077	1.26658	1.39758	1.97157	1.10456	0	2.2229	1.7099	1.81855	1.88023	0.858967	1.07753	0.214682
LIN28B	2.53409	1.43422	0.82412	1.36906	3.14328	0.887922	1.56791	2.37348	2.18634	1.63415	1.02561	3.34039	2.03999	1.89854	2.21633	1.13754	1.59442	1.34846	2.25382	1.86491	2.75378	0.815425	2.62749	1.5546	1.48151	1.62074	1.35237	1.03304	1.44147	2.16624	2.32777	1.45968	2.15206	1.93287	1.57646	2.15596	2.02141	1.26658	2.689	2.2764	2.64164	2.77195	0.607904	1.86787	0.82995	1.51055	2.62145	1.25581	1.83478
LINC00470	1.1877	0.888444	0.598019	1.00531	1.11155	0	1.15573	0.317298	1.02563	0.553423	0.271621	0	1.60172	0.722123	0.685131	1.13754	0.854307	1.07353	2.01844	1.01173	0.744905	0.815425	1.90058	0.447089	1.48151	0.758538	0.601956	2.37443	0.515001	1.19663	1.47861	1.11569	1.10314	0.681572	0	1.86526	0.304942	0.954029	0.347589	0.94315	2.23469	1.22987	0	1.7099	1.11532	0.353187	0.858967	2.01922	0
MDH2	0.399962	2.61048	2.49127	2.81645	2.45891	3.45858	3.36912	3.14923	2.82113	2.47476	3.33845	2.2177	2.9678	2.47177	2.64801	3.16999	2.77762	2.37778	2.67467	3.37159	3.04711	3.33882	2.87391	2.68914	2.77948	2.48847	3.2148	2.22099	0.515001	2.82224	3.14032	3.03499	2.75297	2.07749	3.11798	2.98429	2.87872	2.77778	2.80602	3.14456	1.93052	2.19783	2.51511	3.22162	2.89052	2.97122	1.99411	0.637106	2.27821
MIIP	0.712768	1.31589	1.34534	1.1052	0.660281	1.18635	1.15573	0.988396	0.799	1.03704	0.500116	2.2177	1.28481	1.89854	0.685131	0.848027	0.489486	0.527899	0.924091	1.15029	0.744905	1.18038	0.897821	0.683003	0.574186	1.38634	1.19814	1.36148	1.19345	0.472605	0.290836	1.11569	1.10314	0.488095	1.45132	1.15056	0.866941	0	1.06332	1.50865	0.921971	0	0.607904	1.0947	1.45925	0.63669	0.346244	0.637106	0.566907
MTHFD1L	3.68038	1.99245	0.82412	2.48675	2.29797	2.50533	3.02187	1.88984	1.75175	1.03704	2.47446	0	2.94555	2.32986	3.15413	1.76558	2.73449	1.95303	2.14093	2.01756	2.85833	1.00941	1.95513	2.0941	2.67292	1.91345	2.12615	1.62885	2.80858	2.62484	2.39057	2.23126	2.79336	0.852145	1.31428	1.69451	1.12224	2.50751	1.89698	2.22986	2.61178	2.51326	1.74769	1.94081	1.81855	2.28786	2.5893	2.11478	1.1913
MTHFD2	1.54441	1.64522	1.01954	1.90084	0.903491	2.06675	3.06485	2.56557	2.66158	2.31449	2.10923	3.78454	1.76306	2.47177	2.6006	2.37857	0.683398	2.18098	1.88458	2.74231	2.67963	2.82345	1.84388	2.24913	2.14465	1.62074	2.95066	2.22099	3.19392	1.8927	1.69309	2.59858	2.38131	1.85473	3.11798	1.39323	1.97897	1.93048	1.53954	2.74203	2.15413	2.51326	2.81281	2.77983	1.73677	2.34148	1.83869	2.28879	2.49902
NID1	4.05781	0.278335	0	0	0	0.711831	0	0	0	0	0	0	0	1.79432	0	0.485446	0	0.287961	0.238173	0	0.225233	0.3257	0	0.885707	0.574186	0	0	1.62885	3.19392	0	0.532764	0.256403	0.25262	0	0.319384	0	0.160513	1.11875	0	0.691666	0	0	0	0	0	0.353187	0.183484	0	0.566907
NLRP2	3.16781	3.21707	3.35691	3.97075	3.4985	3.18267	3.4685	3.30097	3.14452	1.83657	3.70216	3.05364	4.40809	2.60097	2.0847	4.15387	3.9581	3.64242	2.19848	3.74407	2.92404	3.2262	3.83152	3.16869	2.70932	2.8064	2.20927	3.45156	0.515001	4.11101	3.0263	3.6853	3.72766	2.07749	4.23584	4.04031	3.26168	2.91856	3.39714	3.21793	3.64424	3.14543	3.41884	3.27901	2.77235	4.26413	2.55641	3.59743	3.6682
NUCB1	0.399962	0.888444	0.598019	0.897988	1.20532	1.54282	1.44316	0.797414	1.31022	1.39861	1.61901	0	0.878107	0.933158	0.685131	0.848027	0.854307	0.527899	0.621518	1.78207	1.00992	1.00941	1.19841	0.885707	1.20387	0.547137	1.02542	0	0.515001	0.828003	1.47861	0.663108	0.654532	0.681572	0.993632	0.49228	1.12224	0.554478	0.861795	1.05416	0.71288	0.742203	1.50292	0.960812	1.2393	0.720031	0.625264	0.637106	0.401517
NUPR1	0	1.43422	0	0.193975	0	0.887922	0.576461	0.988396	0.199096	0.553423	0.697321	0	0	1.35561	1.86156	1.13754	0.489486	1.46848	0.780722	1.01173	0.225233	2.26276	1.28614	0.164909	0.574186	0	1.19814	1.62885	2.14795	0.472605	0.739889	0.830245	1.22625	0	2.63314	0.49228	1.12224	0.303715	0.861795	0.386892	1.9781	1.4823	0.607904	1.21721	0.256293	0.63669	0.492489	0.35344	0.715272
ODC1	0.399962	3.34343	1.72743	3.03484	2.11678	3.18267	2.56361	2.88672	2.36273	1.88303	3.67901	0	3.40282	3.68065	2.78154	3.80742	3.549	2.37778	3.12406	4.02191	3.0763	3.37449	2.66069	3.51276	2.97154	3.7248	3.2148	2.75591	2.6201	1.78864	2.9862	3.16581	2.75297	1.77212	3.63212	3.19114	3.63406	2.4468	2.18321	2.95729	2.23469	2.99123	3.05946	3.2506	2.77235	3.43306	1.99411	1.41447	1.69878
P4HB	0	2.13905	3.16372	1.95539	2.42033	2.20622	2.5024	2.56557	2.66158	1.83657	2.67497	0	2.12163	2.0868	1.86156	2.84806	2.49707	1.21753	1.95307	2.86814	2.47562	3.10403	1.84388	2.38911	2.24724	2.65618	1.84353	2.04928	2.51575	1.8927	2.66911	1.81904	2.43335	2.54377	3.19807	2.50504	2.48277	1.93048	2.26725	2.77482	2.31099	1.3616	1.50292	2.61131	2.23073	2.14438	1.39368	1.68743	1.69878
PGK1	1.37705	3.56712	2.73335	3.4502	2.53312	3.00301	2.83589	3.5023	2.75941	3.08424	2.93154	0	3.49761	2.71954	2.44825	4.18593	2.49707	2.60431	2.63353	3.90932	3.5624	3.26472	3.08432	3.22583	2.74483	2.98509	3.74702	2.37443	1.65305	3.45269	2.45075	3.81058	3.45301	3.24099	3.8461	3.70007	3.54958	2.82625	3.32052	3.43861	3.09441	0.923698	2.91658	3.00061	3.22642	3.31739	2.45301	1.68743	1.69878
PHGDH	0	2.06761	1.48426	1.65931	1.9642	2.88339	2.43847	2.30332	2.48216	2.01406	2.30338	1.49864	2.12163	2.29209	3.39547	2.58502	1.38724	2.65579	2.30712	2.39741	2.67963	2.4748	2.33013	2.28542	2.29593	0.758538	2.74319	2.22099	1.83753	2.16624	2.12109	2.68838	2.32732	2.68594	3.60299	2.60486	1.46742	1.83895	2.18321	2.77482	2.34768	2.12553	2.13956	2.4706	1.35346	2.84695	1.72491	2.28879	1.69878
PLBD1	0.712768	0	1.48426	0.897988	0.195471	1.04484	1.15573	0.577237	0.799	0.86254	0.500116	0	0.163124	0.333244	0.266176	0.485446	0.854307	1.07353	0.924091	1.60058	1.00992	0.815425	0.897821	1.29463	0.983805	0.758538	1.61875	0.607071	0.893744	0.175307	1.22657	0.663108	0.654532	0.681572	0.801898	1.15056	0.770708	1.11875	1.06332	0.547312	0.17353	0.534545	0	0.463164	1.35346	0.548238	1.06004	0	1.0862
PLTP	0	0.712273	1.61096	0.193975	0	1.04484	1.15573	0	0.670764	0.86254	2.03825	0	0.44268	0.722123	0.490808	1.26307	1.77554	0.287961	0.442541	1.01173	1.00992	1.82078	0.364852	0.787912	0.724024	1.50829	1.73551	0.607071	1.19345	0.331601	0.739889	1.45968	0.968527	0.264591	0.801898	0.267036	0.866941	0.554478	1.89698	0	0.71288	0.29189	1.03428	1.0947	0.82995	0.944556	0.858967	0.35344	0.972832
POLR2G	0	1.54357	1.34534	1.59204	0.903491	0.887922	1.78908	1.15703	0.916762	0.86254	0.870783	0	1.65753	0.831496	0.266176	1.58501	1.0071	0.527899	1.05449	1.86491	1.51532	1.00941	1.10501	1.06341	0.983805	0.758538	1.19814	0	0	0.718983	1.08185	1.11569	1.44483	0.852145	1.16285	1.15056	1.1982	1.11875	1.06332	1.50865	1.26661	0.29189	1.74769	1.21721	1.2393	1.1388	0.746842	0.35344	0.401517
POMC	0.712768	1.18699	0.329776	0.193975	0	0.511219	0.796415	1.15703	0.374019	0.433678	0.697321	1.49864	0.780943	0	1.14776	0.848027	0	0.527899	1.17408	0.492141	0.225233	1.00941	0	0.312888	0.724024	0.547137	0.829167	1.03304	0	0	0.739889	0.47404	0	0	0	0.49228	0.304942	0.554478	0.347589	0.386892	0.17353	0.534545	0.836785	0.463164	0.256293	0.454006	0.625264	0.637106	0
PSAT1	0.399962	2.13905	1.19162	2.33042	1.20532	2.20622	3.06485	3.47064	2.59247	2.01406	1.61901	1.49864	0.780943	3.13673	3.08692	2.26309	1.0071	3.0514	2.50257	3.34297	2.3852	2.77088	2.90195	2.35537	2.47573	1.62074	3.74702	2.04928	1.65305	2.36023	2.56406	3.00034	2.79336	2.59273	3.27395	3.02089	1.97897	2.62176	2.34667	2.89899	2.02416	2.81856	1.50292	2.81905	2.23073	2.60532	2.26227	1.5574	2.22968
PUS1	0.399962	0.888444	0.329776	0.364933	0.787005	0.278136	0.576461	0	1.02563	1.1927	0.500116	1.49864	0.676759	0.933158	0.490808	1.26307	0.854307	0.913535	0.780722	0.492141	1.42742	1.18038	0.517653	0.787912	0.406963	0.942883	0.601956	1.03304	1.65305	1.11293	0.532764	0.663108	0.820055	0.264591	0.801898	0.49228	0.304942	1.26658	0	0.691666	0.468264	0.534545	0.836785	0	0.66286	0.79882	0.746842	1.07753	1.46724
RAP2B	0	1.04542	1.83519	1.00531	1.01127	0.711831	0.316833	1.88984	0.530008	1.52118	0.697321	0	1.28481	1.42706	1.14776	1.00003	1.14524	0.287961	0.238173	0.858428	0.883487	1.18038	1.00513	1.6689	1.20387	1.62074	1.73551	1.03304	2.14795	1.35075	0.920977	0.830245	1.10314	0.852145	1.79825	1.01197	1.27036	1.83895	1.89698	1.42849	1.34129	1.3616	1.03428	0.648781	1.35346	1.46296	0.625264	1.5574	0.715272
RGCC	0	0.888444	0	0.364933	0.195471	0.278136	0	0	0.199096	0.553423	0	0	0	0	0	0	0.265404	0	0.238173	0.686878	0.744905	0	0	0	0	1.25311	1.02542	1.36148	0	0.175307	0	0	0	0	0	0.267036	0.957154	0.303715	0.627481	0.206377	0.468264	0	0	0.25009	0.473851	0	0.492489	0.35344	0.214682
RMND1	0.712768	1.04542	0.329776	0.655941	1.20532	1.04484	0	0.988396	0.916762	1.73891	0.697321	0	1.05477	1.73924	2.0847	1.13754	0.265404	0.527899	0.621518	0.858428	0.591581	0.3257	1.00513	0.569863	1.20387	0.299352	1.02542	1.36148	0.515001	0.92936	0.532764	0.980014	0.654532	0.264591	0.319384	1.01197	1.04206	0.954029	0.347589	1.34362	0.82121	0.742203	0	1.0947	1.35346	0.454006	0.963002	1.07753	1.0862
RSL24D1	1.1877	2.50627	1.72743	2.2454	1.29336	2.50533	2.22771	2.22956	1.68692	1.92804	2.10923	1.49864	1.81307	2.43758	2.33695	2.13756	1.85824	2.31512	2.25382	2.65189	2.07394	2.18454	2.62749	2.42208	1.85085	1.99917	2.28786	2.22099	2.00107	2.03594	2.04505	2.23126	1.63462	1.68448	2.94308	1.69451	2.10271	1.63639	2.18321	1.65673	1.77757	1.79355	2.37639	2.25871	2.10598	2.05089	1.66447	1.68743	1.69878
S100P	1.1877	0.888444	2.35307	0.897988	2.01687	1.18635	0.316833	3.59332	1.54781	0.159488	0.500116	1.49864	1.21213	4.27194	1.69099	2.13756	2.21273	2.49549	1.65717	1.60058	0.744905	2.82345	1.36884	2.0941	1.71424	0.299352	2.74319	1.85432	0.515001	1.94204	2.04505	1.65052	2.02215	2.38604	4.52694	3.09142	2.73311	1.83895	0.347589	3.79889	3.42141	1.59368	1.03428	1.53247	2.10598	3.14716	1.66447	1.91687	0.401517
SEPHS2	0	1.31589	1.83519	1.28635	0.787005	1.9916	0.987229	1.15703	1.12686	1.83657	2.10923	1.49864	1.65753	1.20114	1.274	2.26309	1.0071	1.46848	1.48284	1.01173	0.744905	0.815425	1.10501	0.787912	1.20387	1.72505	0.601956	1.36148	1.65305	1.42205	1.47861	2.17023	1.22625	1.00467	1.99044	1.01197	2.21668	0.954029	1.99883	1.50865	1.34129	0.742203	1.20796	1.21721	1.45925	1.55663	1.15096	1.25581	0.214682
SESN2	0.96969	1.04542	1.61096	0.897988	1.11155	1.18635	1.15573	0.577237	0.916762	0.663986	1.02561	0	0.309663	1.35561	0.85636	0.848027	0.854307	1.07353	1.88458	0.858428	1.00992	0.3257	0.364852	0.787912	1.09803	0.942883	0.332148	1.03304	0.515001	0.718983	0	0.830245	1.63462	0.264591	1.16285	0.68706	0.55654	0.303715	1.06332	1.05416	0.59575	0.29189	0.836785	0.648781	0.473851	0.454006	0.746842	0.874057	0.214682
SHMT1	0.712768	0.511558	0	1.28635	0.521345	0.278136	0.987229	1.30799	0.799	0.663986	0.870783	0	0.309663	1.28044	0.85636	1.13754	0.683398	0.733564	0.621518	1.27671	0.883487	0.815425	1.28614	1.29463	1.09803	0.758538	0.332148	0	0.515001	1.35075	1.35808	1.35387	0.654532	0.681572	1.16285	1.5008	1.40468	0.768041	0.347589	1.25343	1.26661	0.923698	1.03428	1.21721	1.35346	1.07691	0.746842	0.874057	0.972832
SHMT2	0	1.54357	0.82412	1.1052	0.903491	1.18635	1.30659	2.06968	1.61904	1.33318	0.870783	0	0.878107	1.62234	1.14776	1.26307	1.0071	1.34846	1.17408	2.21995	1.75083	1.5975	0.655809	1.6689	1.39476	0.547137	1.94402	1.03304	1.44147	1.19663	1.47861	1.23969	2.02215	1.85473	2.38199	1.6009	1.46742	1.52334	1.78739	1.58459	1.41229	1.08489	1.50292	1.0947	1.45925	1.76721	1.23648	1.25581	0.972832
SLC25A33	1.1877	1.43422	0.598019	0.655941	1.11155	1.18635	1.15573	1.30799	1.02563	1.78856	0.697321	0	1.05477	0.722123	1.274	1.26307	0.854307	0.527899	0.621518	1.39293	1.75083	1.82078	1.5918	0.312888	0.406963	1.38634	1.61875	0.607071	0.893744	1.11293	0.920977	0.663108	1.44483	1.14259	1.16285	1.69451	1.58527	0.554478	0.347589	0.822881	0.59575	1.59368	1.50292	1.33013	1.89596	1.55663	1.15096	0.35344	1.69878
SLC30A2	0	0.888444	0.329776	0.655941	0	0.278136	1.15573	1.15703	1.22145	0.433678	0.271621	1.49864	0.44268	0.933158	0.685131	1.00003	0	0	0.238173	1.01173	0.420005	0	0.364852	0.569863	0.859754	0.758538	0.829167	0	0	0.472605	0.290836	1.35387	1.10314	0.488095	0.993632	0.49228	0.957154	0.303715	0.627481	0.691666	1.10456	0.29189	0.607904	0.25009	0.82995	0.353187	0.492489	0.35344	0.214682
SLC7A5	1.69435	2.50627	1.48426	1.59204	1.8527	1.64444	1.88812	2.30332	2.13866	1.39861	1.40997	0	2.19889	2.17245	2.33695	1.67812	1.49454	2.65579	2.14093	3.09099	1.95324	1.71345	2.0584	2.21191	1.97564	1.50829	2.28786	2.63961	2.28124	1.8927	2.04505	1.89645	1.87938	1.26848	2.449	2.28195	1.93524	1.93048	1.89698	2.18177	2.15413	2.56884	2.37639	2.36854	1.73677	2.08273	2.37971	1.68743	2.82722
SNU13	0.399962	2.61048	2.35307	2.84562	2.33992	3.2487	2.88468	2.73506	2.59247	2.47476	3.11521	2.2177	3.17321	1.94796	2.2779	3.32199	3.0124	2.93119	2.75359	3.58211	3.29075	3.10403	2.48646	2.93739	2.63558	3.02651	2.85065	2.75591	1.65305	2.92399	3.06532	3.5953	2.53212	2.14471	2.84698	2.28195	2.57113	2.96259	2.42194	2.89899	1.83037	2.77195	3.41884	3.03434	2.68781	3.06983	2.9088	2.8293	1.83478
SRM	1.69435	3.93142	2.49127	2.37112	3.25713	4.66971	3.2624	3.30097	3.83977	1.83657	3.33845	4.12366	3.61502	3.66596	2.90375	3.2631	4.16717	3.64242	2.35852	4.32962	3.29075	4.01759	3.87461	3.43413	2.94125	4.70788	4.38779	4.52186	2.40326	3.81246	3.77935	4.03256	2.75297	2.93409	3.8461	4.09283	3.3308	3.77117	3.63717	3.66537	2.7823	2.77195	4.3122	3.94349	3.70633	3.56289	3.70824	4.0724	3.03917
SSBP1	0.712768	2.65989	2.49127	2.2454	2.16425	2.70671	3.18659	2.78741	2.48216	2.41277	2.76566	1.49864	2.75404	2.17245	2.21633	3.1044	2.73449	2.88879	2.08098	3.19071	2.9558	3.01643	2.52303	1.92037	2.24724	2.22942	3.04419	2.37443	2.80858	2.97229	2.66911	2.28982	2.02215	2.27041	2.57433	2.55582	3.27927	2.17466	2.09396	2.48893	2.11209	2.33238	3.41884	2.85724	2.81282	2.95411	2.1783	2.44405	2.12744
STC2	0.399962	0.511558	0.598019	0	0.195471	1.4335	1.56791	0.317298	0.916762	0.303087	0.697321	0	0.163124	0.933158	1.14776	0.848027	0	1.57929	0.442541	1.39293	0	1.33321	1.10501	1.82498	0.406963	1.38634	0.601956	0	1.44147	0.472605	0.920977	1.23969	1.10314	0.264591	1.69161	1.01197	0.55654	0.554478	0	0.691666	0	1.59368	1.36296	0.960812	1.45925	0.454006	0.625264	1.5574	0.566907
SUMO3	0	1.64522	0.598019	0.655941	1.20532	0.511219	1.44316	0.577237	1.12686	0.766676	1.40997	2.2177	1.21213	0.603774	0.685131	2.37857	1.14524	0.733564	0	1.50049	1.33382	0.815425	0.517653	0.787912	0.859754	0.758538	0.601956	0	0.893744	0.331601	0.739889	1.23969	1.10314	1.00467	1.31428	0.267036	1.04206	1.11875	0	1.05416	0.82121	0.742203	1.95689	1.21721	0	1.55663	0.746842	0.874057	0
SUN3	1.37705	1.74017	1.34534	2.20093	1.59997	1.73937	2.30144	0.577237	1.39384	1.03704	0.271621	2.2177	1.42004	1.79432	1.59749	1.92605	1.68782	1.68219	0.442541	0.686878	1.33382	1.71345	1.36884	0.164909	1.48151	0.547137	0.829167	1.03304	1.19345	0.92936	0.739889	0.830245	0.820055	1.00467	1.57646	1.39323	1.46742	0.954029	1.06332	1.85375	0.59575	1.96907	1.03428	1.62391	0.979681	1.60127	1.46629	1.25581	0.972832
SYCP3	0.399962	0.888444	1.01954	0.655941	1.20532	0.511219	0.987229	1.15703	1.22145	1.26465	0	2.2177	0.676759	0.933158	0.490808	0.678098	0.265404	0.913535	1.38708	1.27671	1.33382	1.82078	1.52124	0.787912	0.859754	0	0.829167	2.22099	0	1.11293	1.22657	0.980014	1.33968	0.488095	1.45132	1.69451	1.33908	1.83895	0.347589	1.58459	0.921971	1.08489	1.20796	1.43484	1.11532	1.25514	1.15096	0.874057	1.54862
TCP1	0.712768	3.11447	2.11724	3.08464	2.82662	3.04077	2.67876	3.10866	3.26044	3.16166	2.6274	2.2177	2.9678	2.2533	2.50085	3.23272	3.21426	2.31512	2.71467	3.58211	3.18751	2.33696	2.72489	2.35537	2.77948	2.42794	3.4031	1.36148	2.6201	3.08642	2.32777	3.1342	1.63462	3.17821	3.76953	3.8702	3.52029	2.24765	2.86115	3.06726	2.80886	1.69707	2.30168	2.61131	2.10598	3.26285	2.45301	1.25581	1.69878
TIGAR	2.06858	0.511558	1.01954	1.95539	1.29336	0.887922	1.30659	1.15703	1.54781	1.11697	1.61901	0	1.60172	1.56014	2.01408	1.92605	1.77554	1.95303	1.38708	2.98386	1.59817	1.4714	1.72334	2.13444	2.24724	2.22942	1.19814	0.607071	1.19345	2.03594	1.87978	1.81904	2.15206	1.68448	1.45132	1.78241	2.17968	2.62176	1.06332	2.0805	2.02416	1.22987	2.37639	1.86787	1.11532	1.84353	2.1783	1.68743	2.01739
TMEM87A	1.95429	0.888444	1.19162	1.00531	0.521345	0.887922	0.987229	0.797414	1.02563	0.952429	0.870783	0	1.42004	1.11723	0.85636	0.263046	1.14524	0.287961	0.780722	1.78207	1.23372	1.00941	0.517653	0.447089	0.859754	1.10632	0.829167	0	1.19345	0.472605	1.08185	0.256403	1.22625	1.26848	0.58072	1.01197	0.957154	0.768041	0.627481	0.94315	1.10456	1.08489	1.03428	0.813216	0.473851	1.1388	0.963002	1.5574	1.69878
TOP1MT	0	0.511558	0.329776	1.00531	0.195471	0.511219	0.316833	0.988396	0.374019	1.03704	0.697321	0	0.676759	0.933158	0	1.00003	0.683398	0	0.621518	0.266955	0.591581	1.5975	0.897821	1.43047	0.574186	0.547137	0.601956	0.607071	0.893744	0.472605	0.532764	0.830245	0.467527	0.852145	1.31428	0	0.436219	0	1.06332	0.206377	0.468264	0.29189	0	0.25009	0	0.244789	0	0.637106	0
TPI1	0.712768	3.07858	3.07856	3.20209	3.11939	3.61697	2.78539	3.06692	3.21518	3.59749	3.70216	2.2177	3.26589	3.21955	2.39367	4.15387	3.59795	2.75355	3.53485	4.23935	4.0335	3.37449	3.37182	4.08616	3.24385	2.98509	3.66105	2.86354	2.28124	3.04185	4.25484	3.28575	3.40169	3.00815	3.15858	3.34341	3.20757	3.43848	3.23961	3.11925	2.80886	2.04942	3.01339	3.51228	3.4987	3.49352	3.29506	1.80671	2.98172
TRIM60	0.712768	0.278335	1.01954	0.364933	0.521345	0.511219	0	0.577237	0.374019	0.952429	0.500116	0	1.05477	0.722123	0.685131	0.848027	0.683398	1.21753	0	0.492141	0.420005	0	0.364852	0.312888	0.217784	1.10632	0	1.03304	0.515001	0.601047	0.290836	0.830245	0	0	0.801898	0	0.160513	0	0.861795	0.691666	0.468264	0	0.335737	0.463164	1.11532	0.548238	0.746842	0.637106	0.566907
TSPAN15	1.54441	0.712273	0	0.364933	0.36759	0.278136	0.987229	0.797414	0	0.159488	0.870783	0	1.13559	0.722123	0.266176	0.848027	1.93645	0.287961	0.238173	0.266955	1.33382	0.591243	0.193929	0	0	1.38634	0.601956	1.03304	1.44147	0.175307	0	0.830245	0.654532	0.681572	0.58072	0.267036	0.55654	0.554478	0.861795	0.206377	1.10456	0.29189	1.36296	0.648781	0.256293	0.720031	0.858967	0.35344	0.214682
TUBA1B	0.96969	4.50494	3.55905	4.94437	4.62357	2.55837	4.31547	4.67804	4.69268	3.71772	3.76945	2.2177	4.59119	4.15055	2.55159	5.35056	4.92058	4.45857	4.56174	4.81954	5.26083	5.19816	4.35213	4.3573	4.56373	4.01962	4.80344	3.70407	1.83753	4.60032	4.71361	4.62811	4.99142	4.76386	4.34541	4.6198	4.59597	4.06172	1.66878	4.98202	4.18008	2.72379	3.97023	5.2445	4.14722	5.11115	4.13307	3.42171	2.65416
UBL4A	0	0.712273	0.598019	1.52147	0.787005	0.278136	0.316833	1.30799	0.374019	0.952429	0.697321	0	1.42004	0.933158	0.266176	1.67812	1.49454	0.527899	0.780722	1.15029	1.59817	0.815425	1.00513	0.312888	0.574186	0.942883	2.20927	1.36148	0.893744	0.601047	0.920977	0.980014	1.63462	0.681572	1.31428	1.15056	1.12224	0.303715	0.627481	1.05416	1.34129	0.29189	1.20796	1.7099	1.35346	1.51055	0.492489	0.35344	0.566907
UGCG	0.96969	2.39394	1.83519	1.1052	0.660281	1.9916	0.316833	1.68435	0.670764	1.63415	0.870783	2.2177	0.780943	1.28044	1.39008	0.485446	0.683398	0.527899	1.05449	1.94325	0.420005	0.3257	1.36884	2.54691	1.39476	1.82233	1.73551	0.607071	1.65305	1.94204	2.32777	2.28982	0.968527	0.264591	2.23786	1.5008	1.79551	0.768041	1.53954	1.72544	0.59575	2.26668	2.05112	1.0947	2.92786	0.548238	1.15096	0.35344	1.46724
UQCRH	1.1877	4.25456	4.2462	4.64577	4.02106	5.311	3.73115	4.16781	4.02164	4.64844	4.1353	4.12366	3.84874	3.88476	4.74051	4.74423	4.15086	4.23986	4.05453	4.61934	4.5529	4.01759	4.04776	4.15642	4.31482	3.86838	4.3146	4.19096	4.11285	4.40299	4.95088	4.76856	3.86663	3.54457	4.75589	4.42872	4.65107	4.41858	4.24645	4.51335	3.61444	3.61024	5.37898	4.20272	4.82839	4.16351	4.30129	4.2301	3.61251
VPS26A	1.1877	1.04542	1.61096	1.44728	1.01127	0.887922	0.316833	0.988396	1.39384	1.52118	0.697321	0	1.48318	1.42706	1.274	0.485446	1.0071	1.07353	1.48284	1.01173	1.33382	1.4714	1.44705	1.29463	1.20387	1.38634	1.19814	1.03304	0.515001	1.42205	1.08185	0.663108	0.820055	1.14259	1.57646	1.27699	1.69421	0.303715	1.39758	1.50865	0.82121	0.534545	0.607904	0.813216	1.65006	1.55663	1.31722	1.07753	1.95905
WDR4	0.399962	1.18699	0	1.28635	1.20532	0.511219	0	0	0.530008	0.766676	0.500116	0	1.60172	0.474841	1.0094	1.37855	1.0071	0.913535	1.38708	1.15029	0.591581	1.00941	0.897821	0.683003	0.724024	0.299352	0.829167	1.03304	0.893744	0.92936	0.532764	0.663108	0.654532	0.852145	0.319384	0.267036	1.27036	0.554478	0.861795	0.386892	0.921971	0.29189	1.63049	0.648781	0.979681	1.25514	1.15096	0.35344	0.214682
YARS	2.27312	1.82925	1.48426	1.59204	1.45479	1.91233	2.22771	2.06968	1.9304	1.52118	1.02561	1.49864	1.48318	1.84737	2.21633	1.84805	1.77554	1.86828	1.88458	2.21995	1.8215	2.10183	1.78487	1.36415	1.78416	1.38634	1.84353	1.62885	1.44147	1.84161	0.532764	2.1065	2.32732	1.26848	2.07771	2.34104	1.64077	1.83895	1.39758	1.65673	1.26661	2.51326	2.57976	1.86787	1.96941	1.76721	1.31722	2.11478	1.381
ZNF428	0	0.888444	0.82412	0.364933	0.36759	0.711831	0.316833	0	0.199096	0.766676	0.500116	0	0.564462	0.176223	0.266176	0.678098	0.489486	1.07353	0.621518	1.01173	1.00992	0.591243	0	0.885707	1.20387	0.942883	0.829167	0	0.515001	0.331601	0.739889	0.980014	0.654532	0.488095	0.58072	0.267036	1.04206	0.303715	0.347589	0.691666	0.17353	0.29189	1.03428	0.960812	0	1.07691	0.492489	0.874057	0.214682
ZNF680	0	1.18699	0.598019	1.1052	0.521345	0.511219	0.796415	1.30799	1.02563	0.952429	0	1.49864	0.44268	0.722123	0.85636	0.485446	0.854307	0.733564	0.621518	0.686878	0.883487	0.591243	1.00513	0.683003	0.859754	0.547137	0.829167	0.607071	0.515001	0.828003	0.532764	0.663108	0	0.264591	0.801898	0.68706	0.770708	0.768041	1.24011	0.547312	1.10456	1.08489	0.335737	0.648781	0.256293	0.873527	0.492489	0.35344	0.715272
ZNF726	0	0	0	0.364933	0	0.278136	0	0	0.530008	0.159488	0.271621	0	0.309663	0.333244	0.266176	0.263046	0	0.733564	0.238173	0.266955	0	0.591243	0.364852	0	0.217784	0.299352	0	0	0	0	0	0.256403	0.467527	0.488095	0	0.49228	0.160513	0	0.347589	0.206377	0.468264	0	0.335737	0	0.473851	0	0	0	0.214682
ZNF880	0.399962	0.511558	0.598019	0.193975	0.36759	0.511219	0	0	0.199096	0.766676	0.870783	0	0.309663	0.474841	0.490808	0.678098	0.683398	0.287961	0.924091	0.266955	0.420005	0.591243	0.193929	0.569863	0.574186	0.758538	0	0	0	0.472605	0.532764	0.256403	0.467527	1.00467	0.801898	0	0.436219	0.554478	0.627481	0.547312	0.82121	1.22987	0.335737	0.25009	0.256293	1.07691	0.183484	0.874057	0.214682
AC010642.2	0	0.511558	0	0.782035	0.195471	0	0	0	0.199096	0	0	1.49864	0	0	0	0.263046	0	0.287961	0.442541	0	0.225233	0	0.193929	0.312888	0.217784	0	0	0	0	0	0	0	0	0	0	0	0	0	0.347589	0	0.17353	0	0.607904	0.25009	0	0	0.183484	0	0.401517
AC092490.1	0	0	0	0	0	0	0	0	0	0	0	0	0	0.333244	0	0	0	0	0	0	0	0	0	0	0	0	0	0	0	0.175307	0	0	0	0	0.319384	0	0	0	0	0	0	0	0	0	0	0.244789	0	0	0
ACPP	0	0	0	0	0	0	0	0	0	0	0	0	0	0	0.490808	0	0	0	0.238173	0	0	0	0.193929	0.164909	0	0.299352	0	0	0	0	0	0	0	0.264591	0	0	0	0.303715	0	0	0	0	0	0.25009	0	0	0	0	0
ACSL4	0	0	0	0	0	0	0	0	0	0.159488	0	0	0.780943	0	0.266176	0	0	0	0	0	0	0	0	0.164909	0	0	0.332148	0	0	0	0	0	0	0	0	0	0	0	0	0	0	0	0	0	0	0	0.346244	0.35344	0
AHNAK	2.17447	2.88437	0.82412	2.62779	2.16425	1.64444	1.30659	1.30799	1.75175	0.86254	2.10923	1.49864	2.87668	1.62234	0.85636	2.20169	1.68782	1.95303	1.57264	2.65189	2.23795	1.4714	0.781884	2.1737	1.30247	2.65618	2.99818	2.63961	1.44147	0.828003	1.78945	1.11569	1.22625	1.68448	0.801898	1.69451	1.04206	2.72763	1.53954	0.94315	1.66578	0.923698	1.74769	2.13982	1.65006	1.98503	2.41682	1.07753	2.95211
AIDA	0	0.511558	0	0.897988	0.660281	0	0.316833	0.317298	0.374019	0.159488	0.870783	0	0.564462	0.603774	0	0.678098	0.265404	0.287961	0.621518	0.266955	0.591581	0.591243	0.781884	0.447089	0.217784	0.299352	1.02542	0	0.515001	0.331601	0	0.256403	0.467527	0.681572	0	0.68706	0.55654	0.303715	0.627481	0.94315	0.468264	0	0.836785	0.960812	0	0.720031	0.183484	0	0
AIG1	0	0	0	0.193975	0	0.278136	0	0	0	0	0	0	0	0	0	0	0	0.287961	0	0	0	0	0.193929	0	0.217784	0	0	0	0	0	0	0	0	0	0	0.858644	0	0	0	0	0	0.29189	0	0.25009	0	0	0.183484	0	0
ALCAM	0	0	0	0	0	0	0	0	0	0	0	0	0	0	0	0	0	0	0	0	0	0	0	0	0	0	0	0	0	0	0	0	0	0	0	0	0	0	0	0	0	0	0	0	0	0	0	0	0
AMOT	0.399962	0	0.329776	1.19862	0	0.511219	0.316833	0	0.199096	0.303087	0.271621	0	0.676759	0.176223	0.490808	0.263046	0	0	1.05449	0	0.420005	0	0.364852	0.787912	0	0.942883	1.19814	0	0.515001	0.472605	0.290836	0.256403	0	1.49142	0.319384	0	0	0.554478	0.627481	0	0.17353	0.29189	0.335737	0.25009	0.256293	0.244789	0.183484	0.637106	0.214682
AP1S2	0.399962	0.511558	0	0.193975	0	0	0	0.317298	0.199096	0.159488	0	0	0.163124	0.176223	0.266176	0	0	0	0	0.686878	0.225233	0	0.193929	0	0.406963	0	0.332148	1.03304	0	0.331601	0	0.830245	1.10314	0.488095	0	0.68706	0	0	0.347589	0.547312	0	0	0.335737	0.25009	0	0.12758	0	0	0
ARCN1	0.96969	0.278335	0.598019	0.193975	0.195471	0.278136	0.576461	0	0.670764	0.553423	0	0	0.676759	0.933158	0.266176	0.678098	0.683398	0.527899	1.05449	0.492141	0.420005	0.591243	0.364852	0.683003	0.983805	0.547137	0.601956	0	0	0.175307	0.739889	0.47404	0.820055	0.264591	0.801898	0.267036	0.160513	0.554478	0.347589	0.822881	0.468264	0.742203	0	0.463164	0.473851	0.63669	0.492489	0.35344	0.214682
ARHGAP29	2.53409	1.04542	0.598019	1.36906	1.37633	1.18635	0.316833	1.88984	1.47288	0.433678	1.61901	0	1.21213	1.68197	1.0094	0.678098	1.14524	0.287961	0.924091	0.492141	1.23372	1.33321	0.364852	0.312888	0.406963	1.82233	1.35237	0.607071	0.893744	0.472605	0.739889	0.830245	1.7209	2.64009	0.801898	1.39323	1.04206	0.554478	2.49348	2.40763	1.18786	1.79355	0.607904	0.648781	0.66286	1.46296	0	1.07753	1.1913
ARL5B	0.712768	0.278335	0.329776	0.364933	0.660281	0	0.316833	0.577237	0.199096	0.159488	0.271621	0	0.163124	0.831496	0	0	0.489486	0.527899	0	0	0	0	0.193929	0	0.406963	0.299352	0.332148	0	0	0.601047	0.532764	0.256403	0.25262	0.488095	0.993632	0	1.04206	0	0.627481	0.691666	0.32841	0.29189	0	0.463164	0.256293	0.353187	0.746842	0	0.566907
ARL6IP5	0	0.278335	0.598019	0.193975	0	0	0	0	0.916762	0.159488	0.500116	0	0.309663	0	0	0	0.265404	0	0.238173	0.266955	0.420005	0	0	0.164909	0	0.299352	0	0	0	0	0	0	0	0	0	0.49228	0	0	0.347589	0.206377	0	0	0	0	0	0.244789	0	0	0.214682
ARMCX2	0	0	0	0	0	0	0	0	0	0	0	0	0	0	0	0.263046	0	0	0	0	0	0	0	0	0	0	0	0	0	0	0	0	0	0	0	0	0.160513	0	0	0	0	0	0	0	0	0	0	0	0
ARMCX3	0	0.278335	0	0.193975	0.787005	0	0	0	0.199096	0	0	0	0.676759	0	0	0.485446	0	0	0.621518	0	0	0.3257	0	0	0.217784	0	0.332148	0	0	0	0	0.47404	0.654532	0.488095	0.319384	0.267036	0.436219	0	0	0.386892	0.82121	0	0	0.25009	0.256293	0.12758	0	0	0.214682
ARMCX6	0	0	0.329776	0	0	0	0	0	0	0	0.271621	0	0	0	0	0	0	0.287961	0	0.266955	0	0	0	0	0	0	0.601956	0	0	0.175307	0	0	0	0	0	0.49228	0.304942	0	0	0	0	0	0	0.25009	0	0	0	0	0
ATP10D	0	0	0	0	0	0	0	0	0	0	0	0	0	0	0	0	0	0	0	0	0	0	0	0	0	0	0	0	0	0	0	0	0	0	0	0	0	0	0	0	0	0	0	0	0	0	0	0	0
ATP1A1	0.399962	1.43422	0.329776	1.44728	0.903491	1.64444	1.56791	0.797414	1.39384	1.26465	1.29287	0	1.35401	1.20114	1.39008	1.48547	1.27131	1.07353	0.780722	1.60058	1.33382	1.18038	1.28614	1.9658	0.983805	1.82233	1.02542	1.85432	0.515001	1.98976	1.69309	1.55825	0.654532	0.488095	2.16001	1.5008	1.79551	1.93048	1.06332	1.91386	0.468264	1.59368	2.37639	1.7099	2.03931	1.36279	1.06004	1.68743	2.79422
ATXN7L3B	0	0.511558	0.82412	0.517762	0.36759	0.278136	0	0.317298	0.199096	0.159488	0	0	0	0.176223	0.266176	0.848027	0.265404	0	0.238173	0.492141	0.225233	0.3257	0.364852	0.164909	0.406963	0.299352	0.601956	0.607071	0.515001	0.175307	0	0.256403	0.654532	0.264591	0.801898	0.49228	0.304942	0.554478	0	0	0.59575	0.742203	0	0.25009	0.473851	0.353187	0.183484	0	0
BAG2	0	0	0	0.193975	0.521345	0	0	0	0.530008	0	0	0	0	0	0	0.263046	0	0	0.442541	0	0.225233	0	0.193929	0	0.217784	0.299352	0	0	1.44147	0	0.532764	0	0	0.488095	0	0	0	0.303715	0.627481	0	0	0	0	0.648781	0.256293	0.548238	0	0	0.401517
BCL9L	0.712768	0.278335	0.598019	0.655941	0.660281	0	0.796415	0.317298	0.799	0.303087	0.271621	0	0.564462	0.722123	0	0.678098	0.489486	0.287961	0.442541	0.266955	0.420005	0.815425	0.364852	0.447089	0.724024	0	0	1.03304	0.515001	0.472605	0.532764	0.663108	0.820055	0.264591	0.801898	0.267036	0.436219	0.768041	1.06332	0.691666	0.71288	0.29189	0.607904	0	0.256293	0.548238	0.492489	0.35344	0.214682
BEX2	0	0.278335	0	0.193975	0.36759	0.278136	0.316833	0	0	0.159488	0.271621	0	0	0	0.266176	0	0	0.287961	0.238173	0.266955	0	0.591243	0.193929	0.164909	0	0	0.332148	0	0.515001	0.331601	0	0	0	0.264591	0.801898	0	0.160513	0	0.347589	0	0.17353	0	0	0.25009	0.256293	0.353187	0.183484	0	0
BEX3	0	0.712273	0.598019	0	0.36759	0.278136	0	0	0	0.159488	1.29287	0	0.163124	0	0	0	0.854307	0.913535	0.442541	0	0.591581	0	0	0	0	0.299352	0.601956	0	0	0.331601	0	0.47404	0.25262	0.681572	0	0.49228	0.160513	0	0.347589	0	0	0.29189	1.03428	0.463164	0	0.244789	0	0	0.214682
BMP4	0	0	0	0	0	0	0.316833	0	0	0.159488	0.271621	0	0	0	0	0	0	0	0	0.266955	0	0.3257	0.193929	0	0.217784	0	0	0	0	0.175307	0	0	0	0	0	0	0.160513	0	0	0	0	0	0.335737	0	0.473851	0	0	0	0
C12orf75	0	0.511558	0.329776	0	0.195471	0	0	0	0	0.159488	0.500116	0	0	0	0	0	0	0.527899	0	1.01173	0	0.591243	0	0.447089	0	0	0	0	0	0.175307	0	0.256403	0.25262	0	0	0	0	0	0	0	0.17353	0	0	0.648781	0	0.353187	0.492489	0	0.214682
C1GALT1	0	0	0.598019	0.364933	0.660281	0.278136	0.987229	0.577237	1.02563	0.303087	0.271621	0	0.780943	1.79432	0.266176	0	0.854307	0	0.442541	1.01173	0.420005	0.591243	1.00513	0.312888	0	0.299352	0.601956	0.607071	0	0.331601	0.532764	0	0.25262	1.59118	0.319384	0.49228	0.436219	0.768041	0.861795	0.206377	1.18786	0.29189	0	0.463164	0.473851	0.244789	1.06004	0	0.214682
CAPNS1	0	0.511558	0	0.897988	0.36759	0.511219	0.316833	0.988396	0.530008	0.766676	1.02561	0	0.878107	0.333244	0.490808	0.678098	0.265404	0.913535	0.621518	0.858428	0.591581	0.591243	0.517653	0.569863	0.406963	0.758538	0.601956	1.03304	0.515001	0.601047	0.290836	0.663108	1.10314	0	0	0.267036	0.667595	0.768041	0.861795	1.15723	0.468264	0	0.335737	0.463164	0.256293	1.1388	0.346244	0.874057	0
CARHSP1	0	1.18699	2.02921	1.72359	1.90953	1.31521	2.06788	1.56947	0.670764	2.20902	1.61901	0	2.03999	1.02813	1.274	1.84805	1.93645	1.86828	1.73703	1.86491	1.59817	1.18038	0.781884	1.06341	1.48151	1.62074	2.36238	1.36148	0	1.19663	2.39057	1.45968	2.32732	1.38425	1.16285	0.858644	1.97897	1.63639	0.861795	1.50865	1.41229	1.08489	1.95689	1.94081	1.2393	2.05089	1.94414	2.01922	1.1913
CCDC167	0.399962	0.278335	0.329776	0.655941	0.903491	0.511219	1.30659	0	1.02563	0.303087	0.271621	0	0.676759	0.933158	1.0094	0.678098	1.38724	1.07353	1.05449	0.858428	1.12615	0.3257	0.517653	0.885707	0.574186	0	0.601956	0.607071	0.893744	0.601047	1.08185	0.980014	0.654532	0.681572	0.58072	0.68706	0.436219	0.768041	0	0.547312	1.01615	0.923698	1.36296	1.33013	0.473851	0.944556	1.31722	1.07753	0.401517
CCDC186	0.712768	0	0.598019	0.193975	0.903491	1.18635	0.987229	0.577237	1.02563	1.03704	0	0	0.564462	0.176223	1.0094	0.263046	0.265404	0.527899	0.238173	1.01173	0.744905	1.00941	0.897821	0.683003	0.724024	0.299352	0.829167	0	1.65305	0.331601	0.532764	0.256403	0.467527	0.681572	0.319384	0.68706	0.667595	0.303715	0.347589	0.206377	0.32841	1.08489	0	0.960812	0.256293	0.454006	0.346244	0	0.401517
CCDC6	0.96969	0.278335	0.329776	0	0.36759	0	0.316833	0.317298	0.799	0.433678	0.271621	1.49864	0	0.474841	0.490808	0.485446	0.265404	0.287961	0	0	0.420005	0	0.193929	0.787912	0.859754	0.758538	0.601956	0.607071	0	0.472605	0.739889	0.256403	0	0.264591	0	0	0.160513	0.303715	0.347589	0.386892	0.71288	0.29189	0.335737	0.463164	0.473851	0.12758	0.858967	0	0.566907
CCND2	0	0	0	0	0	0	0	0	0	0	0	0	0	0	0	0	0	0	0	0.492141	0	0.3257	0	0.447089	0	0	0	0	0	0	0.290836	0	0	0	0	0	0	0.303715	0	0	0	0	0	0	0	0	0	0	0
CD24	0.712768	2.13905	1.93546	1.59204	2.25476	2.75295	3.2624	3.59332	2.85102	0.433678	3.74737	1.49864	3.69721	3.19929	2.33695	3.67814	4.13436	2.84511	3.21053	0.686878	3.10492	2.77088	2.92946	0.164909	3.19334	3.10593	3.80161	0.607071	0.893744	2.03594	1.08185	2.34609	2.48358	3.9347	2.68965	2.82782	2.85545	1.52334	3.10904	2.83824	2.45247	2.51326	1.20796	3.33421	0.256293	4.29843	2.26227	2.2044	2.12744
CDV3	0.399962	1.91316	1.01954	1.00531	1.59997	1.18635	0.796415	2.15183	1.31022	1.57877	1.61901	1.49864	1.95346	1.20114	1.59749	1.67812	1.85824	1.07353	1.2845	1.60058	1.33382	1.00941	1.52124	1.29463	1.20387	2.36475	1.94402	2.63961	1.19345	1.35075	0.739889	1.55825	1.54284	1.49142	1.57646	1.78241	1.74575	1.83895	1.24011	1.58459	1.60646	1.22987	1.20796	2.01024	1.2393	1.30996	1.72491	1.25581	1.54862
CEBPZ	0.399962	1.31589	1.01954	0.897988	0.521345	0.887922	0.987229	0.988396	0.916762	1.63415	1.02561	1.49864	1.28481	0.474841	1.0094	1.37855	0.854307	0.287961	0.238173	1.27671	0.883487	0.591243	1.36884	1.14467	0.859754	0.942883	1.35237	1.03304	0.515001	0.601047	1.87978	0.830245	0.968527	0.488095	0.993632	0.68706	0.866941	1.40066	0.347589	1.58459	0.71288	0.29189	1.74769	0.648781	1.89596	0.720031	0.858967	0.35344	0.401517
CERS6	0	0	0	0	0	0	0	0	0	0	0	0	0	0	0	0	0	0	0.238173	0	0	0	0	0	0	0	0	0	0	0	0	0	0	0.264591	0	0	0	0	0	0	0	0	0	0	0	0	0	0	0
CHMP3	0.712768	0.511558	0.82412	0.655941	1.01127	0.278136	0.316833	0.317298	0.799	0.86254	1.16542	0	0.676759	1.11723	0.685131	0.485446	1.14524	0.527899	0.238173	1.15029	0.744905	0.591243	1.19841	1.06341	0.724024	0.299352	0.332148	1.62885	0.893744	0.472605	0.532764	0.663108	0.467527	0.488095	0.58072	0.267036	0.770708	0.768041	0	0.94315	1.01615	1.22987	0.335737	0.648781	0.66286	0.873527	0.746842	0.874057	0.972832
CKAP4	0	0.511558	0	0.364933	0	0.278136	0	0	0.199096	0	0.271621	0	0.163124	0	0	0	0	0	0.238173	0	0	0	0.364852	0.164909	0.724024	0.299352	0	0	0.515001	0	0.290836	0	0	0.488095	0	0.858644	0.304942	0	0.347589	0	0.468264	0	0.335737	0.25009	0.473851	0	0	0.35344	0.401517
CLDN6	0	1.82925	1.93546	1.59204	1.59997	1.31521	1.56791	1.68435	1.9304	1.63415	2.76566	0	1.35401	0.933158	0.85636	1.84805	2.01063	2.10893	1.81269	2.08822	1.51532	1.33321	0.897821	1.36415	1.20387	0.547137	1.35237	1.85432	0.893744	1.8927	1.47861	1.73724	1.87938	1.49142	1.69161	1.78241	1.58527	1.93048	1.53954	2.02706	0.82121	1.59368	0.607904	2.25871	1.81855	2.36756	1.15096	1.41447	0.972832
CLINT1	0.399962	1.18699	0.329776	1.65931	1.01127	0.887922	0.576461	1.44465	0.374019	1.11697	1.16542	0	1.05477	0.603774	0.85636	1.00003	1.0071	0.733564	1.17408	1.50049	0.744905	0.815425	0.364852	0.977291	0.859754	1.10632	1.19814	0.607071	0	1.19663	0.920977	1.45968	0.25262	0.681572	0.993632	1.39323	0.957154	0.554478	1.24011	1.05416	1.01615	0.742203	0.335737	0.960812	0.66286	0.873527	1.06004	1.80671	1.381
CLTB	0	1.54357	0.598019	0.897988	0.660281	1.9916	0.796415	0	0.670764	1.1927	0.697321	0	0.780943	1.02813	0.266176	0.678098	0.683398	0.733564	0.621518	1.50049	0.420005	1.00941	0.655809	0.885707	0.406963	0	0.829167	1.03304	0.515001	0.175307	1.08185	0.663108	0.467527	0.852145	0.801898	0.68706	1.1982	0.554478	0.347589	0.691666	0.71288	0.29189	0.607904	1.0947	0.473851	0.454006	0.625264	1.07753	0.715272
CNN2	0	0	0	0.364933	0.195471	0.511219	0	0.317298	0	0.663986	0.870783	0	0.676759	0	0	0.485446	0	0.527899	0.238173	0.858428	0.225233	0.3257	0	0.447089	0.217784	0.299352	0.601956	0	0	0	1.08185	0	1.22625	0.488095	0	0.267036	0.304942	0	0	0.386892	0	0	0.335737	0.463164	0	0.353187	0.183484	0	0
COBLL1	0	0.278335	0	0.193975	0	0	0	0	0	0	0	0	0.163124	0	0	0	0	0	0	0	0	0	0	0	0	0	0	1.03304	0	0	0	0	0	0	0	0	0	0	0	0	0	0	1.03428	0.25009	0	0	0.625264	0	0
COPB1	0	0.888444	1.19162	0.364933	0.660281	0.887922	0.576461	1.68435	0.670764	0.433678	1.29287	0	0.676759	1.42706	0.266176	0.848027	0.683398	0.733564	0.442541	0.492141	1.23372	1.33321	0.897821	0.787912	0.983805	0.942883	0.332148	1.03304	0.515001	1.19663	0.290836	0.830245	0.820055	0.852145	0.319384	1.39323	0.667595	1.11875	0.861795	0.386892	0.71288	0.29189	1.03428	0.960812	0	0.873527	0.625264	0	0.566907
COX17	0	0.888444	0.329776	1.28635	0.903491	1.54282	0.987229	1.44465	0.670764	0.663986	0.500116	0	1.13559	0.933158	1.0094	0.263046	0.489486	1.34846	0.924091	1.15029	0.591581	0.591243	1.10501	0.164909	0.574186	0.547137	0.332148	0	0.515001	0.828003	0.920977	1.65052	0.25262	0.681572	0.58072	1.15056	1.04206	0.554478	0.861795	0	0.17353	1.08489	0.607904	0.813216	1.35346	1.1388	0.858967	0.35344	0.214682
CRABP2	0	0	0	0	0	0	0	0	0	0.303087	0	0	0	0	0.490808	0	0	0	0	0	0	0	0	0	0	0	0.332148	0	0	0	0	0	0	0.681572	0.319384	0	0	0	0	0	0	0	0	0	0	0	0	0	0
CSRP2	0	0.278335	0	0	1.11155	0.278136	0	0	0	0.303087	0	0	0.163124	0.603774	0.266176	0	0	0.527899	0.621518	0.858428	0	0.591243	0	0	0	0.547137	0.332148	0	0	0	0.290836	0	0	0.488095	0.319384	0	0.304942	0.303715	0.627481	0.691666	0.32841	0.29189	0	0.25009	0.256293	0.244789	0	0	0
CST3	0	0.278335	0	0	0	0.511219	0.316833	0	0.199096	0	0	0	0.564462	0	0	0	0	0.913535	0.238173	0.266955	0.225233	0	0	0	0.406963	0.299352	0.332148	0	0.515001	0	0.920977	0	0	0	0.319384	0	0.160513	0.303715	0.347589	0.386892	0.32841	0	0.607904	0	0	0.12758	0.346244	0	0
CTSV	0.399962	1.91316	2.49127	0.517762	3.01966	0.887922	2.62234	1.30799	1.75175	1.11697	3.58252	0	1.35401	2.13026	2.2779	1.13754	2.69003	0.733564	1.2845	1.27671	3.10492	2.71633	1.28614	1.14467	1.91459	0.758538	3.33071	2.04928	1.65305	0.472605	0.532764	2.17023	0.968527	1.59118	2.23786	1.01197	1.27036	1.11875	2.56164	2.86894	1.54459	1.59368	0.836785	3.43864	0.473851	1.55663	1.06004	1.68743	0.715272
CUTA	0	1.31589	0.598019	0.364933	0.660281	0.711831	0.316833	0.797414	0.530008	1.11697	1.16542	0	0.878107	0.831496	1.14776	0.485446	0.854307	1.77823	1.57264	1.01173	0.420005	0.3257	0.897821	0.683003	1.48151	1.10632	1.02542	0	0.515001	0	0.920977	1.11569	1.22625	0.852145	1.16285	1.01197	0.55654	0.954029	1.06332	0.386892	0.71288	0.923698	1.03428	0.25009	1.11532	1.36279	0.183484	1.07753	0.214682
CWC15	0	1.54357	0.82412	1.00531	1.45479	0.887922	0.576461	1.30799	0.799	0.86254	1.02561	1.49864	1.28481	0.333244	1.14776	1.26307	0	0.913535	0.924091	1.01173	1.00992	1.00941	1.10501	0.977291	0.859754	0.758538	1.19814	1.03304	0.515001	0.718983	1.35808	1.11569	0.968527	1.14259	0.319384	1.39323	1.1982	0.954029	0.627481	0.822881	0.82121	0.923698	1.36296	1.21721	1.35346	1.36279	0.346244	0.874057	1.1913
CYB5A	0.399962	0.278335	0.329776	0	0.195471	0.511219	1.44316	0	0.199096	0.433678	1.40997	0	0.676759	0.176223	0	0.848027	0.683398	1.46848	0.238173	0.686878	0.420005	0.815425	0.897821	0	0.724024	1.62074	0	0	0	0.472605	0.290836	0.663108	0.467527	0.264591	0	0.68706	0	0.954029	0.861795	0.547312	0.32841	0	0.607904	0.648781	0.473851	0.244789	1.23648	0.35344	0.214682
DAB2	0	1.31589	0	0.897988	0.195471	0.511219	1.78908	0.797414	1.31022	0	1.80156	0	0.676759	0.933158	0	0.263046	0	1.07353	0	1.15029	0.591581	0.3257	0.655809	0.569863	0	0.299352	0.332148	0.607071	0	0.718983	0.532764	1.23969	0	0.852145	0.319384	0.267036	1.1982	0.954029	0.347589	1.05416	0.71288	0.29189	0	0.648781	0	1.36279	0.346244	0.35344	0.972832
DBI	0	2.75392	3.42748	2.661	1.66742	3.11346	2.93188	3.2271	2.69493	1.11697	3.1493	2.69539	1.81307	2.93093	2.39367	3.53612	3.0124	2.60431	2.71467	2.8274	2.89156	2.18454	3.08432	2.05259	2.97154	2.94245	2.12615	2.37443	1.19345	3.19217	2.81361	2.64418	2.53212	3.4679	3.23651	3.40008	3.83778	2.82625	3.43397	3.62997	2.7823	2.39523	2.64165	3.06729	2.1697	3.45755	2.71382	2.77182	1.69878
DEK	0.399962	1.64522	1.01954	1.19862	2.38068	1.31521	0.796415	2.06968	1.31022	1.4612	0.870783	2.69539	1.60172	1.89854	1.93984	1.58501	2.33327	2.24961	1.88458	2.28156	2.47562	1.33321	2.10739	1.5546	2.14465	2.22942	1.73551	2.37443	1.65305	1.73365	2.19333	1.35387	1.95253	2.27041	2.07771	2.08859	1.52755	2.01655	1.53954	1.50865	2.02416	1.08489	2.13956	2.36854	1.89596	1.19814	1.83869	2.28879	1.76838
DIO2	0	0	0	0	0	0	0	0	0	0	0	0	0	0	0	0	0	0	0	0	0	0	0	0	0	0	0	0	0	0	0	0	0	0	0	0	0	0	0	0	0	0	0	0	0	0	0	0	0
DUSP23	0	0	0.82412	0.193975	0	0.887922	0.316833	0.577237	0	0.303087	0.271621	0	0.163124	0	0.266176	0.263046	0.265404	0.287961	0.238173	0.266955	0.420005	0	0.364852	0.164909	0.217784	0	0.601956	0.607071	0	0.175307	0	0.256403	0	0	0.319384	0.267036	0.304942	0	0.347589	0.386892	0.17353	0	0	0.25009	0.473851	0.353187	0.183484	0.35344	0.401517
DUSP5	0	0	0	0	0	0	0.316833	0	0	0	0	0	0.163124	0	0	0	0	0	0	0.266955	0	0	0	0.164909	0.217784	0	0	0	0.515001	0	0	0	0	0.264591	0	0	0	0	0	0.547312	0.17353	0	0	0	0	0	0.183484	0	0
E2F5	0.399962	0	0	0	0	0.278136	0	0	0	0	0	0	0.163124	0	0	0	0	0	0	0	0	0.3257	0	0	0	0	0.332148	0.607071	0	0	0	0	0	0	0	0	0.436219	0	0	0	0.17353	0	0	0.813216	0.256293	0.548238	0	0	0.214682
EDNRB	0	0	0	0	0.195471	0	0	0	0.374019	0	0	0	0	0	0	0	0	0	0	0	0.420005	0	0.364852	0.164909	0	0.299352	0	0	0	0	0	0	0.25262	1.38425	0	0	0.160513	0	0	0	0	0	0	0	0	0.548238	0	0	0
EIF2AK2	0.399962	0.278335	0	0	0	0.278136	0	0.317298	0.374019	0.159488	0.271621	0	0.163124	0.176223	0	0.263046	0	0	0.621518	0	0.591581	0.815425	0.517653	0.164909	0	0	0.601956	0	0.515001	0	0	0	0	1.14259	0.58072	0	0.667595	0	0.627481	0.206377	0.17353	0	0.335737	0.463164	0.256293	0	0	0	0.401517
EMB	0	0	0	0	0	0	0	0	0	0	0	0	0	0	0	0	0	0	0	0	0	0	0	0	0	0	0	0	0	0	0	0	0	0	0	0	0	0	0	0	0	0	0	0	0	0	0	0	0
EPAS1	0	0	0	0	0.36759	0	0	0	0.799	0	1.29287	1.49864	0	0	0	0	0	0.527899	1.57264	0.266955	0	0	0.193929	0	0.724024	0	0	0	0	0.175307	0	0	0	0	0	0.267036	0.160513	0	0.347589	0.386892	0.468264	0.29189	0.335737	0.25009	0	0.79882	0.625264	0.35344	0.401517
ERCC1	0	0.888444	0.598019	0	0.660281	0.278136	0.316833	0	0.199096	0.553423	0.870783	0	0.309663	0.333244	0.490808	0.485446	0.265404	0.287961	0.621518	0.266955	0.591581	0.815425	0.193929	0	0.724024	0.758538	0.601956	0	0	0.175307	0	0	0.25262	0	0.801898	0.267036	0.160513	0	0.347589	0.206377	0.32841	0.534545	0.607904	0.25009	0.256293	0.548238	0.492489	0	0.214682
FAM107B	2.45223	2.13905	2.61738	2.2454	1.01127	0.887922	0.987229	2.22956	1.47288	1.1927	0.271621	1.49864	1.8614	2.13026	1.59749	0.485446	2.27425	1.46848	0.780722	1.01173	1.23372	0.591243	1.19841	1.5546	0.983805	1.99917	2.03796	1.62885	2.6201	1.55487	0.739889	0.830245	1.33968	1.14259	0.801898	1.6009	1.58527	1.74122	1.53954	1.05416	1.34129	1.3616	2.64165	1.43484	1.45925	1.64458	1.31722	1.68743	2.07346
FAM110A	0	0	0.598019	0.193975	0.660281	0.278136	0.576461	0.317298	0.199096	0.159488	0.271621	0	0.564462	0.333244	0.266176	0.263046	0	0.527899	0.238173	0.266955	0	0.591243	0.364852	0.164909	0.406963	0.299352	0	0	0	0	0.532764	0	0.467527	1.14259	0.58072	0.68706	0.304942	0.303715	0	0.386892	0.17353	0	0	0	0.256293	0.79882	0.346244	0.35344	0
FAM111B	0	0	0	0	0	0	0	0	0	0	0	0	0	0	0	0	0	0	0	0	0	0	0	0	0	0	0	0	0	0	1.22657	0	0	0	0	0	0	0.303715	0	0	0	0	0	0	0	0	0.183484	0	0
FAM89A	0	0.278335	0	0	0.903491	0	0	0.797414	0	0	1.51827	0	0.969138	0	0	0.848027	0	0	0.442541	0	0	0.3257	0.364852	0	0.574186	0	0.332148	0	0	0.331601	0.290836	0.256403	0	1.14259	0	0	0	0	0.627481	0	0.17353	0	0.335737	0.25009	0	0.548238	0	0	0
FBLN1	0	0.511558	0	2.28853	1.11155	0.511219	0.796415	1.56947	1.54781	0.303087	2.6274	1.49864	1.8614	0.333244	0.85636	1.67812	1.49454	2.37778	0.924091	0.686878	1.23372	1.5975	0.781884	0.683003	0.859754	2.08007	1.73551	1.36148	0	1.35075	0.532764	0.256403	1.87938	2.44055	1.45132	1.15056	0.667595	1.26658	2.26725	1.58459	2.34768	0.923698	0.836785	0.463164	0.256293	1.84353	1.23648	0.35344	0.566907
FEZ1	0.399962	0	0	0.193975	0	0.278136	0.316833	0	0.374019	0	0.271621	1.49864	0	0	0	0	0.265404	0	0	0	0	0.3257	0	0	0.217784	0	0	0	0	0	0	0.256403	0	0	0	0.267036	0.304942	0.303715	0.347589	0.206377	0	0	0	0	0	0	0	0	0.214682
FN1	0	0	0	0	0.195471	0	0.316833	0.317298	0	0	0.271621	0	0	0.333244	0.266176	0	0	0.287961	0.442541	0	0	0	0.193929	0	0	0	0	0	0	0	0	0	0	0	0	0	0.436219	0	0	0.206377	0	0	0	0	0.82995	0	0.346244	0.35344	0.214682
FRG1	0	0.712273	0.598019	0.782035	0.660281	0.887922	1.15573	0.577237	0.530008	0.663986	0.271621	0	0.878107	0.603774	1.0094	0.678098	0.854307	0.527899	0.442541	1.15029	0.883487	0.815425	1.00513	0.569863	0.574186	1.10632	0.601956	0.607071	0	0.175307	0.532764	1.11569	0.467527	0.681572	0.993632	0.68706	0.667595	0.554478	0	0.547312	0.17353	0	0.836785	0.648781	0.256293	0.720031	0.346244	0.637106	0.566907
FST	0	0	0	0	0.660281	0.278136	0	0	0.199096	0.159488	0	0	0	0	0.490808	0	0	0	0	0	0	0	0	0	0	0	0	0	0	0	0	0	0	0	0	0	0	0	0	0.547312	0	0	0	0	0	0.353187	0	0	0
FSTL1	0	0	0	0	1.01127	0.278136	0	0.577237	0.374019	0	0.697321	0	0.878107	0	0.266176	1.00003	0.265404	0	0.238173	0.266955	0	0.3257	0.517653	0.447089	0.859754	1.25311	0	0.607071	0	0.472605	0	0.256403	0.467527	0.488095	0.319384	0	0.304942	0	0	0.691666	0.71288	0	0	0.463164	0.256293	0.63669	0.183484	0	0.566907
GABRP	0	0	0	0	0	0	0	0	0	0	0	0	0	0	0	0	0	0	0	0	0	0	0	0	0	0	0	0	0	0	0	0	0	0	0	0	0	0	0	0	0	0	0	0	0	0	0	0	0
GALT	0	0	0.329776	0	0.36759	0.278136	0.796415	0.317298	0	0	0.271621	0	0	0	0.490808	0.263046	0.265404	0	0.238173	0	0.420005	0	0	0	0.574186	0	0	0	0	0	0.290836	0	0	0.264591	0	0.267036	0.160513	0	0.347589	0	0	0	0	0	0.256293	0	0	0	0
GCA	0	0	0.329776	0	0	0	0	0	0	0	0	0	0	0.603774	0	0	0	0	0	0	0	0	0.193929	0	0.217784	0	0	0	0	0	0	0	0	0.681572	0.319384	0	0	0	0.347589	0	0	0	0	0	0	0	0	0	0
GMNN	0.712768	1.31589	0.598019	0.655941	1.90953	0.511219	0.796415	1.56947	1.61904	0.86254	0.697321	0	1.13559	0.933158	0.85636	1.26307	2.08119	1.34846	1.05449	2.28156	0.744905	0.815425	1.72334	0.447089	1.39476	0.942883	1.73551	1.03304	0	0.828003	1.78945	1.55825	0.654532	0.488095	0.993632	1.6009	1.12224	0.954029	0.627481	0.691666	1.34129	0.29189	1.03428	2.13982	1.2393	1.07691	1.39368	0.637106	0.849792
GSPT2	0	0	0.329776	0	0.195471	0.278136	0	0	0	0	0.271621	2.2177	0	0	0	0.485446	0	0	0.442541	0	0	0	0	0	0	0	0	0	0	0	0	0	0.25262	0	0.319384	0	0.160513	0	0.347589	0	0	0	0	0	0	0	0	0	0
GSTO1	0.712768	2.75392	3.32029	2.00796	1.59997	2.45027	2.83589	2.37348	3.82478	1.52118	2.67497	1.49864	2.27223	3.8974	2.55159	3.60887	1.93645	3.26538	3.41858	1.86491	2.18532	2.18454	2.28825	2.48585	2.38863	3.02651	1.84353	1.36148	1.19345	2.16624	3.75569	3.44881	3.26477	3.30115	2.51302	2.82782	4.28366	1.74122	2.62672	3.28775	2.48577	1.96907	2.51511	2.51905	2.59802	3.86706	3.29506	2.28879	1.1913
HAPLN1	0	1.99245	0.82412	0.517762	0.195471	0.887922	0.576461	0	1.61904	0	1.40997	1.49864	0	0.333244	0.490808	0.485446	0.854307	0.287961	1.65717	2.39741	0.744905	0.591243	0.364852	1.2216	1.78416	1.10632	1.73551	0	1.65305	0.472605	1.22657	1.55825	0	1.49142	1.57646	0	2.38864	1.83895	1.24011	1.79102	0.921971	0.742203	0	1.79104	0.473851	0.12758	0.963002	0.637106	0.401517
HIF1A	0.399962	0.511558	0	0.517762	0.195471	0.278136	0	0.577237	0.199096	0.303087	1.02561	1.49864	0.309663	0	0.490808	0.848027	0.265404	1.07353	1.17408	0.686878	0.225233	0	0.897821	0.787912	0.406963	0.547137	0.332148	0.607071	0	0.175307	0.532764	0.256403	0.820055	0.681572	0.801898	0.49228	0.160513	0.554478	0	0.386892	0.468264	0.29189	0	1.21721	0.66286	0.79882	0.492489	0.35344	0.715272
HIST1H1C	0	0	0	0.655941	1.79355	0	0.576461	0.317298	1.31022	0	0	0	1.54367	1.73924	0.266176	0	1.38724	2.10893	0	0	0.591581	1.18038	0.193929	0.164909	0	0.299352	0	0	0	0.828003	1.08185	1.35387	1.22625	1.00467	0.319384	0.267036	0	0.303715	0	1.50865	1.66578	0	1.63049	0	0.256293	1.01225	1.31722	0.874057	0
HIST1H1E	0.712768	0	0	0.364933	0.660281	0	1.15573	0	0.799	0	0	0	0.969138	1.02813	0.266176	0	0.489486	1.07353	0	0.266955	0.744905	0.591243	0	0	0	0.299352	0	0	0	0.601047	0.739889	1.11569	1.44483	0.681572	0.319384	0	0	0.768041	0	0.822881	0.468264	0	0.836785	0.25009	0	0.79882	1.15096	0.874057	0
HIST1H3G	0	0	0	0	0.521345	0	0.316833	0	0.374019	0	0	0	0.163124	0.333244	0	0	0	0.733564	0	0	0	0.3257	0	0	0	0	0	0	0	0.175307	0	0	0	0	0	0.267036	0	0	0	0.206377	0.468264	0	0.335737	0.25009	0	0.12758	0.346244	0	0
HIST1H4C	0.399962	1.74017	0.329776	4.73423	4.79925	2.3334	4.59011	0.988396	4.80386	0.553423	2.03825	0	5.09421	4.13996	1.14776	2.00005	4.34974	3.87742	1.48284	1.69418	5.11371	4.46085	0.897821	1.14467	2.09049	0.758538	0.829167	1.03304	0.515001	5.06308	3.10331	5.1147	4.63929	4.30162	2.16001	1.94361	0.770708	3.93484	1.53954	4.81866	4.10706	0.742203	4.88559	2.07648	1.45925	5.06009	3.33439	2.98915	1.1913
HIST2H2AC	0	0	0.329776	0.193975	1.01127	0	0.576461	0	0.374019	0	0	0	0.44268	0.831496	0.266176	0	0.854307	0.287961	0	0	0.420005	0.3257	0	0.312888	0	0	0	0.607071	0	0.92936	0.290836	0.830245	0	0.264591	0.801898	0	0	0.303715	0	0.206377	0.921971	0	0.335737	0	0	0.548238	0.625264	0	0
HLA-C	0	0	0	0	0	0	0	0	0.530008	0.159488	0.271621	0	0.676759	0	0	0	0	0	0	0.858428	0	0	0.364852	0.164909	0	0	0	0	0	0	0.290836	0	0	0.264591	0	0	0.667595	0.303715	0	0	0	0	0	0.25009	0.979681	0.12758	0	0	0
HNRNPUL1	0.399962	0.511558	0.82412	0.897988	0.787005	1.04484	0.987229	0.988396	1.47288	1.11697	0.697321	0	1.42004	0.722123	1.0094	0.263046	1.0071	0.733564	0.924091	0.492141	0.591581	1.00941	0.897821	0.977291	0.574186	0.547137	0.829167	1.36148	1.44147	0.601047	1.22657	0.830245	1.22625	1.68448	0.319384	0.49228	0.55654	1.11875	0	0.547312	1.18786	1.22987	0	0.813216	0.66286	1.30996	0.183484	1.5574	0.715272
HOOK1	0	0	0	0	0	0	0	0	0	0	0	0	0	0	0	0	0	0	0	0	0	0	0	0	0.217784	0	0	0	0	0	0	0	0	0	0	0	0	0	0	0	0	0	0	0	0	0	0	0	0
ID1	1.69435	3.34343	3.86902	1.52147	3.72118	3.21606	1.56791	3.59332	2.82113	1.4612	1.71317	3.57949	0.878107	2.40256	0.490808	2.00005	0.683398	2.03309	2.67467	3.72202	0.591581	2.4748	3.05964	2.0941	1.85085	0.299352	0.601956	1.85432	0	2.99585	2.61754	2.5515	0.654532	0.264591	3.31044	2.94673	2.78329	1.11875	0	2.0805	1.93052	3.14543	1.03428	2.01024	2.99975	1.51055	1.72491	2.77182	2.49902
IFI27L2	0	0	0	0	0	0	0	0	0	0	0	0	0	0	0	0	0	0	0	0	0	0	0	0	0	0	0	0	0	0	0	0	0	0	0	0	0	0	0	0	0	0	0	0	0	0	0	0	0
IGF2	0	0	0	0	0	0	0	0	0	0	0	0	0	0	0	0	0	0	0	0	0	0	0	0	0	0	0	0	0	0	0	0	0	0.264591	0	0	0	0	0	0	0	0	0	0	0	0	0	0	0
IGFBP3	0	0	0	0	0	0	0	0	0	0	0	0	0	0	0	0	0	0	0	0	0	0	0	0	0	0	0	0	0	0	0	0	0	0	0	0	0	0	0	0	0	0	0	0	0	0	0	0	0
IGSF3	0	0	0	0.193975	0.521345	0	0.316833	0	0.199096	0.159488	0	0	0.309663	0.333244	0.490808	0.263046	0	0	0	0.266955	0.420005	0.591243	0.193929	0.683003	0.724024	0	0.332148	0	0.515001	0	0	0.256403	0	0	0	0.267036	0	0	0	0.386892	0.921971	0	0.335737	0	0	0.12758	0	0.35344	0.214682
IL1R1	0	0	0	0	0	0	0	0	0	0	0	0	0	0	0	0	0.265404	0.287961	0.621518	0	0	0	0.193929	0	0	0	0	0	0	0	0	0	0	0	0.319384	0	0.160513	0	0	0.206377	0.32841	0	0	0	0	0.244789	0	0	0.214682
IQGAP1	2.27312	1.04542	1.01954	1.72359	1.73186	1.4335	1.44316	2.44039	0.530008	1.03704	0.870783	1.49864	1.54367	0.474841	1.0094	1.37855	1.68782	1.77823	1.65717	1.86491	2.01485	1.18038	1.36884	1.43047	1.30247	1.10632	1.02542	1.36148	0.893744	1.42205	1.08185	0.830245	1.44483	0.681572	0.993632	1.27699	1.33908	1.11875	1.39758	1.42849	1.72276	1.79355	0.607904	1.62391	0.979681	0.944556	1.60139	0.874057	1.1913
IRS1	0	0	0	0	0.36759	0	0.316833	0	0.199096	0	1.16542	0	0.564462	0	0	0.263046	0	0	0	0.266955	0	0	0	0	0	0	0	0	0	0	0	0	0	0	0	0.267036	0	0	0	0	0	0	0	0	0	0.454006	0.346244	0	0.214682
ITGB1	1.69435	2.06761	0.598019	1.36906	1.01127	0.278136	0.796415	1.56947	1.12686	1.33318	0.870783	0	0.969138	1.73924	0.85636	1.58501	0.683398	1.34846	1.17408	1.60058	1.12615	0.815425	1.36884	1.14467	1.30247	1.25311	0.601956	1.03304	0.515001	1.02406	1.58983	0.830245	0.820055	0.488095	0.58072	1.27699	0.770708	1.11875	0.627481	1.42849	1.54459	1.08489	1.36296	0.463164	1.35346	1.19814	1.15096	0	1.54862
KCNK1	0	0	0	0	0	0	0	0	0	0	0	0	0	0	0	0	0.265404	0	0	0	0	0	0	0	0	0	0.332148	0	0	0	0	0	0	0	0	0	0.160513	0	0	0	0	0	0	0	0	0.244789	0.492489	0	0
KCTD12	0	0	0	0	0	0	0	0	0	0	0	0	0	0	0	0	0	0	0	0	0	0	0	0	0	0	0	0	0	0	0	0	0	0	0	0	0	0	0	0	0	0	0	0	0	0	0	0	0
KIAA0040	0	0	0	0	0	0	0	0	0.199096	0.159488	0	0	0	0.176223	0	0	0	0	0	0	0.225233	0	0	0	0	0	0	0.607071	0	0.331601	0.532764	0.256403	0	0.264591	0	0	0	0	0	0	0	0	0	0	0	0.12758	0.183484	0	0
KIF2A	0.399962	0.278335	0.82412	0.517762	0.521345	0.511219	0	0.577237	0.199096	0.663986	0.697321	0	0.44268	0.176223	0.85636	0.678098	0	0.733564	0.621518	0.858428	0.225233	0	0.781884	0.885707	0.217784	0.299352	0.332148	0.607071	0.893744	0.828003	0.290836	0.256403	0	0.488095	0	0.858644	0.55654	0.303715	0.627481	0.822881	0.32841	1.4823	0.335737	0.960812	0.66286	0.548238	0.746842	0.874057	0.214682
KRT16	0	0	0	0	0	0	0	0	0	0	0	0	0	0	0	0	0	0	0	0	0	0	0	0	0	0	0	0	0	0	0	0	0	0	0	0	0	0	0	0	0	0	0	0	0	0	0	0	0
KRT17	0	0	0	0	0	0	0	0	0	0	0	0	0	0	0	0	0	0	0	0	0	0	0	0	0	0	0	0	0	0	0	0	0	0	0	0	0	0	0	0	0	0	0	0	0	0	0	0	0
KRT7	0	0.511558	0	0	0.903491	0	0.316833	0	0	0	2.97019	0	0	0	0	0.848027	0	0	0.780722	0	0.744905	0.815425	0	0.447089	0.217784	0	0.601956	0	0	0.828003	0.532764	0	0.25262	0	0	0	1.04206	0.303715	0	0.547312	0	0	0	0	0.66286	0.12758	0.183484	0	0.401517
KRT8	1.1877	5.1136	3.96704	4.69469	4.5892	5.1125	4.74348	4.69184	4.70091	2.77495	5.57325	3.34039	4.66793	4.84816	2.69391	5.40606	4.47295	4.17076	4.66742	5.7178	4.8435	3.92441	3.87461	4.57816	4.5336	5.36187	5.33452	4.3099	2.6201	4.5455	4.85393	4.71615	4.12579	4.1626	4.75589	4.41504	4.87008	4.6381	4.87445	5.0771	3.77121	3.8309	4.08605	5.06035	3.5233	5.2438	4.43394	3.08666	3.70417
LEPROT	0	0.278335	0.82412	0.655941	0.195471	0	0.987229	0.577237	0.374019	0	1.29287	0	0.309663	0	0.266176	0.263046	0	0	0.238173	0.266955	0.420005	0	0	0	0	0.547137	0	0.607071	0.515001	0.175307	0.290836	0.256403	0.467527	0.488095	0	0.267036	0.770708	0	0.347589	0.386892	0.32841	0	0.335737	0.25009	0.256293	0.244789	0.346244	0.35344	0.214682
LIMA1	1.69435	0.888444	0.82412	1.52147	0.521345	1.54282	2.43847	1.56947	1.31022	0.663986	1.61901	2.2177	1.48318	1.20114	0.85636	1.67812	0.265404	1.86828	1.95307	1.39293	1.75083	1.82078	0.781884	0.569863	1.56333	0.942883	0.332148	1.36148	2.28124	1.27575	0.920977	0.830245	1.7209	1.14259	1.99044	1.01197	0.770708	1.52334	1.99883	1.72544	1.72276	1.69707	1.63049	1.79104	0.256293	1.41374	1.23648	1.68743	1.76838
LINC00379	0	0	0	0	0	0	0	0	0	0	0.500116	0	0	0	0	0	0	0	0	0	0	0	0	0	0	0	0	0	0	0	0	0	0	0	0	0	0	0	0	0	0	0	0	0	0	0	0	0	0
LINC01405	0	0	0	0	0	0	0	0	0	0.159488	0.697321	1.49864	0	0.333244	0.490808	0	0	0.527899	0	0	0	0	0	0	0	0	0	0	0	0	0	0	0	0	0	0	0	0	0	0	0	0	0	0	0	0	0	0	0.214682
LIPG	0	0.278335	0	0	0	0	0	0	0.199096	0	0	0	0	0	0.266176	0	0	0	0	0	0	0	0	0	0	0	0	0	0	0	0	0	0	0	0	0	0	0	0	0	0	0	0	0	0	0	0	0	0
LITAF	0	0	0.329776	0	0	0.278136	0	0	0.199096	0.159488	0	0	0.309663	0.333244	0	0	0.265404	0	0	0.492141	0	0.815425	0.193929	0.312888	0	0	0.332148	0	0	0	0	0.256403	0.25262	0	0	0.267036	0	0.554478	1.06332	0.206377	0.17353	0	0.335737	0	0	0.353187	0.492489	0	0
LPCAT1	0	0	0	0.193975	0	0	0	0.317298	0	0.303087	0	0	0.309663	0	0	0	0.265404	0	0.238173	0.266955	0.225233	0.3257	0	0.312888	0.406963	0.299352	0	0	0.515001	0.175307	0.290836	0.256403	0.25262	0	0	0.49228	0.160513	0.554478	0.347589	0	0.32841	0	0	0.463164	0.256293	0.12758	0	0	0.214682
LRRN1	0	0	0	0	0	0	0	0	0.199096	0	0	0	0	0	0	0	0	0.287961	0	0	0	0	0	0.164909	0	0	0	0	0	0	0	0	0	0	0	0	0	0	0	0	0	0	0	0	0	0	0.346244	0	0
LYPD6	0	0	0	0	0.195471	0	0	0	0.530008	0	0	0	0	0	0	0	0	0	0	0	0	0	0	0	0	0	0	0	0	0	0	0	0	0	0	0	0	0	0	0	0.468264	0	0	0	0	0	0	0	0
MAL2	0	0	0	0	0.195471	0	0	0	0.199096	0	0	0	0.309663	0	0	0	0	0	0	0.266955	0	0.3257	0	0	0	0	0	0	0	0	0	0	0	0.264591	0	0	0	0.303715	0	0	0	0	0	0	0	0	0	0.637106	0
MALAT1	9.434	7.45	6.51412	7.39301	6.55025	5.04905	6.31451	6.39483	5.73435	5.92437	1.80156	7.30392	8.01465	7.29853	5.34021	5.35762	7.31602	8.40325	5.32663	7.21303	6.7475	5.81284	6.5292	6.35565	5.99399	8.35847	6.80816	6.1412	6.92538	7.40389	6.97046	6.74148	7.20543	7.40672	4.38016	5.11061	7.30692	7.28434	7.34718	6.37716	7.65493	7.09689	6.68547	4.47245	6.77962	4.68295	7.66878	7.72966	8.30286
MAOA	0	0	0	0	0	0	0	0	0	0	0	0	0	0	0	0	0	0	0	0	0	0	0	0	0	0	0	0	0	0	0	0	0	0	0	0	0	0	0	0	0	0	0	0	0	0	0	0	0
MEX3A	0	0	0	0.782035	0	0	0	0.317298	0.374019	0	0.500116	0	0	0.176223	0.266176	0.263046	0.265404	0.733564	0	0	0	0	0.193929	0	1.20387	0	0.601956	0	0.515001	0.472605	0.532764	0.256403	0	0.264591	0	0	0.160513	0.554478	0.347589	0	0.17353	0.923698	0	0.648781	0.256293	1.01225	0.183484	0.874057	0.566907
MFGE8	0	0	0.329776	0	0	0	0	0	0	0	0	0	0.163124	0	0	0	0	0	0	0	0	0	0	0	0	0	0	0	0	0	0.290836	0	0	0	0	0	0	0	0.347589	0	0	0	0	0	0	0	0	0	0
MIER1	0.399962	0.278335	1.19162	0.364933	0.195471	0.511219	0.576461	1.44465	0.916762	0.303087	0.500116	1.49864	0.969138	0.831496	0.266176	1.13754	1.14524	0.913535	0.780722	0.266955	0.883487	0.591243	1.00513	0.312888	0.574186	0.758538	0.829167	0	0.515001	0.828003	1.22657	0.663108	0.654532	0.681572	0	0.49228	0.160513	0.954029	0.347589	0.206377	0.468264	0.923698	0.607904	0.463164	0.82995	0.873527	0.625264	0	0.715272
MLLT11	0	0.278335	0	0.193975	0	0	0	0.317298	0	0	0	0	0	0	0	0	0	0	0.238173	0	0	0	0	0	0.217784	0	0	0	0	0	0	0	0	0	0.319384	0.267036	0.160513	0	0	0	0	0	0	0.25009	0	0	0	0	0
MTHFD2L	0	0	0	0	0.195471	0.278136	0	0	0	0	0	0	0	0	0	0	0.265404	0.287961	0	0	0	0	0.364852	0	0.406963	0	0.332148	0.607071	0	0	0	0.256403	0	0	0	0	0	0	0	0	0.17353	0	0	0.25009	0	0	0.346244	0	0
MYEF2	0	0.278335	0	0	0	0	0	0	0	0	0	0	0	0	0.266176	0	0	0	0	0.266955	0	0.3257	0	0	0	0	0	0	0	0	0	0	0	0	0	0	0	0	0	0	0	0	0	0	0	0	0	0	0
NECTIN3	0	0	0	0.193975	0	0	0	0	0	0	0	0	0	0	0	0	0	0.287961	0	0	0	0	0	0	0	0	0	0	1.19345	0	0	0	0	0	0	0	0	0	0	0	0	0	0	0	0	0	0	0	0
NEURL1	0	0	0	0	0	0	0	0	0.199096	0	0	0	0	0.176223	0	0	0	0	0	0	0	0	0	0.312888	0	0	0	0	0	0	0	0	0	0	0	0	0	0	0	0	0	0	0	0	0	0	0	0	0
NREP	0	0	0	0	0	0	0	0	0.374019	0.159488	0.500116	0	0	0	0.266176	0	0	0.733564	0	0.492141	0	0.3257	0	0.164909	0	0	0	0	0	0	0.290836	0	0.25262	0.681572	0	0	0.160513	0.554478	0.347589	0	0.32841	0	0	0.25009	0	0.353187	0	0.35344	0.401517
NT5DC2	0.399962	0.278335	0	0.655941	0.36759	0.278136	0.316833	0.797414	0.530008	0.159488	0.697321	0	0.309663	0	0.266176	0.485446	1.27131	0.287961	0.442541	0.492141	0.591581	0.815425	0.517653	0.683003	0.724024	0.299352	0.601956	0.607071	0	0.331601	0.532764	0	0.654532	0.264591	0.319384	0.68706	0.160513	0	0	0.547312	0.59575	1.22987	0	0.648781	0.473851	1.01225	0.492489	0.35344	0.401517
OCIAD2	0	0	0	0	0	0	0	0	0	0	0	0	0	0	0	0	0	0	0	0	0	0	0	0	0	0	0	0	0	0	0	0	0	0	0	0	0.160513	0	0	0	0	0	0	0	0	0	0	0	0
OLFML3	0	0.278335	0	0	0	0	0	0	0	0	0	0	0	0	0	0	0	0	0	0	0	0	0	0	0	0	0	0	0	0	0	0	0	0	0	0	0	0	0	0	0	0	0	0	0	0	0	0	0
P2RY6	0.712768	0	0.329776	0	0.660281	0	0.316833	0	0.199096	0	0	0	0	0	0	0.263046	0	0	0.238173	0	0.225233	0.591243	0	0	0	0	0	0	0	0	0	0	0	0.264591	0	0	0.160513	0	0.347589	0.206377	0.71288	0	0.836785	0	0	0.12758	0	0	0.214682
PDCD4	0	0.278335	0.329776	0.655941	0.195471	0.278136	0	0	0	0.303087	0	0	0	0.603774	0.266176	0.485446	0	0	0	0	0	0	0.364852	0.312888	0.724024	0	0	0	1.19345	0	0	0	0	1.00467	0	0	0	0	0.347589	0.206377	0.468264	0	0.335737	0.25009	0	0.12758	0.183484	0.35344	0.566907
PEA15	0	0.712273	0	0.364933	0	0	0	0.577237	0	0.303087	0	0	0.163124	0.176223	0	0.848027	0	0	0.442541	0.266955	0.225233	0	0.364852	0.312888	0.217784	0	0	0.607071	0	0.175307	0	0	0	0.681572	0	0.267036	0.160513	0	0	0.386892	0.17353	0	0.607904	0.25009	0.256293	0.12758	0	0.35344	0.214682
PEG10	0	0.888444	0	0.193975	0	0	0	0	0.199096	0	0.271621	0	0	0	0	0	0.265404	0	1.65717	0	0.225233	0	0.517653	0	0.859754	0	0	0	0	0	0	0	0	0	0.319384	0.68706	0	0	0	0	0	0	0	0.463164	0	0	0	0.35344	0
PET100	0	0.888444	0.329776	0.517762	0.660281	1.54282	0.576461	1.15703	0.916762	1.03704	1.40997	0	0.969138	0.603774	0.85636	0.485446	0	1.07353	0.621518	0.686878	1.00992	1.00941	0.364852	0.447089	1.09803	0.299352	1.19814	0.607071	0.893744	0.828003	0.920977	1.11569	0.25262	0.488095	0.993632	0.858644	0.957154	0.554478	0.861795	1.34362	0.59575	0.29189	1.50292	0.960812	0.66286	0.873527	0.963002	1.25581	0.715272
PLEKHA6	0	0	0	0	0.36759	0	1.30659	0	0	0	0.500116	0	0.163124	0	0.266176	0.263046	0.489486	0	0.442541	0	0.225233	0	0.193929	0	0.217784	0	0	0	0	0	0	0	0	0.488095	0.58072	0.267036	0.160513	0	0.347589	0	0.468264	0	0	0	0.256293	0.12758	0	0	0
PLK2	0	0	0	0	0.660281	0	0	0	0	0	0	0	0	0	0	0	0	0	0	0.266955	0	0	0	0	0.217784	0	0	0	0	0	0	0	0	0	0	0	0	0.303715	0	0	0	0	0	0	0	0	0	0	0
PPP3CA	0	0	0	0	0	0	0	0	0	0	0	1.49864	0	0	0.266176	0	0	0	0	0	0	0	0	0	0.217784	0	0	0	0	0	0	0	0	0	0	0	0.160513	0	0	0	0	0	0	0	0	0	0	0	0
PRDX4	0	2.20711	2.35307	1.78513	1.45479	2.50533	2.06788	2.30332	1.22145	2.69908	2.03825	0	2.30754	1.94796	2.6006	2.58502	1.85824	2.03309	0.924091	2.50465	2.01485	2.60061	2.62749	2.5167	1.48151	1.72505	2.12615	1.85432	0.515001	1.61695	2.39057	2.34609	1.95253	2.38604	2.84698	2.7859	2.35585	0.768041	2.18321	3.16943	1.10456	2.04942	2.86563	1.7099	3.10129	2.20349	1.31722	0.874057	0.972832
PRKAA2	0	0	0	0	0	0	0	0	0	0	0	0	0	0	0	0	0	0	0	0	0	0	0	0	0	0	0	0	0	0	0	0	0	0	0	0	0	0	0	0.206377	0	0	0	0	0	0	0	0	0
PRPF4B	1.37705	1.31589	1.01954	1.19862	1.52921	0.511219	0.316833	1.30799	1.12686	1.52118	1.16542	2.69539	1.13559	1.20114	1.59749	0.678098	0.489486	0.913535	1.57264	1.27671	1.42742	0	1.65907	0.569863	1.30247	2.08007	1.19814	1.03304	1.44147	0.828003	1.22657	0.830245	0.654532	1.00467	1.57646	1.6009	1.04206	0.768041	1.06332	1.15723	1.60646	1.22987	1.03428	1.21721	0	0.720031	1.06004	0.35344	1.89825
PTPN11	1.1877	0.278335	0.82412	0.364933	1.11155	0	0.316833	0.988396	0.916762	0.86254	0.271621	0	0.969138	1.56014	0.266176	0.485446	0.854307	0.527899	0.238173	0.266955	1.00992	0.3257	0.517653	0.569863	0.574186	0.758538	1.02542	1.36148	0	0.92936	0.920977	0.980014	0.654532	0.488095	0.801898	1.27699	0.667595	0.554478	0.861795	0.206377	1.41229	1.08489	0.836785	1.0947	0.256293	0.720031	0.858967	1.25581	1.381
PTS	0.712768	1.43422	0.598019	0.655941	0.660281	0.278136	1.44316	1.79075	1.47288	0.553423	1.02561	0	1.90816	0.933158	0.685131	0.848027	0	1.68219	0.780722	1.69418	0.591581	1.4714	1.19841	0.683003	0.406963	0.758538	1.19814	1.36148	0.893744	0.828003	0.920977	0.830245	0.820055	1.38425	0.58072	0.267036	0.866941	1.40066	0.627481	1.25343	1.10456	1.08489	1.03428	1.53247	0.66286	0.944556	1.06004	0.637106	0.849792
RAB14	0	0.888444	1.01954	0.897988	1.01127	0.711831	0.796415	1.30799	1.02563	1.33318	1.61901	0	0.780943	1.20114	0.490808	1.67812	0	1.21753	1.65717	1.27671	0.225233	0.815425	1.10501	1.14467	1.48151	1.38634	1.61875	0.607071	0.515001	0.92936	1.08185	1.23969	0.968527	1.14259	0.993632	1.39323	0.770708	0	0.861795	0.547312	1.34129	0.923698	0.607904	0.813216	0.66286	1.19814	0.183484	0.637106	0.566907
RAB17	0	0	0	0.517762	0	0	0	0	0	0	0	0	0.163124	0	0	0	0	0.287961	0	0	0	0	0	0	0	0	0	0	0	0	0	0	0	0	0	0	0	0	0	0	0	0	0	0	0	0	0	0	0
RAB34	0	0.278335	0.82412	0.517762	0.521345	0	0	0	0.199096	0.159488	0.697321	0	0.309663	0	0.266176	0.263046	0.265404	0.287961	0	0	0.591581	0.591243	0.364852	0.312888	0.217784	0.547137	0.332148	0	0	0.175307	0.290836	0	0.25262	0.264591	0	0.267036	0.304942	0	0	0.386892	0.32841	0.534545	0.335737	0	0.473851	0.353187	0.492489	0.637106	0
RARRES2	0	0	0	0	0	0	0	0	0	0	0	0	0	0	0.266176	0	0	0	0	0	0	0	0	0	0	0	0	0	0	0	0	0	0	0	0	0	0	0	0	0	0	0	0	0	0	0	0	0	0
RDX	1.69435	2.33431	1.34534	2.10767	2.06769	1.18635	1.68273	2.44039	1.54781	1.39861	1.29287	2.2177	2.16078	1.42706	0.685131	2.58502	2.14846	2.60431	1.38708	2.08822	1.95324	1.92067	1.52124	0.683003	1.91459	2.15668	1.19814	1.62885	0.893744	1.35075	1.69309	2.03982	1.44483	1.00467	1.79825	1.86526	1.69421	1.74122	0.861795	1.79102	1.60646	1.79355	1.74769	1.62391	1.45925	2.31492	1.15096	1.68743	1.83478
REXO2	0	1.18699	0.329776	0.782035	0.36759	1.54282	0.796415	1.30799	1.39384	0.663986	1.29287	0	0.676759	0.333244	1.0094	1.00003	0.854307	1.07353	1.17408	1.50049	0.744905	1.33321	0.897821	0.569863	0.983805	1.10632	0.829167	1.62885	0.893744	0.718983	1.22657	0.47404	0.467527	0.488095	2.16001	0.858644	1.40468	0.768041	1.78739	1.05416	1.18786	1.3616	0.607904	1.0947	0.82995	1.25514	1.15096	0.874057	0.715272
RFC1	0.712768	0.278335	0.598019	0.364933	1.20532	0.278136	0.987229	0	0.199096	0.433678	0.697321	1.49864	0.309663	0.333244	0.685131	0.263046	0.489486	0.733564	0.621518	0.266955	0.591581	0	0.781884	0.569863	0.983805	0.758538	0.601956	0	0	0	0.532764	1.11569	0.467527	0.852145	0.58072	0.68706	0.770708	0.554478	0.347589	0.691666	1.01615	0.534545	0.607904	0.648781	0.473851	0.454006	0.746842	0.874057	0.214682
RGS16	0	0	0	0.897988	0.660281	0	0	0	0	0	0.697321	0	0.309663	0	0	0.263046	0	0	0.238173	0	0	0	0.193929	0	0	0	0.332148	0	0	0	0	0	0.25262	0	0	0	0	0	0.347589	0	0.32841	0	0	0	0	0.12758	0	0	0
RHOBTB3	1.69435	0.278335	0	0.897988	0.36759	0	0.316833	0.317298	1.12686	0	0	0	0.878107	0.603774	0.266176	0.263046	0	0.733564	0.442541	0.266955	0	0.815425	0.193929	0.164909	0	0	0	0	0	0	0	0	0	0.264591	0.319384	0	0	0	0	0.386892	0.921971	0	0	0.960812	0	0.720031	1.31722	0	0.401517
RRBP1	0.712768	1.43422	1.34534	0.782035	1.11155	1.64444	1.44316	1.98256	0.530008	1.4612	1.80156	0	0.44268	1.02813	0.490808	1.00003	1.49454	1.34846	0.924091	0.858428	0.420005	0.591243	1.19841	1.06341	1.39476	0.758538	1.02542	1.85432	1.19345	1.02406	1.69309	0.980014	1.22625	1.14259	0.993632	1.39323	1.04206	1.52334	1.06332	1.05416	1.26661	1.4823	1.03428	1.21721	0.979681	1.80587	0.858967	1.91687	2.01739
RRM1	0.399962	0.278335	0.598019	0.897988	1.37633	1.04484	0.576461	0.797414	1.22145	0.159488	0.500116	0	0.676759	1.20114	0.685131	0.678098	1.27131	0	0.442541	1.69418	0.420005	0.591243	0.897821	0.683003	1.39476	1.50829	0.601956	1.03304	0.515001	0.718983	1.47861	0.663108	1.33968	1.38425	0.801898	1.15056	0.436219	2.01655	0	0.822881	1.10456	0.534545	0	0.813216	0.979681	1.01225	0.625264	0	0.401517
RTL8C	0	0.888444	1.34534	0.782035	0.195471	0	0.316833	0.577237	0.374019	0.159488	0.500116	0	0.878107	0	0	0.848027	1.14524	1.07353	0.780722	0	0.225233	0	0.655809	0.312888	0.406963	0.758538	0.829167	1.03304	0	1.27575	0.532764	1.23969	0.467527	0.852145	0	0.68706	0.770708	0.303715	0.861795	0.691666	1.18786	0	0.607904	0.648781	0.473851	1.01225	0.492489	0	0.566907
S100A10	1.1877	4.77539	3.79087	4.29017	3.85739	3.53995	3.9983	4.12777	3.16846	2.79939	4.10087	2.69539	3.64294	4.34755	4.17151	3.94492	3.36327	3.74105	3.23824	4.87056	3.7732	3.87546	3.35163	3.48182	3.93915	4.09941	4.04729	4.58612	2.6201	3.67328	4.2033	4.03256	2.66864	2.49308	4.11725	3.85	4.24836	3.37473	3.78705	4.58905	3.38657	3.1084	5.18479	4.35727	3.78981	3.65047	4.18778	3.59743	3.49425
S100A11	1.69435	3.89061	3.99054	4.04809	4.02106	2.13817	3.14714	3.73332	3.38828	2.47476	4.72689	0	3.96389	3.11526	2.69391	3.74422	3.73556	3.42226	3.68334	4.40076	3.73709	4.33976	2.75595	3.4661	3.65181	3.14407	4.19735	4.3099	2.89432	3.48635	3.77935	3.31424	3.94041	3.38693	2.74402	3.09142	3.78948	4.15954	3.53914	4.09994	3.85005	3.80798	3.48785	3.85189	2.7307	4.39669	3.70824	3.45861	2.89102
S100A4	0	0	0	0	0	0	0	0	0	0	0	0	0	0	0	0	0	0	0	0	0	0	0	0	0	0	0	0	0	0	0	0	0	0	0	0	0	0	0	0	0	0	0	0	0	0	0	0	0
SAT1	0.96969	0.278335	0.82412	0	0	0.511219	0	0.988396	0.374019	1.11697	0.271621	0	0.309663	1.11723	0.685131	0	0.489486	1.77823	0.780722	0.492141	0	1.18038	0.193929	0.885707	0	0.299352	1.02542	0.607071	1.83753	0.175307	0.920977	0.980014	0.467527	0.852145	0.801898	1.27699	0.866941	0.554478	0.861795	0.547312	0.59575	0.29189	0	0.25009	0.473851	0.873527	0.746842	0	0.214682
SATB1	0	0	0	0	0	0	0	0	0	0	0	0	0	0	0	0	0	0	0	0	0	0	0	0	0	0	0	0	0	0	0	0	0	0	0	0	0	0	0	0	0	0	0	0	0	0	0	0	0
SC5D	0	0.278335	0	0.364933	0.36759	0	0.316833	0.317298	0.199096	0.303087	1.02561	1.49864	0.309663	0.176223	0.266176	0.263046	0.265404	0.287961	0	0	1.12615	0.591243	0.655809	0.312888	0.406963	0.758538	0.332148	0	0.515001	0.175307	0	0.256403	0.654532	0.264591	0.801898	0.267036	0.436219	0	0.347589	0.386892	0.32841	0	0	0.25009	0.256293	0.720031	0.183484	0.35344	0
SCAF11	0.96969	0.511558	1.19162	0.517762	1.52921	1.18635	1.88812	1.15703	1.75175	0.766676	0.870783	3.05364	0.969138	1.11723	0.685131	0	1.27131	0.527899	2.08098	0.858428	0.883487	1.00941	1.00513	1.2216	1.30247	1.99917	1.35237	0.607071	1.19345	1.27575	1.47861	0.663108	1.33968	1.26848	1.31428	1.01197	1.1982	1.11875	1.24011	1.42849	1.18786	1.08489	0.836785	0.960812	0.979681	0.79882	1.15096	1.68743	0.849792
SDC2	0	0	0	0	0	0	0	0	0	0	0	0	0	0	0	0	0	0	0	0	0	0	0	0	0	0	0	0	0	0	0	0	0	0	0	0	0	0	0	0	0	0	0	0	0	0	0	0	0
SESN3	0	0	0.82412	0.193975	0.195471	0	0	0	0	0.553423	0	0	0	0	0.266176	0	0	0.287961	0	0	0	0	0	0.164909	0.217784	0	0.332148	0	0	0	0.290836	0	0.25262	0	0	0	0	0	0.347589	0	0	0	0.335737	0	0.256293	0	0.183484	0	0
SH3BGRL	0	0	0	0	0	0	0	0	0	0.159488	0	0	0	0	0	0	0	0	0	0.266955	0	0	0	0	0	0.299352	0	0	0	0.175307	0	0	0	0.488095	0	0	0	0	0	0	0	0	0.335737	0	0	0	0	0.35344	0
SH3GLB1	0.399962	0.278335	0.82412	0.517762	0.36759	0	0.796415	0.988396	0.199096	0.433678	0.271621	0	0.564462	0.474841	0.490808	0.263046	0.489486	0.527899	0.442541	0.266955	0.591581	0.591243	0.193929	0.569863	0.574186	0.547137	0.601956	0	0.515001	0.331601	0.290836	0.256403	0.25262	0	0	0.49228	0.436219	0.554478	1.06332	0.547312	0.82121	0.29189	0.335737	0.813216	0	0.12758	0.492489	0.637106	0.401517
SIGMAR1	0	0	0	0.193975	0	0	0	0	0.199096	0	0	0	0.309663	0.333244	0	0.848027	0	0	0.621518	0	0	0.3257	0.193929	0.312888	0.406963	0.299352	0.332148	0	0	0	0	0	0.25262	0.488095	0	0	0.304942	0	0	0	0	0	0	0.25009	0.473851	0	0.183484	0	0
SLC25A24	0	0	0	0	0.195471	0	0	0	0	0	0	0	0	0	0	0	0	0	0.238173	0.266955	0.225233	0	0	0	0.217784	0	0	0	0	0	0	0	0	0.264591	0	0	0.160513	0.768041	0	0.386892	0	0	0	0.25009	0	0.12758	0.183484	0	0
SLC25A4	0	0	0.329776	0.782035	0.195471	0.711831	1.56791	0.797414	0.374019	1.11697	0.271621	0	0.44268	0.474841	1.39008	0.263046	0.489486	0	0.238173	1.01173	0.225233	1.00941	0.193929	0.683003	0.724024	0.299352	0.601956	0	0.893744	0.828003	0.739889	0	0.25262	0.264591	1.16285	0.267036	0.55654	0.954029	0.627481	1.05416	0.59575	0	0.836785	0.648781	0.473851	0.12758	0.183484	0.35344	0
SLC38A1	0.96969	0.888444	2.49127	1.72359	2.53312	0	1.78908	1.68435	1.81379	0.303087	2.17689	1.49864	2.47221	1.49513	0.490808	1.37855	1.85824	2.60431	2.19848	1.78207	1.75083	1.18038	1.95513	1.82498	1.20387	2.15668	2.50079	1.62885	1.83753	1.67648	1.47861	2.1065	0.654532	1.93287	1.57646	1.86526	1.89015	1.63639	0.861795	1.34362	1.93052	0.923698	1.36296	1.33013	1.65006	2.20349	2.13441	1.07753	1.69878
SLC39A10	0.712768	0.511558	0.329776	0.364933	0.195471	0.511219	0.987229	0.577237	0.530008	0.86254	0.697321	1.49864	0.564462	0.474841	1.0094	0.678098	0.489486	0.287961	0	0.266955	0.591581	0	0.655809	0.312888	0.859754	0.299352	1.02542	0.607071	1.44147	0.601047	0	0.256403	0.467527	0	0.319384	0.49228	0.160513	0.303715	0.347589	0.386892	0.59575	0.742203	1.03428	1.21721	0.256293	1.01225	0.492489	0.637106	0.972832
SLC39A8	0	0	0	0	0	0	0	0	0	0	0	0	0.163124	0	0	0	0	0.287961	0	0	0	0	0	0	0	0	0	0	0	0	0	0	0	0	0	0	0.160513	0	0	0.206377	0	0	0	0	0	0	0	0	0
SLC7A3	0	0.278335	0.329776	0	0	1.04484	0.316833	0	0	0.433678	0	0	0	0	0.490808	0	0	0	0	0.492141	0	0	0	0.312888	0	0	0	0	0	0.472605	0	0	0	0.488095	0	0	0	0	0	0.386892	0	0	0	0	1.35346	0	0.346244	0.637106	0.214682
SMARCA1	0	0	0	0	0	0	0	0	0	0	0	0	0.309663	0	0	0	0	0	0	0	0	0.591243	0	0	0	0	0.601956	0	0	0	0	0	0	0.488095	0	0	0	0.303715	0	0	0.17353	0	0	0	0	0	0	0	0
SMS	0	1.31589	0.329776	1.36906	0.36759	1.04484	0.796415	0.988396	0.374019	1.03704	1.40997	2.2177	1.42004	0.933158	0.685131	1.26307	1.49454	1.07353	0.924091	1.39293	1.33382	0.815425	2.0584	1.2216	0.859754	1.62074	2.62708	1.62885	2.28124	1.11293	1.58983	1.11569	1.10314	2.07749	1.31428	1.15056	1.46742	1.11875	1.89698	0.691666	1.34129	0.534545	0	0.960812	0.82995	1.07691	0.625264	1.5574	0.401517
SNRPN	0	0.888444	1.01954	0	0.660281	2.06675	1.56791	0.317298	0.916762	1.26465	2.24152	0	2.19889	1.20114	0.266176	1.76558	1.14524	0.913535	0.238173	1.69418	1.59817	1.82078	0.781884	0.312888	1.20387	2.22942	1.02542	0.607071	0	0.718983	0.920977	0.47404	0.467527	0	2.31172	0.858644	1.69421	0	0	0.547312	0.59575	1.08489	0.335737	1.7099	0.979681	1.76721	1.23648	0	0.715272
SPAG16	0	0	0	0	0	0	0	0.317298	0	0	0	0	0.163124	0.176223	0.266176	0	0.489486	0	0	0	0.225233	0	0	0	0	0	0	1.03304	0	0	0.290836	0	0	0	0	0	0.304942	0	1.06332	0	0	0	0.335737	0	0.256293	0	0	0.35344	0
SPART	0.399962	0	0	0	0.660281	0	0.796415	0.317298	0.916762	0.159488	0.697321	1.49864	0.564462	1.11723	0.266176	0	0.489486	0.527899	0.442541	0.686878	0	0.815425	0	0.164909	0.406963	0.547137	0.829167	0	0.515001	0.175307	0.290836	0	0.25262	0	0.319384	0.267036	0.667595	0.303715	0.627481	0.691666	0.71288	0	0.335737	0.25009	0	0.720031	0.746842	0	0
SPATC1L	0	0	0	0	0	0	0	0	0	0	0	0	0	0	0	0	0	0	0	0	0	0	0	0	0.217784	0	0	0	0	0	0	0	0	0	0	0	0	0	0	0	0	0	0	0	0	0	0	0	0
SPATS2L	0	0.278335	0	0.193975	0	0	0.316833	0	0	0	0	0	0.163124	0.176223	0.266176	0	0.265404	0	0.238173	0.266955	0	0	0	0.312888	0	0	0	0	0	0	0	0	0	0.264591	0	0	0	0.554478	0	0	0	0	0	0	0	0	0.346244	0	0.214682
SPDL1	0	0.888444	0.598019	0.517762	0.521345	0	0.576461	0.797414	0.530008	0.433678	0	0	0.780943	0.333244	0.490808	0.263046	0.489486	0.733564	1.17408	0.686878	0.420005	0.591243	0.897821	0.569863	0.217784	0.758538	0.601956	0	0.515001	0.472605	0	0	0.25262	0.681572	0.58072	0	0.770708	0.954029	0.347589	0.94315	0.32841	0.29189	0.607904	0.463164	0.256293	0.454006	0	0	1.0862
SRP19	0	1.18699	1.34534	1.1052	1.20532	1.04484	1.78908	1.56947	1.12686	0.952429	1.61901	1.49864	1.35401	1.11723	1.39008	1.48547	1.0071	1.21753	1.81269	0.686878	1.42742	2.01409	1.10501	0.885707	0.859754	1.82233	2.03796	1.36148	1.19345	1.67648	1.35808	2.03982	2.08857	1.26848	1.79825	1.6009	1.40468	0.768041	1.06332	1.34362	1.34129	1.3616	1.74769	2.07648	1.35346	1.46296	0.746842	1.41447	0.849792
STARD4	0	0	0	0.364933	0	0.278136	0.576461	0	0	0	0	0	0	0	0	0	0	0	0.238173	0	0	0.3257	0	0.164909	0.574186	0.758538	0	0	0	0.175307	0.290836	0	0	0.264591	0	0.49228	0.160513	0	0.347589	0	0	0	0.335737	0	0	0.12758	0.183484	0	0.214682
STOM	0	0	0.329776	0	0	0	0	0	0	0.303087	0	0	0	0.176223	0	0	0	0	0.238173	0.266955	0	0	0.193929	0.312888	0	0	0.601956	0	0	0.175307	0.532764	0	0.25262	0.264591	0	0	0	0	0.347589	0.206377	0	0	0	0	0.256293	0.353187	0	0	0
STON1	0.712768	0	0	0	0	0	0	0.317298	0.199096	0	0	0	0.163124	0.176223	0	0.263046	0	0.287961	0.238173	0	0	0	0	0	0.406963	0	0	0	0	0	0	0	0	0.264591	0	0	0.55654	0	0	0	0.32841	0.29189	0.335737	0	0	0	0.346244	0	0
SUDS3	0.96969	0.888444	1.61096	0.897988	1.11155	1.04484	0.576461	0.988396	1.12686	0.663986	0.271621	0	0.969138	0.722123	0.266176	0.485446	0.489486	0.733564	0.442541	0	0.225233	0	0.655809	0.312888	0.574186	0.547137	1.19814	1.03304	1.65305	0.718983	0.920977	0.663108	0.467527	1.38425	0.319384	0.68706	0.304942	0.303715	0.627481	0.822881	0.32841	0.534545	1.03428	0.463164	0.473851	1.07691	0.963002	1.80671	0.566907
TACC1	1.69435	0.511558	1.48426	0.782035	2.56884	0.711831	1.15573	1.88984	1.47288	0.159488	1.16542	0	1.76306	2.66147	0.266176	1.84805	1.85824	1.46848	1.57264	1.60058	2.01485	1.71345	1.28614	0.312888	1.56333	1.50829	1.19814	0.607071	0.515001	0.718983	0.532764	1.11569	2.57908	2.64009	1.57646	0.49228	0.866941	1.63639	1.99883	1.42849	2.15413	0.742203	0.335737	1.33013	0.979681	1.68663	1.60139	1.41447	0.849792
TACSTD2	0	0.888444	0.598019	0.364933	0.195471	1.31521	0.576461	0.317298	1.02563	0.159488	1.16542	0	0.780943	0.722123	1.274	1.26307	0.854307	0.527899	0.780722	1.39293	0	1.33321	1.44705	0.885707	0.574186	0.758538	1.4917	0	0.515001	0.718983	1.08185	0.47404	1.10314	1.38425	0.801898	1.15056	1.1982	0.554478	1.66878	1.34362	1.10456	0.534545	0.607904	1.0947	0.979681	1.51055	0.625264	0.874057	1.381
TBCA	1.37705	2.96522	3.35691	2.33042	2.6037	3.4304	3.06485	2.88672	2.88031	2.20902	3.04452	3.34039	3.1146	2.74772	2.55159	2.96353	2.59677	2.75355	3.0634	3.31378	2.89156	2.26276	3.22415	1.92037	3.24385	2.60241	2.95066	2.86354	2.51575	2.39609	2.32777	1.89645	2.27124	2.9716	3.31044	2.65229	3.11262	2.17466	2.74869	2.89899	3.09441	3.07039	2.75798	3.13102	2.45189	3.16213	2.41682	2.44405	2.22968
TCEAL4	0	0.511558	0.82412	0.782035	0	0	0.316833	0	0	0	0.271621	0	0.309663	0.603774	0.490808	0	0.265404	0.913535	0.442541	0.266955	0.225233	0.3257	0.364852	0.164909	0	0.758538	0	0.607071	0	0.175307	0.532764	0.47404	0.820055	0.681572	0.993632	0.267036	0.436219	0.554478	0.627481	0.206377	0.17353	0	1.50292	0.25009	0.256293	0.353187	0	0	0
TCEAL8	0	0.888444	1.19162	0.782035	0.521345	0	1.15573	0.577237	0.916762	0.766676	0.697321	0	1.76306	1.73924	0.85636	1.26307	0.683398	1.34846	0.780722	0.492141	1.42742	0	0.517653	0.312888	0.406963	1.38634	0.829167	0.607071	1.19345	1.19663	0.532764	1.35387	2.02215	0.852145	1.31428	1.01197	0.957154	0.554478	1.66878	1.34362	1.34129	0.29189	1.36296	0.648781	0.82995	1.19814	0.746842	1.07753	0.715272
TCEAL9	0.399962	1.18699	1.19162	0.655941	0.36759	0	0.316833	0	0.374019	0.159488	1.51827	1.49864	0	0.722123	0	0.263046	0.489486	1.46848	0.442541	0.492141	1.12615	0.3257	0.655809	0	0.983805	0.758538	0.601956	1.85432	0.515001	0.472605	0.290836	0	1.44483	0.852145	0.801898	0.49228	1.04206	0.954029	0.861795	0.547312	1.26661	0	0.335737	1.0947	0.256293	1.1388	0.346244	0	0
TDG	0.399962	0.712273	0.598019	0.897988	0.521345	0.711831	1.15573	1.15703	0.799	1.1927	1.29287	1.49864	1.65753	0.722123	0.266176	1.37855	0.683398	1.46848	1.38708	1.60058	1.42742	1.33321	1.10501	0.312888	1.64076	0.547137	1.02542	1.03304	0	1.11293	1.22657	0.830245	0.654532	0.852145	0.319384	1.27699	0.957154	0.954029	1.24011	1.34362	0.921971	0.923698	1.50292	1.53247	0.979681	1.64458	1.15096	0.874057	1.1913
TENT5A	0	0	0	0	0.787005	0.278136	0	0	0	0.303087	0	0	0	0	0	0	0.265404	0	0	0.266955	0	0	0	0.312888	0.217784	0	0	0	0.515001	0	0	0	0	0	0	0	0	0	0	0.206377	0	0.29189	0	0	0	0	0	0	0
TFAP2A	0	0.888444	1.19162	0.782035	1.11155	0.711831	0.316833	0.988396	1.39384	0.303087	0.697321	0	0.309663	1.20114	0	0.848027	1.38724	0.287961	1.17408	0.266955	0.883487	0.3257	0.897821	0	0.983805	0.942883	0.829167	0.607071	1.19345	1.67648	0.739889	0.47404	1.10314	1.59118	1.31428	1.01197	0.667595	0.303715	0.347589	1.79102	0.921971	0.534545	0	0.648781	0	0.63669	0.492489	1.68743	0.214682
TIMP1	0	0	0	0	0	0	0	0	0.374019	0.553423	0	0	0	0.333244	0.490808	0	0	0	0.238173	0.266955	0	0.3257	0	0.569863	0	0	0.332148	0	0	0	0.532764	0	0	0	0	0	0	0.303715	0.347589	0	0.32841	0	0	0.25009	0.66286	0	0	0	0.214682
TLN1	0	0	0	0.193975	0.36759	0	0	0.577237	0.530008	0.303087	0.271621	0	0.309663	0.176223	0	0.263046	0.265404	0.733564	0.442541	0	0.225233	0.815425	0.655809	0.312888	0.406963	0.299352	0	0	0	0	0.290836	0	0	0.264591	0	0.267036	0	0	0	0.547312	0.71288	0	0	0.25009	0	0.79882	0.183484	0	0
TMEM30A	0.399962	0.278335	0.598019	0.193975	0.36759	1.04484	1.30659	0.317298	0.670764	0.663986	0.500116	0	0.163124	0.933158	0.490808	0.263046	0	0.733564	1.05449	0.492141	1.00992	0	0.655809	0	0.724024	0.942883	0.332148	0.607071	0.515001	0.601047	0.739889	0.830245	0.654532	1.00467	0.319384	0.267036	0.436219	0.554478	0.347589	0.547312	1.01615	0.534545	0.607904	1.0947	0.82995	0	0.183484	0.35344	0.715272
TMEM64	0	0	0	0	0	0	0	0	0.199096	0	0	0	0	0	0	0	0.489486	0	0	0	0	0	0	0	0	0.547137	0	0	0	0	0	0	0	0	0	0	0	0	0	0	0	0	0	0	0	0	0	0	0
TMSB10	0.712768	4.25456	1.72743	3.64534	3.78331	3.4304	3.53113	4.77196	4.02164	3.23514	5.6407	3.05364	4.50254	3.29788	4.43742	4.71156	4.57428	4.92512	4.17411	4.54592	4.76499	3.60217	3.05964	3.63029	3.53499	3.99896	4.93136	3.96796	3.60335	3.71647	5.00205	3.22703	4.20277	4.19467	3.71612	2.74272	3.29665	3.91257	4.45794	4.56112	4.20028	3.61024	2.37639	4.4601	2.1697	5.5331	3.96784	3.59743	3.90294
TMSB4X	0	2.55931	0.82412	0.782035	1.45479	1.64444	1.56791	2.68075	2.18634	0.766676	4.45441	1.49864	3.1344	1.49513	1.14776	0.848027	2.14846	1.68219	0.442541	1.86491	2.67963	1.4714	2.90195	0.569863	1.39476	2.22942	2.79792	2.22099	0	0.472605	0	1.65052	1.22625	3.17821	2.31172	2.28195	1.97897	1.11875	3.01493	0.386892	2.41838	0.29189	1.20796	2.20049	0.82995	2.26028	1.23648	0.637106	0.849792
TNFAIP3	0	0	0.329776	0	0	0	0	0.317298	0.199096	0	0	0	0	0	0	0	0	0	0	0	0	0	0	0.164909	0	0	0	0	0	0	0	0	0	0	0	0	0	0	0	0.206377	0	0	0	0	0	0	0	0	0
TNFRSF21	0	0	0	0.193975	0.195471	0	0.316833	0.317298	0.199096	0.159488	0.500116	0	0	0	0	0	0.265404	0.527899	0	0	0	0	0.364852	0	0	0	0	0	0.515001	0	0	0.47404	0	0	0.319384	0	0.436219	0	0	0	0.17353	0	0	0	0	0.79882	0	0	0.566907
TP53BP2	0	0.511558	0.598019	0.193975	0.195471	0.511219	0.576461	0.577237	0	0.159488	0	0	0	0.933158	0.685131	1.00003	0.265404	0.287961	0	0.266955	0.591581	0	0.655809	0.569863	0.217784	1.10632	0	0	0.515001	0.175307	0	0.47404	0	0	0	0.858644	0.667595	0.554478	1.06332	0.547312	0.17353	0.923698	0	0.25009	0.473851	0.548238	0.492489	0.35344	1.0862
TPM1	1.54441	2.50627	2.35307	3.24652	2.67098	2.3334	2.06788	2.22956	2.32061	2.50478	3.8953	2.2177	3.5721	1.73924	1.14776	3.00006	2.14846	2.18098	2.63353	3.22248	2.71718	2.01409	2.28825	2.5765	2.47573	1.99917	1.84353	2.04928	2.14795	1.94204	3.27956	1.23969	3.04824	2.07749	1.16285	2.01792	2.02141	1.52334	1.66878	2.22986	2.02416	1.3616	2.37639	2.4706	2.45189	2.60532	2.04241	1.68743	2.17947
TRIM44	0	0	0	0.193975	0.36759	0.278136	0.316833	0	0.374019	0	0	0	0.163124	0	0.490808	0	0.265404	0.287961	0	0.492141	0.225233	0.591243	0.364852	0.164909	0	0.942883	0.332148	0	0	0.601047	0.290836	0	0.654532	0.488095	0	0.49228	0.160513	0.303715	0	0	0.17353	0.742203	0	0.25009	0.66286	0	0	0.35344	0
TRIML2	0.399962	0.511558	1.72743	0.193975	0	0.511219	1.30659	0.577237	0.670764	1.33318	0.271621	2.2177	0.309663	0.603774	0.85636	1.00003	1.0071	0	0.621518	0	0.225233	0.3257	0.517653	1.14467	1.20387	0.299352	0.332148	0	1.19345	0	1.22657	0	0.654532	1.68448	0	0.68706	0.667595	0.954029	1.39758	0.691666	0.82121	1.22987	1.20796	0.25009	0.473851	0.548238	0.746842	1.25581	0.715272
TTN	0	0	0.329776	0	0	0	0	0	0	0	0	0	0	0	0	0	0	0	0	0	0	0	0	0.164909	0	0.299352	0	0	0	0	0	0	0	0	0	0	0	0	0	0	0	0	0	0	0.256293	0	0	0	0
UBAP2L	0.712768	1.18699	0.598019	0.897988	0.521345	0.511219	0.316833	0.797414	0.530008	0.433678	0	0	0.564462	0.176223	0.490808	0.485446	0.265404	0.733564	0.621518	0.858428	0.591581	0.3257	1.00513	0.447089	0.724024	0.758538	0.601956	0.607071	0.893744	0.718983	0.290836	0.980014	1.10314	0.488095	0	1.15056	0.770708	0.954029	0.347589	0.547312	0.32841	0.534545	0.836785	0.25009	0.256293	0.454006	0.492489	0.35344	1.0862
UCHL1	0	0	0	0	0	0	0	0	0	0	0	0	0	0	0	0	0	0	0	0	0	0	0	0	0	0	0	0	0	0	0	0	0	0	0	0	0	0	0	0	0	0	0	0	0	0	0	0	0
UCP2	0	0	0	0	0.195471	0	0	0	0.199096	0.159488	0	0	0	0	0	0	0	0	0	0	0	0	0	0	0	0	0	0	0	0	0.290836	0	0	0.488095	0	0	0.160513	0.303715	0.347589	0	0.17353	0	0	0.25009	0.256293	0	0.346244	0	0
VAMP8	0	1.54357	0.82412	1.72359	1.20532	2.06675	1.15573	2.06968	1.68692	0.952429	1.71317	1.49864	0.564462	1.49513	1.14776	0.848027	0.489486	0.913535	2.01844	2.21995	0.744905	0.815425	1.78487	0.977291	1.78416	0.942883	2.85065	1.03304	1.83753	1.19663	1.47861	0.980014	1.10314	0	0.993632	1.39323	1.27036	1.52334	1.53954	2.3652	1.54459	0.534545	0.335737	1.62391	1.2393	1.36279	1.94414	0.637106	0.972832
VEGFA	0	0.278335	0	0.517762	0.195471	0.278136	0.576461	0.988396	0	0	0.271621	0	0.309663	0.474841	0.685131	0.485446	0.854307	0.287961	0.442541	0.492141	0	0	0	0.164909	0.406963	0.299352	0.829167	0	0	0.601047	0.290836	0.256403	0.654532	0.488095	0.993632	0.68706	0.436219	0.554478	0.627481	0.691666	0.468264	0.534545	0	0.463164	0.256293	0.63669	0	0	0.849792
WLS	0.399962	0.888444	0.329776	0.517762	2.21022	0.511219	0.796415	0.577237	0.530008	0	1.40997	0	1.71126	0.831496	0.266176	0.263046	0.265404	0.287961	0.442541	1.50049	0.591581	0.3257	0.897821	0.312888	0	0.547137	0	0	0.515001	0	0.290836	1.23969	0.820055	0	0	0.858644	0	1.11875	0.627481	0.822881	0.71288	0.534545	0.335737	1.53247	0.82995	0.548238	1.15096	0.35344	0.972832
YWHAZ	1.54441	2.06761	1.93546	2.98326	2.56884	2.45027	2.43847	2.83792	2.66158	2.61899	2.47446	0	2.77941	2.90614	1.39008	3.03568	2.44451	2.31512	2.45613	2.34065	2.23795	2.10183	2.37083	2.35537	2.8787	2.75805	3.13202	2.04928	3.32321	2.92399	2.19333	1.73724	2.87089	2.73037	2.79642	2.22033	2.35585	2.38342	2.18321	2.3652	2.67089	3.1084	1.95689	2.73951	2.23073	2.62708	1.89238	2.44405	2.76046
ZFAND5	0.399962	0.278335	0.598019	1.28635	0.660281	0.511219	0.316833	1.30799	0.530008	1.03704	1.16542	0	0.969138	1.11723	0.266176	0.485446	0.683398	0.527899	0.238173	0.686878	0.225233	0.815425	0.655809	0.569863	1.09803	0.547137	1.35237	0	0.515001	0.92936	0.739889	0.663108	0.654532	0.488095	1.16285	0.858644	0.866941	0.303715	0.347589	0.386892	0.32841	0.534545	0.607904	0.813216	1.2393	0.548238	0.858967	0.637106	0.849792
ZMAT2	0.399962	1.18699	0.82412	0.897988	0.903491	1.04484	0.576461	0.988396	1.02563	1.1927	1.16542	2.2177	1.60172	1.02813	0	1.37855	1.38724	0.913535	1.38708	0	1.59817	1.18038	0.897821	0.569863	1.20387	1.62074	1.02542	0.607071	1.19345	0.601047	0.739889	0.47404	0.968527	1.77212	1.45132	1.15056	0.957154	0.768041	0.861795	1.50865	0.59575	1.3616	1.03428	0.813216	0.979681	1.41374	1.31722	0.637106	0.566907
[truncated: 206 more columns]
