# Supplementary material for: A comprehensive human embryo reference tool using single-cell RNA-sequencing data
Source: Nat Methods. 2024 Nov 14;22(1):193–206. doi: 10.1038/s41592-024-02493-2 (PMC11725501; doi:10.1038/s41592-024-02493-2)
Supplement: Supplementary file 15 — Download link for prediction results. [file 41592_2024_2493_MOESM15_ESM.xls]

## Sheet:  fig.4a_4b_extended_9
Data.source	GEO	PubMed	meta_file	sort_raw_counts_file
Yu et al., 2021	GSE150578	33731924	https://petropoulos-lanner-labs.clintec.ki.se/resource/human_embryo_stem_datasets/Yu_2021_PMID_33731924.meta.tsv	https://petropoulos-lanner-labs.clintec.ki.se/resource/human_embryo_stem_datasets/Yu_2021_PMID_33731924.counts.gz
Liu et al., 2021	GSE156596	33731926	https://petropoulos-lanner-labs.clintec.ki.se/resource/human_embryo_stem_datasets/Liu_2021_PMID_33731926.meta.tsv	https://petropoulos-lanner-labs.clintec.ki.se/resource/human_embryo_stem_datasets/Liu_2021_PMID_33731926.counts.gz
Kagawa et al., 2022	GSE177689	34856602	https://petropoulos-lanner-labs.clintec.ki.se/resource/human_embryo_stem_datasets/Kagawa_2022_PMID_34856602.meta.tsv	https://petropoulos-lanner-labs.clintec.ki.se/resource/human_embryo_stem_datasets/Kagawa_2022_PMID_34856602.counts.gz
Fan et al., 2021	GSE158971	34489415	https://petropoulos-lanner-labs.clintec.ki.se/resource/human_embryo_stem_datasets/Fan_2021_PMID_34489415.meta.tsv	https://petropoulos-lanner-labs.clintec.ki.se/resource/human_embryo_stem_datasets/Fan_2021_PMID_34489415.counts.gz
Sozen et al., 2021	GSE178326	34548496	https://petropoulos-lanner-labs.clintec.ki.se/resource/human_embryo_stem_datasets/Sozen_2021_PMID_34548496.meta.tsv	https://petropoulos-lanner-labs.clintec.ki.se/resource/human_embryo_stem_datasets/Sozen_2021_PMID_34548496.counts.gz
Yu et al., 2023	GSE210962	37683605	https://petropoulos-lanner-labs.clintec.ki.se/resource/human_embryo_stem_datasets/Yu_2023_PMID_37683605.meta.tsv	https://petropoulos-lanner-labs.clintec.ki.se/resource/human_embryo_stem_datasets/Yu_2023_PMID_37683605.counts.gz
Yanagida et al., 2021	GSE171820	33957081	https://petropoulos-lanner-labs.clintec.ki.se/resource/human_embryo_stem_datasets/Yanagida_2021_PMID_33957081.meta.tsv	https://petropoulos-lanner-labs.clintec.ki.se/resource/human_embryo_stem_datasets/Yanagida_2021_PMID_33957081.counts.gz
