# Supplementary material for: A comprehensive human embryo reference tool using single-cell RNA-sequencing data
Source: Nat Methods. 2024 Nov 14;22(1):193–206. doi: 10.1038/s41592-024-02493-2 (PMC11725501; doi:10.1038/s41592-024-02493-2)
Supplement: Supplementary file 16 — Download link for prediction results. [file 41592_2024_2493_MOESM16_ESM.xls]

## Sheet:  fig.5_extended_10
Data.source	GEO	PubMed	meta_file	sort_raw_counts_file
Karvas et al., 2023	GSE226794	37683602	https://petropoulos-lanner-labs.clintec.ki.se/resource/human_embryo_stem_datasets/Karvas_2023_PMID_37683602.meta.tsv	https://petropoulos-lanner-labs.clintec.ki.se/resource/human_embryo_stem_datasets/Karvas_2023_PMID_37683602.counts.gz
Weatherbee et al., 2023	GSE218314	37369347	https://petropoulos-lanner-labs.clintec.ki.se/resource/human_embryo_stem_datasets/Weatherbee_2023_PMID_37369347.meta.tsv	https://petropoulos-lanner-labs.clintec.ki.se/resource/human_embryo_stem_datasets/Weatherbee_2023_PMID_37369347.counts.gz
Pedroza et al., 2023	GSE208195	37369348	https://petropoulos-lanner-labs.clintec.ki.se/resource/human_embryo_stem_datasets/Pedroza_2023_PMID_37369348.meta.tsv	https://petropoulos-lanner-labs.clintec.ki.se/resource/human_embryo_stem_datasets/Pedroza_2023_PMID_37369348.counts.gz
Liu et al., 2023	GSE232861	37478861	https://petropoulos-lanner-labs.clintec.ki.se/resource/human_embryo_stem_datasets/Liu_2023_PMID_37478861.meta.tsv	https://petropoulos-lanner-labs.clintec.ki.se/resource/human_embryo_stem_datasets/Liu_2023_PMID_37478861.counts.gz
Oldak et al., 2023	GSE239932	37673118	https://petropoulos-lanner-labs.clintec.ki.se/resource/human_embryo_stem_datasets/Oldak_2023_PMID_37673118.meta.tsv	https://petropoulos-lanner-labs.clintec.ki.se/resource/human_embryo_stem_datasets/Oldak_2023_PMID_37673118.counts.gz
Hislop et al., 2024	GSE247111	38092041	https://petropoulos-lanner-labs.clintec.ki.se/resource/human_embryo_stem_datasets/Hislop_2024_PMID_38092041.meta.tsv	https://petropoulos-lanner-labs.clintec.ki.se/resource/human_embryo_stem_datasets/Hislop_2024_PMID_38092041.counts.gz
Ai et al., 2023	PRJCA017779	37460804	https://petropoulos-lanner-labs.clintec.ki.se/resource/human_embryo_stem_datasets/Ai_2023_PMID_37460804_assembloid_part.meta.tsv	https://petropoulos-lanner-labs.clintec.ki.se/resource/human_embryo_stem_datasets/Ai_2023_PMID_37460804_assembloid_part.counts.gz
