# Supplementary material for: A comprehensive human embryo reference tool using single-cell RNA-sequencing data
Source: Nat Methods. 2024 Nov 14;22(1):193–206. doi: 10.1038/s41592-024-02493-2 (PMC11725501; doi:10.1038/s41592-024-02493-2)
Supplement: Supplementary file 17 — Statistical source data. [file 41592_2024_2493_MOESM17_ESM.xls]

## Sheet:  fig.6c
nCell	type	sec
200	Full cell	83
400	Full cell	278
600	Full cell	388
800	Full cell	535
1000	Full cell	621
500	Neighborhoods aggregation	104
1000	Neighborhoods aggregation	106
2000	Neighborhoods aggregation	135
3000	Neighborhoods aggregation	351
4000	Neighborhoods aggregation	482
5000	Neighborhoods aggregation	510
6000	Neighborhoods aggregation	735
7000	Neighborhoods aggregation	766
