# Supplementary material for: A comprehensive human embryo reference tool using single-cell RNA-sequencing data
Source: Nat Methods. 2024 Nov 14;22(1):193–206. doi: 10.1038/s41592-024-02493-2 (PMC11725501; doi:10.1038/s41592-024-02493-2)
Supplement: Supplementary file 18 — Statistical source data. [file 41592_2024_2493_MOESM18_ESM.xls]

## Sheet:  extended_1d_EPI
Gene	Meis_B13C2	Meis_B13C3	Meis_B13C4	Meis_B28C5	Meis_B28C8	Meis_B24C3	Meis_B24C7	Meis_B24C8	Meis_B24C10	Meis_B24C11	Meis_B26C2	Meis_B26C3	Meis_B26C4	Meis_B26C6	Meis_B26C9	Meis_B26C10	Meis_B20C4	Meis_B20C7	Meis_B20C8	Meis_B48C01	Meis_B48C02	Meis_B48C05	Meis_B48C06	Meis_B48C10	Meis_B48C13	Meis_B48C14	Meis_B50C01	Meis_B52C09	E5.13.1773	E5.13.1779	E5.13.1780	E5.14.1807	E5.14.1918	E5.16.1898	E5.16.1909	E5.16.1890	E5.13.1750	E5.14.1784	E5.16.1897	E5.16.1913	E5.40.3300	E5.40.3296	E5.40.3299	E6.10.1046	E6.10.1048	E6.10.1049	E6.10.1050	E6.10.1051	E6.10.1055
DNMT3L	8.65041	8.61883	8.53386	9.128	9.7642	8.41584	8.77249	9.45355	8.57482	9.34285	7.62165	7.2754	7.51712	7.45759	6.28684	6.54891	8.35959	8.29818	6.85227	7.93245	9.05693	8.78394	8.57544	8.08557	8.45349	8.72638	7.43597	8.19368	9.02522	9.17955	9.2492	8.98209	9.86025	9.78905	9.99817	9.78219	9.29264	9.53273	9.46788	9.85538	10.0591	10.5723	9.92306	7.32178	8.1324	8.54641	8.1655	6.42235	7.4909
WDR66	4.81594	4.61672	4.79516	3.9636	4.99343	5.12461	3.95559	5.15856	1.93248	4.51828	4.98975	3.92279	4.81317	4.38012	1.81287	2.67716	3.97892	4.84302	3.42603	6.13823	2.85963	4.25513	5.19431	5.09625	3.54264	3.21179	3.4632	3.72712	4.95395	5.01719	3.81437	4.79749	4.90322	4.76251	5.05575	5.20181	4.90611	4.55176	4.16665	4.28449	4.67249	3.91964	3.76154	4.62271	3.70238	5.14052	4.85297	4.10948	4.21075
OXT	4.68142	2.26513	3.77176	3.25057	4.00848	3.55393	4.14156	3.89598	3.24052	2.35311	4.90156	5.84279	4.60334	4.61221	3.09427	1.88674	3.22452	1.00526	3.05505	3.39791	3.2241	6.49028	1.12904	5.98332	5.97547	4.74567	4.60884	4.2753	4.62134	5.83167	5.74635	5.40211	5.18145	4.62849	4.99531	5.65565	5.42565	5.71191	5.13364	5.14926	2.02242	2.95552	4.23285	2.1267	5.2115	5.42478	6.52076	5.45623	4.89062
PYGB	7.24284	6.62348	7.687	6.90982	6.8722	7.66003	7.55449	7.7488	7.34859	7.25778	7.90479	7.33016	7.14284	7.2941	7.81181	5.52251	7.72084	7.34582	6.75796	8.42822	8.39899	7.36319	7.65552	8.25588	9.03799	6.74701	6.92298	8.41681	7.5877	8.06224	8.08618	7.75495	5.7189	6.6888	6.94125	7.40084	8.31843	8.33542	6.53933	6.11346	8.42634	8.52578	8.53669	6.47481	7.28193	6.9113	5.86745	6.82586	7.34074
MX1	0.876498	6.41109	7.5293	5.86266	5.69733	7.15731	6.28252	6.68423	7.21818	6.84158	6.50475	6.29723	6.40459	6.82441	5.2743	0.92549	7.28302	7.17533	6.62179	5.79687	8.36592	3.14851	4.3637	2.58043	7.16475	6.5543	6.34395	6.53636	6.35682	6.85692	6.08114	6.43945	5.62898	7.44221	7.06991	7.62358	6.42391	6.59407	6.98788	7.13854	7.5295	5.62292	7.51732	5.23177	6.26511	7.51341	5.86255	6.387	6.94972
TFCP2L1	7.80318	6.62853	7.79432	7.72453	7.78341	7.33399	7.47017	7.83906	6.96524	7.59411	7.56057	7.06843	7.44413	7.3853	7.38271	7.63555	7.44062	6.38541	7.97738	7.81851	7.44703	8.056	8.34862	6.43479	8.15972	6.61638	7.59409	8.37308	6.53191	7.0522	6.89509	6.38032	6.5949	6.75156	7.07518	6.40204	7.21392	6.32611	7.09756	6.72714	8.04651	7.58131	8.02171	7.37325	7.35081	6.71834	6.97562	6.47941	6.38898
FAM151A	8.40568	9.7377	7.03964	9.99529	9.47987	8.15015	8.75692	6.53017	7.91805	8.78062	8.29351	9.69554	9.42797	9.25556	9.20451	7.76645	5.89311	6.58782	7.70148	9.03092	9.41754	8.22105	6.86721	7.19263	5.79693	7.80169	9.35802	8.30956	6.87781	6.82299	6.96278	6.60951	6.94431	8.94617	9.44305	9.61387	5.7678	6.30278	8.10117	8.24951	7.5295	7.13602	6.35626	6.61648	7.55052	8.51762	7.25891	8.77701	6.52408
TUBB4A	8.32148	7.65877	7.30349	7.82859	8.39549	7.30412	6.91841	7.04187	7.43333	7.6278	7.57014	8.34514	8.0831	7.25407	7.4671	7.49158	7.85891	6.59535	4.66508	7.40108	8.04736	7.8696	7.58145	7.27999	7.1847	6.5543	6.45806	7.59097	8.32235	8.76113	8.97101	9.47189	8.22056	8.0682	8.62952	9.41621	9.52484	9.38733	8.83761	7.92972	9.78634	9.9037	9.73555	7.81092	9.21009	8.69369	9.51282	7.18609	8.53413
UBASH3B	6.78796	5.50143	6.21763	5.73664	5.60659	5.28612	1.64826	0	0	5.71682	5.73136	5.72141	3.74064	3.92663	6.6539	1.48474	4.38575	5.92919	4.66508	3.60061	7.11564	7.66111	6.26634	5.96427	7.00192	2.62425	5.76784	5.38573	5.30946	5.51905	4.90009	6.68663	4.088	1.61538	2.18528	5.01954	5.52729	5.94412	4.49508	4.18135	4.67249	6.83209	5.60889	4.38812	4.03759	6.7464	6.09747	6.20952	5.00235
SUSD2	4.21367	3.59394	6.48561	5.73664	5.55473	0	3.11843	0	4.55685	1.90284	3.46578	3.35932	4.57483	4.44721	3.76203	0	3.72242	4.94089	6.51051	5.42201	6.88471	6.56411	2.73093	5.59458	6.46307	6.52223	3.84516	6.0057	4.82995	6.40951	6.4367	7.00988	7.45207	5.46314	5.985	4.89313	5.11334	5.30014	4.84	3.49645	6.27736	5.32918	5.41072	7.54425	8.63944	7.50639	7.4636	5.78068	6.73288
UPP1	7.48422	5.60764	6.95806	6.30147	7.42328	7.2813	7.17861	6.33718	7.49094	7.13194	6.64715	8.49754	7.60081	6.63598	7.73447	8.25679	4.87045	6.66861	5.23097	7.29308	8.42257	7.84512	7.19107	8.6599	7.71012	7.57033	5.89485	7.86796	7.79438	7.89555	8.18935	7.81973	7.66931	8.16129	8.23052	7.70703	7.95483	6.82998	7.36442	7.74494	8.62965	9.1661	8.57198	7.82863	8.77688	8.30362	8.76068	8.23348	8.24584
RRAD	3.46349	3.63471	3.917	5.66925	5.24637	3.91176	3.43549	4.95831	6.39412	5.42645	3.69294	6.12772	4.57483	2.79639	4.79751	0	0	4.3319	5.56389	2.38966	6.21648	5.74716	2.36595	0.871996	2.50098	5.63101	4.39627	3.19562	3.65289	3.7402	4.50107	4.01321	3.38599	4.85687	5.46704	3.04133	0	2.40342	3.29389	2.57891	4.48791	5.3264	4.85564	6.06232	4.53806	5.85122	5.07246	2.98546	5.46795
GPX2	5.89516	5.47921	0	0	3.39848	4.73454	0	4.28658	2.38562	0	7.66247	7.06256	7.09345	8.63588	5.81493	9.52131	9.38397	5.46969	4.79741	7.12796	7.7839	7.61553	8.27727	6.05713	7.17808	0	0	3.48571	8.22724	1.75598	6.1629	5.14771	4.43873	7.52985	6.93868	8.81467	7.51075	8.44368	6.06125	3.38945	6.43886	3.89234	6.73771	5.26435	5.78342	7.86563	6.68236	5.89414	6.45156
IL6R	6.27587	6.5561	7.1131	3.71894	5.13913	6.15489	5.67097	0	4.86647	2.35311	6.66512	6.5738	5.21532	5.7244	5.47786	4.24691	6.74071	4.71054	7.70148	3.46869	6.69925	2.70203	8.23242	4.26785	7.17143	6.8795	5.17396	6.77008	6.47981	5.88681	5.57154	5.8063	4.6199	6.19225	5.38461	6.20747	7.19786	5.90849	5.47494	5.5333	7.5295	6.51852	5.18711	6.6912	3.58689	5.88768	5.39769	7.02679	6.29945
UACA	8.7121	8.92956	9.5536	8.64423	8.52219	8.27281	9.68366	7.89625	8.88958	8.18226	8.5398	8.64326	9.14974	9.58216	8.92009	6.814	9.43572	9.28311	9.28181	9.12294	9.63438	9.28199	10.6778	9.42013	9.97305	8.85748	8.66354	9.93724	7.42808	7.72446	7.03494	7.43559	7.92684	7.45452	7.46483	9.00444	8.30826	7.74597	7.03503	7.66405	7.11706	6.03347	6.70617	7.23719	6.93518	8.55323	7.85251	9.06488	7.58165
BRDT	5.77917	7.12346	6.77006	6.75591	7.06211	7.54662	6.78515	6.13822	6.94889	7.28338	7.61704	8.0213	7.49827	7.71063	7.93546	7.10536	7.05123	6.28649	7.4432	7.26353	6.94702	4.06478	7.1852	7.59077	7.70092	4.29251	6.5119	7.22835	4.53887	6.03017	5.41924	6.92649	6.03121	4.91834	5.95231	6.00841	5.60906	5.03657	5.43488	6.40999	5.11641	4.17579	5.68337	5.20878	6.00207	6.11378	6.49568	6.43394	6.75077
LPIN1	6.52536	5.50143	6.07012	7.03557	6.12771	5.93865	6.41111	3.6522	6.698	5.2984	6.26663	6.51055	7.27721	5.94933	6.67771	6.38782	6.26239	5.92919	4.66508	7.33157	1.62578	6.72297	7.92055	2.36484	5.99065	6.25584	2.58842	5.95915	6.12206	5.34433	6.2246	4.7694	5.29931	5.92456	5.89655	6.30084	6.40623	4.56924	4.63766	5.14652	7.14855	7.02298	6.29605	5.61078	6.36665	6.38767	6.61406	6.97218	5.88565
UGCG	4.89913	6.4686	6.78906	6.13661	4.14598	6.43536	7.17861	0	8.29324	5.31504	5.60675	6.74845	6.7231	5.03198	6.61743	3.66577	6.17535	6.95878	5.32167	5.96544	4.83122	7.1718	3.47126	6.73382	3.69874	3.62812	5.52762	4.88587	6.43339	6.95602	7.26174	6.00607	6.83737	7.0463	6.64336	6.0804	6.11118	6.97316	6.94683	7.12053	6.27736	6.33575	6.84263	6.69764	6.66599	7.78483	7.94229	7.71171	5.69187
ASRGL1	7.57239	7.3937	7.75863	7.71621	8.53972	7.61208	7.39897	6.33718	7.5022	6.90342	7.93842	8.22155	7.14769	8.1605	7.49417	6.75516	8.2873	7.73837	7.20186	6.97223	7.64044	8.03884	8.3798	8.32847	8.42583	8.04683	6.11956	8.61	7.05147	7.59443	7.2579	7.65103	7.73036	7.00825	7.17283	7.82061	7.80868	7.65881	7.18283	7.47637	8.04651	8.1003	7.40099	6.89622	7.41994	7.36875	7.12421	7.55331	7.60936
SLC25A16	4.77248	4.92684	3.32797	3.42415	5.61151	5.625	4.30627	5.01104	4.6407	4.42936	5.56907	6.79521	6.49866	5.43595	5.33545	5.82676	4.42939	5.59524	3.72086	5.95315	6.1043	4.94936	4.53969	5.02447	4.02802	4.50434	4.39627	5.75626	5.61607	5.10619	5.06757	5.2478	5.37935	4.98776	4.68219	4.52705	5.42063	5.03343	5.05042	3.8117	2.83295	4.5219	4.84174	6.31531	4.72449	4.24969	2.52327	5.09655	5.91768
RGCC	0.876498	0	2.83765	0	2.16868	2.4714	2.50996	1.10919	3.24052	2.06904	2.25344	1.78737	3.32735	2.9888	0	0	0	1.81486	4.17468	1.37302	1.03072	6.13408	1.98834	0	0.736229	0	1.41763	4.41983	3.54434	4.69405	4.0928	5.15315	2.27434	2.7996	2.797	0	3.67838	3.47953	3.16419	2.49537	3.34879	3.80719	3.09263	5.44576	4.96551	6.37231	5.59367	5.86017	3.47058
AGL	9.60049	9.04466	9.89733	9.18942	8.51935	9.22637	8.57992	8.15242	7.94303	9.11829	9.33255	8.115	9.05486	9.14877	8.51351	8.99441	7.71203	7.21988	8.78028	9.04691	7.72585	8.67985	8.05703	9.69326	7.83316	9.19922	7.86625	8.43393	8.1804	8.13725	7.58077	8.20242	6.88499	7.46392	7.49483	8.00443	8.10408	6.75172	7.74066	7.20184	6.83691	5.26192	7.08831	7.25974	7.26324	8.08871	7.59195	7.68041	7.98979
KHDC1L	9.35281	8.57367	9.0254	9.17127	10.1089	9.75951	9.57076	9.76311	9.88591	9.82981	10.2089	10.29	9.88447	10.1216	9.9136	10.2607	9.47139	8.84968	8.28976	9.64441	9.46515	9.43904	8.96974	9.55362	9.06156	9.58028	9.51458	9.6745	9.99229	10.3841	10.2482	10.7264	10.5692	10.7469	10.4668	10.6122	10.6047	10.285	10.6079	10.819	11.4795	11.1447	10.8649	10.2159	11.4391	10.729	11.2294	10.4998	10.8698
DNAJC15	9.11036	9.6328	9.0512	9.71941	10.919	8.33136	9.23486	9.199	8.96064	6.96271	9.51823	9.68842	9.66958	7.95303	9.02358	8.98676	8.49155	8.40707	7.96336	7.72763	8.77491	8.5496	7.91878	8.88432	8.32759	8.52262	10.2018	10.019	8.71774	8.64768	9.46242	9.26397	9.46549	9.20126	8.6414	9.48313	9.2287	8.90033	9.35743	9.97979	8.72671	10.3801	9.38296	8.04243	8.69976	8.47513	9.18473	8.57063	8.57386
HLA-F	2.58868	5.0823	3.47599	0	4.36771	5.40346	4.86672	4.59365	6.07044	5.50107	3.46578	4.26699	4.21721	4.84562	4.75338	5.46492	4.70273	2.81636	5.23097	6.17044	5.9747	6.13408	4.13912	6.64087	6.48468	7.12349	6.18731	5.58286	4.47525	5.81552	5.62027	5.67997	4.81961	4.78669	4.36051	4.35093	5.289	4.64129	4.58794	4.63219	2.83295	3.95126	3.40298	3.63483	6.13135	4.60535	5.75566	6.42816	3.69412
HAVCR1	5.71173	5.96019	1.96104	6.30147	6.7533	3.50225	5.22062	4.59365	4.04388	5.0821	3.29167	3.53912	5.23367	4.61221	4.79751	5.13646	5.37334	0	0	3.07392	4.90003	4.47521	6.25517	1.80347	3.77088	2.0354	6.45806	7.08394	5.33901	4.79634	5.11934	4.84537	4.96072	5.21853	4.18978	5.51588	5.62224	6.41705	4.73224	5.66147	5.55274	4.84422	5.50413	4.02834	3.17179	3.06808	0.481028	0	3.91326
TBCD	3.96611	5.38676	5.38784	4.66309	4.65826	5.17499	4.56232	4.66119	4.46782	5.63965	5.42888	5.24983	5.1	5.71536	4.96166	5.02133	4.09188	5.6968	6.72511	6.35925	6.62496	5.99863	6.78806	7.35507	6.17477	5.66078	6.96218	7.62119	6.02239	6.43616	4.86008	5.85388	5.50064	5.38612	5.77526	5.03538	5.73175	4.68606	5.55476	5.3623	5.4554	6.72501	6.53938	6.01597	6.33836	5.5392	7.02687	5.77157	5.30318
LCP1	7.50096	3.89177	7.64591	0	4.59341	6.05081	7.54133	6.29528	6.84666	4.65529	6.42264	3.81522	2.26464	6.87402	4.88192	6.47791	9.35315	8.64891	3.42603	4.72476	4.91673	4.06478	7.647	7.90247	6.27741	7.44762	4.14687	0	8.25678	7.69276	7.4169	7.10145	7.04898	6.85092	6.3862	6.47353	9.043	8.67405	6.93252	4.28946	7.75078	5.42496	6.92281	3.06946	4.29477	4.77063	5.50216	0	4.63728
ATG3	9.4142	9.13357	8.93874	9.54709	9.56043	8.95683	9.16898	9.04632	9.02056	9.14762	8.51029	8.53617	8.42807	7.53416	8.49352	8.71763	8.25734	9.39634	5.70538	8.96359	8.73544	8.50967	6.41423	8.96802	8.09795	9.23923	8.68713	8.39073	8.08093	8.37415	8.15462	8.88685	8.47742	8.21739	8.48688	8.14318	7.46878	7.59781	7.95248	8.36991	7.45591	6.61809	8.06048	7.26965	7.74356	7.50874	5.98027	7.8283	7.37112
ATAD3B	4.70473	5.11148	5.87943	5.7692	5.98205	5.22367	4.30627	4.59365	4.04388	5.00214	4.93156	4.67347	3.83983	5.62166	5.85725	5.57789	4.62977	5.6968	5.23097	5.05886	4.86604	5.76814	4.38435	5.98332	5.09975	5.29373	7.00035	6.50429	5.70952	6.49312	5.64795	5.65332	5.18517	6.10842	4.99284	5.90186	6.40114	5.15423	5.68132	6.00437	6.62943	6.7515	6.39276	6.70313	5.26508	7.07831	4.98503	5.84288	5.96135
ARGFX	5.34717	5.50143	5.70035	1.7797	6.09177	5.09002	4.86672	3.35868	5.84153	5.75391	3.82666	4.54468	5.15881	3.31041	5.60747	5.7565	0	3.25732	4.66508	5.10403	5.04382	4.36936	4.13912	6.16121	4.5218	4.74567	4.87848	5.15734	5.70196	6.43352	4.81195	6.49839	5.51842	4.97203	3.60766	4.10297	1.48172	1.92176	3.89406	3.47043	4.27619	4.93338	3.76338	1.0401	6.90174	5.68718	6.36324	1.25336	5.18184
PFKP	7.48758	8.53112	7.95645	7.26973	8.14787	6.4694	5.8631	7.10387	7.75828	4.96044	7.74925	6.56137	7.76124	6.49513	7.23006	6.88158	7.25903	7.77532	6.58564	7.66495	8.06245	6.85629	7.51512	6.89345	6.96396	5.43823	6.7767	6.87412	7.40576	7.83375	7.26174	7.11407	7.68514	6.65309	7.19342	7.38671	7.21827	7.46748	6.77481	7.44554	7.77115	7.44104	6.12008	6.26045	6.176	7.66602	4.43151	6.36295	5.66947
SLC35F6	7.1225	6.70231	6.8893	7.21169	7.36084	7.10197	6.83456	7.24262	5.3377	6.87002	6.94797	7.31789	6.14818	7.52384	7.46026	2.67716	7.19725	6.3323	5.63637	5.29142	4.62307	6.55206	4.62892	6.42088	6.14793	6.47274	7.25836	5.75626	6.64137	5.79095	6.59338	7.04545	7.0097	7.25671	7.40057	7.47355	6.97955	7.40554	6.41494	7.28876	7.88767	7.17465	7.80813	7.48805	6.45493	7.54571	5.06396	4.67611	7.2046
RAB15	7.30135	6.64858	7.01161	7.85157	5.91464	6.18797	7.17008	6.54813	6.44165	6.2884	7.50179	7.57035	6.25986	7.19022	7.33858	7.05747	6.37828	5.13948	5.13417	6.95385	7.85928	8.9515	7.78152	7.14264	7.9348	7.27553	5.85374	5.52009	6.27935	6.2564	6.57701	6.39418	6.07193	4.73171	6.46319	6.42747	6.07327	7.44752	6.42126	5.99376	6.58409	6.60477	6.62531	6.04222	7.42499	6.46208	6.84514	7.66328	6.60891
PRSS23	8.47341	8.7182	8.41354	8.12115	8.49626	8.55073	8.04893	7.61042	8.15036	8.52392	5.47034	7.43835	5.30484	7.10277	6.48876	5.80372	5.58111	5.99902	5.32167	6.36853	8.5565	8.43621	5.92955	8.3433	7.99629	7.67614	7.01907	9.0976	6.14455	7.48509	7.10936	8.44812	7.12254	5.15494	5.6444	6.15334	7.38615	6.74212	7.29295	6.98852	7.84987	6.07545	5.13392	5.05395	4.56272	4.70677	4.81291	5.62756	5.53555
KLF4	8.14314	6.58239	6.0147	7.73281	6.01956	6.76084	5.15299	5.01104	6.86421	5.22984	5.9376	6.01069	5.90648	6.07485	5.42257	6.15274	5.07666	4.84302	6.58564	6.01358	2.92713	7.27066	0.672255	6.89345	6.20112	6.25584	6.40213	7.35962	6.40728	6.67867	5.98519	5.87381	6.50111	5.8915	5.81357	5.15619	6.35975	5.03027	5.62492	6.51764	7.20952	7.05271	6.56445	7.34188	8.29947	7.84724	8.47964	7.46	6.58118
CFLAR	6.78796	5.49036	6.39551	6.05974	5.40405	4.82145	5.59655	5.37517	4.55685	6.08996	6.93322	5.88995	5.69756	6.54192	6.81285	6.34057	5.54189	5.29563	6.65706	6.73442	7.01452	7.44363	7.47477	7.60314	6.54764	6.19611	6.37333	6.9475	6.4227	5.98756	5.98519	6.28434	6.37662	6.02196	6.31676	6.73153	6.34391	6.94329	5.39367	6.72989	6.15868	6.26639	5.72134	3.75258	5.9328	6.20328	5.729	6.86064	6.7614
PPARGC1B	6.58938	1.77511	5.40024	3.9636	4.46517	4.61798	6.33686	4.28658	5.28655	6.06065	4.264	4.22557	3.68837	5.60217	5.85725	1.48474	6.4542	0	5.63637	5.79687	4.94957	2.30267	6.32091	2.11129	6.21412	6.84101	4.87848	7.39503	5.34225	5.29858	4.90666	4.15022	5.24337	4.22173	4.20694	3.31486	4.86232	4.24947	3.99924	4.46221	6.53729	5.2831	5.46896	4.61496	5.25754	2.0875	5.12249	3.92462	2.31645
HUWE1	7.4046	6.66835	7.22545	7.84395	7.49071	5.86895	6.58799	6.18486	6.48766	6.91438	7.45092	6.62248	8.2366	7.71744	6.89639	6.41848	6.34448	6.92927	6.38991	6.77688	6.39992	7.71071	8.00131	6.31955	6.48468	6.47274	7.75902	8.78035	7.00512	7.32887	7.26174	6.84304	6.58368	6.50067	7.48519	7.3178	7.31619	6.48081	7.82832	7.09806	8.50141	7.9266	8.28959	7.52524	7.20568	7.54571	8.22491	6.99193	7.62108
GTSF1	5.52793	5.14008	4.50467	5.63434	5.91464	4.80021	6.2424	5.79157	4.27137	4.82756	5.99555	6.52769	5.83614	5.01734	5.99628	3.85698	5.89311	6.20018	3.96554	5.01223	6.24321	6.19732	5.30676	4.90962	4.88899	5.92887	6.28332	4.7827	5.92617	6.03366	4.71059	6.28682	6.57662	6.4276	6.29286	6.12697	5.59575	5.56056	6.26657	6.35654	5.23847	5.1605	5.19396	4.0048	0	4.53355	5.81264	4.55393	3.39979
PRDX1	11.2963	10.367	10.2148	10.9204	10.8264	10.6174	10.359	11.4639	10.9918	10.8711	11.0261	11.0649	10.8801	10.2856	10.8035	10.6119	10.7769	11.2921	10.9618	11.2348	11.5358	11.186	10.5387	11.2255	10.9093	11.3485	10.8992	10.9046	10.6472	10.9172	11.0013	10.44	10.3225	10.7146	10.7784	10.6495	10.8911	10.8358	10.6569	10.8948	10.1396	10.5342	10.3483	9.68589	10.164	10.1896	10.322	9.9399	10.0688
EFR3B	4.89913	3.46423	4.35971	5.44583	2.48697	2.23857	6.31382	0	0	5.2984	6.45398	4.45792	5.57336	4.26088	6.99445	4.93913	0	4.84302	6.25831	0.613572	0	5.68233	1.62174	0.871996	3.16829	3.21179	0	2.34508	3.3387	4.63084	4.26612	3.75128	4.6144	3.58588	4.85269	5.39342	1.88332	3.22752	5.33125	5.62852	4.27619	5.67701	5.36285	3.40236	5.59302	5.60198	7.07212	4.78874	2.31645
SMPDL3A	5.15747	6.30141	0.445387	5.13216	4.49388	4.75676	3.18766	0	5.69232	4.04647	5.9376	4.4217	5.01766	4.2358	3.76203	5.46492	5.32794	0	3.05505	4.4726	0	5.41607	0	6.09267	2.11406	5.9042	6.5638	5.23756	4.46932	4.44387	5.03799	5.12572	5.70084	5.56449	5.82612	4.224	3.89669	4.8631	6.48453	6.28372	2.83295	4.16338	4.58543	1.75567	1.58636	3.95212	0.26047	4.39693	5.30318
TMBIM1	6.07586	6.35119	6.62958	4.79541	6.26625	5.5883	5.08203	0	6.51013	4.93913	5.15144	5.29057	6.23274	7.36809	5.7933	6.46328	6.61404	6.50224	5.40701	5.38589	5.99057	4.36936	7.3491	5.84431	7.62509	6.71899	4.79407	5.70074	6.99999	6.54547	6.26347	6.66392	6.26691	6.49701	6.76565	7.25087	7.68216	7.33765	6.2382	6.20176	8.57277	7.43718	6.49566	5.54498	6.12722	5.87321	4.65191	4.90992	6.74006
ELF3	5.85405	5.42213	4.3849	3.9636	3.39848	6.29055	4.36723	4.52279	5.12124	5.41105	5.20154	5.90315	6.10895	5.86188	4.70786	7.16082	3.32037	4.3319	7.10303	6.30225	4.47305	5.44241	6.10153	7.24093	6.39621	5.36779	3.66679	3.19562	6.74923	6.14125	6.69922	6.67721	6.77215	5.91636	6.78149	7.35108	6.12359	6.69011	6.95775	6.64036	7.5295	7.66985	7.31588	6.23665	7.30587	7.57283	8.49397	5.82538	5.5682
ANXA3	6.70947	6.16889	6.0545	5.08121	5.10465	6.19613	5.76458	7.90324	5.73109	7.21852	6.5147	5.83593	4.83737	3.04763	4.08051	4.80632	7.32406	6.06562	5.40701	6.7054	7.0753	6.69037	2.44671	3.91775	6.47391	0	1.41763	6.77008	4.88885	6.27128	6.1981	6.77227	5.93296	5.85195	4.88236	6.81648	6.5649	6.11162	5.50799	5.72703	4.83612	5.03334	3.16697	4.41962	5.67448	0	3.64113	0	4.55822
MERTK	6.17932	4.13851	5.53013	5.48556	2.91615	3.95084	3.78737	3.35868	2.38562	5.37975	5.79801	5.23947	4.51606	4.61221	5.2743	2.20079	0.715528	2.46803	3.05505	2.77198	3.05335	0.83733	6.17448	2.58043	4.75311	5.66078	4.79407	6.13699	4.9196	4.50557	3.25943	5.85722	3.90179	5.25364	5.61095	4.56682	4.28731	4.48422	5.60005	5.2698	4.83612	3.56462	3.87678	2.25197	1.00105	5.51143	4.7076	4.71464	4.18992
NFKB2	1.62751	1.2536	2.20689	2.21733	0.0779184	2.10636	3.43549	2.49288	0	0.935961	4.67204	3.99852	4.25364	4.04686	4.15024	3.32096	0.715528	1.81486	1.78117	2.23582	3.7933	4.19443	4.38435	0	0	0	2.94221	2.34508	4.53887	3.75721	3.08526	2.24893	2.70546	4.09193	2.88492	3.33548	4.23103	3.00142	3.43806	3.33282	4.98306	4.05115	4.48057	5.92484	4.52557	5.36398	5.03812	4.77057	4.01149
CBFA2T2	6.43765	6.44013	5.73014	5.08121	4.34425	5.70718	5.20401	6.6679	6.03987	4.65529	5.69684	6.36555	5.64367	4.82895	4.50988	5.68264	0	6.12929	6.54856	5.10403	6.31427	7.75342	3.50936	7.71568	6.66588	6.1338	1.41763	1.60428	5.6739	5.74478	4.99553	5.35564	5.11286	5.40576	4.81682	4.85437	5.7678	4.81992	4.09727	5.32891	4.67249	5.73963	4.91824	5.45012	5.90895	6.18582	7.06574	5.26178	5.24378
NECTIN4	0.876498	5.46797	5.62834	2.21733	3.04784	4.90342	5.30093	4.84669	4.79507	5.34776	4.98975	0	4.25364	5.56237	4.66085	3.55973	3.91894	0	3.05505	3.66231	0	6.34425	5.45077	5.29237	1.58373	0	4.27695	3.19562	5.54179	4.37941	3.60436	5.17473	4.67908	5.14563	4.20267	3.89648	4.72237	3.29214	5.09065	5.02071	4.27619	4.26558	3.12168	3.54791	0.486027	3.74518	0.26047	4.2989	3.12047
MARCH8	5.07042	5.56609	3.56686	5.13216	6.15268	4.16539	5.25328	6.68423	5.56932	5.0821	3.38135	6.35118	4.78855	0.411847	3.09427	0	0	5.98761	3.42603	0	6.59933	6.15015	0.374935	0	3.36757	6.73307	2.94221	5.58286	5.20279	5.69268	4.81893	5.5784	4.82438	1.3165	3.94076	4.20171	3.53698	3.05206	4.85409	4.04111	4.98306	5.15111	4.59789	4.01072	0	3.95212	5.20219	2.54691	5.32244
FBP1	4.83719	0	3.65234	0	4.02825	4.73454	0	0	5.28655	2.97246	0	0	2.74588	0	0	5.06073	2.76102	6.24876	5.77123	7.42797	6.05988	5.68233	6.41423	8.24803	5.30806	4.9034	0	0	4.87098	5.7233	5.09656	3.79373	6.15197	3.26299	3.19116	2.88229	2.33166	4.31313	3.62496	2.94912	4.48791	5.48684	4.60511	4.29415	5.86996	4.80153	6.12227	3.21781	6.82694
S100A14	7.06962	7.4289	7.68447	7.68242	8.34664	8.72429	9.00604	9.68413	8.83722	8.93664	9.43297	9.09166	8.82602	8.66905	8.35642	8.37484	8.76503	5.09765	4.17468	6.12734	6.62496	7.58038	6.02469	7.68108	6.94069	6.00047	7.24252	8.27196	3.32564	3.13203	2.13855	8.66422	8.16471	6.06707	4.92964	7.27642	3.74419	8.86205	5.27301	5.50795	9.28243	9.88403	9.14676	6.40908	7.03551	4.13307	6.95966	5.24871	7.53493
REEP1	5.30203	5.98405	6.24541	5.31965	2.28823	5.01825	4.61354	2.16084	4.55685	5.13929	0	0.627473	0.561367	6.09591	4.75338	0	3.65048	5.54943	5.32167	0	0	5.92582	0	0	0	5.63101	0	1.60428	2.47469	5.18373	4.7979	5.13676	3.92864	4.39684	4.05414	3.91029	3.74419	3.94905	4.97506	3.89881	2.02242	4.57125	3.94338	2.99972	3.8093	4.33665	3.21886	0	0.614292
SOAT1	7.59752	7.60593	7.40242	7.67385	7.85397	7.9764	8.74978	7.10387	7.70084	7.65747	6.09168	6.81977	5.65734	6.3272	4.75338	6.25821	7.0582	5.8683	3.05505	3.07392	7.76558	7.20294	7.24851	8.41172	6.57812	1.0237	6.75454	7.95357	5.78541	5.09954	7.11646	6.65627	7.18883	6.75921	6.89237	6.51592	6.40623	6.45517	7.06562	7.34533	6.21924	6.87899	6.88243	0.548103	2.2647	2.18446	4.40481	1.25336	3.20594
CD53	5.22351	4.69591	6.3768	3.57906	0	5.34598	3.64693	4.36969	0	4.39846	5.24997	5.26013	5.7748	0	0	5.13646	5.52186	5.97612	4.3573	4.50664	4.74031	4.66613	1.62174	5.59458	6.28974	6.06867	5.76784	4.88587	6.24854	6.18591	6.52251	4.28528	6.87697	6.29905	5.41077	6.5982	6.07965	6.39147	6.17413	6.84909	6.15868	4.83773	5.99693	4.32774	6.01999	4.22711	6.03354	3.55159	3.36305
TXNRD1	7.99502	8.15202	5.94018	8.00977	7.97569	7.37047	8.20735	8.51842	7.95946	7.01457	7.72804	7.94838	7.66984	7.65732	6.80206	5.6048	7.28302	7.11895	7.61445	7.55132	8.12668	6.90446	7.75203	7.44029	5.96012	7.86059	7.3646	7.42959	7.33665	6.77577	7.39723	7.23966	7.63031	7.42787	8.00722	7.59341	6.5785	7.38656	6.9523	5.89617	7.48086	7.47134	7.48681	5.95125	6.40807	7.21943	6.59055	7.44289	6.78242
PTPRU	4.39657	4.75258	3.42832	2.82454	3.36001	3.78774	4.77971	0	3.77368	4.54674	2.43195	3.46987	3.88697	3.988	3.67007	4.75919	4.24628	0	5.03041	2.38966	1.7798	4.66613	0	2.76794	5.74415	0	1.41763	4.5512	4.44537	5.34994	4.73292	4.95542	4.23149	4.38105	4.83624	4.41529	5.19209	4.72559	3.87576	4.2183	6.15868	6.32372	5.28666	6.02916	3.86985	4.5699	5.47674	4.71464	5.04936
LINC01160	2.94248	4.02041	1.96104	2.55265	2.97843	2.23857	4.58816	4.66119	3.61688	2.59034	4.44128	4.81981	4.73801	4.28553	3.93004	4.8962	0	3.71013	0	4.12361	3.27681	3.27115	4.46411	2.76794	1.58373	2.0354	0	3.19562	2.91919	0.964229	3.90892	4.0487	2.4328	2.82316	3.23364	3.9034	3.03056	3.74105	2.88194	2.1686	4.27619	2.72171	3.44036	4.0743	2.58671	2.51788	3.18787	1.7748	3.66423
NBAS	6.63256	5.69698	6.3126	3.71894	6.56743	5.33125	5.77586	6.97708	5.65247	6.37825	6.18181	5.0626	4.95266	5.88626	4.99994	5.82676	3.22452	0	5.23097	4.72476	5.5079	5.92582	5.60827	2.11129	5.40192	5.68995	1.41763	4.41983	6.62547	5.25133	5.85891	5.90319	5.4705	4.75641	5.50048	4.57117	5.54125	5.04909	3.52282	3.59606	5.64393	5.53176	5.00966	3.28022	6.34903	4.45798	5.62293	2.85355	4.87765
YPEL2	7.29752	6.11948	7.05934	7.2923	5.70962	7.15731	7.13545	6.96377	7.34859	6.52852	6.76846	6.2872	7.20462	5.71536	5.91848	6.43357	5.86159	5.03254	4.17468	5.59018	5.82348	6.16605	6.47807	5.84431	3.83959	6.92927	5.62855	7.47992	5.67647	5.20249	5.31456	6.371	3.91079	5.21853	5.26273	5.8017	5.65255	5.60787	5.78547	5.7721	7.20952	7.29231	6.6427	5.47603	7.24811	6.81993	6.39412	5.41002	5.08364
NRIP3	6.06689	6.7816	5.89705	5.36295	4.0035	6.97976	5.90482	5.85063	5.73109	7.24915	6.46428	4.71895	4.65873	0	5.21045	4.49722	5.89311	5.54943	1.78117	4.63529	6.60449	4.31338	7.35435	7.25668	0	6.33182	7.28952	5.0724	4.56689	3.85527	5.42382	6.10772	5.52723	3.65317	3.41439	5.20742	4.51176	4.17718	5.01324	5.07351	4.48791	5.96781	5.67064	0	4.92803	0	3.75122	3.46384	5.5682
LRP2	4.79438	1.2536	2.3157	3.05323	2.73561	5.43136	4.86672	1.10919	3.61688	6.01044	5.47034	4.77745	4.71207	1.57644	4.15024	0	3.49484	0	0	0.613572	6.24982	5.24705	4.64612	0	2.11406	0	0	5.86127	5.19922	5.39954	5.41924	4.02514	4.59776	5.70748	5.89258	4.58415	6.52801	3.43253	7.21412	6.18852	4.02797	4.68555	5.94911	0	0.263384	0.669867	0	0	1.86949
CDHR1	4.85814	3.04752	5.94018	2.55265	0	5.28612	1.43704	0	5.84153	4.80418	4.44128	3.10902	1.94636	4.10341	2.12142	0	2.27873	4.36754	3.72086	1.37302	2.16248	0.83733	1.31261	0	6.00568	4.68902	4.27695	0	4.43932	4.80455	3.88253	4.96164	3.77928	5.22296	4.95779	6.45599	4.53983	1.51563	2.93593	3.04625	5.81064	3.32205	5.99497	5.26435	5.0895	4.876	6.16268	6.09004	5.63136
HNF4A	4.97778	1.91408	4.35971	4.26691	5.2294	4.71197	4.03288	3.51289	5.06164	2.06904	5.34219	3.81522	5.05941	5.06083	6.01509	5.09909	5.69278	0	3.05505	4.3278	4.42716	1.36372	3.35053	2.58043	4.82265	0	5.3616	3.72712	3.63182	2.06007	0.749008	3.44882	3.42423	2.75128	2.25293	3.32521	2.37385	2.36388	2.09741	1.88328	3.72799	3.89734	3.52107	3.91924	2.07199	4.13307	5.08092	0	3.98756
KLHL18	4.47999	5.24913	4.81383	6.75591	3.5835	5.10742	5.13557	4.19839	5.48108	4.60204	6.26663	4.84738	6.21437	5.52145	5.2743	7.16986	4.42939	6.9233	5.13417	6.28274	5.20208	6.49028	5.18257	6.79981	6.86029	3.74389	7.3499	7.30482	5.31938	6.03017	5.56326	6.60753	5.18888	5.03393	5.598	6.37491	6.09235	6.65982	6.26306	5.5948	6.09547	6.52621	6.26839	3.75963	6.21152	6.92539	4.90154	5.86017	5.36951
FOXR1	5.641	5.90293	4.73764	5.27501	5.68338	4.51744	5.33184	5.33437	5.65247	5.37975	3.88915	6.51485	5.42152	5.67861	6.0701	5.02133	3.41024	0	2.55437	3.93651	5.91776	6.0337	4.66312	6.34924	5.65164	4.36663	4.50646	5.86127	5.17394	4.54529	4.62563	5.23759	4.58656	4.69387	4.18546	5.31773	4.55824	4.86664	4.14389	4.9057	5.96007	5.89026	5.01277	1.94073	0.263384	3.4263	2.70936	0	3.86151
PLXND1	4.04128	4.24768	2.60015	3.84645	1.44377	2.84776	0.890504	1.10919	0	2.35311	1.52812	2.18319	3.45799	2.79639	3.09427	1.88674	0	4.46945	5.13417	0	4.58178	0	4.03849	2.36484	3.36757	0	2.58842	4.2753	4.74421	4.68518	3.75742	3.55135	2.70546	3.19236	4.70351	4.02895	4.08627	2.10078	3.74072	3.47916	3.34879	3.97984	3.98666	3.03501	5.03766	6.17406	5.48314	5.03698	3.36305
GALNT6	3.927	4.69591	3.8462	4.26691	4.48676	5.72983	3.31689	3.77923	5.56932	0	5.04568	5.28049	4.06152	5.26055	0.877981	3.32096	4.73787	5.62499	5.32167	4.07906	0	0	4.61151	4.86921	1.87313	4.21437	2.94221	4.98215	4.4574	4.72031	4.44807	4.11716	3.5678	4.48812	5.27091	4.49533	4.65552	5.64132	5.2412	4.75581	5.81064	5.90088	4.8822	3.84827	0.678859	5.25657	4.60576	0.428665	1.04377
PRAP1	5.3619	5.0823	3.16301	4.43864	6.58087	4.32263	5.11795	5.49107	4.46782	4.26778	4.96095	3.53912	4.73801	3.95764	4.28034	4.02579	4.93243	1.32824	3.42603	4.24956	6.24982	5.72587	0	0	3.90517	2.35966	6.48523	6.09454	3.82981	3.10571	5.65576	4.20367	5.579	5.06391	4.68526	3.57102	4.26506	4.56489	4.9964	6.14258	2.02242	6.8216	5.82168	4.15671	1.76702	0	1.66746	2.85355	2.82869
SERPINB6	6.60185	5.7161	5.27108	6.13661	7.41533	6.42152	5.25328	7.7488	7.20447	6.80081	6.92578	5.86993	7.32507	6.65029	5.83625	5.97851	4.55293	6.29577	6.51051	6.36853	4.28001	3.38417	5.83521	5.59458	5.01317	6.70477	6.7767	5.91104	4.5103	5.10619	4.48362	5.41123	5.58745	5.50381	5.30119	3.36586	2.4935	2.40342	5.32114	4.35254	6.48891	4.86608	3.15297	5.29136	4.20362	6.38257	3.59463	5.61743	6.67785
HORMAD2-AS1	5.19087	5.00666	4.83226	4.73077	5.68804	5.17499	3.25372	2.98977	5.84153	5.06253	4.06184	4.28726	5.07985	4.68813	6.23963	3.03468	4.83843	4.56464	2.55437	6.93522	7.11564	8.08136	7.1066	7.89242	7.16475	6.45586	4.95821	5.86127	5.122	5.25133	4.77656	4.96783	4.98224	3.29705	1.91988	5.1387	5.87084	5.84888	4.55956	4.8361	5.55274	3.93188	4.10194	2.82255	4.24992	0	0	1.02713	2.8816
SLC7A7	3.22638	5.16813	5.69028	0	0	2.67182	3.78737	2.16084	0	0	5.01799	5.62117	0	3.10416	5.03723	5.40494	4.29428	5.6102	3.42603	5.42201	6.95108	6.77571	5.31753	7.37685	7.58062	2.0354	0	4.98215	6.41038	6.99777	7.25405	5.3837	6.24749	5.56099	5.72254	5.90703	6.70371	6.51844	5.89402	6.739	2.83295	5.1995	5.5282	4.32299	6.97248	5.61943	5.96664	4.19372	4.95376
AKAP1	3.8868	5.8433	6.78906	6.23311	6.44412	6.25976	5.30093	3.77923	6.24133	5.55811	3.46578	5.27035	5.65734	6.06064	4.99994	2.45855	5.39552	4.81748	5.32167	3.32347	1.7798	3.48898	3.3919	4.49729	5.55279	6.45586	5.76784	0	5.36158	6.41219	5.75728	5.06924	5.98931	3.98107	5.88993	4.7469	5.21549	5.13967	4.21112	4.75939	6.09547	5.78352	5.63583	7.09672	6.44833	7.12487	7.34571	6.71145	6.39354
DAG1	4.45272	4.39734	2.20689	4.35533	2.62315	4.13177	5.4208	4.00398	2.72993	3.78495	2.25344	4.5106	5.21532	4.38012	5.60747	4.85196	4.66671	5.73822	4.66508	5.23162	2.16248	4.31338	2.44671	2.58043	5.18143	5.95313	4.70443	5.80972	5.35516	6.0985	5.92181	4.95542	5.5447	5.10775	4.87433	5.55596	6.29259	4.83807	5.57758	5.00871	4.27619	6.33113	5.68823	5.56926	4.61082	4.94681	5.28506	4.92643	6.38898
SUN3	0	1.44914	0	2.21733	0	2.92829	3.87393	0	3.61688	3.20453	5.66147	4.32697	3.1837	4.04686	4.21675	1.48474	4.55293	0	3.42603	5.23162	4.58178	5.24705	2.66495	1.41164	4.71705	2.84775	0	5.0724	4.25872	4.04731	3.98531	2.94529	3.82764	4.20388	3.36173	3.68786	3.89669	2.49777	4.29615	4.85968	0	3.41219	3.19184	2.87543	5.32397	3.34474	5.03812	1.25336	3.02961
ANPEP	6.35166	6.19639	6.10843	7.06209	6.44044	6.77179	5.82014	0	6.34496	4.98144	7.35456	6.21496	6.47571	6.29721	6.87596	3.55973	7.47748	0	0	5.85086	7.2828	8.33439	7.66821	7.63964	8.11191	7.11276	5.62855	7.86796	7.0325	6.67419	6.79783	7.77628	6.5624	5.58876	5.53825	6.30868	7.32563	8.4669	6.83406	6.16708	6.58409	6.0666	6.5501	3.10311	4.35249	5.46394	0.481028	5.5337	5.58425
RBM47	6.23642	7.49958	7.16128	6.36674	4.05739	6.54158	5.1872	4.90358	7.87541	6.81842	6.65616	3.19737	6.08893	5.95703	6.03366	5.43524	5.79642	4.13918	4.66508	6.00169	6.13317	4.98563	5.38056	0	5.88083	6.23621	6.15384	7.1267	5.57251	5.29858	6.49011	6.74007	5.70602	6.3261	6.20271	6.8775	6.39347	7.64393	7.00798	5.55822	5.81064	6.70233	6.51932	4.14599	4.15579	6.38257	2.87417	3.98891	5.94279
CASP8	5.28666	3.92502	0	0	4.12778	4.86301	4.68711	2.49288	1.26817	5.63965	2.73385	3.50491	2.84472	5.52145	0.877981	0	2.61746	5.43652	5.56389	5.76909	0	0	3.07374	0.871996	5.49005	4.29251	0	2.83214	2.32523	5.55354	4.42997	5.77838	4.81482	3.87232	4.73342	3.22932	2.56809	3.80149	3.78061	3.88575	3.72799	4.23231	2.86417	3.13598	4.58697	3.06808	5.59367	2.92101	5.01425
NLRP2	9.73959	9.47687	9.30902	9.00013	9.12109	8.9105	8.65365	9.5004	8.84166	8.78809	9.27082	9.84191	9.25344	8.64544	9.44719	9.11163	9.7591	9.4357	8.22072	8.8187	10.0337	9.09539	10.1802	9.52139	10.0421	8.74039	8.18072	9.08139	9.81659	9.51792	9.24855	9.26428	8.8252	9.53317	9.84749	9.9101	9.94588	10.2795	9.82087	9.25176	10.1039	9.73765	9.58694	8.63829	9.55937	9.36348	9.90014	9.44814	8.89584
GABARAPL1	7.88198	7.12346	6.5258	7.53877	7.81646	7.16148	7.50449	7.25361	6.8109	6.67108	6.58244	7.20255	7.16213	6.92197	7.22198	6.29172	6.69674	5.29563	5.23097	7.41459	5.74147	6.90446	6.84131	7.23299	7.12402	5.74657	6.34395	7.03988	6.42882	6.32075	5.84872	6.41925	5.3332	5.78752	5.27499	6.9768	6.52099	6.59086	6.24356	6.82534	5.11641	5.57923	5.8627	6.77447	6.41824	5.75978	7.17448	5.45623	6.31876
FEZ2	4.83719	5.38676	6.10843	4.35533	5.86742	5.68418	6.1843	5.93492	6.53226	4.12408	7.06085	5.17565	6.76156	4.35705	4.08051	0	5.04894	4.43628	5.48758	4.03309	4.93325	5.56735	2.36595	3.74985	6.45214	4.95236	7.51719	6.56773	5.14077	5.93246	5.61627	5.53735	5.73673	5.72635	5.76516	5.25418	5.36418	4.17718	6.06327	5.83121	4.27619	5.52854	5.36103	4.16735	1.3798	3.11803	0.481028	4.39693	4.89062
A4GALT	2.68559	3.21819	4.04895	3.84645	3.03812	3.21181	2.14251	5.0619	3.61688	3.83197	4.44128	4.36561	3.25731	2.9888	2.12142	0.92549	0	3.71013	2.55437	4.20878	5.34468	6.2579	4.18692	6.11011	5.20766	5.53784	5.30172	5.58286	6.39327	6.75687	6.29882	6.6601	5.80112	5.09812	5.68324	5.71782	6.32253	5.93908	4.75244	4.79127	6.27736	6.14913	5.7749	5.74826	7.55821	4.94681	5.00295	2.54691	5.44177
NLRP7	9.74943	9.77636	9.99874	10.041	9.95284	9.85079	9.97679	10.443	9.74146	9.78048	9.06968	9.24138	9.75941	9.28337	8.76203	9.8736	9.85525	9.93827	8.25565	8.88166	10.202	9.82548	9.42947	9.25156	10.7144	9.73696	9.11441	9.92215	9.41659	9.43379	9.32066	9.35656	9.27918	9.52421	10.0605	9.5637	9.79659	10.0596	9.67023	9.01376	9.83068	9.99181	10.0251	9.04168	9.41699	9.6163	9.53223	8.93934	9.41872
INPP5D	4.21367	4.19413	4.25429	3.42415	2.33659	4.23036	1.83247	5.11104	1.93248	3.13124	3.76135	1.78737	4.25364	0.731857	2.12142	3.32096	2.61746	3.17926	4.17468	0	0	0	0	5.90554	0	0	4.79407	5.75626	1.49743	3.91713	4.59345	5.85722	2.82462	3.9493	2.77416	0.894767	3.29494	3.91526	2.03281	3.51353	5.11641	5.30303	4.36019	5.11569	5.03766	5.8289	5.02941	4.2989	5.08364
SHPK	6.38089	5.60764	3.8462	6.68943	4.50097	5.41747	5.65883	6.6679	5.76885	6.57071	5.12572	3.87001	4.7635	5.85366	4.39967	7.3635	0	6.34129	5.03041	5.52524	6.20972	5.68233	5.5817	7.51422	5.51127	5.80105	5.57897	5.0724	5.8643	5.57289	6.60956	5.42029	4.95638	5.26659	6.13709	5.16197	5.19209	5.68609	5.5605	3.94362	7.08488	2.57332	5.66128	4.94066	4.93749	1.30878	4.79245	4.77057	6.45593
RGS10	4.55886	4.84234	3.56686	5.73664	6.34025	4.99974	5.26934	5.69819	5.28655	5.34776	3.69294	4.09367	4.06152	2.10564	5.24273	0	4.66671	5.6685	5.03041	5.23162	4.28001	4.71016	0	5.92538	4.8562	4.85272	2.11867	1.60428	4.61061	5.81957	4.65711	4.9984	4.73085	4.3161	2.65419	3.04133	3.6443	3.58645	3.40015	4.01735	4.02797	4.26364	4.48729	4.24977	4.24992	2.65954	4.91105	2.6299	3.12047
ITGAM	5.27113	1.62131	3.73304	4.97359	5.43214	3.60382	4.36723	0	1.26817	4.16137	2.25344	3.81522	3.25731	0	0	2.20079	1.54905	2.59372	5.56389	2.87981	0	2.70203	2.44671	0	0	3.36431	4.50646	2.83214	4.04429	4.63084	5.07342	0	3.19276	3.62663	2.02036	2.14966	3.29494	3.05206	2.33027	1.30977	0	4.28097	3.85964	3.48975	0	4.39859	4.3358	4.48872	1.21848
TSPAN13	7.93961	6.44013	5.94018	5.83218	5.67713	7.13628	6.25858	4.72571	6.07044	6.83005	7.28654	6.75938	6.8475	6.03905	7.33858	0	7.1327	4.71054	6.88238	6.06016	6.92655	5.82931	7.12819	6.28924	7.23019	6.3132	6.15384	4.7827	7.21532	6.85297	6.14358	6.44612	6.27913	6.45614	6.89237	6.0666	6.193	6.21245	5.51688	6.31329	5.72969	5.40138	5.78765	6.13052	6.49713	5.37429	6.89876	5.73455	7.2829
AKAP12	7.24284	7.4289	7.72203	5.83218	6.52372	6.40754	6.95858	0	5.17847	5.82535	8.18873	7.53052	8.22518	8.66436	8.42132	6.20644	9.088	7.33236	7.40222	0	6.63004	6.0337	8.56869	7.01881	5.46852	5.33123	0	7.80353	6.33255	7.2026	5.55075	5.283	5.63442	6.51882	6.86155	5.63708	6.49494	5.46803	5.75326	5.97384	6.58409	6.66431	7.05519	7.2801	7.58705	8.60451	6.64291	7.10502	7.74584
PHKA1	3.66707	4.22115	2.97671	5.40499	5.21869	5.68418	4.39677	0	4.27137	4.16137	6.44361	6.40319	5.71073	6.24789	4.92234	5.494	5.50156	5.73822	3.96554	6.22257	5.57257	2.51613	3.21876	0	5.65164	0	3.4632	1.60428	2.18764	4.08821	3.23877	3.39469	3.44917	5.98065	5.82195	4.72363	3.1076	4.15997	5.56621	5.28231	5.55274	5.04465	5.49694	5.17753	6.11893	6.60468	6.1981	5.00625	6.34255
APLP2	6.40955	7.92432	7.45094	7.92564	8.10577	8.01148	8.28641	6.512	7.78617	8.44295	7.15286	7.41321	7.79253	7.6407	8.34159	6.22391	7.80609	8.21503	7.24885	7.56754	7.1011	6.64572	7.92584	8.57137	8.03708	8.84781	7.44983	8.04557	7.78248	8.44804	8.58775	7.91094	8.4595	7.6664	7.16132	8.23896	7.98407	7.69809	8.20743	8.22605	9.76619	8.97349	8.86622	6.73835	8.18895	8.44609	8.20473	7.03062	7.80696
GAS7	4.77248	0	0	1.7797	0	0	0	0	3.00769	2.79401	4.1151	3.57254	3.45799	5.62166	0	5.09909	2.89158	0.58847	5.32167	3.88568	0	0	2.85448	0	4.47937	4.04412	0	1.60428	4.43932	5.40495	4.49237	3.431	3.97231	4.00188	4.06359	3.80336	4.2195	1.74838	3.33466	3.57179	5.23847	6.07324	5.59083	5.05395	7.01778	6.35679	6.00715	5.20878	4.59037
SHISA5	7.38309	6.22337	7.43294	6.77206	7.757	7.50784	7.64651	8.22117	6.6783	8.15248	6.54412	7.01473	6.52125	6.67848	7.08625	6.83688	6.66057	6.63244	6.88238	6.99039	9.24888	8.43948	2.79403	8.15444	8.42862	8.36428	7.3499	8.44242	7.82487	8.73882	8.4725	8.76234	9.20126	7.67776	8.32392	7.49548	8.0285	7.71488	8.16143	7.90525	10.0382	9.65103	9.00424	6.44451	6.87737	6.68144	7.56054	7.3045	7.97465
CHP1	9.05702	8.77857	8.29394	7.92564	8.40567	8.74667	8.78232	9.11718	8.30614	8.33082	8.97203	8.50405	9.17132	9.03525	9.10705	7.60922	8.93364	8.04113	7.6673	7.81511	8.01864	8.07296	7.46753	7.04626	8.35131	8.21176	7.25836	6.99443	7.7171	7.4064	7.55698	7.26377	8.03634	7.89347	7.6748	8.35204	7.31213	7.72905	7.97576	8.24983	7.57655	7.60118	7.90666	7.39378	8.32762	8.32902	8.1665	6.46818	8.02108
NF2	7.27044	6.60821	6.97889	6.11144	5.96164	5.63703	6.47482	2.76261	4.71995	5.96898	7.30957	7.00252	7.14284	7.32415	5.2743	6.88158	6.54628	6.35022	6.58564	5.82412	7.13362	6.08477	6.60665	2.11129	7.66823	6.85396	4.39627	6.47149	6.64268	6.64479	5.75728	6.78811	6.40717	6.26719	6.64021	6.52043	6.7545	6.38778	6.80414	6.71888	7.14855	7.20321	7.64287	6.28509	6.40807	6.81993	5.32121	6.49609	6.65903
GAS6	2.11891	4.78915	2.3157	4.97359	0.68745	4.98098	4.96859	4.59365	0	2.59034	3.19604	0.627473	4.73801	4.30977	5.87795	2.67716	3.97892	0.58847	1.78117	5.14783	2.16248	6.90446	3.47126	5.54413	4.43565	0	2.11867	4.2753	5.23458	5.1711	4.69551	4.39045	4.28789	3.42577	2.2856	3.33548	4.69766	5.18575	4.2184	3.61992	4.48791	3.95845	4.6685	4.80753	5.68013	5.34313	4.95773	5.45623	6.21434
DDHD1	5.75704	6.45158	5.97377	6.92435	5.23366	4.29252	1.1895	3.77923	0	5.33149	4.06184	2.91424	5.91787	4.77774	6.0701	5.57789	5.32794	0	3.72086	4.16683	5.05895	6.22793	6.16854	2.58043	0	5.21565	4.87848	6.0508	4.87547	4.45434	3.90892	4.26531	4.32205	2.22318	1.69513	3.97084	4.18437	4.46566	3.75079	4.42657	4.27619	3.58026	4.13366	4.71264	5.46803	6.17406	4.47066	3.85734	4.57438
PYGL	6.38811	4.99105	5.73994	5.31965	5.72635	5.07241	4.71082	5.85063	6.31975	6.08025	5.60675	5.22903	4.51606	6.41919	5.58246	6.49239	5.15674	2.46803	5.03041	6.64556	6.39992	6.89495	4.32149	7.17616	5.81411	6.02356	1.41763	3.72712	4.55575	6.49312	5.70553	6.0329	6.45413	4.60149	4.76562	3.33548	4.53053	4.08292	3.49911	3.15913	6.38701	5.90151	5.2437	6.28753	5.16393	7.49462	7.02687	6.45116	5.12811
HYOU1	5.10587	5.3627	4.67774	6.27904	5.09297	4.26177	3.91534	1.10919	1.93248	4.96044	4.98975	5.52201	6.45239	4.95723	5.74904	1.88674	5.63803	5.23904	5.95248	5.57422	3.55805	5.88798	5.14676	4.90962	6.10671	6.11241	3.4632	4.41983	5.9979	6.57215	6.39063	5.70242	5.26108	4.90735	4.30183	4.65147	6.61853	6.09058	5.27301	5.40184	7.23907	6.41201	6.43098	5.72684	6.15992	6.07004	6.2812	5.60722	6.51992
FILIP1	4.89913	4.34916	5.09906	6.30147	6.63585	6.69331	6.77956	5.52772	6.98141	5.98986	5.17671	3.87001	1.53738	5.24806	5.70338	7.11476	7.44595	6.3591	3.05505	5.68241	4.11612	0	6.65418	5.71348	4.7883	3.95082	6.04848	6.97116	4.5103	4.89186	5.1306	4.66655	5.09717	4.3161	3.85083	5.3434	3.79166	5.13674	2.53071	2.10238	4.67249	4.36643	3.46777	4.68328	4.13948	2.78853	4.34987	5.63762	5.29345
ERBIN	6.60804	5.55551	6.75081	6.95297	6.44136	6.03271	7.00247	0	7.34859	6.96271	4.00654	6.92702	7.44413	5.4249	7.24607	6.01909	5.48097	4.05426	6.96913	2.38966	2.04584	5.44241	6.61103	4.94893	6.90907	7.66883	5.85374	7.42959	5.0484	5.74904	4.39305	4.84537	5.23622	4.96145	5.82889	3.4054	4.64695	4.48882	4.95341	4.09318	4.27619	4.76707	4.19917	4.84778	5.80942	3.83752	6.16268	6.30731	4.47458
NPEPPS	6.35902	6.6585	7.57106	6.16135	6.88716	6.38631	7.32407	7.28606	6.71745	6.48506	7.55094	7.01777	7.31648	7.38815	6.50215	6.96702	7.18457	6.78519	5.77123	6.18102	7.55233	6.49028	6.76463	7.60314	7.0962	7.22661	5.93482	8.01176	6.3696	6.2564	6.34545	6.36866	6.33038	6.85235	6.95274	7.1024	6.76048	6.34018	6.89098	6.68723	6.21924	6.91366	6.90579	6.08635	7.30038	6.57816	6.3458	5.73455	7.02809
PLA2G4F	0	0.758884	4.22668	3.42415	3.17738	4.54324	4.50922	2.16084	3.61688	1.49893	0	4.7338	3.68837	3.26154	2.37546	5.34236	0	2.1781	3.05505	4.3278	0	1.36372	1.75457	0	4.02802	6.19611	0	4.2753	3.41467	5.49897	3.43312	4.5056	4.77098	2.18731	3.82328	2.02828	2.83298	2.94895	2.68582	3.41695	5.64393	0.107516	1.11273	4.09674	4.71351	4.41866	4.3638	4.63652	0
DLAT	8.52343	8.11107	7.47461	7.02213	7.32883	6.51575	7.03101	6.7632	8.19264	7.52426	6.5538	6.03486	6.71005	6.33903	7.3084	6.15274	7.03013	6.58024	4.51939	6.97831	7.0901	6.84646	5.55462	6.72253	6.46307	6.48943	6.7767	6.92345	5.75894	6.30058	5.91206	5.9383	6.70901	5.69795	5.1826	6.46186	5.8855	6.1499	6.39741	5.85821	6.87505	6.53467	6.38918	5.58124	5.60494	6.06368	5.54559	5.9191	5.01425
LRP4	1.81054	3.71294	5.68014	4.85728	3.10479	4.0621	0	5.24914	4.46782	4.26778	4.21605	4.45792	0	6.26038	5.42257	5.82676	0.715528	0	4.66508	4.16683	0.761597	1.74856	5.24035	0	0	0	0	5.52009	4.51606	4.31193	3.81437	4.79749	5.04903	2.70128	4.06829	3.82539	5.87819	4.69006	4.24002	3.98095	4.27619	5.0424	1.5055	5.39006	6.21542	5.90912	4.03859	5.88572	5.86609
COX7B2	2.58868	3.41826	1.66452	3.57906	4.03314	4.54324	4.17604	4.19839	4.86647	3.8775	3.62112	2.56162	4.14146	3.31041	2.5914	4.02579	4.09188	1.00526	1.78117	3.77832	2.16248	0	3.12372	3.91775	2.11406	5.56957	5.03377	3.72712	3.82981	5.27515	4.04601	5.35564	5.00765	2.75128	2.03965	2.49942	3.77601	4.72559	3.00492	3.04625	0	3.08832	1.79239	4.5018	0.263384	3.64652	3.44539	0	4.27149
PLEKHB2	8.27941	7.49405	7.39933	7.32551	7.80719	7.54343	6.22604	7.47621	6.46484	6.61842	7.35456	6.91729	7.39605	7.59212	6.93642	7.13336	8.06321	7.53792	7.10303	6.19152	7.53079	6.9139	7.08784	6.85258	7.08209	6.2163	6.66232	7.39503	7.73943	6.9906	7.63512	7.01438	7.6746	7.15359	7.44554	7.87531	7.81826	7.81815	8.14624	7.67263	8.27765	7.5848	7.83984	6.25422	7.85384	7.70944	7.31914	6.13335	7.78976
SLC5A5	4.07745	4.73393	0	2.55265	1.35266	2.76247	0	0	0	2.88599	4.59915	2.49346	2.93722	4.3336	0	0	2.45801	0	0	1.0427	1.45334	0.83733	0	0	3.6228	4.50434	2.58842	0	2.03554	4.49547	2.18247	2.72899	3.4858	3.86098	2.97782	3.89648	1.4024	0	3.69969	4.14892	3.72799	2.51593	0	3.87448	5.2115	2.27531	2.25081	1.02713	2.82869
IL6ST	4.07745	5.14008	3.88204	7.2583	5.91065	6.79345	6.61965	5.98849	7.29783	7.33325	5.7142	5.55583	6.25087	7.02072	7.04108	6.40323	5.07666	3.71013	3.42603	5.82412	7.25022	1.36372	7.80277	4.78483	7.9348	5.60062	4.70443	5.86127	4.76371	4.52557	4.19284	4.81133	2.38189	4.46584	5.07457	4.1386	4.44405	5.6142	4.54226	3.79083	3.72799	4.53319	5.08461	4.68328	5.51301	4.18085	4.07292	4.16619	5.46795
ACE	0.876498	3.21819	1.48975	1.14846	0.958582	0	0	0	0	0	0	3.19737	2.26464	1.40705	5.42257	0	1.19167	0	2.55437	2.52867	3.1694	3.58669	0	1.80347	3.6228	4.68902	2.58842	4.41983	3.70425	2.6022	4.12692	3.21891	3.62365	1.24851	1.51397	1.71874	3.33821	2.05186	1.1493	0.265058	4.48791	4.40909	2.67331	4.6381	5.08099	3.46542	3.21886	3.67396	0
RTP3	4.45272	4.48913	3.32797	3.25057	2.86212	4.68904	4.663	0	5.3377	1.71498	0.703127	4.84738	2.74588	3.61273	3.84848	4.31368	2.89158	1.00526	3.42603	0	3.60002	1.36372	0	0	3.69874	4.13175	4.27695	0	4.56133	5.57769	4.46596	4.29516	5.28206	1.66839	3.02695	4.55808	4.07352	4.06454	4.55956	3.9748	0	4.41956	0	0.61182	5.17197	4.20417	0	5.00625	5.33198
GINS3	0.876498	5.06749	5.05265	6.27904	5.55813	6.79345	6.46788	7.45734	7.21818	6.36232	4.59915	3.39712	5.83614	4.44721	4.15024	7.55505	7.19092	5.486	6.85227	4.40201	6.73265	4.31338	6.67947	2.76794	5.61291	6.11241	7.25836	0	6.55867	5.43697	6.50748	4.24505	5.59306	4.34894	5.06989	6.62461	6.15115	6.25495	5.66809	6.21095	3.72799	4.68555	5.247	1.47645	3.2035	3.01634	3.87312	3.55159	2.23745
SERPINB9	9.42652	7.4231	0	9.02393	7.39073	6.74425	0	4.78747	0	7.81495	7.50179	6.71891	7.19996	6.86177	7.54683	6.24116	5.56163	9.40173	7.73487	9.08965	8.20356	4.19443	3.47126	7.99457	7.1513	8.79174	6.37333	7.8553	6.79496	8.83559	6.51823	5.53318	5.6317	8.29475	6.55316	2.26162	6.41131	3.17137	6.75742	5.03261	7.14855	6.46856	1.6797	8.27176	7.56738	7.96792	5.56381	6.64317	8.90145
CHI3L2	2.68559	5.0823	6.07786	3.71894	4.07175	7.25031	6.50904	8.12875	4.46782	6.93606	4.35536	4.18293	4.28917	5.8454	5.42257	3.85698	5.67476	5.83049	3.42603	2.65545	5.02853	4.06478	0	0	4.64209	6.58568	0	6.36837	5.05236	5.8595	4.0696	4.39045	3.79882	5.05896	5.42916	6.56694	3.35936	4.63715	5.59726	5.73797	5.35101	5.32454	4.17443	4.2844	3.78854	2.90693	0	4.24727	3.47058
SAMHD1	6.97213	7.55639	7.51795	6.80383	6.48492	6.52872	6.10599	8.22675	7.43333	6.5845	5.47034	6.19364	6.54349	6.9873	5.9579	5.93676	6.38937	7.61036	5.13417	6.62246	6.09699	6.67933	4.18692	8.02708	8.22859	6.04629	5.81143	7.72223	5.83694	7.10132	6.1711	6.76162	6.39278	5.71379	6.28984	6.27706	5.44062	4.98864	5.66276	5.41781	5.88729	6.60668	5.67212	5.65871	4.61082	6.44261	6.25901	5.24871	6.35664
NCOA4	8.04382	7.19336	8.31539	6.36674	7.38211	6.52872	5.08203	7.75654	5.73109	3.20453	8.13172	7.87159	7.34631	7.83483	6.50215	5.494	8.77775	6.20018	2.55437	6.74158	7.31781	7.21063	6.33159	5.73612	6.25242	7.53861	5.67649	8.2624	6.37119	7.38056	7.39256	7.08587	7.76429	7.30563	7.42598	7.97804	6.97613	8.00363	8.23685	7.05202	5.81064	7.02584	6.46623	4.20399	4.59895	4.49626	6.29944	5.12544	5.32244
IFI16	7.69967	4.32445	5.40024	1.14846	0	6.13805	1.64826	4.72571	6.61751	5.93708	0.703127	5.3592	1.75631	7.69001	0	8.34721	7.75982	4.765	5.70538	3.77832	4.88313	4.52536	0	7.97567	2.11406	8.00103	2.58842	7.18855	6.23114	4.63084	3.96029	5.93515	5.83227	7.08823	6.51147	7.09108	5.33778	6.57796	5.00062	5.62656	7.5295	6.76559	5.20079	5.65682	5.24236	5.75978	3.77227	3.98891	5.09489
PSORS1C2	2.7764	1.02735	1.96104	2.21733	4.04289	3.33509	0.512896	2.98977	0	2.35311	1.52812	2.42192	2.84472	3.53262	0	3.32096	0	0	0	0	2.16248	4.31338	0	3.5598	1.58373	4.21437	0	0	2.54399	1.82214	1.397	5.36036	2.40757	2.97815	3.12047	3.13839	1.5569	2.58632	2.43397	1.2701	4.83612	3.49702	3.82296	1.69812	0	0	1.98842	0	4.42197
ABR	0	3.71294	2.0892	3.71894	3.31245	3.00456	1.83247	0	2.38562	3.73636	5.17671	5.18649	4.83737	4.65067	4.45582	4.37749	0	6.24876	4.66508	3.77832	6.11157	2.8667	5.92955	0	4.02802	5.25522	4.27695	5.38573	4.72445	5.57289	4.35517	4.564	3.05331	5.07377	4.48178	4.75074	5.1071	5.14551	4.41497	3.94991	3.34879	4.51865	3.88528	4.77659	6.23473	5.91619	6.41434	5.6869	4.27149
TET2	8.87892	7.12704	7.50365	7.5293	8.32184	4.40936	6.83456	5.56346	4.99947	5.42645	2.73385	6.12209	5.81192	5.55225	5.67999	0	6.08272	0	1.78117	4.78147	6.90159	7.68336	6.18628	4.49729	7.72835	0	5.3616	8.50047	5.90657	4.53546	5.94112	6.1161	2.91692	4.79862	4.52689	5.65154	5.98414	3.99507	5.46885	4.87628	5.55274	5.12362	5.98433	0.0922388	5.26508	0	5.17874	1.02713	0
GPR160	7.49762	7.74973	7.83831	5.13216	6.74512	6.72747	6.06977	4.78747	4.99947	5.54406	7.81912	6.63835	7.34209	8.1336	6.61743	8.59213	5.93913	2.91599	0	6.52618	6.29523	7.1718	5.12239	7.00955	7.41039	6.02356	2.11867	5.80972	5.35516	6.6539	6.56669	5.29782	5.8812	5.29636	5.05812	5.34848	3.981	3.43253	5.0787	5.22123	4.83612	3.4871	5.0735	6.0765	6.41486	5.68718	5.55776	5.71568	7.11628
CORO1C	7.01472	7.48572	7.97108	6.88033	6.93571	7.0579	6.67494	8.31327	4.27137	7.00947	7.28073	7.5786	7.39605	5.7775	6.55453	8.15577	7.13929	6.54954	6.82151	6.96613	6.93477	6.51531	6.0827	7.07319	5.92893	3.21179	5.47437	6.65794	7.16672	6.98339	7.10652	6.49196	7.49387	7.05254	7.42598	7.27442	6.80357	6.48543	7.22048	7.18661	6.67338	7.79842	7.32184	5.79876	6.62559	5.57541	7.22687	6.91542	5.53555
BIRC6	2.94248	5.0823	6.54269	5.08121	5.04284	6.11243	5.64659	5.93492	7.49094	5.13929	6.79318	6.79874	6.62917	5.64089	7.37545	7.22293	7.27706	5.68272	6.25831	7.5225	6.59414	5.76814	7.03658	0	5.15471	7.3041	4.14687	6.92345	5.79017	6.59598	5.10229	5.27802	5.35975	6.39456	5.52805	5.60135	5.33244	4.12492	5.76325	4.35254	6.09547	5.46931	5.319	6.66984	5.88959	6.28208	6.82766	5.39823	6.1511
WDR55	6.16259	4.92684	5.74967	3.9636	1.9988	4.09735	4.39677	4.72571	3.44094	5.24729	4.31041	4.9653	2.11426	3.49083	2.5914	3.85698	5.86159	2.59372	5.40701	5.12609	3.60002	6.31604	1.62174	6.1943	6.98686	4.63005	0	5.52009	4.31267	5.83167	4.86683	5.69498	4.66318	5.54691	5.70302	5.73732	5.39525	6.20408	5.07068	4.76297	5.23847	6.30172	6.00006	4.80413	5.55664	5.17633	3.89247	3.41787	5.7212
ARMT1	8.62008	8.99757	9.25624	8.70858	8.70365	9.8188	7.93022	8.87555	9.54055	9.15688	7.77843	7.13145	6.87114	8.2587	6.9065	9.345	7.9328	8.92636	7.20186	8.43928	8.4813	7.47587	8.76452	9.7666	9.13344	9.01271	8.40359	8.64719	7.76868	7.641	7.77708	7.46215	8.15905	7.4095	7.30868	8.70358	7.64172	8.18933	8.57343	7.36899	7.29641	6.53025	7.32027	5.80558	5.41483	5.9985	3.47136	5.55509	7.27798
POLD1	2.94248	5.94406	6.03871	5.13216	4.97319	6.40754	3.69527	6.4175	6.10036	5.24729	5.58803	6.09934	5.23367	3.79547	6.6539	5.91542	5.02068	2.59372	5.03041	2.98013	6.64013	6.10139	7.48437	4.44326	6.20112	6.73307	4.14687	6.36837	5.59446	5.83967	5.80724	5.95086	4.45113	3.99151	3.35405	4.70394	6.31171	6.30669	4.51886	4.29441	6.94844	4.83252	6.05041	5.5265	2.76733	5.85859	5.19442	5.76241	6.09058
ZMIZ1	5.43342	5.74432	4.5938	5.52421	3.95786	4.88336	5.02642	0	3.24052	4.98144	6.06486	5.45191	5.97354	5.63131	5.97722	0.92549	3.65048	3.71013	3.05505	5.43974	6.04476	6.33021	3.54648	2.11129	6.00568	5.17498	3.66679	3.72712	4.82532	4.76304	5.02598	4.62012	3.955	5.27516	4.34896	4.00984	5.08821	4.19981	4.12077	3.98095	3.72799	3.43301	4.06353	1.36992	5.59302	6.26555	5.56983	5.60722	3.12047
LAMA1	1.81054	6.02296	6.38306	6.23311	4.62944	4.73454	5.88411	0	4.86647	4.87323	5.24997	6.22025	4.97465	5.46861	6.20728	0	6.62347	0	5.40701	5.81056	5.36916	6.18177	8.63265	3.65795	4.34402	3.95082	7.12651	6.40357	5.89335	5.3722	6.19274	4.84537	4.95638	6.42182	6.80703	4.62659	6.59197	5.43264	6.6185	6.4077	5.4554	6.25035	6.67784	5.82755	1.26426	0.915628	0.26047	2.6299	6.09619
ACOT11	2.58868	4.29931	3.61023	4.5174	4.55646	0	0	0	0	0.542587	0.703127	3.99852	4.81317	1.40705	2.37546	4.75919	0	2.70933	5.23097	4.4726	1.45334	2.51613	3.17202	0	0	2.62425	3.4632	3.48571	4.48115	4.48529	4.43905	1.93167	1.32058	3.63996	3.89914	4.11494	0	0.192849	2.3569	3.47916	4.48791	2.46966	1.69525	2.73941	4.86992	4.77063	5.35648	5.95172	0.614292
OSBPL11	5.03407	2.26513	5.65964	5.63434	5.44138	5.87911	4.94878	5.66567	4.9345	4.91749	5.90773	3.94848	6.4602	5.17077	6.61743	5.20841	5.82938	0	3.96554	4.28921	4.79554	0	5.43105	0	5.61291	6.17564	2.58842	4.11466	5.24503	5.39412	4.88023	5.5784	5.0733	5.39007	3.26674	4.692	4.9694	3.57784	4.77236	4.12688	5.11641	4.96589	4.23684	4.03997	3.88948	4.62276	4.72928	2.2648	3.83493
BCAT1	9.4274	9.55727	8.75045	6.93873	7.70308	7.9669	7.61544	0	7.24522	6.01044	8.48522	7.94838	7.19996	7.92192	8.58449	8.46938	8.5545	9.31996	8.32308	8.29579	10.1246	10.3381	9.3879	6.51556	8.63116	7.92334	7.93684	9.33944	7.36883	8.2101	6.76209	6.73645	6.49513	7.9561	7.94243	6.99716	6.71812	7.42188	7.63242	6.83812	7.5295	6.2252	7.24422	7.42016	8.04867	7.17587	7.9676	7.52378	7.68015
CLIP1	5.73456	5.32583	6.666	7.07516	6.86398	6.82008	5.88411	4.52279	5.23352	4.48925	6.03754	5.9484	5.71073	6.30326	5.67999	5.6048	5.86159	6.21003	6.43124	6.60685	6.26946	4.42326	7.44805	6.66467	5.25873	2.84775	7.21032	7.03988	5.77103	6.01257	5.34387	5.43824	5.49166	5.83176	5.33084	6.30738	5.52729	5.51617	5.438	5.51008	5.11641	5.67045	6.05229	5.76412	4.07236	3.11803	5.29963	5.36228	4.69755
RHOC	6.98171	6.36942	6.07012	6.52761	7.19699	6.09509	7.18285	7.7719	7.67124	7.32916	6.53438	6.71891	6.62917	5.90229	6.6539	7.01797	6.77495	4.89279	5.95248	2.52867	7.8419	8.09388	7.00359	4.86921	5.94461	5.56957	6.48523	6.7151	7.32028	5.90219	6.91476	7.65295	7.29841	7.38497	6.88639	8.14391	7.74178	7.99071	7.78914	8.10164	7.84987	8.23841	7.73869	6.02624	6.86503	3.68016	5.82779	5.5866	5.53555
PGM2	7.86914	7.18994	8.15806	6.34531	7.02201	7.42353	5.79817	6.74775	5.94411	7.33325	5.64346	6.00458	6.80517	4.94181	4.96166	6.70629	5.77965	7.01042	5.56389	5.29142	6.26294	5.92582	7.67661	7.52076	5.40192	6.97737	0	6.77008	6.40573	6.51828	6.43896	6.43051	5.8697	6.46178	6.58468	7.02915	6.3676	6.22216	5.9255	5.84646	6.15868	6.34264	6.1838	4.79043	5.46803	5.44449	6.41434	6.78571	5.0723
FAM96B	5.96439	5.93592	4.9551	5.97855	7.52197	6.18797	6.36702	5.98849	7.05966	6.67753	6.18181	6.82325	6.69026	5.57243	6.52858	6.47791	5.79642	5.89296	2.55437	6.74158	6.33306	6.37193	5.35985	6.84218	5.6324	7.22661	7.54328	6.43793	6.02441	7.04529	6.17654	6.0329	6.29642	6.03464	6.59612	5.94274	6.21638	5.7178	5.99285	6.40542	6.79773	7.08239	6.00318	6.17602	7.60942	7.23366	6.91304	5.27473	6.01562
MYBL2	7.77042	7.00017	6.93692	7.18781	7.11273	6.4694	6.15867	5.85063	5.56932	6.18355	6.76846	7.03285	6.76787	6.77739	6.52858	6.99781	6.3671	6.13963	5.48758	6.46691	7.02996	7.20294	5.09759	7.78791	5.49005	7.21662	7.82431	7.66536	7.73141	7.82873	7.70267	7.59612	6.90879	7.16862	6.30087	6.43346	7.63197	7.22631	6.8305	6.64521	8.26334	8.1076	7.93025	7.06079	7.0789	7.71756	7.96074	7.1619	6.72928
ABCB8	4.07745	4.8071	4.16984	4.26691	2.33659	4.56858	4.2748	5.24914	4.9345	4.70664	5.04568	5.37823	3.25731	4.53207	3.84848	0	1.54905	3.33138	4.91861	4.63529	5.7601	2.8667	3.54648	2.36484	5.30806	6.9655	3.4632	2.83214	5.1556	4.88414	5.46442	5.35564	4.42622	5.20064	4.71555	4.27291	5.03661	6.06153	4.88644	5.01772	6.83691	4.44369	5.0927	4.09674	5.79387	5.96478	4.17126	3.63431	3.60252
SLC12A3	4.24581	5.18195	0	4.35533	4.86195	4.35212	3.5969	2.49288	3.00769	5.24729	4.06184	2.91424	4.39081	0	5.99628	0	0	0	0	0	6.02948	5.02102	0	0	3.83959	0	4.00389	3.93386	5.69182	5.62942	6.22723	4.53092	4.5639	5.45184	4.02541	3.28338	6.5092	5.95247	5.91658	5.29966	3.34879	5.66313	5.85147	0	0	0	0	0	0
TTLL4	3.75902	5.44523	3.22012	2.82454	4.83696	5.5633	5.06373	4.90358	3.77368	3.78495	4.83962	4.16113	3.68837	4.44721	0.877981	6.91422	1.83525	6.46981	5.70538	4.4726	3.2241	2.8667	5.11004	4.38713	5.67062	0	4.70443	4.41983	5.6969	5.43697	5.70929	4.5558	3.38599	5.0187	3.77807	4.85437	4.9831	4.64542	4.16665	4.19201	5.11641	6.26009	5.1816	3.80121	5.78866	6.55114	5.3909	4.27332	6.22973
ALDH2	6.71522	0	5.12919	3.84645	2.64891	5.55063	3.5969	4.72571	5.28655	1.90284	5.76507	5.36875	6.40459	6.92981	4.75338	4.8962	7.59712	5.62499	5.70538	2.87981	5.79666	3.92232	5.74228	6.9623	7.23658	7.12349	5.81143	5.38573	5.78302	5.69268	6.06069	5.76777	4.7052	6.51521	5.40334	7.7422	6.71401	6.85871	6.70914	6.79335	6.75746	5.33287	6.36691	4.15136	5.24997	6.4908	4.53364	5.15376	7.58165
SIAE	0.503814	2.45922	1.66452	2.21733	3.49395	4.56858	0	0	0	0.542587	0	1.89696	4.54574	5.7775	5.21045	3.85698	3.97892	0	0	1.37302	0	5.3619	5.35985	7.18442	6.52696	5.5054	5.17396	0	3.3387	3.30395	3.74283	3.83497	3.73939	2.22318	4.89035	4.69997	3.77601	3.51606	3.71006	4.6897	3.34879	3.47711	4.34426	0	0	0.373468	1.25404	0.428665	0
CCND3	4.39657	5.24913	5.47254	2.55265	0	4.54324	3.95559	4.28658	4.86647	0	6.81749	6.17744	5.17789	6.01714	5.63205	6.35649	0	3.00919	6.00817	0	4.72142	3.58669	5.4989	6.0207	6.00568	5.09001	5.97371	3.48571	6.66619	5.86736	5.70176	6.42826	5.18517	5.47434	4.77716	5.86334	7.20664	5.66592	5.48403	5.65186	5.64393	6.33805	6.01755	6.55398	5.73541	5.86592	5.66854	4.90992	5.45055
SUCLG1	5.41939	4.13851	4.73764	5.66925	6.4876	6.72183	5.50458	6.23005	6.18659	6.46283	5.89256	6.64229	6.27766	6.07485	6.22355	6.62975	5.87744	7.23443	0	4.36538	5.58308	4.31338	7.03004	3.74985	6.32611	5.92887	6.70916	6.09454	5.98964	5.74904	6.57495	5.80975	6.11932	5.89428	5.71806	6.16922	6.03433	5.98541	6.20377	6.73445	5.81064	6.4559	4.8046	6.02477	6.75161	6.27108	5.56983	3.46384	5.70661
RBM3	7.86656	7.69537	7.15397	7.81306	8.17693	7.11062	7.58368	7.75654	6.698	7.58728	8.61336	8.61045	8.40194	9.02522	8.40001	7.76645	6.91202	5.62499	2.55437	7.04353	7.94727	7.20294	7.3306	0	6.97163	7.71212	6.08446	7.97713	7.07312	7.40909	7.21756	7.15399	7.16926	7.68018	7.78673	8.02123	6.35712	7.51732	8.04955	8.27634	6.62943	7.69843	7.0448	6.55297	7.11687	7.30817	7.70298	6.59751	6.85698
APOC1	6.29135	5.39865	6.16042	6.68943	7.62087	6.50922	6.77394	6.6679	6.55405	6.60494	7.08774	7.57448	7.19529	7.11657	7.19749	7.69311	7.99222	6.51023	5.23097	7.53492	7.44703	8.3167	8.72661	6.73382	7.0316	7.6242	8.19725	6.40357	8.39213	8.1405	8.23243	7.69555	8.49885	7.938	8.03811	9.14684	8.87413	8.87463	7.73876	8.12475	8.36064	7.75395	7.58212	6.92785	7.07462	7.46839	6.7369	7.37535	7.50151
S100A16	7.32786	6.69269	6.6453	7.87419	7.70768	8.04798	8.34441	8.31851	7.6308	8.05924	7.79076	7.34474	6.65664	5.85366	7.3311	6.01909	7.62085	4.00984	0	2.98013	7.44991	7.65549	2.52319	6.74503	5.77955	5.21565	6.7767	8.18359	7.67202	7.2409	8.08111	8.55688	8.18805	8.1149	6.67762	8.6649	8.05224	8.67	8.45246	8.88161	8.31974	8.94236	8.46319	5.37866	4.78862	0.669867	5.77664	6.12622	6.23482
PLLP	3.96611	2.70873	0.445387	0	4.77105	3.33509	0	3.89598	3.9151	2.06904	4.63605	3.46987	1.53738	0	5.2743	0.92549	0	0	5.40701	4.80901	3.51482	0	0.374935	0	2.50098	0	4.14687	3.72712	4.42102	1.82214	1.99812	3.63156	0.129091	3.65317	0.149485	4.66782	3.03056	5.10711	2.7475	3.24348	2.83295	0.985528	2.09741	2.58923	0.486027	3.74518	0	0.428665	2.31645
EXPH5	0	5.05252	3.04152	0	3.62951	5.27076	5.79817	0	0	4.73165	0	0.347584	0	5.04647	2.94531	0	2.89158	5.21967	3.42603	3.16199	1.03072	0	0	0	0	0	0	5.0724	2.52125	4.0052	3.81437	0	2.35575	2.67562	3.7195	3.97084	3.69511	0	3.07075	2.36964	2.02242	2.32864	3.07788	0	1.13865	0	5.32833	0	3.86151
SLC47A1	5.30203	2.63026	6.09323	4.59209	0	3.69871	0	4.44827	5.06164	5.42645	5.31968	6.02283	4.68564	4.9876	5.83625	0	3.12185	0	3.05505	4.80901	4.79554	2.51613	2.36595	4.90962	1.58373	0	4.60884	5.31355	2.42657	3.25689	5.05581	4.3812	0.357059	1.95105	0	2.34532	4.07352	0	4.26133	1.71622	4.02797	0.141644	5.45533	4.0743	4.72449	4.78616	0.481028	5.45623	1.21848
PQLC3	4.55886	6.20318	5.41255	5.48556	6.43212	6.82008	6.2424	5.56346	5.56932	8.05677	5.95231	6.48883	5.6019	4.15783	5.53111	5.7565	5.69278	7.56503	7.20186	7.04931	7.83092	6.61131	6.907	6.0207	7.79907	7.82159	5.85374	6.7151	6.74187	6.88428	6.63547	6.42602	6.85264	6.18089	6.31479	5.4465	6.1572	5.93571	4.75744	5.9505	6.83691	5.53658	6.44139	5.2693	4.82984	5.50206	3.8535	5.22221	5.63136
CEACAM1	2.11891	6.09046	5.82524	0	0	4.61798	0	5.6324	5.3377	0	6.15663	3.19737	0	3.72513	1.41986	3.76454	6.22573	0	0	2.06359	5.98266	0.83733	6.39909	0	7.03892	0	0	0	4.5103	0	4.18206	3.73685	3.4978	5.10775	3.2083	5.40322	5.86716	4.26565	3.08675	4.2183	4.83612	4.29051	4.67831	0	3.10619	5.00107	5.79732	3.92462	0.844956
CRIP1	4.53305	3.71294	3.56686	6.20958	6.84739	5.83801	4.663	3.18598	4.9345	5.63965	6.11801	5.31052	5.87174	6.01714	6.64184	5.27694	5.15674	6.06562	6.34736	6.42302	7.42385	7.5074	5.27393	6.73382	6.18801	7.09106	3.66679	6.77008	6.07601	7.47098	6.89509	6.04173	6.95524	7.17206	7.3604	6.9165	6.82273	6.32739	7.17724	7.30725	6.48891	6.67163	6.62632	6.7204	7.51147	7.46357	7.24768	5.43331	6.19879
MVP	5.19087	4.8071	0	4.79541	0	1.79889	4.50922	0	3.44094	2.79401	0	3.89664	0	4.3336	0	0	0	0	5.32167	3.39791	5.73207	4.13106	5.89399	0	0	2.0354	0	4.7827	0.44856	2.48455	4.43905	0	0	3.62663	2.56384	3.61384	0	0	3.42553	2.96163	4.27619	3.20185	3.45641	5.77634	5.97016	2.59045	2.05863	4.05045	4.68271
ARPC1B	7.11382	5.70657	5.14403	3.84645	5.24003	5.27076	5.96521	3.35868	5.69232	5.59945	3.88915	2.42192	6.53611	5.62166	5.14363	6.40323	6.74935	6.56498	6.16339	4.86256	6.83725	4.79437	5.09759	5.90554	3.77088	6.38629	2.58842	7.06208	6.61209	5.81957	6.44348	5.6648	6.92444	6.52602	6.30386	6.81188	6.63814	5.89988	6.37966	7.06367	6.62943	7.12753	7.00521	7.9317	6.69696	7.36099	7.27743	5.55509	6.60891
GPD2	6.87273	6.45728	6.23852	6.95297	6.03917	5.81701	5.91506	6.45604	7.14828	6.20157	7.77843	4.54468	7.1282	5.56237	5.91848	5.09909	3.79095	2.81636	2.55437	6.76286	6.71843	7.19522	5.85753	3.83624	4.08573	7.21662	5.72289	6.9475	5.92833	5.94736	6.14636	6.23384	5.05717	5.66898	5.51433	5.76037	5.58681	5.92387	6.05516	5.42685	5.64393	5.61687	6.57447	2.52448	0.486027	4.5699	3.02206	1.91376	3.57065
NDUFV1	7.71983	7.06872	7.14294	6.50845	7.54745	7.36325	6.84531	7.07939	7.11934	7.45462	7.45609	7.73437	7.58303	8.14037	7.50752	7.63555	7.50833	5.4532	5.83421	6.91001	7.29243	7.39725	7.42332	8.26759	6.89299	7.01243	4.87848	6.9475	7.91809	7.98492	7.74997	7.85189	8.5317	7.34279	7.58003	8.59769	8.32785	8.14519	8.56239	9.00944	8.93062	8.82789	8.34314	7.36864	6.71907	7.21943	7.22687	4.22075	6.97125
PROM1	6.33682	7.27299	7.22196	5.7692	3.88928	6.84103	7.33937	0	7.75828	6.2629	6.65616	6.16654	6.4207	6.21619	6.58002	6.90342	7.84286	5.68272	6.54856	7.35511	7.42968	6.87575	7.69738	4.2043	4.7883	4.95236	5.89485	6.53636	6.32108	6.24137	6.10986	6.59157	6.86891	6.76986	5.98251	6.78591	6.63164	6.61527	7.31519	5.18702	6.94844	5.93352	6.13583	5.70692	6.51935	5.19971	6.0204	4.19372	5.87916
PINK1	3.28941	2.15734	5.29785	6.08582	3.15957	5.47222	4.58816	3.77923	4.6407	5.51554	4.67204	4.38455	4.7635	3.21096	5.17743	6.09697	0	5.85581	5.03041	3.72148	3.8639	6.88538	4.11461	5.43762	4.68005	3.95082	6.48523	5.23756	4.68408	4.72031	5.09656	4.46239	5.42721	4.23935	3.96618	4.60553	5.12574	4.69804	4.6047	4.16523	5.35101	5.38188	4.9526	6.62132	5.13954	6.54659	0	6.78571	4.3106
FMR1NB	5.20728	3.89177	3.42832	3.05323	6.42468	1.61649	3.37741	0	0	3.13124	2.73385	6.18286	4.90765	0	5.83625	4.49722	0	0	0	5.08162	0.430482	3.58669	0	0	4.92105	3.36431	4.27695	4.41983	2.97043	0	3.08526	0	0	3.47123	3.78951	4.56246	4.70594	0	4.09727	5.13	0	3.56462	2.68892	2.72508	0	4.5699	0	2.36509	1.21848
SLK	6.74925	4.99105	5.95707	2.82454	5.34027	5.47222	5.44927	6.27386	5.3377	4.36688	5.9376	6.52342	4.60334	5.85366	6.9065	0	4.77217	0	5.83421	4.69555	5.5079	6.71218	6.57556	0.871996	4.71705	4.80019	0	4.11466	4.73436	4.7546	4.56054	4.9429	3.20745	4.99296	4.41321	5.31254	4.53983	3.80149	5.61115	3.53042	5.11641	4.26944	4.29155	3.58013	5.56887	6.38767	5.61713	7.84793	6.1511
ARFGEF1	6.49893	6.97658	7.44197	7.80523	6.70884	6.85655	7.03101	6.95033	7.79535	6.75275	6.19423	5.9484	6.57981	6.70156	6.03366	3.85698	1.54905	5.54943	5.95248	6.11635	5.04382	5.61445	7.10037	6.54151	7.64922	6.3132	6.5119	6.62849	6.33581	7.32887	5.48649	6.07367	5.73166	5.23179	5.12283	4.92409	4.71418	4.00795	5.92104	4.43556	5.96007	6.0169	6.06768	5.785	6.75964	5.84382	3.49687	6.28187	5.38792
SPIC	5.92524	5.37478	7.01161	4.66309	6.20462	6.06869	5.0452	4.95831	4.86647	3.52374	4.31041	5.24983	5.33915	5.55225	3.57185	5.84944	5.72816	5.05458	0	5.45725	5.63447	6.42573	5.57273	2.36484	6.07856	0	2.94221	4.7827	4.22395	3.82332	3.43312	2.97018	2.57556	2.7265	2.75095	5.33319	4.26506	4.48422	2.55392	3.29379	3.34879	3.0027	3.92372	0	2.20328	3.9794	0	0	0
WARS	8.73492	8.96096	8.16171	8.69594	8.77539	8.3258	8.26855	8.28679	8.077	8.32467	7.68466	8.21495	8.18565	7.46839	7.5788	7.58914	7.17818	8.10322	4.17468	8.83888	7.9268	8.44275	8.91668	9.29796	8.37754	8.95681	5.97371	8.10023	7.79911	8.68428	8.35985	7.9053	8.58437	8.53935	8.93016	8.14318	7.14858	7.35098	7.32787	7.30419	8.62965	8.67743	8.45402	7.10781	8.12518	6.98381	7.86848	5.96776	7.27551
MOB3B	6.35166	6.14086	6.78433	5.0284	5.65981	5.43136	6.16726	0	6.03987	5.91542	4.4824	5.68367	4.81317	5.82872	4.70786	0	4.77217	6.6251	4.17468	5.38589	1.62578	3.84545	6.77248	3.21753	6.59809	5.09001	2.58842	4.41983	5.43942	5.09285	5.81772	5.69124	5.24693	5.8775	6.27161	5.6056	6.58075	6.28304	5.47798	5.92997	5.4554	6.8509	6.51276	4.45479	0	4.47725	3.392	6.09735	4.62181
CEACAM6	5.14047	5.11148	2.3157	3.57906	0	4.71197	0	0	1.93248	4.04647	0	4.34642	4.51606	0	5.55702	3.32096	5.92395	1.59197	0	2.23582	4.58178	3.84545	0	0	4.88899	2.35966	3.2261	4.11466	4.71946	4.01937	2.34591	2.36609	3.62365	4.67456	2.91656	5.17347	2.24337	4.59508	2.88194	3.41695	6.58409	4.71276	5.83578	3.55603	4.61082	0	3.79301	3.85734	0
IGSF3	4.9192	3.04752	5.95707	2.55265	2.64891	0.499022	0	0	5.76885	4.16137	5.7142	3.06274	4.14146	3.61273	3.22928	0	4.24628	4.17984	6.16339	4.50664	6.07484	2.05206	7.00359	4.38713	3.54264	0	0	2.34508	3.31246	4.04731	3.84202	3.01871	2.6846	2.84635	3.72546	4.73531	4.55824	4.63715	3.23768	1.65595	2.83295	2.96031	3.65825	4.98945	3.2035	5.37429	5.47032	1.7748	4.25152
USP28	7.186	7.1306	6.46803	4.59209	6.33232	6.8514	7.08645	8.23231	7.67124	7.7056	6.06486	7.43608	7.63228	7.90611	6.37686	5.55046	7.15237	7.67933	6.72511	6.37776	6.50859	7.34934	6.79193	6.55431	8.80014	7.60136	6.5119	6.62849	6.25027	6.97614	6.73654	7.01138	6.30669	4.97203	3.53479	7.23655	6.46841	6.8755	6.15718	5.34092	6.94844	7.29373	6.89763	6.53665	6.01999	6.80094	7.27189	5.82538	7.2556
NNT	0	0	3.27505	2.82454	3.59016	6.99386	2.96912	0	7.62051	4.65529	4.06184	5.41554	4.45479	3.89494	5.77134	4.1769	2.76102	5.41964	5.13417	7.75974	5.40512	5.96268	5.30676	5.16463	4.98311	6.35021	0	1.60428	5.56142	5.15193	4.82587	2.97018	0	5.68835	5.56178	5.25959	3.6443	3.84521	4.22565	2.35075	5.35101	4.21838	3.19458	2.43924	3.92796	4.75493	4.20261	5.77157	5.79891
CTSL	6.05787	7.38477	6.36418	7.07516	7.74212	6.64647	7.60914	7.16331	6.21422	6.75885	5.22596	6.18826	7.17169	4.82895	7.35344	6.15274	5.56163	2.91599	5.56389	4.9142	7.44127	5.80921	6.45872	5.96427	5.44666	5.13312	8.4663	5.86127	6.83006	6.36581	8.01051	7.31203	7.75557	7.6566	7.73185	7.95658	7.38486	6.88251	7.89798	8.45113	7.29641	7.67313	7.76701	5.9264	6.58704	7.33482	7.57708	6.03782	6.43838
ST6GALNAC1	2.94248	3.46423	4.88619	5.31965	4.31237	3.78774	4.24263	5.41484	4.6407	2.79401	2.864	2.26723	3.39415	1.86517	2.5914	0.92549	0	5.96453	0	4.07906	4.94957	0	3.35053	5.90554	1.87313	4.85272	5.17396	2.83214	2.32523	2.56404	3.52128	3.83497	3.78908	3.93855	4.18978	4.99707	4.48313	3.92209	4.03266	3.73365	0	4.11696	2.92476	0	0	0.373468	0.26047	0	0
PPP2R5A	5.88499	6.17582	6.11598	6.18567	6.55556	4.71197	4.71082	0	4.55685	1.24473	3.19604	5.78694	6.17692	5.4249	6.61743	3.03468	5.35082	5.11872	6.58564	5.25183	5.85848	3.27115	4.74524	4.94893	5.59314	5.9042	6.11956	6.65794	3.97906	4.36838	5.15836	3.44882	3.46148	4.25676	2.56384	3.16166	4.37302	3.69399	5.14515	5.23159	0	4.6129	4.41403	3.56411	4.43496	4.00617	5.77664	3.32131	3.98756
CHST12	5.17426	2.92138	1.29085	5.36295	4.61644	4.77865	3.87393	2.16084	6.34496	4.04647	4.80763	5.72141	4.06152	5.7512	5.2743	4.75919	4.0365	2.1781	4.17468	4.07906	5.36916	4.91214	6.43912	5.40972	5.86444	0	5.41909	4.98215	5.31608	5.28691	5.21233	6.13549	3.53322	3.86098	3.90966	4.87212	6.03104	5.79043	3.25194	4.48837	6.15868	6.17201	5.45247	5.73222	3.40789	4.3154	6.11405	3.89137	5.67698
ATP2B1	6.99122	6.07573	6.50297	7.60339	4.64552	4.88336	5.77586	0	5.97674	5.47169	6.81749	7.0208	6.38829	7.00596	7.18923	6.73093	5.56163	6.07643	7.71827	6.20194	6.85902	6.9873	6.90343	7.03717	7.48735	7.4646	7.10915	7.34158	6.68165	6.31789	6.88516	6.03585	6.41985	6.56323	6.30287	5.64536	6.22505	6.45987	6.70785	6.77929	6.62943	5.7051	6.85825	5.89473	5.68575	6.06368	5.43116	7.52378	6.19357
LPIN2	4.60914	5.93592	4.67774	6.90982	2.01869	2.84776	4.73415	4.10446	1.26817	4.65529	4.00654	5.36875	5.07985	5.00254	2.94531	3.94385	0	5.51806	0	5.96544	3.27681	5.92582	2.91249	5.40972	6.31409	7.14471	4.00389	6.43793	5.96879	5.75329	5.18559	4.7694	4.59217	4.81046	5.25037	5.08188	4.27622	2.70182	6.29095	4.29935	4.02797	3.95366	4.64368	4.71264	2.07199	4.53355	4.17126	5.3378	4.12557
ADTRP	0	4.44397	3.65234	1.7797	0	3.44865	4.90833	2.16084	3.00769	2.35311	4.06184	1.66877	3.83983	3.15855	3.67007	0	4.29428	0	0	0	0	0	4.38435	0	1.22134	2.84775	2.94221	4.41983	1.75292	2.67562	0.184125	0	2.40757	1.99321	3.49343	3.71171	2.28819	3.41329	4.15152	5.05613	2.83295	1.75391	2.64957	0	1.48678	2.90693	0	0	0.844956
PTGR1	5.97402	5.23594	5.43684	5.13216	7.52806	6.97502	5.74174	7.3073	6.26795	7.11778	5.40769	7.4109	6.97298	6.25415	6.87596	5.02133	6.42215	7.18535	4.51939	5.85086	7.04902	6.80646	7.59702	2.11129	6.43003	6.98915	7.01907	6.74285	6.84844	6.89968	6.83271	6.94387	6.77708	5.3742	5.47237	5.70599	6.52567	7.26974	6.23999	6.21357	6.27736	6.09627	5.99575	5.32264	6.80169	3.9794	6.45395	6.3136	6.52408
NNT-AS1	1.41783	0	2.51142	4.9166	2.74758	5.64897	4.71082	2.98977	5.84153	4.23318	2.864	3.19737	0	2.49196	2.12142	5.06073	0	0	2.55437	3.66231	3.51482	3.99531	0	6.44857	3.05727	1.0237	0	0	4.12189	3.63369	3.13081	1.98149	0.553873	3.791	4.76272	4.92409	3.57365	3.35398	2.03281	3.62779	2.02242	0.868129	2.07382	0	0.678859	1.12555	1.98842	0.428665	3.39979
KTI12	6.60804	6.41694	6.04663	3.84645	6.18934	4.32263	4.9287	6.49359	5.48108	5.62637	5.53039	5.24983	5.43744	6.3272	4.50988	6.30819	6.50608	6.42823	3.05505	4.69555	4.74031	5.51867	5.59061	2.58043	4.19466	4.74567	0	6.65794	5.90437	5.39954	5.1306	5.48217	5.4366	6.19451	7.04984	6.27038	5.85604	5.672	6.74109	6.79771	5.35101	6.41942	6.07438	4.63043	6.75429	5.02744	5.73437	5.0217	6.93415
SIL1	4.53305	5.31332	5.40024	4.73077	0	4.29252	4.77971	5.37517	5.06164	4.89553	3.09362	4.18293	3.74064	0	5.33545	0.92549	0	5.29563	4.79741	4.7534	5.73207	5.63743	0	0	5.25873	0	0	3.48571	4.34539	4.43332	2.56086	4.87203	4.22429	4.12075	4.71854	3.04133	3.981	3.23849	5.09856	4.67459	3.72799	4.38257	4.07546	2.65119	0.84893	3.11803	2.8347	5.96776	1.51492
ATG5	7.77042	7.32686	7.37124	7.38973	7.5062	7.66298	8.11928	7.27532	8.31892	7.1413	7.35456	6.59021	7.74534	7.73097	7.13866	7.3635	2.07396	6.53395	5.13417	5.23162	7.16191	0	5.08503	7.02802	6.31409	4.56856	6.22003	7.10548	6.97197	6.7183	6.1981	6.8003	6.93882	6.9263	7.24469	7.55602	5.5132	5.18007	6.94024	7.11774	6.79773	6.41419	6.23322	6.92315	7.35435	7.06564	7.9846	5.20878	6.3613
OXA1L	6.59563	5.31332	6.2659	5.92177	6.71723	5.87911	5.55785	6.35768	3.44094	6.08996	6.45398	6.16106	4.95266	6.70156	5.87795	5.7803	6.63283	5.6685	4.3573	6.69806	6.76529	5.98077	5.95047	5.92538	7.41602	8.01837	6.11956	6.36837	6.09153	5.98033	6.30628	6.10491	6.07994	6.19451	6.39371	6.6454	6.38576	6.64958	6.83288	7.1604	4.98306	6.09409	6.77201	5.22415	4.51297	6.64783	5.47674	6.36295	5.72844
UBR3	5.47468	5.39865	6.619	6.13661	4.08596	4.51744	3.8313	0	4.86647	5.33149	4.52237	0	2.84472	3.65118	1.81287	6.18876	3.72242	2.46803	5.77123	5.25183	5.57257	4.19443	3.93031	0	0.736229	1.61648	1.41763	3.19562	3.51012	0.841987	3.15306	2.89418	3.66682	3.45623	3.43638	4.10897	3.15676	2.1481	4.08139	2.81773	2.02242	4.6129	4.00548	1.0401	0	0	0	2.92101	3.91326
PRELID3B	5.31723	7.33616	7.28688	6.36674	6.73162	7.27747	7.52135	4.00398	7.858	6.57762	6.77675	6.49756	7.18589	5.70626	5.93833	5.65716	6.2133	6.59535	5.83421	5.62158	5.07392	0	0	6.40683	6.23977	7.00084	5.03377	7.30482	5.87554	6.22311	6.09844	5.73547	6.49063	6.08668	6.52948	6.53052	5.90721	6.19988	6.78097	6.38583	4.27619	5.50825	5.35676	5.79189	5.37361	5.69543	5.82276	4.61631	5.94901
AHCYL1	4.93899	3.63471	4.4815	3.71894	4.83696	4.29252	4.56232	0	5.17847	5.50107	3.09362	5.28049	5.01766	6.64553	4.15024	3.18491	6.69674	6.50224	7.24885	5.81056	3.96372	5.54322	6.62845	1.41164	2.32045	5.9042	0	3.93386	4.68919	4.82082	4.02204	4.58832	4.21704	4.73793	4.03985	4.04156	3.49936	4.04592	4.9879	4.76654	4.67249	4.57282	4.34918	4.61107	4.44826	3.21303	4.58212	6.61289	5.91768
MKNK1	4.42491	2.63026	3.73304	3.42415	2.543	1.9608	3.18766	4.28658	5.65247	5.24729	0	5.28049	4.51606	0	1.41986	0	0	5.99902	0	4.03309	1.25745	2.30267	2.79403	4.49729	4.68005	0	1.41763	2.83214	4.17382	2.67562	4.30638	3.44882	5.25402	3.93855	5.21688	4.45351	4.48313	4.06454	3.66814	4.30426	5.4554	4.52513	4.30933	1.40631	3.70238	3.95212	2.79412	5.39823	5.09489
SPTSSA	6.58938	4.57543	4.92106	7.63905	7.11158	4.82145	6.2666	6.80859	5.84153	5.13929	4.98975	4.64234	6.42869	4.89451	6.03366	4.80632	4.90177	7.03832	4.17468	7.45873	5.24239	4.13106	6.39401	7.26449	5.89704	6.9046	5.62855	6.50429	5.33901	4.82889	5.51683	4.70413	5.82514	5.54691	4.85269	4.99707	3.0567	3.58645	4.9046	5.4087	5.35101	4.27905	4.27225	4.78698	6.26134	6.39275	6.45721	4.94275	5.36951
F2RL1	6.852	7.44904	7.91598	6.92435	6.26417	6.89212	6.53584	5.29238	7.51336	6.72811	4.87092	7.31049	5.15881	4.74256	6.66585	5.84944	6.25028	0	6.43124	4.86256	8.40047	7.75867	7.58814	7.12559	7.64443	3.04122	5.97371	6.25731	6.80205	6.54791	7.18554	7.31081	6.58368	6.16945	6.19736	7.91266	7.25683	6.71586	7.44886	6.71704	7.64438	6.56681	5.64936	5.47389	5.76228	4.81673	3.8535	6.04539	6.73288
NDUFAB1	8.14101	7.96085	8.08308	8.10848	8.91428	8.40356	8.15429	8.50928	8.61684	8.81759	8.63859	8.80665	8.87362	8.19832	8.22524	8.49478	8.96735	8.61965	7.57811	8.24629	8.70932	8.74479	7.84621	8.39758	8.57685	9.17879	8.51984	8.58722	8.60976	9.09426	8.79029	8.19782	8.49661	8.68793	8.60222	8.91096	8.51447	8.56114	8.67482	8.85965	8.34714	8.04615	8.27617	8.51691	8.25002	8.97185	8.86477	8.85238	8.23698
SNX24	4.42491	3.98931	5.99028	5.22895	4.92393	5.30132	4.03288	6.4175	5.52587	5.70424	5.34219	3.92279	3.68837	3.21096	6.62969	0.92549	4.96245	0.58847	4.17468	2.06359	3.82903	3.14851	4.93914	4.90962	3.36757	3.50224	4.14687	3.93386	4.1067	4.72896	3.88253	5.6648	4.4136	4.53169	4.38333	3.95094	4.0346	4.64129	3.69969	4.96591	4.02797	3.4871	3.27436	4.15671	3.61074	1.12555	4.3776	1.62102	4.29118
SEPT11	7.5436	6.97658	7.77778	6.75591	6.87834	7.17392	6.64448	5.15856	7.04435	5.98986	6.87265	7.72882	7.28162	7.35941	7.99353	6.71867	8.51706	7.46577	5.32167	6.42302	7.46985	7.63279	7.30104	6.88334	7.14453	7.65411	7.00035	7.03988	6.78306	6.72263	6.71986	7.05712	6.52183	5.78152	5.6444	6.49316	7.4343	7.39025	5.50799	5.39724	5.81064	6.30313	6.6422	5.90112	5.59302	6.45238	6.22506	7.00364	6.69643
SLC37A4	4.14717	5.47921	4.4815	6.30147	5.31636	4.82145	4.36723	0	3.9151	4.36688	5.99555	5.42472	5.99521	6.00234	4.45582	0	6.16248	5.15995	3.42603	4.53989	5.38125	3.38417	5.25163	5.78038	5.46852	4.21437	5.10556	3.19562	5.97299	6.04756	6.35748	5.21694	4.7052	4.81635	4.56731	4.6224	7.02659	7.13457	5.16412	5.28729	5.55274	5.49841	5.79172	5.32264	3.56264	5.12839	2.18955	6.37502	3.83493
PABPC1	9.63123	8.85712	9.12408	9.45505	9.21744	8.56969	9.04737	8.18146	8.14319	8.75341	8.84774	9.46973	9.50838	9.16131	9.21878	8.72991	9.03777	8.81299	7.96336	8.86207	9.50159	10.0455	9.12274	8.96083	9.29355	9.28295	10.3932	9.11363	8.62283	8.05538	8.58264	8.42636	8.25368	8.51649	8.00078	8.12479	8.47261	8.25564	8.7159	8.34834	8.17437	9.12278	9.03458	8.07776	8.4292	8.51529	9.01248	9.31889	9.00196
TOMM22	7.1225	7.1306	6.91547	6.83492	8.15125	6.13805	6.63831	6.70037	6.46484	7.30853	7.78256	7.46306	7.78009	6.61182	7.67656	7.655	7.41914	7.8465	6.47142	6.91635	7.20334	7.71612	6.93527	8.36162	7.74188	6.85396	6.28332	7.46334	6.89891	7.52784	7.493	7.25873	7.39945	7.30144	7.27806	7.69562	7.07216	7.66594	7.2367	7.80819	7.35156	7.11899	7.19056	6.39669	6.56279	6.87544	5.98929	5.44482	6.28479
LGALS1	0	0	1.29085	1.7797	0	0	0	0	0	0.935961	0	3.97371	3.68837	2.31169	4.45582	0	3.57476	4.91704	4.17468	4.7534	3.7933	3.84545	2.09241	5.06081	5.94461	6.36837	0	1.60428	3.81119	5.64778	3.10821	0.954809	5.29587	4.56701	4.31771	5.32548	4.76263	4.33374	5.73561	5.36466	4.83612	3.33686	4.59996	5.79189	6.57799	5.98511	6.17458	5.56567	5.19235
ETHE1	0	5.2092	4.25429	5.66925	6.43952	4.96198	4.45409	4.10446	4.04388	3.52374	3.62112	5.29057	4.65873	4.76026	4.45582	0	3.12185	0	0	2.23582	5.70347	3.58669	0.374935	4.2043	5.18143	5.87909	5.97371	5.31355	4.86196	5.79918	5.34387	5.30273	4.65784	4.97203	4.57724	4.93764	4.82479	4.80154	5.00484	4.99661	4.83612	4.39677	4.19371	1.17277	3.70238	2.0875	4.90154	0	2.98194
NCOA7	0	0.758884	6.56491	2.82454	1.15112	3.00456	5.25328	4.00398	1.26817	2.21806	5.49064	5.02687	3.79109	3.61273	5.21045	0	5.63803	0	1.78117	0.613572	2.78881	0	0	5.69047	1.87313	6.9046	0	0	2.97043	2.11389	1.72865	3.53476	2.45759	2.82316	2.37939	2.67145	2.09991	2.40342	2.21853	2.91095	2.02242	1.78664	3.80696	0	0	2.44147	2.57209	3.59355	1.97065
ATP5MC3	8.17061	7.86773	7.87877	7.87419	8.93668	8.58994	8.69138	9.0868	9.16915	8.94334	8.48016	8.7648	8.61645	8.30012	8.53647	8.367	9.22278	8.14745	6.79009	8.87841	8.58812	8.93999	7.65976	8.96563	8.98211	8.9265	8.22974	8.9801	9.17973	9.24244	9.26716	9.29847	9.14441	9.0283	8.76837	9.07835	9.15613	9.38995	9.49885	9.62311	9.11723	9.05535	8.78047	7.84777	8.96036	8.48349	8.72402	8.08146	8.41803
LARP6	1.97295	0.428775	3.98448	3.71894	2.86212	3.87159	1.9958	0	4.1621	0	3.09362	1.39757	3.57777	3.10416	5.70338	4.24691	4.62977	0	4.51939	0	2.37078	5.21685	2.52319	0	3.45776	1.0237	0	5.0724	3.37719	3.68793	3.53828	4.13928	0.357059	2.59578	2.02036	4.25138	4.46372	4.33374	1.99939	2.68829	2.02242	2.03381	1.52303	2.05974	3.86985	3.34474	5.1866	4.24727	3.28663
HPGD	8.25	6.94451	8.26879	7.78945	6.33431	7.54981	6.91841	8.04905	7.84038	8.08858	5.76507	6.22551	6.87699	0	6.43389	2.67716	4.77217	2.70933	3.42603	4.78147	8.34139	7.83522	4.11461	6.39265	6.52696	8.18128	5.47437	6.97116	5.84154	5.8516	6.23246	6.10491	5.23622	4.91834	3.90441	4.78487	5.01677	6.88163	5.78547	5.92039	5.35101	4.41258	5.32464	0	1.26426	3.5035	4.44468	5.05211	3.60252
S100A13	4.65773	4.29931	3.98448	5.0284	4.81153	5.36057	5.51809	5.01104	5.87654	6.17446	4.67204	6.13333	6.07881	5.13052	5.2743	4.24691	6.93492	4.765	5.13417	6.78383	5.34468	6.51531	6.198	6.76719	5.92893	7.41306	3.66679	5.91104	7.47097	7.45803	7.87821	7.10426	6.2314	8.83392	8.37984	8.95617	8.29116	7.45224	8.8561	9.17178	4.83612	5.61003	5.51895	5.68857	6.44502	5.11615	6.61697	6.85202	5.00235
ANXA2	8.50861	8.0521	8.8028	7.56682	8.67004	8.48403	8.26655	9.34734	8.41731	7.96748	8.90745	8.87605	8.94219	8.62143	8.41071	9.10693	9.39089	8.4862	7.5964	9.15951	9.26038	9.11395	9.46262	9.05616	9.11451	9.29249	7.95639	8.44242	8.09783	7.8497	8.27933	7.95992	8.84707	8.64519	8.40724	9.19839	8.3682	8.77994	8.73253	9.03444	8.20464	8.16382	8.23389	6.98386	8.02778	7.86929	7.02029	7.13729	8.28196
PRUNE2	3.56887	0	2.97671	0	0	2.92829	0.512896	0	5.65247	0.542587	2.864	5.53054	3.45799	5.24806	4.00723	1.88674	0	5.99902	6.65706	5.32995	0	0	6.0572	5.88542	0	0	0	3.93386	1.9699	4.95957	0.965612	0	3.35992	3.17415	1.78927	2.75033	3.13239	2.47938	1.89423	2.96163	0	4.51703	3.90379	6.43353	4.24992	4.80153	5.71276	5.45623	4.69755
TMEM70	6.10243	5.09696	5.68014	6.25626	6.51412	5.01825	5.70679	6.11432	4.86647	5.87109	5.89256	0	6.16741	5.65987	4.79751	5.43524	5.35082	6.86216	5.13417	5.65231	4.05708	6.05093	6.77639	4.94893	5.3321	5.92887	5.72289	4.5512	6.58494	6.09516	6.38594	5.50364	6.5277	5.9026	5.39026	6.556	5.90721	5.9016	5.73052	5.81235	2.83295	5.93412	5.92253	5.07671	5.15585	5.61073	6.22888	4.73352	6.59313
DLG3	4.39657	6.36337	4.71795	6.11144	6.73538	5.07241	4.82387	6.60068	4.1621	6.02063	5.44976	5.19724	5.61596	5.50055	5.33545	7.03785	3.0113	3.46898	4.66508	6.19152	6.32056	7.278	5.26282	5.38127	1.22134	6.6315	5.17396	5.70074	4.43325	4.70285	4.20354	5.5415	6.27739	5.37818	4.40208	5.20742	5.07548	4.50708	5.99709	5.38337	6.09547	7.01437	5.87768	4.45913	5.17996	5.3947	2.61932	0.428665	6.74721
SLC2A11	4.70473	3.10668	3.37902	0	0	4.02595	3.25372	4.95831	3.24052	4.30158	4.63605	5.96108	4.28917	2.65219	3.57185	5.06073	4.0365	0	0	1.0427	0	2.51613	0	0	0	0	2.94221	3.19562	3.93674	4.07471	4.64146	1.22679	1.69889	3.0398	3.74321	3.37585	3.51829	1.19356	3.23768	3.47916	4.83612	4.8876	5.04649	0	4.73537	3.30216	4.29276	4.24727	2.59518
PLEKHA7	3.84545	4.61672	5.46074	5.13216	0	2.92829	4.03288	0	3.00769	3.52374	1.81234	0.347584	2.93722	5.24806	4.92234	5.27694	0	0	0	3.77832	4.08691	0	6.27189	0	2.66141	0	2.58842	6.17822	4.64256	2.48455	4.03407	4.19314	3.53322	2.70128	2.89554	4.49533	4.26506	4.21099	3.17919	2.36964	2.83295	4.25392	4.00548	0.338102	0.84893	1.12555	0	3.21781	4.59037
KIF9	3.0914	3.75053	0	4.26691	3.963	3.91176	3.95559	0	4.04388	4.0858	3.38135	4.52774	5.01766	3.4478	2.5914	5.31002	0	2.00788	0	3.16199	6.09699	3.48898	0	0	3.27137	5.29373	3.2261	4.67159	3.74406	4.45434	4.76216	4.96164	3.5904	4.32438	3.80085	3.75826	3.48017	3.54286	3.75079	3.40784	3.34879	3.97274	4.11933	1.81101	4.17191	3.21303	4.85297	1.62102	3.93845
EGLN3	8.86347	8.03887	8.2956	7.75735	8.48222	8.30898	8.18213	5.01104	7.82253	8.57318	9.0321	8.79697	9.02619	7.40793	7.71158	9.26922	8.29617	4.68251	3.72086	7.64599	7.78618	4.71016	8.19638	5.32262	9.13173	6.7745	6.75454	6.77008	7.1202	6.82299	7.03194	7.61892	6.61433	6.90988	7.22324	7.50518	8.23575	8.60366	7.30326	7.55067	7.86889	6.15175	6.77407	6.43793	6.45822	7.31354	6.40763	5.81655	7.37112
ARFGEF2	5.33228	6.18271	6.77959	4.17272	5.51151	6.09509	1.1895	0	4.79507	5.66583	4.63605	4.07046	5.356	6.69698	4.79751	3.18491	5.89311	2.1781	3.72086	4.43774	5.94244	4.79437	6.29388	0	5.81411	7.94164	6.08446	6.0508	5.53896	4.98867	4.83965	5.05767	3.68793	4.3408	4.44609	4.33053	4.88438	4.67399	5.20501	3.53042	4.27619	4.6129	4.18548	3.92552	1.67952	6.24322	2.95001	4.10948	5.23364
CIB1	5.88499	4.92684	5.02086	5.63434	6.26625	5.75212	5.77586	6.11432	5.61149	5.26453	4.16646	4.70395	5.68428	4.35705	5.07358	4.37749	3.49484	4.17984	5.70538	5.62158	5.1034	5.80921	4.99391	0	5.20766	6.404	7.25836	5.58286	5.14077	5.39412	5.62425	5.88367	5.40826	5.53268	4.24896	5.61617	5.63097	5.67402	4.94466	5.74884	2.83295	4.08223	3.11591	5.50569	5.66312	5.80622	4.90154	4.78874	5.10605
SLC44A2	5.48818	6.38145	6.33216	6.03319	5.54961	5.55063	4.33707	5.52772	5.43485	4.60204	3.62112	2.34665	5.33915	4.61221	4.45582	5.13646	4.51291	4.29536	4.3573	5.7264	6.35773	0	6.15057	4.26785	5.99065	5.5054	5.57897	5.45448	5.68927	7.06421	6.47252	6.59757	5.74934	5.69156	5.90709	5.4202	5.98754	6.77828	6.25953	5.48431	7.64438	6.654	6.95807	7.6333	5.71355	6.60468	6.24025	3.71255	5.03775
SNX8	5.91528	6.10504	6.46213	6.18567	6.3113	5.86895	5.08203	6.45604	6.29408	6.44025	0	4.5106	5.48418	3.988	4.96166	2.86697	3.79095	4.50189	2.55437	6.00169	6.58894	5.27663	6.03778	6.8317	4.14122	5.60062	6.40213	5.70074	5.13329	5.74904	6.29382	6.11889	5.23622	6.17174	6.5498	6.4747	5.68643	5.51165	6.48905	6.46592	6.43886	7.38849	6.75635	5.1348	3.40789	3.25828	4.47066	4.13811	4.79731
DCTN5	6.52536	6.68785	6.74109	4.79541	7.09293	6.42845	7.65264	8.11074	5.97674	6.70935	6.40136	7.6071	6.39646	7.29713	7.48745	6.92493	6.67877	5.59524	3.72086	5.79687	7.0901	5.12225	5.66844	5.51823	7.01684	6.19611	7.42198	7.32332	6.60805	5.77433	6.21406	5.26802	6.13093	7.53432	6.60666	7.44004	6.53034	6.9458	7.21776	6.6099	7.29641	7.5323	6.15668	5.77981	6.53502	5.26768	4.94852	6.32609	5.70661
ATF6	4.68142	4.48913	5.59634	5.31965	5.5834	4.54324	3.69527	4.66119	6.24133	2.35311	4.70715	4.5106	5.72377	1.57644	3.93004	0.92549	2.45801	5.6685	6.34736	4.60418	6.995	0	6.79579	5.16463	5.46852	2.35966	3.2261	2.83214	4.20981	4.01937	4.43905	2.75787	4.4136	5.00331	5.12959	4.44879	3.1076	5.04285	5.18285	4.49699	5.23847	5.58622	4.50172	0	5.47454	0	0.26047	2.78278	3.69412
WDR5	4.81594	0.428775	3.27505	5.31965	6.11043	4.82145	5.53146	4.78747	3.44094	5.00214	5.79801	4.7338	5.9404	4.92621	5.10903	6.32447	3.91894	4.65394	4.3573	4.60418	1.45334	6.10139	3.12372	4.13782	5.25873	5.56957	5.52762	5.0724	5.72204	6.23227	6.124	6.53012	4.60887	5.049	5.84405	5.64949	6.75849	5.89121	5.23403	5.0237	5.55274	6.18383	5.79758	5.62822	6.2193	6.23758	6.11405	5.42171	5.60013
CLPX	6.59563	6.17582	5.2575	7.28106	7.09352	6.29055	5.88411	4.72571	6.29408	6.14684	5.83022	5.88995	6.60117	3.89494	6.20728	7.30727	7.45653	5.33216	3.42603	5.71188	5.99057	2.05206	5.61702	2.76794	5.51127	6.33182	4.00389	5.15734	5.09916	5.04517	4.70307	5.37441	6.02915	4.86257	5.7995	6.17923	5.48941	5.26569	6.27881	5.20554	4.67249	4.13189	2.89479	5.48031	5.42159	6.86816	6.76079	5.23552	5.54378
CLPP	5.62886	5.55551	4.9551	5.36295	5.91994	5.48559	5.20401	5.72999	6.18659	5.89342	4.70715	4.91408	4.28917	4.30977	4.79751	5.13646	5.32794	6.28649	3.42603	5.55808	6.38799	6.92328	6.42424	2.36484	6.27741	6.6759	6.53808	6.17822	5.69436	6.34064	5.70176	5.98179	5.9679	4.40467	5.15413	5.26497	6.32253	6.29623	5.12592	5.49726	6.33323	5.97729	5.09783	4.37899	3.03747	6.50495	4.99402	4.24727	4.43972
GKAP1	3.66707	1.77511	3.95114	3.05323	2.95796	3.74391	5.87364	0	0	2.79401	0	3.81522	2.84472	5.36833	0	0	0	0	3.42603	4.60418	2.55276	0	0.672255	3.99489	1.22134	1.0237	2.94221	1.60428	2.79203	2.56404	1.72865	2.24893	1.26547	3.74239	1.1381	1.3648	0.534264	0.778286	1.32144	1.05356	0	0.174985	0.901159	3.04659	3.90885	3.5035	2.30958	3.85734	0.614292
TWF2	6.51221	5.0823	4.98835	5.31965	6.14025	6.29055	5.55785	5.87927	3.24052	5.1943	5.09953	4.76305	6.53611	3.35767	4.66085	1.88674	5.87744	4.84302	5.83421	5.52524	5.22908	4.36936	3.02197	5.51823	6.54764	6.8921	5.41909	6.25731	5.12578	5.35554	5.0617	6.16274	5.81077	5.34194	5.44552	5.59709	6.01779	6.00963	6.32844	5.77032	5.55274	5.31336	5.71707	5.00436	3.72441	6.4475	5.9108	4.94275	4.38579
CCNY	5.19087	1.02735	3.80946	4.26691	4.40975	2.57509	0	3.6522	2.72993	3.92163	1.17381	4.45792	2.93722	0	3.76203	6.18876	0	0.58847	4.91861	6.26296	1.45334	2.70203	2.91249	0	4.39056	0	6.48523	1.60428	4.35827	4.35726	4.48362	4.00119	4.8527	2.957	3.1295	3.75061	4.53983	2.89449	3.72035	2.33161	2.02242	3.46369	4.09023	4.81093	4.33828	0.915628	3.44539	1.02713	2.59518
SPTLC2	5.5148	6.12664	5.12919	6.89515	7.01398	5.68418	5.02642	0	1.93248	6.57071	6.131	5.61316	5.81192	6.06776	6.62969	5.46492	4.80568	7.14485	5.32167	7.06081	7.26661	7.68336	7.797	6.8317	6.12058	6.25584	3.4632	6.47149	7.15753	6.20773	7.30833	6.58554	6.91328	5.7935	6.02908	6.66996	6.73844	5.26301	5.68658	6.00286	6.38701	5.03106	5.56198	5.97112	6.71357	6.59148	6.18246	7.06084	6.72928
UBE2Q2	7.45358	5.30071	4.54992	5.97855	5.31233	4.73454	4.50922	2.16084	4.46782	2.88599	6.07834	4.47569	4.39081	3.04763	4.75338	4.37749	1.19167	4.40232	4.91861	4.16683	5.29444	3.99531	4.93914	3.5598	5.23342	4.13175	5.30172	5.70074	4.25872	4.46473	4.74028	4.91112	3.77928	4.51007	3.75493	0.838105	5.06264	4.36412	4.3894	2.91095	3.72799	2.2987	4.4152	4.78353	3.68001	5.24538	5.75036	4.65645	4.69755
ARF1	8.3196	7.69537	8.16535	8.23623	7.89154	7.65413	7.96515	6.45604	7.01322	7.35353	7.37653	7.38527	7.74853	7.78167	6.67771	7.30727	8.60057	6.29577	7.31659	7.83199	8.72244	8.6002	7.85548	8.29072	7.67295	7.08009	7.22651	7.77694	7.80501	7.46063	7.67699	8.01179	7.88689	7.85183	7.96246	8.66567	7.85782	8.13825	8.52398	8.5766	8.47682	8.90093	8.68656	6.97934	7.86875	7.59284	8.03118	5.62756	7.87867
UBQLN1	2.94248	5.83458	6.13095	4.9166	6.83622	6.03271	6.99766	5.69819	7.11934	5.69155	6.88803	7.44739	5.51452	6.70156	4.79751	7.71798	5.92395	6.09781	4.79741	6.79765	4.45029	6.28726	3.65243	2.93386	6.32611	4.50434	6.70916	6.7151	6.14083	6.41755	6.50099	6.18683	6.4664	6.76683	7.32055	7.33646	6.08601	5.78296	6.55091	6.47576	7.43052	7.2866	6.94573	5.97869	7.07462	6.46691	6.52697	5.55509	5.80577
TOPBP1	6.28363	5.96019	5.50737	6.00613	4.71118	5.07241	5.90482	3.77923	5.56932	5.24729	2.98337	4.45792	4.01982	5.45781	4.75338	5.34236	3.97892	0	5.23097	0	5.56199	1.36372	1.75457	3.65795	3.45776	6.404	5.67649	4.11466	3.70425	3.77402	4.29642	3.58397	2.55273	3.52969	5.29117	3.4054	4.68095	3.39379	4.40862	2.97403	3.34879	3.51015	4.42921	4.78698	5.12305	2.18446	3.15619	5.35009	5.88565
FAM122C	4.53305	4.91033	3.27505	6.42919	2.27175	5.33125	6.12377	2.76261	6.10036	5.41105	5.24997	5.91622	0.561367	0	5.07358	4.37749	0.715528	0	0	5.23162	4.51753	0	0.918648	3.08266	3.83959	4.74567	6.04848	5.0724	2.93647	0	0.184125	5.39294	3.2364	1.95105	0	2.40505	3.13239	2.98848	3.08675	2.91095	2.02242	3.48045	1.45161	0	0	0	1.83685	1.7748	4.38579
PKP2	0	4.42084	2.3157	0	0	4.29252	0	4.95831	0	0	2.04968	4.87443	5.88341	0.411847	1.81287	0	5.74553	0	4.79741	4.12361	1.62578	5.27663	5.21751	2.36484	5.49005	4.04412	3.66679	5.0724	3.36447	3.63369	4.55219	2.24893	5.32649	3.93855	3.34633	5.10907	3.0567	5.07687	4.28232	3.13725	4.48791	5.2236	4.27225	3.14678	4.80938	1.47133	0	0.428665	4.54188
SMC1A	5.43342	6.27586	4.40966	5.7692	6.21544	5.17499	6.2424	4.66119	6.12968	5.6528	6.73483	6.92702	5.68428	6.42475	4.34123	7.60256	0	0	3.42603	5.43974	3.60002	5.30562	6.57556	5.49186	5.96012	7.82816	6.68593	7.03988	5.15191	4.7546	5.76813	6.2053	5.08528	6.45803	6.85204	6.87662	5.9977	5.57362	6.9147	6.42812	6.21924	6.62678	7.5274	6.70313	5.14772	7.77707	6.25901	6.45685	6.93102
GHITM	8.38599	8.80225	8.45278	8.40108	9.13269	8.02756	8.72088	8.58949	8.65767	8.30605	8.98817	8.7881	9.21123	8.65493	7.83846	8.9267	9.09818	7.63615	6.88238	7.21802	8.83436	8.1864	7.56346	8.91938	8.33653	8.39117	6.73203	8.1632	8.04652	7.94928	8.12045	8.48853	9.19044	8.90948	8.99611	9.39917	8.40682	8.58175	9.08765	9.36434	8.83711	9.00642	8.85139	6.79263	8.22126	8.28324	8.41002	7.63594	8.45014
TIPRL	5.74584	5.49036	5.61775	6.11144	6.50003	4.59349	5.8631	0	6.99741	5.10142	4.31041	6.30719	6.56539	5.47933	6.27128	4.93913	5.18248	4.50189	7.02419	4.66573	6.15445	4.62072	0	5.35224	2.11406	6.82795	3.2261	5.95915	5.36158	5.39954	4.92617	5.2065	3.25066	4.66155	5.10005	5.68205	4.54906	5.32094	5.19766	5.35994	4.48791	4.12977	4.19781	5.00436	3.88948	5.86592	3.41894	3.3704	6.63996
NFKBIA	4.24581	5.39865	4.90373	5.63434	6.22938	4.9232	4.50922	5.01104	5.80565	4.16137	2.04968	4.64234	4.7635	5.64089	5.83625	3.94385	3.12185	4.46945	4.66508	4.98834	5.73207	7.5863	6.00482	6.40683	6.54764	7.04665	6.31395	5.70074	5.8733	6.16375	5.71304	6.59358	4.83388	5.50016	5.50395	4.31505	6.26763	6.58765	5.02988	5.5541	5.96007	7.04738	6.42837	6.41244	5.72453	6.42287	7.51913	6.35077	5.61583
AGGF1	5.93513	5.55551	5.85259	5.52421	1.41404	5.48559	3.04571	1.10919	6.59666	6.07048	4.52237	5.4063	2.93722	5.58241	4.99994	1.88674	5.93913	5.58013	5.32167	4.83604	3.93121	5.98077	7.04633	4.06813	6.47391	7.04665	4.70443	4.7827	3.35164	5.07939	3.23877	4.96783	3.92864	4.06253	4.17241	2.05339	2.83298	4.59935	2.90017	2.78995	3.72799	3.66483	2.71203	4.42849	0	1.30878	4.20261	4.94275	2.77376
CD320	3.40776	5.53412	4.77624	6.65501	4.96808	4.77865	4.86672	6.93677	5.56932	6.88681	3.38135	6.10506	6.4207	6.14388	6.22355	6.64279	4.09188	4.89279	7.05095	5.78305	3.32765	4.75288	0	7.22501	0	7.04665	8.06843	5.0724	5.24155	6.78202	5.95385	5.90964	5.99779	6.12273	6.25211	3.86137	4.85489	4.6036	4.68046	4.99052	6.09547	7.45934	6.55623	8.54549	7.97708	8.07455	7.80479	6.32609	6.43838
NDUFA8	6.74364	6.03824	5.97377	6.36674	7.12598	6.27523	6.86658	7.20917	4.86647	6.6646	6.26663	6.49756	6.08893	6.63118	6.0701	6.50673	5.77965	6.36792	2.55437	6.38693	6.98711	5.08929	4.0122	5.43762	5.51127	6.23621	4.50646	5.91104	6.55308	6.63792	6.48354	6.59558	7.43656	6.45048	6.55316	7.12182	6.57624	6.41584	7.01426	6.90196	7.29641	6.94148	6.84829	6.96949	6.22704	6.80476	6.87707	5.63762	6.70011
CTSB	8.34948	8.74522	8.09075	8.13994	7.3657	7.17805	8.1347	7.99117	6.6783	7.3414	7.4142	7.52199	8.30329	7.01704	8.60015	3.55973	8.42033	6.94705	7.10303	7.00237	8.77606	8.02583	7.89199	6.77815	7.90706	4.63005	9.46426	8.01176	8.43	6.32361	8.42244	6.936	7.54683	7.61079	7.55972	8.83404	8.49309	9.19779	8.45786	8.98112	8.12774	8.40771	7.88829	5.49938	5.78342	6.87907	6.47014	3.92462	5.93656
RAD51	6.43765	6.40521	5.97377	6.56517	7.11158	7.00782	6.95362	7.48556	7.05966	5.70424	5.24997	6.66957	6.82346	6.70156	5.53111	6.66853	6.82483	6.86839	7.07722	5.74077	7.17238	2.8667	6.3527	6.43479	7.83737	5.56957	5.57897	7.18855	6.26232	6.73985	5.85213	6.54055	7.78709	7.09793	7.14305	6.77368	6.49971	6.62471	7.34709	7.78815	4.67249	5.43875	5.90007	2.42157	5.91376	6.11378	5.65727	5.69656	6.25502
EIF3D	7.72269	7.1306	7.99991	7.87419	7.21057	6.41454	5.23704	8.1347	6.82889	6.2629	7.37653	6.28216	8.14016	7.61662	7.68246	7.10536	8.18598	8.40707	6.85227	7.07222	8.16388	8.56766	8.31675	8.15023	8.37175	8.40002	7.3499	7.51253	7.57741	7.641	7.62123	7.72144	7.93679	8.09628	8.24591	8.46891	7.8	7.96038	8.1567	8.38507	7.97807	8.20966	7.6337	7.20527	8.02001	7.79638	7.2866	6.69227	7.48877
EBP	5.68854	6.58239	6.29941	7.4612	7.7721	6.63452	6.30606	6.27386	6.59666	6.32173	7.68025	8.60642	8.26364	8.04433	7.5851	7.47709	7.62085	6.8113	5.32167	5.43974	4.88313	5.56735	5.73426	0	4.8562	5.21565	6.75454	6.68681	7.00614	6.96337	7.76449	6.94544	7.59721	8.45512	8.02335	8.62149	7.46878	7.44693	8.28705	9.25366	8.72671	8.66804	8.21497	7.45043	7.66742	7.90351	7.52379	7.01526	7.92036
ENO2	7.46728	7.26328	6.97889	0	5.17282	5.86895	5.70679	7.29672	2.72993	3.52374	5.27358	8.00456	7.13798	5.7775	4.88192	4.80632	7.39732	5.97612	6.51051	5.08162	5.87567	4.47521	7.60584	0	8.00753	3.50224	6.43036	5.15734	6.39795	5.3832	5.01994	5.15315	5.2646	5.98588	6.58632	7.73494	5.66959	6.26169	7.50203	7.48776	5.23847	4.81676	6.6497	0.841795	1.76702	5.79091	5.63447	4.22075	4.18992
PNPT1	7.93715	8.523	6.9706	8.82153	7.89457	7.39901	7.95773	7.19784	7.02887	7.79135	7.67139	6.22551	6.39646	6.50566	7.41848	6.27506	7.55341	7.58409	5.23097	7.81172	6.86333	6.52766	7.49152	6.8317	7.26808	2.62425	7.51719	7.22835	6.8289	6.49312	6.74388	7.76566	6.40717	6.21914	6.71183	7.61833	6.35449	6.45752	6.68832	6.26113	6.02936	5.17808	5.9867	4.31344	4.05508	5.28964	0.26047	2.54691	5.34145
PITPNC1	3.84545	3.50877	0	3.57906	0	3.83027	0.512896	0	5.23352	0.935961	2.59078	3.69898	3.63413	0.993612	3.09427	0	0	4.765	5.13417	4.40201	0	1.74856	3.17202	2.36484	4.08573	1.0237	1.41763	2.83214	3.66331	4.95957	4.03407	3.27992	3.87442	3.82642	3.80649	3.57102	4.20789	2.47938	4.21112	3.40784	2.02242	4.75472	4.38197	5.86235	4.52557	4.77063	5.25548	6.06789	3.57065
GPR108	5.07042	3.85773	2.90886	3.71894	2.69909	3.14598	3.25372	3.35868	0	3.20453	3.38135	0.347584	3.1837	4.65067	0	0	5.43888	4.65394	3.72086	3.66231	4.33074	3.38417	4.86761	0	0	0	2.58842	4.67159	4.46337	4.54529	4.10427	4.61224	5.28206	4.95613	5.67401	4.43929	4.80179	5.21382	5.12204	5.20027	5.23847	5.89214	5.47853	4.60716	5.71355	5.26768	4.86282	3.46384	4.3106
EIF3K	7.57556	7.67107	7.34581	7.31453	8.7544	7.80571	7.48743	7.9102	7.72024	7.91659	7.95678	8.53405	7.75807	7.6263	7.95508	7.73635	8.05278	8.20276	7.22555	8.08949	7.93707	8.33791	7.03984	8.81421	8.48064	7.96569	8.59035	8.54844	7.95566	8.37691	8.03468	8.30749	8.53352	8.37667	8.5329	8.33775	7.73572	8.13348	8.18391	8.52197	8.59579	8.15575	7.99105	8.16895	8.22802	7.66812	8.32355	8.46864	8.34219
TBCA	5.12327	5.18195	5.21599	6.83492	7.87288	7.21463	7.08191	7.35906	6.77424	6.86438	7.20905	7.29555	7.2459	7.09581	7.48745	6.68123	8.08042	6.26775	4.79741	7.54315	7.95538	7.71071	7.26809	7.10834	7.87468	7.52249	6.45806	7.22835	5.95614	6.00546	5.76091	6.60355	6.3084	6.30115	5.84405	6.57779	6.21347	7.25022	6.48453	6.4077	5.11641	5.64837	5.43753	6.05231	5.84001	5.78319	6.17458	6.40479	6.53651
DUSP14	6.22034	5.09696	5.31105	4.5174	3.11406	5.37501	6.22604	7.87507	5.52587	6.59135	4.06184	3.57254	4.71207	0	4.15024	0	5.35082	1.32824	4.3573	5.85086	5.71307	6.13408	0	3.34087	0	2.0354	0	4.7827	4.75399	5.95475	4.75491	6.47249	6.30156	5.20513	3.89914	2.48104	5.13803	3.686	5.07068	5.54582	5.55274	5.54138	4.49285	5.52236	3.86985	3.71303	2.70936	0.428665	3.96321
CCNDBP1	7.03325	6.33272	6.88489	6.00613	6.81717	6.37917	7.56429	7.37926	7.31069	6.75275	5.31968	3.78703	5.38913	4.30977	5.53111	5.7323	4.38575	5.29563	5.40701	6.62246	6.24982	5.88798	6.84876	4.26785	7.48735	7.3041	7.59409	5.58286	5.47238	5.81552	5.81424	6.87963	6.70901	6.38469	6.61633	6.34345	5.43565	5.94412	6.03675	6.61486	5.64393	4.36282	4.34672	4.99842	5.40122	5.99182	4.43151	4.6955	4.54188
PRR13	7.25078	7.04245	7.23587	7.66523	8.22562	6.84622	7.35826	7.5314	6.61751	6.37825	6.76013	7.42926	7.10346	6.26658	6.9065	7.4252	7.26506	6.78519	5.40701	7.08917	7.36725	7.76911	6.93876	6.12735	6.47391	6.27522	6.66232	7.34158	7.38859	6.96154	7.39839	6.7916	6.80754	6.87789	7.29721	7.71787	7.57659	7.48946	7.05244	6.69005	8.42634	7.62626	8.14666	6.47695	6.01999	6.15025	6.10578	5.88572	6.71477
PPP1R14A	4.36765	3.46423	2.68374	5.44583	3.05749	3.91176	1.43704	2.98977	4.1621	5.1943	1.17381	3.81522	3.10613	2.86342	3.22928	0	4.38575	2.46803	4.91861	1.0427	0	4.79437	0	0	3.54264	0	4.39627	4.7827	4.22395	5.55354	5.56326	4.66655	5.84876	5.57147	4.81682	4.83641	5.55507	5.10711	5.34129	5.26476	4.98306	6.72501	5.3102	5.43699	3.03747	3.86704	4.17126	3.75013	4.42197
SLC25A5	8.87507	8.29241	8.28393	9.42216	10.1458	9.13812	9.49937	9.89871	9.65839	9.42564	10.3328	10.2395	9.87501	9.83008	9.57471	9.341	9.19302	9.25841	7.78356	9.16084	9.19084	8.03018	8.7586	9.09391	9.32684	8.70154	9.1488	9.81511	8.03653	8.37553	8.54475	8.55122	9.23639	9.68176	9.38887	9.8126	8.5127	8.9477	9.97964	10.0428	9.67183	10.3393	9.88541	8.65705	9.18499	9.16318	9.49513	8.38301	9.37268
MCTS1	4.81594	5.99192	4.83226	5.0284	6.07167	4.49117	5.22062	4.90358	3.77368	5.57202	5.83022	6.34152	5.40542	5.37982	6.88621	4.75919	4.77217	5.71074	4.3573	4.57239	6.2824	3.27115	5.59061	2.76794	3.90517	0	5.47437	4.7827	5.16663	4.82889	4.83278	4.6817	4.63084	6.03967	5.79241	5.63708	5.03003	5.81446	5.90534	6.37419	4.02797	5.45326	4.95017	5.89633	4.55045	5.31127	3.33656	5.05211	5.608
MPV17L2	3.96611	3.16351	4.5938	4.5174	4.2715	3.50225	3.69527	5.37517	3.00769	3.4653	3.62112	3.39712	4.51606	3.95764	5.03723	4.55356	6.17535	5.07628	4.66508	4.72476	3.1694	0	2.28041	6.07501	0	2.0354	3.66679	3.19562	5.5075	5.4683	5.96647	3.98906	6.27739	5.35007	5.27499	6.15334	6.13897	5.26032	5.78547	6.19648	4.02797	6.65769	5.11599	5.08795	7.30951	6.37745	5.80244	4.16619	4.91621
PSMG3	5.92524	5.02211	4.85046	4.66309	5.70962	6.25976	5.87364	5.79157	5.94411	4.00605	5.74831	6.63835	5.356	5.83708	5.33545	6.29172	4.73787	4.68251	4.91861	4.9142	5.90944	5.76814	2.28041	5.02447	5.40192	3.36431	4.39627	4.2753	5.58353	6.09181	6.1629	5.86388	5.98078	5.7664	5.51433	5.42982	5.48461	5.23862	5.34129	6.18985	7.20952	6.99175	5.81991	5.24941	5.67448	6.97706	6.62856	6.38103	6.93102
ICMT	6.68037	5.47921	5.49585	6.56517	5.28795	5.49884	3.99475	4.66119	5.17847	5.59945	4.96095	5.00256	5.6019	5.76879	1.81287	4.55356	5.25704	4.79148	5.48758	5.43974	4.22742	3.6782	0	0.871996	5.84786	5.29373	1.41763	4.88587	6.34877	6.16694	6.61758	6.936	5.2646	5.3742	5.80796	5.84008	6.64892	6.53188	5.13364	4.86634	4.98306	6.10656	5.86313	5.79189	5.6285	6.45724	5.73437	5.71568	5.09489
CENPA	0	3.78715	5.77848	5.56186	4.75927	4.32263	5.92523	2.49288	5.65247	5.59945	4.1151	5.27035	4.51606	5.36833	6.14032	3.85698	1.54905	5.20004	5.95248	5.32995	5.22908	5.82931	4.71295	6.07501	5.25873	5.85354	4.50646	4.7827	4.05224	4.92987	4.21416	3.86182	2.21741	4.00188	1.64565	3.75826	3.77601	3.37402	3.63588	2.88492	2.83295	3.70248	2.98923	5.61856	0	4.90474	4.75065	4.19372	2.59518
HNRNPF	9.25357	9.36547	9.57906	8.8636	9.24343	9.19517	8.8639	8.98174	9.55683	8.32877	9.2796	8.66085	8.63037	8.94432	8.33412	8.78683	9.04831	8.24168	7.63228	8.70785	9.19598	9.24131	8.9723	9.90919	9.43209	9.14233	7.00035	8.8003	8.62484	8.27059	8.694	8.30198	8.47931	8.59944	8.94526	9.22591	8.28357	8.79743	8.63151	8.50739	8.06313	8.31623	8.14436	6.83913	5.74622	7.49226	7.7139	7.67554	7.64806
SPPL2A	5.10587	5.28799	5.2575	5.92177	2.63609	4.46441	5.78706	0	0	3.05404	5.01799	5.87663	4.8846	5.99489	5.24273	3.94385	3.85636	5.27701	5.03041	0.613572	6.73265	5.30562	0.374935	0	5.96012	3.62812	6.08446	3.93386	4.74421	4.45434	4.62563	5.35091	3.74947	3.91681	3.74321	2.65514	4.68095	4.09504	4.19645	4.83949	0	3.65009	3.39349	1.66847	2.88934	4.15716	6.09329	5.43331	5.01425
ACOT8	3.66707	2.36544	3.95114	4.07194	5.22084	4.35212	4.42571	4.00398	5.48108	4.75623	4.31041	1.66877	4.99631	5.8943	5.07358	0	5.58111	5.03254	0	5.89007	5.39323	0.83733	0.374935	5.32262	3.69874	5.29373	4.39627	4.41983	4.63729	4.0052	3.5717	5.05185	3.3467	4.45833	4.82795	4.52705	3.25033	4.71385	4.26133	3.94991	5.88729	4.81412	4.89739	4.99842	5.03766	4.96057	6.17458	4.02001	5.95519
PHB2	6.92329	7.67107	6.54828	6.70634	7.93635	6.07754	7.13545	7.04187	6.48766	6.68395	6.7004	7.42926	7.79253	7.60442	7.44646	6.15274	7.26506	7.6325	6.47142	6.60685	6.57323	7.60391	7.11589	7.77156	8.48064	8.19151	7.30485	7.1267	7.3293	7.58375	7.92986	7.99065	7.87543	8.21683	7.85771	8.00363	8.2815	8.06425	8.46208	8.50898	8.29182	8.51514	7.83458	7.04501	8.24907	7.32422	7.955	6.1475	7.29758
CCDC167	4.04128	3.55198	2.0892	3.25057	5.09062	3.60382	4.33707	2.16084	2.72993	5.37975	4.39896	3.97371	4.28917	4.4689	5.63205	4.66003	4.19663	5.85581	1.78117	4.57239	5.31978	3.01447	4.85287	4.26785	2.80578	4.50434	1.41763	4.2753	4.87098	4.14101	4.7979	4.36252	4.76105	4.90735	4.27767	4.72363	4.8095	3.77912	4.51295	3.98095	5.72969	4.77931	4.45112	5.09911	4.42154	4.62276	3.49687	5.08189	5.50215
CRB3	2.25145	0	2.60015	0	0	1.9608	3.18766	0	0	3.05404	3.69294	4.67347	0	3.76073	0	4.4386	1.54905	3.09673	0	0	0	0	2.66495	0.871996	0	2.35966	0	3.48571	4.62668	3.5385	4.20354	4.46239	2.62017	3.17415	3.10225	1.14884	5.22128	4.01435	2.78721	2.78995	5.55274	5.87195	4.90994	3.74549	3.10619	1.61741	4.91105	1.44887	4.65258
NDUFB9	5.4473	6.95662	6.63484	6.92435	7.22241	7.0579	7.6557	7.3073	7.78617	7.45462	6.95529	7.41321	7.35472	7.1804	7.1127	6.37224	7.69425	7.42406	5.63637	6.81812	6.18235	7.67783	6.92473	7.1595	7.06067	7.92946	8.52639	7.60616	7.63081	7.5968	7.68465	7.83759	8.45296	7.74485	7.90907	8.35489	8.09859	8.16185	8.13089	8.52434	7.50539	7.79658	7.3259	7.50755	7.63144	7.83049	8.1764	6.79922	7.68388
INTS7	7.48422	6.83506	6.20354	6.88033	5.59338	4.98098	6.20949	6.63468	6.10036	3.8775	5.86173	5.03888	6.9116	4.01773	4.75338	7.41763	5.63803	3.53315	6.06179	5.65231	5.1034	2.70203	0.672255	0	5.74415	5.21565	2.58842	2.34508	5.19563	5.72762	5.5591	5.6987	5.9765	6.38469	6.75985	6.35863	5.82975	5.47732	5.73561	5.33853	6.21924	5.05252	6.10197	0	4.17191	5.60198	0	3.59355	5.62361
RAB7A	6.93319	6.45728	6.47978	5.52421	6.48402	6.05081	6.01368	5.66567	6.53226	5.91542	6.49474	6.64622	6.44453	5.76879	6.50215	4.75919	7.02302	6.82419	6.43124	6.07158	6.36384	6.49028	4.95303	6.37832	5.86444	6.2163	5.97371	5.31355	6.03849	6.5307	6.65898	7.03517	7.08623	6.3567	6.72007	6.98824	6.3386	6.74308	7.11619	7.08526	7.11706	6.8631	6.75936	7.12361	6.94225	7.20794	5.70183	5.94364	7.60347
MCRIP2	3.61881	2.63026	1.66452	3.84645	3.98845	3.077	3.04571	4.10446	5.06164	4.89553	3.54554	3.72893	3.97688	0	4.21675	0.92549	0	4.00984	1.78117	0	1.91895	2.05206	0	0.871996	0	0	3.2261	1.60428	3.76356	4.70285	4.13812	2.57524	2.74628	2.84635	2.45315	3.11473	4.6209	4.55176	3.79041	3.79782	0	4.50725	3.5341	3.15749	3.84995	1.98354	4.82303	5.05211	2.53038
PCMT1	6.80424	7.45759	6.06233	8.23039	7.66058	7.97403	7.39165	6.85259	7.88404	6.86438	5.01799	7.86991	7.39197	6.52649	7.73447	6.07789	8.09404	7.73155	5.95248	6.0829	8.12308	6.78603	7.25133	6.76719	8.49402	6.84101	7.28952	6.50429	7.13619	7.65468	7.15003	7.36578	7.89372	7.7487	7.56263	8.1617	7.38357	7.09286	7.79949	8.38042	7.17936	7.36566	7.23178	6.6415	6.61089	7.88018	6.16666	7.23992	6.92788
GOSR1	4.39657	5.89456	3.73304	7.00856	1.61036	5.5633	3.43549	5.96195	4.27137	5.57202	5.15144	3.72893	5.68428	4.89451	1.81287	5.84944	4.73787	4.84302	5.40701	5.54175	4.72142	1.36372	6.28842	4.26785	4.29593	6.36837	5.72289	5.38573	5.16296	4.68518	3.45119	4.62012	5.20727	4.76859	5.5551	5.22133	4.64695	4.24404	4.9879	5.30457	5.64393	4.82859	4.72543	4.71264	3.94682	5.02744	4.94852	6.09735	5.11712
GDE1	4.27725	4.8071	5.2575	5.13216	6.50709	5.60064	5.37701	5.72999	5.69232	5.83692	4.70715	2.68898	1.75631	5.63131	4.84034	0	0	6.29577	4.17468	5.27176	5.30717	5.61445	4.72918	5.86501	4.02802	6.27522	5.30172	5.75626	4.72445	5.15193	5.69799	5.82005	5.03674	5.08356	4.5871	4.06026	5.08186	4.54293	4.83527	5.63439	4.67249	5.74727	5.82875	4.51852	5.29483	4.03246	5.90128	3.21781	2.71665
RARRES2	0	1.62131	2.0892	0	0	0	0	0	0	0	0	0	0	0	0	0	0	0	0	0	0	0	0	0	0	0	0	0	0	0	0	0	0	0.939077	0	0	0	0	0	0	0	0	0.024818	0	0	0	0	0	0
TMSB15A	0	0	0	0	0	0	0	0	0	0	0	0	0	0	4.39967	0	0	0	0	0	0	0	0	0	0	0	0	0	0.629489	0	0	0	0	1.95105	0	0	0	0	0	0	0	0	0	0	0	0	0	0	0
CYYR1	0	0	0	0	0	0	0	0	0	0	0	0	0	0	0	0	0	0	0	0	0	0	0	0	0	0	0	0	0	0	0	0	0	0	0	0	0	0	0	0	0	0	0	0	0	0	0	0	0
CRABP1	0	0	0	0	0	0	0	0	0	0	0	0	0	0	0	0	0	0	0	1.0427	0	0	0	0	0	0	0	0	0	0	0	0	0	0.939077	0	0	0	0	0.2478	0	0	0	0	1.57565	0	0	0	0.428665	2.77376
SFRP2	0	0	0	0	0	0	0	0	0	0	0	0	0	0	0	0	0	0	3.05505	0	0	0	0	0	0	0	0	0	0	0	0	0	0	0	0	0	0	0	0	2.54607	0	0	0	0	0	0	0	0	0
CCND2	0	0	0	0	0	0.499022	0	0	0	0	0	0	0	0	0	0	0	0	0	0	0	0	0	0	0	0	0	0	0	0	0	0	1.77977	0	0	0	0	0	0	0	0	0	0	0	0	0	0	0	0
VAT1L	0	0	0	0	0	0	0	0	0	0	0	0	0	0	0	0	0	0	0	0	0	0	0	0	0	0	0	0	0	0	0	0	0	0	0	0	0	0	0	0	0	0	0	0	0	0	0.26047	0	0
CRABP2	0	0	0	0	0	0	0	0	0	0	0	1.0633	0	0	0	0	0	0	3.05505	0	0	0	0	0	0	0	0	0	1.00206	0	0	0.34266	0	0.42652	0.628417	0	0.377182	1.14773	1.7409	0	0	0	0	0	0	0	0	0	0
SMARCA1	0	0	0	0	0	0	0	0	0	0	0	0	0	0	0	0	0	0	0	0	0	0	0	0	0	0	0	0	0	0	0	0	2.32912	0	0	0	0	4.702	0	0	0	0	0	0	0	0	0	0	0
CLU	0	0	0	0	0	0	0	0	0	0	0	0	0	0	0	0	0	0	0	1.0427	0	0	0	0	0	0	0	0	0	0.964229	0	0	0	1.56036	0	0.0997788	0	0	0.2478	0	0	0	0	0	0	0	0	0	0
UBE2L6	0	0	0	0	0	0	0	0	0	0	0	0	0	0	0	0	0	0	0	0	0	0	0	0	0	0	0	0	0	0	0	0	0	0	0	0	0	0	0	0	0	0	0	0	0	0	0	0	0
BEX1	0	0	0	0	2.93721	0	0	0	0	1.71498	0	0	0	0	0	0	0	0	0	0	0	0	0	0	0	0	0	0	0	0	0	0	0	0	0	0	0	0	0	0	0	0	0	0	0	0	0	0	0
OCIAD2	0	0	0	0	0	0	0	0	3.24052	0.542587	0	0	0	0	0	0	0	0	0	0	0	0	2.85448	0	0	0	0	0	0	0	0	0	1.96411	1.86284	0	0	1.31847	0	0	0	0	0	0	0	0	2.18446	0	0	2.82869
UCHL1	0	1.2536	0	0	0	0	0	0	0	0	0	0	0	2.49196	0	0	0	5.56486	4.51939	0	0	0	0	0	0	0	0	0	0	0	1.23957	0	2.62017	1.50315	0	2.49942	0	0	0	1.56053	0	0	0	4.4417	0	0	0	0	0
BEX3	2.11891	0.428775	0	1.14846	0	3.21181	0	2.76261	2.38562	4.19772	0	2.34665	0	0	0	3.76454	0	4.89279	0	2.38966	2.71434	3.84545	4.38435	0	0	0	0	1.60428	3.03604	0	3.15306	3.53476	3.2364	3.61317	2.18528	0	3.20431	4.10107	2.33027	3.28387	2.02242	0	0	3.05807	0	2.96267	0	5.06707	0
SCG3	0	0	0	0	0	0	0	0	0	0	0	0	0	0	0	0	0	0	0	0	0	2.05206	0	0	0	0	0	0	0	1.61379	0	0	0	1.71951	2.49566	0	0	0	0	0	0	0	0	0	0	0	0	0	0
IGFBP4	0	0	0	0	0	0	0	0	0	0	0	0	0	0	0	0	0	0	0	0	0	0	0	0	0	0	0	0	0	0	0	0	0	0	0	0	0	0	0	0	0	0	0	0	0	0	0	0	0
USP44	0	0.758884	0	0	0	0	3.18766	0	0	0	0	4.38455	0	0	0	4.24691	0	0	0	0	0	0	2.09241	0	3.6228	0	0	0	3.6424	0	0	0	2.30199	2.32573	0.678482	1.80996	3.44102	0	0	1.42261	0	0	0	0	0	0	0	0	0
TCEAL2	0	0	0	0	0	0	0	0	0	0	0	0	0	0	0	0	0	0	0	0	0	0	0	0	0	0	0	0	0	0	0	0	0	0	0	0	0	0	0	0	0	0	0	0	0	0	0	0	0
NTS	0	0	0	0	0	0	0	0	0	0	0	0	0	0	0	0	0	0	0	0	0	0	0	0	0	0	0	0	0	0	0	0	0	0	0	0	0	0	0.129214	0	0	0	0	0	0	0	0	0	0
NNAT	0	0	0	0	0	0	0	0	0	2.69577	0	0	0	0	0	0	0	0	0	0	0	0	0	0	3.54264	1.0237	0	0	0	0	0	0	0	0	0	0	0	0	0	1.80217	0	0.207572	0	0	3.29467	1.30878	0	0	0
CSRP2	0	4.46673	3.32797	1.7797	3.21235	2.23857	2.80256	0	1.93248	0.542587	0	0	0	3.15855	0	0	0	0	0	0	0	4.13106	0	0	0	4.36663	0	0	1.67268	3.39372	2.52719	1.05128	2.57556	3.33032	1.45774	0.717634	1.76146	4.8631	1.26631	2.71807	0	0	0.024818	0	0	2.51788	0	0	0
NME4	0	0	0.445387	0	2.33659	0	0	0	0	0.542587	2.43195	0	0	0	0	0	0	0	0	0	1.03072	0	2.18947	0	0	0	4.14687	1.60428	0	2.6022	2.04647	1.52439	0.881616	1.76889	0	0	2.28819	2.12464	0	1.65595	0	0	0	2.29142	0	0.373468	2.36604	0	3.12047
CD24	0	3.46423	0	0	0	0	0	0	0	0	0	0	0	0	0	0	3.12185	7.00477	3.05505	0	0	2.70203	1.87619	0	1.22134	1.0237	0	0	4.05224	4.12799	4.31627	4.40878	3.0204	3.89474	2.4241	3.01602	1.88332	3.88066	4.43386	4.13794	2.02242	2.37958	2.87103	1.69812	2.72425	0	4.3638	2.98546	1.21848
BID	0	0.758884	0	0	0	0	0	0	0	0	0	0	0	0	0	0	0	0	3.72086	0	0	0	0	0	0	0	0	0	0	0	2.45739	0	0	0	0	0	0	0	0	1.14411	0	0	0	0	0	0	0	0	1.64304
FTL	8.17687	6.68785	5.64928	6.25626	7.74548	6.67008	6.46091	6.85259	5.94411	7.58041	6.67402	7.53052	7.77384	7.52124	7.5851	6.4485	9.55011	8.20768	7.20186	7.37828	7.39136	7.40397	7.20565	7.41244	7.92693	7.57033	7.74784	6.8488	7.34719	6.30637	6.84643	7.10987	7.7822	8.55746	7.89524	8.8854	7.25824	7.9744	8.58545	8.86007	7.92451	8.10341	7.31698	7.61154	7.168	7.92822	7.17448	6.1475	6.83031
B3GALT1	0	0	0	0	0	0	0	0	0	0	0	0	0	0	0	0	0	0	0	0	0	0	0	0	0	0	0	0	0	0	0	0	0	0	0.0766778	0	0	0	0	0	0	0	0	0	0	0	0	0	0
ROR1	0.876498	0	1.66452	0	0	1.16335	0	0	0	0	0	0	0	0	0	0	0	0	0	0	0	0	0	0	0	0	0	0	0	0	0	0	0	0.297867	0	0	0.377182	0	0.882273	0	0	2.26039	0	0	0	0	0	0	4.05821
CNMD	0	0	0	0	0	0	0	0	0	0	0	0	0	0	0	0	0	0	0	0	0	0	0	0	0	0	0	0	0	0	0	0	0	0	0	0	0	0	0	0	0	0	0	0	0	0	0	0	0
SERPING1	0	0	0	0	0	0	0	0	0	0	0	0	0	0	0	0	0	0	0	0	0	0	0	0	0	0	0	0	1.06628	0	0	0	0	0	0	1.10148	0	0	0	1.56053	0	0	0.392124	0.0922388	4.10631	0	0	0	0
DMKN	0	1.91408	0	0	0	0	0	0	0	0	0	0	0	1.99041	0	0	0	0	0	0	0	3.01447	0	0	0	0	0	0	0	0	0	0	0	0	0	0	0.200882	1.51563	1.93014	0	0	0	0	3.06946	0	0	0	0	0
SYNGR1	0	0	0	0	0	1.40764	0	0	0	0	0	0	0	0	0	0	0	0	0	0	0	0	0	0	0	0	0	0	0	0	0	0	0	0	0	0	0	0	1.02196	0	0	0	0	0	0	0	0	0	0
CCDC160	0	0	0	0	0	0	0	0	0	0	0	0	0	0	0	0	0	0	0	0	0	0	0	0	0	0	0	0	0	0	0	0	0	0	0	0	0	0	0	0	0	0	0	0	0	0	0	0	0
GPC4	0	0	0	0	0	0	1.64826	0	0	0	0	0	0.964461	0	0	0	0	0	0	2.23582	0	0	0	0	0	0	0	0	1.06628	0.212262	4.23517	1.45554	2.66344	0	0	0	0	0.837218	0	0	0	0	0	2.90116	0	0	0.481028	3.75013	4.99035
TMEM47	0	0	0	0	0	0	0	0	0	0	0	0	0	0	0	0	0	0	0	0	0	0	0	0	0	0	0	0	0	0	0	0	0	0	0	0	0	0	0	0	0	0	0	0	0	0	0	0	0
NBDY	0	0	0	0	0.353289	2.84776	0	0	0	0	0	0	0	0	0	4.49722	0	0	0	0	0	0	0	0	0	0	0	0	3.45121	0	2.18247	1.71316	0	3.01954	3.52113	1.5526	0	2.8234	0	3.01059	0	0	0	0	4.30942	0	0	0	0
ZFR2	0	0	1.48975	0	0	0	0	0	0	0	0	0	0	0	0	0	0	0	0	0	0	0	0	0	0	0	0	0	0	0	0	0	2.32912	0	0	0	0	0	0	0	0	0	0	0	0	0	3.94901	0	0
FXYD6	0	0	0	0	0	0	0	0	0	0	0	0	0	0	0	0	0	0	0	0	0	0	0	0	0	0	0	0	0	0	0	0	0	0	0	0	0	0	0	0	0	0	0	2.32982	0	0	0	3.41787	0
CA14	0	0	0	0	0	0	0	0	0	0	0	0	0	0	0	0	0	0	0	0	0	0	0	0	0	0	0	0	0	0	0	0	0	0	0	0	0	0	0	0	0	0.0367361	0	0	0	0	0	0	0
HMGN3	4.89913	3.37078	3.8462	2.55265	2.91615	4.56858	0	4.90358	5.38709	5.10142	2.98337	3.92279	4.45479	4.21028	3.46645	0	1.54905	4.98745	3.05505	3.39791	4.47305	3.14851	3.87302	3.34087	5.37902	0	0	3.48571	2.86606	4.47505	3.39629	3.91407	4.60333	2.67562	3.56171	1.14884	2.86292	1.40311	3.23768	2.56258	0	4.05563	2.88804	3.90659	4.20362	3.64652	4.79245	0.428665	2.82869
AIG1	0	0	0	0	0	0	0	0	0	0	0	0	0	0	0	0	0	0	0	0	0	0	0	0	0	0	0	0	0	0	0	0	0	0	0	0	0	0	0	0	0	0	0	0	0	0	0	0	0
FHL1	0	0	0	0	0	2.23857	0	0	0	0	0	0	0	0	0	0	0	0	0	0	0	0	0	0	0	0	0	0	1.18674	0	0	0	0	0	0	0	0	0	0	0	0	0	0	0	0	0	0	0	0
HLA-A	0	0	0	0	0	2.35968	0	0	0	3.27427	0	0	0	0	0	0	0	0.58847	3.05505	0	0	0	0	0	0	0	0	2.34508	1.2979	0	0	0	0	0	0	0	0	0.362932	0.953805	0.0938685	0	0.0367361	0	0.0922388	2.88934	0	0	0	0
AP1S2	0	1.91408	5.51879	0	3.89467	2.4714	3.43549	0	0	2.35311	4.77491	4.36561	5.45319	3.10416	0	4.02579	3.85636	0	0	0	0	1.36372	0	0	0	0	0	4.11466	1.40111	3.28061	3.19655	1.59009	2.38189	2.48195	3.33076	2.7349	1.62836	2.65345	2.43397	0.853386	0	0.826773	1.86291	2.31074	0	0	0	1.44887	3.02961
AP002856.2	0	0	0	0	0	0	0	0	0	0	0	0	0	0	0	0	0	0	0	0	0	0	0	0	0	0	0	0	0	0	0	0	0	0	0	0	0	0	0	0	0	0	0	0	0	0	0	0	0
CIART	0	0	0	0	0	0	0	0	0	0	0	0	0	0	0	0	0	0	1.78117	0	0	0	0	0	0	0	0	0	0	0	0	0	1.14851	0	0	0	0	0	0	0	0	0.360303	2.34413	0	0	0	0	0	0
SEPHS1	4.93899	4.19413	5.48424	4.85728	5.15944	4.99974	6.12377	5.33437	3.44094	4.73165	4.80763	3.78703	5.03869	4.4689	1.81287	5.13646	5.07666	5.40257	5.48758	5.34884	5.40512	0	2.18947	3.08266	4.68005	3.95082	4.95821	4.5512	4.06801	3.68793	4.45704	4.11716	4.40725	4.64181	5.3865	5.26228	4.77842	4.03338	4.61577	5.30212	5.4554	5.36663	4.88474	5.89473	5.49391	5.57541	4.78212	5.91083	5.0723
TUBA1A	3.0914	3.10668	4.43401	3.57906	4.27977	4.29252	4.84545	4.66119	4.46782	4.19772	4.63605	3.39712	3.88697	4.07541	3.84848	3.55973	4.77217	5.38529	5.13417	2.38966	4.49546	2.8667	1.47544	4.26785	3.05727	6.09071	4.70443	4.11466	3.54434	4.90718	3.65201	1.77097	3.25066	3.19236	2.49566	2.88229	1.76146	2.2814	2.90017	3.91176	2.83295	1.80805	0.272878	2.57331	4.93749	0.373468	3.70819	0	3.57065
RAB13	0	0.428775	0	0	1.25541	0	2.61423	0	0	1.49893	0	0	2.84472	0	2.12142	0	1.83525	0	0	0	0	2.05206	1.12904	0	2.80578	0	0	0	0.790235	1.82214	1.84254	2.91996	0.881616	1.3165	0.819026	1.89575	1.88332	2.66975	1.47522	0.741817	0	0	0.0732087	3.09198	0	1.61741	2.42038	1.62102	1.7607
PTPRZ1	0	0	0.445387	0	0	0	0	0	0	0	0.703127	0	0	0	0	0	0	0	5.23097	0	0	2.8667	0	0	0	0	0	0	0	0	0	0	0	0	0	0.0997788	1.03267	0	0	0	0	0	1.1011	3.05807	0	0	0	0	1.86949
PHYH	0	0	0	0	2.05768	0	0	0	0	0	0	0	0	0	0	0	0	0	0	0	0	0	0	0	0	0	0	0	1.40111	0	0	0	2.09631	0.156607	0	0	0	0	0	0.0938685	0	0	0	0	0	0	0.26047	0	0
IFI27L2	0	0	0	0	1.41404	0	0	0	0	0	0	0	0	0	0	0	0	0	0	0	0	0	0	0	0	0	0	0	0	1.18144	0	0	0	0	0	0	0	0	0	0	0	0	0.024818	0	0	0	0	0	0
SALL2	0	0	0	0	0	0	0	0	0	0	0	0	0	0	0	0	1.83525	1.81486	0	0	0	0	0	0	0	0	0	0	0	0	0	0	0	0	0	0	0	0	0	0	0	0	0	0	0	0	0	0	0
RAMP2	0	0	0	0	0	0	0	0	0	0	0	0	0	0	0	0	0	0	0	0	0	0	0	0	0	0	0	0	0	0	0	0	0	0	0	0	0	0	0	0	0	0	0	2.55722	0	0	0	0	0
UGT3A2	0	0	0	0	0	0	0	0	0	0	0	0	0	0	0	0	0	0	0	0	0	0	0	0	0	0	0	0	0	0	0	0	0	0	0	0	0	0	0	0	0	0	0	0	0	0	0	0	0
ADAMTS19	0	0	0	0	0	0	0	0	0	0	0	0	0	0	0	0	0	0	0	0	0	0	0	0	0	0	0	0	0	0	0	0	0	0	0	0	0	0	0	0	0	0	0	0	0	0	0	0	0
RAB34	0	0	0	0	0	0	0	0	0	0	0	0	0	0	0	0	0	0	0	0	0	0	0	0	0	0	0	0	0.712099	1.75598	0.347388	0	0.45882	0	0	0	0.200882	0	0.357374	0	0	0	0	0	4.03759	0.915628	0	0	0
NCS1	0	1.02735	0	0	0	0	0	0	0	0	0	0	0	0	0	0	0	0	0	0	0	0	0	0	0	0	0	0	0	0	0	0	0	0	0	0	0	0	0	0	0	0	0	0	0	0	0	0	0
TMEM98	0	0	0	0	0	0	0	0	0	0	0	0	0.964461	0	0	0	0	0.58847	0	0	0	0	0	0	0	0	0	0	0	0	0	0	0	0	0	0	0	0	0.7276	0	0	0	0	0	0	1.98354	0	0	0
GNG11	0	0	0	0	0	0	0	0	0	0	0	0	0	0	0	0	0	0	0	0	0	0	0	0	0	0	0	0	0	0	0	0	0	0	0	0	0	0	0	0	0	0	0	0	0	0	0	0	0
CCDC152	0	0.428775	0	0	0	1.16335	0	0	0	1.90284	0	0	0	0	0	1.48474	0	0	0	0	0	0	0	2.11129	0	0	0	2.83214	0.864355	1.27889	0	0	0	0	0.773682	0	2.24337	1.80852	0.7276	1.80217	2.02242	0	0	0.0922388	2.88934	0	0	0.428665	0
SH3BGRL	0	0.428775	0	0	0	0	0	0	0	0	0	0	0	0	0	0	0	0	0	0	0	0	0	0	0	0	0	0	0.864355	0	0	2.32808	1.89318	0	0	0	0	1.58605	0	0	0	0	0	0	0	0	0	0	3.16384
BLVRA	0	0	0	0	0	1.9608	0	0	0	3.20453	0	0	0	0	0	0	0	0	0	0	0	0	0	0	0	0	0	0	0	0	0	0	0	0	0	0	0.67591	0	0	1.6864	0	0	0	0	0	0	0	0	0
PIMREG	0.503814	3.85773	6.9068	0	0	0	0	0	0	3.3408	4.56127	2.86113	0	3.61273	0	4.66003	0	3.71013	5.63637	3.39791	5.39323	5.99863	3.98541	0	0	0	0	0	3.87533	0	2.71836	0	0	5.48177	2.20249	4.29939	2.92099	5.672	4.20381	5.45587	6.33323	0.239439	3.45413	0	0	3.25828	0	1.62102	3.36305
AL353747.4	0	0	0	0	0	0	0	0	0	0	0	0	0	0	0	0	0	0	0	0	0	0	0	0	0	0	0	0	0	0	0	0	0	0.42652	0.947086	0	0	0	0	0	0	0	0	1.86431	2.92782	0	0	2.54691	2.31645
PDIA3	4.75025	4.13851	3.65234	4.5174	6.36862	5.51196	4.39677	3.18598	4.6407	0	4.06184	4.83366	3.32735	4.49026	3.67007	2.45855	7.31245	0	5.95248	4.78147	4.77736	0	4.3637	5.22991	0	0	4.39627	4.7827	5.95826	5.09285	6.37888	5.10901	5.55335	6.35468	6.05656	7.47646	5.70308	4.85955	6.61988	6.46701	4.02797	4.89763	4.70638	4.90295	6.3022	6.29842	5.27034	4.16619	5.36951
WFDC2	0	0	0.445387	0	0	0	0	0	0	0.935961	0	0	0	0	0	0	0	0	0	0	0	0	0	0	0	0	0	0	0	0.964229	0	0	0	0	0	0	1.94059	0	0.953805	0.556401	0	0	0	0	0	0	0	0	0
KIF1A	0	0	0	0	0	0	0	0	0	0	0	0	0	0	0	0	0	0	0	0	0	0	0	0	0	0	0	0	0.44856	0	0	0	0	0	0	0	0	0	0	0	0	0	0	0	0	0	0	0	0
THY1	0	0	0	0	0	0	0	0	0	0	0	0	0	0	0	0	0	0	3.96554	0	0	0	0	0	0	0	0	0	0	0	0	0	0	0	0.348157	0	0	0	0.807008	0.182001	0	4.20836	2.96058	6.21885	5.61677	0	4.53364	0	0
TSPAN2	0	0	0	0	0	0	0	0	0	0	0	0	0	0	0	0	0	0	0	0	0	0	0	0	0	0	0	0	0	0	0	0	0	0	0	0	0	0	0	0	0	0	0	0	0	0	0	0	0
CTPS2	0	0	0	0	0	0	0.890504	0	0	0	0	0	0	0	0	0	0	0	0	0	0	0	0	0	0	0	0	0	0	0.397263	0	0	2.48197	0	0	0	0	0	0	0	0	0	0	0	0	0	0	0	0
GNG4	0	0	0	0	0	0	0	0	0	0	0	0	0	0	0	0	0	0	0	0	0	0	0	0	0	0	0	0	0	0.841987	0	0	0	0	0.947086	0	0	0	0	0	0	0	0	0.0922388	0	0	0	0	0
OLFM2	0	0.428775	0	0	0	0	0	0	0	0	0	0	0	0	0	0	0	0	0	0	0	0	0	0	0	0	0	0	0.241644	0	0	0	0	0	0	0	0	0	0	0	0	0	0	0.0922388	0	0	0	0	0
MLLT11	0	0	0	0	0	0	0	0	0	0	0	0	0	0	0	0	0	0	0	1.37302	0	0	0	0	0	0	0	3.48571	1.40111	0.397263	0	0.181479	0.357059	0	1.64565	0	0	0	1.32144	1.62484	0	0.0367361	0	0.0922388	0	0	0	0	0
CCDC74A	0	0	0	0	0	0	0	0	0	0	0	0	0	0	0	0	0	0	0	2.52867	0	0	0	0	0	0	0	0	0	0	0	0	0	0	0	0	0	0.948316	0	0	0	0	0	0	0	0	0	0	0
ZNF660	0	0	0	0	0	0	0	0	0	0	0	0	0	0	0	0	0	0	0	0	0	0	0	0	0	0	0	0	0	0	0	0.181479	0	0	0	0	0	0	0	0	0	0	0	0	0	0	0	0	0
AES	0	0	1.66452	3.71894	0	1.61649	1.1895	0	0	0.542587	0	0	0	0	0	3.18491	3.32037	0	0	0	0	2.51613	0	0	0	0	3.4632	0	0.541859	0	0	0	0	0.42652	0	0	1.69645	0.515062	1.52303	0.418071	0	0	0	0	0.84893	0	0	0	0
COTL1	0	0	0	0	0	0	0	0	0	0	0	0	0	0	0	0	0	0	0	0	0	4.94936	0.374935	1.80347	0	3.85106	0	0	3.35164	0	1.32043	0	0	2.03418	0.0766778	1.44287	1.94059	0.0996442	2.93593	2.91095	0	2.83555	0.120029	2.38556	0	2.51788	0	2.70837	2.77376
CRMP1	0	0	0	0	0	0	0	0	0	0	0	0	1.27917	0	0	0	0	0	0	0	0	0	0	0	0	0	0	0	0.348808	0	0	0	0	0	0	0	0	0	0	0	0	0	0	0	0	0	0	0	0
GPX8	0	0	0	0	0	0	0	0	0	0	0	0	0	0	0	0	0	0	0	0	3.6408	0	0	0	0	0	0	0	0.125875	0	0	0	0	0	0	0	0	0	1.26631	0	0	0	0	0	0	2.18446	0	0	0
TERF1	0.876498	3.46423	3.95114	2.82454	2.05768	4.19824	2.61423	3.18598	2.38562	2.59034	3.46578	1.39757	0	4.66952	3.35273	0	1.54905	3.96402	4.51939	2.38966	3.75666	0	0.374935	1.41164	0	3.21179	3.2261	0	1.49743	2.93681	1.53893	1.30714	1.56837	1.56036	1.59441	0.441532	2.41485	2.10078	1.93014	2.21111	2.83295	1.65104	2.58845	5.13208	3.96544	3.30216	5.43116	5.41002	3.66423
TNNT1	3.96611	2.92138	1.96104	0	2.20386	0	0	0	0	1.24473	0	0	1.27917	0	0.877981	0	0	0	0	0.613572	3.11254	0.83733	0	0	1.22134	0	0	0	0	0	0	0	0	1.90762	1.85606	0.586178	0	1.71734	2.12866	1.93492	0	0	0	2.50783	0	3.86704	3.18787	0	0
LIMD2	0	1.02735	0.785222	0	0	0	0	0	0	0	0	0	0	0	0	0	0	0	0	0	0	0	0	0	0	0	0	0	0.125875	0.841987	0.184125	0	0.247573	0.939077	0	0	0.200882	0.893836	0	0	0	0	0.0968087	0.178933	0	0	0	2.157	1.3743
JAKMIP2	0	0	0	0	0	0	0	0	0	0	0	0	0	0	0	0	0	0	0	0	0	0	0	0	0	0	0	0	0	0	0	0	0	0	0	0	0	0	0	0	0	0	0	0	0	0	0	0	0
NLGN4Y	0	0	0	0	0	0	0	0	0	0	0	0	0	0	0	0	0	0	0	0	0	0	0	0	0	0	0	0	0	0	0	0	0	0	0	0	0	0	0	0	0	0	0	0	0	0	0	0	0
SORD	0	0.428775	0	0	0	1.40764	0	0	0	2.88599	0	0.347584	0	0	0	0	0	0	0	0	0	0	0	0	0	0	0	0	0.125875	1.27889	0.184125	0.487629	0	0	0	0	0	0	0	0	0	1.98765	0	0	0	0	0	0	0
FSTL1	0	0	0	0	0	3.74391	0	0	0	0	0	0	0	1.99041	0	0	0	0	3.05505	0	5.14652	0	0	0	0	0	0	3.19562	2.88398	1.07692	0	3.06566	1.81857	1.44357	0.726867	3.74291	2.24337	0.0996442	1.1493	2.35075	0	0.0367361	1.91029	0.731385	0	0	1.75464	4.34875	0
ZNF22	0	2.15734	4.52747	0	3.69896	4.49117	2.80256	0	0	4.75623	4.35536	0	3.83983	0	0	0	0	0	0	3.39791	1.03072	0	3.17202	0	0	0	1.41763	0	2.54399	4.08821	3.72808	4.78352	4.20976	3.89474	1.20794	4.17337	2.04873	4.18287	4.24716	3.22285	4.02797	4.83121	3.64431	0	0	0	0	0	2.8816
RABGAP1L	0	0	0	0	2.05768	2.76247	0	0	0	0	0	0	0	4.2358	0	0	0	0	3.05505	4.83604	0	0	0	0	0	0	1.41763	0	0.125875	2.56404	0.184125	1.93167	1.65668	1.66839	1.91988	0	2.19712	2.3437	1.8196	1.52726	0	1.22719	1.01701	0	0	3.95212	0	0	2.15388
STC1	0	0	0	0	0	0	0	0	0	0	0	0	0	0	0	0	0	0	0	0	0	0	0	0	0	0	0	0	0	0	0	0	0	0	0	0	0	0	0	0	0	0	0	0	0	0	0	0	0
VRTN	0	0	0	0	0	0	0	0	0	0	0	0	0	0	0	0	0	0	3.72086	0	0	0	0	0	0	0	0	0	0	0	0	0	0	0.85011	0	0	0	0	0.554331	0.488894	0	0.648364	0.0732087	4.45913	2.43467	0	2.57209	0	0
SYT6	0	0	0	0	0	0	0	0	0	0	0	0	0	0	0	0	0	0	0	0	0	0	0	0	0	0	0	0	0	0	0	0	0	0	0	0	0	0.280395	1.78079	0.182001	0	0	0	0	0	0	0	0	0
CXCL6	0	0	0	0	0	0	0	0	0	0	0	0	0	0	0	0	0	0	0	0	0	0	0	0	0	0	0	0	0	0	0	0	0	0	0	0	0	0	0	0	0	0	0	0	0	0	0	0	0
CCDC74B	0	0	0	0	0	0	0	0	0	0	0	0	0	0	0	0	0	0	0	0	0	0	0	0	0	0	0	0	0	0	0	0	0	0	0	0	0	0	0	0	0	0	0	0	0	0	0	0	0
DDX25	0	1.44914	0	0	0	0	0	0	0	0	0	0	0	0	0	0	0	0	0	0	0	0	0	0	0	0	0	0	0	2.48455	0	0	2.6846	0	0	0	0.804884	0	0	0	0	0	0	0	0	0	0	0	0
JAKMIP2-AS1	0	0	0	0	0	0	0	0	0	0	0	0	0	0	0	0	0	0	0	0	0	0	0	0	0	0	0	0	0	0	0	0	0	0	0	0	0	0	0	0	0	0	0	0	0	0	0	0	0
TP53I11	0	0	0	0	0	0	0	0	0	0	0	0	0	2.10564	0	0	0	0	0	0	0.761597	0	0	0	0	0	0	0	0	0	0	0	0	0	0	0	0	0	0	0	0	0	0	0.0922388	0	0	0	0.428665	0
ZNF423	0	0	0	0	0	1.61649	0	0	0	0	0	0	0	0	0	0	0	0	0	0	0	0	0	0	0	0	0	0	0	0	0	0	0	0	0	0	0	0	1.02196	0	0	0	0	0	0	0	0	0	0
FIRRE	0	0	0	0	0	0	0	0	0	0	0	0	0	0	0	0	0	0	0	0	0	0	0	0	0	0	0	0	0	0	0	0	0	0	0	2.34532	1.5569	0	0	0.68262	0	0	0	0	0	0	0	0	0
LDB2	0	0	0	0	0	0	0	0	0	0	0	0	0	0	0	0	0	0	0	0	0	0	0	0	0	0	0	0	0	0	0	0	0	0	0	0	0	0	0	0	0	0	0	0	0	0	0	0	0
VIM	0	0	0	0	0	0	0	0	0	0	0	0	0	0	0	0	0	0	0	0	0	0	0	0	0	0	0	0	0	0	0	0	0	1.66839	0	0	0	0	0	0	0	0	0	0	0	0	0	0	0
FBXO2	0	0	0	0	2.09564	0	0	0	0	0	0	0	0	0	0	0	0	0	0	0	0	0	0	0	0	0	0	0	0	0	0	0	0	0	0	0	0	0	0	0	0	0	0	0	0	0	0	0	0
SLC22A17	0	0	0	0	0	0	0	0	0	0	0	0	0	0	0	0	0	0	0	0	0	0	0	0	0	0	0	0	0	0	0	0	0	0	0	0	0	0	0.357374	0	0	0	0	0	0	0	0	0	0
ITM2A	0	0	0	0	0	0	0	0	0	0	0	0	0	0	0	0	0	0	0	0	0	0	0	0	0	0	0	0	0.712099	0	0	0	2.35575	0	0	0	0	2.21629	0	0.343592	0	2.37241	0	0	0	0	0	0	0
SNCB	0	0	0	0	0	0	0	0	0	0	0	0	0	0	0	0	0	0	0	0	0	0	0	0	0	0	0	0	0	0	0	0	0	0	0	0	0	0	0	0	0	0	1.6481	0	0	0	0	0	0
PREX2	0	0	0	0	0	0	0	0	0	0	0	0	0	0	0	0	0	0	0	0	0	0	0	0	0	0	3.4632	0	0	0	0	0	0	0	0	0	0	0	0	0	0	0	0	0	0	0	0	0	0
CCND1	0	1.77511	0	0	3.80013	0	0	0	0	0	0	3.3205	4.90765	0	5.33545	0	0	0	3.96554	0	0	0	0	0	0	0	2.11867	0	0	0.841987	0	0	0	2.86917	2.73921	2.42443	1.88332	0	4.50106	1.98478	0	0	0.448243	4.59539	4.12299	4.67375	3.02206	0.428665	0.844956
TIMP1	0	1.91408	0	0	0	0	0	0	0	0	0	0	0	0	3.35273	0	0	0	0	0	0	0	0	0	0	0	2.11867	0	1.63082	0	0	1.52439	0	1.17715	0	2.05339	0	0	1.02196	0	2.02242	0	0	0	0	3.25828	0	0	0
FADS2	0	0	0	0	0	0	0	0	0	0.935961	0	0	0	0	0	0	0	0	0	1.0427	0	0	0	0	0	0	0	0	0.348808	1.07692	0.494039	2.91996	1.89318	0.42652	0	0	0	1.05147	0	0.488894	0	0	0.0492162	4.01072	0	0.373468	0	0	1.51492
TMEM132B	0	0	0	0	0	0	0	0	0	0	0	0	0	0	0	0	0	0	0	0	0	0	0	0	0	0	0	0	0	0	0	0	0	0	0	0	1.99567	0	0	0	0	0	0	0	0	0	0	0	0
ALDOC	0	0	0	3.57906	0	0	0	4.44827	1.93248	0	0	0	2.11426	0	3.67007	0	0	4.36754	1.78117	0	0	3.38417	2.66495	5.86501	0	0	0	0	2.81089	3.87098	3.99766	2.63872	3.38599	4.57397	4.04939	3.22932	4.0346	3.85237	3.65747	3.522	0	0.0725599	2.70052	3.26048	2.20328	0	5.64592	0	0
HSPB1	0.503814	2.54727	1.48975	2.55265	1.63635	2.10636	1.83247	2.98977	3.44094	3.4653	0.703127	0	0.964461	2.92747	1.81287	0	3.49484	0	4.66508	1.86798	0	0	2.18947	0	0	3.85106	2.11867	0	2.95355	1.37018	3.78618	3.83497	4.22429	4.49548	4.4497	3.9034	1.13436	4.11304	4.87727	3.95617	4.27619	3.72234	3.23236	4.61884	6.13135	4.84667	4.75065	0	4.23128
CCNJL	0	0	0	0	0	0	0	0	0	0	0	0	0	0	0	0	0	0	0	0	0	0	0	0	0	0	0	0	0	0	0	0	0	0	0	0	0	0	0	0	0	0	0	0	0	0.915628	0	0	0
LCK	0	0	0	0	0	0	0	0	0	0	0	0	0	0	0	0	0	0	0	0	0	0	0	0	0	0	0	0	0	0	0	0	0	0	0	0	0	0	0	0	0	0	0	0	0	0	0	0	0
TRBC2	0	0	0	0	0	0	0	0	0	0	0	0	0	0	0	0	0	0	0	0	0	0	0	0	0	0	0	0	0	0	0	0	0	0	0	0	0	0	0	0	0	0	0	0	0	0	0	0	0
NUDT10	0	0	0	0	0	0	0	0	0	0	0	0	0	0	0	0	0	0	0	0	0	0	0	0	0	0	0	0	0	0	0	0	0	1.61538	0.218794	0	0	0	0	0	0	0	0.0492162	0	0	0	0	0	0
P3H4	0	0	0	0	0	0	0	0	0	0	0	0	0	0	0	0	0	0	0	0	0	0	0	0	0	0	0	0	0	0	0	0	0	0	0	0	0	0	1.32144	0	0	1.60286	0	0	0	0	0	0	0
SEMA3A	0	0	0	0	0	3.87159	0	0	0	4.00605	0	0	0	0	0	0	0	0	0	0	0	0	0	0	0	0	0	0	0	0	0	0	0.129091	0	0	0	0	1.80852	0	0	0	0	0.120029	0	0	0	0	0	0
ARMCX6	0	0	0	0	0	0	0	0	0	0	0	0	0	0	0	0	0	0	0	0	0	0	0	0	0	0	0	0	0.934852	0	0	0	0	0	0	0	0	0.948316	0	0	0	0	0	0	0	0	0	0	0
DTX3	0	0	0	0	0	0	0	0	0	0	0	0	0	0	0	0	0	0	0	0	0	0	0	0	0	0	0	0	0	0	0	0	0	0	0	0	0	0	0	0	0	0	0	0	0	0	0	0	0
PAM	0	0	0	0	0	0	0	0	0	1.90284	0	0	0	0	0	0	0	0	0	0	0	0	0	0	0	0	0	0	0.125875	0.212262	0.184125	0	0	0	0	1.68701	0	0	0	0.488894	0	2.16405	0	0	0	0	0	0	0
CD40	0	0	0	0	0	0	0	0	0	0	0	0	0	0	0	0	0	0	0	0	0	0	0	0	0	0	0	0	0	0	0	0	0	0	0	0	0	0	0	0	0	0	0	0	0	0	0	0	0
TP53I3	0	0	0	0	0	0	0	0	0	0	0	0	0	3.82939	0	0	3.12185	0	4.3573	1.64163	0	5.02102	0	0	0	0	0	0	0	0.561214	0	0	1.85636	0	2.00082	0	2.33166	0	0	0.0938685	0	0	1.05365	0.61182	0	0	0	0	0
CD74	0	0	0	0	0	0	0	0	0	0	0	0	0	0	0	0	0	0	0	0	0	0	0	0	0	0	0	0	0	0	0	0	0	0	0	0	0	0	0	0	0	0	0.730618	0	0	0.669867	0	0	0
DCLK1	0	0	0	0	0	0	0	0	0	0	0	0	0	0	0	0	0	0	0	3.60061	0	0	0	0	0	0	0	0	0	0	0	0	0	0	0	0	0	0	0	0.853386	0	0	0	1.89023	3.32382	0	0	0.758709	2.31645
RND3	0	0	0	0	0	0	0	0	0	0	0	0	0	0	0	0	0	0	0	0	0	0	0	0	0	0	0	0	0	0	0	0	2.82462	0	0	0	0	0	0.953805	0	0	0	0	0	0	0	0	0	0
CRISPLD1	0	0	0	0	0	0	0	0	0	0	0	0	0	0	0	0	0	0	0	0	0	0	0	0	0	0	0	3.93386	0	0	0	0	0	0	2.70338	0	0	0	0	0	0	0	0	0	0	0	0	0	0
TSPAN7	0	0	0	0	0	2.35968	0	0	0	0	0	0	0	0	0	0	0	0	0	0	0	0	0	0	0	0	0	0	0	0	0	0	0	0	0	0	0	0	0	0	0	0	0	0	0	0	0	0	0
CERK	0	0	0	0	0	0	0	0	0	0	0	0	0	0	0	0	0	0	0	0	0	0	0	1.41164	0	0	0	0	0	0	0	0	0	0	0	0	0	0	0	0	0	0	0	0	0	0	0	0	0
IDO1	0	0	0	0	0	0	0	0	0	0	0	0	0	0	0	0	0	0	0	0	0	0	0	0	0	0	0	0	0.790235	0	0	0	0	0	0	0	0	0	1.7409	0	0	0	0	0	0	0	0	0	2.15388
DLK1	0	0	0	0	0	0	0	0	0	0	0	0	0	0	0	0	0	0	0	0	0	0	0	0	0	0	0	0	0	0	0	0	0	0	0.0766778	0	0	0	0	0	0	0	0	0	0	0	0	0	0
GPR143	0	0	0	0	0	0	0	0	3.24052	0	0	0	0	0	0	0	0	0	0	0	0	0	0	0	0	0	0	0	0	0	0	0	0	1.38144	0	0	0	0	0	0	0	0	0	0	0	0	0	0	0
SOX11	0	0.428775	0	0	0	0	0	0	0	0	0	0	0	0	0	0	0	0	0	0	0	0	0	0	0	0	0	0	0	0	0	0	0	0.156607	0.0766778	0	0	0	0.2478	0	0	0	0	0.0922388	0	0	0	0	0
PDK2	0	0	0	0	0	0	0	0	0	0	0	0	0	0	0	0	0	0	0	0	0	0	0	0	0	0	0	0	0	0	0	0	0	0	0	0	0	0	2.12866	0	0	0	0	0	0	0	0	0	0
SNCA	0	0	0	0	0	0	0	0	0	0	0	0	0	0	0	0	0	0	0	0	0	0	0	0	0	0	0	0	0	0	0	0	0	0	0	0	0	0	0	1.18735	0	0	0	0	0.84893	0	0	0	0
NRP2	0	0	0	0	0	0	0	0	0	0	0	0.347584	0	0	0	0	0	0	0	0	0	0	0	0	0	0	0	0	0	0	0	0	0	0	0	0	0	0	0	0	2.02242	0	0	0	0	0	0	0	0
FLT1	0	0	0	0	0	0	0	0	0	0	0	0	0	0	0	0	0	0	0	0	0	0	0	0	0	0	0	0	0	0	0	0.181479	0	0.297867	0	0	0	0	0	0	0	0	0	0	0	0	0	0	0
PODXL	1.62751	2.54727	0	2.21733	4.90267	0	1.1895	0	0	0	0	0	0	1.21509	0	0	0	2.91599	0	1.0427	0	0	2.44671	1.41164	0	0	0	0	1.12777	3.02373	2.38404	3.98906	0	1.61538	1.36906	0	2.45471	1.74838	0.129214	1.18735	0	2.79859	1.20248	6.59397	0	0	0	0	2.8816
RNF175	0	0	0	0	0	0	0	0	0	0	0	0	0	0	0	0	0	0	0	0	0	0	0	0	0	0	0	0	0	0	0	0	0	0	0	0	0	0	0	0	0	0	0	0	0	0	0	0	0
AFP	0	0.428775	0	0	0	0	0	0	0	0	0	0	0	0	0	0	0	0	0	0	0	0	0	0	0	0	0	0	0	0	0	0	0	0	0	0	0	0	0	0	0	0	0	0	0	0	0	0	0
SH2D2A	0	0	0	0	0	0	0	0	0	0	0	0	0	0	0	0	0	0	0	0	0	0	0	0	0	0	0	0	0	0	0	0	0	0	0	0	0	0	0	0	0	0	0	0	0	2.44147	0	0	0
PPP2R2B	0	0	0	0	0	0	0	0	0	0	0	0	0	3.49083	0	0	0	0	0	0	0	0	0	0	0	0	0	0	0	0	0	0	0	2.53999	0	0	0.200882	0	1.56932	0	0	0	2.17152	4.0515	2.58671	4.08364	0	0	0.339597
FKBP10	0	0	0	0	0	0	0	0	0	0	0	0	0	0	0	0	0	0	0	0	0	0	0	0	0	0	0	0	0	0	0	0	0	0	0	0	0	0	0	0	0	0	0	0	0	0	0	0	0
MAGEH1	0	0	0	0	0	0	0	0	0	0	0	0	0	0	0	0	1.54905	0	0	0	0	0	0	0	0	0	0	0	0	0	0	0	0	0	0	0	0	2.38379	0	0	0	0	0	0	0	0	0	0	0
SEL1L3	0	0	0	0	0	0	0	0	0	0	0	0	0	0	0	0	0	0	0	0	0	0	0	0	0	0	0	0	0	0	0.749008	0	0	0	0	0	0	0	0	1.82971	0	0	0	0	0	0	0	0	0
PCDH18	0	0	0	0	0	0	0	0	0	0	0	0	0	0	0	0	0	0	0	0	0	0	0	0	0	0	0	0	0	0	0	0	0	0	0	0	0	0	0	0	0	0	0	0	0	0	0	0	0
CDH6	0	0	0	0	0	0	0	0	0	0	0	0	0	0	0	0	0	0	0	0	0	0	0	0	0	0	0	0	0	0	0	0	0	0	0	0	0	0	0	0	0	0	0	0	0	0	0	0	0
ANTXR1	0	0	0	0	0	0	0	0	0	0	0.703127	0	0	0	0	0	0	0	4.66508	0	0	0	0	0	0	0	0	0	0	0	0	0	0	0	0	0	0	0	0	0	0	0	0	0	0	0	0	0	0
SYT11	0	0	0	0	0	0	0	0	0	0	0	0	0	0	0	0	0	0	0	0	0	0	0	0	0	0	0	0	0	0	0	0	0	0	0	0	0	0	0	0	0	0	0	0	0	0	0	0	0
SEPT3	0	0	0	0	0	0	0	0	0	0	0	0	0	0	0	0	0	0	0	0	0	0	0	0	0	0	0	0	0	0	0	0	0	0	0	0	0	0	0	0	0	0	0	0	0	0	0	0	0
GDAP1L1	0	0	0	0	0	0	0	0	0	0	0	0	0	0	0	0	0	0	0	0	0	0	0	0	0	0	0	0	0	0	0	0	0	0	0	0	0	0	0	0	0	0	0	0	0	0	0	0	0
OLFM1	0	0	0	0	0	0	0	0	0	0	2.04968	0	0	0	0	0	0	0	0	0	0	0	0	0	0	0	0	0	0	0	0	0	0	0	0	0	0	0	0	0	0	0	0	0	0	0	0	0	0
CYR61	0	0	0	0	0	0	0	0	0	0	0	0	0	0	0	0	0	0	0	0	0	0	0	0	0	0	0	0	0	3.34953	0	1.88007	0.727031	2.51126	0	0	0	0	0	0	2.02242	2.03381	2.48046	0	0	0	0	0	0
DPYSL4	0	0	0	0	0	0	0	0	0	0	0	0	0	0	0	0	0	0	0	0	0	0	0	0	0	0	0	0	0	0	0	0.487629	0	0	0	0	0	0	0	0	0	0	0.024818	0	0	0	0	0	0
PTGIS	0	0	0	0	0	0	0	0	0	0	0	0	0	0	0	0	0	0	0	0	0	0	0	0	0	0	0	0	0	0	0	1.88007	0	0	0	0	0	0	0	0	0	0	0	0	0	0	0	0	0
RBFOX3	0	0	0	0	0	0	0	0	0	0.935961	0	0	0	0	0	0	0	0	0	0	0	0	0	0	0	0	0	0	0	0.212262	0	0	0	0	0	0	0	0	0	0	0	0	0	0	0	0	0	0	0
TUBA4A	0.503814	0	0.445387	0	3.82859	0.499022	0	3.6522	0	0	0	0	0.561367	0	0	0	0	0	0	0	0	0	0	0	0	1.0237	0	0	0	0	0	0.181479	0.129091	0.42652	0.0766778	0.0997788	0	0.192849	2.33027	2.6268	0	0.107516	2.66938	0	0	1.12555	0	0	0
HSPB2	0	0	0	0	0	0	0	0	0	0	0	0	0	0	0	0	0	0	0	0	0	0	0	0	0	0	0	0	0	0	0	0	0	0	0	0	0	0	0	0	0	0	0	0	0	0	0	0	0
C14orf132	0	0	0	0	0	0	0	0	0	0	0	0	0	0.411847	0	0	0	0	0	0	0	0	0	0	0	0	0	0	0	0	0	0	0	0	0	0	0	0	0	0	0	0.0367361	0	0	0	0	0	0	0
GSTM2	0	0	0	0	0	0	0	0	0	0	0	0	0	0	0	0	0	0	0	0	0	0	0	0	0	0	0	0	0	0	0	0	0	0	0	0	0	0	0	0.68262	0	0	0	0	0	0	0	0	0
NAP1L3	0	0	0	0	0	0	0	0	0	0	0	0	0	0	0	0	0	0	0	0	0	0	0	0	0	0	0	0	0	0	0	0	0	0	3.04615	0	0	0	0	0	0	0	0	0	0	0	0	0	0
ZNF563	0	0	0	0	0	0	0	0	0	0	0	0	0	0	0	0	0	0	0	0	0	0	0	0	0	0	0	0	0	0	0	0	0	0	0	0	0	0	0	0	0	0	0	0	0	0	0	0	0
PLCH1	0	0	0	0	0	0	0	0	0	0	0	0	0	0	0	0	0	0	0	0	0	0	0.374935	0	0	0	0	0	1.45007	0	1.78672	0	0	2.25818	0	0	0	0.515062	0	0.956943	0	0	2.04984	0	0	0	0	0	0
SMIM3	0	0	0	0	0	0	0	0	0	0	0	0	0	0	0	0	0	0	0	0	0	0	0	0	0	0	0	0	0	0	0	0	0	0	0	0	0	0	0	0	0	0	0	0	0	0	0	0	0
ZDHHC15	0	0	0	0	0	0	0	0	0	0	0	0	0	0	0	0	0	0	0	0	0	0	0	0	0	0	0	0	0	0	0	0	0	0	0	0	0	0	0	0	0	0	0	0	0	0	0	0	0
C19orf66	0	0	0	1.7797	0	0	0	0	0	0	0	0	0	0	0	0	0	0	0	0	0	0	0	0	0	0	0	0	0	0	0	0	0	0	0	0	0	0	0	0	0	0	0	0	0	0	0	0	0
PCYT1B	0	0	0	0	0	0	0	0	0	0	0	0	0	0	0	0	0	0	0	0	0	0	0	0	0	0	0	0	0.44856	0	0	0	0	0	0	0	0	0	0	0	0	0	0	0	0	0	0	0	0
PRDM5	0	0	0	0	0	0	0	0	0	0	0	0	0	0	0	0	0	0	0	0	0	0	0	0	0	0	0	0	0	0	0	0	0	0	0	0	0	0	0	0	0	0	0	0	0	0	0	0	0
WDR35	0	0	0	0	0	0	0	0	0	0	0	0	0	0	0	0	0	0	0	0	0	0	0	0	0	0	0	0	0	0	0	0	0	0	0	0	0	0	0	0	0	0.0725599	0	0	0	0	0	0	0
EML1	0	0	0	0	0	0	0	0	0	0	0	0	0	0	0	0	0	0	0	0	0	0	0	0	0	0	0	0	0	3.02373	0	0	0	0	0	0	0	0	0	0	0	0	0	0	0	0	0	0	0
PTPN13	0	0.758884	0	0	0	0	0	0	0	0	0	0	0	0	0.877981	0	0	0	0	0	0	0	0	0	0	0	0	0	0	0	2.13855	0	0	0	0.726867	0	0	0	0	0.0938685	0	0.0367361	0	0	0	0	0	0	0
FXYD7	0	0	0	0	0	0	0	0	0	0	0	0	0	0	0	0	0	0	0	0	0	0	0	0	0	0	0	0	0	0	0	0	0	0	0	0	0	0	0	0	0	0	0.429778	1.12989	0	0	0	0	0
PLA2G7	0	0	0	0	0	0	0	0	0	0	0	0	0	0	0	0	0	0	0	0	0	0	0	0	0	0	0	0	0	0	0	0	0	0	0	0	0	0	0	0	0	0	0	0	0	0	0	0	0
IGFBP6	0	0	0	0	0	0	0	0	0	0	0	0	0	0	0	0	0	0	0	0	0	0	0	0	0	0	0	0	0	0	0	0	0	0	0	0	0	1.14773	0	1.38597	0	0	0.024818	0	0	0	0	0	0
TCEAL5	0	0	0	0	0	0	0	0	0	0	0	0	0	0	0	0	0	0	0	0	0	0	0	0	0	0	0	0	0	0	0	0	0	0	0	0	0	0	0	0	0	0	0	0	0	0	0	0	0
AASS	0	0	4.25429	0	0	0	0	0	0	0	0	3.81522	0	3.26154	0	0	0	5.62499	1.78117	0	0	0	5.89399	0	0	0	2.11867	0	3.11407	0.397263	0	1.22679	0.553873	3.09891	2.77416	1.95023	0	0	2.38305	0	0	0	1.79239	1.51028	3.29467	0	0	2.54691	3.86151
ZNF711	0	0	0	0	0	0	0	0	0	0	0	1.53953	0	0	0	0	0	0	0	0	0	0	0	0	0	0	0	0	0	0	1.53893	0	0	0	0	0	0	0	0	0	0	0	0	0	0	0	0	0	0
TRO	2.11891	0	0	1.14846	0	0	0	0	0	0	2.73385	0	0	0	0	0	0	0.58847	0	0	0	0	0	0	0	0	0	3.93386	0.934852	0	0	0	0	0.544634	3.17381	0	0	0	0	2.47807	0	0	0	0.787646	3.86985	1.30878	0	0	0
NSG1	0	0	0	0	0	0	0	3.89598	0	0	0	0	0	0	0	0	0	0	0	0	0	0	0	0	0	0	0	0	0	0	1.397	0	2.32912	0	0.284925	0	1.76146	0	0	2.12479	0	0	0	0	0	0.669867	2.79412	0	0
GAL3ST3	0	0	0	0	0	0	0	0	0	0	0	0	0	0	0	0	0	0	0	0	0	0	0	0	0	0	0	0	0	0	0	0	0	0	0	0	0	0	0	0	0	0	0	0	0	0	0	0	0
CNKSR2	0	0	0	0	0	2.23857	0	0	0	0	0	0	0	0	0	0	0	0	0	0	0	0	0	0	0	0	0	0	0	0	0	0.181479	0	0	0	0	0	0	0	0	0	0	0.846522	0	0	0	0	0.428665	0
FAM111A	0	0	0	0	0	0	0	0	0	0	0	0	0	0	0	0	0	0	0	0	0	0	0	0	0	0	0	0	0	0	0	0	0	0	0	0	0	0	0	0	0	0	0	0	0	0	0	3.95712	0
AL391069.3	0	0	0	0	0	0	0	0	0	0	0	0	0	0	0	0	0	0	0	0	0	0	0	0	0	0	0	0	0	0	0	0	0	0	0	0	0	0	0	0	0	0	0	0	0	0	0	0	0
C1orf198	0	0	0	0	3.9985	0	1.64826	0	0	0	0	2.74867	0	0	0	0	0	0	0	0	0	0	0	3.65795	0	0	0	0	0	0.964229	1.06283	0.181479	0	1.10207	0	0	0	0	0	0	0	0.0725599	0	0	0	0	0	0	0
CALCB	0	0	0	0	0	0	0	0	0	0	0	0	0	0	0	0	0	0	0	0	0	0	0	0	0	0	0	0	0	0	0	0	0	0	0	0	0	0	0	0	0	0	0	0	0	0	0	0	0
STEAP2	0	0	0	0	0	0	0	0	0	0	0	0	0	0	0	0	0	0	0	0	0	0	0	0	0	0	0	0	0	0	0	0	0	0	0	0	0	0	0	0	0	0	0	0	0	0.373468	0	0	0
ATP1B2	0	0.428775	0	0	0	0.499022	0	0	0	0	0	0	3.32735	0	1.41986	0	0	0	0	0	0	3.6782	0	0.871996	0	0	1.41763	0	0	0	0	0	0	0	1.02655	0.193101	0	0	0.2478	0	0	1.21121	2.13209	0	0.678859	0	0	0	0
RCN3	0	0	0	0	0	0	0	0	0	0	0	0	0	0	2.94531	0	0	0	0	0	0	0	0	0	0	0	0	0	0	0	2.26651	0	2.89892	0	0	2.10233	0.200882	0	0	0	0	0	0	0	0	0	0	0	0
HLA-DMA	0	0	0	0	0	0	0	0	0	2.06904	0	0	0	0	0	0	0	0	0	0	0	0	0	0	0	0	0	0	0	0	0	0	0	0	0	0	0	0	0	0	0	0	0	0	0	0	0	0	0
NMB	0	0	0	0	0	0	0	0	0	0.935961	0	0	0	0	0	0	0	0	0	0	0	0	0	0	0	0	0	0	0	0	1.72865	0.954809	0	0	0.576552	0	0	0	0.7276	0	0	0	0	2.76766	0	0	0	0	0
TMEM246	0	0	0	0	0	0	0	0	0	0	0	0	0	0	0	0	0	0	0	0	0	0	0	0	0	0	0	0	2.0031	0	0	0.181479	0	0.297867	0	0	0	0	0	2.36964	0	0	0	0	0	0	0	0	0
TTLL1	0	0	0	0	0	0	0	0	0	0	0	0	0	0	0	0	0	0	0	0	0	0	0	0	0	0	0	0	0	0	0	0	1.85636	0	0	0	0	0	0.2478	0	0	0	0	0	0	0	0	0	0
TMEM59L	0	0	0	0	0	0	0	0	0	0	0	0	0	0	0	0	0	0	0	0	0	0	0	0	0	0	0	0	0	0	0	0	0	0	0	0	0	0	0	0	0	0	0	0	0	0	0	0	0
TRIP6	0	0	0	0	0	0	0	0	0	0	0	0	0	0	0	0	0	0	3.72086	0	0	0	0	0	0	0	0	0	0.541859	0	2.34591	0	0	0.156607	0	2.32484	0.67591	0	0.7276	0.853386	0	0	2.26822	0.260712	0	0	1.75464	0	0
NUDT11	0	0	0	0	0	0	0	0	0	0	0	0	0	0	0	0	0	0	0	0	0	0	0	0	0	2.0354	0	0	0.629489	0	0	0	0	0	0.46687	0	0	0	0	0	0	0	2.06786	0	3.40789	0	0	2.2648	0
SLC1A6	0	0	0	0	0	0	0	0	0	0	0	0	0	0	0	0	0	0	0	0	0	0	0	0	0	0	0	0	0	0	0	0	0	0	0	0	0	0	0	0	0	0	0	0	0	0	0	0	0
FAM13A	0	0	0	1.14846	0	0	0	0	0	0	0	0	0	0	0	0	0	0	0	0	0	0	0	0	0	0	0	0	0	0	0	0	0	2.45203	0	2.36551	0.534264	1.94874	0	0.0938685	0	0	0	0	0	0	0	0	0
OBSL1	0	0	0	0	0	0	0	0	0	0	0	0	0	0	0	0	0	0	0	0	0	0	0	0	0	3.62812	0	0	0	0	0	0	0	0.653806	0	0	0	0	0.459211	0	2.02242	0	0	0.0922388	0	0	0	0	0
PLK2	5.99308	0	0	0	0	0	0	0	0	3.8775	0	0	0	0	0	0	0	0	0	0	6.74673	0	0	0	0	0	3.4632	0	0	0	0	2.1214	4.59217	4.53169	0	0	0	0	0	2.57891	4.27619	3.968	2.91484	2.92644	0	0	6.40763	0	0.614292
CA3	0	0	0	0	0	0	0	0	0	0	0	0	0	0	0	0	0	0	0	0	0	0	0	0	0	0	0	0	0	0	0	0	0	0	0	0	0	0	0	0	0	0	0	0	0	0	0	0	0
HLA-C	0	0	0	0	0.0779184	0	0	0	0	0	0	0	0	0	0	0	2.07396	2.70933	0	1.64163	3.11254	0	3.26403	4.38713	0	3.62812	0	3.19562	2.5884	5.16474	2.93927	1.88007	1.26547	0.85011	2.09599	1.51694	2.77118	2.17119	1.52303	2.61101	0	1.74284	1.84908	3.3566	3.58689	6.67728	3.77227	3.41787	3.86151
GCK	0	0	0	0	0	0	0	0	0	0	0	0	0	0	0	0	0	0	0	0	0	0	0	0	0	0	0	0	0	1.8854	0	0	0	0	0	0	0	0	0.2478	0	0	0	0	0	0	0	0	0	0
EMB	3.46349	0	0	0	0	0	0	1.72879	0	0	0	0	0	0	0	0	0.715528	0	0	0	0	0	0	0	0	0	0	0	0	0	1.78672	0.85142	0	0	0	0	0	1.68562	0	0	0	0	0	0	0	0	0	0	0
[truncated: 206 more columns]

## Sheet:  extended_1d_hypoblast
Gene	Meis_B20C6	Meis_B48C04	E5.14.1785	E5.14.1812	E6.10.1043	E6.10.1044	E6.10.1060	E6.10.1061	E6.12.1281	E6.13.1382	E6.10.1045	E7.11.843	E7.11.855	E7.13.884	E7.13.892	E7.14.894	E7.14.904	E7.16.1135	E7.6.265	E7.6.266	E7.8.327	E7.9.539	E7.11.842	E7.12.872	E7.13.882	E7.13.883	E7.14.905	E7.14.908	E7.16.1169	E7.17.1343	E7.11.841	E7.11.844	E7.11.845	E7.11.846	E7.11.847	E7.14.906	E7.14.907	E7.6.259	nBG_Day6.3.pTEICM_9	nBG_Day6.4.pTEICM_6	nBG_Day6.4.pTEICM_10	nBG_Day7.2.pTEICM_33	nBG_Day7.2.pTEICM_37	nBG_Day7.3.pTEICM_3	nBG_Day7.3.pTEICM_5	nBG_Day7.3.pTEICM_6	nBG_Day6.5.pTEICM_12	nBG_Day7.3.pTEICM_15	nBG_Day6.5.pTEICM_16
MYBL2	6.52762	7.43247	6.72423	7.2061	6.60379	6.49671	6.85896	7.67002	6.32809	7.12748	7.92929	6.9969	6.99717	6.27709	6.36358	7.87627	7.90403	6.61449	7.20403	6.33918	7.99139	6.52165	6.85542	7.46537	6.15455	4.76707	6.28156	5.54013	6.66244	6.9758	7.49637	4.97788	5.39298	5.52276	6.97799	6.94334	6.15603	6.51342	8.39219	9.15435	8.95328	8.22829	8.8455	7.55666	8.63704	8.7184	8.56482	9.14704	9.18143
BCAT1	7.16687	9.71107	7.06923	7.77228	4.26798	3.44366	5.69405	6.64698	8.08982	6.82047	3.7498	6.60037	6.29028	7.35467	5.58842	5.95368	6.62581	7.08037	6.77801	6.74592	5.72465	6.37375	7.12261	5.11548	6.42666	6.80725	6.79858	7.20004	6.46637	6.75857	6.05786	7.08331	7.30515	6.99425	6.54367	4.85671	7.05321	7.06447	3.98265	4.96692	6.63539	5.0275	4.20141	4.79118	6.56046	0.46865	5.60109	3.20544	3.20909
CD9	6.59726	6.76518	7.21503	7.57163	6.52478	5.90683	5.85737	6.53424	5.82339	3.91869	4.69516	6.07536	5.9462	5.32718	5.97653	5.51682	5.63958	4.84897	6.79124	6.58786	5.16296	3.04675	5.94643	6.89231	5.82832	5.19238	5.82986	5.5609	5.69913	5.9862	4.41236	6.06686	4.86288	5.23042	6.1219	4.85671	4.74973	6.12229	6.52738	6.50945	4.78986	5.69396	4.09162	5.38843	6.91952	6.36178	6.58615	7.01915	7.46232
AKAP12	8.68968	6.57837	4.63239	7.2516	7.62605	8.39102	8.59617	8.49266	7.48973	6.85488	9.11296	7.49928	7.30824	7.2596	7.12377	7.58489	6.90045	7.07218	7.15923	6.82315	5.95714	3.73672	7.24445	7.65617	7.70053	5.89204	6.22846	6.91161	6.72961	7.09711	4.94712	5.22375	6.11561	4.71689	6.83534	5.8316	6.33043	6.06561	8.74142	9.05096	7.27178	8.5892	8.94469	7.53553	7.98351	8.00959	6.44794	7.36337	8.69966
RAD51	6.48816	7.42665	6.84863	6.07108	5.49441	5.19855	5.20798	6.07707	4.38098	6.17509	5.70538	5.43191	5.23858	3.67172	4.82414	4.90632	6.28727	5.07334	5.52375	5.84183	5.43634	3.84243	5.39159	5.98714	3.50471	4.66964	5.50121	5.33844	4.74118	6.04033	5.80222	4.85678	4.3381	5.43174	4.6286	6.22402	5.61785	5.26116	6.61285	6.09096	7.15613	3.40709	6.43799	6.1801	5.9043	6.85977	5.76049	6.25465	7.5949
SLC25A16	5.9633	6.16836	6.51488	6.26104	5.69831	2.8238	5.57105	5.83388	4.50944	2.82755	5.5156	4.6838	4.93456	6.0497	5.45049	4.53084	4.79506	3.19648	5.05564	4.93121	5.19166	4.52631	5.4434	5.81251	5.38071	5.2994	4.89711	4.56054	3.90159	3.44291	5.41058	4.33111	4.11	4.1591	3.03109	3.77776	4.57942	4.06439	5.51279	6.02239	5.34146	5.43071	6.69825	4.52071	4.61954	3.23938	5.56367	2.77817	5.65782
ATAD3B	5.22895	5.21553	3.93369	4.31639	6.09545	6.00613	4.88893	5.97542	4.701	6.438	6.52783	5.80627	6.10755	4.80566	5.349	5.61076	5.96922	4.71986	5.78806	5.78568	5.1038	5.5812	6.42673	6.09282	5.35488	4.91613	5.50121	5.21288	5.62267	5.77302	6.38673	5.64545	5.82605	6.63491	6.06768	6.53221	5.51597	6.08316	7.41453	7.04542	7.22851	7.37752	8.26763	6.07906	7.03916	7.53019	7.04658	4.20763	8.0344
TRIM2	7.41847	7.04131	6.07993	6.07108	7.40702	6.98516	7.25233	6.86049	7.98814	6.00525	5.93891	6.67139	6.76825	5.77964	6.25296	5.9792	6.37388	6.20435	6.38322	5.83463	6.98764	7.62721	6.714	7.38928	5.89257	5.6281	4.95566	5.0013	4.62054	3.92446	6.68015	4.78369	4.56378	4.5538	4.6389	5.09004	5.33886	5.13522	6.23558	7.12562	6.61753	7.2362	6.87829	6.102	7.08946	7.35411	7.08588	5.29813	6.02655
MX1	7.44275	6.27583	7.16805	8.10533	6.81775	6.30027	6.58152	6.13857	6.62452	5.5216	6.63302	5.85445	6.17615	7.02438	5.87683	5.81685	5.09763	6.43037	4.62235	3.47125	6.30807	5.75145	6.88097	6.93462	6.39532	4.47188	3.22727	3.51795	5.32745	5.33982	6.27936	5.23127	5.12987	4.5538	5.72043	4.23281	3.82946	4.54168	6.03128	7.07803	6.48723	7.36848	6.83108	5.75578	7.48941	4.70818	6.82035	7.43455	7.90152
CENPN	4.69425	5.41679	6.17804	5.72899	4.56338	4.65684	5.69405	4.36874	5.10512	5.35623	3.68987	5.60219	5.33666	4.80566	5.26233	5.03355	5.40117	5.8769	5.20903	5.16736	5.75307	5.8687	5.61824	5.85519	4.98561	5.19238	5.04226	4.89083	5.26844	5.57805	5.21896	5.08685	5.7592	5.11814	5.2655	4.85671	4.84126	4.33339	5.05485	4.5595	5.59856	6.04831	5.23481	4.00492	4.72306	4.6246	6.8094	5.78332	5.89942
KLF4	5.80104	6.55722	5.86109	5.85226	6.77596	6.93563	6.33919	6.27489	6.15992	4.5916	5.72043	6.0212	4.5545	5.67299	5.60883	5.52427	5.38843	4.81449	6.35061	5.65278	4.64238	5.61888	5.23422	6.96926	6.92055	5.87027	5.65047	4.43119	5.22772	5.06596	6.2118	3.35594	3.269	4.1591	4.69424	6.01298	6.38621	5.52913	5.95261	4.85307	5.36449	6.22648	5.72789	6.22478	4.02318	5.07143	5.65547	3.41461	6.16276
PPP1R14A	6.51458	3.51471	5.1011	5.96581	7.11345	7.56089	5.37907	6.48774	6.2112	6.21304	6.62103	7.58744	7.0513	6.40848	6.28966	6.46789	6.7021	7.88821	6.7397	6.38427	7.00764	7.62104	7.62755	5.83908	6.3568	5.02519	6.54256	4.89083	7.86566	5.85809	5.90085	5.31146	6.49878	6.3166	6.75717	7.03012	5.59173	6.46798	3.56048	5.16498	3.60532	4.4574	4.39872	2.66911	3.64107	3.90778	6.26623	4.82506	3.55555
DDX21	7.32079	8.05858	6.51488	6.07108	8.00971	8.04631	7.19099	8.36421	6.62452	7.34816	8.10592	7.28412	7.24868	6.74905	7.38784	7.91739	7.76479	7.54209	7.53734	7.59818	7.3702	7.63398	7.53765	7.58732	7.03884	6.49992	7.48929	7.62171	7.50154	7.11123	7.69965	7.02541	7.38189	6.63491	6.6365	6.68265	7.91081	7.48704	6.26482	5.87815	6.13391	7.11442	6.64557	5.35062	5.38747	5.5739	7.04658	6.19719	6.66741
KPNB1	7.40441	6.78351	5.86109	6.50599	6.73974	6.31067	6.88157	7.05443	5.53892	7.13573	6.8641	6.94222	6.44387	6.24436	6.68968	7.04482	7.07196	7.40325	6.72281	6.67243	6.0553	5.96937	6.87442	6.85174	6.49329	6.49044	6.79145	6.87477	7.2503	7.30386	6.96091	5.92577	6.07621	6.71429	6.85092	7.03012	7.27951	7.45061	6.90051	6.94879	7.98502	7.002	7.58821	6.95025	6.55756	7.4866	7.29515	5.8047	6.87852
CDCA3	5.33654	0	6.35627	4.31639	6.32919	5.19855	4.91614	4.84519	5.61705	5.30443	5.94533	5.82127	6.21639	5.99172	5.93295	5.1015	5.72026	6.3302	5.73641	6.01322	7.07436	6.67858	6.3939	5.53349	5.82832	5.95542	5.59833	5.60155	5.49122	5.9984	5.64491	5.95481	5.67819	6.21108	6.52019	6.78601	5.1726	5.50091	5.36402	5.46423	5.84562	6.52078	5.22988	6.03583	5.14423	5.09592	6.93286	6.04602	6.29382
KHDC1L	8.68387	8.75055	10.2635	9.56594	9.65465	9.70963	9.88531	10.3347	9.73579	9.18641	9.44155	9.14801	9.0376	7.10408	8.28297	9.10938	9.27572	8.48542	8.57962	8.83297	9.36401	8.99111	9.11812	9.58501	6.4992	7.8349	8.7848	7.0539	7.68193	9.00574	9.19156	7.71763	7.86002	8.08133	8.10998	8.98608	8.09223	7.76336	9.12459	9.38939	8.644	7.23185	6.88144	7.56971	7.50201	7.26692	9.89439	8.44364	9.48894
TEAD4	5.45041	5.76921	7.01716	6.26104	5.7205	5.85804	6.10801	7.06635	6.48217	6.85088	6.04138	6.54386	6.79784	6.22771	6.271	5.62699	6.21073	6.6758	5.75521	5.04789	7.39935	6.40284	6.46102	6.91746	5.60547	6.57135	5.53147	4.89083	5.38413	6.31703	6.57892	5.759	6.2778	6.5509	6.44885	5.69663	5.10772	4.64846	6.70426	7.08951	5.46378	6.85441	6.99325	6.16298	6.0083	6.28456	6.29649	7.43455	6.76735
UACA	9.94631	10.476	8.46463	9.07767	8.98845	8.7972	9.51003	9.07014	8.1012	6.85288	8.26391	7.83563	7.97357	8.82864	7.76682	8.64543	8.37699	7.6265	7.45217	6.96071	8.17644	7.11022	7.86082	8.18121	8.18214	7.98336	7.79743	8.22308	7.17197	6.0423	7.09695	5.935	5.68256	5.43174	7.07501	6.64649	7.4433	5.75902	9.76438	8.82873	7.92434	9.19489	10.4018	7.34476	9.47317	8.79727	6.88056	9.41335	8.67625
EGLN3	8.11296	8.24867	8.21017	7.97577	7.74216	7.87998	8.00781	7.61158	7.29947	5.59529	6.98436	7.68391	6.37497	7.30792	7.11334	7.4694	7.58815	6.96329	7.07606	6.65072	8.05254	7.76747	6.95268	7.93488	7.49416	6.94201	6.93418	6.40905	5.42072	6.41893	7.43844	5.51811	5.80612	5.90759	6.56946	6.06871	6.28551	7.16532	8.76897	8.15288	8.12053	8.02073	8.00174	6.83319	7.68377	7.35129	7.59031	8.81886	8.64255
NOLC1	7.33197	6.91401	6.35627	6.77886	6.13937	6.13458	6.29323	6.22969	7.18656	7.25118	7.03491	7.22192	7.03056	6.16787	6.90907	6.33163	7.1035	7.58491	6.94841	6.76499	7.33847	7.40439	7.07769	7.50292	6.42045	6.67959	6.89648	6.94359	6.89477	7.61656	7.35391	7.51754	7.19604	7.0565	6.76071	6.31899	6.97251	7.48223	6.11072	6.62957	6.06002	6.73287	7.04256	7.48224	6.4954	7.12867	6.42334	7.41208	7.70643
RCC1	4.94797	6.56783	6.58809	6.89811	6.54669	6.63138	5.67426	5.95847	7.12104	7.70067	5.94213	7.39602	6.48821	6.52208	6.67556	6.29582	6.63971	7.85573	6.38591	6.53996	7.69983	7.51644	7.22398	6.69162	6.52259	5.64955	6.40342	6.45415	7.072	7.65176	7.55812	7.41732	7.15881	7.54318	5.84792	6.31899	5.3071	6.16937	6.77404	6.75205	6.91426	6.47729	5.79615	6.25202	5.73871	5.79944	3.52189	5.45851	7.341
EZR	8.71411	8.53761	7.71739	8.1299	8.94153	8.46192	8.65691	8.89802	8.64571	9.06802	8.5433	8.37912	8.06981	8.71228	8.37799	7.54761	7.79684	9.71397	7.8342	8.22011	9.10628	8.8601	8.69578	8.83981	8.52387	8.60839	7.44285	7.71266	9.0199	9.19418	8.46619	7.85775	7.99202	8.39016	8.62104	7.71106	7.3988	8.18858	8.56227	8.30135	8.62029	8.72621	8.48457	7.736	8.18855	8.45627	7.6662	8.32701	8.5388
TUFM	6.16024	7.76316	7.11948	7.60707	6.89907	7.49327	7.42683	8.09722	7.6928	8.11398	7.03341	7.33725	7.4348	6.62103	7.53124	6.86686	7.43897	7.95651	7.51483	7.54033	7.79892	8.15072	7.5454	7.45351	7.00186	7.49548	7.45981	7.74705	7.93053	8.20017	7.57435	8.03962	7.79628	8.11097	8.0862	8.03861	7.33095	7.1312	8.07737	8.27043	8.51618	7.73709	8.70321	7.82975	7.51251	7.63	9.03986	6.88504	8.70339
TCP1	8.06013	7.93286	7.68439	8.51284	8.05354	7.54336	7.90545	7.38612	7.83036	8.11314	7.55296	7.90853	7.84175	8.24457	8.21115	7.50371	7.50878	8.16159	7.83321	7.56229	8.40971	8.72553	8.00909	8.52843	8.0313	7.72299	7.4799	7.4459	8.15615	8.16991	8.73893	7.9176	7.83319	7.35784	6.65563	6.53221	7.07033	7.60277	8.86637	8.63696	8.54103	8.89939	8.37892	7.71305	8.55501	8.92732	9.27347	9.25147	9.4935
PA2G4	7.09428	7.09366	6.17804	7.06031	7.14662	7.38756	7.14573	7.12829	6.88617	7.67937	8.07111	7.4549	7.57282	6.62739	7.52481	7.4441	7.57133	7.57657	7.23785	7.1379	7.51261	8.45706	7.60151	7.4126	7.19258	6.72476	7.56333	7.39477	7.84225	7.6053	8.05915	7.53889	7.7354	7.54318	7.64655	8.28199	7.29416	7.40692	8.20011	8.07922	8.20028	8.35612	8.40675	8.58938	7.68642	7.82494	8.91704	9.15486	8.57044
UGCG	8.32376	6.08215	6.07993	6.5792	7.89545	7.67996	7.12984	7.73616	6.93274	5.64241	7.82171	6.92843	6.37974	6.99024	6.71124	7.04913	6.21898	6.24052	5.86126	5.92103	4.87522	3.70904	6.08763	6.71939	7.15565	5.06405	5.99095	6.24553	6.2798	5.17035	5.55569	5.08131	5.86895	2.72722	4.9636	4.41583	5.37606	5.04036	5.71273	6.51173	4.48827	3.96411	4.92304	5.17046	5.47188	6.39944	7.20839	4.73882	6.3004
PTGES3	7.86601	8.30049	8.18679	7.92049	6.67798	6.91874	6.8537	6.95965	6.86498	7.73586	7.56864	7.66689	7.60936	7.32367	7.73034	7.97559	7.74028	7.4184	7.75543	7.81981	7.85417	8.43646	7.8387	7.41532	7.88331	7.8132	7.83604	7.76729	7.17197	7.70673	8.36927	8.35121	7.88588	7.14512	7.47401	7.03012	7.79882	7.81155	7.83965	8.02409	8.43727	8.02325	8.77473	8.49152	7.69391	8.43002	8.34395	9.05355	7.99641
EIF5	8.38053	9.20949	7.87197	8.08033	8.26984	7.39083	7.02751	6.97869	7.18229	7.58243	7.01673	7.48934	7.82339	7.67023	7.24434	7.6131	7.66528	8.62781	7.5959	8.04606	8.34633	7.9759	7.77242	6.78498	7.79	7.46797	7.74767	7.40342	8.28081	8.13762	8.01403	7.3963	7.08049	6.5509	7.1668	7.39957	7.59433	6.64713	8.09008	8.55686	7.79366	8.37063	7.95808	7.96364	7.65563	7.40073	8.44581	9.31455	8.71493
LARP4B	5.65428	4.45018	4.63239	3.92529	4.52291	5.74247	5.28827	5.30686	4.8594	5.28081	5.4266	5.0733	5.06395	4.93437	4.8767	5.0747	5.22394	5.9913	4.72768	4.77445	4.18303	5.59387	4.74929	5.06443	4.70804	4.43282	4.73198	5.64109	4.98056	5.43868	4.83185	4.25941	4.96708	4.99639	4.67436	4.85671	5.30067	5.52913	4.41698	5.42854	4.17322	5.89778	5.85174	5.74967	6.65646	4.98081	5.48828	1.28644	5.23177
TFCP2L1	4.71719	3.82893	5.4543	5.09238	0.070828	3.8187	2.26537	5.21707	5.24292	6.00525	5.09813	3.41236	3.20826	2.63679	2.69684	2.11018	3.77514	4.89919	4.56191	4.45566	4.51192	4.3701	2.7669	5.12215	4.04667	4.06245	4.4078	4.36188	5.50833	5.51147	3.85826	4.2643	3.65507	3.91212	2.95073	3.10926	4.92732	5.77088	5.09447	6.02079	5.35302	1.5274	2.40631	3.61953	4.87649	2.56696	4.44745	0.26976	6.22402
PLEKHB2	6.60343	6.73724	6.17804	7.8334	7.08058	6.29504	7.31883	7.63977	7.32879	7.74452	6.30376	8.19278	7.15042	6.82297	7.18938	6.36381	7.61615	7.73993	6.32427	7.59605	7.6346	8.14686	7.1815	7.58792	6.60708	7.05886	6.74148	7.17669	7.11729	7.64918	7.60041	7.51651	7.40923	6.96208	6.55594	7.39957	6.89559	6.85467	7.62645	7.69166	7.86654	7.77564	7.39155	7.63366	7.1522	8.26132	8.16537	7.40859	8.82397
MAD2L1	6.20959	6.31415	5.73781	3.92529	6.29354	5.29247	6.29323	5.78183	6.0609	5.58085	5.84587	5.77195	5.87219	4.50765	5.58705	5.68795	5.80217	5.79748	6.04061	5.16353	6.31411	6.90388	5.64543	5.00791	5.24666	5.12045	5.74018	5.74454	5.36548	4.68296	6.73679	6.01846	6.49754	5.11814	5.12609	4.57823	5.26144	6.47283	6.46324	5.70798	5.22678	5.77659	4.39872	5.93455	5.76572	5.7557	6.90133	7.74222	6.56913
CCNB1	6.91744	6.60952	5.28848	6.50599	7.11188	7.48794	7.26957	7.07424	7.98814	7.19382	6.22414	7.95175	7.5109	8.06876	7.36002	6.32454	7.08612	8.62657	7.70794	8.18656	7.42561	8.64928	8.24794	7.50739	7.85824	8.12334	7.60304	7.6703	8.49111	7.86176	7.99138	7.8533	7.68718	7.11618	8.07676	7.35545	7.14048	8.22965	7.85222	8.05914	8.16219	8.58725	7.48032	8.46755	7.3278	6.89432	9.02982	8.28579	9.3829
HSPA9	9.0382	7.80861	6.51488	8.4361	7.08058	6.93451	7.79893	7.1245	8.06797	8.06034	7.39888	7.93505	7.48655	8.18113	7.75832	6.88336	7.58377	8.28752	7.53068	6.94853	7.79857	8.58885	7.96121	7.79574	7.21788	7.30178	7.26649	7.6703	8.39325	7.79043	8.32306	7.84434	7.81635	6.92919	7.44057	6.49201	6.69674	7.40247	8.57458	8.97114	8.77222	8.62427	7.84823	8.11879	8.57423	8.62074	8.43808	9.66482	8.92889
TOMM22	7.60216	7.76777	6.78777	7.5353	7.12234	6.59356	6.8054	6.92517	7.2472	7.34674	7.28197	6.8364	6.87529	6.54242	7.02447	7.03617	6.69399	7.13028	7.32156	6.71749	7.86037	7.91258	6.85042	6.92987	6.53415	6.49519	6.58233	6.75375	7.79773	6.94355	7.42987	7.20599	7.26483	6.92919	6.77478	6.75237	6.59259	7.02372	6.12991	6.43227	6.0387	6.17944	6.64465	5.97304	5.84223	6.42436	7.05081	6.67031	5.48377
OIP5	5.27605	5.90933	5.4543	5.09238	5.95857	6.49974	5.21895	4.63724	5.27541	5.53664	5.74273	5.23321	5.29912	4.76008	5.44596	5.40293	5.97166	5.22543	5.34768	5.2309	5.13368	5.81992	5.57244	5.24339	4.53481	5.13269	5.84026	4.89083	4.98056	5.02677	5.1176	5.66593	5.59931	5.23042	3.15102	5.69663	5.55435	5.70849	4.63865	4.79446	4.23699	4.92332	3.45291	3.501	3.83202	3.93216	2.97008	2.7118	3.15204
TIMM8A	4.64727	3.224	4.32493	5.27973	4.92775	5.55694	5.8468	5.22418	4.25631	3.85612	5.5156	3.41236	3.62715	3.51588	4.94892	4.93641	4.09053	5.70874	4.42244	4.38511	5.95457	3.95671	3.57839	4.95283	3.19104	4.29803	4.7357	3.55981	4.58874	4.17444	3.72677	3.32817	4.1485	2.72722	4.19151	3.77776	4.02952	4.25106	4.40652	2.28783	4.60404	4.64128	5.10628	5.09303	4.22637	1.72373	6.15582	3.45575	4.65907
BYSL	3.79277	1.25739	5.60301	3.38705	5.22229	4.9987	5.42715	4.57187	5.93944	6.41104	4.79809	5.34638	5.44173	4.39286	5.53112	4.82825	5.77305	5.62417	5.50412	4.06237	5.75011	6.8563	5.90365	5.02225	4.86269	5.272	5.57154	4.82369	5.12059	6.03639	6.53045	6.06546	6.34979	6.63491	6.15096	5.46706	5.74654	5.01064	4.75036	5.99824	5.41775	6.18717	6.47803	5.88808	5.41331	6.58102	6.78319	5.10049	6.86379
LYN	3.3979	0	3.39518	3.38705	4.59377	0	0.645345	4.57187	5.24292	5.87718	5.75008	5.09197	4.85917	5.43265	4.65651	5.56576	5.12862	5.87899	6.54569	6.92046	5.80114	3.87602	6.03427	4.15325	6.6765	6.49044	6.75894	6.36251	6.80074	5.2744	6.54516	7.10188	7.09699	5.90759	6.12373	6.60939	7.43598	6.09423	4.57472	4.27867	4.15353	6.37943	5.2075	8.96125	6.58814	5.40776	4.32419	4.74988	5.45654
POU5F1	4.69425	6.57837	6.17804	6.50599	4.79545	4.78665	6.05392	6.21192	4.75959	3.96391	4.17832	3.73887	4.11283	3.40177	3.40554	3.61072	5.14387	2.68813	4.76528	4.68117	4.96747	5.32266	4.20837	6.47937	2.44255	3.02023	4.37481	3.67857	2.89456	4.22379	4.87519	2.96925	3.50489	4.1591	3.33954	4.57823	4.12002	4.61374	7.65323	7.08034	7.65346	7.18756	6.20427	6.81796	5.9043	5.95927	6.67657	5.52444	8.03374
PHB2	6.95169	6.9469	7.61602	7.8334	7.98356	8.05973	7.68095	7.93556	7.73576	8.36705	7.96686	7.97583	7.83289	7.60081	7.86623	8.08329	7.88989	8.43631	7.95255	7.72107	8.077	8.47327	7.55823	7.82262	7.55215	7.54555	7.02812	7.41201	8.45408	7.99769	7.72571	7.97468	7.58678	8.31575	7.59923	7.87633	7.25309	7.70785	8.49076	8.02648	7.17904	8.28554	8.43993	7.81118	7.60513	7.99736	7.97584	8.91908	8.41543
PPA1	7.32825	6.72781	6.35627	6.5792	6.12279	6.08295	5.9192	6.88312	6.72497	6.58512	6.1758	6.02768	6.58451	6.45928	6.66845	6.01312	6.64047	6.7518	6.22881	6.92725	6.73889	7.16048	6.86454	6.76273	6.01308	6.19312	6.41506	6.42046	6.49239	6.53939	7.05986	6.65538	6.51974	5.23042	6.26169	6.36423	6.25588	6.37903	7.46011	7.47435	7.50271	8.09523	6.83595	6.77503	7.36911	6.874	7.29942	5.93162	7.4971
POP7	5.6895	4.88302	5.86109	5.96581	5.55125	5.0242	5.36433	5.87962	6.02313	7.02097	6.10586	6.07223	6.61449	5.10817	6.56223	5.92396	6.61178	6.59685	6.88055	7.25582	7.18554	7.32378	6.49023	6.85174	5.91042	6.12123	6.32786	6.17321	6.97692	6.55738	7.25297	6.57102	6.0357	6.59351	6.97698	7.30993	6.17726	5.66464	5.93998	5.70401	6.61993	6.41059	6.59761	6.10679	5.95358	5.52263	7.15906	8.01644	6.65719
DDX39A	6.23365	4.14465	4.8857	7.2516	7.10399	7.17638	6.47576	7.16385	7.43686	7.90672	6.93519	6.96265	6.10883	6.78364	6.57888	5.65892	6.85485	7.41192	6.47307	6.11778	7.32009	8.31698	6.91807	7.06154	5.68018	5.91348	6.47523	6.34465	7.10047	7.13538	6.72392	6.44418	6.64396	6.89552	6.86853	7.00177	6.07161	7.09783	7.37083	7.48828	7.77873	6.30912	7.60449	7.01147	6.19744	6.73103	7.5065	7.48012	7.46135
FTSJ3	5.97286	1.25739	5.73781	5.59421	4.92775	6.25971	4.70615	4.94322	5.83433	6.38634	4.48202	6.50026	5.86314	5.90012	6.33283	5.41367	6.37018	6.24861	5.19073	5.8585	6.2336	6.59533	6.23552	5.49801	5.41861	5.58421	5.84371	6.28974	6.63934	7.15733	7.35043	6.11641	6.51851	6.26481	6.04464	5.89463	5.66871	6.45332	6.42491	5.51729	7.09978	5.82695	6.67306	5.81689	6.04321	6.54095	6.39165	7.01915	7.1862
YARS	5.82235	6.73724	6.78777	3.92529	6.70884	6.76088	6.06612	6.86277	7.15853	7.26178	6.03236	6.97946	7.16061	7.51077	7.29978	6.2739	7.17309	7.83437	5.92909	5.39002	7.15504	7.78193	7.06481	7.35003	6.51678	6.86341	6.97328	6.59167	6.06546	6.03442	7.823	6.54211	7.04266	6.7524	6.23139	6.36423	6.04875	6.20042	7.46767	6.97377	6.88669	7.49536	7.28036	7.82866	7.94009	8.52202	6.92181	8.41046	7.08695
DLAT	6.90251	7.27299	6.26991	5.96581	5.6913	5.94069	5.60906	6.11963	6.62136	5.86133	5.72043	6.54159	6.06279	5.81351	5.83471	4.91012	5.69682	6.20602	5.32827	5.19386	6.50474	6.48267	5.8209	6.42779	5.96266	5.73231	5.25407	5.14574	5.18582	5.92357	6.69672	5.45745	5.25276	5.60838	4.48763	4.57823	4.74973	5.49853	6.28351	5.78714	4.95445	7.21996	6.66396	5.34658	5.91037	4.64687	6.6864	6.37925	6.59076
H2AFZ	9.49988	9.20779	9.41308	9.57491	8.39954	8.16232	8.425	8.52971	8.07491	8.77749	8.45885	8.11201	8.44952	8.28939	8.27022	8.27574	8.43945	9.07736	8.5488	8.32447	8.24466	8.96208	8.4803	8.12999	7.86283	8.01511	8.33775	7.9788	9.54921	7.93291	8.69672	8.44442	8.36705	8.05107	8.25882	8.09337	8.09781	8.1941	8.60833	7.94925	8.5467	7.83632	8.04796	7.67692	7.31529	7.18366	9.46118	8.70513	8.79242
LAMC1	7.79234	7.27946	5.4543	5.09238	7.39024	8.24008	7.16712	6.62567	7.43686	6.66715	7.65541	7.29558	7.34663	7.18824	6.619	7.19625	6.21692	6.74266	6.36565	5.85138	7.10775	4.52102	6.8826	6.7039	7.31486	6.32962	6.34864	6.87891	6.65479	6.81257	5.75659	5.83331	5.80812	6.09722	6.22969	4.72418	6.64179	6.55061	7.96563	8.05251	7.97384	7.04944	7.44886	6.87093	6.76165	6.41358	8.4551	6.4923	5.84045
PAK1IP1	7.10736	3.82893	5.60301	4.87702	6.65367	6.46137	5.52319	6.3709	5.78442	5.90835	5.45388	5.6638	5.87895	5.17917	5.74044	5.31693	5.63033	6.09189	6.17395	5.75803	6.98069	6.66423	5.74034	4.43629	4.98561	5.55268	5.16314	5.3623	5.95753	5.65203	5.81036	5.88981	6.39051	5.60838	6.45031	5.38164	5.66871	5.37697	4.52242	6.78064	4.59434	6.54806	6.32355	5.97304	4.44678	4.31722	7.11447	5.8872	5.60565
BRMS1	5.80104	6.88883	5.28848	6.89811	4.34144	5.14919	6.21048	5.92395	5.80681	5.97613	6.14545	5.15251	5.75231	4.56179	5.26405	5.15685	5.87838	5.64394	5.81619	5.60561	5.85734	6.41574	5.99253	5.52596	4.60223	4.72727	5.00886	5.70777	6.61587	6.30725	6.84183	5.80673	5.67819	6.59351	6.00141	6.01298	5.08543	3.48716	6.11714	6.5892	6.75021	5.06715	5.04026	5.53403	5.46572	5.07417	5.42969	7.38394	6.3625
ATF1	4.8886	0	4.63239	5.44552	5.47495	4.17797	5.61323	5.51247	5.34593	4.66645	5.60755	5.19918	4.92734	5.0335	4.82414	3.46354	4.5845	5.30209	4.84157	4.47431	5.14049	4.79564	4.43893	3.47562	5.03525	4.79043	4.56651	3.28821	4.3054	4.81305	5.03314	4.48992	3.87765	3.91212	4.45886	2.60556	4.41039	4.72773	4.58866	4.65318	3.7258	4.33744	5.00896	4.28785	3.75998	1.97914	3.67889	3.01675	4.29623
EBNA1BP2	7.07665	6.37585	5.28848	7.15912	6.9428	6.0728	6.28543	6.3154	5.82339	7.39293	5.77192	6.94906	6.21283	6.10545	6.72564	6.38715	6.82408	7.19872	6.82427	6.86381	7.57552	7.31233	6.05614	5.70106	6.12429	6.09957	6.74056	6.70327	8.05213	7.85338	7.12497	6.96959	7.17133	6.99425	6.89346	7.50433	6.4399	7.30858	6.24148	5.87462	6.15717	6.48985	7.09769	6.64132	6.76081	5.6346	7.44481	7.50074	6.23551
IMPDH2	7.20793	7.99709	6.17804	7.15912	7.34318	6.34648	7.38362	7.21648	7.16505	8.72701	7.18219	7.54742	7.76446	7.3775	8.06026	7.27929	7.88179	8.16501	7.52765	7.59534	8.31381	8.72524	7.99028	7.17738	6.9337	7.61153	7.95123	7.63156	7.69319	8.22072	8.74266	8.28745	8.07182	8.25067	7.44057	8.18447	7.84267	7.93227	7.78369	7.94252	7.61257	7.29165	7.43072	6.24445	7.14257	6.70473	8.88682	7.73597	8.33547
AC022784.2	3.33998	0.76155	0	0	3.80034	2.04793	2.17814	4.84519	1.44617	2.95245	3.52816	2.86495	3.36608	3.27785	4.27581	2.59817	2.95302	4.43216	3.10729	2.64054	3.28514	2.67929	2.73833	1.86851	1.84305	2.96654	2.6026	1.59628	1.05151	1.48306	0.83967	0.541436	1.70365	0	1.47063	0	1.26887	0.457074	0.548707	0	0.217942	0.405555	1.19152	0.424546	1.46755	0.46865	0.551959	0.782094	2.27053
TPST2	6.49481	6.11146	7.01716	6.42887	7.78393	7.82845	7.40539	7.29454	8.23213	7.69845	6.99986	7.5858	8.11388	8.49469	8.17283	7.56216	7.76338	7.82412	7.01235	6.48736	8.65811	6.47584	8.37866	7.0598	7.97519	8.25654	7.41935	6.74015	6.43094	6.33799	6.56936	6.0343	5.99579	6.78954	6.4163	7.11196	6.70651	5.90796	8.40899	9.12251	5.03559	9.36845	10.0813	8.11256	9.16135	8.77448	9.99094	9.17527	4.5602
DEGS1	6.68712	6.75593	6.96314	6.71533	7.00686	6.56489	6.62133	6.55695	6.87561	5.94264	6.33099	5.70279	6.3264	5.79102	6.35313	5.48918	5.92703	6.83478	5.08567	5.4224	6.17511	4.78242	5.54589	6.86273	5.78061	5.84073	5.65047	6.17321	5.86763	6.86795	3.37806	5.44673	5.63816	4.86339	4.60254	4.72418	4.29857	6.54371	7.04064	7.06724	6.41463	6.27808	7.5771	5.67917	6.57484	6.32311	7.17931	3.86494	6.42605
NOP56	7.13316	7.58131	7.54424	8.33404	7.80193	7.137	7.669	7.00576	7.27357	8.05338	6.29373	6.94906	7.50897	6.6895	7.15371	7.10483	7.35676	7.45453	6.77392	7.25222	7.98257	6.27335	7.45938	7.67898	7.0867	6.75674	7.27482	7.45978	8.06951	7.82853	6.89065	7.16929	7.7354	7.43016	7.18184	7.69345	7.19007	7.82632	8.28462	7.5248	7.56491	6.97322	7.74062	6.51298	6.1457	6.808	7.9687	6.37925	7.01411
PABPC1	9.30929	9.28861	8.08929	7.86302	8.54715	9.11329	8.71423	9.06668	8.38324	8.87243	9.66202	8.67525	8.43559	8.84647	8.17351	9.28168	8.40867	8.60498	8.55359	8.56827	8.42048	7.58785	8.43205	8.44707	8.67113	8.08134	8.28925	8.16323	8.918	7.97006	8.50025	7.69335	7.68827	8.26392	8.79135	8.93452	8.90675	8.49767	8.39451	8.87122	8.97681	8.21227	8.81806	9.49191	8.71011	9.39801	9.25964	8.67024	7.72285
DHX9	6.08289	5.48557	6.78777	7.42047	6.34535	6.15011	6.34921	6.43969	6.32032	6.48011	5.86632	6.19388	6.04222	5.37333	6.28036	6.43271	6.33265	6.70079	5.62266	5.75803	6.71855	7.2719	6.43232	6.4129	5.69054	6.06486	6.54363	6.68447	6.05386	6.54495	6.14093	6.7742	5.87853	6.21108	5.91722	6.27229	6.28877	5.88812	7.15982	6.89576	7.64878	5.86441	7.13705	6.40451	5.71466	6.53698	6.28072	5.07871	7.24763
ATG3	7.50667	8.52405	6.07993	7.2516	6.48886	6.94011	6.49619	7.14524	7.09169	6.33851	6.46664	6.70715	6.08307	6.9349	6.37474	5.9864	6.6489	6.07013	6.59756	6.71095	6.83717	7.67032	6.47299	6.83457	5.70083	5.52044	6.16784	5.70777	6.39461	6.76335	6.41904	6.1472	5.81013	5.60838	6.01531	5.54771	5.80227	6.49446	7.95893	6.93783	7.13954	6.64576	7.40308	6.21041	6.4545	6.14548	6.65783	8.61116	9.04378
GPATCH4	5.71251	3.89784	4.63239	4.87702	5.75586	6.82997	6.41506	5.97962	5.14961	5.60484	5.81113	5.05756	5.6411	4.56179	5.46549	5.6014	5.04291	6.47244	3.95751	4.07872	6.44181	5.92393	6.24698	6.29384	3.40754	5.34745	4.40314	4.87434	6.39461	5.05431	5.65625	5.40525	5.37144	5.43174	5.20789	4.57823	4.13457	5.60401	6.51161	5.84785	5.5716	5.65917	5.82258	5.29513	4.11528	5.13584	4.23773	0.141176	5.15156
FBL	4.64727	5.01297	4.8857	6.26104	4.9467	5.1219	5.33439	5.87059	4.65235	6.85488	6.64293	6.28729	5.74247	5.75661	6.14437	6.97589	6.08997	5.78195	6.23775	6.20786	6.88459	6.63019	6.34854	6.77971	5.36785	5.76806	5.82986	5.81538	6.75848	6.5491	6.82685	6.75434	6.28502	7.14512	7.08915	7.23884	5.83381	5.89355	5.47326	6.55981	6.23576	5.08933	4.68817	4.93527	4.78706	5.0878	5.99645	4.74988	5.68489
RBM3	6.99924	7.80413	7.21503	7.33851	7.2249	7.42473	7.32646	7.06833	7.29353	6.90983	7.49723	6.64319	6.38554	7.47595	7.69514	6.14939	6.84222	6.97504	6.61024	6.32555	7.08851	7.7145	6.64833	7.82875	7.30139	7.01821	6.88648	5.84107	7.06045	7.32421	7.38014	7.05324	6.59717	6.41493	4.88362	5.95502	5.54893	6.53909	6.32989	7.37847	7.58588	6.92932	7.56248	6.52375	7.35529	7.06324	7.38438	7.6254	7.27127
IDH3A	5.43666	3.42416	4.63239	6.50599	5.04892	5.56276	5.75183	5.09829	6.18151	4.72891	4.63286	5.75057	5.30136	5.90012	5.41847	5.75067	5.04291	5.95416	4.85326	5.849	4.73228	5.60893	5.39159	5.52596	5.12967	5.78754	5.60241	5.01641	5.98222	5.32697	5.55569	5.88505	5.41157	5.33459	4.9051	5.8316	5.96169	4.83713	5.44799	5.83154	5.29128	5.64427	5.88503	4.46593	5.58612	3.21971	5.27041	0.141176	5.89653
WARS	5.05985	7.69218	7.38901	5.96581	7.48162	6.40264	6.836	6.59857	7.24309	7.90961	6.86918	6.62408	7.33085	7.99689	6.40151	6.06169	7.34927	8.38693	6.42949	5.20507	7.9895	7.29304	7.23425	6.8172	6.93806	6.8689	6.9967	6.44859	6.28972	6.58057	7.77179	5.54248	5.99226	5.60838	6.6158	6.53221	6.37093	6.18276	8.70455	6.18949	6.44465	8.88737	8.6992	8.83344	9.25112	8.41388	8.11735	10.1709	7.06393
LAMA1	6.96612	5.41679	6.58809	4.87702	8.26937	8.96127	8.98306	8.15881	7.96592	8.33515	8.51498	7.63542	8.06817	8.50163	7.12566	7.80672	7.63631	8.22941	7.33204	7.4568	8.46071	6.738	7.93902	7.91725	7.8139	7.02807	7.35616	7.23599	7.63209	7.76743	6.42701	6.71913	6.65514	7.08665	6.50198	7.23884	6.93768	7.57145	7.02875	7.55159	7.69946	7.50467	8.66447	7.11004	6.31978	5.98572	7.25829	6.97974	6.00791
CADM1	7.72038	5.13218	4.63239	7.2061	8.09396	8.32117	7.099	7.49593	7.91269	6.61614	6.8	7.85032	7.50218	8.31916	7.01787	7.05686	6.39041	7.57013	6.31444	6.50712	8.03041	4.2976	7.40532	6.76166	7.61607	7.34975	6.08575	6.56622	6.08838	6.49126	3.04696	6.10282	5.10724	5.90759	6.94311	5.29083	5.13692	0.291194	7.62081	7.45851	4.57473	6.73815	7.99884	7.00507	7.89226	7.6586	6.65449	7.55301	2.80252
PSMD12	8.4994	8.02046	7.01716	5.85226	6.76064	6.2898	6.64592	5.53551	6.71316	6.33277	6.60083	6.71219	6.7747	6.65255	6.77884	6.77931	6.6227	7.9431	6.80735	6.81829	7.07791	7.25684	6.86536	6.06539	6.66604	6.82055	6.7968	6.79377	7.19856	7.27823	7.01212	7.24302	6.57614	5.97361	6.19174	5.09004	6.50293	6.34635	6.5957	6.25887	6.66119	7.18176	7.02275	5.30972	6.48325	7.24822	6.47842	7.7255	6.56184
CYP2S1	5.86404	7.07146	3.93369	7.5353	5.77455	5.81486	4.11764	6.58206	6.39615	5.02754	4.0999	5.75838	5.48564	6.43773	5.47144	5.07132	5.53276	4.40345	5.10209	4.34513	5.67079	5.46463	5.14179	5.30039	5.23255	5.28302	5.13807	4.98603	4.55622	4.80381	4.80358	4.3076	4.4243	4.1591	4.92206	4.97809	4.34934	5.0073	6.95713	7.24874	6.76542	2.67544	6.91636	5.64176	6.7808	5.69107	0.208341	7.06749	6.97214
PFKP	5.71251	4.84862	7.11948	7.33851	6.03806	6.39452	6.36657	7.29116	6.72791	7.3777	5.30703	6.7142	6.82645	4.76008	6.18481	6.21988	7.36701	6.55569	6.10394	6.26433	7.74818	7.66673	6.79166	7.87244	5.80943	5.97934	6.77077	6.28974	7.11171	7.49762	7.46124	7.42499	7.26629	7.35784	7.1013	7.28662	6.54437	5.29716	7.27781	7.91312	7.4268	5.13802	7.84622	6.50031	7.05498	6.28456	7.51265	7.7241	7.92157
NDUFAB1	8.62749	8.81656	9.40297	8.87454	8.60591	8.12746	8.48074	8.48824	8.12813	8.05947	8.33655	8.67809	8.69041	8.28939	8.13369	7.96605	8.45939	8.4235	8.51763	8.04398	8.82873	8.70728	8.52803	8.42767	7.67727	7.58505	7.91685	7.13921	7.68569	7.46354	8.94482	7.57281	7.57623	7.35784	7.41009	8.18447	7.30224	7.44938	7.95221	7.36595	7.7696	7.59415	7.95435	7.04238	6.84314	6.96028	9.19572	7.7966	7.60822
XAB2	1.96484	0	2.52618	4.62377	4.16652	4.2227	2.98375	3.92102	4.41053	5.35056	2.60005	3.11664	3.0364	4.16698	4.61944	4.36931	4.3188	5.24821	2.52144	3.83105	6.09323	2.98653	2.5207	4.12031	3.13143	3.63347	4.55393	3.78829	5.50833	3.67355	2.55968	2.94508	3.2806	3.91212	4.13445	3.77776	3.91621	5.14741	4.51757	4.82772	5.41223	3.39824	1.48414	2.21711	3.06649	2.48691	4.04073	4.34533	5.75681
C1QBP	8.71269	7.33021	7.65061	8.20121	8.54015	8.22367	9.01014	8.87336	8.74764	8.68319	8.10735	8.37912	8.40448	7.64223	8.19415	8.1578	8.76429	8.97595	8.70771	8.4906	9.37704	8.99254	8.45884	8.83322	7.75092	7.86731	8.43785	8.07577	8.62061	8.95052	9.32027	8.93105	8.65666	8.48375	8.61909	8.29373	8.27732	8.31757	8.41942	8.5189	8.5165	8.03758	8.19015	7.72515	7.55956	7.87139	9.41333	9.097	8.89161
UBE2I	6.62784	6.53576	7.42941	6.34739	7.03315	6.70022	7.13708	6.9208	6.69226	7.12416	7.09679	6.44082	6.3552	5.92098	6.33119	6.5284	6.7605	7.13028	6.61482	6.76877	6.58681	7.66433	6.65503	6.8457	5.91042	6.04233	6.32786	6.38014	7.27549	7.00735	6.91067	6.60227	6.68492	6.41493	6.90097	6.88245	6.19819	5.78461	6.44676	5.71787	6.39099	5.09756	5.70677	5.13578	5.54189	5.18233	5.78712	3.42846	5.53302
TIMM17A	6.84641	5.92592	5.60301	7.2516	6.41251	6.59356	7.41734	6.5513	7.0216	6.74908	5.92923	6.8028	6.95093	6.13253	6.7595	5.42697	6.71747	7.21368	6.92183	6.37768	7.18992	7.89273	6.5775	7.1629	6.16202	5.84073	6.77348	6.27725	6.7727	6.60472	6.94805	6.76732	6.86236	5.43174	5.97525	6.36423	6.02161	6.52047	7.03556	6.66476	5.38996	6.52485	6.69914	6.42859	6.50144	6.2413	6.96551	6.33033	6.0734
ST3GAL1	6.20148	5.13218	6.78777	5.85226	6.75997	6.90623	5.87827	4.99401	6.92252	6.22237	5.74641	5.93076	6.19611	6.52889	5.76853	5.981	5.52113	5.46656	5.52619	5.36358	7.84134	5.65802	6.0195	6.57609	5.44333	5.89922	5.95632	5.21288	5.32745	3.97475	6.13446	3.98493	5.40893	3.91212	5.46672	5.54771	4.61097	5.04688	7.06577	6.89053	0.113083	5.92424	7.04536	6.12694	6.55079	4.26537	5.53253	4.78796	6.29382
SEPT11	8.09338	7.48941	7.84235	7.2516	7.30558	7.38838	7.13419	7.04443	6.50289	5.45981	7.5582	7.10578	7.19978	7.42209	6.6062	7.44214	6.74058	6.23564	6.52148	6.06952	7.483	7.10048	7.43511	7.17177	6.58503	6.00287	6.1978	6.15283	6.29958	4.1958	7.72787	5.44673	6.49878	5.8384	5.78674	6.22402	6.29526	6.52515	8.33958	8.21285	6.98096	8.17355	8.21374	6.45508	7.88343	6.8486	8.47539	7.66174	8.13904
HSP90AA1	10.8769	10.9887	9.61049	9.71143	9.35934	9.23292	9.32415	9.56463	9.29556	10.2176	10.5144	9.96742	10.1188	9.74679	10.4155	10.3814	10.05	9.74919	10.2117	10.2499	10.7723	10.3779	10.1175	9.56234	10.5289	10.2025	10.0412	10.1324	9.99216	9.09583	10.3034	9.93687	9.64733	9.27472	9.26646	10.2426	10.3211	10.184	9.56374	10.6893	10.5039	10.7994	10.511	9.91201	9.23203	10.1614	10.278	10.8559	9.6227
TMEM70	6.70444	5.85837	7.38901	6.26104	5.91352	6.2308	6.47347	5.71276	5.67908	5.81684	5.01509	6.20679	5.78542	4.84986	5.69025	5.67015	6.26353	6.54915	6.74598	6.2004	6.27648	7.0996	5.8744	4.38173	5.71105	5.5931	5.86931	5.71705	6.67006	5.61815	6.35646	6.09047	5.77774	5.43174	4.80352	5.8316	6.04491	6.30206	5.51279	6.18093	5.39556	5.61208	5.85654	5.72344	4.18696	5.28768	6.79534	6.55042	6.92467
HMOX2	4.62318	4.77725	4.63239	5.09238	6.38411	4.10816	6.49619	4.58297	5.75015	6.59713	5.00283	5.16432	5.39015	4.39286	5.57741	2.39652	5.48737	6.11332	5.87279	5.24907	5.88733	5.55811	4.91484	6.08431	5.32858	5.71206	5.3758	5.35042	6.03037	6.62192	5.41058	6.0112	6.61102	5.68919	4.93046	6.57131	5.96982	5.84947	6.86563	6.63689	7.16435	5.83354	6.79983	4.70548	5.29781	6.08966	6.37014	5.33535	5.37993
DCTPP1	6.90251	4.58167	4.63239	7.38007	6.38845	6.52972	6.47804	7.18222	6.54013	7.28869	6.71423	6.47441	5.78303	6.35582	6.0035	5.40562	6.16128	6.9163	6.39925	6.00896	6.08031	7.18414	6.41887	6.30268	5.18935	5.58421	5.62463	5.67005	5.77174	6.5366	6.55489	4.95688	5.557	6.09722	5.98537	6.06871	5.27464	5.90616	4.99678	5.69802	6.2169	6.08464	6.70448	4.68324	5.4387	4.96612	7.55796	3.57255	6.8202
NOP16	5.14688	5.10328	5.28848	5.72899	6.75796	6.96116	7.02595	6.92735	6.34349	7.35807	7.13662	6.05806	6.41732	5.51729	6.1839	6.13325	6.5984	7.41048	6.85365	7.16399	6.75377	7.21891	6.4719	7.1227	5.03525	5.3156	6.05781	6.17993	7.33899	7.04609	7.00504	6.07524	6.91913	6.67515	6.71522	5.46706	5.44771	5.77678	6.32018	5.995	6.13223	6.32556	6.15703	5.2825	5.25557	5.34329	7.70377	6.47406	6.69596
PSMC4	6.39878	7.10828	7.30464	6.83972	6.24651	4.49607	6.46198	7.02624	7.40418	7.35525	5.45388	7.35861	7.26966	6.99024	7.17303	5.41367	7.54039	8.50953	7.55056	7.56084	7.97751	8.11425	7.62022	7.21532	7.34141	7.22954	7.16675	7.79603	7.71545	8.24739	8.36686	8.16624	7.65244	7.87224	7.69422	8.25822	7.38973	7.39865	6.84351	6.83708	7.11174	5.79188	6.21428	7.29481	7.07738	8.15946	7.17156	8.17161	6.77839
RSL24D1	7.00857	6.37585	5.1011	5.59421	5.20861	4.68375	5.04498	5.50081	5.53892	5.12365	6.26321	5.42702	5.67511	6.49451	5.67355	6.36243	6.15269	5.63162	6.07927	5.62243	5.62297	6.2859	5.70201	5.5509	5.44333	4.79043	6.32169	5.48688	5.12059	5.25757	6.29105	6.11099	5.76953	5.43174	4.79434	5.19393	5.65868	5.52446	5.00026	5.32365	5.97468	5.13536	4.76511	4.84082	5.05947	4.71522	4.85621	5.24437	5.82228
SEH1L	6.08289	4.70217	6.65777	5.72899	6.00904	5.92724	5.97201	6.01694	5.92416	6.02672	5.27169	5.85809	5.82558	5.77964	5.75149	5.49929	5.81583	6.52003	5.54552	6.58071	5.60009	6.63878	5.87932	6.32019	5.2882	4.97849	6.08429	6.2583	5.42072	6.68495	5.98419	6.41807	6.25152	6.15527	5.51222	4.41583	6.18427	5.94683	5.54889	4.95359	4.7856	5.89621	3.8368	5.56216	4.06182	4.51988	6.66778	6.05274	5.27695
TBCA	7.79773	7.93286	6.17804	8.73734	8.14049	8.17376	7.671	8.34151	7.29947	6.81431	8.11164	7.72685	7.36278	7.68555	7.01634	7.64192	7.69331	6.3514	7.41979	6.79992	7.17783	8.01506	7.29621	8.16353	7.41513	6.40472	7.18318	6.26464	6.76561	5.58076	7.61094	6.03573	6.19746	5.68919	5.51222	6.71793	6.66201	6.64176	7.18909	7.81656	7.12613	6.94537	7.36258	6.54593	6.28753	6.94163	8.20427	7.51621	6.21244
JPT1	6.37735	5.50779	7.68439	6.95422	6.79635	7.08242	6.83243	7.33286	7.44402	7.7456	6.92548	7.64915	7.70195	7.3585	7.10282	6.954	7.52259	8.34301	7.8154	7.51952	7.86483	7.96375	7.71125	7.82824	6.89389	6.65009	7.48267	7.21976	7.56421	7.50191	7.83203	7.42717	7.56323	7.97252	7.85242	8.3953	7.34509	7.9675	6.1315	7.20159	7.06419	6.08188	7.00195	7.27689	6.66007	7.57589	7.51327	8.39644	7.29012
RPF2	5.91452	6.86321	4.63239	7.15912	6.39192	4.68907	5.30895	5.30686	5.50508	5.24462	5.88314	5.75643	5.61078	4.82793	5.96813	5.84488	5.99227	6.01236	5.85933	5.61405	5.79396	5.7739	5.8744	5.54346	5.38071	4.8058	5.54424	5.10391	6.44876	5.28108	6.33687	6.06406	6.75209	1.93013	5.79827	4.85671	5.08543	3.76544	6.33542	6.00795	4.90427	5.24562	5.66174	5.01631	3.85105	3.1693	7.05081	6.25465	6.82172
COPS3	5.67786	5.84097	6.43775	6.83972	4.72583	6.34142	4.95601	5.28663	6.17722	6.30961	5.34638	5.87795	5.61258	6.0113	6.38188	5.82893	6.77456	6.88029	6.1072	5.32298	6.37409	6.57375	6.13086	5.58511	5.41861	5.63242	6.16233	5.49769	6.13317	6.1207	6.74106	6.14984	6.52706	4.71689	5.32089	5.38164	5.43602	5.97618	6.43394	7.02804	6.6542	6.19359	6.38024	5.47606	6.2676	6.76282	7.58914	7.25783	6.62261
SLC5A6	1.80276	3.51471	5.1011	6.5792	5.76123	5.14145	5.98492	4.81725	6.89926	7.06832	5.39411	6.4151	6.79864	4.84986	6.2829	5.02307	6.98573	6.66253	6.28741	6.86969	6.75081	6.2155	6.16347	6.21645	6.21323	6.34548	7.02812	7.13576	7.06045	7.78456	6.10827	7.83943	7.5435	7.87224	7.15698	6.94334	6.65193	6.67897	8.66261	6.69712	7.15448	6.42593	7.61728	7.64234	6.84946	6.474	6.30926	7.42163	5.30339
CACYBP	7.78964	6.89727	6.51488	6.71533	6.7957	5.52456	7.12547	6.73671	6.46818	6.85088	6.01415	6.55399	6.68681	6.88268	6.88919	7.01694	6.84022	7.22931	7.04668	6.68583	7.32009	7.54217	6.70572	6.91362	7.05497	7.04436	6.8092	6.59167	6.98915	7.01137	7.44041	6.89347	7.12863	6.41493	6.40429	6.85101	6.75203	6.90938	7.86612	8.08916	7.75606	7.3837	7.269	7.26303	7.17062	7.34846	7.5526	6.55831	7.81303
SLK	6.5786	5.78749	4.63239	3.38705	6.74042	6.90394	5.84326	6.35803	5.11413	4.46103	7.19168	5.35671	4.99795	6.10545	5.29964	6.24714	4.90908	5.50761	5.06906	4.24728	2.98569	3.38674	5.32829	5.47995	5.49155	4.39267	4.72077	5.13193	5.32745	4.06263	3.78578	4.2837	3.45457	3.61396	4.60779	3.48189	4.74025	4.55547	5.76483	5.60943	4.58456	4.66731	5.77263	5.23305	4.76046	5.38585	4.26713	4.16692	4.73226
EIF3H	8.06237	8.1846	6.96314	7.80317	6.81967	6.50579	6.74598	7.08794	6.35113	6.6717	6.31124	6.98113	6.86058	7.23481	7.03958	6.87756	7.28441	6.36039	7.03304	6.92386	7.65257	7.04528	6.86371	6.74555	6.60708	6.63726	6.86882	5.81538	6.81455	6.06182	6.99168	6.9278	7.17055	6.96208	6.05043	6.78601	6.42222	6.50634	5.54174	6.54544	6.54001	6.75385	6.96387	7.038	6.51144	6.33802	7.43188	6.06609	6.62785
SDHB	7.47001	7.74924	5.60301	7.77228	6.83502	6.31412	6.06612	6.38999	6.95798	6.71422	6.40508	6.51302	6.50915	6.37106	6.3976	5.89361	7.13163	7.1091	6.67752	5.90049	6.75673	7.41728	6.85292	6.3475	5.91042	6.14257	6.35711	5.76258	7.59255	7.09143	6.83186	6.64979	6.37842	6.3666	5.22848	6.88245	6.11993	6.31562	6.06491	5.8021	6.53114	6.04689	6.90481	6.43049	5.20715	6.77804	7.10473	5.55315	6.30477
SLC25A5	9.44599	9.10041	8.01158	9.24448	9.60974	10.0238	10.1522	9.7345	9.78633	8.57745	9.81165	8.35034	7.92221	9.74971	9.42191	7.96103	8.44956	9.73745	8.21846	8.02618	9.60298	9.25255	8.09153	9.48243	9.05686	9.29559	7.72868	7.41201	9.55231	8.81934	8.33652	8.04744	8.01565	7.64799	8.37846	7.74567	7.10399	8.0111	9.24299	10.2157	10.0526	10.0311	9.45181	9.64813	9.35562	8.72431	10.4784	9.4579	9.58951
C9orf78	5.3803	4.58167	5.4543	6.64887	6.65367	5.83661	6.35668	6.05731	5.2993	5.60484	5.30703	5.13761	5.14709	4.05818	5.37306	5.33962	5.5094	6.22747	5.53347	5.67982	6.09791	6.62403	5.55616	6.07746	4.3379	4.9511	5.61861	5.10391	6.90126	6.05599	6.43361	5.83496	5.83984	4.71689	5.656	5.19393	4.96036	5.29716	5.90698	5.98356	6.29388	6.17037	6.4592	6.59697	5.87205	5.79113	6.81339	7.19241	5.47216
CALM1	8.71838	8.5322	8.71396	8.029	7.86401	7.82965	8.50502	7.94419	7.46706	7.81305	7.7738	7.24087	7.55677	7.59757	7.68812	8.00516	7.87071	8.06773	7.628	7.30528	7.68399	7.96229	8.26056	7.95464	7.19622	6.76855	7.94683	7.91168	8.18036	7.60463	8.36306	7.84964	7.70774	7.66807	7.75523	8.28199	7.8226	6.95083	6.95444	8.13084	8.28494	7.87554	8.0111	7.78531	7.60419	7.41107	9.07374	8.39027	7.7023
TWF2	5.16367	6.99488	3.93369	6.64887	2.63998	5.1219	5.2244	5.77701	5.38368	5.66996	5.65533	5.51726	5.12958	4.26814	4.78641	3.76117	6.04775	3.91862	5.19073	2.64054	3.66479	6.184	5.22395	4.34227	4.14037	3.82666	5.3025	4.26398	5.07541	5.20236	6.11979	4.90143	4.44507	5.23042	5.38345	6.27229	4.53625	4.52309	5.94541	6.39823	5.41775	5.47771	5.32306	4.16482	5.21451	5.83544	5.53253	4.93581	6.76894
GNL3	5.88445	5.24228	6.72423	6.34739	5.7838	7.13602	7.23487	6.3963	7.55735	6.44067	5.38469	6.51878	6.62924	6.0113	6.4782	6.5321	6.42826	7.40832	6.36429	6.92386	7.32608	7.32834	6.78557	6.32887	6.29021	6.09332	6.14146	6.13217	7.73737	6.9425	7.15565	6.65538	6.94579	5.76572	6.13832	5.8316	5.78393	6.68421	7.18144	6.88088	6.66235	6.62977	6.67759	7.26624	8.02915	6.49052	7.68266	8.50698	7.32172
POLR3K	6.16024	4.58167	4.63239	5.44552	5.49118	6.25073	6.28543	6.28852	4.66467	6.86485	5.73904	5.35671	5.31248	4.36268	5.34738	4.72431	6.3164	6.42894	6.24072	5.81281	5.72314	5.7938	5.68714	5.72974	4.70804	4.93722	6.34378	5.52964	6.25974	6.25394	5.58684	5.56446	5.84571	6.03674	4.64912	6.68265	5.2942	5.61503	4.95434	5.5837	5.25477	5.29655	5.6654	4.68963	5.19478	4.60198	7.19239	6.97267	5.54415
S100A14	8.06684	7.30506	7.90099	9.19876	9.18758	9.04876	7.51734	9.55127	7.83036	4.54277	9.34437	9.01799	7.67548	8.49643	8.83728	8.22941	8.46764	3.83508	7.76061	7.71716	8.97306	9.67338	7.72588	9.55234	7.87197	7.63107	7.87827	6.15283	2.40348	8.74613	8.88608	6.69759	6.06786	6.15527	7.17478	7.89186	6.14529	8.44587	7.96918	9.65587	9.35429	8.28674	8.18188	7.15576	7.48281	7.99012	10.0205	7.04521	8.90319
C19orf48	3.74893	5.39312	5.73781	6.71533	6.16691	5.62795	6.3764	6.16836	7.51206	7.71837	4.86736	5.99664	6.71349	6.31699	6.39133	6.37209	7.84028	7.80174	5.88802	6.63975	7.59837	7.30078	6.81665	7.1556	5.72119	5.91702	7.01594	6.30212	6.90772	7.80729	7.9212	6.75173	6.47499	6.96208	7.47473	7.65755	6.19819	7.04343	8.62871	7.43772	8.11799	6.38617	6.57932	7.38272	7.28587	6.92578	8.08015	8.07701	8.4335
POLR2E	6.82017	7.25996	6.07993	6.83972	7.65011	7.78995	7.34159	7.2621	7.49492	7.96162	7.47853	7.16208	7.17135	6.32484	7.23123	6.94385	7.80919	7.95056	7.40663	7.36814	8.17423	8.57294	6.88911	7.45351	6.45125	6.69411	7.24643	6.8112	7.5353	7.73861	7.75132	7.48385	7.1721	8.30296	7.95537	8.24619	7.00454	6.96467	6.52858	6.92679	7.04026	6.09974	6.85528	7.01338	6.66456	6.96324	7.4879	7.66321	6.63133
ARHGAP8	3.91682	6.89727	6.26991	6.64887	5.54193	5.00298	5.21895	4.19149	5.20968	5.82911	5.45388	5.40976	4.9446	5.40329	4.72292	5.19779	5.98624	5.72043	4.52342	4.42402	3.98538	6.21386	5.25202	6.42509	4.53481	5.24406	5.21199	5.3623	6.43988	6.05793	6.0285	5.4381	5.87662	6.09722	5.84125	6.40809	3.89927	5.94683	6.75871	6.14033	6.13725	6.05677	5.215	6.1914	4.81641	6.21421	6.15582	5.69159	6.20311
EMG1	3.70372	4.14465	5.73781	5.09238	5.04012	6.06464	5.68221	5.78183	5.4277	6.22547	5.75008	6.10324	6.49799	5.19638	6.09892	5.75278	6.31351	6.45296	6.60103	6.52065	6.51787	5.26995	6.68809	5.76214	5.77088	5.23274	6.48078	6.48707	6.63156	6.55187	6.49553	7.03832	7.0108	7.30752	6.86853	7.18942	6.23578	5.654	5.84445	5.41158	6.16539	5.84173	6.29434	6.41612	6.67528	4.82022	7.53095	7.11641	6.44399
NDUFV1	6.56602	6.74662	8.01158	9.12733	6.80157	6.19757	7.54266	7.23067	7.012	7.29017	6.65865	5.65546	5.8767	5.50352	6.11803	5.71857	6.49857	6.94248	5.45894	6.79869	7.60495	6.81685	6.53453	6.16729	5.85621	6.02273	5.98002	6.27096	7.08346	7.1914	6.42965	6.28958	6.62132	7.02571	6.23987	7.28662	5.78393	6.5193	7.61911	6.80868	6.4661	7.30593	7.77147	6.30917	6.66814	6.63402	8.06349	5.36444	8.00315
PDHA1	7.29434	7.60727	5.97466	6.95422	9.19986	8.7935	9.32764	8.30929	9.375	7.73151	8.78713	7.3954	7.09512	8.60678	7.97032	6.46918	7.48503	8.64202	6.34786	6.09184	9.10743	8.67365	7.19668	8.07903	6.93806	7.35499	6.76532	5.9474	8.34884	7.9992	7.84744	6.51054	6.7098	5.23042	6.18121	6.40809	6.5141	6.39445	8.05201	9.52526	9.38821	9.5345	9.13165	8.649	8.31333	8.98364	9.76757	8.89623	8.97039
DDB1	4.52263	5.97459	5.60301	6.26104	6.12696	5.17598	6.95064	6.36126	6.54347	7.69956	6.17033	6.77419	6.60321	6.86125	6.57819	6.09875	6.93718	7.20456	6.52391	6.69248	6.46641	7.94657	6.87524	6.88938	6.70234	7.34582	6.65087	6.43178	6.82823	7.61259	6.88873	7.60403	7.36768	7.38235	7.08351	6.81888	6.78237	5.95379	7.09292	6.69111	5.91744	6.64576	6.14137	6.3711	6.63557	6.25224	7.18702	6.25076	6.43405
AURKAIP1	6.08289	6.39981	6.17804	6.5792	6.76732	6.74946	6.32403	6.81648	5.72096	6.74044	7.02282	6.15594	6.39917	5.32718	6.33201	6.68832	6.89467	6.64792	6.99399	6.62173	6.46098	7.00884	6.56332	6.32164	6.03764	5.69978	6.53618	5.8993	6.28972	6.48114	6.63502	7.07915	6.55001	7.02571	7.20367	7.93747	6.31455	6.79296	7.2503	6.74723	7.37884	7.01147	7.26117	6.27558	6.06647	6.46672	7.34494	6.90002	6.67923
NDUFB9	7.73169	7.13707	8.08929	8.35504	8.37984	8.17944	7.65292	7.69326	7.37637	7.76489	8.53959	7.50336	7.51259	7.44387	7.53622	7.17433	7.22778	8.17821	7.90609	7.6318	7.8396	7.78856	7.17951	7.42951	7.05497	7.117	7.42051	6.84122	7.49297	6.69499	6.3481	7.23619	7.27791	6.99425	7.2714	7.67561	6.75203	7.14114	7.70428	7.02724	7.21511	6.97471	7.3943	6.55208	6.63923	6.48744	8.14335	7.10569	7.19093
PTPN13	0	0	3.39518	0	0	0.250971	0	0	0	0	0	0.101761	0.0433825	0	0	0	0	0	0	0	0	0	0	0	0	0	0	0	0	0	0	0	0	0	0.695992	0	0	0	0	0	0	0	0	0	0	0	0	0	0
SH3BGRL	0	0	3.39518	0	0	0	0	0	0	0	0	0	0	0	0	0	0	0	0	0	0	0	0	0	0	0	0	0	0	0	0	0	0	0	0	0	0	0	0	0	0	0	0	0	0	0	0	0	0
F10	0	0	0	0	0	0	0	0	0	0	0	0	0	0	0	0	0	0	0	0	0	0	0	0	0	0	0	0	0	0	0	0	0	0	0	0	0	0	0	0	0	0	0	0.361909	0	0	0	0	0
COL4A6	0	0	0	0	0	0	0	0	0	0	0	0	0	0	0.0644669	0	0	0	0	0	0	0	1.48646	1.24242	0	0	0	0	0	0	0	0	0	0	0	0	0	0	0	0	0	0	0	0	0	0	0	4.26275	0
CD24	0.500611	4.25384	2.52618	0	0	0	0.884535	4.36874	4.74806	5.53165	2.78328	5.68035	4.37511	5.16174	4.13656	3.81883	5.111	4.21804	4.94713	4.32471	4.4872	4.45588	4.32825	4.81137	5.66974	5.85188	5.23843	5.14574	4.48889	6.78934	4.69341	5.27314	4.31572	4.86339	4.14171	5.46706	5.60223	4.77563	3.2803	0.100185	6.02432	3.6798	6.22298	6.04583	6.23294	5.54256	2.26492	4.71077	4.62453
CRABP2	0	0	0	0	0	0	1.63943	2.74325	0	0	0.18503	0.79146	0	0	0.185353	0	0	0	1.11501	0	0	1.92112	0	0	0.798535	0	0.810825	1.00849	1.05151	1.52866	0	0	0.108137	0	1.51601	0	0.234152	0	0	0	0	0	0	0	0	0	0	0	0
FTH1	7.12461	8.55372	7.81211	7.86302	6.25794	5.86511	7.3491	6.88312	6.05623	6.59713	6.00188	6.26141	6.23171	5.46142	6.09314	7.22548	7.03855	7.55585	6.96645	6.81829	7.17341	7.2008	6.46756	7.27567	5.66974	6.85973	6.78429	6.41477	6.77976	8.19045	6.4892	6.71557	6.24857	7.45348	7.09103	7.87633	6.78237	6.83502	8.37922	8.50097	8.98821	8.51356	8.73507	9.2908	8.29954	8.79603	9.24549	9.81018	7.86721
TCEAL4	0	0	0	0	0	0	0	0	0	0	0	0	2.00798	1.45408	1.03637	0	1.25132	0	1.11501	0	1.52733	1.00971	0	0	1.68617	0	1.73604	0	0	0	0	1.35696	1.30969	0	0	2.60556	1.71844	0	0	0	0	0	0	1.34464	0	0.0894561	0.208341	0	2.75222
DMKN	0	4.40354	0	0	0.070828	0	3.6185	2.99674	1.84288	0	0	0.908421	2.60834	0	2.30161	2.11018	1.21878	0	2.03887	0	2.34972	2.69819	1.45168	0	1.98453	2.27883	2.14674	0	2.40348	1.43597	3.98598	0.934208	0.698383	1.93013	2.21145	1.82503	1.63904	0	0	0	0	0.333055	1.10804	2.43053	0	0.0894561	0	0	0
CD99	3.27963	0	2.52618	4.87702	4.67274	4.6127	3.88955	0	3.90826	4.58197	4.49082	6.3034	5.89532	5.14411	5.49063	4.63541	5.47192	5.00618	4.35828	3.42085	5.55153	5.0522	6.13498	3.69735	6.35028	5.49696	5.871	4.33802	5.18582	2.50286	4.49552	2.58728	4.5155	3.91212	4.39349	5.69663	3.96586	4.39604	3.16097	4.95693	5.34725	4.99262	5.8193	5.33032	5.01234	5.02683	3.44165	0.865862	1.9066
BEST1	0	1.25739	0	0	0	0	0	0	0	0	0	0	0	0	0	0	0	1.564	0	0	0	0	0.0932096	0	0	0	0	0	0	0	0	0.0909349	0	0	0	0	1.46579	0	0.300284	0.517494	1.04263	0.540461	0.40161	0.484577	0.39536	0.533845	0.829275	0.865862	0.442116
MAGED2	0	0	0	4.31639	5.39094	0	0.35846	4.96035	3.94911	1.54888	4.36234	4.74406	1.80868	4.05818	4.70534	4.27828	4.11284	2.39334	3.63534	0	0	4.72368	3.14981	3.82552	3.91144	3.70078	3.8031	2.75138	1.88038	1.48306	3.12738	2.89549	4.20439	1.93013	3.15102	3.10926	2.73094	3.53434	6.0549	5.96042	0	5.82695	6.48735	2.43053	6.38871	7.26931	4.27873	4.21563	6.29382
TTC3	4.35729	4.94946	3.39518	0	3.64071	4.64593	0.645345	4.80782	3.80077	3.24884	1.90181	2.54187	3.97399	2.73431	3.59204	3.74426	2.23787	3.011	3.35754	2.66239	4.68958	0.325822	3.17135	3.16264	4.1703	3.28436	3.9188	3.85706	3.61627	2.40844	2.74102	3.13869	3.52454	0	2.46392	3.10926	3.03998	2.91848	2.64265	0.281827	4.09278	3.64279	5.95537	4.60088	3.45451	4.71522	2.11776	5.89968	0
SERPING1	0	0	0	0	0	0	0	0	0	0	0	0	0	0	0	0	0	0.952946	0.302397	0	0	0	0	0.567644	0.453825	0	0	1.74884	1.65324	0	0	0.604528	0	3.61396	0	0	0	0	0	0	0	0	1.51687	0	0	0	0	0	0
MAGED1	0	0	0	3.92529	2.37198	0.250971	0	0	2.85848	4.54277	0	3.99837	3.86939	2.53219	2.56935	2.16203	4.53579	4.87011	3.56127	3.69981	3.73846	5.19542	4.57442	0	3.55094	4.39267	5.21466	5.78922	3.90159	4.02335	3.64717	5.18815	6.74791	6.3666	5.74446	6.06871	4.85889	5.49376	2.36876	4.65318	0	5.00726	0	3.84236	5.02357	5.21251	0	0	4.6034
PCDH7	0	0	2.52618	0	3.65807	0	0	0	0	0	0	0	0	0	0	0	0	0	0	0	0	0	0	0	0	0	0	0	0	0	0	0	0	0	0	0	0	0	0	0	0	0	0	0	0	0	0.390356	0	0
GSTA1	0	0	0	0	0	0	0	0	0	0	0	0	0	0	0	0	0	0	0	0	0	0	0	0	0	0	0	0	0	0	0	0	0	0	0	0	0	0	0	0	0	0	0	0	0	0	0	0	0
SMARCA1	0	0	0	2.51875	0	0	0	0	2.00664	0	0	0	1.53241	0	0	2.50086	0.887212	0	0	0	0	2.87469	1.73809	0	0	1.87474	1.11477	0.419291	0	0	0	0.541436	0	0	0	0	0	0	0	0	0	3.36226	2.9879	0	0	0	0	0	0
PCBD1	0	0	3.39518	4.31639	3.50022	4.76161	3.36567	0	2.94181	5.03462	2.05218	4.76748	4.52802	4.73673	4.65389	2.93261	4.44022	4.36823	4.66276	3.73118	4.30523	4.88082	4.01348	4.46282	3.55094	4.25389	4.54124	1.74884	3.95246	3.9073	4.38536	3.94282	3.55352	3.91212	2.48689	4.41583	3.53268	3.30328	3.66066	4.21864	4.56978	3.68709	4.08072	2.41519	4.05088	3.57757	4.27294	0	3.11271
ADAMTS19	0	0	0	0	0	0	0	0	0	0	0	0	0	0	0	0	0	0	0	0	0	0	0	0	0	0.37448	0	0	0	0	0	0	0.302766	0	0	0	0	0	0	0	0	0	0	0	0	0	0	0	0
FAM114A1	0	0	0	0	0	0	0	0	0	0	0	0	1.33706	1.66665	0	0	0	0	0	0	0	0	0	0	0	0	0	0	0	0	0	0	0	0	0	0	0	0	0	0	0	0	0	0	0	0	0	0	0
LRRC75B	0	0	0	0	0	0	0	0	0	0	0	0	0.687548	0	0	0	0	0	0	0	0	0	0	0	0	0	0	0	1.38352	0	0	0	0	0	1.37533	0	0	0	0	0	0	0	0	0	0	0	0	0	0
EFEMP2	0	0	0	0	0	0	0	0	0	0	0	0	0	0	0.400417	0	0	0	0	0	0	0	0.0932096	0	1.07656	0	0	0	0	0	0	0	0	0	0	0	0	0	0	0	0	0	0	0	0	0	0	0	0
MAGEH1	0	0	0	0	0	0	0	0	0	1.38123	0	0	0.0433825	0	0	0	0	0	0	0	0	0	0	0	0	1.87474	0.349659	0	0	0	0	0	0	0	0	0	0	0	0	0	0	0	0	0	3.2782	0	0	0	0
LY6E	1.80276	0	0	0	3.88631	3.78926	5.11123	5.53551	4.11985	4.55267	4.86058	4.27379	3.44099	5.16174	5.64748	3.86649	4.94435	3.75553	4.34179	4.4619	5.17407	4.75109	5.3708	4.93778	4.80662	5.19821	4.33615	1.2321	3.90159	5.83104	3.31077	3.67535	4.48072	4.5538	5.35875	3.48189	4.34934	2.93263	3.72098	2.3704	4.45647	3.81238	2.87881	5.22207	5.68314	4.96907	5.54459	5.86955	4.79572
FXYD6	0	0	0	0	0	0	0	0	0	0	0	0	0	0	0	0	0	0	0	0	0	0	0	0	0	0	0	0	0	0	0	0	0	0	0	0	0	0	0	0	0	0	0	0	0	0	0	0	0
KEL	0	0	0	0	0	0	0	0	0	0	0	0	1.15127	0	0	0	0	0	0	0	0	0	0.341374	0	0	0	0	0	0	0	0	0	0	0	0	0	0	0	0	0	1.04263	0	0	0	0	0	0	0	0
CYP27A1	0	0	0	0	0	0	0	3.44912	0	0	0	0.196815	0	0	0	1.78601	0	0	0	0	0	0	0	0	0	0	0	0	0	0	0	0	0	0	0	0	0	0	0	0	0	0	0	3.06285	0	0	0	0	0
STC1	0	0	0	0	0	0	0	0	0	0	0	0	0.12642	0	0	0	0	0	0	0	0	0	0	0	0	0	0	0	0	0	0	0	0	0	0.122436	0	0	0	0	0	0	0	0	0	0	0	0	0	0
SPATA20	0	0	0	0	0	0	0	0	0	0	0	0	0	0	0	0	0	0	0	0	0	0	0.553051	0	0	0	0	0	0	0	0	0	0	0	0	0	0	0	0	0	0	0	0	0	0	0	0	0	0
FADS2	0	0	2.52618	0	0	0	0	2.74325	0	1.89854	2.66375	0.449337	1.24715	0.521006	2.4295	2.08354	3.30271	2.7981	2.46163	1.09917	2.52649	2.23763	3.54579	0	2.44255	1.47417	3.8031	2.67724	2.99503	2.75389	3.38897	3.56071	3.42351	4.36991	4.6542	5.38164	3.88213	2.02027	0	0	0	1.39121	0	4.2794	0	1.54551	0	0	0.30925
HPN	0	0	0	0	0	0	0	0	1.92708	0	0	0	0	0	0	0	0	0	0	0	0	0	0	0	0	0	0	0	0	0	0	0	0	0	0	0	0	0	0	0	0	0	0	0	0	0	0	0	0
CST1	0	0	0	0	0	0	0	0	0	0	0	0.101761	0	3.40177	6.39917	0	0.801902	1.72116	1.95458	0	0	0	0	0	0	3.8857	1.24568	0.419291	0	0	1.57245	0.0909349	1.35429	0	0	0	0.435554	0	0	3.24572	0	0	0	0	3.94854	0	0	0	0
ABCC6	0	0	0	0	0	0	0	0	2.1537	0	0	0	0.0433825	0	0	0	0	0	0	0	0.0777466	0	0	0	0	0	0	0	0	0	0	0	0	0	0.772788	0	0	0	0	0	0	0	0	0	0	0	0	0	0
AES	0.500611	0.76155	0	0	0	0	1.63943	0	1.75345	2.49933	0	1.21131	2.19272	0.902969	1.69565	0.774741	2.96288	3.12793	1.86506	2.2365	0	0	0	1.66423	1.30957	2.66328	2.50142	2.23572	3.95246	0	0.30672	0.664975	2.12	0	0	0	1.93336	2.56569	0	0	0	0	0	0.155814	0	0	0	0	0
F2	0	0	0	0	0	0	0.190335	1.19292	1.05521	0	0	0	0	0	0.542986	0	0	0	1.76962	2.64054	0	0	0	0	0	3.07199	0	0.743764	0	0	0	0	0	0	0.614876	0	1.55501	0	0	0	3.10147	0	0	0	0	0	0	0	0
COL4A5	2.5796	0	0	0	0	0	2.60336	0	0	0	0	0	0.659939	0	0	0	0	0	0	0	0	0	0	0	0	0	0	0	0	0	0	0	1.98468	0	1.72371	0	0.234152	0.457074	0	0	0	0	0	0	0	0	0	0	0
DDAH2	0	5.18828	0	4.31639	4.38378	3.52925	4.86818	3.44912	2.57504	2.01768	0	4.0115	4.00723	0.521006	3.28896	0.839855	2.74021	3.64213	2.31158	3.02494	4.12926	1.55707	2.92739	4.278	3.00426	3.21699	2.50142	0.743764	2.07659	3.16826	4.11649	2.43938	2.52305	3.61396	3.16533	0	0.435554	3.28132	2.41122	2.83034	3.2324	5.98317	3.31082	2.61642	3.18125	0.0894561	0	2.77817	0
KHDRBS2	0	0	0	0	0	0	0	0	0	0	0	0	0	0	0	0	0	0	0	0	0	0	0	0	0	0	0	0	0	0	0	0	0	0	0	0	0	0	0	0	0	0	0	0	0	0	0	0	0
SMIM24	0	0	0	0	0	0	0	0	0	0	0	0	0	0	0	0	0	0	0	0	0	0	0	0	0	0	0	0	0	0	0	0	0	0	0	0	0	0	0	0	0	0	0	0	0	0	0	0	0
PDE9A	0.500611	0	0	0	0	0	0	0	0	0	0	0	0	0	0.349581	0	0	0	0	0	0	0	1.45168	0.214996	0	0	0	0	0	0	0	0	0	0	0	0	0	0	0	0.193863	0.113083	0	0	0	0	1.77855	0	0	0
TCEA3	0	0	0	0	0	0	0	0	0	1.76866	0	0	0.0433825	0	0.753157	0	0.510759	0	1.43833	1.33519	0	0	0	0	0	1.12796	0.0956745	0	0	0	0	1.39314	1.70365	0	0	0	0	0	0	0	0	0	0	0	0	0	0	0	0
EPCAM	6.98986	5.7507	2.52618	6.95422	7.33151	6.5312	6.06308	6.22969	6.71612	6.81431	6.25807	6.97779	6.87604	7.19254	7.15093	6.94385	6.88887	7.37469	7.01928	7.09836	7.49942	6.57375	6.92601	7.34647	6.9977	7.3233	6.90971	7.44869	7.03117	7.61524	4.93972	6.63097	6.35391	6.09722	6.57751	6.88245	6.55793	6.70085	7.00383	6.72779	7.73634	7.46228	7.11917	7.21178	7.35806	7.40672	6.75959	6.49887	7.80534
CXXC5	0	4.02652	0	2.51875	0	0	0	1.97811	0	0.401611	0	0	1.486	0.521006	0.349581	0	0	0	1.66742	0	0	0	0.901209	0.111499	1.68617	2.03981	0.269865	1.00849	0.619503	0.621641	0.109647	0	0.108137	0	0.235289	0	0	0	0	0.100185	0.407241	0	0	3.25607	0	0	0.107928	0	0.162896
[truncated: 61 more columns]

## Sheet:  extended_1d_TE
Gene	Meis_B11C13	Meis_B11C15	Meis_B11C18	Meis_B13C1	Meis_B13C5	Meis_B13C6	Meis_B13C7	Meis_B13C8	Meis_B13C9	Meis_B13C10	Meis_B13C11	Meis_B18C3	Meis_B18C4	Meis_B18C5	Meis_B24C4	Meis_B24C6	Meis_B26C5	Meis_B26C7	Meis_B26C14	Meis_B26C15	Meis_B20C2	Meis_B20C3	Meis_B20C5	Meis_B20C10	Meis_B20C11	Meis_B22C1	Meis_B22C2	Meis_B22C3	Meis_B22C4	Meis_B22C6	Meis_B22C12	Meis_B22C14	Meis_B38C01	Meis_B38C02	Meis_B38C03	Meis_B38C05	Meis_B38C06	Meis_B38C07	Meis_B38C09	Meis_B38C10	Meis_B38C14	Meis_B38C15	Meis_B38C18	Meis_B41T05	Meis_B41T06	Meis_B41T11	Meis_B48C07	Meis_B48C08	Meis_B48C09
S100A16	8.64695	8.22099	7.94094	8.17132	8.32682	8.30485	8.20616	8.54312	8.559	8.74043	8.86751	8.94533	8.29905	8.27206	9.0377	9.13576	8.72845	8.73573	8.63788	8.77159	5.53136	6.65243	8.53675	5.97586	6.62279	8.40992	7.98473	8.06209	8.7693	8.9672	8.14443	8.57887	8.09195	9.328	8.67514	9.0282	9.57663	9.22793	7.78967	8.18039	8.20125	7.44902	8.49944	8.34718	9.19911	9.22775	7.40623	7.09403	7.1797
FABP3	0	0	2.57593	0	3.37201	4.28323	4.64662	3.04288	5.82324	0	5.1267	5.87272	5.61892	4.51259	6.18172	6.53094	6.28388	7.25931	6.74253	7.53864	3.39064	3.5929	7.02766	2.77904	5.10055	6.35054	2.5948	0	3.86963	5.43729	7.22663	7.29742	8.51072	8.11493	7.63705	7.929	7.35531	5.58991	8.31714	8.60533	8.31932	7.78896	6.60129	3.06307	1.9502	0	0	4.68135	4.07263
CALM2	9.58235	9.03032	9.28584	9.09355	9.17178	8.97628	8.58374	8.31407	9.31428	8.66518	9.86421	9.03221	8.92737	8.88711	9.21059	9.49731	8.93909	9.09361	9.70108	10.0594	8.7657	8.5096	10.6821	8.93204	10.2933	8.58409	8.90051	8.70975	9.16545	9.36463	8.66942	8.49386	8.7731	10.1708	9.92232	9.98509	10.2043	9.35726	10.4688	10.7979	10.1272	9.74515	9.52858	9.97473	9.609	9.33469	9.65571	10.3639	9.21126
PROM1	7.27132	6.05178	7.55666	5.53945	6.48117	7.39633	7.05814	6.09666	4.01749	7.17169	1.70597	5.03552	0	7.4702	5.75107	6.68345	8.01675	6.60793	6.82263	7.35889	7.22067	6.20883	6.25387	7.06255	5.56669	6.37011	7.10182	7.05641	6.9979	6.5237	5.84009	2.85841	3.84809	0	4.29578	5.80033	5.16487	5.47693	1.02787	4.38353	7.8214	4.64174	5.53851	5.68882	6.63233	5.88173	7.82527	7.908	5.57611
C6orf132	4.43845	3.84828	3.75883	3.8489	3.37201	4.83708	3.8145	4.35481	5.16903	5.13019	5.30241	3.32183	3.38563	3.99806	4.14787	3.32028	2.42168	3.85608	3.42074	3.64466	3.05282	2.74546	5.59867	3.0583	4.97884	5.11334	4.16088	5.93185	3.59267	5.20869	4.63125	5.14515	0	4.47563	2.99825	3.68901	3.90204	4.72228	4.44495	3.96973	2.58981	0	3.82818	2.36137	1.9502	4.13429	1.95883	3.35711	4.34342
KHDC1L	8.75873	8.92237	8.79348	10.0144	8.50246	9.24985	8.3587	8.92666	8.94034	8.42253	8.93241	9.75545	9.39116	7.77648	8.68585	9.27278	9.67999	9.38764	9.0855	8.56482	7.25554	7.37916	8.68877	7.35835	8.16146	9.74625	9.60703	9.57307	9.33569	9.99896	9.26657	9.64616	8.50313	8.5259	8.50976	8.4787	8.26628	8.12178	8.39044	7.73613	8.12547	7.84642	9.59782	8.97616	9.11218	9.01002	8.44802	8.93438	8.67461
DNAJC15	10.4644	10.2255	10.2119	10.7646	10.2065	10.9508	9.98977	9.83297	9.59449	10.4784	10.502	10.5342	10.3446	9.91594	10.0993	10.022	10.5746	10.9627	10.7123	11.0654	9.11239	9.35523	10.145	9.18643	9.49807	10.6479	10.7384	10.3112	10.1986	10.6806	9.73227	10.2821	9.63221	9.15597	9.34673	9.722	9.53202	9.55461	9.99621	9.92538	9.60837	9.1335	9.47084	10.4449	9.98313	9.99864	10.3562	10.1496	9.85104
S100A14	8.53991	8.10726	5.4367	7.41999	8.22527	8.54921	7.32126	7.95484	7.4772	8.76415	8.24875	9.34063	8.20832	7.80988	9.78929	9.50573	9.15519	9.46603	9.88953	9.0122	6.2512	6.35007	8.50433	7.12069	7.89563	8.00831	7.55862	8.30991	8.24789	8.02972	8.44934	8.55509	8.43294	9.7579	8.93759	9.19855	9.38426	9.74962	8.90372	8.81082	8.74534	8.31295	9.32254	8.43414	9.0809	9.22775	7.00054	7.9117	8.47153
EMP2	3.69755	3.29214	0.606322	5.552	4.13979	3.88669	4.14804	5.06979	4.56373	2.25708	0	3.88742	4.31491	5.15642	5.18829	5.44505	2.09371	2.16316	4.80577	3.98137	4.32017	4.79707	3.94895	3.969	6.75579	3.78813	5.91849	0	5.14851	0	4.24557	5.91637	6.31272	3.24783	2.99825	3.39478	0	6.01103	3.21911	4.8058	5.69819	4.83076	4.24576	3.58931	3.59072	5.09261	5.43152	5.04683	4.13735
MYBL2	7.4466	6.72397	7.35047	4.71109	7.09952	7.35352	7.26352	7.52942	7.93991	7.79228	8.03517	6.1537	6.25392	6.82177	6.54431	6.0794	6.25946	6.2929	7.30507	7.03193	5.61967	5.31222	6.92116	6.26425	6.05806	6.82004	7.61906	6.90243	7.43752	7.26104	6.35043	0	5.06803	5.86717	5.50055	6.12938	6.3641	6.39995	7.03207	4.46306	5.57337	6.02019	5.75972	7.70632	6.44854	7.34925	6.84979	6.62059	7.29766
SLC25A5	8.6677	8.93724	8.08111	8.90465	7.63268	9.18601	8.18817	8.57258	8.09318	8.43637	8.11975	9.55831	9.75642	8.56072	8.50637	8.74843	10.0474	10.2557	9.90747	9.72371	7.72241	7.96971	8.62799	7.86414	7.81027	8.95943	7.96739	8.81577	8.27391	8.36219	8.48062	8.98706	10.7435	10.2408	10.2272	10.9185	10.659	10.2069	10.3383	10.1583	10.5732	10.318	10.3264	8.48502	9.01967	8.40144	8.15546	9.42441	8.67052
PHB2	6.731	7.73425	7.04566	5.73923	7.76952	7.64379	7.48176	7.64158	7.69045	7.22278	8.57402	7.72099	7.6822	7.44207	7.60757	6.98084	7.80395	6.19354	6.50617	6.75837	5.53136	7.20413	7.98735	6.95585	7.28403	7.35155	7.48746	7.2576	7.34992	7.56505	6.86717	6.82705	8.18029	8.63015	8.66689	8.37394	7.93733	8.72061	7.07717	7.64358	7.53382	6.77917	6.91806	7.05002	7.83092	6.92668	7.02634	6.51757	7.27267
ALPP	5.74451	7.03627	5.94475	5.13472	6.32162	6.0976	7.3539	7.12402	6.46201	7.91598	4.49145	2.53596	0	5.39519	5.55969	6.66853	3.72271	5.50324	2.08281	3.38573	2.21697	0	2.20506	2.33098	2.95257	7.99472	6.30626	5.9862	6.33991	5.86159	5.94282	4.70092	7.45296	0	5.25858	4.48641	3.90204	6.23602	3.04843	3.13866	6.11126	7.12709	5.90807	6.05089	5.65853	6.7791	5.35216	2.23227	4.68393
CYP2S1	4.79965	6.49526	5.6766	3.37096	5.54618	4.10888	7.06379	7.11934	7.12091	6.48921	1.0917	5.00888	4.91841	4.93211	4.92787	6.01598	5.15565	5.97157	5.58815	4.65803	4.91615	5.68621	5.68799	4.69609	5.48602	5.47439	5.65541	6.25321	6.48405	5.28898	6.10669	6.18785	5.22396	5.29451	6.14778	5.49251	0	2.68753	3.21911	3.59921	5.67812	4.45732	5.04039	5.94718	6.3722	6.5433	4.14952	0	5.46703
IQGAP2	5.64341	5.37946	6.43309	3.12438	6.2247	6.94719	6.24332	6.19797	4.61527	6.20495	6.82009	0	5.43417	6.97195	5.78647	6.09622	5.33769	7.31946	5.40439	4.63435	6.90644	6.11477	4.12987	5.43119	6.34871	5.62314	6.73278	6.85211	6.55105	6.65069	6.33634	6.61337	0	0	6.19443	3.2216	0	3.77592	3.37172	0	4.66583	6.80517	4.00337	7.14213	5.43115	4.13429	6.30308	3.52102	6.40535
GHITM	8.81677	8.2391	7.55065	7.25709	8.0777	8.03777	7.66014	8.13287	8.04544	8.19487	8.07203	9.30139	7.77461	8.12942	8.14985	8.74843	8.40125	8.36146	8.1332	8.62762	7.55893	7.71932	8.76943	7.56513	7.50955	8.17054	8.05204	8.49699	7.65111	7.94552	7.19315	8.67027	6.08756	8.20079	7.95414	7.77296	8.59596	7.60808	8.19969	8.20836	8.48731	8.19256	7.88547	7.94308	7.68937	8.20724	8.72895	8.42262	7.81796
MDH2	7.37272	7.62218	6.60938	6.03578	5.44656	6.74673	6.4814	5.71684	5.66105	6.59877	5.66604	7.84287	7.62723	6.94213	6.65381	6.96566	7.22712	7.06215	7.73578	5.79852	7.04045	7.56716	8.01639	7.42755	7.2355	7.46509	6.41253	7.61745	6.88296	7.09229	7.94383	8.07598	7.58828	7.61827	7.03876	7.75718	7.58229	5.79236	8.07182	7.63502	7.01539	8.0585	6.85089	7.54872	6.41434	6.632	7.43058	7.91907	6.69056
SMPDL3A	6.47264	7.30819	7.32014	6.83239	7.44753	5.7403	7.16185	6.31741	6.9773	7.48116	1.0917	7.45604	6.76169	8.15997	5.63931	6.07375	5.78807	6.55554	6.66285	6.11311	6.71926	7.78413	5.23363	7.71106	7.29682	7.951	7.44008	6.14391	6.03746	7.90787	6.64901	5.91637	4.02816	5.96856	3.36743	5.88989	1.73333	0	0	3.85648	6.45578	6.9047	5.84504	7.62127	5.27221	6.01964	6.98747	6.95758	7.2101
SLC7A4	2.76672	3.71659	3.51695	0.491939	0	3.19016	4.34645	3.32936	3.12779	5.22438	0	4.24782	3.54014	5.31991	3.91175	2.82385	5.00716	6.17629	2.08281	2.84085	3.8214	4.23341	4.77127	4.12865	5.3663	0	5.20129	3.41497	3.95128	1.63992	3.49898	2.04478	4.58334	0	0	2.52581	0	0	1.02787	0.96074	5.48373	6.52138	0.793714	3.41369	0	0	4.55595	5.83536	4.16865
TEAD4	4.53193	5.14343	5.15938	5.50113	4.80841	6.24542	6.2631	6.16195	5.23641	6.08956	6.03301	5.56061	5.78268	4.80536	2.81182	5.21795	5.24125	5.88929	5.1795	5.50411	5.4614	5.60141	4.9743	3.12042	4.82587	4.26308	5.77313	5.04122	5.04073	5.96297	5.39996	4.30426	0	3.78126	5.25858	5.53014	6.55455	5.2889	3.37172	4.71774	5.23172	3.95213	4.65573	5.05264	5.20977	5.44576	4.98217	4.37341	5.66659
FAM213A	4.43845	5.88798	5.09469	3.96606	4.57673	2.83933	3.75987	5.18196	5.48753	6.21416	0	0	0	5.58722	5.55969	5.78648	6.07593	5.72108	5.12107	6.10452	5.08076	5.02102	6.18394	5.76841	3.97014	5.01733	2.96447	3.91263	4.39238	5.03331	5.85992	4.30426	6.16658	3.98858	6.04969	4.69958	0	5.35434	0	5.82864	6.31992	6.3987	4.67657	2.98143	1.15546	0	5.22427	5.07348	5.19031
TUBB4A	8.59916	7.98141	8.45957	8.17943	6.97395	8.82467	7.33066	7.93896	8.39298	9.12196	8.41576	8.77599	7.50354	7.31212	7.4997	7.47676	7.80395	8.23182	7.91627	7.35889	4.47022	5.75711	4.43523	4.67555	5.70472	8.81698	7.97897	8.01712	7.80728	7.81601	7.77309	7.65155	8.07156	7.16354	7.31693	7.49706	8.06807	6.68069	6.51404	7.19703	7.58321	7.38582	7.64232	8.50342	8.2274	7.9962	6.97428	7.7141	7.53834
LARGE2	4.87294	4.04414	5.31892	0	5.63936	5.6512	6.21314	5.54569	5.43113	6.10945	3.62205	5.48532	4.72251	5.58722	4.86301	4.48632	3.21414	3.94023	2.08281	3.32786	4.26647	4.78807	3.21001	3.66992	4.499	4.40895	5.68399	4.16904	4.92424	5.28898	4.05231	0	2.75344	5.64013	3.66113	5.24344	5.56982	0	6.16296	4.49368	4.49282	4.04232	5.08784	2.36137	4.47752	4.39982	3.89334	3.92396	5.04606
ALPG	5.3545	7.05911	6.36615	6.05354	8.1428	8.17441	8.44563	7.9989	8.05636	8.27188	5.72894	4.33618	0	4.45745	6.27193	8.46517	7.61484	8.06145	7.14933	5.09963	6.22328	0	5.62906	5.27609	6.36268	8.70587	8.403	7.91227	8.68678	7.81601	7.35093	8.27837	6.44541	4.33081	3.90503	3.39478	4.45447	4.61956	2.04161	3.13866	6.63303	7.69129	7.56059	8.41289	8.23329	8.39131	7.63301	7.4499	7.54134
NDUFS6	4.43845	5.16042	4.66051	6.56158	4.37474	5.43006	5.08471	5.10816	4.98537	4.7543	5.72894	5.1374	5.5295	4.21305	5.2656	5.50507	5.78807	5.40301	5.68208	6.36406	5.74275	5.5113	6.54438	5.8893	5.54234	5.47439	5.66261	5.64989	5.65431	5.96297	5.94282	5.98918	6.04636	5.57732	5.88881	5.53014	5.25546	5.47693	6.92512	4.31659	5.11715	4.90476	5.43223	4.43916	4.90939	5.04171	5.28963	5.54281	6.15487
HAVCR1	4.31239	4.66065	5.37448	3.62963	6.46429	6.16352	5.4203	6.22441	6.82511	6.19568	1.0917	3.56061	4.2492	5.48064	6.55462	7.063	7.18453	6.74877	7.4125	6.27499	5.4614	6.58387	6.96947	4.81356	6.82049	6.74459	5.2403	5.71569	6.36991	6.8224	5.35409	5.75872	6.16658	0	5.50055	0	5.42119	4.90807	1.62201	5.73562	6.93312	6.52138	5.66903	5.76399	5.17751	7.59854	4.40682	6.69972	5.58773
DNMT3L	8.00659	8.53463	7.79248	9.46433	9.17956	9.10315	8.76976	9.00881	9.40188	9.98599	9.37975	9.05842	10.1134	9.07856	8.3044	8.53881	6.34703	7.1038	8.05147	6.88917	7.70232	7.56189	8.44577	7.01019	8.28399	9.83781	9.1462	9.0915	9.14065	9.06736	9.25539	8.54305	9.67338	8.82524	8.68334	9.18976	8.488	8.8166	7.76232	7.97054	8.70871	8.45723	6.99058	9.71777	9.35147	8.86016	9.00023	8.94885	8.89064
GNPDA1	0	4.04414	5.25128	8.00557	4.37474	4.86173	4.41876	6.72791	1.71967	5.86235	6.86279	6.33617	6.53693	7.16069	7.00141	6.76636	6.15746	7.13538	5.35454	4.91544	4.51695	6.55498	7.83598	7.13205	5.74261	6.93399	6.40397	6.94764	6.07437	6.30943	6.77619	6.82705	5.8687	6.19465	6.87658	6.94887	8.00418	6.49005	5.72658	5.27993	7.36207	7.26459	6.81374	5.71431	5.99107	7.41072	5.81863	6.86142	6.03259
TFCP2L1	7.14387	5.79309	7.27948	7.44039	6.56273	7.08442	7.6031	7.15642	7.94159	8.72923	7.92533	9.02558	2.18406	7.30042	5.24029	6.8044	7.30274	7.17499	5.60956	6.63852	4.26647	6.52007	3.12726	5.98423	7.19117	7.92256	7.23813	7.37171	7.54991	6.05769	7.25935	7.38096	1.54321	6.35304	5.6419	5.37334	5.63876	0	4.75357	6.44483	6.80017	6.7726	7.18493	6.39629	7.03925	5.93849	7.46399	7.27144	7.2325
NIFK	5.82058	6.94604	5.78991	7.93785	4.91164	6.44212	6.34887	6.05798	5.26895	6.00717	6.3851	6.06598	7.70076	6.19623	6.66337	6.85799	4.97753	7.07151	6.64741	6.7855	5.78155	6.14329	7.90281	6.13479	6.14147	6.20922	6.08843	5.81662	6.41378	5.8081	6.3736	6.86623	7.6307	7.38143	6.59297	7.43889	7.22686	6.57486	7.19439	7.01638	7.25776	6.52138	6.59583	6.03074	5.24133	5.14178	5.80379	5.5236	4.7475
H3F3B	9.60269	9.58319	8.93492	9.86844	9.43049	9.07313	9.09068	8.98838	9.19515	8.62948	9.82696	9.79885	9.92326	8.96824	8.81791	9.27217	9.07236	8.93218	9.32676	8.46768	8.59377	8.83703	9.46281	9.18825	8.80578	8.44109	8.79804	8.6884	8.07426	9.06166	8.85129	9.57699	9.80271	9.38871	9.51239	8.98142	9.79624	8.87351	9.43452	9.7687	9.41731	9.34542	9.78339	8.99188	9.67981	9.01332	8.49496	8.39647	8.73728
TXN	5.76391	5.81473	5.82356	9.09677	4.69721	6.43392	5.40258	7.62844	6.14299	6.00717	6.91782	6.85289	7.25563	5.6377	5.90397	5.39153	7.13171	7.56451	7.18185	8.1733	6.73911	6.40409	7.10538	7.35512	7.70591	6.86441	6.92458	6.2139	7.0405	6.87537	6.77619	6.24842	6.31272	6.35304	7.13757	6.94887	6.84451	6.65495	5.86161	6.94615	6.51354	6.41567	6.14334	5.68882	5.9246	5.59444	6.79082	5.94046	7.85932
GTF2A2	7.33431	6.95581	6.98448	8.25237	5.98538	6.96436	7.01797	7.36092	7.8656	7.05862	8.11387	6.88985	7.72109	7.27274	7.43981	7.45953	6.41123	7.09923	7.29519	8.30848	6.37053	6.21556	7.87137	7.31916	7.11273	7.7391	7.30174	7.16346	7.60455	8.53677	6.72305	7.67381	8.74118	8.42248	8.67514	8.27767	8.55196	9.12857	7.66965	7.70865	7.52261	7.72232	7.33994	8.20379	7.84125	6.80985	7.22875	7.02058	7.67269
LARP1	7.18762	6.3839	7.84259	2.74172	7.11041	7.00642	6.90922	6.77637	6.86469	8.10611	7.25349	6.52659	7.56783	7.90311	7.26883	7.80306	7.97862	7.04325	8.36486	7.11554	7.65086	7.70145	6.75884	7.11308	7.1575	7.45137	7.43168	7.35374	7.80453	7.09229	7.46105	7.95397	6.38059	6.35304	7.18454	6.67423	5.70456	8.39488	6.82291	6.95718	6.90749	7.13223	7.21016	7.76849	7.29745	7.74891	7.88992	7.80041	6.48211
GJA1	7.06005	7.6793	8.03445	7.09074	7.86265	5.92707	6.48981	7.22349	7.7703	7.96319	6.26291	6.56366	5.51093	6.89622	5.93586	5.89942	7.45919	7.44359	7.62188	6.82264	8.33474	8.04059	4.99779	7.33562	7.22406	6.60568	7.36707	6.98148	7.01224	7.04682	6.56292	6.56655	6.00396	4.8391	5.6419	2.79674	4.85296	6.70598	1.02787	4.01265	7.34944	6.7527	6.6808	6.81099	5.73811	7.4888	7.78429	6.38552	7.6142
IMP3	5.50041	5.74883	5.68395	6.36935	4.13979	5.92707	5.99398	6.50162	5.34216	5.42811	6.5157	4.33618	5.82839	5.83447	6.18172	5.72291	5.11087	4.80539	6.41183	6.64446	4.32017	5.42684	5.55184	6.481	4.54874	5.52763	5.84448	6.66073	6.36991	6.34743	5.74378	6.24842	7.54456	6.90678	6.69383	7.31502	6.98353	7.19104	7.69157	7.34712	6.81862	7.20238	7.11794	6.35636	6.26114	5.52201	6.38511	6.15534	5.90829
STMN1	9.08795	9.23771	8.79602	8.30151	8.5392	9.37445	9.01252	9.06353	9.41406	9.76562	9.59341	9.76542	7.46788	8.17926	9.26023	8.12472	9.54596	8.86917	9.85522	9.52237	7.26926	7.1612	8.04766	7.30585	7.90998	9.41997	9.77416	9.52799	9.49306	9.99896	8.76366	9.78555	8.19921	8.75603	7.47645	8.65085	9.21961	8.29842	8.80664	8.56714	8.34819	9.31408	8.46241	9.66808	8.89625	9.26982	8.73482	9.03275	9.57694
FABP5	2.51527	4.75318	3.14333	4.89964	3.04871	4.84946	2.37358	3.3929	3.99172	4.05254	4.33851	5.16178	7.04268	4.48529	4.25286	4.73573	4.89542	5.86796	4.47351	5.93075	8.07065	7.61757	6.78607	7.43979	7.1774	4.69413	5.22093	4.40674	5.60471	5.63457	5.44441	6.05849	5.22396	6.42615	6.28343	5.63748	6.04654	5.79236	5.33923	6.2252	6.49071	5.65605	5.68968	4.94906	4.86956	2.18547	6.51832	6.0519	6.26033
TOMM22	6.68085	7.44625	6.54224	6.95085	6.9499	6.94142	7.01797	7.07159	7.19053	7.1382	6.15253	6.86779	6.63451	6.88582	6.2967	6.28413	7.15396	7.55787	7.96484	7.07214	7.07209	7.4522	8.5665	7.55392	6.90168	7.19213	7.2236	7.45836	7.53343	7.67372	7.68875	7.80059	8.92287	8.41352	7.03876	8.37911	7.74748	7.69905	7.87516	7.76779	7.4416	5.80519	7.16663	7.70632	7.28993	6.94064	7.45453	7.37686	8.1631
NDUFA4	6.16502	6.06989	6.02216	6.39743	5.54618	6.8794	4.99295	5.62721	6.01453	6.15799	6.63544	7.07457	7.15757	5.45271	6.74663	7.11345	7.09539	6.80595	7.30507	6.96232	6.02735	7.11156	7.53261	7.55392	7.43382	8.09612	7.19411	6.63545	6.71781	7.77478	7.51207	7.55892	8.10204	7.80805	7.11349	7.53457	7.31375	7.43741	7.90047	7.57721	6.89015	7.33765	7.31024	7.21539	6.05462	6.44878	6.20484	7.4801	7.40998
PRMT1	5.65385	5.66795	4.85534	5.24703	5.48053	5.57871	5.50578	4.41726	4.64863	5.22438	4.0736	5.16178	6.60854	5.06715	5.53907	5.75857	5.63833	4.66406	6.3368	6.36406	6.13615	5.71499	6.43681	6.38936	5.47962	5.45619	5.36023	4.57575	5.76005	6.05769	5.54582	6.36244	6.44541	5.86717	6.59297	5.91855	5.3407	5.9275	6.3944	6.66261	5.55148	5.89265	5.44443	6.26443	4.88962	4.22833	5.0083	5.65296	6.25305
CCDC51	5.99487	4.79731	5.08362	0	6.39471	5.75353	5.4203	4.96916	6.05241	5.91978	0	4.67797	0	5.60001	6.35682	5.7656	5.30625	5.3269	0.443171	5.83013	4.21069	5.41519	7.45415	4.69609	5.90894	5.90384	4.50312	6.08288	3.43131	6.99988	5.91782	7.40777	5.1481	6.19465	5.07131	6.9764	5.16487	4.25855	2.36627	5.88747	4.95982	6.16775	6.51714	6.48043	6.27645	5.55868	6.03736	6.49803	5.80251
NDUFV1	6.95848	6.56073	7.31541	7.19444	4.75388	7.5118	6.95857	6.99176	5.85931	7.29402	6.46117	7.97258	6.49502	6.9014	6.54431	6.59547	6.6739	6.89826	7.06661	6.78012	5.20013	6.78275	6.83252	5.77807	5.56669	6.80334	6.67345	6.9981	7.16122	7.09229	6.94349	7.08132	6.87994	6.46137	6.8182	6.51444	6.81502	5.2889	6.3213	6.38074	6.49071	6.96359	6.7948	7.61113	7.59787	7.28505	6.50002	6.40664	6.555
SLC12A3	5.57917	6.30203	4.16809	4.2073	5.18326	6.11308	5.84449	6.92884	6.55732	5.26039	0	5.7969	4.2492	5.01082	6.83383	5.47107	7.05104	5.59695	5.94885	6.13858	3.66417	0	3.74205	4.63356	7.58449	5.18137	6.93354	6.56132	5.29644	5.69476	6.21329	4.30426	6.27755	2.39223	6.19443	5.33133	5.0682	5.07265	4.69691	4.84195	6.18422	6.92855	5.29071	4.17106	5.67017	1.12625	7.34605	6.66508	6.52507
KIAA1551	4.23109	6.77452	5.56163	6.7367	7.35897	6.51774	6.45585	6.27588	5.96241	5.6882	7.61157	7.97258	5.28914	6.58506	4.86301	5.99819	7.37648	7.49666	5.44067	6.32761	5.53136	5.16007	5.34768	4.83224	7.49535	6.9252	5.66977	5.86092	6.13678	6.61998	6.94349	6.61337	7.55928	6.2359	0	7.02991	1.73333	8.16801	5.93694	3.90285	6.80017	7.73927	6.40297	4.43916	7.19643	5.6967	6.18208	6.45812	5.98063
SLC28A3	3.43255	2.779	5.36537	0	4.80841	5.26431	6.87107	7.21033	5.26895	5.7144	1.70597	4.80725	0	6.76045	5.29048	6.39252	2.29929	6.13225	2.08281	5.86106	4.60612	1.25295	2.49637	6.42056	7.28035	0.947554	6.35594	5.87539	6.68238	4.93691	6.21842	7.11424	3.84809	6.0167	3.36743	3.68901	0	5.41694	0	3.87985	5.38814	5.44079	2.99432	5.94718	5.71582	5.66341	4.72299	5.75529	6.48833
POLR3K	4.59827	5.22647	5.15938	6.32616	4.80841	5.6512	5.36647	5.03037	5.20311	5.70136	5.26044	6.40928	6.16764	5.35049	6.0855	5.57073	6.61418	5.1961	6.53443	6.31277	4.51695	5.95506	6.68843	5.95895	5.89459	5.00069	6.04504	6.59668	5.00293	5.12366	6.74809	5.91637	6.08756	7.34418	5.88881	6.43732	5.70456	6.95832	6.05437	6.28332	5.88486	5.50563	5.26341	5.45172	6.44854	4.13429	5.05916	5.29353	5.6445
RAB25	5.44139	6.12287	5.42797	5.63692	5.41176	4.33696	4.67642	3.6223	5.87349	5.37981	6.26291	6.86036	5.9015	5.43855	5.76888	5.73728	6.2388	5.6727	5.79851	5.13381	4.56223	4.20664	5.15226	3.82719	4.52408	6.81767	6.72249	5.02833	4.88322	6.71023	6.50533	5.37987	5.55293	3.98858	5.25858	5.91855	6.95677	5.88385	4.37444	6.24333	5.05626	5.48969	5.14877	6.30695	5.77091	5.66341	6.67329	7.04099	6.20101
CXADR	7.65575	6.39112	7.45295	1.78157	7.37712	6.81459	7.50271	3.19322	6.58774	7.10887	0	7.46096	5.63616	6.92699	7.33011	6.85799	6.864	6.71333	3.87425	4.65803	3.17443	4.97417	5.53589	5.91582	5.92786	7.41729	7.24053	8.14504	6.98826	7.49906	6.22353	7.87932	1.54321	0	5.50055	4.32451	3.90204	5.41694	0	4.2283	5.33786	7.33765	6.11308	6.93545	6.47532	8.46076	7.41602	6.57467	6.37212
MAGI3	5.77351	0	3.9416	0	0	0.798115	2.04848	0	5.75595	0	5.42143	0	0	3.1908	2.81182	4.24619	1.8539	2.29684	4.4017	0	5.81934	5.85948	5.41899	5.59329	5.53002	0.638917	3.76581	1.11879	5.32735	0	0.338282	0	0	0	0	0	2.99545	0	3.37172	3.94778	2.19719	0	3.58532	4.13376	3.19907	0	5.69542	3.44139	4.63993
LRP2	5.14855	2.779	8.26507	4.51992	6.49785	7.17325	4.94479	6.05798	6.14299	7.12849	0	5.50451	6.08217	8.19831	6.83383	7.14613	8.21067	8.09625	7.3375	8.42519	7.90041	8.41045	6.14241	7.08609	8.6564	6.87129	5.60401	7.54463	6.42096	6.30943	8.51854	7.11424	5.8687	3.24783	7.2957	6.20113	3.36454	6.65495	4.86064	6.52114	6.59071	8.93884	5.91686	5.63643	1.15546	0	7.74987	4.68135	7.3802
OXA1L	5.5571	6.95093	6.36157	7.12474	5.30203	6.05013	3.2272	6.5512	5.98871	6.66072	6.89056	6.54524	6.75381	6.07325	5.13434	5.48817	6.43685	6.2929	5.58815	6.46818	5.76228	5.96708	6.5681	5.08681	6.82049	5.26039	4.40355	5.60718	5.96068	6.68077	6.02122	7.35365	7.6167	7.48773	7.13757	6.94887	5.63876	7.27792	6.72711	6.66598	7.16708	7.0585	5.20723	5.16785	6.13242	5.23536	6.51832	6.95041	5.44162
NLRP7	9.78404	9.37872	9.36283	9.98351	9.5573	9.77644	9.12486	9.86903	9.91465	10.6477	8.92907	10.4813	10.3541	9.88363	9.08112	9.58285	9.6443	9.39884	9.16176	9.27878	7.87372	8.78538	8.58793	8.16239	8.66489	10.143	9.57878	10.0964	9.77327	9.41917	9.76112	10.4333	9.26568	8.71284	7.81179	9.37177	8.83506	8.77539	7.4386	8.31509	9.31706	9.11414	8.46241	10.0936	10.1426	10.1505	9.76412	9.79455	10.2199
S100A13	2.68767	3.80571	4.34538	6.03578	5.3761	4.74733	4.27033	5.89199	5.58553	4.47663	6.03301	5.36446	5.22222	4.14489	3.91175	5.36402	5.78237	5.6727	6.06188	6.79086	5.81934	5.67649	6.75196	5.92455	5.54234	5.07411	5.76646	5.27746	6.01864	6.05769	5.99157	5.75872	7.6167	6.95699	7.37884	7.21459	6.51842	7.31126	8.25471	6.35178	7.12323	6.20727	7.02349	6.34824	5.34663	4.75617	6.68143	6.65629	6.60734
TIMM13	5.6329	6.21523	5.44537	7.24555	6.53066	6.66156	6.00577	6.92884	6.05241	6.33731	6.46117	6.74405	6.6726	5.80163	5.95154	6.4763	5.94428	5.54415	5.35454	6.48813	5.81934	6.4129	6.21433	5.27609	4.87544	6.60568	5.93641	6.37531	5.80467	6.84913	6.80716	6.70267	7.71199	7.24663	7.33786	7.69227	7.18136	7.48201	6.96166	6.58297	7.03919	6.13737	6.64952	6.75066	5.80299	6.85478	5.93214	5.54281	5.74137
RPUSD3	5.56817	6.09662	5.00366	5.46177	5.72689	6.5859	4.61619	5.33538	6.65905	5.13019	4.62972	6.17781	6.31941	5.80163	5.51816	4.9849	4.59078	5.96154	4.37695	6.08719	4.80755	5.61165	5.53589	5.28967	4.93276	5.5101	3.96523	5.58974	5.21613	6.65069	5.40896	5.67292	5.66604	5.29451	6.44649	5.1974	4.96459	4.61956	4.05183	5.26225	6.24004	4.77923	5.04039	4.49906	5.99107	5.52201	5.03395	6.61152	6.11525
TPM3	8.36519	8.81242	7.74233	8.25621	7.64022	7.86261	8.26864	7.57807	8.11423	8.31533	8.43475	8.22775	7.47268	7.91595	8.06588	7.5959	8.06685	8.41391	8.25367	7.23842	6.59407	6.85995	7.72076	7.67529	7.05152	8.49778	7.64473	8.52249	8.38275	7.84286	8.1062	8.23412	8.29904	8.4837	7.91289	8.05051	8.34059	8.07402	7.6988	8.06915	8.28325	8.22662	8.2407	8.38537	8.53649	7.31751	7.62036	7.43969	7.89251
PRDX1	11.0439	11.2266	10.6674	11.2823	10.4424	11.376	10.6642	10.7085	10.2991	10.9311	11.087	11.4072	10.7016	9.89858	10.7825	11.0636	10.7467	10.251	11.1492	10.6435	9.29445	9.27294	10.5827	9.9392	9.49133	11.3707	11.0814	11.3083	10.4347	11.0481	10.8697	11.0223	10.7338	10.5104	9.92578	10.867	10.5801	10.7518	10.8025	10.3719	10.5451	10.4366	10.238	11.4792	11.0605	11.1964	10.8142	11.2663	11.3003
PRDX3	7.64271	7.53037	7.03994	8.28092	5.72689	7.79703	6.72187	7.83127	6.94745	7.12849	7.77696	8.37058	7.38618	6.64797	7.30591	7.23742	7.73037	6.30088	7.86156	5.95962	7.55893	6.56028	7.63725	7.31916	7.46329	8.42169	7.90504	7.38188	6.47717	7.73233	7.91094	7.89835	7.09723	7.30595	7.71911	7.24885	7.37565	5.9275	7.91297	7.55923	7.74146	8.08261	7.74947	7.05999	7.85406	7.78805	6.82061	6.88419	7.65898
NDUFAB1	7.1768	7.36428	7.32954	8.7168	7.61749	8.0146	7.05814	8.04413	7.60805	7.26772	7.92533	8.43452	7.71096	6.8053	7.3539	7.6857	7.10227	7.75372	7.6988	7.77082	6.89763	6.80523	7.5042	7.33234	7.19312	8.51839	8.27385	8.42258	7.78518	8.30541	8.37664	8.45583	8.06126	7.36293	6.9867	7.41897	6.98353	7.09859	7.48953	7.67063	7.62049	7.45313	6.92243	8.34921	8.4378	7.93475	7.86869	8.092	8.36408
TIMM23	6.52474	6.94113	6.28149	6.53021	6.59411	6.49034	6.72187	6.80585	5.34216	6.21416	7.32648	6.96798	6.92137	6.29389	6.82534	6.58359	6.6739	5.80202	7.31487	7.0633	6.73911	6.1747	7.34852	6.93872	7.19312	6.39897	5.81248	7.27407	6.3993	6.7674	6.18213	6.78677	7.51467	6.59421	6.28343	7.32576	8.3509	6.70598	7.26431	7.58256	6.94156	6.25521	6.60129	5.99997	6.7301	5.88173	5.95917	6.35325	6.48211
SNRPC	6.86277	7.45317	7.00516	6.89776	6.51435	6.35799	6.43856	7.06673	6.55292	6.18635	7.16528	6.69477	5.68667	6.1448	6.55462	5.86056	6.31974	6.54885	6.60007	6.95277	6.27858	5.65189	6.97539	6.94302	4.69946	6.30382	7.25964	6.91999	6.2297	7.39406	6.71219	6.18785	6.34705	6.68639	6.36726	6.86301	7.06093	5.07265	6.74119	6.40108	6.33281	5.68433	6.49384	6.53152	5.80299	6.5433	6.42444	6.68251	6.23837
SALL4	5.93624	6.87575	8.14241	7.00662	7.48985	7.74994	7.32596	8.29756	7.86737	7.55914	6.03301	7.20348	7.66551	8.09597	5.43135	6.87433	7.5509	6.17629	7.35345	8.33075	7.65609	8.74118	6.6812	8.06703	8.02426	7.76273	6.96298	5.94563	6.90874	6.2303	7.77309	8.48129	8.04043	3.53906	6.19443	5.67155	6.32279	6.54714	6.42961	5.52198	6.9912	7.37284	7.96174	6.06086	8.11265	8.34482	6.5092	8.18966	7.46459
UQCRFS1	6.77468	7.21772	5.74143	7.61201	6.65489	7.14341	6.38542	6.63242	6.63844	6.02821	6.63544	6.66096	6.75381	5.77933	6.83383	6.14015	6.25535	6.94483	5.52195	6.59625	4.84466	6.49816	6.7995	6.76	5.74261	6.98141	6.04504	6.99147	5.96068	6.2303	6.43658	6.70267	6.27755	6.90678	7.20747	6.72379	6.95677	4.72228	5.60866	6.01961	5.91946	5.06395	6.77077	5.27453	6.43495	5.99309	4.1018	4.96377	5.17497
FAM136A	7.15493	7.63743	6.84723	7.72438	7.49817	5.47868	6.95249	7.00707	7.57806	6.59877	6.95775	7.65381	5.50155	6.57861	6.88373	6.27431	7.69136	6.37834	6.9115	7.3875	5.72296	6.91059	6.73808	6.83602	7.37644	6.61391	6.80935	6.24209	6.2937	6.49013	6.71582	4.86467	8.36754	6.68639	7.37884	6.49554	7.47326	7.17302	7.06603	6.95167	6.40784	6.59027	6.25147	7.14682	7.29369	6.3051	6.91338	6.49803	7.26906
TSPAN15	0	0	0	3.72137	0	0	0	4.71944	4.23078	0	0	0	5.71939	2.71445	2.3261	4.69213	2.95509	2.63655	4.16195	4.25417	3.57863	2.70777	1.61513	3.58435	4.26612	0	1.46695	0	0	3.77599	4.39801	0	4.18822	4.16982	5.42431	3.93328	0	1.49264	4.69691	6.06109	6.09622	5.22667	5.1783	1.91037	2.34819	0	1.45021	2.71108	0
AQP3	7.08725	4.56177	6.08457	7.22611	6.96197	6.39646	7.51925	7.40396	5.6773	7.3619	4.0736	3.94476	0	4.6905	5.61981	5.89301	6.15746	7.51392	4.54192	2.66506	4.51695	3.63367	1.02269	4.32609	5.3663	3.30955	6.37359	6.66906	5.87958	5.91317	5.25774	5.01171	6.31272	3.53906	5.83093	1.13076	0	2.21041	3.04843	5.53676	6.76255	6.37286	5.63749	5.97909	7.63101	9.20768	5.89061	5.78785	5.54065
PRPS1	6.47264	6.15715	5.47109	0	3.2194	5.72022	5.27203	5.31912	3.53704	4.89841	5.60028	5.06167	0	2.40042	4.56977	4.56899	5.887	6.70132	5.76073	6.30529	4.21069	2.9204	3.03947	3.12042	3.85625	5.49829	5.23065	5.36209	5.84795	6.55651	5.87299	4.86467	3.84809	5.37058	4.73504	4.63197	6.04654	1.49264	5.37579	3.83272	4.99269	3.24595	5.89034	0	4.88962	5.66341	4.48331	6.40664	4.42345
BANF1	3.88638	4.81888	4.39995	5.21582	4.37474	5.29178	3.86714	5.48866	4.58112	5.20602	4.0736	5.20935	5.48262	4.48529	5.92001	5.35472	5.3911	5.69709	5.41658	5.49099	5.50842	4.66564	6.60679	5.83476	3.93316	5.4804	5.28761	4.94847	4.841	5.96297	5.71503	3.37549	4.58334	5.29451	4.45753	5.04976	4.45447	6.08999	4.69691	5.23532	5.259	5.02023	4.8879	5.53992	5.09356	4.39982	4.40682	5.38149	5.47956
GSTP1	8.44547	8.78392	7.94553	10.3663	7.39505	10.0211	8.02113	8.31201	8.00415	9.22581	8.43475	7.55601	9.11428	7.15204	8.9777	8.24274	9.63009	8.97395	9.90855	9.49879	7.46074	6.89809	8.52063	7.89556	6.59347	7.78962	7.54895	7.47271	9.00503	8.18467	9.26348	8.44293	8.7731	8.6224	7.18454	8.50256	8.3509	8.18609	8.91619	9.16429	7.79369	8.18515	9.06935	7.01454	8.94018	7.92074	7.65385	9.3514	8.45575
ARHGAP8	3.38323	4.86107	4.41769	5.26238	5.41176	3.43976	4.55333	5.88095	6.26633	6.29452	3.62205	6.39906	4.93243	5.62524	2.3261	4.39863	5.66955	6.56881	6.20236	5.49099	6.1211	5.09587	7.13216	4.90464	5.63735	6.34725	2.33137	5.10401	5.47269	6.30943	6.34575	6.36244	6.04636	5.70033	6.48452	6.47639	7.20429	5.22036	7.30279	6.68932	5.88486	6.51352	4.54675	6.05089	6.23786	7.28505	6.57185	6.47821	7.43915
ST3GAL2	0.446626	5.09121	2.91258	0	3.95879	0.317624	4.81684	4.5625	3.96549	0.959812	0	4.33618	0	2.89129	3.84615	3.32028	2.47919	0.902835	1.95484	2.1002	2.42733	0	0	1.83409	4.31004	2.97666	2.00885	3.66863	3.31274	2.38763	4.14141	3.75535	0	4.8391	1.73557	3.54938	4.11058	6.05105	3.95849	3.6271	3.26394	1.99834	3.82818	0.545814	3.06442	1.75096	0	4.23857	4.57132
HMGB2	6.97937	7.82765	6.58604	8.42433	6.46429	7.66495	6.31138	6.71554	6.84683	7.55914	7.42474	7.3326	7.68428	6.95712	7.17175	6.49756	6.64905	6.96506	7.56	6.20438	6.39576	6.15384	6.20427	5.35572	6.34519	5.82568	7.19411	6.40054	7.33858	7.6886	6.74098	7.26846	6.59575	6.49574	6.75735	6.22427	6.62421	7.19104	7.25452	5.69007	7.15261	6.3016	6.55702	7.54162	7.9598	7.96921	7.10106	7.4701	6.24573
GLIPR2	6.25687	7.0224	6.12292	0	3.63595	7.09225	6.64105	6.53721	6.57911	6.64037	3.97326	7.11883	6.24832	5.72199	5.02	3.908	5.63833	6.01102	5.31599	5.08224	5.04931	5.08121	6.06671	4.90464	6.4139	6.25905	6.58152	6.91299	6.39201	7.04682	6.22353	6.65871	3.40219	6.19465	5.25858	5.91855	6.40425	4.11489	5.75462	5.93288	5.65777	6.63444	4.73734	5.35778	5.88519	5.44576	7.71063	7.45497	7.96784
ADTRP	0	0.877885	5.21116	2.6513	3.51001	3.62395	2.96276	2.34291	4.58112	4.62214	0	0	3.97892	5.42424	3.46417	1.37084	4.06079	1.66646	5.13591	5.42352	6.26496	6.46748	4.17177	6.08892	6.15759	3.41379	5.79948	3.8843	2.9651	4.16446	4.63125	5.91637	5.43019	0	4.85605	0	3.90204	0	0	4.33362	4.8203	0.998896	2.43328	3.35006	3.817	0	4.52009	1.7932	0
PDLIM1	7.44059	7.37159	6.54628	6.6342	6.1422	6.87032	5.87051	6.87423	6.9773	6.93593	7.56923	7.52815	7.24162	5.99796	6.44809	5.90579	5.99937	6.56881	6.50617	6.58395	4.32017	5.4948	5.90224	5.44339	4.92336	7.24784	5.97739	6.48788	5.98026	6.18905	6.84081	6.61337	7.6167	7.32519	7.92678	7.56208	8.67194	8.41802	7.27402	7.9486	7.89714	7.07996	7.41627	7.08464	6.52103	6.83996	5.62963	6.69114	6.15487
PTTG1	5.83899	5.49115	5.49635	5.72821	5.41176	5.71347	5.4551	4.03455	4.98537	4.82816	1.70597	5.99989	5.02694	4.95219	5.33898	6.17223	5.29027	5.10789	4.37695	5.51712	4.26647	5.11759	5.91463	5.68864	4.71043	5.43157	6.00596	3.37479	5.98995	5.28898	5.37261	5.98918	6.04636	5.21421	3.66113	5.10067	4.73196	6.51888	3.75149	4.41587	3.152	2.80546	5.02422	6.29854	5.38951	5.66341	5.4883	4.93498	4.47444
TCP1	9.20078	8.85872	8.17145	8.71121	7.99195	8.29922	7.56776	7.59506	8.02494	8.01154	8.7205	8.11363	8.096	7.70727	8.0514	7.69677	8.57204	8.21713	8.54371	7.47675	8.01475	8.06966	8.04203	8.26908	8.09397	8.03716	8.12027	8.54981	8.32458	8.31503	8.46991	8.0926	8.88832	9.2139	8.72366	8.49782	9.24747	8.61777	9.23504	9.08354	9.14316	8.87891	8.18724	8.30165	8.19755	8.4656	8.06813	8.32616	8.50257
FXYD4	0	2.59122	0	4.00309	3.37201	3.73485	1.62813	1.23741	3.21945	3.24876	2.13545	3.03553	3.95164	3.12155	2.81182	2.52573	1.06315	0	3.42074	3.90427	1.67333	2.45829	0	1.50207	1.66948	2.05563	0.324294	0.665235	2.79861	0	1.2149	0	3.84809	2.88255	1.73557	4.76417	5.3407	3.04547	5.00767	5.53676	0.780032	1.80578	4.77648	3.88707	2.09541	2.18547	1.10768	0	0.825382
BIN1	4.17424	3.88964	4.24959	4.54525	4.30059	3.62395	2.75501	4.11212	5.14585	4.62214	3.48301	3.70034	2.8485	4.17937	5.87137	2.71188	5.18187	4.3624	3.87425	1.40264	5.72296	4.46565	0	4.12865	4.57297	2.94222	4.59627	4.21528	4.75267	4.32542	3.82909	0	3.40219	3.24783	5.25858	4.76417	3.65818	3.77592	3.50972	4.59601	4.29619	3.8053	2.77994	5.18618	5.05856	0	5.64636	4.84501	2.67898
C11orf98	6.33027	6.05178	5.21116	5.4213	6.24461	4.83708	4.99295	6.19797	6.10744	4.64956	5.03011	6.3784	6.48078	5.52153	5.82103	5.91214	5.74182	6.78903	6.57852	5.89134	5.85616	6.0672	7.42413	5.44339	6.28411	6.05657	6.49144	6.10146	6.23785	6.05769	6.2337	6.41624	6.87994	7.05246	6.62738	6.26947	6.92952	6.54714	6.03164	6.76658	6.22628	6.19749	6.21632	5.73937	5.67017	4.87725	6.22726	5.75529	6.84871
PDGFA	6.13554	6.35466	6.92681	0	5.80942	6.65804	4.86939	6.06775	7.22963	6.70713	5.60028	5.50451	0.37335	6.11838	7.24993	6.57561	6.42592	6.78335	6.31742	5.43727	5.64093	3.01602	5.87713	5.67835	7.28769	6.52652	6.83824	7.57819	6.57701	7.06973	6.59482	7.32581	1.54321	0	2.50086	4.23619	4.85296	2.68753	6.53034	4.81795	5.11715	5.5214	5.75972	4.74153	5.76006	3.54179	5.46962	6.4682	5.02911
RBM17	6.69102	5.80395	6.14971	4.59461	5.1414	5.58613	5.90867	5.30267	6.22822	5.64798	5.75938	5.40588	3.30169	5.58722	4.56977	5.20767	5.88168	6.00126	6.53443	6.50128	5.66188	5.65189	5.23363	6.41437	4.04136	5.66599	4.91829	5.16417	5.28073	6.84913	5.28732	5.26728	3.40219	7.142	4.73504	5.56681	5.63876	6.3366	6.37647	4.75614	5.259	4.80523	5.10332	5.48172	6.51459	6.40917	5.13225	5.24745	4.28748
ATP2B1	6.99176	6.88088	7.40707	5.57678	6.2247	5.98431	5.85756	5.2692	6.0336	6.20495	2.96116	5.27788	0	7.72196	6.65381	6.51435	7.01504	7.69437	6.82263	7.76811	7.91793	7.05827	6.11045	7.74102	8.39607	5.21061	7.13065	7.0971	7.14829	5.96297	6.79348	7.51028	5.49286	5.44283	7.01297	5.56681	1.73333	5.64325	4.51219	6.97085	6.97484	8.02294	4.35322	6.98865	3.26196	6.68272	6.73716	6.06524	5.62206
PAFAH1B3	3.65663	3.76184	3.14333	5.11793	3.37201	3.50381	0	3.95258	4.87693	4.89841	5.7892	3.76543	3.6116	3.74532	2.66735	4.20542	3.79243	5.44682	2.67668	3.32786	4.42191	4.82374	3.79662	4.2166	3.54927	4.17682	4.56588	3.60059	5.14851	5.75254	3.62793	4.05576	3.6423	6.80079	6.19443	6.22427	6.32279	7.05988	5.5776	5.55865	5.84941	5.42411	2.77994	1.50557	4.27897	5.72923	3.51031	4.74906	4.31572
CD53	5.72485	6.89618	6.87317	0	6.56273	6.71326	3.86714	7.28759	6.42878	7.31558	6.28401	6.69477	5.00057	5.76804	6.49165	7.03419	6.98805	6.14116	5.10609	6.63256	5.68252	0	6.59144	4.18787	5.05825	6.34396	7.03684	6.04498	6.80824	6.01111	7.1748	7.17792	5.61059	7.2263	6.55772	6.49554	5.70456	0	3.8587	4.93414	6.75299	7.79546	5.43223	4.74153	5.12773	7.14737	5.81863	5.73873	7.71306
MAD2L1	7.27809	6.47502	6.43309	6.52386	5.54618	5.5935	6.693	7.32878	5.19184	7.03282	6.63544	6.94709	7.32105	6.74901	6.62476	6.82473	6.61739	7.1487	6.92437	7.24625	6.51568	6.12553	7.59168	6.65897	5.80021	5.59015	5.08826	6.49727	5.74868	6.2303	6.59876	7.69573	4.58334	5.29451	6.95995	6.64022	5.0682	3.57098	5.66882	6.82193	7.08563	6.67024	6.64952	5.9579	6.9703	5.79218	7.33577	6.01111	6.36539
SNHG8	3.38323	2.12125	3.37889	4.79795	4.13979	2.37481	2.86262	2.87503	2.40613	0.558296	5.34318	3.13741	3.42584	3.91863	5.0783	3.59735	5.02658	4.66406	4.13267	5.30854	4.56223	5.34328	5.08807	4.71634	4.40761	3.01031	4.35106	3.15521	3.18356	4.32542	4.51934	5.37987	3.6423	4.8391	6.69383	5.56681	4.96459	6.57486	4.51219	5.07243	5.65777	5.96361	6.29929	4.92742	4.30907	4.13429	5.17899	5.15062	3.82008
TBCA	5.16324	5.54391	5.38353	6.98827	2.85509	6.02853	4.73424	5.21749	4.68124	5.41219	5.69783	6.66096	6.5138	5.28866	6.85899	6.29389	6.55857	6.57541	6.76178	7.29991	5.61967	5.23484	7.39348	6.27794	6.20876	6.84822	6.90954	6.85577	6.51794	6.7674	6.97414	6.70267	6.7319	6.82802	6.28343	6.84819	7.06093	6.30385	6.80961	6.33919	5.57337	5.56769	6.27216	6.22949	6.45528	6.09647	6.51832	7.21868	7.30472
AKAP12	5.30239	4.92214	6.97852	4.14239	7.66259	4.62308	6.75017	5.47405	7.74931	5.8856	6.60223	6.86036	5.51093	6.63561	6.25938	3.65904	5.36082	5.94126	5.87121	5.94044	6.49248	6.02951	6.3932	5.44339	7.00551	5.62857	5.91849	6.13191	4.79751	5.75254	4.63125	5.48431	5.1481	4.94241	3.90503	1.13076	0	1.49264	3.50972	3.2859	5.05626	6.8307	6.20202	6.77509	7.44365	5.6967	7.20071	7.56709	6.41843
LAMTOR2	1.49275	4.98072	3.61247	5.23151	1.62222	3.95701	3.58236	2.78316	3.26319	2.10692	4.75588	3.13741	4.10808	3.32006	4.52854	4.05292	4.18696	4.78277	3.94332	3.98137	2.92	4.01935	5.32929	2.99339	3.93316	3.91788	4.88176	3.56533	3.78309	5.12366	4.58435	4.70092	3.11398	5.29451	4.85605	4.14212	3.65818	3.95534	4.9603	4.50875	3.72158	3.08551	4.94054	4.01568	5.40353	4.03368	4.19572	3.73651	4.28748
LAMA1	6.78895	4.42782	7.63078	6.76392	8.57109	5.92707	7.49854	7.45323	5.93563	7.9956	3.48301	5.42616	0	8.52597	5.93586	6.83144	7.43941	7.40709	6.51186	6.87914	8.73884	8.31498	6.05556	7.29915	8.65994	7.43133	6.99754	7.46316	8.35302	5.36504	7.6998	2.85841	7.30362	7.142	6.95995	4.56102	4.45447	6.84905	5.86161	7.54102	6.19838	8.77094	6.34557	5.86988	2.56321	1.75096	7.4354	0	6.68516
SNRPB2	5.76391	5.69152	4.71891	7.0515	6.07707	6.08195	6.10772	5.47405	5.16903	5.26039	5.49565	6.38877	5.95743	5.69841	6.07122	5.5867	6.18796	6.08682	5.30291	7.26564	5.61967	5.72446	7.3162	5.87135	6.25818	4.39628	4.76624	6.12587	5.54021	5.96297	5.94282	5.91637	5.71944	6.42615	5.42431	6.00127	5.76748	5.58991	5.83559	5.97689	4.66583	4.75276	5.90807	5.96853	5.78168	5.09261	5.54293	6.58397	5.50431
ATP5F1A	8.47077	9.15002	8.25647	9.16881	9.14555	8.54065	8.99045	9.16483	8.66878	8.93544	9.3069	9.92173	9.6147	8.99994	8.86214	9.12419	9.02728	8.22764	7.82542	8.70496	7.52503	8.66025	8.49816	8.2501	8.059	8.97973	8.66997	8.65629	8.5027	8.41682	9.67793	9.86023	9.97451	9.6322	9.50316	9.88153	9.93634	7.9525	9.94238	9.89846	10.2289	10.1956	9.78158	9.2148	8.95809	8.76137	8.44324	8.89942	8.50103
SLC25A3	9.04003	9.00114	8.70595	9.48902	8.79012	9.29918	8.83232	9.30459	9.05831	9.01666	9.33244	9.75845	9.60652	8.94588	8.83914	8.87324	9.03868	8.99623	9.50869	8.87876	8.02691	8.71649	9.48375	8.81482	8.65072	8.67736	8.56731	8.67088	8.86983	8.78539	9.1385	9.68503	10.4418	9.88977	10.0828	9.93862	9.85537	9.24097	10.1037	10.0838	9.97714	9.79546	8.74735	9.56324	9.29432	8.83422	9.61379	9.35412	9.18088
ATP5PO	6.68595	7.58489	6.60552	7.85419	6.2247	6.94431	6.51477	7.00707	6.10143	6.32034	5.17267	7.6146	7.89943	6.44326	6.72854	7.21706	6.3315	6.20208	5.70215	6.82787	7.1483	7.07872	8.14026	7.23039	7.37816	7.62429	7.56055	7.79539	7.44811	7.86922	7.93139	8.41677	8.5917	7.32519	7.87043	7.68394	8.12924	7.96303	8.17915	7.10085	7.0626	7.14755	7.02349	7.44973	6.26114	6.7791	6.39504	6.83829	7.92266
DDX39A	6.22923	6.39112	6.55432	6.83239	6.78294	6.62602	6.47293	7.08127	6.88233	6.93035	7.16528	2.20155	7.15757	6.82177	6.61495	6.8514	7.24795	6.68312	6.88101	6.82264	5.4373	6.32851	7.42413	6.57827	5.2658	6.89625	7.34039	6.47844	5.55334	6.95136	6.92479	6.78677	7.7251	7.53808	7.88472	7.50653	7.43501	8.04459	7.55477	7.01109	6.97484	7.02571	6.63894	7.10887	7.16797	5.96605	7.04538	6.16777	6.89155
ARMT1	8.45146	8.89344	7.93171	9.07845	5.66913	6.99811	8.44995	7.82265	7.58454	8.22708	7.39596	9.74136	8.03233	7.59997	8.3376	7.90046	7.07689	7.20081	4.58579	6.97179	6.45697	6.66723	7.20458	7.88889	6.25818	8.61927	7.78982	7.97408	7.03582	8.06435	7.70163	8.21906	8.09195	7.67937	7.47645	6.60539	7.13439	7.31126	6.26394	6.90687	7.52822	7.19256	6.63894	8.16039	7.98565	8.07426	7.88288	7.7141	8.17856
SNRPD1	7.18042	7.1555	6.39778	7.59695	5.60897	6.37949	6.42106	5.74146	6.04617	6.94149	6.1753	7.30001	7.56333	6.49209	6.74663	6.74519	7.28269	6.34785	6.8766	7.57951	7.27607	6.62236	7.38014	7.4729	6.5905	6.51484	7.00888	6.14988	6.76937	6.87537	7.16155	6.90438	7.6167	8.55879	8.02038	8.37911	7.66725	8.19505	7.6988	7.91647	7.52822	7.56766	7.81438	6.67477	6.74669	5.85249	5.86224	6.32024	7.24356
EIF1B	7.07177	7.33089	6.78708	6.45202	6.69885	5.57126	6.41223	6.48714	7.02572	6.80792	6.53342	5.7969	6.3406	6.3555	5.65855	6.65345	5.78237	6.64602	5.49919	7.34801	7.0799	5.04388	6.16332	5.71907	6.36961	6.88948	6.0669	5.66662	6.59617	6.65069	7.46537	6.70267	6.62403	6.77303	6.55772	7.47793	7.08583	6.3366	5.75462	5.94954	6.97484	7.29243	6.62293	6.53867	5.61101	5.82265	6.29249	7.80837	6.87266
NDUFA2	3.95549	4.88172	4.32672	5.90493	3.04871	5.86136	4.4536	4.94816	4.35725	4.7543	5.45902	4.33618	4.45749	4.27814	6.20808	5.14437	5.99937	5.98154	5.88883	5.53001	5.70288	4.52102	6.96352	5.77807	5.96497	5.84911	6.22109	6.47844	5.16571	5.75254	5.5128	6.61337	7.07691	5.64013	4.85605	4.94221	5.63876	6.39995	6.2443	5.64985	5.73751	5.64169	6.23751	4.88315	5.54932	4.31662	5.89061	5.04683	6.10719
COA6	4.08452	5.33524	4.64554	5.76101	3.75178	4.45506	4.30889	5.51746	4.1162	4.72882	5.98228	5.84287	5.45374	4.51259	5.67753	5.64121	4.96752	5.76789	5.81703	6.70822	6.26496	5.96308	6.31123	6.20097	4.98788	5.41282	5.25941	5.82409	4.86227	5.75254	4.64655	5.48431	4.79711	4.8391	4.45753	5.14985	5.0682	6.08999	6.37647	5.38167	4.99269	5.75272	5.93427	5.83544	5.511	5.27996	6.21609	4.96377	5.92672
SNRPD3	5.08828	5.70317	5.74845	6.89776	4.37474	6.27783	5.27203	6.25892	5.70135	5.16861	4.92659	6.56366	5.58382	5.48064	4.7599	4.77805	6.33539	6.36318	5.46437	7.49	6.52714	6.30346	6.62199	5.88035	6.26935	6.85749	6.27843	6.38039	6.30151	6.68077	5.94901	6.05849	5.8687	6.35304	6.04969	7.14353	7.27096	6.68069	7.6988	6.37664	6.26716	5.5214	6.35852	6.17544	5.49799	5.18933	6.09943	6.52725	6.04108
CDX2	0	0	4.73315	4.83949	2.36653	5.30082	0	3.45376	5.48753	3.24876	2.73471	4.64375	0	4.53939	2.81182	4.63187	4.97753	5.34245	5.40439	5.19982	0	2.21136	4.12987	3.62777	4.88515	0	4.96561	5.01533	2.9651	3.77599	2.92718	5.8397	4.58334	2.88255	4.60295	4.32451	0	0	3.75149	3.57077	4.62448	3.95213	3.96999	2.89488	3.43569	0	1.45021	2.41012	3.46415
NDUFA10	7.15493	6.68925	6.59386	7.08211	6.42992	5.95597	6.30185	6.45028	6.93736	6.36238	6.3048	5.78125	6.84188	6.42182	6.09965	5.93102	6.60452	6.62074	6.36225	6.86903	5.41279	5.92253	6.09964	6.39566	6.54221	6.95358	5.91849	6.3905	5.79365	6.61998	6.15564	7.14643	7.80137	6.52932	7.65384	6.43732	4.29274	6.12791	6.54647	5.64985	6.57994	6.52138	6.19481	6.39629	6.99828	5.18933	7.03906	7.25988	4.78838
EIF3D	8.00659	7.46689	7.63458	8.94803	6.00885	7.54642	7.6338	7.55395	7.58669	7.76119	5.42143	8.18675	8.36127	7.65921	6.86728	7.18596	7.40272	7.82462	7.6963	6.63852	7.61371	7.71576	8.88255	7.45794	7.33452	8.24485	7.64473	7.79158	8.12132	7.13636	7.87566	7.26846	8.63403	7.91353	7.31693	7.72509	8.60461	7.66077	8.62872	8.11665	8.28656	8.15515	7.68665	7.32288	7.97865	7.13529	7.93828	9.02935	8.19005
NF2	6.9027	6.68339	4.6304	5.62509	5.66913	5.97304	6.31138	5.39866	6.42878	6.07952	6.98377	6.71962	6.22573	5.12137	5.67753	5.25837	6.27578	5.59695	6.32391	3.86411	5.14168	3.89072	3.50042	3.86397	5.14973	6.87814	5.32438	6.42041	6.40656	3.98326	5.71503	6.70267	6.44541	6.0167	6.19443	6.02782	3.65818	0	5.05353	5.99306	5.81306	5.97511	5.9936	5.49649	6.06347	6.80985	6.82061	6.59321	5.34902
UBE2I	6.41246	5.76002	5.7967	6.90756	5.75493	6.0767	5.29142	5.75361	5.02402	6.15799	3.74886	6.03991	7.4436	5.85594	6.40318	6.43281	5.93917	6.39334	6.26441	6.46818	5.66188	6.01415	7.72076	5.64704	6.56957	6.25554	5.69806	6.61835	6.35499	6.45576	6.76922	5.8397	6.75765	6.65631	6.87658	7.32576	6.14462	6.39995	7.82316	6.80677	6.85483	6.62717	5.79826	6.34008	6.69635	6.56148	6.33439	6.8305	6.37883
TRIM28	5.20641	5.70317	7.36654	5.19996	7.33131	7.11036	6.73609	6.25037	7.20461	6.57036	6.90425	6.65238	6.70971	6.25399	5.75107	5.38242	5.97459	5.84631	6.69826	6.54002	6.26496	7.11696	6.37539	6.10437	6.92069	5.83979	7.19906	6.94078	6.89333	6.34743	6.03292	5.91637	5.91521	6.19465	5.07131	6.93491	7.08583	6.23602	7.88153	6.27893	4.99269	6.52138	6.34557	7.10887	5.73811	6.38895	6.33439	6.30906	7.13681
IFITM2	0.446626	3.57166	0	0	3.75178	0.989215	3.0564	2.87503	3.53704	0	1.0917	0	4.3981	3.65017	5.10659	4.22595	3.67428	2.82541	4.35176	4.68132	0	0.428486	1.61513	1.67761	0	0.245763	3.65471	1.97421	1.82916	3.24275	3.88176	0	0	2.39223	3.66113	0	3.90204	0	3.37172	1.84894	4.58192	4.45732	2.77994	4.31133	0	0	1.45021	2.41012	0
SGPL1	6.94154	6.49526	5.89496	7.00206	5.05383	5.8916	4.81684	5.36737	5.24734	0	0	6.90437	0	5.45271	5.47541	6.48909	6.71038	5.93102	6.6213	6.38549	4.91615	4.29824	4.87635	4.52292	3.62077	5.63397	5.94824	5.2332	5.38725	5.43729	6.05028	7.14643	5.96026	6.42615	0	4.99699	4.85296	3.33202	3.04843	5.26225	5.259	6.63444	5.16361	5.18618	5.17751	2.78964	5.1083	5.63517	5.33529
SMC3	6.84011	2.68816	6.62092	0	7.69189	5.57126	6.42106	4.76818	6.06483	6.93593	4.69418	5.20935	6.50444	6.12724	6.85065	6.32752	6.42958	5.9103	6.52319	5.23173	6.75869	5.97899	6.17367	5.72907	6.34167	7.17924	6.01161	6.87389	5.84795	6.7674	6.47137	6.18785	3.6423	6.46137	4.45753	6.29155	5.9413	7.32764	7.28368	6.5396	5.96985	6.92855	5.53851	7.28084	6.62038	7.35968	6.64026	4.87563	6.88214
PSMD7	6.97937	7.53364	7.53244	8.69291	7.27434	8.07646	7.0806	7.09566	6.99686	7.58422	7.56062	6.96105	7.9101	7.44207	7.1583	7.35158	7.73628	6.93461	6.74737	7.63127	7.04843	7.44506	8.19715	7.33234	7.94057	7.92477	7.87593	7.54237	7.75708	8.01799	7.97598	7.91713	7.73809	8.35854	7.13757	7.9569	7.06093	7.22642	7.76232	7.61078	7.88843	8.05308	6.66525	7.34345	6.87293	7.62471	6.47214	8.0789	7.83025
ZFYVE21	6.43078	6.36203	6.51777	6.73119	5.09828	5.65825	5.55473	5.19983	5.23641	6.72013	7.16528	6.34685	5.28914	6.40734	5.13434	5.98018	5.88168	5.6727	7.7211	5.87122	6.29208	5.42103	5.86441	6.27794	5.55457	5.55068	5.93046	5.49921	4.68268	6.14658	5.47901	5.48431	6.00396	5.12917	5.07131	4.76417	1.73333	5.53453	4.8081	5.74201	6.24004	6.40721	4.83327	6.45796	5.78168	5.62934	7.82159	6.92135	6.33121
PSMA5	7.05612	6.78551	6.40669	7.32081	5.33954	6.68592	6.85813	6.4277	6.37996	6.8499	6.1059	7.59235	6.78506	6.40734	7.26883	7.03419	6.88011	7.25109	6.45977	6.62657	6.4689	7.26216	8.59757	6.97279	6.69082	7.19029	6.88514	6.91299	7.03582	7.31955	7.63798	7.62895	7.78893	7.83515	6.84769	7.40891	8.44052	7.84278	8.16877	7.72326	8.09174	7.49765	7.51214	7.66115	6.76309	7.06055	6.29249	6.16777	7.74715
PDHA1	7.87897	8.2629	7.39816	7.07343	7.41276	8.14584	7.11365	6.62583	7.11794	7.36604	8.26476	8.4169	6.13162	6.83805	7.86937	7.74913	8.15772	8.52197	8.5603	8.19166	6.48074	4.79707	7.68142	6.63789	7.57852	7.7799	7.31778	8.00072	6.64606	7.6435	7.46753	8.14133	8.00861	8.96675	7.71911	8.94358	8.59596	9.18811	8.856	8.882	8.88538	9.29815	8.3469	7.35566	7.76188	7.13529	6.90645	7.7056	7.13285
UBE2C	6.45485	5.89815	8.26751	6.54284	6.51435	7.56718	6.39441	7.10518	8.5502	8.1355	6.74601	6.22486	7.96571	6.60422	5.69627	7.66142	6.41491	6.14116	5.99838	6.37838	7.17768	7.86447	8.37356	4.49974	5.09219	5.40652	5.82536	5.07922	7.97771	8.30541	6.32688	6.4681	5.55293	6.881	7.18454	6.98996	6.09641	7.581	6.16296	7.01374	5.96985	3.45742	6.66002	8.95627	8.53966	8.89643	4.92847	8.65217	5.45438
AURKAIP1	5.68471	4.96146	5.31892	6.49815	5.98538	5.00139	5.21225	5.91381	6.26633	5.44386	7.22104	6.21324	6.81942	5.43855	6.23396	6.11835	6.33928	6.20208	6.52882	6.69111	5.5981	6.64995	5.81239	5.8067	5.93255	6.73204	6.69467	6.23088	5.87958	6.7391	6.27367	6.12462	6.34705	6.39006	7.18454	6.5697	6.09641	6.57486	6.75514	5.77977	6.18422	6.66315	5.89034	6.37247	5.9439	6.46819	6.22726	6.09157	6.69595
AURKB	4.53193	3.66988	5.60098	5.71711	5.91258	5.95024	4.78982	5.28603	5.16903	5.6066	6.76113	0.678031	5.25607	5.04862	5.60005	5.97412	5.49931	5.54415	5.85338	5.11682	4.80755	5.51676	7.37566	5.53747	4.97884	4.35759	4.86937	4.57575	5.61727	6.7391	5.5781	5.98918	6.38059	2.88255	6.36726	4.88527	6.04654	2.21041	6.65457	6.0814	4.99269	4.28331	4.83327	5.75173	4.74301	5.40606	5.28963	5.42354	4.68393
H2AFZ	8.77436	9.09252	8.20759	9.62069	8.27452	8.50099	8.42384	8.39582	8.6223	7.98488	8.80685	9.42615	9.11197	8.50233	8.50637	8.64552	9.08225	8.76053	9.40077	8.96196	8.90619	8.68471	9.26895	9.25121	9.30989	9.18286	8.48648	8.59532	8.97118	9.4803	9.0678	9.60042	9.92139	9.91222	9.18865	9.35089	9.28559	9.50864	9.55698	9.26258	9.02896	9.14754	9.36006	9.11185	8.82514	8.39131	8.95057	8.80116	8.7268
NDUFB10	5.39238	5.67978	4.88114	6.05354	5.44656	5.11852	5.14989	5.7292	4.75968	5.09073	3.86542	4.29268	5.92973	5.61268	5.21452	5.30735	5.60642	5.48934	6.8633	6.34959	6.63702	5.99472	7.47103	6.52185	6.81542	6.39579	6.52736	6.60104	7.07278	7.33854	6.54262	6.24842	7.3719	6.56213	6.9867	6.70746	5.99488	7.90961	7.31225	5.68344	6.47916	6.42408	5.80774	6.98865	6.57156	6.1212	6.58926	6.43775	7.21386
CDK4	6.2637	6.34726	4.59965	6.38346	5.44656	4.67963	5.10677	4.61673	4.94565	5.79027	6.93125	4.6087	6.47121	5.28866	6.36855	4.51996	5.1379	5.60986	5.1795	6.2124	4.64872	5.87656	6.87752	2.33098	5.12535	6.06459	4.91829	6.3651	5.73722	5.43729	6.11221	4.05576	4.98325	7.142	6.8182	6.58765	6.3641	6.20088	6.56242	6.77907	5.65777	6.07464	4.86992	5.73937	4.9289	1.75096	5.39238	5.83536	5.30744
SOX4	5.86617	6.18233	7.51607	6.82724	6.56273	6.43803	7.21866	5.64036	6.94073	6.54138	6.1753	8.33617	6.14974	8.0594	7.02383	6.9317	6.7342	7.03848	7.92697	6.29778	9.01603	7.44935	7.43277	8.44172	8.50716	7.00871	7.34934	6.78855	7.62024	7.6886	7.68134	7.32581	6.65176	5.44283	6.14778	5.28805	5.56982	1.49264	5.66882	5.62931	5.73751	6.99216	7.24546	6.88582	5.37536	3.8086	5.43152	4.74906	6.66884
CS	5.04136	5.77113	5.40147	5.83476	5.09828	5.95024	4.86939	5.97737	5.6446	6.75841	3.74886	5.7969	5.8727	5.31991	5.24029	5.68635	5.99937	5.50324	6.75219	5.75527	5.81934	5.70546	6.52026	5.52604	5.35935	5.47439	5.93046	5.9039	5.24879	5.03331	5.89878	6.18785	6.8563	6.71585	5.88881	6.41737	4.11058	5.9275	6.33993	6.12606	6.60141	6.42408	5.77912	6.62186	6.04571	4.47848	5.6127	6.22833	5.54065
NOP56	7.38843	7.96941	6.67723	7.96392	7.27434	7.69955	7.7919	8.25972	8.01218	7.11872	8.01639	7.93771	5.67003	7.30823	7.42864	6.80781	7.5509	8.6602	8.25027	8.2532	8.22993	8.15002	6.64448	7.42448	7.49852	7.52741	7.33365	7.87675	7.25262	7.73233	7.70346	7.78022	8.5407	8.47511	8.55515	7.3042	7.86724	8.20395	8.03228	7.34922	8.50735	7.73927	8.32232	6.88582	7.59177	7.13529	8.72107	7.57643	8.48091
NOP16	7.19478	6.83927	7.15281	4.14239	6.90055	5.21733	7.48598	6.41245	6.83239	6.64037	7.41521	7.10632	6.78506	6.40005	7.24358	6.7273	6.30391	5.9103	7.17828	5.79852	6.69914	6.459	6.75884	7.06255	6.57558	4.97536	6.49548	6.96466	6.14548	6.84913	6.03292	5.14515	7.97607	7.02918	6.28343	7.15562	5.16487	7.22642	8.03228	7.2224	6.72392	6.04222	7.49757	7.39166	7.25943	6.80985	7.03906	7.76813	6.82434
SUN3	3.57113	4.18368	0.606322	4.23869	2.36653	3.93395	0	4.11212	3.93876	3.78223	4.62972	4.74405	4.00569	3.12155	5.24029	3.56549	2.73667	1.20452	4.16195	5.06463	3.57863	3.97245	3.84921	4.2166	5.46674	5.5957	4.73927	4.84934	5.96068	6.10282	5.24774	0	5.61059	3.24783	5.88881	5.56681	6.81502	4.61956	4.51219	5.22623	5.14666	3.75284	4.54675	5.01209	4.42353	4.13429	3.35612	4.49671	2.76342
LRRC75A	7.60556	7.55307	7.50781	8.58714	7.51466	7.77124	7.24872	8.04413	7.74353	7.94116	8.61206	8.92767	9.22665	8.32308	9.48296	9.40468	9.61092	9.36404	9.455	9.03611	9.09517	9.57916	10.2004	9.40419	10.1085	9.30056	8.97177	9.138	9.38794	9.91606	9.4197	9.70138	6.9261	7.34418	7.18454	7.05595	6.84451	7.24379	6.75514	6.86649	7.07032	6.17773	7.465	7.55226	5.80299	4.98895	6.07492	6.21642	7.30472
CDCA3	3.57113	5.37946	6.28149	6.6104	4.96061	5.42179	3.8145	5.54569	6.22269	5.16861	4.8719	5.1374	6.36665	6.18778	5.90397	5.17637	5.55386	5.99143	5.23566	4.95421	4.60612	5.70546	6.1529	3.78945	2.95257	5.49829	3.18041	3.52918	6.03746	6.01111	4.8974	3.37549	3.11398	4.60722	3.90503	5.10067	6.72277	5.14839	3.63566	4.76872	5.48373	4.08538	5.00787	6.41973	6.44854	4.81798	4.00133	3.86414	2.58929
NUSAP1	0	7.12985	6.94833	6.1721	5.3761	6.39223	5.19176	5.42929	6.46669	6.72658	6.47957	5.3433	6.51845	6.07325	5.85478	6.40157	4.99735	4.13134	5.96555	4.22276	6.27858	5.04388	6.90262	5.13275	5.4274	5.90831	5.73949	5.54518	6.39201	7.20004	5.68571	5.8397	3.11398	4.94241	3.90503	5.14985	0	0	5.22364	5.20788	5.259	4.80523	5.53851	7.39954	7.11785	6.36844	5.9988	6.76659	5.15948
GINS2	7.18042	6.91132	6.03371	5.13472	6.37678	7.05799	6.15082	5.62721	5.49672	5.83872	6.34551	7.03551	6.476	5.50803	6.32105	5.7726	5.73002	6.88239	6.69325	4.05455	4.26647	4.76072	5.51976	6.43896	6.74783	6.6989	6.59287	5.88971	2.9651	5.63457	6.369	6.30656	4.79711	6.46137	3.90503	5.49251	5.9413	7.52527	4.9603	5.95505	5.83135	5.79225	5.41992	5.66286	6.55909	5.79218	6.61498	6.51757	4.00487
ATP6V0A4	7.21606	6.77452	7.06829	3.05554	5.93726	7.11549	7.54371	6.30919	6.38491	6.89069	2.96116	5.52345	3.38563	7.10348	6.43699	4.91076	6.09904	6.92432	5.93195	6.38549	4.21069	5.6667	0	5.45549	5.33121	5.63397	5.5351	6.07663	5.71401	6.38445	6.67908	5.98918	6.04636	0	4.73504	5.41417	6.09641	0	0	2.32821	6.0025	6.79223	4.86992	6.35636	5.62304	6.86945	6.17056	5.63517	4.92297
STON2	2.31943	5.30499	4.56823	0	4.30059	5.2457	5.12849	1.89356	0	2.63176	0	4.1537	5.5295	5.40979	4.35073	4.56899	4.00314	4.13134	4.35176	5.74425	3.89402	0	1.61513	4.32609	4.05863	0	0	3.10698	2.50616	0	3.62793	0	2.27167	5.12917	2.50086	4.76417	0	1.49264	0	3.85648	1.28353	2.32016	2.77994	1.91037	0	0	2.7602	4.49671	3.41279
SPSB4	0	0	0.606322	0	0	0	0	0	0	0	0	2.80726	0	0.513952	0	0	2.23396	0	0	0	0	1.354	2.0339	2.77904	4.5116	0	0	0	0	0	2.31143	0	4.33229	4.60722	4.29578	2.19195	0	0	2.36627	0.558908	2.40681	2.16821	2.617	0	0.862645	0	0	1.51064	0
A4GALT	4.4141	3.88964	4.85534	1.78157	5.75493	4.20833	3.0564	4.96916	4.47352	5.05015	5.60028	1.99992	0	2.51286	3.27769	3.62853	3.40428	4.7598	4.4017	2.1002	4.02914	4.31086	2.73862	5.0232	4.32439	3.90005	2.53331	4.3457	2.88426	2.38763	5.01996	5.26728	4.33229	2.88255	1.73557	4.76417	6.44332	3.95534	4.44495	4.83	4.89175	3.52155	4.27339	3.47464	5.27221	6.01964	5.13225	4.7156	2.39122
CDX1	0	0	0.334781	0	0	0	0	0	0	0	1.0917	0	0	0	0	0	0	0	3.60256	5.36717	0	0	0	0	0	0	0.81242	0	0	0	0	0	0	3.78126	2.99825	2.52581	4.85296	0	5.51342	4.88878	1.28353	0	1.97604	0	0	0	0	0	0
PPT1	7.3015	7.80621	6.20183	5.86525	6.1422	7.20008	7.31653	5.86983	6.60908	5.57834	7.43421	6.74405	5.14002	6.94213	7.47821	7.40432	7.50318	7.9001	6.1667	7.11981	6.65802	7.13127	6.7657	6.7354	7.91473	6.68854	5.1304	6.28607	7.33858	7.61263	8.08249	7.67381	5.91521	5.96856	7.78156	6.65733	7.35531	7.15477	5.14109	7.63673	8.41033	8.67022	6.5229	6.92456	6.64418	5.93849	5.86224	7.60869	5.99816
KRAS	4.11505	4.31091	5.99288	6.81167	6.35863	0.989215	6.20294	5.70437	6.78442	5.41219	1.70597	6.63506	4.31491	5.67443	6.23396	4.72134	6.60452	4.78277	5.71208	7.16182	4.98426	5.13189	0	5.10229	4.15811	7.01079	5.9946	6.45454	3.86963	6.7391	7.04514	5.98918	4.58334	3.24783	6.48452	4.14212	1.73333	5.88385	4.86064	6.51742	5.28577	5.77919	4.65573	5.14927	4.9289	5.66341	6.99402	2.02937	4.72662
RPA2	6.2705	6.66564	5.6766	0	5.66913	6.22656	6.42984	5.54569	4.80477	5.83872	5.42143	6.14149	6.68921	5.42424	6.34499	6.38341	6.21784	6.16759	6.84536	6.56529	5.04931	5.74321	5.59867	6.33145	6.5049	6.41476	5.36906	6.35481	6.09248	7.02354	6.6902	5.48431	3.40219	7.34418	7.11349	6.41737	5.3407	6.16486	5.18295	6.71878	6.52482	5.90472	5.92559	6.39629	5.87517	1.75096	5.52495	4.53558	6.94224
SKA3	3.38323	4.11559	5.30945	7.01117	5.78243	5.25504	6.58716	5.06979	6.16045	5.44386	7.52561	5.85787	6.5821	5.72199	4.8958	5.86711	3.07185	4.7598	4.68995	4.72681	5.01715	4.10882	6.87752	5.52604	5.95578	5.78253	4.09856	5.18755	5.24879	6.05769	5.38178	5.75872	6.47676	5.96856	0	6.81808	3.90204	0	4.22213	5.54409	4.06847	6.56767	4.83327	4.92742	5.53666	5.66341	5.0083	4.19068	6.25305
GPATCH4	6.84011	5.64398	5.76933	6.05354	6.1422	6.0976	4.81684	5.57338	5.48753	6.45076	5.81842	5.6146	4.94632	5.69841	4.92787	6.39705	5.92888	6.22742	5.22182	7.11981	5.89206	6.06348	7.5001	6.2915	6.73714	5.33531	4.69784	5.36209	6.58981	6.2303	6.35974	7.26846	6.56691	5.81367	7.81179	5.80033	5.99488	5.83883	6.09879	6.38483	5.86724	6.82436	5.66903	6.37247	6.39342	4.81798	6.06251	5.91121	5.2933
FAM96B	5.83899	4.84013	4.64554	5.29261	3.37201	5.64411	4.78982	4.79194	5.2143	5.20602	6.56824	6.47886	3.89548	4.34042	5.87137	5.67146	5.44982	5.79073	6.61602	5.49099	5.4373	5.37368	5.9985	5.91582	4.74284	6.07258	6.29241	6.41051	5.50007	6.05769	5.67828	5.8397	6.83226	7.00551	5.88881	6.92081	6.78492	6.70598	6.44689	6.12117	6.03442	6.23623	6.83243	6.14764	6.54652	5.85249	6.5092	6.06524	6.79956
VDAC3	7.15493	7.22177	6.33848	6.98827	6.90055	6.33176	6.73609	6.37361	6.52624	7.45031	6.65176	6.53594	7.40641	6.54595	6.35682	6.53917	7.12722	5.12597	6.78078	6.85885	6.18037	6.21556	7.25904	7.10157	7.03198	6.53809	6.83187	6.74588	6.55105	6.55651	6.95275	4.05576	6.53748	7.18476	6.8182	6.64022	8.00418	7.74857	6.71289	6.72524	6.2124	6.33767	6.47612	6.80507	7.02118	6.88397	6.20484	6.99292	7.14471
ATP5PF	6.01929	6.59864	5.78991	7.33903	5.66913	6.47044	5.55473	5.76566	5.8945	6.35407	6.1059	6.74405	6.6259	6.11838	7.46734	7.08001	6.1263	5.76789	6.49471	6.60846	7.46074	6.93526	8.42859	7.75578	7.55589	7.22653	7.65919	7.16051	7.25665	7.90787	7.71621	7.71732	7.88553	7.75227	6.66099	6.75591	7.47326	7.39138	8.12111	7.23831	7.21662	7.06927	7.15925	7.19289	7.00748	5.93849	7.20636	7.23648	8.26438
RTKN	1.0625	3.46625	3.5495	2.45145	2.36653	3.76129	4.06034	3.56828	1.84009	0.558296	2.13545	0	2.18406	2.14524	3.37394	3.15883	3.94309	3.06914	3.26756	1.79318	1.67333	2.70777	4.59772	3.53958	0	4.80371	4.27797	3.29093	4.10189	3.77599	4.0751	3.75535	4.58334	4.47563	4.73504	2.52581	2.99545	5.83883	4.30029	2.10838	0.780032	3.85592	3.6709	4.09546	2.56321	1.12625	4.14952	5.01967	3.35953
NDUFA8	5.68471	6.00551	5.10567	6.28164	5.44656	5.95597	5.95804	6.46514	5.01125	5.72733	7.00933	5.93063	5.96427	5.46674	6.01262	5.99819	6.00428	6.56881	5.8262	5.93075	3.89402	4.07961	6.87752	5.22045	3.83636	4.90556	5.90034	5.95247	5.69043	5.96297	6.41886	7.04762	5.49286	6.59421	6.9867	5.83081	5.25546	3.77592	5.41145	5.76101	5.83135	5.3554	4.85171	6.02055	6.27645	5.48439	4.92847	6.25186	5.33529
ENO1	10.6413	10.647	9.62245	11.26	9.84011	10.1756	9.84393	10.4711	9.84215	10.2371	9.90734	10.798	11.3618	10.2661	10.0931	10.1202	10.3434	10.4831	10.5756	9.67812	9.50472	10.996	10.8499	10.182	9.7367	10.416	9.39979	10.3525	9.91546	9.87112	10.8195	11.0713	10.4378	10.5188	10.4882	10.8862	10.6296	10.3819	10.6136	10.7215	10.962	10.9352	9.75182	9.95347	10.0268	9.98355	9.65468	9.77641	10.0663
CDC123	6.32375	6.44065	6.40669	7.20639	5.1414	6.99254	7.19826	6.66496	6.30869	6.07952	6.8487	7.11259	4.73856	6.61686	6.51295	7.0225	5.08332	5.21312	4.4017	4.89566	6.60492	6.76681	7.01621	6.08892	5.44721	6.81529	5.94824	6.14988	6.23785	6.42054	6.6183	7.38096	5.82064	6.85476	5.88881	6.86301	6.84451	7.60808	7.30279	7.13039	7.38701	5.83072	7.0949	5.7269	5.65853	5.32323	5.4883	5.24745	6.38551
SLC9A3R1	3.98885	5.82542	4.90649	5.18392	5.96152	4.63742	5.47219	5.62721	6.13713	6.40323	7.306	6.71962	6.07586	5.98827	3.27769	1.04088	3.24762	3.56945	4.19064	4.91544	5.55395	5.86377	5.91463	5.13275	5.90417	4.08508	5.11998	3.79579	3.04165	5.36504	4.41598	5.01171	3.6423	4.16982	5.83093	3.81631	5.88566	0	5.05353	4.9563	4.24254	1.99834	4.99133	4.99139	3.13332	5.62934	4.87269	3.17216	5.77226
PRAP1	5.30239	5.35013	6.27664	5.552	6.26425	5.96169	5.87051	6.24177	6.20598	6.27705	6.74601	6.18972	3.95164	5.25672	6.05679	6.20879	5.91852	5.66035	5.13591	5.47774	4.37194	3.95647	5.92691	3.0583	5.79507	6.15385	6.50351	6.60538	5.52695	6.68077	5.81999	6.51817	0	0	3.36743	3.39478	0	3.77592	0	3.09937	5.14666	2.80546	3.82818	4.31133	6.18204	6.5433	5.05916	5.31603	4.49928
GPRC5A	8.04673	7.94754	7.57851	7.94501	7.09952	7.60781	7.75746	7.84554	8.3669	8.01418	4.97928	6.6087	0	8.04545	6.95548	7.86327	7.71399	8.07547	6.66285	6.87409	2.61089	4.54259	3.84921	4.95665	5.79507	8.01868	6.75988	7.8875	7.75708	6.90115	7.02771	7.51028	6.38059	7.09792	4.73504	3.02475	5.9413	0	5.66882	5.62931	7.04704	7.9578	5.48043	7.84839	6.69635	7.18304	7.40623	6.72516	7.60565
PLK1	5.4293	5.87774	7.43999	5.03096	7.69912	5.11852	6.40335	5.67911	5.88053	6.80183	5.56624	4.89713	7.33958	6.57214	6.60507	7.65953	4.71568	5.74467	3.8017	3.98137	5.57619	6.50642	7.14273	6.27794	4.07569	5.7229	5.32438	6.01262	5.95079	6.55651	3.5649	5.26728	5.43019	6.39006	7.23004	6.8922	6.14462	3.77592	3.95849	6.9406	5.38814	5.39016	5.43223	7.98558	7.63695	7.72491	5.56069	8.67411	4.31572
HAND1	0	1.62957	0	3.62963	0	0	0	2.2081	0	0	0	4.71139	6.32474	6.99149	0	0	0	7.08081	6.6213	0	4.95061	4.64585	6.40203	4.24476	6.18537	0	0	0	0	0	0	0	0	0	0	0	0	0	0	2.10838	0	0	1.97604	0	0	0	0	4.81373	1.55091
C6orf48	5.53469	5.80395	5.12739	4.44115	5.3761	5.18839	4.01441	5.9246	5.45017	4.59418	5.98228	4.29268	4.73856	5.36555	5.87137	5.07817	6.0189	5.69709	5.63066	5.96911	5.38786	4.77901	5.93909	5.07117	6.48588	4.49464	5.42091	6.11981	5.11347	5.8081	5.64819	6.61337	4.98325	5.44283	6.55772	5.97422	6.3641	6.73083	4.57642	5.31465	5.11715	5.64169	7.48876	4.61188	5.20977	4.75617	6.18208	5.4644	5.58773
C19orf48	6.68595	7.04545	6.47605	6.90267	6.09911	7.28682	7.21866	7.00198	6.65905	6.27705	7.16528	6.98858	6.31941	6.32502	6.48088	6.90966	7.17586	4.91342	6.1739	4.45675	5.78155	6.20207	5.51976	6.35101	6.40717	6.50897	5.6769	7.0971	6.51122	7.17913	6.36438	7.38096	5.43019	5.91875	7.79675	7.27124	7.13439	7.62144	7.54677	7.68065	6.2124	6.5292	6.12071	7.75012	6.34341	5.93849	6.21609	6.11742	6.44424
MALSU1	5.66421	5.70317	5.40147	5.01291	4.86094	5.98991	4.48762	4.58987	6.0399	4.70288	6.08201	4.98175	6.5687	4.78311	5.29048	5.93725	3.94309	4.6886	6.436	5.38147	5.14168	5.71973	6.12118	6.37031	4.3666	5.59015	4.9772	5.18755	5.59204	4.47021	5.85992	4.05576	6.9032	6.46137	5.42431	6.37664	6.84451	6.54714	6.2042	6.0405	6.45578	3.52155	6.08218	6.55992	6.11549	6.34763	5.69542	6.02484	5.51653
KHDRBS3	2.51527	4.75318	5.09469	5.43492	6.07707	5.73364	3.64399	5.89199	4.77487	5.36334	7.17661	0.678031	6.11942	5.62524	4.14787	5.95581	6.51799	5.12597	4.10279	6.18821	4.37194	3.98825	5.86441	5.44339	5.65449	4.0039	3.40299	5.42246	5.45879	6.49013	5.72227	5.48431	6.34705	5.12917	3.90503	4.56102	0	4.61956	4.63792	5.06225	4.49282	3.45742	3.71185	6.27303	2.09541	1.75096	5.75834	5.42354	5.36262
PRAMEF19	5.93624	5.61961	4.55226	1.94273	5.60897	4.51844	7.20338	4.96916	3.67296	6.63352	5.26044	5.25539	0	2.51286	6.56485	5.39153	4.55111	5.24655	3.72531	1.95484	0	0	0	0	4.47348	5.8351	3.94176	5.30978	4.27043	4.16446	3.28099	5.75872	5.77092	1.64378	4.29578	5.14985	6.28027	6.12791	3.95849	2.45811	5.98627	3.45742	5.67939	4.37666	5.53666	6.34763	0	2.02937	3.69667
NDUFB7	4.31239	5.39391	5.26114	5.35123	4.91164	5.33643	3.86714	5.83593	5.03667	5.42811	6.1059	5.82771	6.04393	4.78311	5.60005	5.39153	5.81065	5.50324	6.48316	5.69931	5.78155	5.67649	6.84552	5.51452	5.39378	5.96945	6.29241	5.12837	5.4306	5.86159	6.03873	5.67292	6.08756	6.35304	5.7077	5.97422	5.99488	5.9275	6.71289	5.3569	5.48373	5.90472	5.53851	5.9579	5.65853	5.88173	5.52495	6.27502	5.57611
ADSL	4.59827	5.96739	5.16988	5.845	4.51249	5.87958	5.93357	6.21565	5.62797	5.64798	6.69965	7.30001	5.92273	6.47831	5.31493	3.35796	3.6987	5.94126	5.16512	6.01568	5.5981	6.90227	6.94552	5.36858	3.83636	5.79706	4.07718	2.8961	6.64606	6.01111	6.07311	5.75872	7.03541	5.86717	5.7077	7.05595	5.9413	6.16486	7.03207	5.81657	6.50217	7.3421	5.3307	6.38839	6.37931	6.09647	6.1935	7.11343	7.19878
DLAT	8.197	5.45028	6.50953	8.29965	5.88747	6.73344	6.97665	6.27588	7.17057	7.01712	6.86279	6.61754	6.23141	6.62939	6.65381	6.41057	6.90393	5.64789	7.32461	7.70699	3.8214	5.83347	5.65883	6.28474	6.82302	6.70918	6.22595	7.74309	6.90874	5.36504	6.91218	7.35365	6.83226	7.93873	7.4952	7.14353	6.65782	6.49005	6.1205	7.08082	7.52822	6.53697	6.27899	5.85849	6.94177	7.0984	6.11153	6.67382	6.87741
DNMT3A	5.94476	6.72397	6.70639	5.15131	7.17409	6.05013	7.19311	5.39866	5.79372	6.0694	6.3851	7.24402	1.98316	4.91174	5.78647	6.03356	6.55189	5.6727	6.66796	5.95962	5.08076	4.53185	5.55184	4.67555	5.38696	5.5101	6.51549	5.69952	6.1966	5.91317	6.35509	6.65871	5.82064	5.75811	6.14778	5.91855	4.45447	1.49264	5.91227	5.69007	6.18422	5.18768	5.90807	6.29854	5.79237	3.68135	6.81322	5.75529	6.22355
FAM96A	5.99487	5.5309	5.46257	6.39743	2.85509	5.61541	5.66289	5.91381	5.44068	4.70288	5.90267	6.7917	4.00569	5.65005	5.95154	6.26442	6.13079	7.15752	5.56642	6.33498	5.81934	4.94207	6.55233	6.43896	4.81575	6.70918	5.68399	6.58352	5.86911	4.93691	5.33533	6.97778	6.9032	6.42615	6.09957	7.46827	5.0682	6.36862	6.71289	6.37253	6.51354	5.79225	6.72649	6.52433	5.89514	2.78964	4.95557	4.37341	5.75174
FXN	5.40479	5.91827	5.26114	1.78157	5.75493	5.0875	5.84449	5.93531	4.80477	5.37981	5.60028	5.00888	0	3.69853	4.35073	4.28583	3.24762	4.23493	4.68995	4.63435	4.64872	4.84992	5.95117	4.73632	5.15776	3.04318	5.2403	5.49921	4.17169	4.47021	4.0056	5.67292	3.6423	4.47563	5.42431	4.82599	4.73196	5.35434	4.30029	4.01265	5.84941	3.24595	4.54675	4.27752	4.84923	0	4.52009	3.86414	5.02911
PSMA3	7.0403	7.37887	6.68091	8.3218	5.93726	6.59696	7.0806	7.27077	7.65805	6.94149	4.69418	6.83783	5.19921	6.92191	7.62723	7.25999	7.64027	7.54113	7.6428	8.08871	7.07209	6.84266	8.24209	6.37031	7.99541	6.98564	7.33139	6.8411	6.47026	7.28081	6.83414	8.02495	7.33816	6.80079	7.62006	7.40891	8.4597	8.10287	8.09393	7.69389	7.85307	7.24098	7.33994	7.54162	7.77541	7.06055	7.89693	7.24823	7.89016
LAMTOR5	5.71492	6.56073	5.86294	6.70895	5.22395	6.35365	4.48762	5.9246	5.5769	5.89708	3.97326	6.18972	6.03745	5.54817	6.41454	6.08503	6.45846	5.75633	6.65772	6.67959	5.50842	5.90182	6.6519	6.35747	6.25069	6.30043	6.63738	5.57208	4.50481	5.75254	6.80034	5.58169	6.34705	7.12013	6.59297	6.39715	6.55455	5.14839	6.86209	6.59007	6.84586	5.56769	6.38409	6.65515	6.75217	5.62934	5.6127	6.40664	6.70131
ATP5MC3	8.47372	8.59526	8.18705	9.44175	6.59411	8.35779	7.29748	8.48052	8.16987	8.31747	8.22167	9.15724	8.46017	7.64385	8.22597	8.35183	8.85129	8.49092	9.33241	8.94281	7.72241	8.00413	9.86355	8.38591	8.21057	8.83997	9.04588	8.48524	8.48739	8.72893	8.66567	9.03942	9.59341	9.58109	8.16793	9.5403	9.51837	8.87908	10.0094	8.95465	8.96207	8.8911	9.01003	8.98404	8.6758	8.39131	8.98222	9.6348	9.71122
MEA1	5.4888	5.78215	5.55363	5.32222	5.44656	5.09792	4.06034	4.669	4.72881	5.37981	6.42364	4.86779	5.5295	5.12137	4.68683	4.6773	4.43964	6.03991	5.39208	5.16719	4.64872	5.91014	5.59867	5.83476	5.10055	4.03692	5.04486	5.57208	5.74868	4.47021	5.60967	5.8397	5.06803	5.03881	5.34383	6.75591	5.16487	5.58991	6.57819	5.37346	5.84941	5.30163	5.72011	5.60951	5.41741	4.75617	5.03395	5.04683	4.49928
NUDCD2	6.01929	6.28663	6.11207	6.9461	4.44526	6.05013	4.70562	5.44436	5.61958	4.87537	4.81506	1.13744	4.3981	5.42424	5.0783	4.9849	5.79374	6.23577	6.93288	4.70425	5.25631	5.40346	5.02089	4.69609	6.17749	4.40895	5.9658	5.91794	6.22149	5.03331	5.70045	5.26728	5.49286	0	5.07131	5.1974	5.56982	0	5.44625	4.8058	4.34792	6.50561	5.65859	4.40825	5.40353	5.14178	5.54293	5.68788	6.56679
CCT3	7.95267	8.72516	8.43365	8.8899	7.86265	8.10255	8.26864	8.42461	8.45911	8.6951	7.61989	8.15976	9.49697	8.59146	7.91007	8.52438	8.33562	6.97507	8.54926	7.99886	8.22993	8.7406	8.61286	8.22735	7.44863	7.9884	7.22603	8.45786	8.21933	8.42573	8.9253	8.3213	8.98959	9.23949	8.81606	8.75384	9.0528	8.00438	8.92855	9.2648	8.92849	8.66845	7.31689	8.91975	8.35006	8.71339	7.90391	8.75044	7.98333
USP39	7.4851	6.70672	5.90128	6.12247	4.44526	4.74733	3.30557	4.81532	6.50363	4.31478	6.05772	6.7031	0	5.60001	5.55969	6.18277	4.13423	4.1667	7.09724	5.01047	4.80755	5.77999	4.82477	5.5823	3.81619	5.71782	4.22061	2.77784	2.39383	5.12366	5.60184	6.12462	5.66604	4.94241	5.57295	3.93328	6.3641	5.64325	5.37579	5.01025	3.79795	4.24584	6.09771	5.56816	6.42811	6.64911	4.40682	4.19068	2.16157
FBL	5.61165	3.16317	4.89387	4.26941	4.86094	5.83047	5.10677	4.4475	5.84499	5.90848	6.3253	6.12917	2.96222	5.15642	5.95154	4.20542	2.95509	5.86796	6.42397	7.01827	6.6157	6.25529	6.29236	5.72907	6.91359	5.18874	6.6153	6.22524	5.55334	5.43729	6.35043	6.05849	6.31272	6.74472	7.33786	6.78733	7.29251	6.54714	6.07675	5.81051	5.81306	5.59775	5.93427	5.99997	5.56187	6.38895	5.13225	5.48441	6.28197
RASGRP2	4.11505	1.97522	2.96178	2.55484	3.37201	1.15794	2.63872	2.68504	4.80477	3.51041	0	2.37842	3.80692	3.43869	0.739051	0.842462	3.17986	2.41918	0	1.61108	3.48769	1.978	3.89994	2.61611	3.09329	3.55726	0.81242	1.30133	2.79861	3.77599	2.71133	4.05576	3.6423	2.39223	5.50055	3.54938	4.11058	2.21041	2.04161	3.6271	3.79795	3.24595	2.77994	1.91037	3.38007	1.75096	2.7602	3.59648	2.28096
F2RL1	6.69608	6.30203	6.2272	0	5.54618	5.07702	7.05814	5.0891	6.67128	4.05254	0	5.06167	0	3.1908	3.46417	6.73448	4.09798	6.30882	2.96942	3.90427	4.80755	4.75149	2.62258	4.5682	5.46674	6.04037	5.57379	5.9862	5.9308	4.72235	2.23251	5.91637	0	5.21421	0	2.79674	3.65818	0	0	5.3569	4.85647	1.99834	2.92634	2.70446	5.14451	6.52488	5.91843	1.51064	5.38944
CISD1	4.99287	4.42782	4.14697	6.44531	4.13979	4.47117	4.41876	5.06979	5.49672	5.72733	5.56624	4.67797	4.90425	4.14489	5.33898	5.45377	5.14681	5.72108	4.32612	4.8756	4.88085	5.13189	5.96315	5.32966	4.4863	3.74881	4.89404	5.09167	4.68268	5.8081	5.13291	4.86467	5.8687	4.8391	3.66113	4.23619	5.70456	4.50896	5.54587	4.73066	5.63713	4.42416	4.94054	5.4668	5.19373	4.75617	5.24639	4.93498	4.59456
ODAM	0	4.39946	0	0	0	0	0	0	0	0	0	0	0	3.65017	0	0	3.21414	0	0	0	1.9706	0	0	4.03499	6.42393	0	0	0	0	3.53387	3.11491	0	1.54321	0	4.85605	4.56102	5.0682	0	0	0	5.14666	4.1272	2.10464	1.50557	0	0	1.45021	0	0
RSL24D1	6.61295	6.41963	6.04517	8.04606	5.86192	4.77355	6.55543	6.45028	5.80856	6.39515	6.42364	7.7891	7.02643	6.71415	6.98626	6.27431	6.33928	6.30088	5.99024	6.30529	7.27607	6.24546	7.40669	6.39566	7.07716	5.84446	6.25481	6.38039	5.82647	6.65069	7.22663	5.8397	5.71944	7.28645	7.53199	7.01672	6.87341	7.13628	6.35831	7.05025	7.26451	7.11155	7.5005	7.75012	6.60227	5.32323	5.17899	5.59893	6.51901
HNRNPF	9.94086	9.41635	8.8558	9.34591	8.1949	9.48419	9.05851	9.55167	8.63172	9.89154	9.56998	9.5057	9.5005	9.06479	9.06319	9.2059	9.3513	7.70042	8.9272	9.31554	8.29842	8.80336	9.47541	8.70381	8.86894	9.06875	8.32237	9.07436	8.68976	7.92053	8.61892	9.69595	8.77939	9.76849	10.2216	9.83531	9.26393	9.12389	9.06074	9.58092	9.72421	9.34763	9.63357	9.54914	9.609	9.57291	8.91649	9.61112	9.11812
AC008753.2	1.66771	1.41973	0.606322	1.60011	3.37201	1.15794	0.606708	2.87503	1.71967	1.27357	2.13545	2.67798	1.471	0.513952	3.77742	0.338418	4.2544	1.85168	2.41009	0.865464	3.89402	1.62055	1.02269	3.58435	2.31193	1.20166	0	3.37479	1.99235	0	1.04054	0	0	0	0	0	0	1.49264	0	0	0.780032	0.584227	2.99432	0	0	1.12625	1.10768	0	1.3471
EEF1D	6.76989	6.94113	6.52598	7.59088	7.04379	6.30055	6.16139	6.95012	6.9272	6.66072	7.33661	7.17382	7.8168	7.00597	6.47004	7.18334	6.70436	7.20931	7.21715	6.87914	6.27858	7.44792	8.23469	7.60913	7.77675	7.25487	6.90348	6.48788	6.71196	7.76077	6.80716	7.73859	8.81049	8.1585	8.6586	8.56281	8.8997	9.19259	8.47291	8.40241	7.97322	7.54855	7.89217	7.71897	7.43002	7.20634	8.01758	6.97889	7.82535
TOE1	3.85054	4.00704	1.36015	0	4.75388	4.63742	5.64793	4.18572	2.75147	5.09073	1.70597	5.91637	6.95267	4.10956	3.27769	4.50324	0	0.902835	0.443171	3.06993	5.31038	5.98294	5.82557	4.03499	0	2.58843	5.18139	5.58093	3.95128	3.77599	4.50262	0	6.04636	3.24783	0	4.32451	7.54686	0	3.04843	4.79354	4.06847	0.584227	4.61312	4.90546	5.07616	5.59444	5.71141	4.87563	3.18682
ATAD3B	4.55438	4.63656	5.81019	4.23869	7.24499	5.05581	5.93357	6.12501	6.54851	6.814	5.87513	5.18576	4.72251	5.139	4.44237	4.39863	5.18187	5.01393	5.83532	4.5609	3.74493	5.48369	5.91463	2.33098	5.81553	4.71468	5.45447	5.74751	5.67849	5.36504	5.3909	4.30426	5.06803	4.94241	3.90503	5.04976	5.88566	6.05105	6.2042	4.87722	5.48373	4.48974	4.24576	5.48172	6.59006	7.29595	5.13225	3.06995	5.85156
DLC1	4.87294	5.49115	6.07901	0	6.30275	5.54105	6.27288	6.62583	6.57478	6.74576	0	5.27788	0	5.19063	6.35682	6.40157	5.59346	5.64789	4.62836	6.11311	6.48074	2.88707	0	4.92218	6.48268	7.26884	5.94234	6.77318	6.09248	5.03331	6.18737	5.26728	5.96026	0	5.50055	6.84819	5.88566	4.90807	5.26321	6.39703	5.81306	5.48969	6.46418	5.55411	5.2874	7.32817	2.15864	6.45812	6.65232
POU5F1	4.68222	5.28963	4.66051	5.39368	5.80942	6.0767	5.61753	5.03037	4.75968	4.41405	5.60028	5.63216	5.0783	4.40012	3.9745	4.9359	5.56718	4.6886	5.01276	4.42949	3.39064	2.58842	2.49637	3.86397	1.99063	5.30851	5.72581	6.17349	4.06569	6.2303	4.93527	6.18785	5.22396	4.47563	4.85605	4.69958	4.11058	4.81816	3.04843	3.784	3.72158	2.80546	5.16361	4.71652	5.87517	5.93849	5.74286	4.81373	5.36262
RCC1	6.48438	7.2538	4.69001	7.57867	5.18326	5.86746	7.01797	5.61394	5.83053	6.40323	1.70597	7.10632	6.57765	6.58506	6.6442	6.02186	6.68004	6.59501	6.3748	6.11311	6.18037	6.75761	6.86481	6.5838	5.75325	5.96087	6.30166	5.73169	5.67849	5.43729	5.56205	5.48431	7.03541	7.38143	6.9867	7.16761	4.45447	5.79236	6.54647	7.00845	7.33669	6.70517	6.37774	5.90352	6.36506	6.5433	6.27107	6.37484	5.58773
BCCIP	7.75359	7.01774	6.82413	8.12167	7.39505	6.02853	5.80457	6.11562	6.54851	6.59172	6.71527	6.68639	7.41393	6.45738	7.51033	6.40608	7.03195	6.48024	7.13094	6.66798	7.2136	6.66478	7.03336	6.64319	6.93011	6.38621	6.01161	6.22524	7.16977	7.37579	6.87694	6.12462	5.1481	6.19465	6.69383	6.78733	7.65065	4.99271	7.15286	7.55923	7.13799	7.26459	7.00713	6.73828	7.22827	7.26299	5.75834	6.34233	6.64121
SLBP	6.88509	5.09121	6.42872	3.05554	5.26352	6.10278	6.27288	5.85862	5.27964	3.1752	6.99661	5.97258	5.45374	4.14489	5.63931	5.03229	6.25123	6.30882	5.30291	6.53364	4.98426	4.12321	3.50042	5.31646	5.54234	4.94088	6.63738	6.34963	6.25403	5.8081	5.22753	0	4.98325	7.53808	5.34383	6.83321	5.42119	6.36862	6.91273	7.20862	5.90226	6.56767	6.11308	6.41973	5.33205	6.68272	6.68143	6.06524	7.10481
SNRNP25	5.53469	5.43639	4.1038	6.20425	3.85899	5.79891	5.14989	4.5625	4.8195	3.51041	5.53138	5.54215	4.65646	4.42907	4.25286	3.95794	5.27412	5.35783	5.54436	5.87122	3.96316	4.00389	2.49637	4.29949	4.90438	4.63065	4.81873	5.11624	1.18691	2.87764	5.94282	5.01171	6.04636	4.16982	3.36743	6.05389	5.3407	4.38918	5.00767	4.66491	4.34792	4.75276	4.40409	4.58449	3.6389	4.22833	4.81466	5.65296	4.07263
IMPDH2	7.44059	7.61603	7.10708	6.62235	7.2049	5.73364	8.52558	7.25376	7.57155	7.87881	8.22713	8.07564	8.096	8.15131	7.71714	7.62903	7.21024	6.51495	7.82084	6.37838	7.12585	8.12164	7.7997	7.41211	6.68805	7.43133	7.52546	8.03978	7.39073	7.67372	8.73352	8.70311	9.98272	9.12336	8.6586	8.89032	9.55896	9.84945	8.57471	8.67796	9.07573	9.70602	8.23369	7.91587	7.51961	7.52632	8.1496	7.34986	7.37014
ANXA8L1	0	1.97522	0	0	0	0	0	0	1.44372	0	0	0.678031	1.61706	1.43926	1.58844	1.96645	0.521848	0	0	2.1002	2.42733	2.50298	1.02269	0.793265	0.673393	1.31369	0	0	0.888383	0	1.04054	0	0	0	0	0	0	0	0	0	0	2.80546	0.450766	0.940872	0	0	0	0	0
SDHB	6.88065	7.13845	6.25213	7.44376	7.58662	6.72674	7.01797	7.10043	7.39849	7.1382	6.74601	8.40673	7.0778	6.88582	7.21787	7.60768	6.45129	7.41813	7.57911	6.44114	6.58313	6.57343	7.8586	7.28904	6.67131	7.28439	7.03407	7.38946	7.23643	7.86922	7.80412	8.24902	8.122	7.80805	6.62738	8.10764	7.15807	7.04013	8.1103	7.70047	8.29647	7.33765	7.12933	7.54162	7.90913	7.32817	7.84352	6.53686	7.36339
DPPA3	8.38255	8.40337	7.88943	9.67978	8.0326	8.5166	7.9679	8.72848	8.08101	8.04548	8.51725	9.56975	9.16637	8.63248	8.07665	8.63788	8.71804	9.02422	8.46662	9.2883	8.268	7.29589	8.92757	8.58629	9.13472	9.05118	8.97032	8.88713	8.67782	9.74157	8.97841	8.94192	8.00861	8.44904	7.60287	8.39958	8.40137	6.87158	6.2042	7.56104	8.36711	8.33542	7.18856	7.91036	8.29098	7.37003	8.29197	8.18661	8.71094
TMEM56	5.73472	5.73755	5.03847	0	4.51249	5.07702	6.17189	5.36737	5.48753	0	2.13545	6.22486	4.75443	2.14524	5.47541	4.92339	3.81494	4.73645	4.7296	4.81371	0	0	0	0	0	6.17254	4.89404	5.01533	4.30189	5.8081	3.35737	4.86467	6.56691	5.81367	0	5.53014	0	3.77592	5.44625	0.306352	5.61619	3.16796	4.56922	1.91037	6.02773	6.73172	5.03395	5.72198	5.38944
UGCG	8.93271	8.69777	8.98114	4.66562	9.75764	8.93041	9.2391	7.6018	9.82674	9.56604	8.32198	8.52188	4.80103	8.09145	9.21059	9.13305	7.76546	8.21502	8.71521	8.14006	3.66417	3.74948	3.89994	4.29949	4.66605	8.79543	8.40407	9.23936	9.48538	9.08995	8.78628	9.00472	6.38059	6.0167	0	5.10067	5.0682	4.72228	6.07675	5.03128	8.28325	6.94032	7.37543	8.52699	8.6613	10.1278	8.27054	7.69276	7.27626
NKD2	0	0	3.5495	1.78157	3.75178	0	3.2272	3.86567	3.88378	4.17081	0	3.23256	0	0.892129	2.50679	0.338418	3.24762	2.41918	0.443171	0.865464	0.79063	2.54633	1.02269	0	1.25575	2.63231	1.81579	0.370626	2.13894	2.38763	2.58994	3.37549	0	1.64378	0	0	2.99545	3.04547	2.04161	2.18544	3.26394	0	0.450766	1.72212	0	0	2.87822	0.692834	0
RHPN2	0	6.42667	5.51295	0	5.48053	5.97869	6.07453	5.41406	5.13412	5.14953	5.42143	3.48533	5.21076	5.73364	4.8958	4.66232	2.95509	6.50807	5.88005	4.45675	5.04931	0	4.32815	0	4.93276	5.39383	6.02842	5.99947	4.58374	4.47021	4.46858	0	5.29603	5.51164	4.45753	4.63197	6.44332	5.47693	5.33923	5.28869	4.24254	5.79225	4.94054	1.25068	6.61437	6.09647	1.95883	5.29353	5.89899
TRIML2	4.50912	4.58714	5.5775	0	6.07707	5.96738	4.27033	5.70437	6.17197	7.00655	0	5.27788	6.01786	5.52153	5.10659	3.74689	6.13527	5.35783	6.1953	6.51431	4.64872	4.2855	0	3.89984	4.9139	5.55639	5.47096	4.78947	5.56636	4.83362	6.77271	4.30426	3.84809	4.94241	1.73557	2.52581	4.11058	5.14839	2.04161	6.56145	4.00545	5.69827	4.83327	5.93639	5.59888	5.09261	4.7542	6.30906	5.55257
PSMB5	6.05909	7.64349	7.12338	7.39583	6.51435	7.27081	6.11862	7.9256	7.21021	7.31129	7.43421	6.72781	7.98265	7.13457	6.54431	7.47033	7.38214	6.91914	6.3748	6.22831	6.80651	7.10251	8.05608	7.31916	6.12926	7.81006	6.60038	6.52507	6.95401	6.87537	7.78004	6.18785	8.38417	8.58297	7.87043	8.4787	8.16474	7.92045	8.40378	8.68212	8.15844	8.35974	7.37543	7.30202	7.71207	6.91258	7.86512	8.21682	8.5494
GTF2H2C	2.31943	3.76184	1.95347	4.14239	0	0.317624	1.85356	1.70616	2.81162	2.73776	2.46597	0	4.20368	2.71445	4.09237	3.15883	1.06315	1.85168	2.67668	3.20465	4.37194	1.354	0	1.97525	0	3.04318	1.17649	0.909766	1.99235	2.38763	3.07022	4.30426	0	2.88255	3.36743	1.13076	3.65818	3.04547	1.02787	2.18544	0.780032	2.45762	1.83486	2.22612	1.60688	0	2.49055	4.23857	3.85898
LLGL2	5.22052	0	4.12555	5.71711	5.22395	5.07702	3.75987	5.78947	6.14884	4.64956	7.26414	7.06813	0	5.06715	5.16157	4.94831	5.05523	4.01974	4.98026	5.35274	4.02914	4.06478	4.74375	0	5.46674	4.10078	4.36877	5.39259	6.44934	5.28898	4.37981	4.30426	5.82064	5.29451	5.7077	5.67155	6.51842	5.53453	1.02787	4.88878	5.11715	3.31994	4.24576	4.5281	4.52957	1.75096	3.51031	2.84088	4.52369
COA4	5.05717	3.76184	4.12555	4.9384	4.30059	3.97971	3.86714	5.06979	3.12779	3.01577	3.74886	4.67797	5.28914	4.71421	4.52854	4.9359	4.88482	3.89877	3.15558	5.67631	4.69009	4.85855	6.35735	2.10382	5.56064	4.86015	5.68399	4.67834	5.66645	4.16446	5.84673	5.91637	6.47676	6.27601	7.18454	6.20113	6.14462	5.47693	5.44625	5.67678	6.38326	5.80519	5.6999	3.79448	5.37536	4.31662	5.72722	4.74906	6.58431
RPAIN	1.2936	2.86445	4.48654	5.71711	3.63595	1.57056	0.606708	3.82017	5.01125	4.92109	2.13545	5.03552	4.94632	4.53939	5.51816	4.38043	4.83061	3.94023	6.3368	4.5609	5.38786	4.96621	5.7721	5.36858	4.26612	5.32865	5.83176	5.46134	5.23256	4.93691	5.04327	5.67292	5.29603	4.8391	4.1136	5.80033	4.85296	4.81816	6.14189	6.1929	6.09622	5.95202	5.10332	5.71431	5.02269	2.51895	5.08394	3.52102	4.07263
SRSF10	6.76026	6.41963	7.38018	7.23002	6.37678	7.62951	6.37637	5.61394	7.36877	6.97439	5.69783	7.14964	7.37851	7.30823	7.45639	6.76986	6.34703	6.68921	7.42161	6.84859	7.46074	7.01071	5.38378	6.57827	6.72367	7.44984	7.08852	6.90948	6.67639	6.10282	6.98622	6.05849	7.64457	7.88787	6.69383	6.93491	5.56982	7.72402	5.51342	7.10829	7.38082	7.73927	7.00301	6.10007	7.16797	7.20634	7.54653	7.06775	7.18736
SNRPB	7.40397	7.22985	7.05702	7.74912	7.60214	7.41519	7.1245	6.98146	7.0415	7.09398	7.23194	7.88742	8.437	7.54814	7.31806	7.2016	7.24381	7.35055	7.96484	7.68699	6.67873	7.21088	8.3349	7.4729	6.86042	7.35155	6.68763	7.32767	6.93908	7.97008	7.70529	7.75956	7.71199	7.30595	8.1562	8.16258	8.67194	8.69558	8.34507	7.8246	7.47687	7.37284	8.40113	7.97507	7.54512	6.89835	7.29921	8.35089	7.06377
PWP1	6.86277	7.63743	5.94475	6.4587	6.30275	5.38825	5.93357	4.61673	5.38238	4.7543	5.56624	6.7995	0	6.51252	5.67753	5.64121	6.08522	6.24407	6.18107	6.7855	7.03243	6.9555	6.11045	6.87708	6.98759	5.9172	5.54292	6.69784	6.55105	6.30943	7.27666	5.98918	6.04636	7.55448	6.66099	6.45699	5.82778	6.84905	6.90024	6.23429	6.33281	6.89263	5.53851	5.48172	5.80299	4.6916	5.20181	5.85085	5.74137
MAZ	3.16715	3.22909	2.96178	3.05554	4.69721	2.68214	3.0564	4.32254	4.09215	4.87537	5.95623	2.37842	3.01589	3.87721	2.3261	3.28158	4.38049	4.20122	5.15058	4.74903	3.74493	4.71396	4.40041	4.06689	3.02464	4.51822	4.58115	4.69475	5.38725	4.60178	4.61578	5.14515	3.40219	2.88255	2.99825	4.40773	4.85296	6.05105	4.05183	3.6271	4.49282	2.32016	4.63458	4.20743	3.85829	3.8086	4.00133	4.03663	3.85898
DNMT3B	7.32455	6.15715	8.73896	7.9186	7.41276	8.58481	8.52148	7.19258	6.96411	9.31092	7.29565	7.75745	6.41239	7.74517	6.18172	6.36039	7.15616	6.44466	8.19646	7.70699	8.31504	8.60302	9.28931	8.10209	7.73574	6.44583	7.13841	6.85577	7.66328	6.10282	6.83414	6.24842	7.95396	6.56213	7.70307	6.47639	6.14462	6.30385	7.22477	6.55056	7.35577	6.73928	6.63362	8.03448	6.84239	7.88508	8.19295	8.63662	7.53234
SSBP1	6.63945	6.73535	6.28149	7.07343	5.26352	6.68246	5.83131	5.44436	6.79563	6.77095	7.92533	7.0937	6.68508	6.30173	7.32409	7.23995	6.55857	7.18365	7.70379	8.13585	7.41211	7.27671	7.30212	7.12449	6.52056	6.17995	7.60232	6.54331	6.80275	7.30031	7.12104	7.43409	6.99267	7.43556	7.13757	7.71695	8.21075	7.78462	7.84288	6.84587	7.10831	6.8433	6.59583	7.69035	6.27645	7.58082	7.27252	7.46003	7.4865
PRELID3B	8.06248	6.68339	6.06219	7.84147	6.32162	6.70647	7.34928	6.66496	7.23239	7.23188	7.64457	8.76011	6.06317	7.23225	7.58764	7.00182	7.69591	6.48024	8.34266	7.47341	7.57005	6.92708	6.97539	6.92573	7.00328	7.30317	5.49535	7.87315	6.87775	7.09229	7.61288	7.86004	7.09723	7.12013	6.9867	7.10664	6.87341	5.07265	7.96188	7.00579	6.89015	7.85267	6.91806	6.66172	7.08779	7.18304	6.09943	7.49989	6.85353
GINS1	6.2705	5.5309	5.93246	6.87297	4.30059	3.73485	4.61619	4.96916	4.95901	4.87537	3.62205	4.10423	0	3.79064	5.95154	5.2683	6.06188	4.73645	4.89565	4.50976	4.09223	2.62931	0	5.5029	5.09219	5.21783	4.58115	4.23785	3.59267	5.43729	5.5701	5.58169	5.22396	3.98858	2.99825	4.63197	6.69066	0	0	5.03128	3.55551	5.55243	5.31749	5.13046	5.63497	5.85249	4.7542	6.82267	6.13123
SHISA5	7.37588	7.53037	7.76329	6.47197	7.98605	7.51956	6.40335	6.87423	7.44908	8.24741	6.7761	7.11883	8.2509	8.40368	6.86728	7.40657	6.56854	7.72731	7.04713	7.35527	7.48445	7.0165	6.5681	6.87257	6.80266	8.2475	7.93656	8.05416	8.1432	8.33408	7.12651	7.11424	8.22713	8.45778	8.48182	7.63297	7.96445	8.23034	5.83559	7.99483	8.33863	7.39012	7.44692	8.47573	7.94551	6.76348	8.41911	9.32113	8.30544
SOAT1	8.55252	8.04685	7.41592	2.34009	7.5788	7.47232	6.36726	5.36737	7.38865	7.72298	5.7892	5.54215	5.97108	8.46087	7.22434	7.80477	7.83457	5.99143	7.80469	7.47341	6.04341	6.36831	4.32815	6.71541	5.94189	8.28921	7.19659	6.98148	7.82363	7.76077	7.56939	6.90438	7.60256	0	4.29578	5.37334	0	7.13628	0	5.8817	7.80761	8.29012	4.0991	6.30695	7.06151	8.82673	7.41113	6.36408	7.46459
EBP	7.1586	7.16816	6.60938	7.63873	5.30203	7.93118	7.25861	7.91211	6.87882	6.95254	6.3253	6.88253	7.27502	6.76613	7.59265	7.31372	8.76793	8.67869	8.95778	8.31965	6.07499	6.73905	7.22462	5.92455	6.56354	6.34066	7.37147	6.75373	7.18251	7.42991	8.10896	7.32581	7.86198	7.90075	7.62006	7.05595	7.66725	7.92045	6.2443	7.61252	8.23941	7.65244	8.05621	6.73828	4.36743	7.66731	5.15581	7.1577	5.6445
ATP6V1G1	6.14296	7.0224	5.74143	7.00206	6.30275	6.70987	6.22327	7.43825	6.2717	6.18635	6.26291	6.73595	7.4436	6.79977	6.92403	6.8514	6.69529	5.68495	7.38483	8.27633	6.79707	6.547	6.44538	7.33234	6.88241	5.32197	6.26903	5.8091	6.96879	7.11449	7.17744	6.36244	6.65176	7.88787	8.00737	7.51594	7.71592	6.36862	7.32165	7.35548	6.68423	7.09584	6.55702	5.82378	6.79533	3.54179	6.99402	6.27502	7.40012
SMAD5	7.50252	6.65968	7.34584	6.84774	7.39505	7.25228	7.76094	6.1528	7.96661	7.96319	4.33851	6.67796	7.47747	6.74326	6.54431	7.58203	5.10174	4.84958	5.77974	6.72513	5.87422	5.05893	0.600126	5.94185	5.30973	7.02937	6.39103	7.45113	6.79724	6.7391	7.1748	7.20873	4.98325	2.39223	6.19443	6.20113	3.36454	5.22036	6.65457	5.3569	6.34559	6.21699	6.35206	7.13743	7.08779	6.95446	6.4815	8.05235	8.00083
ERH	4.14495	2.94513	3.81345	5.57678	3.85899	4.8739	3.96697	4.5625	4.86279	5.02943	5.56624	4.45933	4.53305	5.39519	6.01262	5.08942	4.49645	4.93409	5.26293	5.53001	5.11154	4.60543	6.72407	5.08681	5.99219	5.07411	5.56613	5.1991	2.88426	5.28898	5.76496	5.37987	5.61059	5.51164	4.60295	4.76417	6.48136	4.72228	5.91227	5.27993	5.17557	4.77923	5.50394	5.13046	5.74913	4.6916	6.17056	5.4644	7.02153
TROAP	4.53193	5.16042	4.71891	5.68329	1.02804	2.44174	3.58236	1.89356	4.37729	2.51735	0	3.94476	4.68986	2.80558	2.66735	4.94831	3.59845	0.520918	4.42604	2.1002	3.96316	4.12321	3.68533	3.44565	2.06087	2.23707	3.09787	3.8843	4.13721	3.77599	4.26553	2.85841	3.6423	2.88255	5.77063	3.54938	1.73333	1.49264	0	3.2859	1.95184	3.45742	4.27339	3.97407	4.76489	3.21419	2.15864	3.44139	0
IDH3B	4.17424	6.93621	4.78874	6.89776	5.48053	6.61881	5.58647	6.41245	6.80676	6.96895	5.95623	6.7031	6.43719	5.54817	6.09965	5.57073	6.13527	5.76789	4.27345	5.93075	5.50842	6.05224	4.08673	4.42786	3.98827	6.28677	5.31528	6.13191	5.00293	3.98326	6.51787	4.86467	6.62403	5.37058	4.60295	6.12938	5.82778	6.20088	6.78263	6.60066	6.75299	6.31975	6.20202	6.64856	6.63827	5.88173	5.52495	6.33133	6.23098
SUMO3	4.78073	3.76184	4.59965	5.50113	3.85899	4.7605	4.14804	4.88327	2.55432	4.38171	5.1267	6.01335	4.47675	4.34042	4.44237	5.11165	5.42076	4.09509	0	3.38573	4.47022	2.45829	3.68533	5.89819	5.10055	5.15153	4.62602	5.10401	3.86963	5.57176	4.80496	5.26728	5.91521	6.77303	2.50086	5.86065	3.65818	5.53453	4.37444	4.62397	4.70603	4.42416	4.92321	3.53312	4.86956	4.55307	4.14952	4.84501	3.93377
OIP5	5.22052	6.04265	5.92007	5.72821	6.51435	0.798115	5.19176	5.84732	6.82875	6.8558	7.10728	0	6.20277	4.59154	5.78647	4.6773	5.65714	5.53064	4.98026	5.30854	4.09223	2.9204	4.82477	5.61503	4.5116	4.34446	5.98889	6.80376	5.18272	5.50609	4.88455	6.18785	0	5.51164	2.99825	5.86065	3.90204	4.90807	1.02787	5.03128	4.53806	0	4.3271	5.07249	5.05856	5.44576	5.64636	5.29353	5.94491
KNOP1	4.97633	5.73755	5.51295	5.90493	5.66913	4.84946	3.30557	4.69444	4.74433	5.86235	2.73471	5.81239	6.55969	4.972	4.92787	5.36402	5.6509	6.42289	6.04627	6.49472	5.92709	5.83347	6.29236	5.39395	5.60245	4.65212	5.30611	6.29148	5.60471	5.63457	5.72227	5.14515	5.49286	2.88255	5.50055	5.80033	6.40425	6.93711	4.8081	5.38167	4.95982	5.48969	4.06789	4.69106	6.16569	6.07132	4.59094	5.95487	5.95392
SLC7A7	7.72913	8.87425	6.34313	7.27613	8.2	7.11549	7.99771	6.46514	7.27574	7.89609	2.13545	7.50927	5.8727	7.59679	6.92403	6.71283	6.5948	6.38586	6.69826	6.34959	6.81588	5.37969	4.5349	6.60024	5.9741	5.72796	6.44211	7.05323	6.8137	6.87537	6.07876	5.14515	8.72168	5.12917	7.43819	7.32576	8.80538	8.09331	3.04843	5.17046	8.12917	7.82752	7.27992	6.84023	7.30867	7.92074	7.49203	6.99989	7.94543
WARS	6.56952	5.77113	7.4115	8.28844	6.90055	5.29178	6.57929	4.92685	6.36999	5.90848	6.89056	6.72781	6.05679	5.08545	6.7194	6.13473	5.50624	4.39259	4.51948	6.67379	5.01715	6.00641	6.90883	1.50207	6.87024	7.21395	6.59287	7.18395	7.19931	6.7391	5.84673	6.78677	6.9261	7.67937	6.55772	7.73318	6.55455	8.23903	4.9603	4.78118	5.48373	7.65244	5.52708	7.15615	7.95029	7.0984	6.22726	6.82267	6.79455
NAA38	4.3385	3.71659	3.10004	4.0392	2.36653	3.91052	2.51223	3.82017	3.12779	3.87807	2.73471	3.23256	3.11758	3.65017	3.27769	3.62853	4.96752	3.81209	2.50454	4.74903	2.77371	4.71396	4.46922	4.97357	5.01467	3.28227	5.11998	5.01533	3.37324	3.77599	4.77742	4.70092	5.29603	4.72781	5.34383	4.48641	4.45447	4.50896	2.85481	3.01744	4.00545	3.99793	4.2176	3.88707	1.78873	5.44576	2.49055	2.84088	4.25868
NDUFV2	5.45339	6.16559	5.96901	6.83239	5.54618	6.14858	5.88334	6.43527	6.66721	6.32885	5.90267	5.70033	6.12553	5.91853	6.16837	5.47965	6.0189	6.80595	6.50045	5.60501	5.4614	5.34941	6.96947	5.5823	6.19321	5.54495	6.89434	5.67492	6.21324	6.45576	6.07311	6.56655	6.31272	6.35304	7.3585	7.33642	6.51842	6.75526	7.28368	7.4385	6.98304	6.62717	6.09771	7.01454	6.26114	6.1212	5.69542	5.63517	6.4633
PIP4K2A	6.45485	5.99607	5.8694	3.42653	3.37201	5.17861	5.25238	3.45376	3.93876	0.959812	5.17267	6.98174	7.67388	6.09147	6.2967	5.70108	5.11087	4.99438	5.73174	6.23619	5.28359	6.13266	5.91463	6.53331	4.87544	5.43777	2.91712	5.78631	4.06569	6.5886	6.08999	5.98918	0	0	5.25858	3.81631	4.29274	0	4.69691	4.96725	4.24254	5.26464	4.0991	2.98143	4.01255	4.03368	4.6251	4.81373	4.44917
GTF3A	5.78305	4.24869	5.99878	6.23571	4.96061	7.54261	3.96697	4.98985	5.4596	7.03282	0	6.03991	6.52309	6.1448	6.97862	5.67892	3.6987	5.96154	7.3375	7.76811	6.4689	6.97744	7.80637	7.05859	7.03852	6.84589	6.30166	6.38546	6.71196	7.56505	6.95275	6.74533	6.56691	7.57069	7.96764	7.92194	8.53397	6.97921	6.72711	6.57583	6.62256	5.90472	6.25147	4.63876	6.23002	7.92776	5.17899	3.59648	3.24672
SLC34A2	7.55913	6.46137	6.42872	0	7.31257	6.72674	7.53153	7.25376	7.80585	7.24991	5.34318	0	3.6116	5.9287	6.83383	7.29684	4.34999	2.41918	0	0.49668	0	4.27265	2.84603	2.22186	5.22048	7.25662	5.00011	5.40261	6.89333	5.75254	4.4857	2.04478	2.75344	0	3.66113	0	0	0	0	0	4.8203	3.75284	5.74992	5.91456	3.19907	6.16942	2.7602	5.36	4.00487
PSMA7	7.09875	7.84089	7.1581	7.52557	6.2247	7.26851	6.45585	7.05696	7.14449	6.66072	7.44361	7.07457	7.42637	7.13895	7.68935	7.14073	6.83401	7.18365	7.255	8.02185	7.08766	7.5312	7.71369	7.28227	7.96825	6.78159	6.98898	7.60448	6.98342	7.6435	7.96839	7.26846	7.33816	8.31107	8.04604	7.78857	8.10508	8.38708	8.54692	7.89081	7.70225	7.05309	7.75193	7.0699	7.35267	6.50623	6.11153	7.75172	7.80308
MYCT1	7.51688	4.08031	5.82356	0	0	2.30463	4.96907	2.2081	0	3.73181	0	5.11259	0	0.513952	6.65381	6.48484	1.06315	1.4539	0	1.79318	0	2.15646	4.12987	3.34517	3.87586	0	5.51933	6.44002	3.48713	5.50609	5.4179	0	0	4.47563	6.23962	5.37334	3.36454	5.07265	0	5.23532	3.36782	5.16778	4.50075	0	2.09541	0	0	4.78176	3.82008
ATF1	3.88638	5.56959	4.43521	0	4.13979	3.65248	3.2272	3.67437	4.37729	5.39609	6.61893	3.56061	4.88994	4.24596	5.04944	4.43435	3.94309	5.55753	5.09095	5.11682	5.61967	5.01332	3.50042	5.63645	5.13352	6.20196	5.51138	4.26007	3.73779	4.32542	5.33533	4.86467	4.89318	2.88255	6.32595	5.28805	0	2.68753	4.75357	3.70768	0	5.42411	3.39724	3.14034	4.01255	4.87725	2.9873	3.52102	1.1097
LSM14A	4.50912	5.05531	6.44179	5.66029	5.88747	5.7403	6.05197	5.85862	6.73867	4.70288	2.96116	6.64375	6.69745	5.54817	4.7951	5.75857	5.68796	6.48725	6.63702	6.04291	6.45697	6.56819	5.10979	6.6694	6.94179	3.8074	5.33343	4.90681	5.84795	5.86159	5.32585	4.51618	5.82064	5.03881	4.85605	5.14985	5.56982	6.27033	6.09879	6.88104	5.28577	5.88047	6.18757	6.6877	5.63497	5.99309	1.95883	4.57343	6.05789
WTAP	6.2152	7.41118	7.03994	5.26238	5.41176	6.56729	5.92118	5.90294	6.02727	5.97502	6.74601	5.81239	6.08844	6.51252	6.60507	6.67227	7.4285	6.98501	7.07047	6.56529	6.88878	6.39819	6.66662	6.17925	7.11892	6.84123	5.01142	5.39259	5.85857	5.50609	6.67536	6.82705	5.82064	6.68639	3.66113	5.94666	2.49822	3.57098	6.37647	6.4873	5.46042	4.08538	5.59433	5.76399	5.89514	4.03368	4.90085	4.19068	6.23837
DECR2	0	3.09409	4.24959	5.32222	2.85509	5.1981	1.62813	2.34291	3.12779	3.38551	2.96116	3.32183	4.00569	4.07334	2.50679	2.82385	4.11622	4.84958	3.9092	4.91544	4.21069	5.35552	4.77127	4.47617	1.57663	4.4463	4.2591	4.32477	4.30189	5.20869	5.19667	0	4.46327	4.47563	5.16798	3.54938	5.42119	3.33202	4.75357	4.2464	3.93954	2.16821	3.93582	4.09546	5.00441	4.13429	6.08723	4.53558	5.20548
AC007325.2	1.66771	0	1.20535	0	0	1.44569	0	0.929918	0.895384	0	2.96116	2.20155	0.915385	0	0.739051	0	0.521848	0	0	1.40264	0.79063	0	1.83966	0	2.42277	2.44818	0	2.58003	0.888383	0	3.11491	0	3.84809	1.64378	1.73557	3.54938	1.73333	0	0	1.75094	1.28353	0.584227	1.07059	0.545814	0.49486	1.12625	0	2.41012	1.1097
EXOSC8	6.30401	6.99423	6.25706	7.38535	5.26352	6.47844	6.02906	6.18905	6.47136	6.94149	5.84705	5.68359	6.65579	6.8163	6.84226	6.21394	6.76632	5.53064	6.78078	5.86106	6.33184	6.77821	6.75196	5.95895	4.72132	6.73707	6.97748	5.69952	6.55758	6.05769	5.94282	6.90438	7.32099	6.46137	5.83093	7.08152	5.56982	6.68069	5.48022	6.24783	6.19838	6.11676	5.58334	6.37247	5.37536	5.85249	7.27252	6.33133	6.39877
GNG10	3.16715	4.21655	4.38199	4.91915	4.96061	4.56422	4.10486	4.50615	4.89094	3.09769	0	5.78125	5.00057	4.71421	4.09237	4.9849	4.75113	4.80539	4.54192	4.31501	3.48769	2.9204	3.84921	5.14774	2.42277	4.60885	5.28761	5.21056	5.24879	5.69476	4.45126	3.75535	5.96026	3.78126	0	4.04147	5.3407	4.99271	5.26321	3.57077	4.34792	4.1272	4.81458	5.05264	5.52388	4.22833	5.24639	3.59648	5.38944
AK4	7.7463	7.40049	7.32249	8.21735	7.04379	7.09745	6.94639	6.63899	7.63118	8.19719	6.1977	7.50927	6.27057	5.33528	7.03859	6.11835	7.26849	6.63974	7.02738	6.20438	2.77371	4.22008	5.64402	3.82719	6.56957	7.32506	7.89591	8.11182	6.92399	7.90787	7.16421	5.67292	6.67897	6.77303	5.34383	6.62291	6.14462	6.08999	6.9374	7.27403	7.1956	7.07996	6.72148	7.13271	8.01333	7.45029	6.70558	5.94046	6.555
MIS18A	5.81129	4.45562	5.51295	6.1802	5.51373	5.57126	6.27288	5.51746	3.96549	5.05015	6.46117	4.45933	5.2782	4.21305	5.36263	4.81916	5.36845	5.35783	4.13267	3.78029	6.01112	5.46122	4.56665	5.98423	5.68817	5.63936	6.2162	4.44605	4.841	4.32542	4.4857	5.98918	0	6.46137	4.96769	4.88527	5.0682	3.04547	4.9603	5.052	5.20392	2.45762	6.14334	5.07249	5.24133	6.3051	3.77661	2.71108	4.47444
SNRPE	5.83899	5.36487	5.30945	6.54284	4.22243	5.92122	4.06034	5.18196	5.59412	5.09073	6.53342	5.74943	5.82087	5.24048	6.15488	5.28796	5.71813	6.06824	6.06963	6.61452	6.09052	6.25202	5.70235	6.49279	5.67703	5.89936	6.47518	5.89682	5.32735	7.26104	6.3736	6.74533	6.38059	6.27601	6.55772	6.81808	6.72277	6.49005	6.51404	5.9823	6.01855	5.44079	6.35206	6.43514	6.08102	5.79218	5.69542	5.70503	6.5431
APEX1	6.31062	6.04265	6.79049	7.0515	5.80942	6.78267	7.16185	6.70931	6.82146	7.03802	7.68479	6.94006	5.22222	6.72587	6.28436	5.84737	6.45488	5.76789	6.31742	6.09588	6.68897	6.10393	5.79909	5.65755	6.22032	6.32068	6.29241	6.8918	7.00748	6.7391	5.73664	6.82705	6.56691	7.02918	6.55772	7.89335	6.32279	7.72402	5.69799	6.52114	7.30433	7.21697	6.6808	6.50984	6.63233	6.40917	6.86417	7.38753	5.7925
EBNA1BP2	7.11395	7.42179	6.31973	7.97561	6.93772	6.92689	6.2826	6.96064	6.65905	6.94702	6.56824	6.07884	7.77072	6.60422	7.03859	7.04578	7.27256	7.41078	8.22448	8.13374	6.69914	6.847	7.90592	7.14331	6.46012	6.66497	7.29712	6.22524	6.98342	7.09229	6.56292	7.32581	7.85006	6.98146	7.27414	7.61557	8.18793	7.11756	8.12111	7.69719	7.25099	7.87738	7.76901	7.3516	6.91756	6.99516	7.06418	6.28646	6.81448
CLUH	0	0	2.04762	3.31315	3.95879	3.1507	2.22016	2.57976	2.24096	2.73776	3.62205	1.48536	0	0	3.46417	3.20092	2.87165	3.34088	1.28591	2.56841	3.8214	4.24661	3.43311	3.0583	3.5735	3.74881	3.3682	1.11879	3.69102	4.32542	2.52519	2.04478	3.11398	3.78126	2.50086	1.13076	4.11058	4.38918	4.8081	2.97466	3.26394	0.584227	2.92634	3.53312	2.7503	3.21419	2.87822	3.26759	4.03915
MIF	6.72111	7.35692	7.16336	7.38184	6.26425	7.08964	6.523	6.75234	6.9441	6.32885	7.79177	8.31187	8.66825	6.91169	6.16837	5.99819	7.85644	7.56782	7.83908	8.71205	6.26496	7.64649	8.754	7.90882	7.64433	7.62293	7.37366	6.78088	7.20349	7.93308	7.1183	7.69573	8.40876	7.66434	7.78156	8.16258	8.17638	8.53552	8.45594	7.67732	6.56908	7.0422	7.15925	7.78663	6.89294	7.15936	7.81791	8.09851	8.05837
AC011447.3	2.31943	0	2.75405	2.74172	1.62222	2.62569	2.86262	3.2629	2.0544	2.92892	1.0917	2.80726	3.42584	3.3806	4.72383	3.15883	3.62417	5.16146	3.09616	3.6913	3.28658	4.17936	4.62814	3.29218	5.15776	4.73495	5.5507	5.44203	5.11347	5.03331	5.55396	5.01171	4.58334	4.72781	3.36743	4.48641	3.36454	2.21041	2.04161	5.52198	4.06847	3.58294	3.93582	5.13046	4.69823	5.40606	5.98571	3.59648	5.47956
FGFR4	5.3545	0	0	0	3.2194	2.62569	3.4506	4.38638	2.75147	5.02943	0	0	4.27144	4.53939	3.06348	3.20092	4.6294	0	3.72531	1.79318	4.98426	4.33578	0.600126	3.44565	3.95177	4.74497	0	3.15521	5.18272	3.53387	4.61578	5.01171	4.98325	3.24783	4.96769	3.39478	5.0682	5.88385	0	4.65139	4.39785	5.10638	1.67834	4.01568	0	0	4.44557	4.03663	3.35953
ASRGL1	7.16591	6.33234	7.15016	8.00557	6.28363	6.59328	6.78478	6.75839	5.94908	6.37064	1.0917	7.97258	5.86541	5.9287	6.61495	6.06238	6.81459	4.99438	6.81343	6.42743	5.33667	4.89254	6.20427	6.20097	4.87544	7.08371	7.12023	7.51721	6.3993	6.61998	7.10452	3.75535	4.58334	5.21421	5.50055	6.12938	4.85296	5.96987	6.5938	4.98891	5.48373	6.19749	6.71646	5.16785	6.93214	7.15936	6.95426	7.31118	5.86117
STXBP6	0	5.69152	3.18536	4.83949	2.36653	3.33803	3.64399	4.79194	4.31631	3.92371	0	5.87272	0	2.27846	5.29048	3.35796	3.28034	2.53195	0	4.83464	2.77371	0	5.31066	0	2.12785	4.17682	5.5814	4.66174	3.95128	5.36504	3.95733	4.05576	4.58334	4.47563	0	3.54938	0	0	2.63112	5.77355	5.50667	2.58312	3.93582	4.90546	2.83547	0	4.95557	6.0519	5.98063
TBL1XR1	9.55478	6.76343	8.52548	6.39046	8.50659	7.96	7.72218	8.04413	7.67637	7.48877	6.26291	8.85663	7.32637	7.97112	6.90804	7.09683	7.47165	7.82738	8.0709	7.01827	6.18037	6.47871	4.32815	7.27887	7.82927	5.8351	7.43799	8.57663	8.17753	8.06435	6.96806	3.75535	0	6.10841	7.20747	5.88989	7.65065	6.60205	5.96121	6.98439	6.51354	7.6808	7.16295	8.40508	7.13475	6.80985	8.1901	7.13889	7.40998
POLR2I	4.55438	4.58714	4.3638	5.62509	3.37201	5.26431	3.4506	4.32254	3.57224	4.94342	4.81506	5.1374	5.15205	4.07334	4.7951	4.91076	4.61664	3.81209	5.68208	5.90129	5.22849	4.40806	5.40149	6.0254	5.35935	5.68694	5.86334	5.35178	4.77527	4.32542	5.23767	5.98918	4.98325	6.31504	6.04969	5.49251	5.88566	6.57486	5.69799	5.13205	4.89175	5.7393	5.3307	5.56816	5.45826	2.18547	4.44557	4.45677	5.27903
PPP2R3A	0	0	3.41466	0	1.02804	0	0	4.25575	5.26895	0.558296	0	6.76808	0	2.80558	0	1.8654	0	0	5.37968	1.79318	3.57863	1.91325	0	0	4.47348	3.07533	3.81831	1.11879	0.888383	1.63992	0.842174	0	1.54321	3.98858	0	0	0	6.27033	1.02787	3.25047	0.780032	3.16796	2.70077	0	0	2.78964	0	0	4.22929
PDGFB	0	0	0	0	0	0	0	0	0	0	0	0	0	0	0	0	0	0	0	0	0	0	0	0	0	0	0	0	0	0	0	0	0	0	0	0	0	0	0	0	0	0	0	0	0	0	0	0	0
HIF1A	7.4851	1.97522	5.44537	0	0	6.22656	5.58647	0	6.24468	2.10692	2.13545	5.18576	5.18757	5.84524	5.92001	4.24619	5.47123	2.99239	6.06963	4.01842	6.3832	6.19187	4.90147	6.6165	6.04945	5.61769	4.65518	6.03856	4.79751	4.72235	5.11102	5.67292	0	7.61827	6.36726	4.88527	2.49822	2.68753	5.37579	5.92728	7.01539	4.28331	6.01831	5.9579	4.5549	3.68135	6.65687	4.84501	6.41843
JAM3	2.21054	0	3.10004	3.31315	0	0.798115	2.51223	0	2.55432	4.01086	0	0	0	0.892129	0	4.64718	4.59078	0.902835	1.48437	4.95421	0	3.63367	2.20506	2.43241	0	0	0.588904	0	0	2.38763	4.24557	0	2.75344	0	0	0	0	0	3.63566	0.96074	3.79795	3.90483	2.92634	0	0.862645	1.75096	1.45021	3.44139	0.825382
GRAMD2A	0	0	1.20535	0	0	0	1.62813	0	0.653888	0	0	0	0	1.99845	0	1.51126	1.66856	2.63655	0	0	2.77371	3.29549	0	3.49338	3.12642	4.48271	0	3.29093	0	2.38763	3.93258	0	0	0	3.66113	0	0	0	0	2.97466	0	0	2.70077	0	0	0	0	0	0
SKP2	7.55913	7.7027	5.72727	0	4.75388	3.59484	6.33025	5.12696	6.23373	3.62535	5.07921	8.1658	6.96977	5.72199	4.95924	5.22816	4.70366	6.97507	6.0541	4.93496	6.39576	5.02868	4.04225	6.86352	4.499	6.40214	6.63006	6.71805	5.05926	5.20869	6.44972	7.29742	5.49286	5.96856	5.25858	5.97422	4.11058	2.21041	4.63792	4.58183	4.00545	6.07464	5.51555	5.51112	2.99207	3.21419	5.95917	6.59321	3.82008
STK26	5.3545	4.79731	0	0	3.75178	5.03429	2.51223	0	2.48213	1.53113	0	0	0	3.91863	0	2.71188	5.51314	0	6.07733	4.50976	4.09223	3.55095	0	2.85408	0	0	2.46909	0	0	0	3.59676	6.70267	1.54321	4.47563	0	0	0	0	0	0	3.93954	0	1.07059	3.97407	3.38007	0	4.7542	0	3.60811
NET1	0	0	4.96798	6.13086	6.24461	4.93325	3.8145	4.74401	3.96549	3.56902	0	3.48533	6.76952	4.87012	3.37394	3.98228	2.63912	3.62136	4.54192	4.85527	6.56099	6.99123	2.49637	6.64319	5.90894	0	4.86937	0	4.27043	0	3.46486	0	2.75344	0	0	5.10067	0	0	5.26321	2.97466	0.780032	1.58349	4.54675	4.90546	0.49486	4.55307	1.45021	0	0
SYT16	0	0	0	0	0	0	0	0	0	0	0	0	0	0	0	0.338418	0	0	0	0	0	0	0	0	0	0.245763	0	0	0	0	0	0	0	0	0	0	0	0	0	0	0	0	2.92634	0	0	0	0	0	0
IVNS1ABP	0	4.24869	3.58133	0	1.62222	4.26487	3.4506	5.86983	5.41182	1.27357	2.46597	0.678031	5.43417	5.88758	5.47541	5.33596	0	4.84958	0	2.66506	4.88085	5.40346	6.5837	4.73632	3.54927	3.95291	1.32901	2.35072	4.02855	0	0	4.30426	2.27167	0	2.99825	6.5331	0	0	2.36627	5.56587	2.89811	5.26464	3.23812	3.97407	0	0	1.10768	4.87563	4.61742
CCND1	0	0.877885	0	0	0	0	0	0	0	2.63176	2.73471	2.9259	0	0	0	0	1.8539	0	0	0	0	2.26424	0	0	0	0	0	0	0	0	0	0	0	1.64378	0	0	0	0	0	2.51892	0	0	0	0	0	0	0	0	0
USB1	5.5571	3.66988	2.44365	0	0	2.37481	0	4.74401	0	2.8365	0	0	4.81624	0	0	2.59049	0	0	0	2.66506	3.39064	2.45829	4.90147	3.86397	1.4774	3.46321	1.91555	0	3.04165	0	0.338282	0	1.54321	1.64378	5.34383	0	0	0	4.05183	4.87722	1.95184	0.584227	2.2227	4.13376	2.4597	3.01747	0	0	0
CTNND1	0	4.34103	5.99288	6.59228	3.37201	3.97971	3.51798	2.78316	5.36241	5.8147	1.0917	6.48853	0	6.32502	4.14787	4.16347	5.49931	6.19354	6.06188	5.24742	5.14168	5.76172	2.73862	6.19377	5.28793	6.17254	5.05583	5.8091	4.17169	4.32542	6.20298	2.85841	1.54321	5.81367	4.29578	4.99699	3.90204	2.21041	0	5.8406	5.08703	3.8053	6.19481	5.27453	4.94816	5.96605	6.60646	5.27067	4.22929
OLA1	6.09016	5.89815	5.07246	7.44376	4.96061	4.30137	3.64399	4.69444	4.7899	4.89841	4.92659	5.11259	5.58382	4.80536	6.18172	5.0439	5.18187	3.34088	5.67194	5.33815	4.51695	4.71396	4.32815	4.85068	5.62001	4.86015	6.05053	3.70149	4.55791	4.83362	5.70776	5.98918	6.12761	5.12917	6.59297	6.5697	4.73196	7.71159	6.49754	6.26124	5.73751	6.11676	5.45653	5.94718	5.61101	1.12625	2.9873	5.19985	4.97701
ADH5	5.97003	6.20707	5.25128	7.39235	5.22395	3.56513	5.01645	5.23493	5.81592	4.01086	6.2415	6.73595	5.28914	6.22952	4.14787	5.88012	5.42076	4.13134	6.8272	5.30854	5.4373	5.74321	6.40203	4.73632	5.40732	4.16193	4.73927	3.91263	5.82647	6.01111	6.26873	5.14515	0	6.59421	5.57295	6.3133	6.19127	5.79236	5.93694	5.20788	6.25366	4.61259	4.8879	5.76399	6.76851	5.32323	4.95557	6.80687	6.22355
RCN2	0.446626	2.12125	1.49994	1.14991	4.37474	0	3.14433	3.77319	4.83407	5.52011	6.90425	1.76546	2.2749	4.07334	2.50679	1.75673	4.33449	1.66646	4.58579	4.85527	5.14168	4.52102	0	5.89819	3.52462	3.8637	5.60401	0.665235	4.94432	0	3.0241	6.41624	5.43019	5.57732	2.99825	3.39478	0	6.82617	3.8587	0.96074	1.65604	3.24595	3.23812	2.70446	4.72079	5.6967	0	2.23227	3.12433
RNF157	0	0	0	0	0	0	0	0	0	0	0	0	0	0	0	0	0	0	0	0	0	0	0	0	0	0	0	0	0	0	3.82909	0	0	0	0	0	0	0	0	0	0	0	0	0	0	0	0	0	0
SLC29A1	5.81129	5.16042	4.96798	4.51992	4.30059	0	6.3581	5.7292	5.725	5.31279	2.13545	3.32183	0	2.89129	3.46417	4.91076	3.21414	2.82541	0	0	2.77371	3.67332	2.35806	2.85408	2.83723	2.83365	3.5026	5.46134	4.75267	3.98326	4.55221	0	5.29603	2.39223	3.66113	6.02782	4.59988	0	1.02787	2.78961	4.66583	6.64886	1.67834	4.13376	5.00441	1.12625	4.98217	6.41708	2.28096
DLX6	0	0	0	0	0	0	0	0	0	0	0	0	1.12527	4.42907	2.50679	2.38678	1.93835	6.74292	3.83843	0	2.77371	0	0	2.10382	4.07569	0	0	4.26007	1.99235	0	5.30672	5.01171	0	0	0	0	0	0	0	0	1.28353	0	0	0	0	1.75096	0	4.37341	0
ARHGAP28	0	0	0	0	0	0	0	0	0	0	0	0	0	0	0	0	0	0	0	0	4.02914	0	0	0	0	0	0	0	0.888383	0	0	0	0	0	0	3.54938	0	0	0	0	0	0	0.450766	0	0	0	0	0	0
KCNK5	0	0	0	0	0	0	0	0	0	0	0	0	0	0	0	0	0	2.01581	0	0	0	0	0	0	0	0	0	0	0	0	0	0	0	0	0	0	0	0	0	0	0	0	0	0	0	0	0	0	0
ERVMER34-1	0.446626	3.96896	0	0	0	0	0.606708	0	5.11037	0	0	0	0.669675	4.14489	2.81182	2.71188	0.284392	1.66646	0	1.79318	3.17443	4.00389	0	2.92542	0.673393	0	0	1.46335	0	0	0	0	0	0	1.73557	2.19195	0	0	0	0.96074	1.65604	0	0	0	0	0	0	0	0
ATP7B	0	0	4.14697	0	0	0	0	0	0.895384	2.10692	0	0	0	3.1908	2.50679	4.20542	0.284392	1.20452	0	4.68132	4.32017	3.36977	0	5.64704	3.95177	4.10078	3.84386	5.04122	3.04165	2.38763	0.612116	2.04478	0	0	0	3.2216	0	0	0	0	0	1.3206	2.92634	0	1.15546	0	0	1.51064	2.49365
LDLRAD3	0	0	0	0	3.2194	0	0	1.70616	0	0	0	0	0	0	0	4.48632	0	0	3.37147	0	0	1.354	0	0	0	0	0	0	0	0	0	0	0	0	0	0	0	0	0	0.96074	0	0	0	0.940872	3.19907	0	0	0	0
CLMP	0	0	0	0	0	0	0	0	0	0	0	0	0	0	0	0	0	0	0	0	2.92	0.230092	0	0	0	0	0	0	0	0	0	0	0	0	0	0	0	3.04547	0	0	0	0	0	0	0	0	0	0	0
GNB4	0	1.62957	5.07246	0	3.95879	0	3.0564	0	5.27964	4.87537	0	5.23255	0	0	3.06348	0	0	0	3.21266	0	0.79063	0	0	4.86889	0	3.64554	0	0	0	0	0	0	0	0	0	0	0	0	5.14109	0.306352	0	0	0	0	0	0	0	0	0
GCSH	3.33217	4.11559	2.136	3.31315	2.04185	2.88814	1.36084	3.19322	3.0299	2.73776	3.48301	3.32183	4.20368	2.51286	3.62928	1.04088	3.54559	2.53195	3.9092	1.95484	3.28658	3.57208	4.08673	2.99339	4.29555	3.38843	3.89364	2.77784	3.64268	4.83362	2.38626	3.37549	2.27167	3.98858	2.50086	4.04147	2.99545	3.33202	3.63566	2.18544	2.75218	4.04232	2.70077	1.50557	3.48924	1.12625	0	3.73651	2.39122
PRRT1B	0	0	0	0	0	0	0	0	0	0	0	0	0	0.513952	0	0	0	0	0	0	0	0	0	2.85408	0	0	0	0	0	0	0	0	0	0	0	0	0	0	0	0	0	0	0	0	0	0	0	0	0
C1orf198	0	4.34103	0	0	0	0	0	0	0	0	0	0	0	2.51286	0	0	3.46248	0	3.9092	0	0	0	0	3.82719	4.44749	0	0	0	0	0	0	5.67292	0	0	0	0	0	0	0	0	0	0	1.50275	0	2.91589	0	0	0	0
S1PR2	0.446626	0	0	0	0	3.97971	3.4506	0	0	0	0	0	6.5642	4.42907	0	3.24181	0	0	0	0	3.28658	5.20133	0	4.97357	3.52462	0	0	0	2.70756	0	0	2.04478	0	0	0	1.13076	0	0	0	2.57728	0	0	2.10464	0	0	0	0	0	0
SYNGR1	0	0	0	0	0	0	0	0	0	0	0	0	0	0	0	1.96645	0	0	0	0	0	0	0	0	0	0	0	0	0	0	0	0	0	0	0	0	0	0	0	0	0	0	0	0	0	0	0	0	0
EED	0	6.05178	1.95347	0.491939	4.75388	4.06709	3.64399	0	4.18603	5.27807	5.21723	0.678031	2.18406	3.74532	2.94313	4.05292	5.34544	3.2114	3.21266	0.49668	5.55395	3.8738	0	3.93483	2.71186	5.30174	4.03344	5.74751	5.07756	3.24275	3.68832	0	4.33229	3.98858	0	4.63197	0	3.33202	5.33923	4.62397	3.79795	5.5828	4.3271	2.36137	4.39575	1.12625	5.28963	0	0
TANC2	0	0	0	0	0	0.317624	0	1.89356	0	0	0	0	4.84617	1.19148	0	2.38678	0	0	0	1.40264	3.39064	5.60141	0	2.52718	1.66948	0	0	0.665235	0	0	2.65191	0	0	0	0	2.19195	0	0	0	0	4.78321	0	2.43328	0	0	1.12625	0	0	5.14381
KIAA1217	0	0	4.24959	0	0	0	0	0	0	0	0	0	3.77614	2.27846	0	4.12026	4.00314	0	0	0	6.49248	5.55441	0	4.93952	4.69946	2.87076	0	1.74128	4.44969	2.38763	1.75628	0	4.89318	0	0	0	0	0	0	0	0	0	0	0.940872	0	0	0	5.58047	0
IRF8	0	0	0	0	0	0	0	0	0	0	0	0	0	0	0	0	0	0	0	0	0	0	0	0	0	0	0	0	0	0	0	0	0	0	0	0	0	0	0	0	0	0	0	0	0	0	0	0	0
LCP1	0	0	0	6.89284	0	4.92157	0	5.44436	0	0.959812	0	0	7.57455	6.20462	3.84615	6.33699	1.45585	4.58785	5.16512	5.13381	8.1432	6.05974	6.57592	7.79201	6.11282	2.11868	4.35106	4.96209	3.43131	0	3.68832	0	0	0	0	0	1.73333	0	3.37172	3.54176	4.53806	4.20736	1.83486	1.91037	0	0	3.58163	3.35711	3.60811
MAP4K5	0	0	2.29801	0.491939	2.63139	2.07093	0	0	4.64863	0	0	0	0	1.43926	0	3.93319	0	4.47952	0	4.77091	5.90968	3.50774	0	0	3.83636	0	0.324294	1.74128	3.59267	0	0	0	0	0	0	0	0	2.21041	6.46397	1.64579	2.58981	4.90476	3.75168	0	3.06442	3.68135	5.22427	0	0
SORT1	0	0	4.82907	0	2.04185	3.47214	4.10486	4.28953	5.07399	6.07952	0	0	0	4.48529	4.03464	4.84593	5.61286	2.16316	0	4.28491	4.64872	1.25295	0	0	1.91679	4.66274	3.40299	1.97421	1.82916	4.93691	3.3941	0	4.18822	0	0	1.13076	1.73333	0	1.62201	3.6271	3.152	0	3.18092	2.07687	2.22733	5.59444	5.64636	5.92591	2.84319
CTSC	5.93624	5.35013	4.76121	5.92436	0	5.75353	4.99295	5.66631	5.7328	4.7543	2.13545	2.67798	0	6.46439	6.23396	6.48484	6.00917	3.76672	5.56642	6.40661	6.29208	6.24546	4.6871	5.6042	5.22814	6.51777	5.71893	5.83894	0	1.63992	6.42331	5.75872	0	5.12917	4.1136	3.39478	0	0	0	3.96973	6.11126	5.26464	4.73734	3.79448	3.85829	5.85249	6.65687	5.50414	5.99816
LINC01356	0	1.97522	0	2.8268	0	0	0	0	0	0.959812	2.46597	2.67798	3.89548	2.71445	1.87826	1.51126	0.284392	0	1.95484	1.15891	3.74493	1.44843	3.36251	0	2.95257	0	0	0	2.61037	2.38763	3.07022	0	0	0	0	1.7568	0	0	1.02787	2.45811	0	0	0.793714	0	0	0	0	2.84088	0
EPN3	0	0	0	0	0	0	0	0	0	0	0	0	0	0	0	0	0	0	0	0	0	0	0	0	0	0	0	0	0	0	0	0	0	0	0	0	0	0	0	0	0	0	0	0	0	0	0	0	0
LNX1	0	0	0.834759	0	1.02804	0	0	0	0	1.93929	0	0	0.37335	0.892129	1.58844	2.87673	0	0.520918	0	0	0	0	0	0	0.481863	0	0	0	0	0	0	0	1.54321	0	0	1.7568	0	0	0	2.68734	0	0.584227	0.450766	1.91037	0	1.75096	0.657632	6.45812	0.825382
PEG10	0	0	0	0	0	0	0	0	0	0	0	3.82772	1.30847	3.3806	2.81182	0	0	0	0	0	6.4689	4.2855	4.62814	3.86397	4.32439	3.62397	0	0	0	0	0.842174	0	0	0	6.09957	1.13076	4.45447	0	0	0	5.28577	0	0	0	0	0	4.78475	0	0
UROS	0	0	0.334781	0	4.05213	0	1.0325	2.57976	0	2.73776	0	0	4.3571	1.65066	1.22537	2.23302	3.54559	1.66646	0	1.95484	2.42733	0	3.03947	0.793265	0	4.49464	4.59627	0.370626	3.82701	5.20869	2.38626	0	0	0	4.45753	0	0	2.68753	0	2.18544	2.40681	0	2.52806	2.89488	3.817	0	0	3.66819	4.97701
PHC1	0	1.1741	1.36015	0	0	0	0	0	0.363677	0	0	1.13744	0	0	0	0	1.33644	0	0	0	1.67333	1.69948	0	0	0	0	0	0	0	0	0	0	0	0	0	0	0	0	0	0	0	0	0	0	0	0	0	0	0.470929
CAV1	0	0	0	0	0	0	0	0	0	0	0	0	0	0	0	0	0	0	0	0	0	2.03997	0	0	0	0	0	0	2.9651	0	0	0	0	0	0	0	0	0	0	0	0	0	0	0	0	0	0	0	0
C16orf87	4.11505	4.34103	2.96178	4.61867	3.85899	4.38877	3.37991	0.929918	3.57224	0	6.1059	6.31459	4.72251	4.40012	4.25286	4.30526	4.2544	1.4539	6.0541	4.93496	3.96316	3.74948	0	4.5682	4.12571	4.71468	3.21998	3.91263	0	1.63992	4.69151	5.48431	0	2.39223	4.73504	1.13076	0	0	2.63112	0	2.40681	1.58349	3.49434	4.40825	0	0	0.657632	5.95487	1.3471
NRSN2	0	1.97522	3.3422	0	0	0	1.0325	1.70616	2.24096	1.27357	0	0	4.78566	1.65066	0	3.65904	1.20626	2.73407	2.08281	0	0	1.25295	1.34911	0	1.25575	0	0	3.66863	0	0	0	0	3.11398	0	0	0	3.65818	0	1.02787	2.78961	1.28353	3.90483	1.97604	0	4.24824	0	0	0.692834	0
RBBP4	7.88784	6.42667	4.77504	6.49815	6.05469	6.40905	5.92118	5.0891	5.35232	5.02943	4.33851	6.52659	5.02694	5.139	6.34499	6.36039	6.52141	5.05225	6.76655	6.18006	5.68252	5.33712	5.74461	7.01428	5.73188	3.72874	6.59287	5.41257	6.75239	5.57176	5.9674	4.86467	4.69418	5.91875	5.07131	6.07949	4.29274	5.35434	4.63792	6.12606	6.70421	5.75272	6.08997	5.81202	6.63827	5.85249	7.28325	4.37341	6.20856
VCL	6.1723	3.92984	6.52188	0	3.04871	5.77964	6.45585	2.05939	3.34688	2.39307	4.56224	6.48853	5.24488	3.74532	4.7951	5.45377	4.80834	4.1667	5.1795	4.53555	4.21069	5.28689	4.59772	2.61611	4.94209	3.07533	3.62554	5.59848	4.841	6.01111	4.2048	5.26728	4.33229	4.60722	4.45753	6.84819	0	5.2889	1.02787	5.29739	4.49282	0.998896	4.54675	5.01209	3.48924	3.54179	2.9873	6.07847	7.08853
LDHA	9.37881	10.0895	8.38489	9.70809	9.64605	9.53345	10.1537	9.16597	9.65423	10.1219	9.85543	8.71962	8.84822	9.57347	9.57695	9.47497	9.25837	9.12766	9.5508	8.97144	8.82494	9.1831	9.76179	9.78772	8.515	9.03185	9.36327	9.71106	8.67932	8.87916	9.86329	9.47294	10.2258	10.602	10.1013	10.6406	10.604	9.63909	10.24	10.0712	10.7756	10.3712	10.2389	8.5886	9.73834	8.93877	9.18334	8.29818	8.65125
FCHSD2	0	5.19383	1.20535	0	2.04185	1.30898	2.75501	0	2.97835	0	4.2555	0	0	3.69853	0	0.612341	0	0	1.6588	0	0	3.21718	0	2.22186	0	2.75645	0	0	4.94432	0	0.842174	0	3.11398	0	0	0	0	0	0	0.558908	0	1.80578	2.10464	0	0.862645	0	0	1.15893	0
NUP37	5.22052	6.6775	3.61247	0	4.22243	5.43006	4.34645	1.89356	0	3.62535	5.53138	4.29268	0	4.7605	4.39728	5.80707	5.16444	4.89245	3.15558	5.53001	3.96316	2.62931	4.17177	4.45222	3.36721	3.95291	0.324294	2.8961	0	0	4.36138	0	0	0	3.66113	1.13076	0	4.99271	4.05183	4.90026	3.55551	4.16784	4.06789	4.49906	4.33854	0	4.19572	4.19068	3.41279
MAP2K3	1.96451	2.25385	0	5.16771	2.04185	0.577781	4.27033	2.46619	0	1.53113	0	4.64375	0	1.83501	0	2.87673	2.09371	0	1.28591	0	1.67333	0	0.600126	0	0.260957	0	3.6833	0.370626	1.43413	0	0	0	0	4.94241	5.25858	0	4.85296	0	1.62201	2.83814	4.49282	3.31994	2.77994	1.50557	4.04867	4.22833	0	0	2.0314
PEG3	0	0	0	0	0	0	0	0	0	4.28011	0	0	0	0.513952	1.87826	0	0	0	0	0	4.21069	0	0	0	0	0	0	0	2.27201	0	0	0	0	0	0	0	0	0	3.21911	0	3.26394	4.75276	2.855	0	0	0	0	3.66819	0
TCEA3	0	0	0	4.38615	0	2.83933	0	2.87503	0	0	0	0	0	0	0	0	0	0	0	0	0	0	0	0	0	0	0	0	0	0	0	0	0	0	0	1.7568	0	0	0	0	0	0	0	0	0	0	0	0	0
PYGL	4.05333	3.92984	5.01535	6.7367	3.75178	6.85812	4.70562	4.98985	2.75147	5.41219	5.90267	2.67798	5.3942	5.22405	3.91175	4.09816	3.79243	3.2114	0	0	1.29846	0	3.89994	5.75867	5.28059	3.62397	2.76494	0	3.31274	5.20869	4.36138	4.86467	0	0	4.85605	0	0	0	1.02787	3.57077	4.99269	0	3.29313	4.58449	4.9289	4.6916	0.657632	5.36	5.55257
NRP2	0	0	0	0	0	0	0	0	0	0	0	0	0	0	0	0	0	0	0.78172	0	0	0	0	0	0	0	0	0	0	0	0	0	0	0	0	3.02475	0	0	0	0	0	0	0	0	0	0	0	0	0
NBPF20	0	0	0	1.14991	0	0	0	0	1.58828	0	0	0	0	0	0	0	0.284392	0	0	0	0	0	0	0	0	1.41764	0	0	0	0	0	0	0	0	0	0	0	0	0	0.558908	0	1.3206	0	0	0.862645	0	0	0	1.55091
SGCB	0	5.50452	3.00935	0	4.86094	4.97903	5.23246	3.56828	5.18048	1.53113	2.46597	0	0	0	0	3.20092	3.34364	4.73645	0	0	0	3.4404	1.34911	3.58435	0	0	3.25848	4.36634	2.27201	2.87764	0	0	0	0	0	3.93328	4.85296	0	0	3.38724	1.28353	0	2.52806	3.21369	1.15546	5.99309	3.89334	0	0
LGR4	6.67061	0	6.55432	0	4.91164	0	4.73424	4.61673	5.20311	2.25708	0	4.776	4.18037	6.61055	5.88776	4.39863	5.45699	5.07104	3.26756	4.45675	5.53136	3.13438	5.45337	5.83476	3.68889	3.16767	5.52724	4.09679	5.59204	4.47021	4.79125	5.67292	0	2.88255	0	5.41417	0	0	0	3.1769	4.85647	4.52145	3.58532	5.01209	6.24566	6.57944	3.51031	4.53558	4.10535
TAF9B	0	0	0.834759	0	2.04185	3.65248	0	4.47712	0	0	0	0	0	0	0	2.14952	2.47919	0	0	2.66506	4.51695	0	0	0	2.19185	0	2.1791	3.99445	0	0	0	0	0	0	0	5.49251	0	0	0	0	1.95184	0	1.67834	0.545814	0	0	3.08872	0	3.60811
PTPRE	0	0	0	0	0	0	0	0	0	0	0	0	0	0	0	0	0	0	0	0	0	0	0	0	0	0	0	0	0	0	0	0	0	0	0	0	0	0	0	0	0	0	0	0	0	0	0	0	0
ZBTB33	5.64341	5.10882	2.75405	6.75852	5.30203	3.11012	5.01645	6.25892	1.58828	0	4.16741	0	0	4.66639	5.29048	2.06089	2.47919	3.94023	2.59318	0	3.96316	4.48805	0	1.30216	0	0	3.33255	4.53987	3.59267	2.38763	0.612116	0	3.40219	0	0	1.13076	3.36454	0	3.50972	4.59601	4.34792	0.998896	3.82818	1.91037	0	0	1.10768	4.37341	0
CLU	0.78718	0	0	0	0	0	3.75987	0	0	0	0	0.678031	0	0.513952	0	0	0	0	0	3.64466	0	1.44843	0	1.30216	0	0	0	0	0	0	1.51083	0	0	0	0	0	0	0	0	0	0	0	0	0	0	0	0	0	0
EFNA5	0	0	0	0	0	0	0	0	0	0	0	0	0	0	0	0	0	0	0	0	1.29846	0	0	0	0	0	0	0	0	0	0	0	0	0	0	0	0	0	0	3.32047	0	0	0	0	0	0	0	0	0
PLEKHG4B	0	0	0.334781	0	0	0	1.85356	0	0	0	0	3.9999	0	1.65066	3.06348	0	0	0	0	0	4.47022	0	0	1.07004	0	0	0	0	0	0	0	0	0	0	0	0	0	0	0	2.68734	0	0	0	0	0	0	0	3.17216	0
TENM3	0	0	0	0	0	0	0	0	0	0	0	0	5.83587	2.9722	0	3.15883	2.87165	1.66646	0.443171	2.1002	4.95061	5.81143	3.89994	3.7507	3.52462	2.05563	3.29599	0	2.79861	0	4.70618	0	3.40219	0	0	0	2.49822	0	0	2.18544	1.95184	0.584227	1.83486	0.545814	0	0	0	0	0
POPDC3	0	0	0	0	0	0	0	0	0	0	0	0	0	1.19148	0	0	0	0	0	0	0	0	0	0	0	0	0	0	0	0	0	0	0	0	0	0	0	0	0	0	0	0	0.450766	0	0	0	0	0	0
BAG2	0	0	3.18536	0	0	0	0.606708	0	0	0.558296	0	0	0	0	0	2.23302	0	2.82541	0	2.75563	0	0	2.62258	0	2.57454	0	0	0	0	0	0	0	0	0	0	0	0	0	0	4.03364	2.40681	0	0	0	0	0	0	0	0
AMZ2	1.0625	0	3.3422	2.8268	4.86094	3.93395	3.91792	5.25217	4.23078	3.44931	0	0	4.33616	1.99845	0.739051	4.56899	5.44261	1.4539	3.15558	0	1.29846	1.02677	4.99779	3.23717	0	0	5.27827	4.61076	3.64268	4.60178	2.14901	0	5.71944	5.81367	0	4.04147	1.73333	6.60205	0	0	5.38814	5.28325	3.49434	3.06307	4.39575	0	2.87822	5.12536	3.78011
MAGEA8	0	0	0	0	0	0	0	0	0	0	0	0	0	0	0	0	0	0	0	0	0	0	0	0	0	0	0	0	0	0	0	0	0	0	0	0	0	0	0	0	0	0	0	0	0	0	0	0	0
LRRC41	4.02145	0	0.834759	0	0	0.989215	2.63872	0	4.31631	1.27357	0	0	0	3.5483	0	4.1846	4.51031	0	0.78172	3.82281	3.05282	4.51012	0	1.30216	2.71186	3.13754	4.69784	5.42246	0	2.38763	0.842174	0	0	0	0	2.19195	1.73333	2.68753	5.91227	1.53237	2.19719	5.94034	5.10332	2.36137	5.80299	5.40606	3.51031	2.41012	3.93377
NBDY	0	0	0	0	0	0	1.0325	0	0	2.39307	0	0	0	0	0	2.45793	0	1.66646	0	0	0	0	0	0	0	1.5146	0	0	2.50616	2.87764	0	0	2.75344	0	0	0	0	0	0	0	0	0	2.43328	0	0	0	0	0	0
ALDH18A1	0	0	3.44957	0	3.04871	0	5.06231	3.82017	0	1.27357	0	0	1.30847	3.25688	3.37394	3.46546	3.88044	4.01974	4.16195	2.99754	4.91615	3.67332	0	0	0	0	5.30611	3.85539	4.30189	0	0	0	7.07691	0	0	0	0	0	2.85481	3.92549	4.29619	4.20736	3.49434	0	0.49486	0	0	0.692834	3.5617
CISD2	0	3.35254	0	0	1.02804	0	4.96907	2.46619	0	2.63176	4.0736	2.37842	2.96222	4.07334	4.4861	3.24181	0	4.3624	4.16195	4.19065	3.48769	3.41724	4.21248	3.66992	3.22149	3.13754	2.91712	2.95178	3.48713	2.87764	1.37044	0	0	0	0	0	0	0	0	4.28192	3.152	2.80546	3.05924	1.25068	2.09541	3.21419	3.18347	0	2.16157
FBXO22	7.13272	3.66988	6.16554	6.95558	6.42992	4.7993	6.10772	5.5596	6.30869	6.97439	1.70597	6.40928	6.64306	5.39519	4.30262	6.13473	6.14863	7.09465	5.15058	4.4835	5.1712	5.67649	2.49637	5.36858	6.21262	4.22059	5.81248	6.74981	4.81942	5.63457	6.49692	5.67292	4.02816	6.74472	4.85605	5.24344	3.90204	4.72228	6.94958	7.34502	3.72158	4.95206	6.77561	6.4504	6.35066	7.52632	5.6127	2.23227	0.470929
ABCC1	0	0	0	0	0	0	0	0	0	1.53113	0	0	0	0	1.58844	0.612341	0	0	0	0	0	1.44843	0	0	0	0	0	0	0	0	0	0	0	0	0	0	0	0	0	0	0	0	0	0	0	0	1.10768	0	0
BLOC1S5	0	0	0.606322	4.44115	0	4.43877	4.38306	3.3929	4.8195	2.63176	0	0	0	3.83457	4.44237	4.66232	4.48245	5.60986	5.16512	3.94333	1.9706	3.04653	1.02269	1.83409	0	0	4.38627	0	4.02855	2.38763	5.19667	0	0	0	2.99825	0	5.82778	0	0	0	0	3.8053	0	5.01209	4.52957	0	2.15864	1.15893	3.12433
CCND3	0.78718	4.42782	6.24718	0.491939	3.95879	4.88597	4.78982	4.32254	3.38697	0.558296	4.69418	5.30002	6.14974	5.72199	5.38591	4.55283	2.58776	4.73645	5.86232	3.73648	7.37453	7.37766	6.51213	6.81738	6.03644	2.29282	4.43751	0	3.82701	6.05769	3.82909	2.04478	6.62403	6.56213	6.19443	4.94221	5.49741	3.04547	5.09797	5.03128	4.62448	2.45762	5.14877	3.35006	5.11074	3.68135	4.59094	2.84088	4.03915
KYAT3	5.85717	4.24869	4.59965	0	4.69721	0.317624	1.62813	2.96139	5.20311	2.73776	0	0	3.71256	2.71445	4.35073	2.31195	3.28034	4.5347	0	4.79247	5.11154	4.33578	4.85079	3.44565	4.99687	5.11334	0	0	3.64268	5.12366	3.95733	4.70092	0	0	0	0	0	0	0	2.51892	4.49282	4.77923	4.06789	4.90546	0	4.31662	4.32605	0	4.13735
PIK3CB	3.88638	4.11559	4.32672	0	7.1426	5.79891	5.25238	6.16195	5.83053	6.41126	1.0917	7.78518	0	5.01082	4.72383	4.50324	4.52404	4.47952	3.46839	3.64466	4.91615	3.01602	1.61513	3.49338	5.90417	2.34649	3.86896	4.50307	5.40185	5.28898	2.31143	0	0	0	1.73557	2.52581	0	5.64325	3.37172	4.56751	4.58192	4.55247	3.96999	5.16785	5.83436	3.68135	2.9873	6.42745	0
WDR12	4.66169	5.84658	0	6.35509	2.63139	6.72339	4.73424	5.05022	5.74828	5.6882	5.87513	4.64375	0.37335	6.42182	5.65855	6.36964	5.73593	5.99143	6.0384	2.56841	6.02735	6.16083	3.84921	5.56006	3.87586	6.07655	6.27843	6.34963	5.11347	4.47021	5.88594	5.37987	6.27755	5.86717	7.06411	6.9627	6.04654	6.51888	5.96121	5.13205	6.14089	6.37286	4.63458	6.13825	6.52103	4.55307	6.08723	6.33133	5.74137
CREM	4.05333	4.86107	5.5375	3.25293	0	1.98379	5.48908	1.89356	4.58112	5.2425	5.69783	4.67797	1.74969	3.69853	4.95924	3.74689	5.36845	3.76672	4.98026	4.53555	3.74493	4.82374	0	5.30313	4.78495	5.09777	4.20097	5.30978	4.33269	0	3.0241	0	2.27167	5.91875	5.42431	5.91855	6.55455	4.38918	6.37647	4.73066	4.06847	3.16796	5.30416	5.42108	4.9859	0	3.35612	3.98139	4.07263
CBS	0	0.877885	0	0	0	0.577781	0	0	0	0	0	0	0.915385	0	0	0	0	0	0	0	0	0.230092	0	0	0.260957	0	0	0.665235	0	0	0	0	0	0	0	0	1.73333	0	0	0.558908	0	0	0	0.545814	0	0	0	0	1.1097
BOLA3-AS1	0	0.504711	0	0	0	0	0	0	0	0	0	0	0	0.513952	0	0	0	0	0	0	0	1.62055	0	0	3.49955	0	0	0	0	0	0	0	0	0	4.45753	0	0	0	0	0	0	0	0	0	0	0	0	0	0
FARSB	7.55913	6.10543	4.99186	6.95558	5.51373	5.82422	5.52228	6.52308	6.25555	4.17081	4.92659	4.33618	5.01382	6.34035	5.76888	6.36502	5.25778	5.99143	0.443171	6.25184	5.5981	5.86377	6.74503	5.92455	5.66581	2.90693	4.1404	6.01262	6.25403	6.84913	6.1978	5.58169	5.8687	6.27601	6.95995	6.47639	4.85296	7.31126	3.21911	5.4613	4.29619	3.85592	5.41992	5.75173	6.19821	7.04771	6.44371	6.95758	4.19929
TUBG1	5.02538	3.76184	4.58402	6.91729	0	4.99025	5.19176	5.10816	3.73641	5.87402	1.70597	3.76543	5.9015	4.27814	4.8958	5.08942	6.37001	3.85608	4.27345	3.20465	2.77371	3.65363	5.38378	1.67761	4.9139	4.55288	4.68376	6.54331	5.64207	4.60178	5.56205	4.51618	5.36467	5.37058	5.77063	4.99699	3.90204	0	4.51219	4.20998	5.17557	4.58285	3.62874	2.98143	5.22564	5.59444	5.69542	4.90561	5.26462
UCP2	0	0	3.26591	0	1.02804	3.19016	0	0	3.30564	4.09305	0	0	0.37335	4.37058	1.22537	4.81916	2.29929	2.82541	0	0	0	0	4.85079	4.00237	0	0	0	0	0	0	0	0	0	0	0	0	0	0	0	0	0	0	0	0	0	0	0	0.692834	0
CDC42EP3	4.48595	0	0	0	0	0	0	0	0	0	0	5.93063	0	2.27846	5.49695	0	0	2.73407	0	0	4.88085	0	0	0	0	3.07533	0	0	0	0	0	0	3.84809	0	0	0	0	0	0	0	0	0	1.30279	0	0	0	0	0	0
ANXA7	5.65385	6.4818	4.85534	2.90715	2.36653	5.72695	5.55473	6.70931	6.48989	3.87807	6.46117	6.50769	0	5.22405	5.85478	6.50598	6.48327	6.03991	6.8272	7.12831	5.90968	6.57343	6.46235	4.97357	5.0235	6.9449	6.41679	6.58352	5.94083	7.56505	6.34106	6.12462	6.56691	7.28645	6.87658	7.51594	6.72277	7.09859	5.69799	7.45998	6.9583	7.59772	6.29255	7.33115	5.53666	7.87785	6.40491	6.41708	6.7435
XPR1	4.02145	4.37054	1.20535	0	2.36653	2.44174	0	0.538621	0.895384	4.72882	0	0.678031	0	0	1.58844	2.14952	0.284392	0	0	2.23225	0	0.602865	0	3.0583	1.66948	2.58843	3.21998	0	3.95128	2.38763	2.14901	0	0	2.39223	0	2.19195	0	2.21041	0	1.12624	1.28353	0	1.83486	2.22612	0.49486	0	4.55595	5.4644	0
ASIC1	0	0	0	0	0	0	0	0	0	0	0	0	0	0	0	0	0	0	0	0	0	0	0	0	0	0	0	0	0	0	2.7684	0	0	0	0	0	0	0	0	0	0	0	0	0	0	0	0	0	0
PFN2	5.08828	5.0185	3.48366	0	4.44526	4.8739	0.606708	2.96139	4.1162	5.44386	3.15684	4.67797	5.95743	5.91853	6.71021	5.7084	0	5.40301	5.71208	5.49099	5.80057	3.4404	3.89994	3.49338	5.07532	5.8351	5.01142	6.20819	2.9651	4.32542	5.5781	6.18785	6.08756	5.64013	6.32595	4.23619	5.70456	0	4.51219	5.94954	5.61619	4.95206	6.02645	3.84152	2.91589	5.91039	4.1018	5.12536	6.30328
SUCLG2	0	3.57166	3.00935	5.552	0	0.577781	0	3.12001	4.49202	0	5.81842	5.46587	0	2.9722	3.91175	4.1846	4.11622	0	3.37147	0	2.42733	2.09939	0	0.450481	4.75349	3.60208	3.47016	3.49211	2.27201	2.87764	3.49898	5.58169	0	0	2.50086	1.7568	0	4.90807	0	3.92549	4.53806	4.55247	3.6709	2.98143	2.65979	0	4.32605	3.59648	5.04606
MARC1	0	0	1.03192	0	1.02804	0	0	3.2629	0.363677	0	0	0	0	2.89129	0	0	0	0	0	0	2.42733	0.898828	0	0	0	3.43871	0	0	0	0	0	0	0	0	0	0	0	0	0	0	0	3.16796	0	0	0	0	0	0	2.91877
TMEM123	0	5.3202	1.20535	5.06638	1.62222	5.80528	0	0	6.15465	5.02943	0	0	5.75138	5.6377	1.87826	3.11548	0	0	0	0	4.32017	3.89072	2.94599	4.6121	5.68817	0	1.91555	0	0	0	2.87617	0	0	0	0	0	0	0	2.04161	0	0	0	1.67834	0.545814	0	3.21419	0	3.06995	4.37059
RACGAP1	6.51332	6.56712	5.74143	6.35509	5.75493	4.47117	5.85756	5.2692	5.45017	5.26039	0	5.38532	7.53374	4.84886	4.7951	5.13355	4.84162	4.71272	0	0	4.80755	5.06639	3.56472	4.12865	4.73212	5.45008	5.38655	5.4804	2.9651	5.28898	3.11491	6.24842	0	1.64378	0	5.73738	0	1.49264	5.63905	4.50875	3.87048	4.39021	3.93582	5.20429	4.9859	3.8086	5.0083	5.58047	0
SGCE	0	0	0	0	0	0	0	0	0	0	0	0	0	1.19148	0	0	0	0	0	0	0	0	0	1.67761	0	0	0	0	1.18691	0	0	0	0	0	0	0	0	0	0	1.12624	1.65604	0	2.43328	0	0	0	0	1.15893	0
KDELC2	0	4.04414	0	0	0	0	0	0	0	0	0	0	0	3.83457	0	2.31195	2.95509	0	0	0	5.14168	3.57208	0	3.17997	3.09329	0	0	0	3.04165	0	0	0	0	0	0	0	4.85296	0	0	0	1.95184	0	2.617	2.70446	0	0	2.87822	1.51064	0.825382
MYO1E	0	2.94513	0.834759	0	2.63139	0	0	4.69444	4.09215	2.63176	0	0	0	2.14524	1.87826	1.04088	3.24762	2.53195	0	3.26757	4.09223	1.14429	0	0.793265	1.25575	0	0	0	2.13894	2.38763	0	0	0	0	0	4.23619	0	0	0	0.558908	4.66583	0	2.2227	0.545814	2.99207	0	0	0	0
PERP	7.55078	8.08296	7.46367	6.83753	4.96061	6.79232	6.97064	6.05798	6.79563	6.51925	4.33851	7.62341	8.19384	6.8163	6.33307	6.8146	7.40272	7.3273	6.89851	7.6956	7.5645	6.60453	7.3846	7.05462	7.08139	6.69114	5.90034	6.87389	4.77527	6.65069	6.84081	6.51817	6.62403	2.88255	5.16798	5.97422	7.22686	6.51888	5.00767	7.872	7.51697	6.83701	5.74992	5.25729	6.76851	6.42911	5.62963	6.14281	6.25305
HS3ST3B1	0	0	0	0	0	0	0	0	0	0	0	0	0	3.12155	0	0	0	0	0	0	3.05282	2.15646	0	3.89984	0	0	0	0	0	0	0	0	0	2.88255	0	0	0	0	0	0	0	1.3206	0	0	0	0	0	0	0
BAK1	5.04136	4.21655	3.67281	5.16771	2.85509	4.12932	4.67642	4.41726	1.44372	4.72882	4.97928	1.99992	0	1.19148	2.50679	2.59049	0	2.53195	0	0	2.21697	1.25295	0	2.10382	0	3.88199	4.09856	4.75859	2.79861	0	1.37044	0	0	2.39223	0	3.2216	0	0	3.37172	0	3.03063	0	4.18887	4.49906	5.68172	4.39982	3.18347	3.98139	1.1097
AASDHPPT	6.14296	5.91827	5.72014	6.85789	1.02804	5.47868	0	5.44436	0.895384	3.24876	0	5.06167	5.09086	6.27806	4.4861	5.6181	5.16444	4.42215	5.78916	4.45675	6.87089	6.37734	3.79662	4.9903	2.98906	4.43396	4.94214	5.73169	4.44969	6.2303	5.31632	0	2.75344	5.57732	2.50086	3.93328	5.0682	0	2.85481	6.00905	6.57994	4.97514	5.19284	4.5281	5.56187	6.23885	5.15581	4.08982	4.68393
CRTC3	0	0	0	0	2.04185	2.73646	0	0	0	2.63176	0	0	0	0.892129	0	1.21527	0	0	0	0	1.29846	4.27265	3.56472	2.92542	1.91679	0	0	0	1.99235	1.63992	0	0	0	0	0	0	0	0	0	0	3.36782	0	2.43328	2.59891	0	3.8086	0	0	0
MED12L	0	0	2.63778	0	4.13979	2.07093	1.0325	1.70616	2.48213	4.7543	0	1.99992	5.75138	5.99796	0	3.02467	3.62417	4.93409	4.51948	0	5.83787	5.30593	1.83966	7.42448	3.12642	4.08508	2.81747	0	3.82701	0	1.86493	0	0	0	0	0	0	5.9275	0	0	0	4.64174	0	3.97407	5.9439	0	5.13225	4.45677	3.96976
LRRC58	5.5571	3.66988	1.74445	6.27409	4.51249	6.00659	6.73609	2.68504	0.363677	3.62535	0	0	0.37335	4.89108	0	0.612341	1.33644	0	0	4.40171	5.33667	0.898828	0	6.83138	4.18981	4.70444	4.88176	0	2.61037	3.24275	3.74628	0	3.11398	0	3.36743	0	4.73196	3.95534	3.8587	3.35424	5.69819	1.99834	2.52806	0.545814	5.09356	4.13429	5.72722	0	0
PKIB	5.78305	6.30203	2.63778	0	1.02804	0	0.606708	0	0	0	0	5.7969	4.45749	5.25672	5.51816	2.97702	3.67428	0	0	0	4.91615	3.1901	0	3.7507	4.64334	3.25446	0	3.63501	1.18691	4.32542	4.50262	4.51618	5.61059	5.37058	3.90503	4.99699	5.88566	0	5.14109	4.52367	5.61619	4.58285	4.59133	0	0	0	4.2839	4.08982	4.78838
FBXL5	5.34165	5.37946	3.3422	0.491939	3.51001	4.12932	4.18996	1.70616	4.35725	0	3.48301	4.37841	0	4.14489	2.50679	4.48632	5.04574	4.1667	0	2.1002	3.8214	0.428486	0.600126	0	0	5.62314	5.43778	1.609	0	2.87764	2.4574	2.85841	0	5.12917	5.7077	0	5.70456	0	0	2.78961	0	5.81801	2.99432	0	0.49486	1.12625	1.72682	0	4.86682
ELOVL4	0	0	0	0	0	5.8856	0	5.05022	0	0.558296	0	0	0	0	0	0	0	0	0	0	0	0	0	0	0	3.25446	0	0	0	0	0.338282	0	0	0	0	0	0	0	0	0	0	0	0	3.79448	0	0	0	0	0
ADSS	5.5571	6.70672	3.41466	6.27409	3.85899	4.93325	4.48762	0	4.09215	3.31876	3.48301	4.1537	7.03295	5.89797	4.7951	5.88658	3.79243	4.82765	1.48437	3.32786	4.80755	5.19454	0	5.1918	5.04964	3.511	5.19138	2.58003	4.13721	3.24275	5.39996	0	6.7319	5.64013	5.57295	5.88989	4.96459	6.01103	4.57642	6.2022	4.99269	6.21699	4.95767	0.940872	5.76006	3.38727	0	0	0
MTMR2	5.66421	5.42237	4.84226	0	1.02804	0	5.57069	4.71944	0	5.41219	5.26044	5.57883	7.47268	5.87711	4.95924	5.2683	5.39857	4.93409	3.83843	6.64446	5.92709	4.37238	0	2.92542	5.14973	6.65968	3.13973	2.50757	5.55334	4.16446	4.2048	5.98918	0	5.96856	5.25858	5.28805	3.90204	3.04547	5.44625	5.70323	1.28353	6.18765	5.36961	6.36444	5.2874	0	3.51031	5.4644	4.61742
ROBO1	0	0	0	0	0	3.88669	0	0	0	0	0	0	0	0	0	0	0	0.902835	0	0	3.96316	0	0	1.67761	0	0	0	0	0	0	0	0	0	0	0	0	0	0	0	0	0	0	0	0	0	0	0	0	0
SLC38A4	0	0.504711	0	0	0	0	0	0	0	0	0	0	0	0	0	0	0	0	0	0	0	0	0	0	0	0	0	0	0	0	0.612116	0	0	0	0	0	0	0	0	0	0	0	0	0	0	0	0	0	0
CBLC	0	0	0	0	0	0	0	0	0	0	5.34318	0	0	0	0	0	0	0	0	0	1.67333	0	0	4.0981	0	0	0	0	0	0	0	0	0	0	0	0	0	0	0	0	0	0	0	0	0	0	0	0	0
EMB	0	3.29214	0	0	1.62222	0	0	0	0	0	0	0	0.37335	0	0	0	2.29929	0	0	0	0	0	0	0	0	0.245763	0	0	0	0	0	0	0	0	0	0	0	0	0	0	0	0.584227	0	0	0	0	0	0	0
GABRE	0	0	0	0	0	0	0	0	0	0	0	0	0	0	0	0	0	0	0	0	0	1.354	0	0	0	0	0	0	0	0	0	0	0	0	0	0	0	0	0	0	0	0	0	0	0	0	0	0	0
DCTD	4.74213	0	2.29801	3.42653	4.69721	3.97971	4.94479	7.02723	6.23373	4.7543	5.66604	3.40589	5.41432	1.99845	0	1.21527	0	0	3.97666	5.65293	4.15268	5.15308	0	4.81356	0	4.55288	3.96523	4.40674	4.20536	0	1.75628	4.05576	0	0	0	3.02475	0	6.08999	0	2.32821	0	4.20736	2.70077	0	5.38951	4.39982	0	3.80174	6.40535
TDP1	0	4.63656	1.74445	0	4.96061	4.70709	0	0	0.363677	4.80396	4.75588	0.678031	0	3.79064	4.95924	3.43051	3.34364	3.40151	4.94701	4.05455	2.42733	0.230092	5.43628	2.69987	3.5735	4.17682	4.1404	0.665235	1.82916	0	3.88176	6.12462	0	3.98858	3.66113	3.81631	4.45447	0	5.14109	0.96074	0	0.998896	3.23812	2.07687	3.13332	4.75617	5.86224	0.692834	4.31572
SMARCA2	0	0	0	0	0	0	0	0	5.15748	0	1.0917	0	0	1.99845	0	0	3.24762	2.73407	0	0	5.53136	6.35618	2.0339	5.30313	5.0235	0	3.13973	0.370626	0	0	3.71759	0	0	0	0	0	0	0	0	3.51215	0	5.47357	1.07059	0	0	0	2.7602	0	0
AC090971.1	0	0.877885	0	0.491939	0	0	0	0	0	1.53113	0	1.76546	0	0	0	0	0.725689	0.902835	2.50454	3.13886	0	0	0	0	0	0	0	0	0	0	0	0	0	0	1.73557	0	0	0	2.04161	0	0.780032	0	0.793714	0	1.60688	0	0	0	0
NDFIP2	7.0403	7.0224	6.97253	6.41128	5.80942	5.41348	6.16139	6.20684	5.14585	6.52666	2.46597	6.30367	3.86656	6.34035	4.52854	5.88658	3.94309	6.80034	5.62015	6.81212	6.20912	4.89254	6.62199	6.47507	5.39378	6.36362	6.70517	6.00606	6.11036	6.27041	5.34474	4.70092	3.11398	7.02918	7.13757	5.67155	5.42119	3.95534	3.04843	3.94778	6.14089	4.97514	5.19284	5.07249	5.95346	2.18547	4.7542	6.64745	5.2933
MYO7A	4.02145	0	0	0	1.02804	0	0	0	0	0	0	0	0	0.513952	4.14787	0	0	0	0	0	2.42733	1.14429	0	0	0	0	0	0	0	0	0	0	0	0	0	0	0	0	0	0	0.780032	0	0	0	0	0	0	0	0
ATP6V0E2	0.446626	0	0	0	0	0	0	0	0	2.92892	3.62205	0	0.37335	1.43926	2.66735	0	0	0	2.20035	0	0	3.52951	5.02089	0	0	0	0	0	0	2.38763	0	0	4.98325	2.39223	1.73557	4.40773	1.73333	0	0	0	3.36782	0	1.67834	1.91037	0	0	0	4.08982	0
VGLL1	4.17424	0	0	0	0	0	0	0	2.48213	0	0	0	0	0	1.87826	1.63921	0	2.63655	0	3.49494	3.48769	4.27265	0	0	0	4.8509	0	0	4.06569	0	4.67668	0	0	2.88255	0	3.39478	4.11058	2.21041	3.8587	4.75614	5.33786	3.16796	4.06789	0	0	0	0	0	1.1097
PLD6	0	0	0	0	0	0	0	0	0	0	0	0	0	0	0	0	0	0	0	0	0	0	0	0	0	0	0	0	0	0	0	0	0	0	0	0	0	0	0	0	0	0	1.83486	0	0	0	0	0	0
NHS	0	0	0	0	0	0	0	0	0.363677	0	0	0	0	0	0	0	0	0	0	0	0	3.01602	0	0	0	0	0	0	0	0	0	0	0	0	0	0	0	0	0	0	0	0	0	0	2.99207	0	0	2.02937	0
FAM198B	0	0	0	0	0	0	0	0	0	0	0	0	0	0	0	0	0	0	0	0	0	0	0	0	0	0	0	0	0	0	0	0	0	0	0	0	0	2.68753	0	0	0	0	1.30279	0	0	0	0	0	0
COG2	6.4247	0.504711	1.85274	3.05554	3.85899	1.57056	0	2.96139	0	5.6882	0	2.9259	2.2749	5.10352	4.86301	4.77805	4.43964	4.82765	3.64465	0	3.48769	1.62055	2.20506	2.52718	0.481863	5.56207	0.324294	4.21528	2.27201	0	3.74628	6.12462	4.33229	0	2.99825	0	1.73333	0	0	2.25859	3.93954	5.90472	3.86496	3.06307	4.21684	3.01747	5.20181	5.15062	4.61742
KSR1	0	0	3.00935	0	0	0	0	1.23741	0	0	0	0	0	2.61718	0	1.63921	0	2.63655	0	2.92132	0.79063	3.32068	0	0	0	0	0	2.83818	0	0	0	0	0	3.53906	2.50086	0	0	0	0	4.17261	0	0	2.77994	0	0	0	0	1.51064	0
FADS2	0	0.877885	0	0	0	0	0	0	0	0	0	0	0	0	0	0	0	0	0	0	0	3.4632	0	3.7507	0	0	0	0	0	0	0	0	0	0	0	0	0	0	0	0.96074	0	0	0	0	0	0	0	0	0
DUBR	0	0	0	0	0	0	0	0	0	0	0	0	0	0	0	0	0	0	0	0	0	0	0	0	0	0	0	0	0	0	0	0	0	0	0	0	0	0	0	0	0	0	0	0	0	0	0	1.15893	0
GPR171	0	0	0	0	0	0	0	0	0	0	0	0	0	4.17937	0	2.92775	0	3.76672	0	0	0	3.90744	0	1.50207	0.84245	0	0	0	3.73779	0	0	0	0	0	0	0	0	0	0	0	0	0	0	0	0	0	0	0	0
GYG2	0	4.00704	0	0	0	0	0.606708	0	0	0	0	0	0	0	0	0	0	0	0	0	0	0.602865	0	0	0	0	0	0	0	0	0	0	0	0	0	0	0	0	0	0	0	0	0	0	0	0	0	0	0
SLC19A3	0	0	0	0	0	1.79192	0	0	0	0	0	0	0	4.91174	3.62928	4.51996	1.33644	0	0	2.92132	0	0	0	2.33098	2.47516	0.801473	4.33313	4.98895	0.511518	0	4.16285	4.86467	6.7319	0	0	4.04147	0	0	2.04161	0	5.63713	4.6703	3.12136	0	3.54087	0	0	0	5.12797
TCEAL7	0	0	0	0	0	0	0	0	0	0.959812	0	0	0	0	0	0	0	0	0	0	0	0	0	0	0	0	0	0	0	0	0	0	0	0	0	0	0	0	0	0	0	0	0.450766	0	0	0	0	0	0
HDHD5	0.446626	1.97522	1.49994	0	5.1414	0	4.52085	2.68504	3.07967	4.59418	0	5.63216	0	0	2.66735	2.38678	0	2.01581	0	0	3.39064	0	3.94895	0	0	4.89659	1.17649	0	4.96412	0	3.20034	0	0	0	0	3.2216	0	0	0	0	1.65604	0	3.39724	3.47464	4.11831	2.51895	3.43528	3.80174	0
SYT17	0	0	0	0	2.36653	0	2.37358	0	0	0	0	0	0	1.19148	0	0	0	0	0	0	0	1.354	0	0.793265	0	0	0	3.85539	0	0	3.35737	0	0	0	0	0	0	0	0	0	0	0	0	0	0	0	0	0	0
SCO1	5.11873	6.70672	4.95589	2.34009	3.75178	4.62308	4.94479	5.14553	4.59829	4.92109	6.28401	5.66665	4.65646	5.31991	5.51816	5.05541	6.31974	6.67086	5.10609	5.36717	5.36249	6.00253	5.62906	5.61503	4.5116	5.48639	6.03952	5.60718	4.65857	4.60178	6.29325	5.67292	6.16658	5.12917	7.06411	5.94666	6.14462	6.68069	4.86064	6.24333	5.73751	5.76602	5.57226	5.09207	5.45826	5.85249	5.90458	3.26759	6.24573
CDC42EP4	0	0	2.80886	0	0	0.577781	0	0	0	0	0	0	3.01589	3.0488	0	0.842462	0	0	0	0	0	3.52951	0	2.10382	2.98906	0	3.25848	0	2.61037	3.24275	2.38626	0	0	0	3.90503	0	0	0	2.36627	0	0	0	0	0	0	0	0	0	0
TBL2	0	4.34103	0.334781	0	2.36653	0	5.38463	2.68504	4.86279	2.8365	0	5.59683	0	1.99845	3.37394	2.38678	0	1.20452	2.08281	4.5858	2.21697	3.76791	0	3.12042	0	2.90693	3.5026	0	3.91103	4.47021	3.0241	2.04478	0	0	0	0	0	0	0	0	3.55551	3.58294	1.07059	0	0	5.14178	4.367	1.51064	0
LPCAT2	5.76391	0	0	0	2.36653	0	1.62813	0	0	0	0	0	0	0.513952	0	0	0	0	0	0	0	0	0	0	0	0	0	0	0.511518	0	0	0	5.91521	0	2.50086	1.13076	0	0	0	0	0	0	0	0	0	0	1.10768	0	0
KIF1BP	0	1.41973	3.18536	0	2.04185	1.98379	4.10486	3.86567	6.05863	3.92371	1.70597	0.678031	0	3.1908	4.03464	3.53291	4.83061	5.44682	0	0	0	0	1.02269	0	4.12571	3.8074	3.25848	0	4.36284	0	2.82329	0	0	0	0	3.68901	0	0	3.37172	0	3.26394	0	3.6709	1.25068	0.862645	0	4.19572	0	0
TCEAL9	4.64085	5.42237	3.10004	0	3.51001	3.43976	4.10486	3.6223	0	3.51041	0	5.71688	3.97892	3.60013	4.92787	5.6181	6.05244	5.82434	5.57733	5.69931	6.94967	6.08935	5.32929	5.46749	5.73188	7.23722	4.59627	3.76503	3.64268	6.5237	6.27367	2.04478	6.31272	6.0167	5.94445	7.19129	6.69066	7.59461	4.05183	0	4.70603	5.91669	5.77912	2.70446	1.39875	0	3.27238	3.17216	0
PNRC2	3.04561	6.14011	5.21116	6.62235	6.63993	3.70791	4.78982	4.11212	5.16903	4.56568	6.47957	4.95409	4.37775	5.97851	6.05679	5.2683	5.51314	5.517	4.16195	5.98792	4.37194	4.73285	5.75842	4.65471	4.8459	3.68774	4.73927	6.47369	5.18272	6.01111	5.87299	6.24842	5.36467	5.37058	5.25858	4.23619	7.08583	6.43062	5.18295	6.1929	6.25366	0.584227	6.12829	5.94718	5.83436	5.40606	4.90085	4.32985	4.31572
GRSF1	0	5.71472	6.27177	5.11793	8.15863	6.54463	6.73609	6.70931	6.11343	6.22332	6.60223	6.21324	6.11328	6.53267	5.29048	5.88658	5.20762	4.7598	5.86232	6.89417	4.88085	5.58591	5.32929	4.69609	5.46674	4.0039	6.04504	5.37233	6.16272	6.05769	5.49601	5.67292	1.54321	3.98858	6.69383	6.5331	5.16487	5.88385	7.41244	5.34015	5.98627	5.3554	5.24957	5.11139	6.57156	5.18933	4.59094	4.53558	6.43783
TARS2	0.446626	0	0.334781	0	0	6.68246	0	3.99415	1.58828	0	5.90267	0	0	0	3.06348	3.46546	2.36178	0	4.21877	3.6913	1.9706	3.24376	0	4.12865	0.84245	3.46321	4.05547	4.57575	2.27201	1.63992	0.338282	3.75535	4.69418	3.98858	0	0	0	3.95534	0	3.21415	4.06847	4.28331	0	2.70446	2.91589	0	0	0	3.24672
BEX4	0	5.35013	3.70206	5.06638	1.02804	3.93395	0	5.66631	3.57224	3.78223	0	4.6087	5.75138	4.45745	0	4.1846	4.88482	5.47531	3.9092	5.71068	6.1211	5.70546	5.21371	6.23647	0	3.9355	3.43696	3.52918	0.511518	2.87764	4.26553	0	6.2415	4.47563	3.66113	4.63197	6.19127	0	4.13949	2.68734	4.39785	0	5.64808	0	2.99207	3.21419	1.95883	0	4.49928
PGBD1	0	5.73755	2.04762	0	0	0.577781	2.04848	0	4.54614	2.51735	0	0	0	3.1908	0	2.38678	3.90163	0	0	0	1.67333	0	0	3.82719	0	3.36261	0	1.46335	5.07756	4.32542	0	0	0	3.98858	0	4.40773	0	0	1.02787	0	0	4.7258	2.77994	0	0	0	1.45021	0	0
SLC13A3	0	0	0	0	0	0	0	0	0	0	0	0	0	0	0	0	0	0	0	0	0	0	0	0	0	0	0	0	0	0	0	0	0	0	0	0	0	0	0	0	0	0	0	0	0	0	0	0	0
PYURF	5.4888	5.96739	1.49994	0.491939	5.41176	3.68046	4.73424	5.48866	4.98537	4.38171	5.56624	4.49815	5.34262	5.139	5.69627	5.93725	5.68796	5.38811	6.1739	4.83464	5.9947	5.43263	6.7657	4.73632	4.22082	0.455691	5.52724	0	0.888383	5.86159	4.26553	3.75535	6.87994	6.90678	3.90503	6.8922	6.3641	1.49264	6.65457	6.83694	5.50667	5.90472	6.23751	4.31133	3.97551	0	5.15581	0	0
CCNG1	4.59827	6.30967	5.82356	6.55536	5.33954	3.62395	1.0325	6.07745	5.61958	5.86235	6.7761	6.65238	0	6.91169	6.0275	7.24247	5.95951	0	4.74902	5.30854	5.41279	3.94031	0	5.03936	6.93713	6.16509	5.75304	4.67834	4.55791	6.2303	5.64057	6.36244	7.40487	7.30595	6.95995	6.07949	7.20429	4.38918	5.5776	5.43787	6.40784	7.33765	7.459	6.09037	0	6.09647	6.58058	6.14281	3.60811
TRIM34	0	0	0	0	0	0	0	0	0	0	0	0	0	0.513952	0	0	0	0	0	0	0	3.26986	0	0	0	0	0	1.97421	0.888383	0	0	0	0	0	0	0	0	0	0	1.27469	0	0	1.07059	0	0	0	0	3.52102	0
ABCC5	6.09782	3.46625	3.81345	0	0	3.33803	0	1.70616	3.85549	5.6066	0	2.9259	0	5.19063	2.66735	4.32442	1.7642	3.98053	4.32612	6.27499	2.21697	4.58478	0	5.28967	3.775	2.71624	0	3.00539	5.11347	5.28898	3.0241	4.51618	0	3.24783	5.83093	4.82599	0	0	2.36627	2.73938	5.14666	5.10638	3.05924	4.31133	0	0	0	3.80174	2.84319
AP1S3	0	0	0	0	0	0	0	0	0	0	2.46597	0	0	3.49454	4.4861	0	0	0	0	5.1836	1.67333	0	1.61513	0	0	0	2.86815	0	0	0	0	0	0	0	0	0	0	0	0	0	0	0	0.793714	0	0.49486	0	0	0	0
ZNF286A	4.87294	2.779	3.5495	2.74172	5.00797	1.68548	3.91792	0	4.33693	3.56902	2.13545	4.74405	5.5295	3.95889	3.84615	2.31195	5.32989	3.89877	4.10279	0	4.32017	5.16007	0	0	4.68841	2.23707	5.15101	4.55792	4.02855	1.63992	2.87617	0	0	0	3.36743	1.13076	0	0	3.37172	3.45104	1.65604	0	3.86496	4.34436	3.43569	3.21419	2.33412	0	3.24672
TGOLN2	4.20295	3.80571	5.95085	2.55484	5.1414	5.11852	5.99398	0.538621	2.81162	3.67956	0	4.20153	4.9737	5.80163	4.03464	3.85627	5.72409	3.56945	4.98026	5.87122	5.08076	4.89254	2.62258	4.90464	5.68261	3.60208	4.20097	4.38668	5.4306	2.87764	4.56837	0	5.49286	5.91875	0	3.68901	0	2.21041	1.62201	3.80856	4.70603	6.40721	5.19284	5.27453	4.42353	1.12625	5.77365	0.692834	4.13735
HVCN1	0	0	0	0	0	0	0	0	0	0	0	0	0	0	0	0	0	0	0	0	0	0.428486	0	0	0	0	0	0	0	0	0	0	0	0	0	0	0	0	0	0	0	0	0	0	0	0	0	0	0
FGD3	0	0	1.62737	0	0	0	0	3.86567	3.85549	0	0	0	0	2.14524	0	0	0	0	0	0	0	0	0	0	0	0	0	0	0	0	0	0	0	0	0	0	2.49822	0	0	0	0	0	1.50275	0	0.49486	0	0	0	0
FAM126A	5.14855	0	4.82907	0.491939	0	2.78882	4.48762	4.90522	4.39706	1.27357	0	4.53595	5.25607	4.64187	4.92787	4.61641	2.63912	6.27681	4.74902	0	0	0	0	4.77546	0	2.34649	5.32438	5.59848	6.24597	3.53387	5.75794	0	5.22396	0	0	2.19195	6.69066	3.04547	6.05437	2.45811	5.81306	3.64182	4.9746	2.89488	6.00952	5.40606	3.51031	5.42354	5.22049
ME2	0	0	2.5113	0	1.62222	0	0.606708	4.86097	5.27964	1.93929	0	0	2.65911	0	0	0.842462	0	0	3.21266	0	5.01715	4.01935	5.78566	3.82719	0	0	2.00885	0	1.18691	0	3.62793	0	4.33229	3.53906	0	3.93328	4.45447	0	4.75357	3.80856	4.24254	4.28331	3.12136	4.90546	0	0	3.43528	0	4.25868
URB2	3.04561	0	4.71891	5.11793	6.32162	2.07093	3.37991	3.86567	6.2717	0	6.08201	0.678031	6.20277	4.64187	4.95924	3.88237	4.94729	0	4.00924	4.95421	3.96316	3.78611	3.56472	1.30216	3.54927	5.74305	0.588904	1.86244	4.39238	0	0.842174	0	1.54321	5.51164	6.23962	0	3.65818	1.49264	4.37444	5.08254	4.95982	4.9286	5.26341	2.22612	2.7503	4.93418	3.94835	0.692834	0
ALDH5A1	0	0	3.10004	0	2.63139	0	0	0	2.55432	0	0	0	0	3.12155	0	2.38678	0	0	0	0	1.9706	0	0	0.450481	0	0.455691	0	0	0	0	0	0	0	3.24783	0	0	0	0	0	0	0	0	0	0	0	1.75096	0	0	0
MYLK3	0	0	0	0	0	0	0	0	0	0	0	0	0	0	0	0	0	0	0	0	0	0	0	0	0	0	0	2.58003	0	0	0.612116	0	0	0	0	0	0	0	0	0	0	0	0.793714	0	0	0	0	0	0
AC010745.2	0	0	0	0	0	0	0	0	0	0	0	0	0	0	0	0	0	0	0	0	0	0	0	0	0	0	0	0.909766	0	0	0	0	0	0	0	0	0	0	0	0	0	0	0	0	0	0	0	0	0
PPM1F	3.98885	1.41973	4.12555	0	3.04871	4.10888	0	1.89356	3.42598	2.25708	0	3.03553	3.92383	3.69853	0	0	0.904262	0	2.20035	1.40264	3.17443	3.74948	4.21248	3.78945	3.54927	1.08019	3.3682	1.74128	4.94432	3.24275	0	0	5.43019	0	5.34383	0	5.9413	0	0	3.96973	2.75218	2.69857	3.23812	0	1.15546	4.98895	4.48331	4.53558	4.52369
DMD	0	0	0.606322	0	0	4.06709	4.64662	0	0	0	0	0	0	4.14489	0	3.28158	4.65458	4.47952	2.96942	6.33498	3.96316	0.602865	0	4.29949	2.12785	0	0.324294	2.17471	0	0	0	0	5.06803	0	0	0	0	0	0	0	2.40681	4.08538	2.52806	0	2.09541	0	5.67925	0	3.78011
CLNS1A	6.83553	6.44759	5.42797	6.42499	6.96197	6.08719	6.19266	6.18007	6.86823	4.85196	0	7.11259	7.41393	5.73364	6.83383	6.26938	6.64278	6.07756	6.81343	4.70425	7.03243	6.14681	7.32086	5.76841	7.28035	5.03378	5.91849	6.43025	6.91384	6.45576	6.81734	2.04478	5.82064	2.88255	6.87658	7.19129	5.42119	7.15477	6.16296	6.74128	6.35826	7.51744	6.64952	5.91456	6.00952	6.1212	5.43152	6.01111	6.57849
OTUD6B	7.6136	4.77541	1.62737	0	6.35863	3.97971	1.36084	0	5.92886	3.78223	0	5.66665	0	4.99154	4.72383	5.84073	3.6987	5.03322	4.19064	4.89566	5.36249	5.11039	3.28827	3.12042	1.13069	6.43348	3.96523	5.97951	4.60912	6.30943	5.03166	6.30656	0	6.06328	2.50086	6.35583	5.63876	6.43062	3.21911	5.71627	4.89175	5.88047	3.6709	2.36137	5.2874	1.75096	0	1.15893	4.7475
ERP27	0	0	0	0	0	0	0	0	0	0	0	0	0	0	0	0	0	0	0	0	0	3.41724	0	0	0	0	0	0	0	3.53387	0	0	0	0	4.29578	0	0	0	0	0	0	0	0.793714	0	0	0	0	0	0
ACOX1	5.91904	5.43639	3.86609	2.45145	0	0.577781	3.91792	4.90522	0.653888	0	0	5.63216	3.54014	4.91174	4.35073	3.07079	6.17497	6.88239	3.15558	3.13886	4.47022	5.6667	5.23363	5.81611	5.75325	0	4.56588	5.15234	5.90028	4.72235	6.49692	4.86467	6.38059	3.24783	3.90503	4.23619	6.28027	0	4.69691	4.62397	5.33786	3.45742	2.99432	4.99139	3.68553	3.8086	6.1935	2.41012	3.41279
FAIM	0	3.71659	4.88114	5.68329	0	3.11012	3.4506	4.03455	3.12779	2.8365	5.66604	4.41943	0	1.65066	3.17456	3.07079	0	0	4.10279	5.90129	2.92	2.58842	2.20506	4.06689	0	2.94222	0	0	0	0	3.35737	0	1.54321	0	0	0	5.42119	0	3.04843	0	3.26394	0	2.77994	0	4.62835	0	0	3.59648	4.25868
ASB13	0	0	0	0	0	0	0	0	0	0	0	2.53596	0	0	0	0	0	0	0	0	0	0	0	0	0	0	0.324294	0	0	2.38763	0	0	0	0	0	0	0	0	0	0	0	0	0	0	0	0	0	0	0
CAB39L	0	0	2.5113	5.32222	0	0	0	0	4.04281	0	0	0	0	0	1.87826	0	3.51841	4.47952	0	0	3.39064	4.80601	0	2.10382	1.66948	0	0	3.70149	0.511518	0	4.93527	0	0	0	0	0	6.04654	0	0	4.2464	0	0	0	0	0	0	0	3.06995	0
NUP133	0	4.79731	3.70206	6.52386	6.24461	4.06709	5.01645	0	5.65285	4.96541	2.13545	1.48536	0	5.27278	6.2967	5.12264	1.06315	5.05225	0	0	3.8214	3.4404	3.50042	4.0981	2.36841	0.245763	5.46273	4.12128	4.58374	3.98326	5.27753	0	6.67897	4.72781	6.09957	5.45387	0	0	2.04161	4.41587	0	5.3554	3.44661	5.14927	5.59888	2.78964	0	5.83536	4.47444
THEM4	0	0	0	0	2.04185	3.62395	0	0	0	2.39307	0	1.99992	0	1.83501	1.22537	0.842462	0.904262	2.53195	0	2.1002	4.09223	0	4.25208	4.77546	0.84245	0	1.59283	0	0	0	4.2048	0	0	0	1.73557	4.40773	1.73333	5.07265	0	1.75094	3.152	0	1.83486	0	1.60688	0	0	0	0
PEX19	5.70492	0	5.21116	5.51402	3.37201	3.56513	5.03956	5.51746	4.45478	6.22332	0	2.67798	3.86656	4.972	5.16157	4.20542	5.8218	5.69709	0.443171	5.84051	2.77371	4.12321	6.18394	0.450481	2.62178	5.80666	3.29599	4.87836	4.98366	4.83362	4.09755	0	5.77092	6.6256	0	2.79674	4.29274	7.22642	4.22213	6.07635	5.55148	5.2073	4.94054	4.17106	5.45826	6.14551	5.57824	2.84088	5.11196
ARL17A	0	0	0.606322	0	0	0	0	0	0	0.959812	0	0	0	0.513952	0.739051	0	0.284392	0	0.443171	0	0	0	0	0	0	0	0.324294	0.370626	0	0	0	0	0	0	0	0	0	0	0	0.558908	0	0	0	0	0	0	0	0	0
SLC18B1	0	0	0	0	0	0	0	0	0	0	0	0	0	0	0	0	0	0	0	0	0	0	0	0	0	0	0	0	0	0	0	0	0	0	0	0	0	0	0	0	5.14666	2.99807	0	0	0	0	0	0	0
EXTL2	0	4.04414	4.3638	5.70592	3.2194	0	2.37358	0	0	1.7496	0	0	0	0	2.94313	3.43051	0	0	2.75562	0	4.60612	2.41217	1.83966	0.793265	3.775	4.24905	4.01106	2.95178	3.86963	0	4.55221	5.58169	0	0	1.73557	1.13076	0	0	0	0	0	0	2.617	0.545814	0	0	0	0	0
SPIN3	0	0	0	0	0	0	0	0	0	0	0	0	0	2.14524	0	0	0	0	0	0	3.39064	0	0	0	0	0	0	0	0	0	0	0	0	0	0	0	0	0	0	1.75094	0	0	3.90083	0	0	0	4.59094	0	0
ITPKA	0	0	0	0	0	0	0	0	0	0	0	0	0	0	0	0	0	0	0	0	0.79063	0	0	0	0	0	0	0	0	0	0	0	0	0	0	0	0	0	0	0	0	0	0	0	0	0	0	0	0
G6PC3	4.3385	0.877885	0	0.491939	0	0	0	3.90978	3.38697	0	0	2.9259	0	3.12155	1.22537	2.87673	1.45585	1.66646	2.59318	2.99754	2.42733	3.55095	0	3.58435	3.5735	2.11868	3.73883	3.8259	3.54086	2.38763	3.3941	0	0	0	0	2.19195	0	3.77592	0	1.53237	3.64093	2.80546	2.617	1.91037	0	3.01747	2.7602	0	0
C1orf210	0	0	0	0	1.62222	0	0.606708	0	0	0	0	0	0	0	2.81182	0.338418	2.36178	0	0	0	0	0	0	0	0	0	0	0	0	0	0	0	0	4.16982	0	0	0	0	0	0	0	0	0.450766	0	0	0	0	0	0
EI24	5.66421	4.08031	5.93862	6.22791	5.54618	4.69342	4.55333	6.4201	6.46201	4.13245	2.13545	4.74405	6.52772	5.40979	5.31493	6.09064	5.7001	5.9103	6.45387	5.90129	6.95816	5.19454	7.35762	5.52604	5.46674	5.21061	3.7923	5.26652	5.70227	5.12366	4.97217	3.37549	0	1.64378	3.90503	2.79674	4.29274	6.65495	4.44495	4.41587	5.63713	0	4.81458	5.51112	3.89843	5.72923	3.35612	4.37341	5.61071
PHKB	5.17777	2.68816	0.334781	5.4213	0	0	0	5.97737	3.88378	0	0	5.87272	0	3.5483	5.0783	5.13355	2.68872	3.98053	0	0.865464	4.21069	2.62931	3.36251	4.37787	3.85625	0.638917	4.36877	6.39553	2.88426	0	5.84673	0	0	0	0	2.52581	0	0	0	0.306352	3.26394	2.99807	4.03599	5.83544	4.21684	3.8086	3.58163	5.17544	5.78242
GLO1	7.43757	8.3264	7.26486	7.19043	5.05383	7.19766	5.29142	7.04712	6.99686	6.07952	6.69965	5.7969	7.04591	6.59786	6.87553	5.94965	7.62761	8.09625	4.68995	6.96232	6.58313	5.83347	6.1529	5.67835	6.77942	6.92078	5.69104	5.4709	5.56636	6.14658	7.42822	6.61337	7.3719	5.57732	5.83093	6.86301	6.23645	7.63467	7.0992	6.30074	7.05484	5.92856	6.01012	7.29358	5.31732	5.14178	6.03736	6.73354	7.27267
UHRF1BP1L	3.43255	0	3.41466	0	0	4.14948	1.36084	0	4.4358	0	2.96116	0	0	2.61718	0	0.338418	0	4.50738	0	0	3.39064	1.62055	0	2.52718	4.81575	0	0	0	0	3.77599	0	0	0	3.53906	2.50086	2.19195	0	0	0	0	0	0.584227	1.07059	4.63876	1.60688	5.04171	0	0	0
CUL4B	4.76156	0.504711	3.41466	0	2.85509	5.47069	2.96276	3.04288	5.26895	4.24459	0	6.1537	5.06563	4.59154	0	3.80262	5.17318	5.41776	0	5.1506	4.84466	4.60543	4.17177	0	0	0	0	1.86244	2.61037	3.77599	0	4.30426	3.11398	0	0	4.40773	0	4.81816	2.04161	5.39795	4.24254	3.75284	5.85421	4.97038	4.80767	5.32323	3.58163	0	0
NR1H3	2.84166	2.59122	0.834759	0	0	3.33803	4.55333	0	0	3.92371	0	0	0	2.71445	0.739051	2.97702	4.06079	2.63655	0	2.99754	3.28658	3.36977	0	2.61611	0.481863	0	0	0	0	0	2.06039	0	1.54321	2.88255	0	2.19195	1.73333	4.25855	0	0	3.152	0	1.83486	3.14034	0	0	0	0.692834	1.3471
NEK6	0	3.80571	4.3638	5.23151	3.51001	4.94483	5.03956	5.77762	4.86279	3.09769	5.90267	0	5.55691	4.17937	4.52854	4.87221	4.66701	2.29684	2.30903	1.40264	3.8214	4.83252	0	4.81356	5.80533	6.08447	5.51933	5.09167	4.33269	5.8081	6.02708	5.37987	0	6.9321	3.90503	2.19195	5.99488	0	0	4.39979	4.24254	3.95213	3.05924	4.34436	5.31732	4.87725	3.51031	4.49671	4.39726
SORD	0	1.1741	0	0	0	0	0	0	0	0	0	0	0	1.43926	2.66735	1.63921	0	0	0	0	0	0	0	0	0.260957	0	0	0	2.39383	0	0	0	0	0	0	3.02475	0	0	0	0	2.40681	1.80578	0	0	0	0	0	0	0
PRRC2B	1.2936	3.51992	3.41466	0.858114	1.02804	5.11852	5.77733	3.12001	4.33693	5.18744	0	5.63216	4.9737	4.21305	4.68683	4.50324	4.84162	4.39259	4.47351	4.37338	4.02914	3.95647	5.15226	2.69987	3.75395	4.0692	5.14074	4.23785	6.12803	4.60178	4.60015	0	1.54321	3.24783	6.44649	1.7568	0	0	5.98507	5.09258	3.93954	5.5214	5.27712	4.88315	5.37536	3.21419	5.54293	4.90561	2.76342
GXYLT1	5.98664	0	0	0	4.69721	3.65248	3.91792	4.92685	1.28304	0	0	0	0	1.83501	0	3.39469	0.521848	0	2.59318	2.56841	4.42191	4.22008	0	1.67761	0	5.41282	4.89404	0.370626	3.95128	1.63992	3.68832	0	0	0	0	0	0	5.53453	1.62201	4.07473	0	2.99807	3.54055	0	1.15546	4.39982	0.657632	2.02937	2.91877
CTNNBL1	4.66169	4.39946	4.59965	4.83949	4.22243	6.2313	5.72124	6.24177	2.32591	4.77934	0	5.52345	6.9561	5.36555	5.43135	4.22595	5.24125	2.63655	4.64919	5.16719	5.92709	5.83784	4.25208	4.92218	3.19049	5.17397	4.73927	6.13792	4.55791	5.43729	4.80496	3.37549	5.55293	3.24783	4.96769	5.37334	3.36454	6.95832	2.85481	0	5.08703	4.75276	4.06789	6.24706	5.37536	5.66341	5.54293	5.92591	6.07451
ZNF451	0	1.97522	3.30456	0	6.28363	2.78882	4.18996	5.51746	1.10219	4.89841	0	4.80725	0	2.89129	1.22537	0.612341	0	5.84631	5.04455	0	0.79063	4.95016	0	3.62777	5.96954	0	4.18106	2.58003	0	2.38763	0.612116	0	0	0	0	0	1.73333	6.20088	5.60866	1.12624	4.44612	1.3206	4.12965	3.79448	4.04867	0	0	0.692834	5.36262
TM2D2	5.91036	4.90207	5.44537	1.78157	4.22243	4.04574	5.80457	6.27588	5.9952	5.62053	0	4.37841	4.78566	4.71421	3.77742	4.94831	5.49234	5.75633	0.443171	4.25417	5.33667	5.24803	5.38378	3.17997	0	0	5.5814	3.10698	6.00914	2.38763	4.53587	4.05576	5.43019	4.33081	5.7077	0	3.65818	0	1.02787	2.45811	6.26716	5.97511	5.89924	3.84152	0	4.87725	6.57185	5.96914	5.33529
POLI	0.446626	0	0.334781	6.35509	0	2.44174	1.0325	0	0	0	0	0	5.24488	3.99806	0	3.11548	0	0	0	0	0	2.62931	0	2.99339	0	0	0	0	4.55791	3.77599	3.62793	0	6.20453	0	0	0	0	0	0	5.4613	0	3.16796	1.30279	4.20743	4.21684	0	0	0	5.68836
SLC25A13	4.90823	6.21523	4.01336	3.12438	4.37474	5.30082	2.63872	4.96916	5.70135	0	0	0	5.02694	5.06715	5.10659	4.362	4.78573	4.73645	3.9092	2.92132	4.51695	4.90091	4.46922	0.793265	1.83897	0	2.53331	5.06667	3.18356	4.47021	4.09755	5.26728	3.40219	5.64013	4.85605	5.83081	4.45447	1.49264	4.30029	4.90026	5.63713	1.3206	4.52393	2.80281	2.56321	5.44576	5.46962	5.92591	6.52507
CAT	0	1.1741	0	0	0	0	0	0	4.1162	4.41405	0	0	0	2.14524	0	3.11548	3.49072	0	4.91297	0	0	0	0	0	0	0	0	0	3.82701	0	0	3.75535	0	0	0	0	0	0	1.02787	3.68132	0	0	2.33183	0	0	0	0	0	0
UBQLN2	0	4.31091	0.334781	0	1.62222	5.12871	0	0	0	4.77934	0	0	0	3.32006	4.25286	2.92775	0	4.84958	5.40439	0	3.28658	3.61343	0	0	0	0	2.40187	4.69475	0	0	2.14901	0	0	0	0	3.81631	0	3.04547	3.63566	0	4.12886	0	4.15957	1.50557	0	3.92552	0	0	0
UBE2E2	1.0625	5.28963	3.9416	0	1.02804	4.24627	4.55333	3.95258	3.79718	4.01086	1.0917	5.56061	0	4.21305	0	2.45793	3.17986	2.29684	0	5.54278	3.48769	0.428486	0	3.62777	2.25314	2.71624	0	4.09679	4.79751	4.47021	4.3238	2.04478	1.54321	0	0	1.13076	0	0	1.62201	2.83814	1.28353	0	1.83486	0	3.48924	4.55307	1.10768	3.86414	0
FOXJ3	0	0	3.10004	5.68329	3.2194	0	0.606708	0	4.4358	3.44931	2.96116	1.76546	0	1.83501	2.66735	1.8654	2.42168	2.29684	4.68995	5.32342	4.60612	3.21718	5.65883	3.62777	3.12642	0	0	0	0	2.38763	4.05231	2.85841	0	0	5.07131	0	0	0	4.69691	3.2859	4.74513	0	3.18092	3.97407	3.43569	1.12625	5.43152	2.56843	0
TUBGCP3	0	0	4.41769	0	1.02804	3.33803	4.23071	3.04288	0	5.75283	0	3.23256	0	3.5483	4.52854	3.98228	4.09798	4.5347	2.96942	2.66506	3.8214	2.85295	1.61513	4.37787	1.57663	0	1.32901	3.15521	3.04165	3.24275	3.68832	0	0	3.24783	3.90503	4.63197	0	0	2.63112	2.57728	5.52925	2.16821	3.71185	2.59891	3.38007	1.75096	4.1018	1.15893	4.78838
VMA21	5.52335	1.62957	5.32833	1.3925	2.36653	4.6657	4.18996	6.31741	2.24096	5.6066	5.07921	2.80726	0	4.34042	5.95154	4.81916	4.15203	5.66035	5.60956	6.00648	4.26647	3.94031	3.74205	6.12725	0	6.17254	3.81831	5.71569	4.68268	3.77599	4.58435	3.37549	4.58334	0	5.88881	6.64022	0	6.05105	6.75514	5.58021	5.73751	4.58285	6.06647	5.85849	3.93748	5.99309	5.05916	3.52102	3.41279
TRIP6	0	0	0	0	0	0	0	0	0	0	0	1.13744	3.7447	0	0	1.21527	0	0	0	0	0	1.25295	0	1.83409	2.62178	0	0	0	0	0	2.82329	0	3.84809	2.88255	0	0	1.73333	0	3.37172	0.96074	0	2.32016	0.450766	0	0	0	0	0	1.72945
LINC01806	0	0	0	0	0	0	0	0	0	0	0	0	0	0	0	0	0	0	0	0	0	0	0	0	0	0	0	0	0	0	0	0	0	0	0	0	0	0	0	0	0	0	0	0	0	0	0	0	0
MOCS2	3.95549	3.92984	4.90649	4.77672	3.04871	3.59484	0.606708	4.18572	4.69727	2.92892	4.56224	3.40589	0	3.25688	3.62928	3.59735	2.78308	0	3.83843	3.06993	2.61089	0.428486	5.06602	5.24854	3.73259	5.08993	4.03344	5.01533	2.88426	3.53387	4.66169	4.30426	0	5.29451	3.90503	1.13076	0	4.90807	0	0.558908	4.29619	3.58294	3.58532	3.06307	3.93748	1.12625	5.15581	4.87563	4.28748
FREM2	0	0	0	0	0	0	0	0	0	0	0	0	0	3.69853	0	0	0	0	0	0	4.76945	0	0	0	0	0	0	0	2.61037	0	2.14901	6.61337	0	0	0	0	0	4.38918	0	0	0	0	0.793714	0	0	0	0	0	0
LINC00456	0	0	0	0	0	0	0	0	0	0	0	0	0	0	0	0	0	0	0	0	0	0	0	1.67761	0	0	0	0	0	0	0	0	0	0	0	0	0	0	0	0	0	0	0	0	0	0	0	0	0
LMNB2	1.82373	4.86107	5.63929	2.6513	5.18326	5.01244	3.58236	5.41406	5.85931	3.09769	0	4.6087	5.45374	4.84886	5.45355	5.57073	4.57768	3.94023	3.64465	4.68132	5.70288	5.55971	5.90224	4.03499	6.22415	4.89659	5.52724	4.28196	6.49089	4.16446	4.93527	6.05849	5.49286	4.60722	6.14778	5.63748	7.00979	3.77592	5.51342	6.76344	5.77578	5.68433	6.19481	5.53992	6.59618	6.68272	5.8765	4.41569	5.85156
WLS	4.68222	6.34726	4.8683	0	4.13979	3.68046	0	3.90978	3.0299	0	0	2.80726	4.41817	5.79052	0	4.79188	2.82804	0	0	4.19065	0	0	0	0.793265	5.33121	4.54142	0	0	3.48713	0	4.81853	0	4.02816	0	0	4.32451	0	0	0	0	0	3.6984	0	3.21369	0	0	5.13225	3.92396	3.65307
SEPHS2	4.43845	4.04414	5.20095	4.1088	4.30059	4.63742	2.51223	1.23741	4.8485	0	7.00933	2.37842	0	3.83457	3.37394	1.63921	2.63912	0	4.13267	4.63435	5.70288	4.25969	4.36473	5.52604	0.993758	2.63231	2.25724	1.97421	1.43413	1.63992	4.51934	2.04478	5.49286	3.98858	0	5.14985	3.36454	2.21041	6.90024	2.78961	4.24254	4.16784	4.47719	3.21369	4.5549	1.12625	0	5.27067	0.470929
KLHL23	0.446626	5.81473	0	0	1.02804	0	4.48762	0	0	0	0	0	0	0.892129	0	0	3.94309	0	0	0	0	4.8149	0	4.6121	0	0	0	0	5.90028	0	3.42992	0	0	0	3.36743	0	5.0682	0	0	0	0	0	2.33183	0	0	0	0	0	0
KATNB1	0	0	1.74445	4.17521	4.75388	4.77355	1.85356	1.49074	1.10219	0	0	0	0.37335	4.27814	0	3.07079	5.23292	0	3.76401	0	2.42733	1.62055	0	3.89984	0	0	0	3.70149	4.70639	3.24275	0.842174	0	0	0	0	2.19195	2.49822	6.68069	1.02787	2.51892	1.95184	4.20736	3.12136	4.46942	4.30907	5.09261	3.77661	0	1.72945
GCFC2	0	5.19383	4.3638	0	1.62222	0	2.51223	0	4.04281	4.20817	3.48301	0	3.38563	3.43869	4.25286	2.82385	4.18696	2.16316	0	0	0	2.74546	5.38378	0	5.78991	4.40895	2.33137	4.72702	3.73779	2.87764	0.338282	4.30426	3.6423	0	0	4.69958	5.82778	0	0	2.25859	0	2.16821	3.29313	0	2.83547	0	2.49055	4.03663	1.72945
PARP8	0	0	0	0	0	0	0	1.70616	0	0	1.0917	0.678031	0	0	0	0	0	0	0	0	0	0	0	0	0	0	0	0	0	0	0	0	0	0	0	0	0	0	0	0	0	0	0.793714	0	0	0	0	0	0
ELAVL1	2.21054	0	4.14697	3.53165	5.60897	1.89104	2.37358	4.28953	4.06769	4.77934	3.48301	0	0	5.10352	3.54908	1.8654	1.20626	3.85608	0	4.81371	5.28359	5.09587	1.02269	4.52292	5.88494	4.05315	4.23998	2.2654	5.13109	0	3.80201	5.01171	3.6423	1.64378	5.16798	4.23619	3.90204	0	2.63112	0.96074	1.65604	3.31994	3.49434	3.41369	3.817	3.01747	2.15864	1.51064	3.96976
EIF2D	0	4.99974	3.73072	4.87987	3.37201	5.30981	4.5851	4.76818	2.86936	0	0	0	0	0	3.91175	3.80262	1.56612	0	0	0	2.61089	1.62055	0	0	0	3.57984	0	3.8259	0.511518	0	3.59676	0	5.96026	0	4.85605	4.23619	0	0	0	0	0	0	0.450766	0	3.6389	0	1.72682	0	3.30423
ASF1A	5.51192	5.97701	5.13813	6.97435	3.2194	4.06709	6.12943	0	3.85549	5.26039	0	0	6.17355	4.17937	3.91175	5.24837	4.27078	4.30007	6.01452	4.77091	4.91615	2.45829	2.94599	5.14774	4.59681	4.16193	2.1791	0	0	3.24275	4.2048	5.37987	0	3.24783	3.66113	5.41417	4.29274	6.27033	4.63792	5.10255	3.64093	3.90483	4.86992	5.20429	5.79237	1.75096	3.27238	5.61717	5.97178
NPEPPS	3.16715	4.79731	6.34776	1.60011	5.91258	6.38375	6.25324	6.62583	6.57911	6.12906	5.30241	5.11259	5.50155	6.07325	6.16837	6.59547	6.35856	6.56881	6.02252	6.26731	6.02735	5.65685	6.04433	6.01726	5.95578	6.01574	5.58897	6.53877	5.28073	5.63457	6.70854	5.01171	4.58334	0	6.52159	3.81631	3.90204	3.33202	6.26394	6.14065	4.95982	5.48969	4.86992	3.93123	5.48487	5.99309	5.59557	4.19068	5.58773
LMO7	0	0	0	0	0	0.989215	4.4536	0	0	0	0	0	0	0	0	1.8654	3.17986	0	0	0	0	0	0	0	0	0	0	0	3.2496	0	0	0	0	3.98858	0	0	0	0	0	0	0	0	1.83486	0	0.49486	3.21419	0	1.15893	0
TAMM41	4.14495	0	3.51695	4.87987	4.57673	1.44569	4.52085	1.49074	3.70503	0	0	0	3.34427	0.892129	0	4.76408	4.69155	3.76672	5.57733	5.60501	2.77371	2.21136	0	0	0	4.27696	4.31498	0	3.54086	4.83362	3.93258	2.04478	6.12761	4.47563	5.42431	4.48641	0	0	2.36627	2.8851	4.06847	0	1.83486	1.25068	5.09356	0	0	1.7932	0
RPIA	2.60404	0	0.334781	0	2.63139	0	2.63872	3.51215	3.0299	2.39307	4.8719	0	0	1.65066	3.37394	2.65246	2.47919	3.62136	3.87425	1.15891	4.09223	2.66907	2.0339	0	3.83636	2.94222	2.09649	0	0	0	2.7684	0	4.02816	3.78126	4.96769	1.7568	4.85296	0	4.30029	0.306352	3.55551	0	3.79044	2.59891	0	0	2.7602	0	0
NAA11	0	4.99974	3.73072	0	0	2.83933	2.22016	5.9246	1.44372	0	1.0917	5.91637	0	2.89129	0	1.75673	3.03397	0	1.05573	0	0	0	0	0.450481	3.33922	4.05315	0.81242	1.11879	0.511518	5.20869	4.80496	2.85841	0	5.75811	4.45753	3.81631	0	0	0	0.96074	3.87048	1.80578	4.0991	3.58931	3.54087	0	5.95917	4.19068	4.22929
TRAM2	0	5.14343	4.01336	4.1088	3.2194	0	0	0	4.20858	3.87807	0	0	0	3.95889	4.03464	1.04088	0	0	0	3.6913	4.56223	5.0363	4.9743	1.67761	3.75395	3.04318	1.46695	4.02072	4.79751	3.24275	5.9613	0	4.89318	0	4.45753	0	1.73333	2.68753	0	0	4.12886	3.24595	3.29313	3.69554	2.56321	0	3.77661	4.45677	1.3471
METTL8	5.4888	4.84013	4.84226	0	5.57791	0	2.37358	1.89356	5.43113	4.87537	2.46597	5.3433	0	4.24596	0	5.46245	4.79708	0	4.60723	5.7662	4.80755	4.78807	3.68533	3.82719	4.96058	0	4.68376	4.02072	3.37324	5.69476	4.77742	0	3.6423	5.81367	6.55772	3.68901	5.56982	3.95534	1.02787	5.13205	5.17557	2.16821	3.23812	3.97407	4.86956	4.55307	1.95883	0.692834	0
SPIN2B	0	0	0	0	0	0	0	0.538621	0	0	0	0	0	0	0	1.04088	0	0	0	0.865464	0	0	0	0	0	0	0	0	0	0	0	0	0	0	0	0	0	0	0	0	0	0	0	0	0	0	0	0	0
TBCE	0	0	5.24135	6.6104	1.62222	0	5.93357	2.46619	5.61115	2.73776	0	5.38532	0	3.3806	3.17456	5.20767	4.77429	0	4.60723	2.23225	3.74493	4.89254	3.94895	0.450481	0.673393	4.52986	4.16088	5.054	4.39238	4.60178	4.8974	0	2.75344	6.10841	3.90503	3.02475	5.3407	0	0	4.98891	4.66583	5.62719	4.63458	4.66515	4.88962	0	5.31077	1.51064	3.82008
BRD3OS	0	0	0	0	1.02804	0	0	0	0	0	0	0	0	0	2.11949	3.32028	0	0	0	0	0	0	3.62628	0	3.12642	0	3.13973	0	0	0	0	0	0	0	0	0	0	0	0	0	0	0	2.92634	1.91037	0.49486	0	0	0	0
LRRC8B	0	0	0	0	5.30203	0	0	0	0	0	0	0.678031	0	1.99845	2.50679	3.56549	3.92251	0	2.83046	0	5.41279	1.69948	0	3.7507	0	0	2.00885	0	4.96412	0	0.842174	0	2.27167	0	0	0	0	0	3.21911	0	4.29619	0	2.2227	0	0	0	1.45021	0	0
PAK6	0	2.68816	0	0	0	0	3.58236	0	0	0	0	0	0	0	0	1.51126	1.33644	0	0	0	0	2.21136	0	0	0	0	0	0	0	0	0	0	0	0	0	0	0	0	0	2.57728	0	0	0	0	1.78873	0	0	1.15893	3.30423
MED20	5.50041	0	4.38199	0	4.63823	4.88597	1.85356	5.05022	2.86936	4.72882	0	0	5.9015	2.9722	2.81182	3.77502	4.00314	5.41776	1.05573	4.22276	1.9706	3.76791	0	0	0	2.44818	4.4542	5.57208	3.73779	3.98326	3.07022	0	0	0	2.50086	0	0	0	0	2.51892	4.34792	4.55247	3.86496	1.91037	4.78644	0	5.77365	3.17216	0.825382
PYCR2	0.446626	2.37529	0.606322	0	2.04185	1.57056	1.0325	2.2081	0.895384	0.959812	0	2.9259	2.18406	1.65066	2.3261	1.96645	1.7642	1.4539	0.443171	4.31501	0	2.21136	3.21001	1.97525	1.83897	0.455691	1.91555	1.11879	0	1.63992	0	0	3.40219	2.39223	0	2.52581	0	0	3.04843	2.57728	2.89811	1.99834	1.67834	4.34436	2.56321	2.51895	3.08872	0	2.49365
CAND1	2.42067	6.28663	6.25706	0	1.02804	4.96772	6.43856	5.16386	3.46396	5.34669	4.0736	0	2.44105	4.40012	4.7951	5.67892	4.71568	5.48934	5.49919	6.50128	6.76838	6.42166	0	4.54574	4.67727	3.88199	4.03344	4.89266	5.38725	5.12366	4.43373	4.30426	0	3.53906	5.07131	4.04147	3.36454	0	6.92512	5.60847	6.44394	6.71891	4.45323	5.51112	6.2142	3.01747	4.44557	5.5236	5.69911
SLC39A1	6.76026	7.15126	6.50953	3.53165	7.06634	6.79232	7.56378	7.32472	5.52394	7.54461	4.81506	6.52659	0	6.07325	6.49165	6.10733	5.65714	6.58197	6.97885	5.09963	4.56223	5.85518	6.38432	6.04154	5.77953	6.82478	5.75304	6.99147	5.69043	6.14658	6.82744	4.70092	7.03541	6.49574	7.01297	4.56102	7.20429	6.23602	4.69691	6.93782	6.54712	6.72573	6.74634	6.62186	5.72701	6.48733	5.64636	5.91121	4.34342
TTC27	5.57917	5.22647	3.48366	0	3.63595	6.52933	3.58236	4.03455	4.06769	5.70136	0	0.678031	0	4.03619	2.50679	5.12264	2.95509	3.2114	3.97666	0.49668	3.39064	4.25969	0	4.45222	4.75349	4.33122	0	4.66174	4.53161	1.63992	4.45126	5.91637	3.84809	5.64013	0	5.37334	1.73333	0	2.85481	4.4475	4.18682	1.80578	3.54055	5.66286	4.96715	0	4.367	4.96377	1.3471
CCBE1	0	0	0.334781	0	0	4.47117	0	0.538621	0	0	0	0	0	4.07334	0	0	0	0	0	0	4.64872	2.41217	0	0.793265	0	0	0	0	0	0	3.65844	0	0	0	0	0	0	0	0	0	4.00545	0	0	0	0	2.18547	0	0	0
ADGRA3	0	4.96146	0.334781	0	0	1.68548	3.75987	0.929918	3.53704	1.27357	0	0	2.36037	0	0	0	1.8539	2.63655	1.95484	3.94333	2.61089	3.67332	0	4.0981	0	2.87076	1.00591	0.909766	0	0	2.97645	0	0	0	0	0	0	0	0	0	1.28353	1.58349	0.450766	0	0	0	0	3.06995	0
POLG2	3.27923	0	1.03192	0	1.02804	0	0	3.6223	3.26319	3.73181	0	0	0	3.12155	0.739051	3.95794	0	3.94023	2.08281	0	3.17443	3.85669	0	0	0	0	0	3.41497	2.50616	0	3.46486	0	4.79711	4.47563	1.73557	0	1.73333	4.38918	4.51219	1.27469	2.58981	0	2.52806	1.25068	1.15546	1.75096	2.15864	0	4.28748
TACC1	6.45485	4.7306	7.23765	1.60011	6.79649	4.40563	6.51477	6.04815	6.79563	6.64037	5.1267	4.86779	1.471	7.43851	4.95924	6.64966	7.02473	6.6271	6.29116	6.88416	8.31504	6.30346	4.6871	7.46095	6.78721	6.03221	5.36023	2.50757	6.57701	6.49013	6.37819	6.05849	5.36467	6.10841	5.16798	4.23619	4.29274	7.97348	5.05353	4.87722	5.81306	6.96359	4.18887	7.01966	6.2916	5.79218	6.96097	5.67053	6.07451
DRAM1	0	3.66988	3.51695	0	0	0	2.51223	5.35146	0	0	2.13545	0	5.24488	1.83501	0	3.74689	1.06315	4.01974	0	0	5.14168	3.16251	4.92616	2.69987	1.66948	0	0	0.665235	0.888383	0	0.338282	0	0	0	0	0	1.73333	0	5.69799	1.53237	0	0	1.97604	0	2.83547	0	0	2.02937	0
M1AP	0	4.21655	1.62737	0	0	0	0	0	0	0.959812	4.8719	0	0	1.43926	0	2.14952	0	0	0	0	0	0	0	0	0	0	0.324294	3.76503	0	0	0	0	0	4.8391	0	0	0	0	3.50972	0	0	0	0.793714	4.34436	0	0	2.9873	0	0
POFUT1	4.85496	4.00704	2.44365	1.94273	3.04871	1.15794	2.37358	0.929918	4.1162	4.80396	0	6.07884	2.8485	3.95889	3.9745	4.99689	2.87165	0.902835	0	2.1002	1.67333	3.4632	5.31066	2.33098	0	4.88757	3.56538	1.609	2.61037	3.24275	3.74628	4.70092	1.54321	0	2.99825	1.13076	0	0	0	0.306352	5.61619	3.8053	3.34613	3.06307	2.34819	1.12625	5.26817	6.49803	4.78838
FAM84A	0	0	1.74445	0	0	0	0	0	0	0	0	0	0	0	0	0	0	0	0	0	0	0	0	0	0	0	0	0	0	0	0	0	0	0	0	0	0	0	0	0	0	0.998896	1.83486	1.25068	0	5.52201	0	0	0
CCDC28B	0	0	0	0	0	0	0	0	0	0	0	0	0	0	0	0	0	0	0	0	0	0	0	0	0	0	0	0	0	0	0	0	0	0	0	0	0	0	0	0	0	0	0	0	0	0	0	0	0
ERLIN1	7.02027	6.0242	4.32672	0	5.33954	6.26865	6.00577	4.50615	5.20311	5.90848	0	5.32182	0	5.20744	4.03464	4.97281	3.96339	5.05225	2.90161	5.26294	3.57863	4.07961	3.79662	6.01726	5.56064	4.35759	4.4542	2.77784	4.58374	3.24275	5.05478	4.86467	5.82064	0	0	0	0	4.11489	2.04161	4.6783	4.66583	7.03123	4.71737	2.36137	4.88962	3.8086	4.81466	3.44139	2.16157
TNKS2	0	0.504711	4.08171	0.491939	0	3.59484	4.52085	1.70616	1.71967	5.18744	0	5.36446	4.05779	5.66229	4.35073	5.39153	3.96339	0	2.20035	0.49668	4.42191	2.70777	0	1.07004	5.53619	4.54142	4.40355	3.73361	3.59267	0	4.14141	0	0	0	1.73557	3.02475	0	0	1.02787	0.96074	3.64093	5.2073	3.93582	2.36137	1.60688	0	3.27238	2.95996	1.1097
SELENBP1	0	0	0	0.491939	0	0	0	0	0	0	0	0	0	0	0	0	0	0	0	0	0	0	0	0	0	0	0	0	0	0	0	0	0	0	0	1.7568	0	0	0	0	0	0	0	0	0	0	0	0	0
C1QTNF1	0	0	0	0	0	0	0	0	0	0	0	0	0	0	0	0	0	0	0	0	0	0	0	0	0	0	0	0	0	0	0	0	0	0	0	0	0	0	0	0	0	0	0	0	0	0	0	0	0
BACE2	0	0	0	0	0	0	0	0	0	0	0	0	0	0	0	0	0	0	0	0	0	0	0	0	0	0	0	0	0	0	0	0	0	0	0	0	0	0	0	0	0	0	0	0	0	0	0	0	0
IGSF5	0	0	0	0	0	0	0	0	0	0	0	0	0	0	0	0	0	0	0	0	0	0	0	0	0	0	0	0	0	0	0	0	0	0	0	0	0	0	0	0	0	0	0	0	0	0	0	0	0
CGB1	0	0	0	0	0	0	0	0	0	0	0	0	0	0	0	0	0	0	0	0	0	0	0	0	0	0	0	0	0	0	0	0	0	0	0	0	0	0	0	0	0	0	0	0	0	0	0	0	0
C5orf66-AS1	0	0	0	0	0	0	0	0	0	0	0	0	0	0	0	0	0	0	0	0	0	0	0	0	0	0	0	0	0	0	0	0	0	0	0	0	0	0	0	0	0	0	0	0	0	0	0	0	0
SLC2A12	0	0	0	0	0	0	0	0	0	0	0	0	0	0	0	0	0	0	0	0	0	0	0	0	0	0	0	0	0	0	0	0	0	0	0	0	0	0	0	0	0	0	0	0	0	0	2.7602	0	0
AC008687.1	0	0	0	0	0	0	0	0	0	0	0	0	0	0	0	0	0	0	0	0	0	0	0	0	0	0	0	0	0	0	0	0	0	0	0	0	0	0	0	0	0	0	0	0	0	0	0	0	0
CGB2	0	0	0	0	0	0	0	0	0	0	0	0	0	0	0	0	0	0	0	0	0	0	0	0	0	0	0	0	0	0	0	0	0	0	0	0	0	0	0	0	0	0	0	0	0	0	0	0	0
PHYHIPL	0	0	0	0	0	0	0	0	0	0	0	0	0	0	0	0	0	0	0	0	0	0	0	0	0	0	0	0	0	0	0	0	0	0	0	0	0	0	0	0	0	0	0	0	0	0	0	0	0
NCF4	0	0	0	0	0	0	0	0	0	0	0	0	0	0	0	0	0	0	0	0	0	0	0	0	0	0	0	0	0	0	0	0	0	0	0	0	0	0	0	0	0	0	0	0	0	0	0	0	0
TNFRSF1B	0	0	0	0	0	0	0	0	0	0	0	0	0	0	0	0	0	0	0	0	0	0	0	0	0	0	0	0	0	0	0	0	0	0	0	0	0	0	0	0	0	0	0	0	0	0	0	0	0
TREML2	0	0	0	0	0	0	0	0	0	0	0	0	0	0	0	0	0	0	0	0	0	0	0	0	0	0	0	0	0	0	0	0	0	0	0	0	0	0	0	0	0	0	0	0	0	0	0	0	0
NEURL1	0	0	0	0	0	0	0	0	0	0	0	0	0	0	1.58844	0	1.06315	0	0	1.61108	0	0	0	0	0	0	0	0	0	0	0	0	0	0	0	0	0	0	0	0	0	0	0	0	0	0	0	0	0
SLC38A3	0	0	0	0	0	0	2.22016	2.96139	0	0	0	0	0	0	0	0	0	0	0	0	0	0	0	0	0	0	0	0	0	0	0	0	0	0	0	0	0	0	0	0	2.40681	0	0	0	0	0	0	0	0
PRKCZ	0	0	3.5495	0	1.02804	0	0	0	0	0	5.21723	0	0	1.65066	1.87826	0	3.10876	1.66646	0	0	0	0	0	0	3.05937	0	0	2.8961	0	0	2.82329	0	0	0	0	0	0	0	0	0	4.00545	0	0.450766	0.545814	0	0	3.35612	0	3.73899
ALOXE3	0	0	0	0	0	0	0	0	0	0	0	0	0	0	0	0	0	0	0	0	0	0	0	0	0	0	0	0	0	0	0	0	0	0	0	0	0	0	0	0	0	0	0	0	0	0	0	0	0
EPS8L1	0	0	0	0	0	0	0	0	0	0	0	0	0	0	0	0	0	0	0	0	0	0	0	0	0	0	0	0	0	0	0	0	0	0	1.73557	0	0	0	0	0	0	0	1.67834	0	0	0	0	0	0
PLAC4	0	0	0	0	0	0	0	0	0	0	0	0	0	0	0	0	0	0	0.443171	0	0	0	0	0	0	0	0	0	0	0	0	0	0	0	0	0	0	0	0	0	0	0	0	0	0	0	0	0	0
OPHN1	0	0	0	0	0	0	0	0	0	0	0	0	0	0	0	0	0	0	0	0	0	0	0	0	0	0	0	0	0	0	0	0	0	0	0	0	0	0	0	0	0	0	0	0	0	0	0	0	0
CRIP2	0	0	0	2.98325	0	0	0.606708	0	0	0	0	0	0	0	0	0	0	0.520918	0	0	0	0	0	0	0	0	0	0	0	0	0	0	0	0	0	0	0	0	0	0	0	0	0	0	0	0	0	0	0
AC010328.1	0	0	0	0	0	0	0	0	0	0	0	0	0	0	0	0	0	0	0	0	0	0	0	0	0	0	0	0	0	0	0	0	0	0	0	0	0	0	0	0	0	0	0	0	0	0	0	0	0
ERVW-1	0	1.81272	1.36015	4.41391	0	3.68046	0	5.18196	0	0	0	3.48533	0	3.49454	0	0	6.51799	5.63533	3.46839	2.84085	0	2.36453	2.94599	4.59032	4.64334	3.8074	0	0	0	0	1.63877	2.85841	4.79711	4.47563	4.1136	4.69958	6.09641	2.21041	0	1.64579	2.40681	0	3.6709	0	0	0	2.63167	0	5.06282
PRKAG2	0	0	0	0	0	0	0	1.89356	0	1.27357	0	0	0	0	0	0	0	0	0	0	0	0	0	0	0	0	0	0	0	0	0	0	0	0	0	0	0	0	0	0	0	0	2.2227	0	0	0	0	0	0
PSG3	0	0	0	0	0	0	0	0	0	0	0	0	0	0	0	0	0	0	0	0	0	0	0	0	0	0	0	0	0	0	0	0	0	0	0	0	0	0	0	0	0	0	0	0	0	0	0	0	0
PSG6	0	0	0	0	0	0	0	0	0	0	0	0	0	0	0	0	0	0	0	0	0	0	0	0	0	0	0	0	0	0	0	0	0	0	0	0	0	0	0	0	0	0	0	0	0	0	0	0	0
CGB7	0	0	0	0	0	0	0	0	0	0	0	0	0	0	0	0	0	0	0	0	0	0	0	0	0	0	0	0.370626	0	0	0	0	0	0	0	0	0	0	0	0	0	0	0	0	0	0	0	0	0
AC126175.1	0	0	0	0	0	0	0	0	0	0	0	0	0	0	0	0	0	0	0	0	0	0	0	0	0	0	0	0	0	0	0	0	0	0	0	0	0	0	0	0	0	0	0	0	0	0	0	0	0
SDC1	0	0	0	3.48005	0	0	0	0	0	0	0	0	0	1.99845	0	0.842462	2.63912	2.53195	0	0	0	1.25295	0	2.52718	0	0	1.70861	0	0	0	0	0	0	0	0	0	0	0	0	0	0	0	0	0	0	0	3.27238	0	0
LHB	0	0	0	0	0	0	0	0	0	0	0	0	0	0	0	0	0	0	0	0	0	0	0	0	0	0	0	0	0	0	0	0	0	0	0	0	0	0	0	0	0	0	0	0	0	0	0	0	0
IDS	0	0	0	0	0	0	0	0	0	0	0	0	0	0	0	0	0	0	0	0	0	0	0	0	0	0	0	0	0	0	0	0	0	0	0	0	0	0	0	0	0	0	0	0.545814	2.34819	0	0	0	0
ERVV-1	0	0.877885	0	0	0	0	0	1.89356	0	0	0	0	0	0	0	0	0	0	0	0	0	0	0	0	0	0	0	0	0	0	0	0	0	0	0	0	0	0	0	0	0	0	0	0	0	0	0	0	0
AC083864.1	0	0	0	0	0	0	0	0	0	0	0	0	0	0	0	0	0	0	0	0	0	0	0	0	0	0	0	0	0	0	0	0	0	0	0	0	0	0	0	0	0	0	0	0	0	0	0	0	0
CGA	0	0	0	0	0	0	0	0	0	0	0	0	0	0	0	0	0	0	0	0	0	0	0	0	0	0	0	0	0	0	0	0	0	0	0	0	0	0	0	0	0	0	0	0	0	0	0	0	0
CGB8	0	0	0	0	0	0	0	0	0	0	0	0	0	0	0	0	0	0	0	0	0	0	0	0	0	0	0	0	0	0	0	0	0	0	0	0	0	0	0	0	0	0	0	0	0	0	0	0	0
NECTIN3	0	0	0	0	0	0	3.14433	0	2.32591	0	0	0	0	0	3.54908	0.338418	0	0	0	3.78029	0	0	0	0	0	0	0	0	2.50616	0	0	0	0	1.64378	0	0	0	0	0	0	1.65604	0	0	0	0.49486	0	0	0	0
CGB5	0	0	0	0	0	0	0	0	0	0	0	0	0	0	0	0	0	0	0	0	0	0	0	0	0	0	0	0	0	0	0	0	0	0	0	0	0	0	0	0	0	0	0	0	0	0	0	0	0
GAL3ST1	0	0	0	0	0	0	0	0	0	0	0	0	0	0	0	0	0	0	0	0	0	0	0	0	0	0	0	0	0	0	0	0	0	0	0	0	0	0	0	0	0	0	0	0	0	0	0	0	0
MFSD12	0	0	0	0	2.63139	0	0	0	3.26319	0	0	0	0	1.99845	0	0	2.68872	0.520918	0	0.49668	1.9706	3.34543	3.50042	0	2.52571	2.75645	0	0	2.50616	0	1.51083	0	3.6423	0	1.73557	0	0	0	4.13949	3.21415	0.780032	0	1.50275	0	3.38007	0	0.657632	0	0
TRPV2	0	0	0	0	0	0	0	0	0	0	0	0	0	0	0	0	0.521848	0	0	0	0	0	0	0	0	0	0	0	0	0	0	0	0	0	0	0	0	0	0	0	0	0	0	0	0	0	0	0	0
PSG9	0	0	0	0	0	0	0	0	0	0	0	0	0	0	0	0	0	0	0	0	0	0	0	0	0	0	0	0	0	0	0	0	0	0	0	0	0	0	0	0	0	0	0	0	0	0	0	0	0
AC093155.3	0	1.1741	0	2.08769	0	0	0	0	1.58828	0	0	2.53596	0	0	0	0	0	0	0	0	0	0	0	0	0	0	0	0	0	0	0	0	0	0	0	0	0	0	0	0	0	1.80578	0	0	0	0	0	0	0
ASB2	0	0	0	0	0	0	0	0	0	0	0	0	0	0	0	0	0	0	0	0	0	0	0	0	0	0	0.588904	0	0	0	0	0	0	0	0	0	0	0	0	0	0	0	0	0	0	0	0	0	0
STK40	0	2.25385	0	0	0	0	0	0	0	2.63176	0	0	0	2.40042	3.54908	0.842462	1.06315	0	3.03418	0.49668	0	1.62055	0	0	0	0	0	0	0	0	3.15826	0	0	0	0	0	5.16487	4.72228	2.04161	2.73938	3.46472	0	0	0	0	0	0	0	1.55091
PROM2	0	0	0	0	0	0	0	0	0	0	0	0	0	0	0	0	0	0	0	0	0	0	0	0	0	0	0	0	0	0	0	0	0	0	0	0	0	0	0	0	0	0	0	0	0	0	0	0	0
LURAP1L	0	0	0	0	0	0	0	0	0	0	0	0	0	0	0	0	0	0	0	0	0	0	0	0	0	0	0	0	0	0	0	0	0	0	0	0	0	0	0	0	0	0	0	0	0	0	0	0	0
AL078612.2	0	0	0	0	0	0	0	0	0	0	0	0	0	0	0	0	0	0	0	0	0	0	0	0	0	0	0	0	0	0	0	0	0	0	0	0	0	0	0	0	0	0	0	0	0	0	0	0	0
MAFF	0	0	0	0	0	0	0	0	0	0	0	0	0	0	0	0	0	0	0	0	0	0	0	0	0	0	0	0.909766	0	0	0	0	0	0	0	0	0	0	0	0	0	0.584227	0	0	0.49486	0	0	0	0
HSPB8	0	0	0	0	3.75178	0	4.86939	0	0.363677	0	0	4.24782	6.22573	7.91595	0	3.71819	4.57768	7.12193	5.87121	2.75563	0	3.92397	3.74205	4.24476	0	0	0	0	0	0	1.63877	2.04478	0	0	5.57295	2.19195	4.29274	0	0	5.34855	2.89811	5.3554	0	0	0	0	0	0	2.91877
CPM	0	0	0	0	0	0	0	0	0	0	0	0	0	0	0	0	0	0	0	0	0	0	0	0	0	3.25446	0	0	0	0	0	0	0	0	0	0	0	0	0	0	0	0	1.50275	0	0	0	0	0	0
PHYHIP	0	0	0	0	0	0	0	0	0	0.558296	0	0	0	0	0	0	0	0	0	0	0	0	0	0	0	0	0	0	0	0	0	0	0	0	0	0	0	0	0	0	0	0	0	0	0	0	0	0	0
KYNU	0	0	0	0	0	0	0	0	0	0	0	3.13741	0	0	0	0	0	0	0	0	0	0	0	0	0	0	0	0	0	0	0	0	0	3.53906	0	0	0	0	0	0	0	0	0	0	0	0	0	0	0
SPIRE2	1.49275	0	0	0	2.36653	0	0.606708	0	0	0	0	0	0	0	3.06348	1.51126	2.53449	2.53195	0	0	0	0	0	0	0	0	0	0	0	0	0	0	0	0	0	0	0	0	0	0	0	0	0.793714	0	0	0	0	0	0
CYP11A1	0	3.80571	4.08171	0	0	0	0	0	0	0	0	0	7.35528	5.06715	0	1.96645	3.90163	5.57079	0	2.99754	5.08076	6.12553	1.02269	5.34275	1.83897	0.245763	0	0	0	0	0	3.75535	5.29603	0	3.66113	0	4.73196	0	0	3.05899	4.24254	4.58285	1.97604	3.28348	0	0	0	0	0
HOPX	0	0	0	0	0	0	0	0	0	0	0	0	0	0	0	0	0	0	0	0	0	0	0	0	0	0	0	0	0	0	0	0	0	0	0	0	0	0	0	0	0	0	0.450766	0	0	0	0	0	0
TCAF2	0	0	0	0	0	0	0	0	0	0	0	0	0	0	0	0	0	0	0	2.56841	0	0	0	0	0	0	0	0	0	0	0	0	0	0	0	0	0	0	0	0	0	0	0	0	0	0	0	0	0
DNAJB9	0	1.41973	3.58133	4.97614	2.85509	0	0	0	2.48213	0	0	0	0	5.02984	3.62928	3.95794	0.521848	5.1961	0	0	0	0	0	4.92218	0	3.04318	5.35135	3.8259	0	3.77599	4.24557	0	0	0	4.45753	4.23619	5.82778	5.64325	0	3.784	0	0	3.96999	2.22612	0	0	4.95557	0	0
ETV4	0	0	0	0	0	0	0	0	0	0	0	0	0	0.513952	0	0	0	0	0	0	0	3.36977	0	0	0	0	0	0	0	0	0	0	0	0	0	0	0	0	0	0	0	0	0	0	0	0	0	0	0
PDLIM2	0	0	0	0	0	0	0	0	0	0	0	0	0	0	0	1.37084	0	0	0	0	0	3.1901	0	0	0	0	0	0	0	0	0	0	0	0	0	0	0	1.49264	0	0	0	0	0	0	0	0	0	0	0
NUCB2	0	0	1.20535	0	0	0	0	1.49074	0	0	0	0.678031	0	1.83501	0	1.63921	0	0	0	0	0	2.98484	0	4.32609	0	0	3.6833	3.00539	0	0	0	4.70092	0	0	0	4.14212	0	0	0	0	2.89811	0	2.43328	3.41369	0	0	0	0	0
AC037459.1	0	0	0	0	0	0	0	0	0	0	0	0	0	0	0	0	0	0	0	0	0	0	0	0	0	0	0	0	0	0	0	0	0	0	0	0	0	0	0	0	0	0	0	0	0	0	0	0	0
ADRA2B	0	0	0	0	0	0	0	0	0	0	0	0	0	0	0	0	0	0	0	0	0	0	0	0	0	0	0	0	0	0	0	0	0	0	0	0	0	0	0	0	0	0	0	0	0	0	0	0	0
CGB3	0	0	0	0	0	0	0	0	0	0	0	0	0	0	0	0	0	0	0	0	0	0	0	0	0	1.20166	0	0	0	0	0	0	0	0	0	0	0	0	0	0	0	0	0	0	0	0	0	0	0
MISP3	0	0	0	0	0	0	0	0	0	0	0	0	0	0	0	0	0	0	0	0	0	0	0	0	0	0	0	0.665235	0	0	0	0	0	0	0	0	0	0	0	0	0	0	0	0	0	0	0	0	0
TCAF2C	0	0	0	0	0	0	0	0	0	0	0	0	0	0	0	0	0	0	0	0	0	0	0	0	0	0	0	0	0	0	0	0	0	0	0	0	0	0	0	0	0	0	0	0	0	0	0	0	0
NCF4-AS1	0	0	0	0	0	0	0	0	0	0	0	0	0	0	0	0	0	0	0	0	0	0	0	0	0	0	0	0	0	0	0	0	0	0	0	0	0	0	0	0	0	0	0	0	0	0	0	0	0
EHD1	1.96451	3.84828	4.14697	3.37096	5.51373	0.989215	5.74956	3.95258	4.37729	1.7496	5.34318	1.99992	3.6116	3.0488	5.43135	4.56899	4.22108	3.56945	3.64465	3.06993	2.21697	0	4.43523	3.49338	2.57454	4.33122	2.71042	4.44605	3.82701	0	3.11491	0	2.27167	2.39223	4.60295	3.93328	5.56982	3.77592	4.51219	3.759	2.19719	3.08551	4.2176	3.35006	4.67531	1.12625	0	3.98139	0
DIRC2	0.78718	1.1741	2.44365	5.82446	0	4.42229	4.30889	6.00813	5.27964	3.1752	0	0	4.88994	2.71445	0	0	3.67428	4.89245	2.90161	2.35322	5.22849	4.84992	0.600126	5.26238	3.98827	0	0.588904	3.49211	3.86963	5.03331	3.15826	0	0	0	0	3.39478	1.73333	0	0	2.39462	3.72158	0	0	3.35006	0	3.01747	2.63167	4.87563	5.04606
GADD45G	0	0	0	0	0	2.15311	0	0	0.363677	0	1.0917	0	0	2.14524	0	0	3.34364	0	0.78172	0	0	0	0	0	0.84245	0	0	0	0.511518	0	0	0	0	0	0	0	0	0	3.21911	0.96074	2.19719	0.584227	2.10464	0	0.49486	0	2.33412	0	1.88831
HMG20B	1.66771	3.80571	0	0	0	1.68548	3.75987	0	0	0.558296	3.86542	0	1.471	2.71445	1.58844	1.63921	3.24762	0.520918	0	1.15891	0.79063	3.34543	3.79662	3.62777	0	3.91788	3.09787	3.76503	3.54086	3.98326	0	0	0	1.64378	0	4.23619	2.99545	0	4.91133	2.73938	1.95184	0	2.77994	4.2429	0	2.78964	4.1018	2.02937	2.0314
RIPOR2	0	0	2.04762	0	0	0	0	1.49074	0	0	1.0917	0	0	0	0	0	0	0	0	0	0	0	0	0	0	0	0	0	0	0	2.92718	0	0	0	0	0	0	0	0	0	0.780032	0	0.450766	2.07687	0	0	0	0	0
CPEB4	0	0	3.58133	0	0	1.68548	1.85356	0.538621	0	0.558296	2.73471	0	0	0.892129	0	0	0	0.902835	0	3.06993	0	0	0	0	3.09329	0	0	0	0	0	3.53232	0	0	3.24783	0	0	0	6.23602	1.62201	0	0.780032	2.45762	1.67834	0	0.862645	1.12625	0	1.15893	2.0314
RAP1B	5.3545	2.59122	4.69001	5.26238	4.69721	3.26599	4.67642	4.25575	4.27418	4.20817	4.92659	5.42616	6.41239	4.5657	2.94313	4.64718	4.95744	5.21312	0.443171	5.58044	3.66417	3.8738	1.61513	4.97357	4.53646	5.03378	4.75282	3.94043	5.18272	4.72235	5.5128	5.48431	2.27167	4.16982	2.99825	4.56102	5.3407	4.81816	3.63566	3.57077	3.26394	1.58349	3.44661	4.83747	4.47752	5.09261	2.33412	3.92396	4.07263
PSG8	0	0	0	0	0	0	0	0	0	0	0	0	0	0	0	0	0	0	0	0	0	0	0	0	0	0.455691	0	0	0	0	0	0	0	0	0	0	0	0	0	0	0	0	0	0	0	0	0	0	0
ERVV-2	0	2.94513	0	0	0	0	0	1.70616	0	0	0	0	0	0	0	0.612341	0	0	0	0	0	0	0	0	0	0	0	0	0	0	0	0	0	0	0	0	0	0	0	0	0	0	0	0	0	0	0	0	0
KCNA7	0	0	0	0	0	0	0	0	0	0	0	0	0	0	0	0	0	0	0	0	0	0	0	0	0	0	0	0.909766	0.888383	0	0	0	0	0	0	0	0	0	0	0	0	0	0	0	0	0	0	0	0
FDX1	0	1.97522	2.86165	0	4.75388	0	4.18996	3.32936	2.55432	0.558296	0	0	0	3.91863	3.06348	1.63921	1.56612	4.71272	4.19064	4.25417	5.31038	3.1901	5.40149	4.85068	3.09329	0	4.31498	0	0.511518	1.63992	3.77442	0	0	3.78126	2.50086	5.1974	3.36454	0	1.02787	3.70768	0.780032	3.58294	0	3.84152	2.34819	0	0.657632	0	2.49365
MAN1A2	4.02145	5.3202	0.334781	0	0	2.93536	0	4.4475	2.62308	4.34863	0	0.678031	5.23359	3.87721	5.18829	5.02059	4.15203	2.53195	5.54436	2.56841	5.74275	5.02102	0	5.27609	4.85582	2.11868	6.08843	5.64145	4.33269	6.38445	5.30672	2.04478	1.54321	0	4.29578	0	4.59988	0	5.41145	5.01025	3.64093	3.8053	4.59133	1.72212	4.76489	5.66341	2.33412	0	0.825382
AL590822.2	0	0	0	0	0	0	0	0	0	0	0	0	0	0	0	0	0	0	0	0	0	0	0	0	0	0	0	0	0	0	0	0	0	0	0	0	0	0	0	0	0	0	0	0	0	0	0	0	0
GALNT2	0	0	0.834759	0	1.62222	0	0	0	2.40613	2.39307	0	4.05301	0	1.19148	0	0.338418	0	0.902835	1.05573	0	0	1.62055	2.94599	3.29218	0	3.13754	2.09649	3.60059	2.79861	0	0	0	0	0	1.73557	0	0	0	0	0.773769	0	0	2.2227	0	2.56321	0	1.72682	0	2.39122
PDIA3	5.70492	5.86743	5.76933	3.48005	5.26352	5.91534	5.97012	3.86567	5.2143	5.74014	0	4.80725	4.18037	5.99796	6.60507	5.73728	5.97459	6.41556	5.99024	6.02481	6.48074	5.18085	5.87713	6.79375	6.47306	6.5835	3.7923	5.17591	6.00914	3.98326	6.98922	5.01171	4.98325	3.53906	2.50086	3.02475	1.73333	1.49264	0	3.05899	7.52261	6.86817	4.54675	5.27453	5.87517	4.22833	4.44557	3.86414	5.46703
TMEM40	0	0	0	0	0	0	0	0	0	0	0	0	0	0	0	0	0	0	0	0	0	0	0	0	0	0	0	0	0	0	0	0	0	1.64378	0	0	0	0	0	0	0	0	0	0	0	0	0	0	0
CDH5	0	0	0	0	0	0	0	0	0	0	0	0	0	0	0	0	0	0	0	0	2.61089	0	0	0	0	0	0	0	0	0	0	0	0	0	0	0	0	0	0	0	0	0	0	0	0	0	0	0	0
ADAMTS20	0	0	0	0	0	0	0	0	0	0	0	0	0	0	0	0	0	0	0	0	0	0	0	2.52718	0	3.55726	0	0	0	0	0	0	0	0	0	0	0	0	0	0	0	0	0	0	0	0	0	0	0
EHD3	0	0	0	0	0	0	0	0	0	0	0	0	0	0.513952	0	0	0	0	0	0	0	0	0	0	0	0	0	0	0	0	0	0	0	0	0	0	0	0	0	0	0	0	0	0	0	0	0	0	0
LYPD3	0	2.94513	0	0	0	0	0	0	0	0	0	0	4.75443	4.84886	0	1.75673	5.4783	2.99239	0.78172	0.49668	0	0	2.84603	0	0	0	1.32901	0	0	0	0	0	5.82064	0	0	0	0	0	0	0	3.152	4.31983	0	3.14034	0	0	0	0	0
TBX3	5.08828	4.45562	6.33381	7.30607	5.54618	5.6512	5.79101	6.51596	5.6773	6.27705	6.55093	5.76543	3.97892	5.12137	4.60986	2.97702	5.7994	4.87117	5.42868	5.39562	2.61089	5.11759	4.82477	5.26238	6.01005	6.54958	5.60401	6.37531	4.88322	6.05769	6.26378	4.70092	2.75344	4.60722	4.60295	5.33133	5.70456	0	5.60866	5.06225	5.36322	4.80523	5.71004	6.02055	6.88796	6.21608	5.8765	6.33133	5.8802
ANXA1	0	0	0	0	0	0	0	0	0	0	0	0	4.51453	2.40042	0	0	0	0	0	0	0	0	0	0	0	0	0	0	0	0	0	0	0	0	0	0	0	0	0	0	0	0	0.793714	0	0	0	0	0	0
FAM43A	0	0	0	0	0	0	0	0	0	0	0	0	0	0	0	0	0	0	0	0	0	0	0	0	0	0	0	0	0	0	0	0	0	0	0	0	0	0	0	0	0	0	0	0	0	0	0	0	0
AFF1	3.88638	4.11559	4.45252	2.6513	5.66913	4.3717	3.51798	4.5625	1.71967	5.26039	0	6.83025	0	4.24596	4.82945	3.46546	3.92251	2.53195	4.70991	5.49099	3.28658	4.39627	0	3.53958	4.18981	0.245763	4.91829	4.16904	5.67849	4.83362	4.79125	0	0	3.53906	4.29578	1.13076	2.49822	0	3.37172	4.73066	4.12886	4.64174	3.96999	5.93639	5.97239	3.8086	2.15864	3.86414	4.6621
FADS3	0	0	0.334781	0	0	0	0.606708	0	0	2.10692	0	0	4.47675	0.892129	0	0	0	0	3.03418	1.40264	2.77371	0	0	0	3.97014	0	0	0	1.18691	1.63992	0.338282	0	0	0	1.73557	0	0	0	0	0	0.780032	0	0.793714	0	0	0	0	0	0
DUSP8	0	0	0	0	0	0	0	0	0	0	0	0	0	0.892129	0	0	0	0	0	0	0	0	0	0	0	0	0	0	0	0	0	0	0	0	0	0	0	0	0	0	0	0	0	0	0	0	0	0	0
BTG1	3.43255	0.877885	1.49994	0	4.96061	3.59484	4.30889	5.44436	5.61958	2.10692	0	1.13744	0	4.64187	0	3.15883	3.46248	4.33158	0	3.6913	4.42191	2.41217	3.62628	5.32966	5.6488	3.9871	1.81579	1.609	4.55791	4.16446	3.59676	5.37987	2.27167	0	4.60295	3.02475	0	4.61956	4.13949	4.29936	1.95184	4.52145	3.93582	2.22612	2.65979	6.32652	5.93214	2.56843	4.6621
ATF3	2.68767	0.504711	3.61247	0.858114	2.04185	0.317624	0	5.19983	0.653888	0	0	0	0	3.65017	3.17456	2.87673	1.06315	0	0	2.46482	0	1.978	0	2.10382	0	6.40846	0.588904	5.29909	3.59267	0	0	0	5.43019	5.12917	0	3.81631	0	4.90807	6.80961	3.94778	4.66583	6.04222	6.42161	3.06307	4.39575	1.75096	0	0	4.39726
VSIR	0	0	0	0	0	0	0	0	0	0	0	0	0	0	0	0	0	0	0	0	0	0	0	0	0	0	0	0	0	0	0	0	0	0	0	0	0	0	0	0	0	0	0	0	0	0	0	4.23857	0
GLDN	0	0	0	0	0	0	0	0	0	0	0	0	4.00569	3.83457	0	0	0	0	0	0	1.67333	0	0	1.83409	0	0	0	0	0	0	0	0	0	0	0	0	0	1.49264	0	0	0	0	0	0	0	0	0	0	0
MAFK	0	0	1.03192	0	1.02804	0	2.51223	0	0	0.558296	0	0	0	0	0	1.63921	0	1.20452	3.83843	0	3.39064	3.7119	0	2.10382	3.79574	0	0	0	0	0	0	0	0	0	0	3.81631	0	0	4.30029	2.51892	2.19719	0.584227	3.23812	0.940872	0	4.624	0	1.7932	3.18682
AL359220.1	0	0	0	0	0	0	0	0	0	0	0	0	0	0	0	0	0	0	0	0	0	0	0	0	0	0	0	0	0	0	0	0	0	0	0	0	0	0	0	0	0	0	0	0	0	0	0	0	0
FAM129B	0	0.504711	0	0	0	0	0	1.23741	0	0	0	0	0	0	0	0	0	0	0	0	0	0	0	2.10382	0	0	0	0	0	0	0	0	0	0	0	0	0	0	0	0.306352	0	0	0	0	0	0	0	0	0
PSG4	0	0	0	0	0	0	0	0	0	0	0	0	0	0	0	0	0	0	0	0	0	0	0	0	0	0	0	0	0	0	0	0	0	0	0	0	0	0	0	0	0	0	0	0	0	0	0	0	0
FAM131A	0	0	0	0	0	0	0	0	0.653888	0	0	0	0	1.99845	0	0	0	0	0	0	0	0	0	0	0.673393	0	0	0	0	0	0	0	0	0	0	0	0	0	0	0	2.75218	0	0	2.07687	0	0	1.72682	0	1.1097
ZNF292	6.31062	4.98072	3.58133	0	2.85509	4.08814	4.01441	2.2081	1.44372	0	5.56624	2.53596	0	4.45745	5.10659	5.0439	4.88482	0	0	0	4.80755	3.8738	0	0	0	0	2.91712	2.8961	2.79861	0	2.06039	5.48431	1.54321	7.28645	4.45753	0	0	0	2.85481	2.39462	1.65604	3.75284	4.50075	3.69554	2.09541	3.38727	0	3.73651	4.92297
ATP2B4	5.24833	0	1.36015	0	0	0.577781	0	0	0	0	2.96116	0	3.30169	5.68647	0	2.23302	5.4783	5.98154	4.70991	4.37338	5.38786	5.09587	1.02269	4.75602	1.57663	0	2.91712	0	0	2.87764	3.62793	0	4.02816	0	0	0	0	0	1.02787	4.17261	0	0	0.450766	3.93123	2.56321	0	0	0	0.825382
AL078590.3	0	0	0	0	0	0	0	0	0	0	0	0	0	0	0	0	0	0	0	0	0	0	0	0	0	0	0	0	0	0	0	0	0	0	0	0	0	0	0	0	0	0	0	0	0	0	0	0	0
FHDC1	0.446626	2.59122	0	0	0	0	0	0	0	0	0	0	0	3.1908	0	0	0	0	0	0	1.67333	0	0	1.50207	0	0	2.91712	0	0	0	0	0	0	0	0	3.2216	0	0	0	0	0	0	2.52806	0	0	0	0	0	0
TBX20	0	0	0	0	0	0	0	0	0	0	0	0	0	1.65066	0	0	0	0	0	0	0	0	0	2.22186	0	0	0	0	0	0	0	0	0	0	1.73557	0	0	0	1.02787	0	0	0	0	0	0	0	0	0	0
ITCH	4.55438	4.70766	4.71891	6.32616	6.91305	0	5.77733	3.04288	5.37243	5.11059	6.79091	5.50451	2.2749	5.9388	3.27769	5.86056	5.53364	3.85608	3.97666	5.39562	5.20013	4.56384	4.04225	4.52292	0.481863	5.49829	0	0	5.66645	3.24275	4.83198	0	0	0	6.36726	0	5.76748	6.9156	5.48022	4.73066	4.8203	5.37288	4.00337	4.43916	5.40353	3.92552	4.72299	6.07847	3.96976
ABTB2	0	0	2.29801	0	2.04185	0	2.51223	0	3.07967	0	0	0	3.67968	0.513952	1.87826	0	0.725689	0	0.443171	0.49668	0	0	0	0	0	0	2.1791	2.58003	2.50616	0	0	0	4.46327	0	1.73557	0	0	0	2.36627	0	0	0	2.33183	1.91037	0	0	0	3.26759	2.49365
DNAJC3	1.96451	6.62336	5.6766	3.76515	5.3761	6.55222	6.02906	6.34176	4.66503	6.4816	2.96116	6.45932	1.30847	5.65005	6.55462	7.01072	6.79491	6.09602	5.39208	6.48151	5.64093	3.34543	0	5.69886	0	5.43157	6.37797	6.34444	6.03746	6.18905	5.27753	5.8397	5.55293	4.47563	0	2.19195	0	0	2.85481	3.65447	6.0025	5.1476	3.90083	2.98143	5.14451	5.88173	4.05244	3.73651	4.49928
SLC43A2	0	0	1.03192	0.491939	2.63139	0	1.0325	0	0	0	0	0	0	0	0	0	2.73667	2.63655	0	0	0	0	0	0	0	0	0.588904	3.00539	0.511518	0	0	0	0	0	0	0	0	0	2.36627	0	0	0	1.83486	0	0	3.38727	2.33412	0	2.28096
TIFA	0	0	0	0	0	0	0	0	0	0	0	0	0	0	0	0	0	0	0	0	0	0	0	0	0	0	0	0	0	0	0	0	0	0	0	0	0	0	0	0	0	0	0	0	0	0	0	1.51064	0
DPEP2	0	0	0	1.60011	0	0	0	0	0	0	0	0	0	0	0	0	0	0	0	0	0	0	0	0	0	0	2.40187	1.74128	0	0	0	0	0	0	0	0	0	0	1.02787	0	0	0	0	0	0	0	0	0	0
PSG1	0	0	0	0	0	0	0	0	0	0	0	0	0	0	0	0	0	0	0	0	0	0	0	0	0	0	0	0	0	0	0	0	0	0	0	0	0	0	0	0	0	0	0	0	0	0	0	0	0
OTUB2	0	0	0	0	0	0	0	0	0	0	0	0	0	0	0	0	0	0	0	0	0	2.03997	0	0	0	0	0	0	0	0	0	0	0	0	0	0	0	0	0	0	0	0	0	0	0	0	0	0	0
LGALS16	0	0	0	0	0	0	0	0	0	0	0	0	0	0	0	0	0	0	0	0	0	0	0	0	0	0	0	0	0	0	0	0	0	0	0	0	0	0	0	0	0	0	0	0	0	0	0	0	0
CD63	5.57917	5.93812	5.40147	3.76515	5.54618	5.6512	5.61753	6.47984	5.65285	5.7779	3.74886	5.71688	4.41817	6.16215	4.60986	5.64121	5.63201	6.41556	6.3996	6.50781	5.22849	5.92253	6.8128	4.97357	5.03226	4.84158	6.2162	7.14267	5.9308	6.10282	5.77892	6.12462	5.66604	0	0	3.2216	0	1.49264	3.75149	4.86556	4.99269	4.7258	4.40409	5.27453	5.04073	6.7791	5.94572	6.13017	5.94491
PSG5	0	0	0	0	0	0	0	0	0	0	0	0	0	0	0	0	0	0	0	0	0	0	0	0	0	0	0	0	0	0	0	0	0	0	0	0	0	0	0	0	0	0	0	0	0	0	0	0	0
PSG2	0	0	0	0	0	0	0	0	0	0	0	0	0	0	0	0	0	0	0	0	0	0	0	0	0	0	0	0	0	0	0	0	0	0	0	0	0	0	0	0	0	0	0	0	0	0	0	0	0
PLPP5	0	0.504711	0	0	0	0	4.41876	0	0	0	0	0	0	0	0	2.52573	0	0	0	0	0.79063	1.77431	0	3.39628	0	0	0	0	0	0	0	0	0	0	0	0	0	0	0	0	0	0	1.50275	0	1.39875	0	1.72682	0	0
INHA	0	0	0	0	0	0	0	0	0	0	0	0	0	0	0	0	0	0	0	0	0	0	0	0	0	0	0	0	0	0	0	0	0	0	0	0	0	0	0	0	0	0	0	0	0	0	0	0	0
NCOA3	0	0	5.33768	5.27758	3.51001	5.89757	5.25238	5.16386	5.16903	6.22332	7.33661	5.82771	5.87995	3.3806	4.68683	5.95581	4.48245	6.31671	3.32045	3.49494	4.47022	3.1901	4.65792	3.71087	4.26612	4.95822	3.62554	3.91263	5.56636	1.63992	3.35737	4.86467	5.1481	0	5.34383	5.33133	0	0	3.8587	5.60847	3.72158	5.30163	4.0991	5.32505	5.49799	4.98895	4.6251	5.36	1.3471
SIN3B	0	0.504711	1.20535	0	4.30059	3.26599	3.51798	0	3.79718	3.78223	0	0	2.44105	2.80558	0	2.82385	3.28034	1.66646	3.09616	2.75563	3.28658	2.95298	3.89994	0.793265	1.99063	3.64554	2.71042	2.35072	1.64512	1.63992	1.51083	0	0	0	0	0	1.73333	3.33202	3.50972	2.25859	0	2.45762	3.05924	4.2429	3.43569	1.12625	1.72682	0	3.82008
AC008687.4	0	0	0	0	0	0	0	0	0	0	0	0	0	0	0	0	0	0	0	0	0	0	0	0	0	0	0	0	0	0	0	0	0	0	0	0	0	0	0	0	0	0	0	0	0	0	0	0	0
HSD11B2	0	0	0.334781	0	0	0	0	0	0	0	0	0	0	0	0	0	0	0	0	0	0	0	0	0	0	0	0	0	0	0	0	0	0	0	0	0	0	0	0	0	0	0	0	0	0	0	0	0	0
UBXN10	0	0	0	0	0	0	0	0	0	0	0	0	0	0	0	0	0	0	0	0	0	0	0	0	1.13069	0	0	0	0	0	0	0	0	0	0	1.7568	0	0	0	0	0	0	0	0	0	0	0	0	0
FNDC3A	0	0	4.53611	0.491939	0	4.04574	0	5.25217	2.86936	1.53113	0	0	0	4.53939	2.66735	3.85627	2.99507	0	6.65258	5.45089	4.26647	2.45829	4.32815	4.93952	2.91514	0	2.91712	0.909766	5.51358	2.87764	1.63877	0	0	0	0	4.88527	1.73333	3.04547	2.63112	3.21415	4.18682	4.64174	2.43328	4.76612	4.18474	5.40606	4.72299	0.692834	0
HSPA5	7.31142	6.73535	5.7624	7.20639	7.7832	5.91534	7.19826	8.73769	6.88932	5.50518	0	6.96105	0.915385	6.67239	6.74663	7.04867	7.01017	7.20931	6.27115	6.34959	7.34893	7.55792	5.73066	7.54262	7.08561	7.80768	6.14091	7.0047	7.17403	5.57176	7.66265	7.75956	7.3719	6.31504	3.36743	4.40773	0	2.21041	1.02787	4.73066	7.97322	8.65601	7.08324	6.66826	6.04571	7.06055	6.43411	6.68251	7.80806
AC004784.1	0	0	0	0	0	0	0	0	0	0	0	0	0	0	0	0	0	0	0	0	0	0	0	0	0	0	0	0	0	0	0	0	0	0	0	0	0	0	0	0	0	0	0.450766	0	0	0	0	0	0
COBLL1	0	4.00704	6.39778	0	4.96061	4.22742	5.08471	3.72462	3.53704	5.70136	6.3253	6.24782	6.28703	5.36555	4.03464	3.71819	5.1905	4.93409	4.93009	5.08224	5.53136	2.66907	0	2.22186	0	5.14397	4.35106	5.41257	5.77134	6.45576	6.43658	0	3.40219	4.16982	6.40742	5.70484	5.42119	0	4.05183	1.64579	0	3.16796	3.75168	2.36137	3.68553	3.38727	2.63167	2.95996	4.10535
ZC3H11A	5.19216	3.96896	4.9437	0	5.44656	4.74733	5.08471	3.99415	2.6887	3.24876	0	3.70034	0.915385	5.43855	3.37394	4.34333	4.99735	4.1667	6.69826	3.94333	4.64872	4.95821	3.03947	4.59032	5.16575	4.76482	3.13973	5.2444	2.27201	0	4.02914	5.01171	0	5.29451	0	3.02475	1.73333	4.72228	4.37444	3.99135	3.46472	5.2073	4.50075	0	1.78873	0	0	3.98139	3.85898
AL157700.1	0	0	0	0	0	0	0	0	0	0	0	0	0	0	0	0	0	0	0	0	0	0	0	0	0	0	0	0	0	0	0	0	0	0	0	0	0	0	0	0	0	0	0.450766	0	0	0	0	0	0
PTGER3	0	0	0	0	0	0	0	0	0	0	0	0	0	0	0	0	0	0	0	0	0	0	0	0	0	0	0	0	0	0	0	0	0	0	0	0	0	0	0	0	0	0	0	0	0	0	0	0	0
CARD16	0	0	0	0	0	0	0	0	0	0	0	0	0	0	0	0	0	0	0	0	0	0	0	0	0	0	0	0	0	0	0	0	0	0	0	0	0	0	0	0	0	0	0	0	0	0	0	0	0
AC036214.3	0	0	0	0	0	0	0	0	0	0	0	0	0	0	0	1.21527	0	0	0	0	0	0	0	0	0	0	0	0	0	0	0	0	0	0	0	0	0	0	0	0	0	0	0	0	1.9502	0	0	0	0
ATP10D	0	0	0	0	0	0	0	0	0	0	0	0	0	0	0	0	0	0	0	0	0	0	0	0	0	0	0	0	0	0	0	0	0	0	0	0	0	0	0	0	0	0	0	0	0	0	0	0	0
SLC13A4	0	0	0	0	0	0	0	0	0	0	0	0	0	0	1.22537	0	0	0	0	0	0	0.428486	0	0	0	0	0	0	0	0	0	0	0	0	0	0	0	0	0	0	0	0	0.450766	0	0	0	0	0	0
SURF4	6.57502	6.35466	3.96592	6.25886	6.39471	6.54082	5.73547	7.58489	5.38238	5.13019	6.1059	3.40589	4.67326	5.52153	5.31493	6.06807	5.07401	4.91342	5.76073	3.20465	4.42191	5.96708	6.04433	6.22237	5.33829	3.72874	5.9658	6.23649	5.50007	5.86159	5.01996	5.14515	5.49286	6.39006	0	4.48641	5.3407	5.07265	5.09797	4.09485	6.2124	5.69827	4.81458	5.37387	4.74301	6.99516	3.35612	2.95996	4.47444
SRPRA	4.95961	6.32482	4.70453	0	5.48053	3.62395	4.84335	4.81532	2.62308	5.57834	2.73471	1.13744	3.7447	5.7452	4.7951	4.63187	4.73941	5.01393	5.52195	3.26757	4.42191	4.91752	5.74461	5.39395	5.30973	3.6668	2.81747	0	3.48713	2.38763	5.3909	7.45993	3.11398	6.15217	4.73504	4.99699	0	0	4.05183	4.87722	5.36322	4.77923	4.15957	0	2.22733	2.78964	5.74286	0	0
ERVFRD-1	0	0	0	0	0	0	0	0	0	0	0	0	0	0	0	0	0	0	0	0	0	0	0	0	0	0	3.62554	0	0	0	0	0	0	0	0	0	0	0	0	0	0	0	1.50275	0	0	0	0	0	0
MCFD2	6.53041	6.14011	4.1889	2.8268	4.13979	0.317624	2.75501	2.57976	2.48213	4.72882	4.92659	5.82771	3.97892	4.78311	4.98994	4.43435	3.72271	5.12597	4.98026	6.58395	4.76945	5.43839	6.16332	4.65471	6.07089	5.02558	4.75282	4.50307	4.27043	3.24275	3.46486	3.75535	4.69418	1.64378	3.90503	4.04147	3.90204	6.51888	4.51219	4.69157	5.08703	4.64174	4.47719	5.16785	3.97551	0	5.93214	3.06995	1.3471
MAML3	0	0	0	0	0	0	0	0	0	0	0	0	0	3.12155	0	0	0	0	0	0	0	0	0	0	2.87671	1.69093	0	0	0	0	0	0	0	1.64378	1.73557	1.7568	0	0	0	0	0	0	0.793714	0	0.49486	0	0	0	2.58929
ZBED6	3.04561	0	0	0	0	0	0	0	0	0	0	0	0	0	0	0	0	1.20452	3.9092	0	0	0	0	0	0	0	0	0	0	0	2.06039	0	0	0	0	0	0	0	1.62201	0	0	0	0	1.50557	0	0	0	0	0
LCMT1-AS2	0	0	3.18536	0	0	0.317624	0	4.03455	0	0	0	1.13744	6.41239	0	0	0.842462	0	1.4539	4.32612	5.13381	3.05282	4.59514	0	2.92542	0	0	2.5948	0.370626	2.13894	0	4.64655	5.01171	6.65176	0	0	0	0	6.3366	2.85481	4.74345	0	0	2.70077	5.25729	0	0	0	0	0
AC244197.3	0	0	0	0	0	0	0	0	0	0	0	0	0	0	0	0	0	0	0	0	0	0	0	0	0	0	0	0	0	0	0	0	0	0	0	0	0	0	0	0	0	0	0	0	3.38007	0	0	0	0
SIAH1	0	3.76184	3.91686	0	3.85899	4.72063	3.51798	3.32936	4.41656	4.64956	6.05772	4.05301	0	1.83501	0	4.02975	4.38049	0	5.28971	5.1506	2.92	4.70443	3.12726	0.793265	1.99063	0	1.59283	0	4.06569	4.72235	0.338282	4.86467	0	0	0	0	0	0	4.63792	0	0	1.58349	4.99133	3.06307	3.54087	1.12625	2.87822	3.52102	4.49928
FAM49A	0	0	0	0	0	2.78882	0	0	0	0	0	0	0	0	0	0	0	0	0	0	0	0	0	4.24476	0	0	0	0	0	0	0	0	0	0	0	0	0	0	0	0	0	0	0	0	0	0	0	0	0
ERN1	0	0.504711	1.49994	0	0	0	0	0	0	0	0	0	0	0	2.94313	3.43051	0	0	0	0	0	2.88707	0	2.33098	0	0	0	0	0	0	0	0	0	1.64378	0	0	0	0	0	0	0	0	1.30279	2.70446	0	0	0	0	0
SHANK2	0	0	2.5113	0	0	0	0	0	0	0	0	0	0	0.892129	0	0	0.521848	1.85168	0	0	0	0	0	1.07004	0.260957	0	0	0	0	0	0.338282	0	0	0	0	0	0	0	0	5.15138	0	0	0	0	0	0	0	0	0
GRAMD2B	0	0	0	5.80362	0	0	0	0	0	0	0	0	2.59002	4.5657	0	1.63921	2.23396	2.41918	0	4.61028	3.8214	3.01602	4.46922	5.22045	5.69922	0	0	0	0	0	0	0	0	0	0	0	0	0	0	1.84894	2.40681	4.31983	0.793714	3.41369	0	0	3.35612	0	0.470929
HES2	1.66771	0	0.834759	0	0	4.31928	0	2.57976	0.363677	1.53113	0	0	0	0	0	3.88237	0	0	0	0	0	0	0	0	0	0	1.81579	2.77784	0	0	0	0	0	0	0	0	0	0	0	0	0	0	0	0	0	0	0	0	0.825382
PSG11	0	0	0	0	0	0	0	0	0	0	0	0	0	0	0	0	0	0	0	0	0	0	0	0	0	0	0	0	0	0	0	0	0	0	0	0	0	0	0	0	0	0	0	0	0	0	0	0	0
DPEP2NB	0	0	0	0	0	0	0	0	0	0	0	0	0	0	0	0	0	0	0	0	0	0	0	0	0	0	0	0	0	0	0	0	0	0	0	0	0	0	0	0	0	0	0	0	0	0	0	0	0
SLC22A11	0	0	0	0	0	0	0	0	0	0	0	0	0	0.513952	0	0	0	2.73407	0	0	0	0	0.600126	0	0	0	0	0	0	0	0	0	0	0	0	0	0	0	0	0	0	0	0	0	0	0	0	0	0
KMO	0	0	0	0	0	0	0	0	0	0	0	0	0	0	0	0	0	0	0	0	0	0	0	0	0	0	0	0	4.23826	0	0	0	0	0	0	0	0	0	0	0	0	0	0	0	0	0	0	0	0
UBE2QL1	0	0	0	0	0	0	0	0	0	0	0	0	0	0	0	0	0	0	0	0	0	0	0	0	0	0	0	0	0	0	0	0	0	0	0	0	0	1.49264	0	0	0	0	0	0	0	0	0	0	0
LGALS13	0	0	0	0	0	0	0	0	0	0	0	0	0	0	0	0	0	0	0	0	0	0	0	0	0	0	0	0	0	0	0	0	0	0	0	0	0	0	0	0	0	0	0	0	0	0	0	0	0
PHLDB3	0	0	0	0	0	0	0	0	0	0	0	0	0	2.14524	0	1.04088	0	1.20452	2.67668	0	0.79063	0	0	0	0	0	0.588904	2.58003	0.888383	1.63992	0	2.85841	0	0	0	0	0	0	0	0	0	2.16821	0	0	0	1.12625	0	2.95996	0
BCL2	0	0	0	0	0	0	0	0	0	0	0	0	0	1.43926	0	0	0	0	0	0	0	0	0	0	0	0	0	0	0	0	0	0	0	0	0	0	0	0	0	0	0	0	0	0	0	2.51895	0	0	0
TENT5A	1.82373	0	5.60098	0	5.63936	0.317624	5.73547	2.87503	2.1507	7.17641	4.81506	0	3.86656	4.64187	3.70525	4.30526	0	2.41918	4.62836	0	6.9666	3.69274	0	5.22045	0	6.34066	6.48739	4.07188	4.33269	3.77599	1.96597	7.20873	0	0	0	0	4.73196	0	5.30172	0	2.40681	5.56769	5.82651	0	3.97551	1.12625	3.58163	3.59648	0
CLIP4	0	0	0	0	0	0	0	0	2.92489	0	0	0.678031	0	0	0	0	0	0	0	0	0	0	0	0	0	0	0	0	0	0	0	0	0	0	0	0	0	0	0	0	0	0	0.793714	0	0	0	0	0	0
HPCAL1	0	0	0.606322	0	1.62222	0	0	3.6223	2.55432	0	0	3.32183	2.59002	2.71445	0	0.612341	0	0	2.30903	1.40264	0	2.78219	1.83966	0	0	0	3.25848	0	0	0	0	0	0	5.12917	1.73557	0	5.3407	0	4.05183	1.12624	3.152	0	2.33183	0	3.13332	0	3.6496	0	0
APOBR	0	0	0	0	0	0	2.22016	0	0	0	0	0	0	0	0	0	0	0	0	0	0	0	0	0	0	0	0.324294	0	0	0	0.338282	0	0	0	0	0	0	0	0	0	0	0	0	0	0	0	0	0	0
ADCK2	0.446626	3.88964	5.48798	4.64234	3.04871	4.8246	4.38306	2.57976	4.68124	5.16861	3.97326	0	0	1.99845	2.81182	2.76895	1.8539	3.56945	0	0	3.57863	1.354	0	0	2.71186	2.23707	5.73267	4.62796	0	1.63992	0.338282	0	0	0	0	0	0	0	0	0.558908	0	0	2.2227	2.80281	5.22564	3.68135	4.52009	5.85085	2.84319
CD274	4.74213	0	0	0	0	0	0	0	3.34688	0	0	0	0	5.39519	0	0	0	0	5.22182	0	0	0.602865	0	0	0	2.63231	0	0	2.13894	0	0	0	3.40219	0	0	0	0	0	0	3.73357	1.28353	0.584227	1.67834	0	0	0	0	0	0
TNFAIP2	0	0	0	0	0	0	0	0	0	0	0	0	0	0	0	0	0	0	0	0	0	0	0	0	0	0	0	0	0	0	0	0	0	0	0	0	0	0	0	0	0	0	0	0	0	0	0	0	0
KIAA0040	5.46529	5.43639	0	0	0	1.44569	0	3.99415	4.1162	0	2.46597	0	0	1.83501	4.20132	2.71188	2.16554	0	0	0	0	2.26424	0	1.67761	0	0	0	4.07188	0	0	2.87617	0	0	0	0	2.79674	0	0	0	0.558908	0	3.58294	4.40409	3.41369	3.38007	0	0	0	2.49365
RNF11	4.64085	1.97522	1.20535	4.0392	2.63139	0.989215	2.75501	5.48866	5.36241	5.63432	4.62972	4.80725	4.53305	5.33528	3.62928	4.48632	0	2.91131	1.48437	2.56841	4.76945	4.16552	5.87713	3.23717	2.36841	0	3.13973	3.8259	0	0	0.612116	4.30426	5.49286	2.88255	0	5.86065	1.73333	6.39995	3.04843	4.17261	4.85647	2.32016	3.05924	2.80281	1.15546	0	3.6496	3.44139	2.58929
SH3TC2	0	0	0	0	0	0	0	0	0	0	0	0	0	0	0	0	0.284392	0	0	0	0	0	0	0	0	0.245763	0	0	0	0	0	0	0	0	0	0	0	1.49264	0	0	0	0	1.67834	0.940872	0	0	0	0	0
KRT23	0	0	0	0	0	0	0	0	0	0	0	0	0	0	0	0	0	0	0	0	0	0	0	0	0	0	0	0	0	0	0	0	0	0	0	0	0	0	0	0	0	0	0	0	0	0	0	0	0
EDEM1	3.16715	0	3.3422	0	0	0	4.84335	3.12001	2.1507	0	4.33851	0	0	2.40042	3.27769	3.68892	5.94938	5.3269	5.32895	0	4.64872	4.27265	0	3.53958	0	0.947554	3.53433	0	0	3.77599	0	0	0	0	0	0	0	0	0	4.03364	3.93954	4.20736	3.18092	0	0.49486	0	2.9873	0	5.34902
HMGCS2	0	0	0	0	0	0	0	0	0	0	0	0	0	0	0	0	0	0	0	0	0	0	0	0	0	0	0	0	0	0	0	0	0	0	0	0	0	0	0	0	0	0	0	0	0	0	0	0	0
ZNF845	0	0	3.96592	5.46177	4.05213	0.317624	0	0	3.73641	0	4.97928	0	0.37335	0.892129	3.70525	2.59049	0	0	4.54192	4.5858	0	0	0	0	0	0	0	0	0	0	0	0	0	0	1.73557	1.13076	0	0	0	0	0	0	3.05924	0	0	0	0	0	0
KLHL8	0	0	3.37889	0	5.54618	4.54912	1.36084	0	0	1.27357	3.48301	0	0.669675	4.66639	4.39728	2.65246	2.91397	0	1.8144	4.74903	3.48769	2.70777	3.28827	0.450481	3.05937	0	3.21998	1.97421	0	0	4.46858	0	0	0	0	0	0	0	0	5.10255	0	1.58349	3.44661	3.14034	2.22733	0	4.2839	0	0
AC093827.4	0	0	0	0	0	0	0	0	0	0	2.96116	0	0	0	0	0	0	0	0	0	0	0	0	0.450481	0	0	1.91555	0	0	0	0	0	0	0	0	0	0	0	0	0	0	0	0	0	0	2.78964	0	0	0
WBP2	2.42067	3.84828	3.10004	2.8268	1.62222	3.59484	0	3.67437	0	2.73776	0	1.99992	3.97892	3.5483	0	1.51126	2.42168	4.13134	0	0	2.42733	2.31526	3.50042	1.07004	3.42161	2.97666	2.09649	0	3.18356	0	4.09755	3.75535	0	3.78126	3.90503	0	0	0	0	2.10838	1.28353	1.3206	1.30279	4.40825	3.06442	3.01747	0	0	0
AL357060.1	0	0	0	0	0	0	0	0	0	0	0	0	0	0	0	0	0.521848	0	0	0	0	0	0	0	0	0	0	0	0	0	0	0	0	0	0	0	0	0	0	0	0	2.90498	0	0	0	0	0	0	0
RDX	8.48545	7.44278	7.3412	7.84657	6.75545	7.7858	7.33066	7.01718	6.00812	7.9188	7.11907	6.96798	7.8168	7.66226	7.15153	7.36089	6.85317	7.4218	7.55449	7.27716	7.30964	7.28473	5.7721	6.70024	6.63723	7.4047	7.40404	6.78088	7.38707	7.4649	7.49737	8.56703	5.77092	6.49574	7.06411	6.49554	5.82778	5.07265	6.16296	6.58297	8.0533	8.0585	7.24895	7.80455	6.35788	7.00848	7.68657	7.32789	6.78449
MUC15	0	0	0	0	0	0	0	0	0	0	0	0	5.95055	5.54817	3.17456	0	0	2.73407	0	0	0	1.77431	0	4.06689	0	1.5146	0	0	0	0	0	2.04478	0	0	0	0	0	0	0	0	0	0	0	0	0	0	0	0	0
SPATA13	0	0	0	0	0	0	0	0	0	0	0	0	0	0	2.94313	2.45793	4.97753	0	0	0	0	0	0	0	3.09329	3.22611	0	0	0	0	2.7684	0	1.54321	0	0	0	0	0	0	0	0	0	0	0	0	0	0	4.57343	0
MAST4	0	0	1.36015	3.88902	0	0	0	0	0	0	0	1.13744	0	1.19148	0	0	0	0	0	0	0	0	0	0	0	1.60546	0	0	0	0	0	0	0	0	0	0	0	0	0	0	0	0	0.450766	0	0	0	0	0.692834	0
HSPA13	6.69102	0.504711	3.22619	0	5.6983	0	2.37358	4.5625	0	4.38171	0	0	0	4.93211	0	1.63921	0	0	0	0	3.74493	5.22153	1.02269	2.22186	5.86545	4.26308	0	0	4.20536	4.47021	0	0	0	0	0	4.56102	0	6.75526	0	1.64579	4.99269	5.04225	3.12136	0	0	0	0	0	0
RICTOR	0	0	4.58402	0	0	0	5.10677	4.74401	5.2143	3.96794	4.92659	3.40589	0	3.1908	3.17456	3.35796	3.03397	4.42215	0	4.74903	5.04931	0	0	0.793265	3.71091	0	4.36877	0	0	2.87764	5.27753	2.85841	0	0	1.73557	0	3.90204	0	1.02787	3.68132	1.28353	3.08551	4.15957	2.22612	0.49486	3.68135	5.13225	0	0
AC016134.1	0	0	0	0	0	0	0	0	0	0	0	0	0	0	0	0	0	0	0	0	0	0	0	0	0	0	0	0	0	0	0	0	0	0	0	0	0	0	0	0	0	0	0	0	0	0	0	0	0
UBAP1	0	4.68434	5.55363	4.68854	4.57673	5.37118	3.2272	3.72462	4.23078	4.38171	2.46597	4.20153	5.41432	4.42907	5.73303	5.14437	0.284392	2.73407	0	1.40264	2.42733	4.34809	0	3.969	0	3.01031	0	4.77411	0	1.63992	4.14141	4.70092	3.84809	5.12917	5.25858	4.69958	4.29274	0	1.62201	4.2464	4.74513	3.52155	4.52393	4.34436	3.93748	0	4.2839	0	4.57132
DAP	4.36414	3.80571	3.7864	0	0	5.5935	4.64662	2.87503	3.50096	3.67956	4.49145	1.48536	5.54783	2.61718	2.11949	3.07079	0.284392	0	2.59318	0	1.9706	3.24376	2.84603	1.07004	0	5.24634	4.18106	3.91263	3.86963	4.72235	4.2048	0	4.89318	1.64378	0	4.69958	5.16487	0	0	2.8851	0	3.08551	3.54055	0.545814	4.72079	5.76105	2.9873	4.37341	4.03915
OPTC	0	0	0	0	0	0	0	0	0	0	0	0	0	0	0	0	0	0	0	0	0	0	0	0	0	0	0	0	0	0	0	0	0	0	0	0	0	0	0	0	0	0	0	0	0	0	0	0	0
DACT2	0	0	1.74445	0	0	0	0	0	0	0	0	0	0	0	0	0	0	2.82541	0.78172	0	0	0	0	0	0	0	0	0	0	0	2.87617	0	0	0	0	0	0	0	0	0	0	0	0	0	0	0	0	0	0
RAI14	0.446626	5.90825	6.79049	1.14991	7.24499	2.37481	6.41223	6.34176	6.10143	0	5.1267	6.11676	5.02694	5.77933	4.7951	6.40157	5.11994	6.2929	4.76819	2.35322	5.28359	5.63191	5.23363	5.27609	6.63435	4.31784	0	3.94043	4.20536	5.63457	3.93258	4.51618	4.58334	3.78126	5.50055	5.67155	4.73196	6.08999	3.50972	4.55304	4.44612	4.24584	4.24576	3.79448	4.8286	6.23885	5.7888	5.86618	6.09909
CYP19A1	0	0	0	0	0	0	0	0	0	0	0	0	6.74986	4.17937	0	0	0	0	0	0	3.96316	0.230092	0	2.52718	0	5.23927	0	0	0	0	0	0	0	0	0	0	0	0	0	0	0	0	0	0	0	0	0	0	0
FAM83G	0.446626	1.41973	4.3638	0	4.22243	4.63742	4.38306	4.18572	5.25819	0	3.74886	4.33618	3.25782	2.27846	0	3.74689	2.16554	4.23493	3.87425	0	0	1.53705	2.84603	5.16258	1.57663	0	3.43696	4.66174	3.31274	4.93691	2.65191	0	0	0	4.1136	1.13076	0	0	0	0	0	0	2.52806	3.88707	4.47752	1.12625	3.35612	1.7932	0
SEMA7A	0	0	0	0	0	0.317624	0	0	0	0	0	0	0	0	0	0	0	0	0	0	0	3.24376	2.35806	2.99339	0	0	0	0	0	0	0	0	0	0	0	0	0	0	0	0	0	0	0	0	0	0	0	0	0
SDC3	0	0	0	0	3.04871	0	0	0	0	0	0	0	0	0	0	0	0	0	0	1.15891	0	0	0	0	0	0	0.324294	0	0	0	0	0	0	0	0	0	0	0	0	0	0	0	0	0	0	0	0	0	0
COPE	5.27561	5.21024	4.50325	5.18392	2.63139	3.83783	4.52085	4.32254	4.98537	4.17081	4.417	4.92589	5.63616	4.53939	4.60986	4.60077	5.02658	5.05225	5.69215	4.01842	4.15268	5.00557	5.40149	5.40647	4.78495	5.58458	5.83176	3.99445	5.66645	6.38445	5.5128	4.86467	4.18822	5.44283	5.77063	5.14985	6.65782	4.25855	5.18295	5.0208	4.99269	4.48974	5.00787	5.38978	5.6468	4.03368	4.7542	4.61031	4.57132
KCNN4	0	0	0	0	0	3.50381	0	0	0	0	0	0	0	3.1908	0	0	0.521848	0	0	0	0	2.41217	0	1.67761	1.57663	0	0	0	0	0	0	0	0	0	0	0	0	0	0	0	0	0	0	0	0	0	0	0	0
MAOA	0	0	0	0	0	0	0	0	0	0	0	0	0	0	0	2.65246	3.43367	4.80539	0	0	3.05282	0	0	0	0	0	0	0	0	0	0	0	2.75344	0	4.60295	0	0	0	0	0	0	0	0	0	0	0	0	0	0
HEY1	0	0	0	0	0	0	0	0	0	0	0	0	0	0	0	0	0	0	0	0	0	0	0	0	0	0	0	0	0	0	0	0	1.54321	0	0	0	0	0	0	0	0	0	0	0	0	0	0	0	0
AL132671.2	0	0	0	0	0	0	0	0	0	0	0	0	0	0	0	0	0	0	0	0	0	0	1.61513	0	0	0	0	0	0	0	0	0	0	0	0	0	0	0	0	0	0	0.584227	0	0	0	0	0	0	0
LY6D	0	0	0	0	0	0	0	0	0	0	0	0	0	0	0	0	0	0	0	0	0	0	0	0	0	0	0	0	0	0	0	0	0	0	0	0	0	0	0	0	0	0	0	0	0	0	0	0	0
MMP15	0	0	2.69709	0	3.75178	0.317624	0	0	0	1.93929	0	0	0	0	1.58844	0	0.284392	1.20452	0	0	0.79063	0	0	1.97525	0	2.75645	3.56538	3.70149	0.511518	0	0	0	0	0	0	0	0	0	0	0	0	0	0	3.28348	2.4597	0	2.7602	0	0
RAP1GAP	0	0	0	4.29949	0	2.23086	0	0	0	0	0	0	0	0	0	0	0	0	0	0	0	0	0	0	0	0	0	1.609	0	0	0	0	0	0	0	0	0	0	0	0	0	0	0	0	0	0	0	0	0
DEPP1	7.00812	1.62957	2.21928	0	0	4.84946	4.18996	4.4475	1.95122	6.70713	0	4.83784	0	3.25688	4.35073	4.12026	6.7342	2.63655	0	2.35322	3.39064	0	0.600126	1.30216	5.41405	0	1.59283	3.70149	1.43413	2.87764	5.11102	2.85841	5.1481	4.72781	0	3.81631	4.45447	2.21041	0	0	3.36782	3.08551	5.3307	0	3.68553	1.75096	4.52009	0	5.73092
PAEP	0	0	0	0	0	0	0	0	0	0	0	0	0	0	0	0	0	0	0	0	0	0	0	0	0	0	0	0	0	0	0	0	0	0	0	0	0	0	0	0	0	0	0	0	0	0	0	0	0
DEDD2	0	0	3.3422	0	2.63139	0	3.14433	4.11212	4.59829	4.17081	0	0	1.74969	1.99845	4.98994	2.52573	3.54559	2.41918	1.05573	3.86411	0	3.65363	1.61513	2.77904	3.33922	4.52986	0.81242	0	0	0	3.46486	4.30426	0	0	0	3.2216	0	2.68753	1.02787	2.83814	0	0	3.34613	3.28348	1.15546	5.59444	0	0	3.85898
TBC1D20	0	5.16042	0	0	0	4.35444	1.36084	2.78316	2.55432	3.51041	1.70597	5.18576	0	2.9722	4.14787	1.37084	3.62417	0	3.72531	2.66506	0	3.4632	0	1.07004	3.15881	0.801473	0	2.50757	1.82916	0	1.75628	0	1.54321	0	0	3.68901	0	0	4.30029	2.73938	4.18682	0.584227	3.12136	0	4.11831	2.18547	3.08872	4.57343	4.88578
SGK1	7.89885	7.34953	8.426	0.491939	8.13215	7.95571	7.45622	8.46767	7.60167	8.6951	6.5157	6.74405	0	3.3806	7.7444	7.1938	8.08895	5.96154	7.11606	6.86395	0	0	0	3.62777	5.05825	6.97503	6.14091	7.77624	6.62133	5.63457	7.53074	6.51817	7.09723	5.64013	0	4.94221	6.32279	0	5.78212	1.12624	6.18422	1.99834	7.94466	4.63876	5.86507	7.89229	4.7542	6.95758	4.57132
CAPN14	0	0	0	0	0	0	0	0	0	0	0	0	0	0	0	0	0	0	0	0	0	0	0	0	0	0	0	0	0	0	0	0	0	0	0	0	0	0	0	0	0	0	0	0	0	0	0	0	0
PPIB	6.55845	6.96551	5.8302	7.56015	6.66969	5.83047	6.5065	7.25376	5.71716	6.09954	6.1753	5.87272	6.51845	6.04547	5.93586	6.27431	6.72828	6.86635	6.70324	6.04291	5.9947	6.82517	7.07811	7.14705	6.63435	4.70444	6.66273	6.03212	5.88997	5.63457	7.12104	6.65871	5.82064	1.64378	3.36743	5.67155	5.76748	3.77592	0	5.11245	6.29378	6.29244	5.89034	6.41196	5.72701	6.66601	5.94572	5.31603	6.53712
MOCOS	0	0	0	0	0	0	0	0	0	0	0	0	0	0	0	0	0	0	0	0	0	0	0	0	0	0	0	0	0	0	0.612116	0	0	0	0	2.79674	0	0	0	0	0	0	0	0	0	0	0	0	0
MGAT1	5.07281	3.71659	3.70206	0	2.36653	2.88814	4.7623	3.2629	0	4.62214	6.3048	3.56061	4.81624	4.14489	3.70525	2.71188	2.78308	0.902835	2.83046	0.49668	2.77371	3.69274	2.20506	4.47617	3.05937	5.26736	3.7923	3.37479	0	0	3.3941	2.85841	1.54321	4.16982	4.73504	2.52581	2.99545	0	0	2.73938	0	3.45742	4.95767	1.50557	2.09541	1.75096	2.63167	0	0
IER2	2.42067	0	0.834759	4.23869	5.26352	4.86173	0	3.32936	1.44372	4.41405	1.70597	4.64375	4.05779	4.78311	0	3.80262	1.06315	5.517	1.6588	3.90427	1.29846	0	0	2.77904	1.37083	4.75493	2.71042	1.11879	2.79861	0	1.96597	2.04478	1.54321	4.16982	0	1.13076	0	0	3.21911	2.57728	1.28353	2.69857	3.79044	0	4.11831	3.01747	0	2.56843	2.76342
GPR68	0	0	0	0	0	0	0	0	0	0	0	0	0	0	0	0	0	0	0	0	0	0	0	0	0	0	0	0	0	0	0	0	0	0	0	0	0	0	0	0	0	0	0.450766	0	0	0	0	0	0
CSNK1E	3.73735	3.92984	2.75405	0	4.96061	2.44174	1.0325	3.45376	5.22539	3.78223	5.34318	1.99992	2.44105	2.9722	2.81182	2.76895	3.31234	0	3.94332	0	4.02914	3.80408	0	3.89984	3.98827	4.95822	4.56588	4.57575	3.11435	1.63992	4.66169	0	0	0	2.50086	2.52581	3.36454	2.68753	4.13949	3.51215	1.28353	0.584227	4.03599	3.74586	1.15546	4.75617	3.58163	4.7156	4.16865
MYO18B	0	0	0	0	0	0	0	0	0	0	0	0	0	0	0	0	0	0	0	0	0	0	0	0	0	0	0	0	0	0	0.338282	0	0	0	0	0	0	0	0	0	0	0	0	0	0	0	0.657632	0	1.1097
SELENOS	5.27561	5.22647	5.4192	5.9904	4.22243	3.76129	4.64662	6.27588	4.20858	6.10945	5.72894	0	0	4.91174	6.0275	4.97281	4.73941	6.30088	3.09616	6.2124	4.64872	3.95647	5.82557	4.00237	1.83897	3.74881	5.15101	4.38668	5.77134	5.43729	4.41598	7.35365	2.27167	1.64378	0	4.48641	4.45447	0	5.22364	2.39462	4.49282	3.8053	4.30049	4.94906	3.43569	1.75096	4.78475	5.27067	1.3471
KHK	0	0	0	0	0	0	2.63872	0	2.40613	0.959812	0	0	0	1.43926	0	0	0.521848	0	0	0	0	3.01602	0	0	0	0	0	2.95178	0	0	0	0	0	1.64378	5.16798	2.79674	0	0	0	0	1.28353	2.99807	0	0	0	0	0	0	0
ALK	0	0	0	0	0	0	0	0	0	0	0	0	0	0	0	0	0	0	0	0	0	0	0	0	0	0	0	0	0	0	0	0	0	0	0	0	0	0	0	0	0	0	0	0	0	0	0	0	0
DOCK9-DT	0	0	0	0	2.36653	0	0	0	0	0	0	0	0	0	0	0	0	0	0	0	1.29846	0	0	0	0	0	0	0	0	0	0	0	0	0	0	0	0	0	0	0	0	0	0	0	0	0	0	0	0
DUSP3	0	5.07337	4.55226	0	0	0	4.10486	2.87503	3.26319	2.63176	0	0	0	1.99845	4.25286	3.98228	1.66856	0	0	2.66506	2.21697	1.91325	4.87635	1.07004	4.26612	0.245763	3.81831	0.370626	2.70756	0	4.0751	4.70092	0	0	0	0	0	0	0	0	2.75218	5.7393	3.82818	3.58931	4.24824	5.27996	0.657632	0	4.31572
SEC24D	0	0	0	0	1.02804	0	0	0	0	0	0	0	0	2.80558	0	0	0	0	0	0	4.02914	0	0	0.450481	0	0	2.71042	0	0	0	0	0	0	0	0	5.45387	0	0	0	0	0	0	0	0	3.7307	0	0	0	0
STX5	0.446626	0.504711	0.834759	0	0	1.44569	0.606708	0.929918	0.653888	0.558296	0	0	0.37335	0	2.3261	1.21527	1.45585	0	0.78172	0	1.29846	0.428486	1.02269	0	1.37083	1.60546	1.00591	2.43128	0	1.63992	1.63877	2.04478	0	2.39223	0	1.7568	1.73333	0	0	0.96074	0.780032	0	1.07059	0.545814	0	0	0	0	0
ADCY5	0	0	0	0	0	0	0	0	0	0	0	0	0	0	0	0	0	0	0	0	0	0	0	0	0	0	0	0	0	0	0	0	0	0	0	0	0	0	0	0	0	0	0	0	0	0	0	0	0
RHEB	6.05909	5.05531	4.1889	4.2073	4.30059	5.13883	3.14433	3.99415	4.71313	4.34863	5.30241	4.89713	5.26718	3.91863	4.95924	4.26615	4.43964	5.62265	4.66971	5.01047	5.4373	4.32338	3.79662	4.18787	2.12785	4.92333	5.77976	3.91263	4.13721	4.16446	5.06621	5.91637	3.84809	6.56213	5.6419	6.22427	5.0682	5.9275	5.22364	5.27112	5.08703	5.37288	5.91686	5.11139	5.02269	5.93849	4.81466	6.01111	4.49928
RAB5B	1.0625	1.97522	3.3422	0.491939	1.62222	5.18839	0	0	0	0	0	4.64375	4.08315	1.83501	3.37394	3.65904	0	0	1.05573	1.95484	1.67333	3.74948	0.600126	2.43241	1.4774	0	0	2.83818	3.54086	2.38763	2.14901	3.37549	0	2.39223	2.99825	0	0	0	1.02787	3.25047	2.89811	0	2.2227	1.25068	2.4597	2.18547	1.72682	3.06995	0
FAM214A	5.56817	0	2.37267	6.30407	1.62222	1.57056	0	0	0	4.24459	6.08201	0	0	3.49454	0	1.37084	3.90163	0	0	1.61108	0	0	0	0	2.36841	0	5.05583	0	3.2496	0	2.23251	0	4.46327	0	0	0	0	0	0	0	0	0	0	3.41369	0	0	4.24049	0	0
SAR1B	5.3156	6.11418	6.2171	6.35509	6.00885	5.72022	5.08471	4.18572	5.88754	5.63432	0	4.67797	6.04393	4.78311	5.16157	6.2394	4.88482	4.26787	4.7296	4.22276	5.33667	3.76791	5.47025	5.5823	4.67727	0.947554	4.81873	6.24209	4.53161	5.03331	2.7684	4.05576	0	0	5.88881	3.68901	4.59988	5.74435	4.69691	5.38984	6.03442	5.04225	4.92321	5.55411	5.81352	5.62934	4.87269	2.95996	4.61742
NEAT1	3.73735	0	7.32484	6.47197	4.91164	5.62983	2.04848	7.93363	6.78066	5.27807	0	2.53596	0	5.67443	2.81182	8.52542	6.65842	6.02072	5.47607	5.02875	7.24864	6.46466	0	7.15819	7.77675	7.14179	8.06839	8.21355	5.66645	4.93691	7.82108	4.70092	1.54321	0	5.83093	0	1.73333	4.50896	5.51342	7.46192	0	1.99834	9.58754	3.69554	2.4597	0	3.35612	4.03663	1.55091
NRBF2	5.98664	5.30499	6.91749	8.17335	6.03195	5.41348	6.07453	5.94594	5.45017	5.7779	5.38284	7.16781	5.85808	3.69853	4.30262	6.55953	6.02856	6.87172	6.20939	4.97321	3.96316	3.74948	0	5.14774	4.8948	5.66599	5.18139	6.33923	4.39238	4.83362	5.86647	6.24842	3.6423	5.70033	5.42431	4.48641	4.73196	0	5.78212	5.42997	5.67812	4.61259	6.75126	5.03251	5.90503	5.52201	4.05244	4.49671	3.89686
RAB9A	6.14296	5.35013	4.34538	0	5.44656	4.50286	6.07453	2.34291	5.6692	3.62535	1.0917	4.37841	0	3.79064	3.91175	5.84073	5.82735	5.38811	5.1795	4.81371	4.15268	4.93393	4.90147	4.12865	2.75487	3.04318	0.81242	4.62796	2.79861	4.32542	4.66169	5.58169	7.6307	7.52149	5.83093	7.27124	5.9413	4.90807	5.14109	5.10255	5.86724	3.6984	6.39041	4.5281	3.43569	2.78964	5.64636	0	4.97701
LYPD5	0	0	0	0	0	0	0	0	0	0	0	0	0	0	0	3.20092	0	0	0	0	0	0	0	0	0	0	0	0	0	0	0	0	0	0	0	0	0	0	0	0	0	0	0	0	0	0	0	0	0
ADM2	0	0	0	0	0	0	0	0	0	0	0	0	0	0	0	0	0	0	0	0	0	0	0	0	0	0	0	0	2.61037	0	0	0	0	0	0	0	0	0	0	0	0	0	0	0	0	0	0	0	0
RBM24	0	0	0	0	0	0	0	0	0	0	0	0	0	0	0	0	0	0	0	0	0	0	0	0	0	0	0	0	0	0	0	0	0	0	0	0	0	0	0	0	0	0	1.07059	0	0	0	0	0	0
SERP1	6.86726	4.61206	4.80231	3.42653	6.05469	5.60815	5.74956	6.17104	5.5682	6.10945	6.87674	7.38532	5.80572	6.49893	5.53907	4.9849	5.7994	6.73705	4.49668	6.48813	6.60492	6.77821	6.30183	6.56716	6.73982	7.34991	6.46287	5.37233	7.15261	6.14658	5.6931	4.51618	5.1481	5.81367	6.93269	5.63748	7.18136	5.74435	5.5776	5.26225	5.43673	5.06395	6.2584	4.92742	6.37931	5.36524	3.08872	6.09157	3.18682
NR4A1	0	0	0	0	1.02804	0	2.86262	0	3.07967	0	0	0	0	0	0.739051	0	0	0	0	0	0	0	0	0	0	2.17909	0	0	0	0	0	0	0	0	0	0	0	0	1.02787	0	0	0	0	1.72212	2.7503	0	0	0	0
FURIN	3.04561	3.51992	5.25128	4.97614	3.85899	3.83783	4.78982	4.88327	4.94565	4.13245	6.26291	4.20153	0.915385	4.78311	3.37394	3.93319	4.46832	3.06914	3.9092	3.90427	4.47022	4.2855	0	4.24476	3.09329	4.68374	4.58115	4.66174	4.39238	4.93691	3.28099	4.51618	0	5.70033	4.73504	3.93328	4.29274	3.57098	3.63566	4.03364	3.72158	3.08551	2.77994	5.66286	5.27221	4.81798	4.98217	4.61031	4.37059
HSPB1	0	0	0.334781	1.14991	2.04185	0	0	0	1.44372	0	0	0.678031	3.16586	0.892129	0	1.75673	1.56612	1.66646	0	0	0	1.25295	0	3.23717	0	2.05563	1.70861	0	1.99235	0	0	0	0	0	0	0	0	0	0	0.773769	0	0	0.450766	0	0.49486	0	0	2.41012	0
ACER2	0	0.504711	1.20535	0	0	0	0	1.23741	0	0	0	0	0	1.65066	0	0	2.09371	0	0	0	0	0	0	0	0	0	0	0.909766	0	0	0	0	0	0	0	3.2216	0	0	0	1.64579	0	0.584227	0	0	0	0	0	0	0
RXYLT1	0.446626	0	3.00935	0	3.04871	5.09792	2.63872	0	0.895384	0	1.0917	0	0	3.32006	0	3.11548	4.02261	4.23493	1.28591	0.865464	1.9706	3.74948	3.62628	1.67761	2.62178	0.455691	3.43696	3.24709	1.18691	0	2.92718	3.37549	0	0	0	0	2.49822	0	0	4.20998	0	2.90498	0.450766	4.05612	1.9502	3.21419	2.63167	4.61031	4.39726
CD59	3.98885	4.75318	1.36015	5.98115	0	3.65248	0	5.91381	0	0	0	0	2.90648	3.43869	5.02	5.5867	3.81494	3.81209	0	5.78783	4.02914	2.03997	3.03947	2.99339	5.18946	4.93213	4.72559	0	1.64512	0	5.39996	6.18785	0	0	0	0	0	0	0	0	5.50667	0	0	0	1.9502	3.92552	3.08872	4.19068	3.05902
CALR	4.85496	5.79309	5.02696	3.8489	5.63936	4.24627	5.87051	6.12501	4.68124	5.20602	2.96116	4.10423	3.38563	5.85594	5.98241	6.69085	6.61739	6.92432	6.48316	6.38549	6.9666	6.78728	6.82598	7.50236	7.10236	6.23435	6.22595	6.79237	6.64606	5.43729	7.26679	8.63667	7.17574	6.0167	4.29578	5.24344	5.70456	2.68753	4.63792	4.75614	7.81682	7.70171	6.00189	6.14764	5.97239	7.08589	5.89061	5.65296	7.23619
MAP1LC3A	0	0	0	0	0	0.317624	0	1.49074	0	0	0	0	0	0	0	0	0	2.82541	0	0	0	0	0	0	0	0	0	0	0	0	0	0	0	0	0	0	0	0	0	0	0	0	0	0	0	0	0	0	0
RASA1	0	0	2.29801	1.3925	1.02804	0	2.37358	5.75361	0	0	4.8719	0	0	4.07334	3.27769	1.8654	0	2.73407	0	0	4.21069	2.95298	0	0	1.37083	0	0	2.43128	2.27201	3.53387	1.04054	0	1.54321	0	0	1.13076	0	0	4.51219	2.63336	0	1.58349	3.71185	0	4.96715	3.21419	0	3.26759	0.470929
SLC19A1	0	0	0	0	1.02804	0	1.0325	0	0	0	0	3.88742	0	3.25688	0	0	0	1.20452	0	0	2.21697	0	1.61513	0.793265	0	0	0	0	0	0	0	0	0	0	0	0	0	0	0	0	0	0	0	0	0	0	0	0	2.28096
TYRO3	3.5264	4.28014	5.73436	3.25293	4.75388	2.78882	4.55333	4.69444	4.45478	3.92371	0	3.88742	5.38403	4.17937	3.62928	4.26615	4.28697	6.07756	3.72531	4.22276	4.88085	5.81143	3.43311	5.16258	4.52408	3.25446	4.69784	1.74128	4.30189	5.20869	2.71133	3.37549	1.54321	3.98858	6.04969	3.93328	2.99545	2.68753	5.41145	4.13425	3.55551	4.7258	3.62874	4.27752	3.32222	4.13429	5.26817	4.57343	0
SPCS3	4.57649	5.88798	4.9437	6.49815	4.30059	5.04509	6.42106	4.71944	4.2954	3.56902	3.48301	6.66096	6.55969	5.7452	5.13434	6.04515	5.60642	6.43744	5.60956	6.00648	5.74275	5.44985	5.93909	6.20814	5.0235	3.511	5.25941	4.77411	3.59267	5.28898	4.58435	5.14515	4.69418	6.06328	4.45753	3.2216	4.45447	4.50896	4.57642	5.3317	4.12886	7.02571	4.71737	5.29157	4.18474	3.54179	4.65848	2.56843	4.59456
GCNT1	0	0	2.21928	3.88902	5.41176	0	0	4.35481	4.01749	0	0	0	0	2.80558	0	3.20092	1.56612	0	0	0	0	0.758423	0	0	0	0	0	0	3.69102	0	0	0	0	2.88255	0	0	0	0	0	0.558908	3.79795	0	0	0.940872	0.49486	0	2.15864	0	4.86682
HID1	0	0	0	0	0	0	0	0	0	0	0	0	0	2.9722	0	0	0	0	1.28591	0	0	1.25295	0	0	0	1.41764	0	0	0	0	0	0	0	0	0	0	0	0	0	0	0	0	0	0	0	0	0	0	0
CSRNP1	0	4.34103	2.44365	4.99464	0	0.989215	4.18996	2.46619	0.363677	3.09769	0	0	0	0	2.11949	2.06089	0.521848	0	1.8144	0	0	0	0	0	0	2.05563	1.91555	1.30133	1.99235	0	1.51083	0	4.89318	0	0	1.13076	3.65818	0	3.04843	0	0	0	0.450766	2.89488	0	2.51895	2.49055	2.56843	3.85898
SNX22	0.446626	0.877885	0.334781	1.78157	0	0.798115	0.606708	0.538621	0.895384	0.959812	0	1.48536	1.12527	2.14524	0	1.8654	1.56612	1.20452	1.28591	0.49668	0	3.48564	1.02269	1.67761	0.260957	0	0.81242	0.909766	0.511518	0	0.612116	0	0	0	0	0	0	0	0	0.306352	1.28353	0.998896	0.450766	1.25068	0.49486	1.12625	0.657632	0	0.825382
MREG	0	0	0	0	0	0	2.75501	4.14939	0	0	2.73471	0	0	0	4.68683	3.15883	0	0	0	0	0	0	4.32815	1.97525	3.19049	0	0	0	0	0	2.31143	0	0	0	0	0	0	0	0	0.558908	0	0	1.07059	0	0.862645	0	2.9873	0	0
CYP21A2	0	0	0	0	0	0	0	0	0	0	0	0	0	0	0	0	0	0	0	0	0	0	0	0	0	0	0	0	0	0	0	0	0	0	0	0	0	0	0	0	0	0	0	0	0	0	0	0	0
LMAN1	4.14495	6.15715	5.66921	3.48005	5.18326	5.85524	6.83849	5.60055	5.35232	4.31478	0	0	0	6.51252	4.09237	5.86056	6.51111	5.80202	4.37695	5.87122	6.18037	4.79707	3.99635	5.95895	5.49239	5.74305	5.30611	5.71569	5.77134	3.98326	4.36138	4.86467	6.75765	0	1.73557	5.94666	0	0	5.69799	3.32047	6.99931	6.25521	5.58334	5.18618	5.91485	7.18304	5.69542	4.64626	7.00428
AP001189.1	0	0	0	0	0	0	0	0	0	0	0	0	0	0	0	0	0	0	0	0	0	0	0	0	0	0	0	0	0	0	0	0	0	0	0	0	0	0	0	0	0	0	0	0	0	0	0	0	0
AC211486.5	0	0	0	0	0	0	0	0	0	0	0	0	0	0	0	0	0	0	0	0	0	0	0	0	0	0	0	0	0	0	0	0	0	0	0	0	0	0	0	0	0	0	0	0	0	0	0	0	0
CSH1	0	0	0	0	0	0	0	0	0	0	0	0	0	0	0	0	0	0	0	0	0	0	0	0	0	0	0	0	0	0	0	0	0	0	0	0	0	0	0	0	0	0	0	0	0	0	0	0	0
SCUBE1	0	0	0	0	0	0	0	0	0	0	0	0	0	0	0	0	0	0	0	0	0	0	0	0	0	0	0	0	0	0	0	0	0	0	0	0	0	0	0	0	0	0	0	0	0	0	0	0	0
PDCD1LG2	0	0	0	0	0	0	0	0	0	0	0	0	0	0	0	0	0	0	0	0	0	0	0	0	0	0	0	0	0	0	0	0	0	0	0	0	0	0	0	0	0	0	0	0	0	0	0	0	0
NCF1	0	0	0	0	0	0	0	0	0	0	0	0	0	0	0	0	0	0.902835	0	0	0	0	0	0	0	0	0	0	0	0	0	0	0	0	0	0	0	0	0	0	0	0	0	0	0	0	0	0	0
PDE6H	0	0	0	0	0	0	0	0	0	0	0	0	0	0	0	0	0	0	0	0	0	0	0	0	0	0	0	0	0	0	0	0	0	0	0	0	0	0	0	0	0	0	0	0	0	0	0	0	0
OAS3	0	0	0	0	0	0	0	0	0	0	0	0	0	0	0	0	0	0	0	0	0	0	0	0	0	0	0.324294	0	0	0	0	0	0	0	0	0	0	0	0	0	0	0	0	0	0	0	0	0	0
IFIH1	0	0	0	0	0	0	0	0	0	0	0	0	0	0	0	0	0	0	0	0	0	0	0	0	0	0	0	0	0	0	0	0	0	0	0	0	0	0	0	0	0	0	0	0	0	0	0	0	0
FHOD3	0	0	0	0	0	0	0	0	0.363677	0	0	0	0	0	0	0	0	0	0	0	0	0	0	0	0	0	0	0	0	0	0	0	0	1.64378	0	0	0	0	0	0	0	0	0.450766	0	0	0	0	0	0
PADI1	0	0	0	0	0	0	0	0	0	0	0	0	0	0	0	0	0	0	0	0	0	0	0	0	0	0	0	0	0	0	0	0	0	0	0	0	0	0	0	0	0	0	0	0	0	0	0	0	0
TNNI2	0	0	0	0	0	0	0	0	0	0	0	0	0	0	0	0	0	0	0	0	0	0	0	0	0	0	0	0	0	0	0	0	0	0	0	0	0	0	0	0	0	0	0	0	0	0	0	0	0
PDE10A	0	0	0	0	0	0	0	0	0	0	0	0	0	1.43926	0	0	0	0	0	0	0	0	0	0	0	0	0	0	0	0	0	0	0	0	0	0	0	0	0	0	0	0	0	0	0	0	0	0	0
APOL6	0	0	0	0	0	0	0	0	0	0	0	0	0	0	0	0	0	0	0	0	0	0	0	0	0	0	0	0	0	0	0	0	0	0	0	0	0	0	0	0	0	0	0.450766	0	0	0	0	0	0
PSMB8	0	0	0	0	0	0	0	0	0	0	0	0	0	0	0	0	0	0	0	0	0	0	0	0	0.260957	0	0	0	0	0	0	0	0	0	0	0	0	0	0	0	0	0	0	0	0	0	0	0	0
IFIT1	0	0	0	0	0	0	0	0	0	0	0	0	0	0	0	0	0	0	0	0	0	0	0	0	0	0	0	0	0	0	0	0	0	0	0	0	0	0	0	0	0	0	0	0	0	0	0	0	0
ACAN	0	0	0	0	0	0	0	0	0	0	0	0	0	0	0	0	0	0	0	0	0	0	0	0.450481	0	0	0	0	0	0	0	0	0	0	0	0	0	0	0	0	0	0	0	0	0	0	0	0	0
EGFR-AS1	0	0	0	0	0	0	0	0	0	0	0	0	0	0	0	0	0	0	0	0	0	0	0	0	0	0	0	0	0	0	0	0	0	0	0	0	0	0	0	0	0	0	0	0	0	0	0	0	0
IFIT3	0	0	0	0	0	0	0	0	0	0	0	0	0	0	0	0	0	0	0	0	0	0	0	0	0	0	0	0	0	0	0	0	0	0	0	0	0	0	0	0	0	0	0	0	0	0	0	0	0
SLC7A9	0	0	0	0	0	0	0	0	0	0	0	0	0	0	0	0	0	0	0	0	0	0	0	0	0	0	0	0	0	0	0	0	0	0	0	0	0	0	0	0	0	0	0	0.545814	0	0	0	0	0
ASCL2	0	0	0	0	0	0	0	0	0	0	0	0	0	0	0	0	0	0	0	0	0	0	0	0	0	0	0	0	0	0	0	0	0	0	0	0	0	0	0	0	0	0	0	0	0	0	0	0	0
LY6K	0	0	0	0	0	0	0	0	0	0	0	0	0	0	0	0	0	0	0	0	0	0	0	0	0	0	0	0	0	0	0	0	0	0	0	0	0	0	0	0	0	0	0	0	0	0	0	0	0
AMIGO2	0	0	0	0	0	0	0	0	0	0	0	0	0	0	0	0	0	0	0	0	0	0	0	0	0	0	0	0	0	0	0	0	0	0	0	0	0	0	0	0	0	0	0	0	0	0	0	0	0
AL365214.2	0	0	0	0	0	0	0	0	0	0	0	0	0	0	0	0	0	0	0	0	0	0	0	0	0	0	0	0	0	0	0	0	0	0	0	0	0	0	0	0	0	0	0	0	0	0	0	0	0
HAPLN3	0	0	0	0	0	0	0	0	0	0	0	0	0	0	2.3261	0	0	0	0	0	0	0	0	0	0	0	0	0	0	0	0.338282	0	0	0	0	0	0	0	0	0	0	0	0	1.50557	0	0	0	0	0
FAM114A1	0	0	0	0	0	0	0	0	0	0	0	0	0	0	0	0	0	0	0	0	0	0	0	0	0	0	0	0	0	0	0	0	0	0	0	0	0	0	0	0	0	0	0	0	0	0	0	0	0
FLT4	0	0	0	0	1.02804	0	0	0	0	1.27357	0	0	0	0	0	0	0	0	0	0	0	0	0	0	0	0	0	0	0	0	0	0	0	0	0	0	0	0	0	0	0	0	0	0	0	0	0	0	0
MGAT5B	0	0	0	0	0	0	0	0	0	0	0	0	0	0	0	0	0	0	0	0	0	0	0	0	0	1.31369	0	0	0	0	0	0	0	0	0	0	0	0	0	0	0	0	0	0	0	0	0	0	0
KLHL30	0	0	0	0	0	0	0	0	0	0	0	0	0	0	0	0	0	0	0	0	0	0	0	0	0	0	0	0	0	0	0	0	0	0	0	1.13076	0	0	0	0	0	0	0	0	0	0	0	0	0
PSMB9	0	0	1.74445	0	0	0	0	0	0	0	0	0	0	0	0	0	0	0	0	0	0	0	0	0	0	0	0	0	0	0	0	0	0	0	0	0	0	0	0	0	0	2.32016	0	0	0	0	0	0	0
CSH2	0	0	0	0	0	0	0	0	0	0	0	0	0	0	0	0	0	0	0	0	0	0	0	0	0	0	0	0	0	0	0	0	0	0	0	0	0	0	0	0	0	0	0	0	0	0	0	0	0
DDX60	0	0	0	0	0	0	0	0	0	0	0	0	0	0	0	0	0	0	0	0.49668	0	0	0	0	0	0	0	0	0	0	0	0	0	0	0	0	0	0	0	0	0	0	0	0	0	0	0	0	0
SYT8	0	0	0	0	0	0	0	0	0	0	0	0	0	0	0	0	0	0	0	0	0	0	0	0	0	0	0	0	0	0	0	0	0	0	0	0	0	0	0	0	0	0	0	0	0	0	0	0	0
LOXL1	0	0	0	0	0	0	0	0	0	0	0	0	0	0	0	0	0	0	0	0	0	0	0	0	0	0	0	0	0	0	0	0	0	0	0	0	1.73333	0	0	0	0	0	0	0	0	0	0	0	0
ODF3B	0	0	0	0	0	0	0	0	0	0	0	0	0	0	0	0	0	0	0	0	0	0	0	0	0	0	0	0	0	0	0	0	0	0	0	0	0	0	0	0	0	0	0	0	0	0	0	0	0
AC107204.1	0	0	0	0	0	0	0	0	0	0	0	0	0	0	0	0	0	0	0	0	0	0	0	0	0	0	0	0	0	0	0	0	0	0	0	0	0	0	0	0	0	0	0	0	0	0	0	0	0
SHROOM4	0	0	0	0	0	0	0	0	0	0	0	0	0	0	0	0	0	0	0	0	0	0	0	0	0	0	0	0	0	0	0	0	0	0	0	0	0	0	0	0	0	0	0	0	0	0	0	0	0
HELZ2	0	0	0	0	0	0	0	0	0	0	0	0	0	0	0	0	0	0	0	0	0	0	0	0	0	0	0	0	0	0	0	0	0	0	0	0	0	0	0	0	0	0	0	0	0	0	0	0	0
GPR1	0	0	0	0	0	0	0	0	0	0	0	0	0	0	3.27769	2.06089	0	0	0	0	0	0	0	0	0	0	0	4.50307	0	0	0	0	0	0	0	0	0	0	0	0	0	0	0.450766	0	0	0	0	0	0
CSF1R	0	3.84828	0	0	0	0	0	0	0	0	0	0	0	0	0	0	0	2.99239	0	0	0	0	0	0	0	0	0	0	0	0	0	0	0	0	0	0	0	0	0	0	0	0	0	0	0	0	0	0	0
VGLL3	0	0	0	0.491939	0	0	0	0	0	0	0	0	0	0	0	0	0	0	0	0	0	0	0	0	0	0	0	0	0	0	0	0	0	0	0	0	0	0	0	0	0	0	2.33183	0	0	0	0	0	0
ADAM28	0	0	0	0	0	0	0	0	0	0	0	0	0	0	0	0	0	0	0	0	0	0	0	0	0	0	0	0	0	0	0	0	0	0	0	0	0	0	0	0	0	0	1.07059	0	0	0	0	0	0
AC073957.2	0	0	0	0	0	0	0	0	0	0	0	0	0	0	0	0	0	0	0	0	0	0	0	0	0	0	0	0	0	0	0	0	0	0	0	0	0	0	0	0.306352	0	0	0	0	0	0	0	0	0
PAG1	0	0	0	0	0	0	0	3.3929	0	0	0	0	0	0	0	0	0	0	0	0	0	0	0	0	0	0	0	0	0	0	0	0	0	0	0	1.13076	0	0	0	0	0	0	0	0	0	0	0	0	0
HTRA1	0	0	0	0	0	0	0	0	0	0	0	0	0	0	0	0	0	0	0	0	0	0	0	0	0	0	0	0	0	0	0	0	0	0	0	0	0	0	0	0	0	0	0	0	0	0	0	0	0
OR2AT4	0	0	0	0	0	0	0	0	0	0	0	0	0	0	0	0	1.33644	0	0	0	0.79063	0	0	0	0	0	0	0	0	0	0	0	0	0	0	0	0	0	0	1.64579	0	0	1.83486	0	0	0	0	0	0
INPP4B	0	0	0	0	0	0	0	0	0	0	0	0	0	0	0	0	0	0	0	0	0	0	0	0	0	0	0	0	0	0	0	0	0	0	0	0	0	0	0	0	0	0	0	0	0	0	0	0	0
GH2	0	0	0	0	0	0	0	0	0	0	0	0	0	0	0	0	0	0	0	0	0	0	0	0	0	0	0	0	0	0	0	0	0	0	0	0	0	0	0	0	0	0	0	0	0	0	0	0	0
[truncated: 202 more rows]
[truncated: 206 more columns]

## Sheet:  extended_1e
Z4cell	8 cell	Morula	Prelineage	ICM	Epiblast	PriS	Amnion	Mesoderm	AdvMes	ExE_Mes	Hypoblast	Axial Mes	DE	YSE	TE	CTB	STB	EVT	HEP	Erythroblasts
[truncated: 58 more rows]
