# Supplementary material for: A comprehensive human embryo reference tool using single-cell RNA-sequencing data
Source: Nat Methods. 2024 Nov 14;22(1):193–206. doi: 10.1038/s41592-024-02493-2 (PMC11725501; doi:10.1038/s41592-024-02493-2)
Supplement: Supplementary file 19 — Statistical source data. [file 41592_2024_2493_MOESM19_ESM.xls]

## Sheet:  extended_2b_2c.EPI_traj
Gene	E4.10.1230	E4.3.481	E4.3.486	Meis_M39C05	Meis_M31C13	Meis_M31C11	E4.10.1228	E4.9.1217	Meis_M37C04	Meis_M30C10	Meis_M57C05	Meis_M30C11	Meis_M31C01	Meis_M34C04	Meis_M57C02	E4.10.1229	Meis_M37C13	Meis_M57C12	Meis_M57C07	E4.2.13	E4.3.480	E4.10.1233	E4.3.491	E4.10.1223	E4.3.490	Meis_M37C14	E4.10.1231	E4.31_5_1.3	E4.9.1218	E4.2.10	E4.10.1232	E4.5.515	E4.3.479	E4.5.512	Yan_SRR491006	E4.9.1210	E4.3.473	Meis_M37C02	E4.24_5_0_4.7	E4.5.513	E4.8.1172	E4.8.1171	Yan_SRR491003	Meis_M39C03	E4.9.1195	E4.3.482	Meis_M39C06	E4.3.472	Yan_SRR491004
BATF2	3.83566	3.17059	2.95905	0	0	0	3.41527	1.13024	0	0	2.42831	0	2.55126	0	0	0	0	0	0	0.709764	0	0	0	2.19718	4.36259	0	0	0.165696	0	0	2.14262	0	0	0	2.94157	0	0	0	0	0	0	0	2.36677	1.69809	1.02787	0	0	1.47333	2.36177
BRF2	4.41322	6.43225	5.37176	0	6.98829	0	2.91639	4.29477	0	0.940907	3.82252	5.38609	0	5.96183	0	6.21878	6.28608	4.21689	0	4.93536	1.61149	3.38065	4.7398	5.0063	0	5.42215	5.47875	4.45907	2.97271	2.71217	5.88425	3.27337	4.99335	1.37318	4.29261	4.25212	4.61057	4.864	5.16361	3.27763	5.13027	0	4.12258	5.63329	2.98674	3.99189	3.6825	4.46869	4.25518
DBP	0	6.01513	6.62207	3.50609	4.82234	4.7726	2.14754	4.67648	0	4.74161	5.85734	3.66251	2.55126	3.37229	4.27463	4.19457	0	4.86557	4.92171	2.64752	3.64021	3.4946	3.80365	3.27523	5.45561	4.2562	1.26678	5.06328	5.80221	3.44791	0	4.58507	3.98622	2.92842	3.43712	3.90037	3.13429	4.25384	0	4.30035	0	4.2625	3.16213	3.65508	3.55293	4.34656	0	3.40514	3.74392
DDIT3	3.79565	4.14772	4.07133	5.3867	7.59579	5.6153	4.43191	2.4221	5.97877	6.90263	3.82252	5.91837	5.735	2.50528	2.58638	4.1378	5.85521	4.46694	3.5839	6.06228	0.148209	5.78686	0	3.60109	4.91777	4.33921	5.04403	5.16711	0	5.50705	4.63862	3.28197	0	0	5.9809	4.83696	2.67655	4.25384	0	4.64008	3.24884	1.89876	6.44159	5.80723	1.77584	0	3.01856	4.63265	6.23197
DNMT1	9.62896	9.31062	9.31034	6.91972	5.72207	4.9275	8.09914	9.55616	3.6596	1.50562	4.77061	3.78961	5.7017	3.04898	3.46098	7.99967	3.9281	5.43395	6.69466	7.11046	5.56397	6.32252	7.05351	6.87584	6.81174	3.1575	8.05949	6.29064	6.70378	7.00286	6.48875	7.46415	7.21446	7.3865	8.43726	6.38296	7.47721	4.25384	6.27095	7.40757	7.34531	6.56519	7.44437	3.56674	7.17377	6.31374	5.14298	7.6941	7.86733
EPAS1	5.50837	3.00871	4.67424	0	0	0	4.99442	5.82987	0	1.50562	4.88201	0	5.22732	0	1.4161	3.63486	0	5.374	3.5839	0.861652	0	2.0491	3.89773	3.1581	0	1.09209	5.32275	1.43504	1.56422	2.0405	3.87407	5.43646	0	1.81196	4.13413	3.14065	4.11004	3.4651	0	2.78358	0	3.95924	5.96339	0	3.21911	1.60716	0	4.1601	5.44337
FIGLA	2.60327	3.77853	3.26238	5.27758	0	0	2.14754	2.4221	4.206	4.46949	0	0	0	0	0	2.21737	0	0	4.52246	1.62676	0	0	0	0	3.92397	1.70649	0	0	0	0	3.49146	0	0.254388	0	1.92077	0	0	0	0	2.11609	0	2.47202	0.0850144	0	2.15814	0.0686385	0	1.72666	0.341527
ISL2	3.6685	0	0	0	4.50424	2.84722	0	0	4.81524	0	0	4.96914	4.91498	0	4.70208	0	0	0	0	0.347521	0	3.66653	0	1.52971	0.430757	3.97396	1.79115	0	0	0.989909	0	0	0	2.14794	1.87695	2.39644	2.57318	0	5.29324	1.77384	0	0	2.04473	0	0	0	0	1.72666	4.33372
LEUTX	3.87459	5.77346	5.5562	5.60114	0	0	2.04224	2.31127	0	0	0	2.50209	0	3.04898	0	4.43345	2.792	0	0	0	0	5.50809	0	2.36513	0	0	2.56604	0	0	1.0634	3.49146	0	0.132794	0	1.23826	0	0	0	0	0	0	0	0.0850144	4.89758	0.759308	0	0	2.12947	2.12465
LHX2	1.56196	4.7572	2.07033	4.26941	2.16961	0	0	1.57608	0	5.81209	0	0	0	0	0	1.12271	0	1.46444	5.80622	0.125375	0	0	0	1.62106	2.94446	0	0	2.15984	0	0	2.96925	0	0	0	4.8306	0	3.66342	1.58912	0.489917	2.26091	0	0	5.47739	0	1.4498	4.06091	0	3.08096	6.31659
MTERF4	5.2368	3.78479	2.97065	0	3.33592	1.34995	3.08495	3.64308	5.38302	5.37394	5.85734	6.36874	6.38621	6.35894	2.94008	4.98797	4.87992	5.24606	4.92171	4.73352	4.79867	3.02377	0	5.31752	5.22677	3.1575	3.65551	5.38446	5.13957	5.17117	5.50473	4.53919	5.15433	4.57603	4.06162	4.85124	4.18208	3.7062	4.95688	5.30682	5.44394	4.04124	4.21743	4.52813	4.37444	5.8739	0	4.40962	4.8278
NR2E1	4.78423	4.35142	2.9237	0	0	0	2.97479	0	0	1.91043	2.42831	3.19595	0	0	2.11679	1.19869	0	3.00688	3.96854	0	0	3.4946	0	1.32758	3.0391	0	0	5.96068	2.43393	3.3485	0	0.157803	3.98622	2.37443	2.2715	2.74129	3.17723	2.32692	4.63169	3.65248	0	0	4.56319	0	1.77584	0	0	2.57882	1.49833
NR3C2	4.46516	3.56941	4.29069	3.84891	0.76537	0	0	4.26534	4.35017	0	0	0	1.14755	0	0	1.27087	1.7529	0	0	0.240719	0	0	4.37572	2.81543	0	0	0	2.64002	0	3.24964	3.49146	3.69636	0	0	0.183854	0	0	4.09334	0	0	0	0	0	2.24524	0.759308	0	0	2.34659	0.0317594
SNAI1	4.08839	7.14457	7.52075	5.95304	5.16953	4.04355	6.02786	4.56011	3.41922	4.27759	4.88201	4.79826	4.26532	5.32121	3.46098	6.78191	1.7529	6.44656	2.22148	4.68851	5.69026	6.47837	3.39424	5.08862	6.54233	5.17339	5.57765	5.38025	4.36259	5.29075	5.70693	3.67693	5.208	4.68332	6.0192	6.79859	5.72276	5.93687	4.03262	6.06856	3.24884	5.07669	5.62487	3.81702	3.95849	5.20218	1.75183	7.08959	5.65827
THAP1	4.38654	5.83211	4.80627	5.80362	5.58156	7.29877	3.93985	5.16495	6.26006	6.89149	7.64681	5.7721	6.00448	5.69861	6.45564	5.36711	3.81116	5.10567	5.89772	6.07205	4.05136	3.93224	5.33682	5.49704	5.35802	3.74955	2.05798	6.08746	5.92348	6.22093	4.98827	4.91856	4.27912	4.29151	5.7856	4.90699	4.55196	5.43236	3.99042	4.14903	4.7289	4.51295	4.33923	4.55133	4.55533	3.83818	3.01856	4.17437	4.10653
ZFP91	1.35729	4.94236	4.38468	2.82681	0	1.34995	3.28285	1.37032	1.55559	0	0	0	0	5.84928	1.4161	2.42142	0	4.67998	3.96854	1.34678	0	4.10962	2.51216	3.66688	3.601	2.13602	3.57268	5.04744	0	2.50355	4.63862	0.0810581	0	5.31613	4.83518	0	4.24398	0	0	4.22163	0	5.2591	3.70918	3.26374	3.37172	2.71256	1.12693	3.60794	5.21949
ZFPM2	4.67819	4.59195	4.52889	2.69722	0	0	2.24568	3.15808	0	1.50562	0	0	3.24908	1.84747	2.58638	3.20835	0	0	0	2.8788	2.57939	0	0	2.65177	0	1.09209	3.80814	1.33419	0	2.46339	0	2.24993	1.34633	0	2.81261	0	1.21798	3.17547	0	1.46763	3.24884	2.69106	2.68538	0	1.4498	0	0	1.16583	2.0256
ZNF157	0	2.15849	3.03832	0	4.67204	0	2.14754	0	0	0	0	0	0	4.7817	1.4161	4.08872	0	0	0	0.627369	0.148209	0.362124	0	1.8648	3.15634	0	0	2.5379	0	4.84366	0	1.48109	0	0.665341	0	3.694	3.56985	1.58912	0	3.01126	0	0	0.165297	3.08446	0.429042	0.134159	0	2.44401	0.0932548
ZNF280A	5.47075	6.88211	7.85613	8.52802	7.87489	4.50376	6.58214	6.16077	7.64941	7.82817	7.00109	8.43552	6.73791	8.33644	7.95395	8.24338	7.05045	4.86557	5.70852	6.94704	4.18608	8.7676	5.74103	8.95154	7.33528	5.26117	7.12426	8.96981	6.0985	7.47761	8.60875	7.14285	6.65934	6.74109	8.53741	6.33041	5.40824	3.91271	5.67831	7.40423	6.10953	5.53861	8.91753	7.15017	6.61434	6.37938	0	8.3888	9.27134
ZNF296	5.76818	7.98714	7.88552	5.03096	6.13506	5.94046	5.28724	6.04431	5.73788	8.71562	7.18613	8.7011	7.58355	6.81023	6.04607	6.86442	6.87218	6.91469	4.27192	6.58447	4.34813	6.83991	3.60724	5.962	8.27963	6.87748	6.022	7.71697	6.0985	6.69057	6.04215	6.0871	4.94449	5.85391	6.39112	8.51099	6.14123	5.83902	4.50039	6.65806	6.10953	4.11882	5.4345	6.99803	6.51404	5.43124	4.69279	6.58836	4.71984
ZNF394	5.64974	7.50202	7.62301	7.44376	5.75983	6.92866	5.14189	4.10845	4.04581	6.30702	5.41397	7.06559	6.10979	4.37503	6.11716	6.50538	4.13689	5.9266	4.27192	5.32337	6.16725	5.58728	0.143458	5.9311	4.47971	5.72966	5.10425	5.40946	0	5.21416	5.79832	4.51387	4.80218	2.86353	6.50056	4.21946	2.96493	2.8127	4.08512	5.96362	6.10953	5.11507	6.40795	4.59665	4.94416	4.15072	0	6.62518	6.69873
ZNF473	5.63847	6.07004	5.42961	6.39047	6.21877	0	2.91639	5.39976	0	5.55418	6.15223	5.53867	2.55126	1.02819	4.87612	5.69357	4.75883	5.9266	0	5.98787	0	4.4099	5.41314	6.66664	3.95666	3.1575	3.29115	3.37454	0	5.25982	6.48875	5.96961	5.63487	3.76085	5.7593	4.74051	0.122228	2.8127	5.09983	2.68433	3.24884	6.20499	5.60791	5.89147	5.50244	5.08073	6.5984	5.71972	6.61505
ZNF479	1.11871	1.57103	0.860482	1.14991	0	0	0.39164	0	0	0	0	1.11521	0	0	0	0.160605	1.12775	1.46444	0	1.06315	0	0	0	0	0	0	0	0.0852254	0	0.743879	0	0.0810581	0	0.115974	0.212342	0	0	0	0	0	0	0	0.887351	0.458505	0	0	0	0.235925	0
ZNF677	6.40206	6.23013	5.22701	0.686616	3.97232	0	4.34602	5.92705	1.55559	4.58456	4.77061	4.60438	2.21602	5.35824	7.77868	4.90535	6.04843	5.4915	3.96854	6.19156	5.61582	5.57006	5.82591	4.65289	4.78296	6.17603	5.7095	5.6799	3.49508	5.7223	6.37461	4.85947	4.58176	6.23838	3.39113	5.1166	5.00548	6.23497	4.20594	5.44967	5.13027	5.35841	3.90017	4.93335	4.79015	4.65633	4.47967	4.25712	2.51006
ZNF679	3.31929	4.53733	4.54061	2.39685	0	0	3.53656	2.71116	0	0	3.57973	0	0	5.65463	0	0.305109	0	0	0	4.33968	0	0	3.86705	1.78804	2.94446	0	3.52941	0.449029	0	4.65446	0	3.72186	2.58822	0	2.96687	0	0	0	0	0.177332	0	0	1.85201	4.03023	0	3.02906	5.52323	4.50301	3.5574
ZNF735	3.07377	3.23608	4.18518	2.69722	2.56038	0	3.96888	0	0	5.05271	6.97619	6.24109	0	6.03226	5.57658	5.49316	6.75042	4.21689	4.92171	4.16815	2.08604	3.90502	4.2466	3.80964	2.19106	2.73534	5.62979	3.55717	2.297	5.22621	3.49146	0.0810581	0.132794	3.16222	4.54304	3.35627	2.71591	0	0	3.76779	0	1.89876	3.79685	0	2.70961	1.38293	0	5.06661	4.50614
ZNF830	3.79565	6.09798	5.53878	3.42654	6.83755	5.82694	5.25226	4.51081	0	6.97824	4.51811	5.57442	5.02678	4.26234	4.87612	5.3422	5.48709	3.29246	0	6.63806	5.26434	3.98518	0	5.03979	5.47831	5.87586	5.07446	4.59242	2.43393	6.26249	6.31397	2.65924	2.2215	4.69269	5.96058	5.29958	5.10149	6.74765	0.800193	3.6298	4.17089	2.88118	4.71093	5.23509	4.49012	3.50827	4.55426	4.10158	5.40826
ZSCAN4	4.95742	7.36289	6.56585	5.98115	5.72207	3.74333	5.03616	6.2611	1.55559	0	4.77061	7.19754	6.60012	0	5.23688	5.70012	5.04439	3.29246	2.22148	4.81488	2.01057	5.94889	0	7.55626	4.60875	5.42215	0	5.60612	4.72483	5.58399	5.50473	5.14986	4.66636	3.88047	6.0565	5.47122	5.13091	5.13534	0	4.30989	4.17089	0	4.75051	6.73978	5.62899	4.20889	2.18643	6.25079	5.67345
ZSCAN5B	5.04535	7.49821	7.45366	1.50004	7.39449	6.71129	4.36798	3.77423	0	6.50992	8.06792	6.71146	6.46771	6.69192	6.6599	6.1677	0	3.73519	5.70852	5.7819	3.93371	6.64804	3.21092	4.85458	5.05244	0	5.56699	6.91817	5.64181	6.33384	6.11505	0	4.32842	2.35095	7.70638	4.99324	3.28584	2.8127	4.45234	4.38406	4.17089	2.69106	7.3958	3.61159	2.04161	3.43216	5.19053	6.11686	7.36201
ZSCAN5C	3.71214	4.29985	3.39736	0	2.37819	0	3.41527	0	0	0.940907	1.67415	5.4644	0	0	0	0.160605	0	0	0	2.031	0.148209	3.69859	0	0	0	0	0	3.48059	0	1.71524	4.17618	0	0	0	0	0	0	0	0	0	4.7289	0	0.0431333	0	0	0.134159	0	0	0
TBPL1	6.47987	7.15004	6.27696	8.09512	7.79532	8.05466	6.64644	4.95978	6.98947	7.97778	8.07966	8.89027	5.76755	7.2843	6.81761	7.28836	6.50896	7.07389	7.94527	7.92725	5.90084	7.04396	6.87741	6.7089	6.92554	7.74763	7.11332	7.34704	5.3789	7.6358	6.5426	6.90616	5.85991	7.12879	7.04364	6.13705	5.74433	7.03961	6.54322	6.93284	7.00663	6.03529	8.03661	6.83268	5.86161	6.13723	6.2625	5.53305	8.46802
TPRX1	4.24515	4.91692	4.26738	5.81928	5.02198	3.74333	4.25469	4.53567	1.55559	5.94726	6.3199	7.46847	4.66148	5.44686	5.62616	5.77649	4.31925	4.34733	3.05788	6.76993	0	6.08245	1.85349	5.65128	4.6036	3.97396	5.02858	4.91694	5.21753	6.92613	5.70693	3.54028	1.34633	3.55021	9.69502	5.53896	4.73553	5.36364	0	5.05484	5.91986	6.0941	8.63177	5.56653	4.11086	2.85539	0	6.0642	8.1623
ZFP62	4.15315	3.15132	3.90607	4.76599	5.22458	0	3.64843	0.481629	0	5.49657	0	5.53867	5.17973	3.63624	5.0314	3.28006	5.82536	0	0	0.125375	5.45076	3.45761	0.143458	4.31272	4.10988	5.26117	0	0.165696	0	1.98484	4.17618	4.87376	4.35585	4.09352	4.37682	1.64732	4.06503	1.58912	4.50039	0.543761	0	0.933303	4.27057	5.31861	1.25421	5.21738	1.75183	4.02493	4.94398
ATF4	4.97544	6.95338	7.15718	8.70701	8.53604	8.56592	5.42976	5.27241	7.3223	7.79867	7.90601	8.27097	8.52372	6.58664	7.05335	6.17947	7.49155	6.58521	6.79327	5.31353	6.33904	6.80352	5.90858	7.3057	6.19715	6.6525	4.71766	5.22459	5.01412	4.99689	7.03116	5.67708	6.51927	5.35206	9.87619	4.52581	6.70781	6.97197	7.87647	5.37433	6.10953	5.77265	9.33209	8.179	5.60866	5.90238	8.1006	6.41298	9.12265
DUXA	6.7179	7.45023	7.72579	8.34001	9.43839	9.32362	5.92053	5.93641	8.05916	8.81913	8.68989	9.15516	7.70617	8.54152	7.98279	7.85748	8.10832	8.29555	8.53542	8.5394	6.29996	8.08015	7.05578	7.31769	8.52523	5.93043	7.6788	8.20895	6.45294	8.40342	8.11721	7.44227	6.4948	7.35955	10.6475	8.07443	7.02134	8.60241	7.20208	7.67972	7.00663	5.9947	9.64287	6.91995	6.53574	7.05845	6.82621	7.89912	9.97377
SNAPC2	5.17576	5.20084	3.88784	6.47198	5.37812	6.64585	5.66077	5.19648	2.2866	6.64863	6.06047	7.25375	5.66761	5.46395	6.24961	5.98129	4.55572	6.41716	4.52246	5.5074	5.60624	5.78686	6.25315	5.12808	7.13557	5.49638	5.49008	5.98029	6.0567	5.04077	3.87407	6.09566	5.36812	4.80062	7.3065	6.11058	4.85494	4.25384	5.91425	5.87477	4.17089	4.19245	6.28251	6.00508	5.49137	3.79325	3.54292	6.17122	5.87402
IRX5	0	0	0	2.82681	4.20907	0	1.92864	0	0	3.47471	2.42831	0	0	0	0	0	0	3.73519	5.49072	2.32043	0	1.09847	0	0.647252	2.16331	0	1.26678	2.21761	0	1.52021	3.87407	0	1.1721	0	3.01618	0	0	0	0	3.36263	0	0	4.66852	0.458505	1.02787	1.48691	0	2.00728	4.79116
KLF9	0	0	3.06019	7.05812	1.2628	4.04355	4.02523	0	3.86559	3.97414	2.92105	3.90643	5.83053	4.66832	0	3.28006	2.18762	5.60016	0	4.25989	0.405535	4.9389	0	1.78804	4.39277	2.46658	1.03891	1.75415	3.61515	4.74659	2.96925	0	0	3.96796	5.1843	0	3.77011	0	0	3.70407	5.70144	0	4.5539	2.24524	1.62201	2.89373	0	4.33539	4.17923
NANOGNB	3.91249	5.50212	5.34083	6.5397	6.42083	5.6153	4.86144	4.26534	4.60136	5.2746	5.91087	5.21545	6.40702	5.16278	5.4167	5.93205	5.28265	6.26043	6.97231	7.50881	6.19521	6.3018	6.51962	4.43104	7.10399	4.87262	5.39685	5.96068	5.07821	7.26771	6.82929	6.11142	5.8623	6.7646	6.25911	4.4621	7.28858	6.60609	7.70021	6.7935	6.42727	6.5372	6.17573	5.61138	4.44496	6.63062	6.30632	6.23045	6.04377
TCF24	1.74117	0.503987	0.757161	3.96607	0	0	0	0	3.86559	0	0	0	3.24908	1.02819	4.79172	1.19869	1.12775	5.24606	0	2.7288	3.17093	0	0	1.70696	1.78056	3.86611	0	0	0	3.29611	0	2.64598	0	0.41665	3.0794	0.361021	3.38685	3.17547	0.265655	4.44597	0	1.89876	3.01822	0	1.62201	0.870543	0	2.06967	3.71242
ZBTB10	3.7545	4.79184	2.99356	4.63056	1.2628	0	2.85553	3.54851	1.55559	1.50562	6.81708	4.96914	0	5.26382	4.95585	4.40165	3.54431	6.29317	6.69466	5.82181	4.08853	0.651347	3.91783	4.37965	4.73193	5.17339	3.80814	4.25809	0	6.12764	2.96925	3.65724	1.45179	4.88069	5.14881	3.98052	2.7352	7.06147	0	5.63194	6.80191	5.95294	5.41102	4.2447	4.39833	4.26115	5.4856	4.69335	4.28184
ZIM3	3.00525	5.37499	3.95358	7.17226	7.06569	4.99913	4.60829	5.35854	5.31436	5.2746	6.06047	7.23153	5.83053	6.57095	4.14457	5.14025	6.70197	6.3565	6.74481	7.10856	5.74658	5.83092	3.86705	5.47273	6.70151	4.49216	4.04164	6.51936	4.80277	6.2693	6.69306	5.12379	4.22808	5.02491	7.79631	5.28913	4.0952	7.1861	4.34161	3.09093	6.9079	4.67584	8.06632	6.72455	2.15814	5.05558	6.39017	6.20288	8.06948
ZNF354A	3.71214	3.00871	6.01811	8.24467	7.3332	7.25555	5.2404	4.8451	6.33129	6.53875	7.29079	7.10279	6.42753	6.78325	6.77428	6.23916	6.30783	5.24606	6.06495	7.1019	5.39621	6.04554	7.46895	5.1589	7.22468	6.30554	6.08313	6.30182	6.35285	6.52076	6.11505	6.9296	6.64551	6.36538	8.05939	5.32539	6.7664	6.51396	5.33719	6.24312	4.7289	4.67584	8.24204	6.87007	5.19664	6.27341	4.81918	8.58176	8.34937
ZNF541	0.832704	0	0	0	0.76537	0	2.33757	0	0	0	0	0	0	0	2.11679	2.02207	0	0	0	1.06315	0	0	3.96688	1.2148	0	0	2.47774	0	0	0.500989	0	0	3.17032	0	1.25205	0	3.13429	0	0	1.46763	0	0	1.36634	0	0	0.572662	4.03484	3.11094	3.02589
ZNF581	4.67819	6.76497	6.19532	5.44841	8.91219	9.12581	5.94264	6.50093	5.00146	7.76857	6.3199	8.81382	7.85748	5.44686	4.70208	6.66958	8.2941	3.73519	6.14182	5.45162	6.79061	6.67246	5.97962	6.65047	7.63268	6.4619	3.61469	6.57383	3.22002	5.80632	4.82401	6.13415	4.64428	6.59134	8.19024	7.27052	6.67823	7.65726	6.00939	6.64869	6.68751	5.81988	7.97894	6.81361	6.40033	6.27432	6.04693	5.89362	7.97616
ZNF626	1.56196	3.52518	4.49718	4.76599	6.10604	5.74597	4.13174	4.40683	6.77628	3.58938	4.21183	5.97297	5.63269	6.12112	4.70208	2.70808	4.75883	5.60016	4.27192	2.9652	2.52619	3.87727	4.806	4.54039	4.47971	5.63426	0.434623	5.66786	5.49302	3.3485	4.17618	3.00914	2.4423	4.95655	3.31108	3.09337	4.14651	6.11467	4.50039	4.66261	4.7289	5.62091	4.45156	1.99745	4.77198	3.71511	5.7934	4.21634	5.20215
ZNF639	5.11203	2.65906	4.50118	0	0	0	4.58973	5.04884	5.31436	4.79037	6.87209	5.67664	6.25461	4.41073	7.64073	5.35885	2.18762	5.4915	6.2148	2.82436	3.96404	5.51711	0	4.28505	4.08051	1.09209	3.97869	5.56406	4.05809	4.54966	6.59452	0	3.09092	3.17565	4.64322	3.5082	4.01067	1.58912	5.05958	3.04595	6.27713	0	5.35542	4.89758	5.08331	4.81708	1.12693	3.91028	5.78306
ZNF716	0.832704	2.57478	2.88746	5.5268	3.12066	4.85213	1.67047	2.31127	5.38302	0	5.17237	2.16954	0	6.05499	3.22391	4.32743	4.03627	1.46444	4.52246	3.80561	3.30332	4.08557	3.35054	3.77027	3.88202	5.12742	4.37067	2.39499	0	4.34383	5.88425	3.10915	3.02409	3.55021	6.21007	0.191774	4.70161	7.12513	3.51678	4.53413	3.24884	4.45429	5.59075	4.2729	4.32543	3.66057	3.01856	4.68341	6.06359
MTF1	0	3.41639	2.93558	4.63056	3.5232	2.49751	3.41527	3.59657	0	0	5.08193	3.19595	1.14755	2.50528	2.94008	4.34426	3.54431	3.73519	4.52246	2.98187	1.7102	1.09847	0	3.50843	3.51579	3.86611	4.65864	3.31404	4.80277	4.44355	4.82401	3.87746	3.94165	3.6971	5.10675	0.361021	3.27271	0	0	0	0	3.95924	5.63106	0	3.37172	2.30651	0	3.96053	5.71622
NKX2-5	0	0	0.0877913	0	5.60249	0	1.35582	0	4.35017	4.88322	3.82252	4.38035	0	0	0	1.64136	0	2.17604	4.27192	1.53934	4.77035	2.74553	0	2.19718	3.70088	4.0743	0	2.46026	0	0.698462	0	3.63056	3.43754	0	2.69136	3.18643	2.52966	0	0.344347	0	0	0	3.05029	2.24524	1.02787	1.43586	0	1.04682	2.73412
TTF1	4.18448	4.87642	4.12419	3.78655	4.20907	2.49751	5.26401	4.65395	0	5.90359	6.27977	0	4.17114	5.1203	4.70208	4.40966	5.23804	4.21689	5.80622	4.96502	3.974	3.4946	6.02896	4.50485	3.17035	5.38356	5.68998	5.34828	3.87776	5.10091	4.82401	5.22535	5.20423	5.92122	5.72387	4.6038	4.29035	0	4.4612	4.99101	4.7289	3.46023	6.72596	3.92756	3.82384	5.37306	4.13546	4.11644	6.55211
PCGF6	3.62349	3.38374	4.32271	3.15762	4.82234	0	4.53255	4.86486	3.6596	6.12887	3.28766	6.26317	6.0581	5.96183	7.17495	4.79341	5.48709	5.65156	4.27192	5.71615	4.44447	5.54383	6.49642	3.62336	5.78411	6.05845	4.5971	5.95362	6.00268	5.2773	5.26948	5.06024	5.26699	5.65497	5.72758	4.4806	3.78869	3.4651	6.44955	4.77714	5.44394	5.32606	5.56601	3.73832	4.24866	4.74813	5.32444	4.74206	6.18242
HOXC10	2.29428	3.34185	3.38008	2.69722	0	0	0	2.19121	0	0	0	0	0	0	0	1.33961	0	0	0	1.89675	0	2.54853	0	0	0	0	0	0.0852254	4.42964	0.743879	2.96925	0	0	0	1.57083	0	0	0	0	0	0	0	2.11717	0.805898	1.62201	0	0	2.92096	1.64928
FOXR1	5.19126	7.42839	7.01606	7.87682	8.36898	7.93191	5.46074	7.31766	7.75681	7.92961	7.6625	7.59569	7.09931	6.85626	7.2401	6.67125	7.36242	6.97647	8.08808	7.18436	6.99165	6.85065	8.38095	5.88577	8.42217	6.08274	6.46248	6.7358	7.72714	6.6479	6.04215	8.00512	8.57864	7.77239	7.53584	7.77815	8.11205	7.85796	8.58825	7.53003	6.68751	7.1862	7.71747	6.78942	7.10284	7.76352	7.65166	8.3842	7.31116
ZIM2	2.60327	4.36821	3.12387	0	0	0	0	3.73182	0	0	6.2385	0	0	0	4.50413	1.74636	0	0	3.96854	4.9692	0	0	0	3.06357	0	0	0	2.95508	0	2.19565	0	0	3.57227	0	0	0	0	0	0	3.38086	4.17089	0	0	3.08446	0.429042	2.44204	0	0.438637	0
ELF1	5.99712	5.18197	3.65618	6.25887	0	0	5.34374	3.44731	0	0	3.57973	0	3.24908	0.60382	0	3.97448	1.7529	0	0	4.03066	0.623835	4.35061	3.77088	3.18829	3.42524	0	6.02979	3.9807	5.3789	3.51494	4.82401	2.61909	2.93596	1.91162	2.85839	2.18719	4.01856	4.25384	0	1.6886	0	2.69106	3.045	3.37197	4.30029	3.94702	0	3.52131	3.16126
ZNF565	3.6685	2.80183	2.79919	5.7556	0	5.74597	0	4.07491	0	0	6.47009	0	0	0	0	2.35656	0	3.00688	0	0	3.53642	0	3.1612	4.64203	4.12435	0	1.63661	4.97671	0	3.34114	2.14262	1.84828	3.65189	3.50837	3.4846	0	0	0	3.45606	2.44543	5.70144	4.39315	3.74227	4.40615	3.89274	0	1.12693	2.7788	1.69958
ZNF597	6.40871	5.46554	6.23432	4.35784	0	2.03495	5.85984	6.21566	3.6596	4.34443	5.96248	0	5.4442	3.51029	1.4161	4.68531	0	4.07348	3.5839	5.61287	0	3.53066	0	5.06441	2.63671	4.33921	3.94616	1.3686	0	5.58555	2.14262	3.90555	4.62749	4.29767	5.09724	3.99345	3.31177	0	0	4.97009	5.13027	0	6.15621	0	4.69691	0.196833	4.03484	4.14569	6.05105
ZSCAN5A	5.55705	4.57035	6.54176	2.21941	0	0	3.32835	0.481629	6.52604	4.9275	0	5.30329	1.14755	3.51029	0	4.05845	5.36793	0	2.22148	2.21152	0	4.9916	0.143458	4.70602	2.07671	4.0743	0	5.11992	2.67406	2.97279	0	2.02257	4.63871	0.41665	2.56452	0.512482	3.64314	5.62082	4.45234	0.835718	0	0.933303	3.26591	0	3.32262	3.9963	3.54292	3.05035	0.698864
SOX15	6.96338	6.65639	6.60636	6.5397	7.75849	6.01146	7.65716	7.53671	7.51819	8.74684	8.10284	9.44072	7.31286	8.61221	7.2716	8.08661	7.97876	8.21241	6.88557	8.40675	6.68079	7.491	7.70267	6.83349	8.94668	8.62112	7.60777	6.60393	7.60917	7.99927	7.61244	8.12316	7.00084	7.76352	8.52086	8.63276	8.22762	8.14064	8.03092	7.44973	6.80191	7.09315	7.71455	6.8184	7.31539	7.28854	8.13138	7.95494	7.2046
ZNF268	4.02058	5.51726	5.54073	0	4.45905	5.47161	4.86144	1.57608	5.16638	7.28942	6.10708	5.64337	3.42263	7.728	6.31154	5.59156	5.23804	4.95012	6.79327	5.90286	6.79484	4.39041	4.22256	5.41007	5.15462	5.76011	5.31003	6.47662	6.8699	7.03347	6.59452	4.78883	5.51223	5.82651	5.78026	3.43423	5.00944	5.43236	4.54272	5.84881	4.17089	6.63287	5.30537	6.36077	5.02312	4.14675	4.75737	4.64295	5.36528
KLF5	4.99324	3.87566	3.50493	5.23152	5.90168	5.52111	5.8905	4.8451	6.80159	4.46949	5.33784	4.73649	4.35374	5.92528	6.31154	6.28127	4.87992	7.86581	6.88557	6.28355	3.28742	5.48989	4.4116	4.57507	5.13333	6.24223	6.95881	6.48547	1.97664	6.14256	6.82929	4.21933	6.30905	6.53254	7.16132	5.65748	5.04078	4.96023	4.23721	6.64587	4.7289	2.88118	7.59396	3.14673	5.49137	6.12217	7.55506	5.47084	8.01727
DPRX	5.28094	3.20838	3.91209	4.73331	7.58531	7.76729	4.49313	6.31236	5.08628	7.29788	8.40285	8.09138	5.27338	5.51403	7.46113	6.8245	7.01122	7.21726	8.65825	7.17714	6.24133	6.90662	8.14876	5.12808	8.89543	6.26364	6.06809	5.28439	6.19801	7.35445	7.13997	8.58387	7.71576	8.58228	6.85947	7.68554	7.66489	7.96622	7.60204	8.28671	5.91986	6.93053	6.61956	4.84221	6.27689	7.38001	4.62519	6.91155	6.81936
GTF2B	5.36536	2.94299	2.52817	7.1844	6.25888	4.50376	6.25104	5.50423	6.82646	6.32368	7.20768	7.18603	6.10979	5.46395	5.9713	5.54138	3.9281	2.65046	5.60373	5.80317	5.37003	6.68051	5.19167	6.27491	5.97775	6.48031	5.73828	6.10797	0	5.90833	5.79832	5.86763	4.6881	4.53494	4.13599	6.10463	4.6719	7.5531	4.17936	4.82453	4.7289	5.62091	5.92355	5.49652	5.72658	4.45631	5.73045	4.92192	5.33776
ATF3	3.83566	0.0837002	3.74662	4.79795	5.88469	6.52971	5.9572	5.22733	4.60136	0	6.6696	6.26317	6.95131	6.34055	6.24961	5.14985	4.40245	4.95012	6.2148	3.26681	5.64106	6.43145	4.57871	5.95324	4.9587	4.87262	6.04523	2.0581	0	1.49387	5.26948	3.98668	5.03637	4.59614	7.3096	5.52566	4.62615	6.11467	4.59193	3.92513	5.70144	5.86561	7.57732	5.61138	4.65785	4.73763	3.01856	5.42385	8.16488
DR1	5.35163	0	4.14992	7.64168	6.69865	6.62336	4.45261	4.48551	4.04581	6.77517	6.10708	7.42017	3.05175	5.32121	3.84289	5.43151	6.85751	6.66242	5.89772	5.82413	6.59459	5.85245	5.9384	6.27139	6.48884	5.45974	5.68012	6.3976	6.04605	5.66443	5.13572	6.9614	4.9535	5.522	4.82138	6.29949	5.92524	7.35493	5.57808	6.71485	4.7289	6.27445	5.5133	7.34202	5.85299	5.10135	6.45001	5.7816	5.48985
ARGFX	5.02819	0	4.65281	7.26665	8.26779	7.85678	5.77199	6.72285	7.05407	7.91319	9.12307	7.9624	6.92269	6.99204	7.37673	7.82038	6.85751	6.73571	7.98753	8.70454	6.67622	7.71127	7.86286	6.20281	9.0345	6.97156	7.59209	6.08487	7.59829	8.87205	6.99298	7.96997	7.17362	8.07026	9.12874	8.33987	7.79579	7.88273	9.58688	8.48642	7.00663	7.72817	8.8148	6.35419	6.9374	7.45964	6.70047	7.77706	9.27798
ZNF669	0	3.51768	4.65281	5.3867	0	0	2.04224	0	0	3.79455	4.98543	6.81968	0	3.44294	5.0314	3.20835	4.82065	5.31145	6.74481	3.71874	4.73562	5.70243	0	3.80964	4.17386	0	3.12669	4.05124	4.4937	3.98102	5.60937	3.21171	0.132794	0.115974	5.44055	0.191774	4.06503	4.52953	0	2.75591	0	0	4.69073	3.85481	2.36627	0.572662	0	3.62881	3.95327
CREM	3.62349	3.6333	3.03832	6.76662	6.69865	3.74333	3.91023	3.96936	6.98947	0	5.62085	0	4.59048	5.86222	4.70208	4.37733	2.18762	4.95012	7.27497	4.99408	4.88572	4.01094	6.44541	4.67438	6.49302	6.08274	4.21551	5.58433	4.67042	4.69838	5.39189	5.80637	5.85271	5.86638	5.42618	4.45277	5.61497	3.17547	4.57571	5.52331	6.10953	4.56931	6.0525	6.84681	4.99205	4.85158	6.36966	5.28613	6.19343
ZNF174	0	3.00871	2.79919	5.98115	4.26265	0	2.91639	3.59657	0	4.05619	3.57973	2.99956	4.66148	2.85536	6.61148	3.89678	3.21665	0	0	3.93969	4.21998	0	4.06927	2.65177	5.39129	2.73534	2.8025	2.66792	4.21836	3.76672	0	3.80772	4.48569	4.38695	4.55003	2.88704	0	4.39826	0	5.8056	0	2.47202	5.16109	4.55133	3.89274	4.22025	0	3.62881	4.02406
ZBTB37	0	0	0.52526	4.07443	0	0	3.64843	2.52502	0	0	0	0	2.8231	6.09941	5.29934	2.543	5.04439	4.21689	4.27192	4.86518	1.55948	4.76814	0	3.27523	1.70559	0	0	1.70114	0	2.67748	0	4.18765	0	2.22745	2.50243	0.649541	4.03422	0	0	2.91448	0	0	3.00738	0.805898	2.63112	1.35572	0	0.616343	3.40204
ZNF595	1.11871	5.37083	4.82874	2.01704	1.2628	6.29373	4.55186	5.35854	1.55559	3.06314	6.75988	5.7721	5.76755	5.97381	5.57658	4.38548	0	5.9266	2.22148	5.31682	5.24801	4.75295	1.7225	4.1069	5.01412	3.32979	5.60916	6.001	5.32709	4.32901	3.49146	4.75218	4.60481	4.21555	5.13493	5.10473	4.20301	3.91271	1.93755	2.90191	4.7289	5.32606	5.09345	5.1616	4.35014	3.36552	5.04291	3.62881	4.73559
KLF17	5.04535	3.33333	5.02499	6.81428	7.56946	6.5773	4.79815	6.76552	0	6.78723	6.35894	3.52311	3.57752	5.88778	5.17158	6.44426	5.09529	5.54685	5.70852	7.34122	7.27171	6.32252	4.91501	7.55191	6.69305	2.9618	5.50132	7.09747	6.42034	7.31315	6.95377	6.10295	5.0236	5.80722	7.96	6.65944	6.5246	0	3.59932	5.63764	5.91986	2.88118	7.88335	5.57787	6.27689	5.82141	6.07254	6.85732	7.53802
ZNF101	1.56196	3.97216	4.94497	5.5076	6.36067	0	3.91023	0	0	5.34158	4.03027	5.91837	3.57752	6.11031	3.46098	4.02753	6.50896	5.374	2.22148	4.75308	4.76462	4.89806	4.04206	2.9624	5.37626	1.70649	2.56604	5.08155	5.92348	5.13753	4.17618	4.69538	2.93596	5.29168	6.17023	4.90699	5.58073	3.17547	0	4.72458	4.17089	2.69106	6.45613	3.61159	3.32262	3.84309	0	4.90491	6.12377
ZNF816	0	3.81572	2.77294	3.05555	2.86755	0	3.08495	4.90358	6.58552	4.9275	3.57973	0	4.85566	6.13185	7.46113	5.14985	4.40245	4.46694	7.24044	5.5749	4.78174	3.7907	6.358	4.45607	4.63929	6.44326	0	3.02145	6.42034	5.04077	0	4.09311	3.82872	3.83041	2.62404	2.88704	3.65332	4.864	3.64667	4.07259	5.13027	1.49533	3.27499	6.51036	3.63566	3.91941	3.01856	2.92096	3.02194
IRX3	0	0	0	0	0.76537	2.49751	2.33757	0	0	2.22618	0	0	0	0.60382	0	2.323	0	2.65046	0	1.34678	0	2.40047	0	1.43218	1.74356	2.13602	3.00561	1.1085	2.55899	1.52021	3.49146	0	1.10901	0	3.73829	0	1.46899	0	0	3.13456	3.24884	0	2.425	0	1.25421	1.05101	2.18643	2.12947	3.41414
HES2	0	0	0	3.25294	0	0	0.699345	0	0	3.79455	4.37308	5.07277	3.24908	5.54648	6.1849	0	0	3.91423	2.22148	1.06315	0	3.69859	4.48753	0.811397	3.05429	3.62273	2.64924	0.0852254	0	0.830635	0	0	0	3.29118	5.15157	3.59563	4.08771	3.7062	4.47875	0	0	2.88118	5.73994	3.26374	0	2.10883	3.38839	3.45273	6.1398
TFDP2	3.71214	3.85198	3.56734	0.686616	2.86755	3.36376	6.08863	5.43983	5.38302	4.63883	6.95086	7.04025	6.15969	4.57703	6.11716	6.97928	7.15012	6.68727	6.06495	5.0505	6.22055	6.53717	6.83971	5.83897	7.26848	6.17603	4.07211	4.8935	7.86372	5.45167	6.31397	6.34064	5.90471	6.64541	5.51462	6.3731	6.43899	2.32692	6.60446	6.18854	4.7289	5.56657	6.43755	5.98817	5.73599	7.06477	6.54453	5.80471	5.88275
YY1	4.65602	3.53265	2.30823	6.70895	2.72213	6.26496	5.46074	5.72568	4.48122	3.35012	4.88201	0	2.21602	5.76905	5.6741	5.43936	5.82536	6.55853	5.3681	4.79142	6.06837	7.33148	6.02896	5.0806	4.68878	5.38356	4.86417	5.51114	5.81481	4.43665	5.60937	4.73036	5.02787	6.03793	6.67253	6.09265	5.38401	5.98342	5.90292	5.61279	3.24884	6.71011	7.66623	5.97965	4.89463	6.31815	4.81918	6.20635	7.59809
GPBP1	6.99905	0.0837002	2.69121	5.03096	5.27759	5.42035	6.42868	6.10372	0	6.07084	7.51475	4.73649	3.05175	6.62513	7.4474	7.03475	6.65184	8.05904	8.0487	6.8008	6.91223	7.8336	6.98848	7.35974	5.77267	5.93043	7.26611	6.49815	8.06955	7.10429	7.68607	6.50388	6.33512	6.67762	7.39032	6.15443	6.11754	6.1559	6.31069	7.32289	7.68049	7.69689	7.60547	6.92884	7.0992	7.60863	6.79579	6.3262	7.9944
DMRTB1	3.31929	0	0	0	3.83757	4.29193	3.49725	2.52502	0	0	0	2.50209	0	2.36678	5.10319	3.09362	4.87992	0	0	0	4.0132	3.41964	4.82741	2.25536	3.78522	4.69489	3.39123	3.29627	0	0.0729946	2.14262	6.05108	4.63871	4.9409	1.67685	5.08673	4.12474	2.32692	0	4.95496	0	3.8723	0.448044	2.72503	3.67531	3.15278	5.52323	3.30496	1.81359
BAZ2A	5.32377	7.42086	6.09295	0	3.4326	5.9036	5.45049	5.28713	6.22308	2.48509	2.42831	5.02188	6.56351	5.86222	5.23688	4.29318	6.12392	5.31145	6.41389	5.87857	6.12314	4.60857	6.21305	3.66688	5.69728	5.07993	0	4.44704	5.42892	4.81202	4.82401	5.05523	6.48861	5.31006	4.7851	5.88275	6.41825	4.96023	5.78972	5.91754	0	4.82218	5.65993	4.43138	2.98674	6.2366	3.21529	4.97178	5.0916
PURB	0	0	0.809746	3.05555	0	0	0	0	2.76947	2.70452	3.28766	0	0	1.02819	0	2.10339	3.21665	0	0	4.2735	1.7102	4.42914	3.73734	0	2.84317	5.45974	4.34594	0.739319	0	1.62102	3.87407	3.97612	1.92449	4.02099	3.90681	4.04407	3.13429	2.8127	0	3.94976	3.24884	5.03727	5.00213	4.48057	0.759308	3.96963	0	3.1403	4.43666
ZNF267	2.85762	3.87566	4.90927	0.686616	0	4.17308	4.58973	4.76325	2.2866	1.91043	8.05609	0	3.05175	6.08843	6.28091	4.51744	4.62665	5.65156	0	5.1681	3.36522	2.80563	4.76775	4.54039	5.03723	6.55167	5.10425	6.3882	4.01508	6.5232	4.17618	2.9564	5.08226	4.75663	5.50386	3.49006	4.33527	1.58912	5.41218	4.28591	0	3.95924	4.70926	4.43138	4.49012	3.59227	1.12693	4.04059	5.40372
ZBTB11	0	4.21423	4.098	1.78158	5.8675	0	5.22845	0.481629	5.68448	6.4805	0	0	0	4.54526	7.77868	3.66196	3.38977	5.65156	3.96854	5.40601	5.02167	5.27284	0	4.60894	3.52672	4.81577	5.19011	5.11992	5.27335	4.61833	4.17618	4.73036	4.01231	3.8219	4.01588	3.57856	2.5074	3.17547	3.4019	4.65888	0	2.69106	4.90609	5.52023	3.46517	5.11156	3.80975	4.21634	5.84638
ZNF232	5.29536	4.65488	1.17302	0	3.83757	6.5537	4.78189	5.98236	7.30471	4.74161	5.85734	1.73662	3.84489	6.64024	2.11679	6.42857	4.40245	6.22693	6.14182	5.38109	6.30786	5.77188	6.30176	5.17406	6.36793	3.62273	6.02979	4.3384	4.75128	6.54582	5.50473	6.40108	5.85751	5.50348	4.74422	5.45728	4.72109	0	1.23136	6.00681	4.7289	6.05516	3.27046	5.90054	5.49137	5.35771	6.48856	4.97178	4.31287
GATA6	5.89667	4.79184	3.60503	6.65762	6.43256	5.25463	6.54408	6.62197	6.36563	7.34761	7.36937	5.99951	5.07959	7.21028	8.51081	6.56401	6.91532	8.59374	6.69466	6.08175	6.21215	7.43263	6.00097	5.94884	5.94553	7.79251	6.47394	7.19056	6.21711	6.40271	7.03116	6.13178	5.4275	6.83822	8.09173	6.82235	5.36557	7.88273	0.265655	7.00733	7.34531	7.94605	8.81558	5.29131	6.96965	6.19881	6.54453	6.50616	8.84732
CENPS	3.83566	3.08178	0	4.59462	3.4326	5.94046	3.41527	4.53567	5.9337	1.91043	4.03027	5.38609	4.43704	0	0	3.09362	3.38977	1.46444	0	2.76779	3.06301	3.41964	0.143458	3.57848	3.72005	4.41771	4.04164	5.24789	0.98447	2.39386	2.96925	4.28067	2.84208	4.8642	3.14737	0.996513	2.9485	5.73404	1.96271	5.16413	4.7289	5.03727	3.28849	3.47264	3.7139	4.00508	4.13546	3.01907	2.67501
NR5A2	0	0	2.44749	0	0	0	4.38961	0	0	0	2.92105	4.8575	0	4.182	0	3.68856	0	0	4.73585	0.347521	2.19231	4.67453	3.24313	3.12727	0	2.73534	0	1.22575	0	1.62102	0	2.44628	4.36937	0	3.98938	3.72535	1.68273	0	0	0.835718	0	0	5.66252	1.99745	1.4498	2.46769	0	4.14569	3.79571
SP1	3.26172	5.4945	5.10081	5.08377	4.03525	1.34995	5.60639	4.8451	5.57134	4.97045	5.33784	2.77216	3.24908	5.65463	6.24961	3.24465	5.14446	4.77576	6.47459	4.35256	7.28978	5.06721	6.57129	4.27102	4.85411	4.33921	5.42073	5.77756	6.99692	5.01784	3.87407	5.97757	4.73064	5.11129	6.21271	4.92736	5.75854	6.44911	5.53469	6.03298	4.17089	6.34072	5.72097	5.87317	6.07675	5.26934	6.0977	4.8877	6.11406
ZNF584	0	3.64023	3.68462	6.12668	4.892	2.03495	2.04224	3.33847	0	0	0	5.30329	4.91498	6.52283	5.10319	3.49118	5.48709	0	5.70852	3.07807	0.148209	4.22417	4.92993	2.92704	3.7105	3.1575	4.69825	5.13499	0	1.23226	0	5.1428	5.35798	2.84685	4.63272	5.25731	1.16208	6.99487	4.23205	3.51895	0	4.82218	5.4506	3.61159	5.31433	0	0	3.78572	4.59916
ZNF518A	2.85762	4.60617	5.23424	7.06471	0	6.42957	5.87525	0.481629	6.52604	3.21375	3.82252	1.11521	4.07037	5.33984	3.46098	3.64848	5.69941	5.88425	4.73585	4.86967	4.94266	5.51711	0	5.0063	4.30661	5.98301	5.47875	5.79348	5.9118	6.41066	4.17618	6.23501	5.7479	3.63041	4.74422	5.98019	4.55738	5.43236	4.50895	6.03009	5.70144	5.32606	4.27736	4.30055	4.79015	4.75335	6.58067	3.82242	4.9398
TIGD7	0	2.50058	1.93485	6.02232	0	0	1.92864	4.17326	0	2.89494	5.08193	0	0	4.98479	3.46098	0.305109	0	1.46444	3.05788	2.53901	2.3537	0.362124	4.1222	0	1.98459	5.26117	0	0.165696	0	2.61774	0	0	2.51711	3.53986	2.72141	0	3.55907	0	4.08512	2.74188	0	0	4.2454	0	0	1.05101	2.18643	2.66217	4.06108
ZNF90	3.37466	3.19902	4.20984	1.14991	3.2323	6.17504	3.75225	4.82507	5.73788	4.40832	5.68371	5.38609	5.7017	7.22539	3.66453	4.55406	2.792	5.84062	4.52246	5.54996	5.1936	4.60857	5.39891	5.89495	4.94247	3.62273	3.65551	5.46418	6.06726	5.10309	3.49146	6.08341	3.83847	6.23036	6.37861	4.9206	5.59664	6.51396	4.81556	5.97566	5.91986	3.33577	6.85487	5.94502	5.15518	4.99294	3.92668	4.98802	6.40716
EN1	0	2.19659	0.956896	1.14991	2.99965	0	1.16834	0.481629	0	0.940907	2.42831	2.16954	0	0	1.4161	1.19869	1.7529	3.00688	0	2.46977	0	0	0	0	0	4.33921	0	4.06179	3.49508	2.17921	0	0	0	0	0.397402	0	0	0	3.74422	0	0	0	0	0	0	0	0	1.37793	0
ZNF487	4.58737	0	1.64765	6.93418	5.16953	3.12849	5.00847	4.07491	5.08628	6.03081	3.82252	5.64337	4.35374	2.36678	5.80903	3.80252	0	3.91423	4.52246	3.95666	3.09989	4.35061	0	3.84796	5.65557	3.97396	3.39123	3.08491	4.87671	4.85405	4.42585	0	2.61117	4.03579	4.22781	5.02508	4.13929	0	5.78796	4.30513	4.17089	2.47202	5.88406	4.98539	4.63792	3.59808	6.96939	3.64938	5.60054
ELK3	2.85762	2.61753	1.17302	2.69722	2.16961	6.45526	4.05261	3.44731	0	0	3.82252	1.11521	1.14755	5.48084	2.58638	2.8085	0	3.00688	2.22148	3.06248	1.44948	3.07352	0	0.249418	0	1.09209	4.15985	3.92976	0	4.06394	0	1.32345	0	3.07893	2.44357	0	1.64244	2.8127	0.0940928	4.43293	4.17089	2.47202	2.59406	4.70409	2.70961	2.71256	0	1.27578	0.439494
ZNF451	4.76363	6.66915	4.46885	5.34404	1.9257	0	6.44943	5.06601	8.03802	1.50562	0	0	1.14755	6.09941	5.62616	5.21075	0	4.86557	2.22148	5.70615	5.1147	6.71226	5.06222	4.90997	5.06749	5.21795	5.47875	4.093	4.67042	5.2773	4.98827	5.05021	5.35459	6.14931	4.64583	2.57915	4.20992	0	5.80719	5.7043	4.17089	4.77503	5.49885	5.35862	4.32543	5.34566	3.01856	4.28368	5.53071
ZBTB8A	0	0	0.0877913	0	0	0	4.60829	5.19648	0	3.88714	3.57973	0	0	2.36678	0	2.99052	5.09529	3.29246	2.22148	2.98187	3.96404	0.651347	4.1222	3.82893	4.2014	0	0	3.48059	0	3.05617	4.17618	2.06304	5.37148	2.09239	4.54724	4.82253	4.30977	3.4651	0	3.80876	4.17089	0	4.35644	6.25167	4.67751	3.93328	0	3.01907	3.06862
ZNF829	4.18448	3.37546	3.52079	2.55484	4.50424	0	3.28285	0	0	5.66294	0	2.16954	5.36132	5.98569	5.17158	3.81464	0	4.86557	3.5839	4.13871	2.94635	0	0	5.56764	2.84317	4.92731	0	4.01911	5.3789	3.71064	4.17618	1.35638	2.41648	3.12118	3.56963	0.361021	1.68273	4.7609	3.49969	2.28046	0	3.04913	4.49298	3.73832	3.63566	3.09636	0	2.92096	3.58174
NR4A2	0	0	0	0	0	0	2.24568	0	5.57134	0	2.92105	2.50209	0	0.60382	0	1.19869	0	2.65046	0	0	0	0	0	0	3.34105	2.46658	2.87343	3.64401	0	3.6161	0	0	0	0	5.04077	2.77165	3.28584	3.17547	3.37403	3.31602	0	0.933303	3.70918	0	2.63112	0.524604	0	2.74096	3.48181
ZNF200	4.5153	6.15109	6.35313	0	5.91847	6.75333	5.26401	6.36186	6.29611	4.63883	7.20768	8.22672	3.42263	6.88826	6.31154	4.74355	6.47092	5.79562	7.46645	5.88966	5.30834	5.2186	0.143458	4.73698	4.72245	5.66677	6.29173	6.76031	5.44521	5.97054	5.50473	3.98668	4.73587	3.65937	5.63788	5.94733	5.30232	5.5607	0	4.46318	6.27713	4.39315	5.60341	2.35481	6.50306	3.93787	4.69279	5.36287	6.63425
ZNF528	0	2.65906	3.26238	1.78158	0	2.03495	5.53054	3.33847	5.16638	0	5.62085	6.86369	1.77852	5.20405	0	4.03791	4.31925	3.53074	4.52246	4.09339	3.22201	4.17943	4.30117	4.15354	5.18253	2.73534	5.39685	2.01531	5.3094	2.02218	5.96536	4.33125	2.27995	2.35095	3.24022	1.18872	3.5482	4.09334	0	0	6.10953	3.33577	2.2972	3.52046	4.39833	4.83197	4.87845	3.85821	3.21066
ZNF534	0	3.74035	0.909494	2.55484	0.76537	0	4.62662	4.00541	2.76947	7.1375	6.27977	4.8575	3.05175	6.06623	7.61641	3.68856	4.75883	7.39368	4.27192	5.41832	5.96721	5.29398	6.56652	3.06357	5.96374	0	5.75716	5.91921	5.53929	5.18564	5.79832	0.0810581	3.60693	4.91712	3.10622	5.41944	4.22364	0	5.61822	4.80778	4.17089	3.04913	5.54365	5.42294	3.92599	6.02943	2.18643	5.35663	5.51745
ZNF611	3.94943	1.35222	0	2.94571	0.76537	3.90124	2.50545	0.481629	4.91135	2.22618	5.25748	4.96914	4.17114	1.02819	0	1.04251	2.18762	2.17604	3.96854	3.03077	4.71199	4.24603	0.876876	3.55551	3.09891	2.13602	1.79115	2.41159	1.78512	3.93281	3.87407	4.36401	1.10901	0.115974	4.31741	2.61307	3.24607	5.29148	4.06202	3.45155	0	5.15244	4.83424	3.6973	4.08165	2.68002	2.7907	4.33539	4.56566
ZNF684	0	0	0	5.90982	5.53877	0	4.27807	4.65395	0	4.79037	4.51811	5.8324	0	0	5.17158	3.70167	4.93685	3.00688	3.96854	5.03859	4.97776	1.43931	4.2624	3.3304	5.03723	0	3.77147	5.39284	5.61326	4.41926	3.49146	0	3.18568	1.58926	1.51475	3.70976	2.80986	7.31908	0	0	3.24884	0	0.814533	4.35432	3.16443	3.52057	0	4.32263	0.757023
ZIK1	4.35935	5.70902	6.00689	4.97614	0	0	4.55186	5.1808	0	6.81106	0	4.96914	5.48392	7.39536	4.79172	6.08002	5.82536	2.17604	0	2.56138	3.79442	5.76432	3.55687	6.78987	4.61389	2.46658	6.07563	5.78554	6.0567	4.42972	6.73991	0	6.09173	5.12865	4.41255	4.01898	3.76073	3.17547	5.04493	4.37044	3.24884	6.44983	2.4652	3.77821	5.38778	0.196833	0	4.50301	3.63441
ZNF304	0	0.779714	4.29531	3.72138	3.5232	0	4.62662	5.1808	0	0	0	0	0	3.37229	4.39394	4.95	0	4.57739	0	3.42151	3.89227	1.71481	4.27803	4.95455	4.64932	1.09209	5.86552	3.21351	0	4.91488	4.17618	4.02303	4.28627	2.70589	3.63948	2.96791	0	0	0	4.96708	4.7289	0	4.0792	3.61159	4.59722	2.04212	0	4.18849	3.49326
ZNF408	0	7.1753	6.89046	5.30008	5.42587	0	4.20676	0	1.55559	5.16792	5.33784	5.97297	5.92013	3.37229	3.46098	5.52671	0	3.53074	5.3681	3.70876	4.91706	5.2186	0	5.12808	4.37474	5.87586	5.27115	5.14743	0	4.02308	5.39189	0	4.56423	2.42027	5.2163	4.70163	5.65602	4.64985	2.9396	3.11291	5.44394	0	6.20332	4.12608	4.08165	4.4817	0	6.24404	4.99723
ZNF416	4.883	4.03659	5.19277	1.50004	4.59058	0	4.43191	4.60779	5.88718	6.53875	5.48628	6.38896	4.26532	4.54526	3.66453	6.0775	3.38977	6.38715	6.84016	4.02262	5.99929	3.69859	3.01959	6.56965	5.06749	0	0	4.83933	0	5.61181	5.39189	0	2.82255	4.59113	3.621	3.88657	3.41104	4.25384	5.03606	4.59785	0	0.933303	4.16957	5.96244	4.99205	1.65259	0	4.6734	2.84554
ZNF668	4.93917	3.30745	3.19479	6.67493	0	0	2.7255	2.876	4.206	6.05096	5.33784	6.21868	0	1.02819	4.0016	4.33587	0	5.31145	5.80622	3.52754	0	2.61723	4.66448	2.99692	5.3883	0	3.80814	0.511948	4.32786	0.872132	3.49146	0	5.10264	0	5.69703	4.83696	3.42298	0	0	4.32409	0	3.19956	4.48518	4.09483	4.35014	4.00508	1.12693	4.30977	4.86904
SALL4	5.39244	5.28944	5.19525	4.8898	5.64346	7.32689	7.18391	5.11633	5.97877	7.73781	8.26578	6.46711	6.58193	5.63967	7.77868	6.39263	6.28608	6.93558	8.54959	5.89847	5.37003	7.14048	7.34455	5.491	7.65527	7.60394	7.2462	5.94081	5.9118	5.71662	6.87199	7.90223	7.44348	7.32532	7.92815	6.24645	6.91649	6.66439	5.42807	7.87401	7.48885	7.19518	8.07153	7.19138	7.77606	7.35317	6.82621	6.59898	8.23955
TIGD2	0	3.54747	0.0877913	0	3.97232	0	2.42395	0	3.6596	5.37394	0	0	3.05175	0	1.4161	3.22661	0	0	0	3.30707	4.89099	0	0	2.13655	0	0	0.434623	3.44878	0	2.62989	0	0	2.27995	0.323218	0.688508	0	0.234904	2.8127	0	2.44543	0	0	3.01822	0	4.24866	4.84914	1.75183	2.00728	2.43485
ZNF689	3.13918	6.2831	5.48523	5.81928	4.09555	1.34995	4.32372	4.56011	0	1.50562	3.82252	3.66251	0	2.21355	0	4.28449	4.13689	3.29246	0	2.98187	3.82778	2.80563	0.956758	4.84514	5.33021	2.13602	0	4.31654	4.36259	3.90809	2.96925	2.85633	5.38486	2.20143	6.79971	5.26799	2.98118	0	5.45713	4.7737	5.13027	3.33577	6.39084	3.31887	4.57642	1.35572	4.401	3.94398	6.72538
AKAP8	3.62349	5.29384	6.3838	5.96716	0	1.34995	5.15458	6.3757	4.35017	4.88322	6.19601	6.42857	4.91498	6.18435	5.72049	5.72281	5.59715	6.47538	5.89772	4.20413	6.66088	5.74142	4.72277	5.92663	5.6778	5.5321	6.022	4.85761	6.80194	3.67004	4.82401	5.20515	6.57285	5.02861	6.12272	4.92736	6.45652	6.85167	6.85682	3.35343	5.44394	6.5372	6.82042	5.71776	6.14189	5.00175	5.04291	6.1959	7.24178
GATAD2A	4.33163	4.01543	4.65999	3.50609	2.86755	4.7726	4.84587	3.89445	0	3.97414	4.51811	4.8575	0	4.83521	4.87612	3.75298	3.9281	5.4915	5.60373	3.61566	3.42457	5.31481	3.72599	3.4094	5.09712	4.49216	5.13344	2.0581	4.87671	4.80935	4.17618	2.38375	3.78902	4.90104	4.86015	5.18021	4.64666	4.25384	5.07408	4.80103	4.17089	4.77503	5.96128	2.95123	4.05183	5.36284	1.75183	4.52544	4.84466
JRKL	0	0	0	0	0	0	0	0	2.76947	0	3.82252	0	0	0	0	4.17589	0	2.17604	3.05788	4.59405	4.08853	3.4946	4.16487	2.92704	0	0	0	0.241914	0	3.09173	0	2.59169	3.1232	0	0.469981	3.75603	0.844568	0	0	0.477545	3.24884	0	0.684355	0	0.759308	1.69663	0	2.34659	0.0317594
MGA	5.12823	6.03498	5.30235	5.00381	6.28501	3.36376	5.31011	4.40683	6.18513	4.74161	4.21183	0	0	4.00651	4.70208	4.38548	5.04439	6.29317	5.60373	5.5074	5.4328	3.93224	6.13793	5.962	4.48532	5.26117	3.94616	5.52073	4.4937	5.78611	5.88425	4.94586	4.89393	5.83922	5.45478	3.25248	5.33429	2.8127	5.736	4.8607	5.44394	6.5372	5.32188	5.80723	5.72658	6.25512	4.99015	5.32501	5.72596
NR2C1	5.11203	6.40506	5.90333	4.8898	7.37029	2.84722	5.77199	4.53567	0	1.50562	1.67415	4.9144	0	7.1269	6.88025	5.24251	3.21665	4.95012	5.70852	5.13493	0	5.8017	5.82058	4.91899	5.70933	0	5.90837	5.13249	0	5.93672	5.13572	5.72988	4.8269	4.32805	5.47256	5.54775	4.42707	6.69268	4.65503	5.43883	0	6.13202	5.9836	4.2447	5.19664	4.11058	3.38839	4.79841	6.38235
OTX1	3.79565	6.0363	5.65292	3.25294	3.2323	3.74333	3.28285	0.842084	0	2.48509	3.82252	0	0	0	2.11679	0	0	3.00688	5.23409	2.66827	2.92596	3.38065	0	1.62106	4.37474	2.9618	0.768176	5.78395	0	0	2.96925	0	3.00689	3.74292	4.1727	2.6786	0	0	3.88906	3.23818	3.24884	0	3.37544	0	1.25421	3.98303	0	4.30977	2.85445
PAX9	2.77772	1.70922	4.43994	0	0	0	4.15718	2.06024	0	0	0	0	0	0	3.46098	2.75917	0	0	0	0.931992	2.08604	0	0	0.249418	0	4.16811	4.07211	2.17935	4.72483	0	0	0	0	0	3.20166	3.66195	2.48479	0	0	0	0	3.8723	4.0688	2.55177	4.61771	0	0	0	1.85856
SOX30	3.52904	0	0	0	0	0	1.52171	0	0	0	0	0	0	0	0	2.68185	0	0	0	1.66856	0	0	0	0	3.0391	0	0	0	0	0.208759	0	2.1595	1.88738	2.99052	0.0323159	0	0	0	0	2.68433	0	2.47202	2.03408	0	0.759308	0	0	0.235925	0
ZBTB2	0	1.13399	2.9237	0	1.2628	3.12849	3.49725	5.31612	0	2.89494	5.48628	4.96914	6.8178	0	4.27463	2.38935	5.85521	0	0	2.29396	0	3.82014	0	4.37965	0.968524	0	0	4.87567	4.94705	1.80368	4.63862	0	3.54869	2.48642	3.41584	0	3.56985	6.99487	4.2526	4.72458	0	0	2.64395	0	2.63112	2.68002	3.01856	3.84042	4.87124
ZNF100	4.92069	4.02605	3.16482	1.50004	5.85011	3.36376	0.952819	1.13024	0	3.21375	5.80175	1.11521	0	5.05414	0	3.76552	2.792	3.00688	2.22148	2.23953	5.41096	0	6.00333	3.03063	2.87773	1.09209	4.86417	3.96392	5.71083	2.16258	0	3.76543	4.57009	4.15583	4.90992	2.6786	4.58953	4.25384	5.56581	4.92732	5.70144	3.68093	3.59061	5.48451	4.05183	5.04923	3.21529	3.94398	3.62142
ZNF142	4.46516	4.06261	3.90607	2.69722	4.20907	1.34995	4.20676	5.49158	6.26006	0	3.28766	0	6.0581	4.26234	2.11679	3.83859	3.6839	2.17604	3.5839	5.47831	6.42693	4.62535	0	3.9036	4.42234	1.09209	2.56604	4.7377	4.58477	3.94258	4.17618	4.76143	5.25611	4.24769	4.01588	4.25212	5.2294	1.58912	4.17398	5.54974	4.17089	1.49533	0.933931	0.805898	3.92599	0.981509	0	3.45273	3.52429
ZNF318	4.46516	2.88584	4.52497	3.15762	1.2628	0	4.02523	0	3.13062	0	2.42831	0	5.735	0	2.58638	2.8562	3.01989	3.73519	5.23409	2.93125	4.08853	5.07944	5.15404	0	3.6113	3.32979	0	3.94694	1.30327	3.16869	4.42585	3.86607	0.567618	2.57014	3.88043	3.96747	3.02884	0	0	3.62216	5.44394	6.18709	2.86439	4.66207	2.54813	2.72324	0	2.44401	3.73912
ZNF845	5.71555	3.48726	4.99408	0	0.76537	0	3.03092	4.26534	0	3.35012	6.75988	0	1.14755	6.13185	5.17158	4.03791	4.82065	6.00774	0	3.33329	5.21477	1.83506	5.73538	5.07253	1.98459	0	2.87343	1.6461	4.55505	4.7382	4.42585	2.7734	4.67727	5.16276	2.50819	2.85905	4.62615	0	5.32026	3.78842	4.7289	1.49533	2.21471	5.00233	5.05353	3.75731	1.12693	2.2953	4.14515
STAT3	4.67819	3.97764	4.88497	0	4.03525	0	5.57841	4.94129	4.81524	3.06314	4.03027	5.86163	5.59691	5.46395	5.6741	5.54138	1.12775	5.4915	4.27192	5.13493	4.36338	6.22684	5.72401	4.33986	5.02572	5.81915	5.69977	3.81593	6.06726	5.83152	4.82401	6.89078	6.43496	4.82213	4.6314	5.45728	6.39267	4.39826	6.69075	5.28036	5.13027	4.11882	5.39446	5.05198	6.75051	5.4099	6.34886	4.05608	4.76187
AEBP2	2.85762	4.06261	4.36725	0	0	0	3.75225	4.92256	0	0.940907	4.98543	6.59445	0	7.91359	0	4.40165	0	7.11109	5.08634	5.04654	4.56147	5.57006	3.63179	5.0966	2.91148	3.32979	0.768176	5.24789	5.27335	5.44824	3.87407	2.24993	3.1232	5.59127	4.29594	2.09419	2.98118	4.09334	3.24666	5.24845	0	4.67584	4.80947	5.43547	3.50972	0.707918	0	3.01907	5.01224
CPEB1	4.78423	4.73796	3.28112	3.42654	0	0	2.97479	0	3.41922	0	4.03027	0	0	2.36678	2.94008	2.18036	2.18762	3.53074	6.14182	0	4.71793	2.61723	2.82046	1.8648	3.95666	3.32979	3.12669	0	0	2.60549	0	1.48109	2.09697	0.665341	2.1879	0.361021	3.76073	7.26359	3.73694	2.49648	3.24884	5.15244	0.165297	5.06816	3.46517	3.59227	3.01856	2.49036	1.62866
CSRNP1	0	0	2.63403	0	0	0	4.30108	3.15808	0	3.21375	0	0	0	3.57464	4.39394	1.69482	4.93685	0	0	2.56138	0	3.72995	4.35376	1.52971	1.03127	1.70649	3.73385	2.17935	0	2.24387	2.14262	0	0	2.00483	3.34041	3.06914	0	1.58912	2.73576	1.93055	0	0	4.51037	1.08566	2.70961	3.46436	0	3.08096	3.67268
CXXC1	1.74117	3.75319	3.73986	4.35784	0.76537	0	4.73197	3.64308	0	3.79455	6.60612	0	1.14755	4.14008	0	4.42556	2.18762	4.21689	5.49072	0.627369	5.48949	4.60857	0.143458	4.9978	4.23511	2.9618	5.39685	4.12856	6.33548	2.22797	0	4.78883	5.26337	4.15583	2.36328	0.361021	5.25634	0	4.70062	4.85092	0	0.933303	3.9828	4.32768	5.41145	4.21648	0	2.9871	0.152236
HNF4A	1.74117	5.12385	4.13968	2.01704	2.16961	2.84722	4.84587	5.82987	0	3.97414	2.42831	4.20898	5.07959	5.33984	5.85134	4.29318	3.21665	4.21689	3.05788	4.21122	4.14256	5.27284	5.34797	2.69446	4.49648	2.46658	5.05933	5.38866	6.16887	3.28078	2.96925	7.27416	4.8512	6.23678	3.77933	5.66153	6.76874	0	5.83811	5.81066	3.24884	4.82218	4.29084	3.65508	6.19059	6.41112	1.75183	5.57667	3.71731
KLF16	2.60327	2.58917	2.67713	0	0.76537	0	2.79198	3.59657	0	1.91043	0	2.16954	0	1.3557	1.4161	0.160605	0	3.29246	3.96854	0.931992	0	1.27893	0	1.8648	3.58016	2.46658	2.28307	2.41159	0	0.951708	0	4.42739	0	3.63041	4.41562	3.98052	4.07263	2.8127	2.62979	3.05733	0	2.47202	4.35857	1.08566	2.26596	3.69354	0	2.74096	3.51027
KMT2B	3.20175	0	2.99356	0.686616	0.76537	0	1.92864	0	0	3.79455	0	0	5.27338	1.02819	1.4161	1.33961	0	4.07348	0	2.09372	0.148209	3.7907	0	3.12727	1.81663	2.13602	2.94103	2.23636	0	0.698462	3.49146	1.89387	3.64078	2.72428	2.94157	0	4.29035	3.7062	2.80696	4.18579	3.24884	1.49533	4.08179	0	2.54813	3.93787	0	3.62881	2.01769
OSR2	6.39538	4.93956	2.94736	0	4.45905	0	4.87683	3.54851	0	0	4.98543	5.8324	2.55126	5.88778	6.08205	3.24465	4.87992	5.17757	3.96854	0	0	0.362124	3.99553	2.73592	5.36412	1.70649	5.37257	0	4.64243	3.20161	3.87407	4.73036	3.27461	3.56048	4.54724	4.51688	0.234904	1.58912	4.41637	5.04916	3.24884	0	5.19375	2.72503	3.37172	3.43866	0	0.438637	4.62021
PBX4	3.4794	2.80183	0	1.78158	0	2.03495	3.18729	1.75613	4.206	2.70452	4.77061	0	0	2.36678	4.95585	1.89079	0	2.17604	4.27192	0	3.65268	0	5.137	1.09245	0	4.2562	0	4.23497	0	0.698462	0	3.33251	3.95068	0	1.64585	3.941	4.02641	0	0	0	0	0	0.0850144	1.52134	3.75149	3.01174	0	4.10158	0.0932548
RBPJL	0.475615	0	1.00279	0	0	0	0	0	0	0	0	0	0	0	0	1.69482	1.7529	0	0	0	0	0	0	0	0	2.73534	0	1.02468	0	0	0	1.89387	0	0	0.0323159	0	0.913907	0	0	3.36263	0	0	0.510849	0	0	1.40964	0	0	0.180846
RELA	3.26172	3.13179	5.51325	4.17521	4.71111	0	3.93985	4.60779	0	0	1.67415	0	0	0	2.58638	3.77796	0	0	0	2.39703	0	1.94605	2.01147	3.9036	0	3.86611	4.07211	4.47889	0	0.787909	3.49146	3.45161	0	4.15583	3.88486	3.41513	3.44657	0	3.93428	3.50239	4.17089	0	2.04473	1.31989	2.85481	2.74438	0	1.64706	1.85856
SOX12	0	0	0	1.50004	0.76537	0	1.16834	1.75613	0	0	4.03027	0	1.14755	0	0	0.667919	0	3.53074	2.22148	0	0	1.43931	0.876876	0.462005	1.62651	0	1.63661	0.0852254	0	0.332839	0	0	0.132794	0	2.61873	0.996513	2.15321	1.58912	3.0257	0.258442	0	3.33577	2.57214	0	0.429042	1.51178	0	1.37793	2.9737
USF1	4.58737	0.0837002	2.99356	0.686616	5.72207	0	3.81753	2.62109	6.29611	0	3.57973	5.21545	0	0	4.70208	3.97448	0	0	4.52246	3.49305	0.51881	3.63374	0	5.80528	0.520977	0	3.57268	0.0852254	0	1.41182	0	0.0810581	3.59547	4.16258	0.094854	3.37616	3.93763	2.32692	0	0	5.44394	5.67328	2.04473	4.78462	3.8587	4.53725	1.12693	4.3853	0.0317594
ZBTB21	3.42798	2.48527	3.82536	1.14991	0	0	3.28285	3.44731	5.57134	3.35012	2.42831	0	5.22732	1.84747	3.22391	4.20382	0	2.17604	0	0	6.28402	5.48989	0	4.85458	3.30341	4.0743	0	4.32532	3.36409	1.16707	6.04215	0.0810581	3.78902	0.115974	4.30919	3.72535	3.98674	0	4.07938	3.66741	3.24884	5.88794	4.27962	0.805898	3.46517	3.19177	0	2.44401	3.73671
ZBTB40	0.475615	0	0	0.686616	3.33592	2.84722	2.50545	2.06024	0	1.91043	0	0	3.05175	4.37503	0	3.79029	0	5.79562	4.27192	3.99002	0.148209	1.94605	3.92777	4.07494	0	4.69489	4.26911	0.790973	4.21836	3.54732	2.96925	6.17049	4.36263	1.81196	4.80744	3.47169	2.69637	0	0	4.60174	0	0	5.74566	1.99745	4.57642	4.41736	4.99015	3.58677	4.68406
ZC3H8	0	0.0837002	0.645865	0	1.2628	0	0	0.481629	5.00146	2.70452	2.42831	5.86163	0	4.14008	2.58638	2.21737	3.54431	0	5.70852	6.3557	0	0	0.143458	2.51556	4.25497	0	0	5.18653	0	5.84981	0	0	3.42464	3.72477	2.77491	3.54381	1.42216	4.39826	2.95222	0	4.17089	0	4.70926	0	1.4498	2.52987	0	3.62881	4.96572
ZNF132	0	2.63151	3.82536	0	5.77834	0	0	0	0	0	0	0	0	0	0	2.51355	0	0	0	0	0	0	0	0.249418	1.30961	0	1.03891	4.88164	0	0.0729946	2.96925	4.26341	0	3.6689	0.267682	0	2.3661	0	0	2.49648	0	0	3.32827	3.01939	2.15814	0	0	2.9871	0.391342
ZNF212	1.90056	6.20815	6.65388	0	0	0	4.10584	3.77423	0	5.60958	0	1.11521	5.13053	4.98479	0	5.41169	0	4.67998	2.22148	5.06231	3.88172	4.53945	0	4.78715	4.12435	4.92731	0	3.86496	4.85248	5.19385	5.39189	4.41571	6.57723	4.01354	5.00865	3.39578	0.771727	4.39826	0	4.29074	5.70144	6.0941	5.28417	3.47264	4.92784	2.34852	0	0.774541	5.55755
ZNF256	4.05488	4.56672	3.63448	6.29291	0	7.3129	5.06333	1.91618	6.14615	6.22069	1.67415	5.64337	3.57752	0.60382	0	5.37532	1.7529	5.43395	3.05788	3.65778	5.90084	0	0.143458	5.93556	4.41647	6.10664	4.15985	3.1654	0	6.07085	5.50473	0	5.2885	0.810119	4.13785	5.15164	0.913907	1.58912	0	4.62487	4.7289	0	4.62837	0	5.51342	0	3.21529	1.94208	5.14522
ZNF28	4.24515	1.0111	2.48031	0	0	2.84722	5.00847	1.57608	4.35017	0	4.64987	6.32743	1.14755	5.96183	6.28091	4.20382	2.18762	5.9266	5.70852	5.31023	4.82093	3.38065	4.93487	4.89174	5.42673	5.78993	4.77436	4.90819	5.05716	4.38383	6.64463	4.4	1.1721	5.20266	3.4097	3.20878	4.40316	2.8127	5.58011	5.89234	3.24884	3.77979	4.11502	3.73832	5.12686	5.66533	3.6825	5.10435	4.86794
ZNF343	4.18448	3.51768	0	0	0	0	4.43191	5.1808	0	0	0	0	0	4.6081	0	4.52484	0	2.65046	0	3.91386	2.96646	5.05488	0.143458	3.77027	4.55638	0	0	5.65746	3.55636	2.65388	5.26948	2.38375	3.17032	0	0.539083	0	2.46182	0	4.2526	2.52954	0	0	0.541254	4.80407	4.53392	3.72578	0	3.85821	1.75771
ZNF398	4.18448	3.66082	3.67756	0	0	0	2.04224	5.31612	0	0.940907	2.42831	0	0	2.04209	6.83879	4.21301	3.01989	2.17604	5.3681	0.125375	0	4.5916	0	4.84514	4.71769	0	0	2.32663	0	0	4.17618	0	0	1.7049	4.45638	2.14144	3.52623	0	4.49177	0	5.44394	5.11507	4.61592	0.458505	3.99028	4.97517	1.75183	3.85821	3.88753
ZNF526	4.15315	2.54556	3.73307	3.65312	4.09555	5.25463	4.68026	3.39392	0	4.27759	2.42831	2.99956	0	5.20405	2.94008	3.70167	0	4.34733	4.73585	4.03066	5.55071	0	0	5.06441	5.16864	3.32979	1.26678	4.50619	4.5247	4.88225	0	4.31877	4.01231	3.22814	4.99437	5.2786	4.57355	0	0.0940928	3.88737	4.17089	1.89876	4.35001	2.45665	2.70961	3.02043	4.99015	3.66967	3.61619
ZNF530	5.01082	1.59975	3.27178	2.82681	2.99965	0	3.45684	0	5.16638	5.20436	0	4.9144	0	2.74784	3.84289	4.20382	0	0	2.22148	0	0	3.7907	5.49903	5.55031	0	0	0	2.61157	2.43393	2.02218	4.17618	0	3.04109	0	2.76051	3.25248	2.3661	0	0	0	3.24884	0	2.15698	3.42318	3.37172	0.750324	0	2.06967	1.69958
ZNF549	4.53972	2.63151	4.67424	4.66563	4.03525	2.49751	4.84587	4.40683	0	0	0	0	0	5.18357	1.4161	3.90814	0	0	3.05788	2.18296	5.13261	0.651347	4.20631	4.31272	0	4.33921	0	5.43201	0	3.25749	4.82401	0.366216	4.06313	0.504397	3.41584	3.941	0	0	5.36813	3.81548	0	0	4.41097	3.61159	3.59489	2.44204	0	3.89313	4.09718
ZNF557	3.57704	4.4134	3.25291	2.55484	0	0	3.37247	4.26534	1.55559	5.16792	5.55513	0	4.85566	4.83521	3.22391	3.71467	0	1.46444	7.49604	3.59413	0	2.6828	0	4.76729	2.96067	5.17339	4.9322	3.48844	0	4.05946	5.39189	3.0897	1.5968	3.80472	4.86128	5.1574	3.11969	2.8127	1.98744	4.4503	3.24884	3.33577	4.53324	0	3.67531	4.35001	0	3.1403	2.73412
ZNF566	5.41902	2.73868	0	0	6.38503	7.24085	2.24568	6.55666	0	0	6.47009	0	6.96541	5.48084	7.34747	3.36495	7.39327	3.29246	3.96854	4.58316	4.50072	4.73761	3.74861	5.52688	4.30026	5.45974	4.79277	6.43867	3.05994	5.39763	4.42585	2.14072	4.19048	4.702	2.38221	0.361021	3.31177	7.58363	0.418967	4.54225	5.70144	3.19956	2.512	1.08566	3.82384	3.21467	5.66463	3.84042	0.315959
ZNF574	3.87459	4.76673	5.38482	7.02475	6.89805	1.34995	2.50545	6.20019	5.00146	5.13053	4.21183	4.38035	5.86102	7.20012	5.17158	6.32006	6.52762	3.00688	0	3.34623	5.6285	5.27284	0	6.48403	5.69001	4.16811	5.17615	6.26233	0.574628	4.52386	3.87407	5.24966	6.64828	4.54014	5.56864	5.29958	5.83427	4.09334	0	5.75409	5.91986	4.19245	5.61507	4.59665	6.80067	5.48245	5.91161	5.9065	3.4081
ZNF587B	1.90056	3.28994	2.2332	0	0.76537	5.70371	3.53656	4.76325	0	3.21375	5.74394	5.7721	0	0	2.94008	2.28864	4.23095	5.79562	0	2.8965	0	3.98518	1.30082	2.07326	0	1.09209	2.28307	3.62278	2.97271	0	2.14262	0.0810581	3.05789	3.85566	1.3956	4.04407	2.5074	0	4.0026	0	5.13027	0	1.12672	2.24524	4.55533	2.09244	4.81918	2.66217	0.737896
ZNF778	4.38654	3.77223	3.4645	3.50609	4.67204	0	2.24568	3.59657	1.55559	4.05619	4.77061	0	2.21602	5.20405	6.63589	2.8562	2.52123	6.00774	3.5839	0.446959	4.52803	4.17943	0.702476	3.18829	0.834199	4.49216	1.79115	1.29894	0	1.80368	0	0	4.49806	3.64013	3.621	1.09582	3.49263	4.64985	5.00914	3.21804	4.17089	0	4.76185	1.69809	1.25421	3.91941	0	3.74806	4.18454
ZNF850	0	3.17059	2.00418	2.82681	0	0	4.20676	0.842084	5.16638	0	4.03027	0	2.21602	2.36678	4.14457	4.04822	0	1.46444	3.05788	3.04671	3.66504	4.15653	2.77711	3.99181	2.16331	0	4.10196	5.50342	0	3.67004	3.49146	0.760028	4.43515	2.70589	0.583378	4.06872	3.43482	0	0	4.19612	4.17089	3.33577	0.78942	4.09483	4.73493	3.39255	1.12693	4.79841	2.07978
ZNF134	6.69089	5.27616	5.00821	0	0	6.26496	5.26401	3.39392	6.10609	5.83552	6.19601	7.04025	0	6.48984	4.95585	6.77106	6.39167	5.4915	5.23409	5.66285	4.05136	0	4.49423	6.54653	5.12256	1.09209	5.20394	5.6382	0	5.1354	5.50473	4.99898	5.01071	5.05064	4.88912	6.36317	5.68854	0	4.26276	5.79375	5.13027	6.15061	4.55203	6.61318	5.93694	5.4099	3.01856	4.45707	4.99018
TET3	5.8486	4.21887	1.98144	3.50609	0	0	4.49313	4.90358	3.13062	2.22618	3.82252	0	1.14755	3.69532	4.27463	3.56481	2.18762	4.46694	0	4.25989	3.45336	0.651347	4.92497	3.77027	3.17035	3.32979	0.434623	3.78442	5.99162	1.41182	2.96925	0	0.254388	4.15583	2.3441	3.41513	3.69331	0	4.05033	0.477545	3.24884	3.04913	1.91141	2.72503	3.8587	3.02043	1.12693	3.47595	2.61338
ZNF765	1.35729	3.80343	0.170545	0	0	0	1.67047	4.92256	2.2866	0	0	2.77216	6.00448	6.68465	4.27463	4.5827	0	4.34733	4.52246	3.93113	5.47202	0.362124	0	3.50843	3.66175	1.09209	3.29115	3.55717	2.87986	3.30371	0	3.39725	2.09697	2.32708	3.46402	2.39644	1.46899	2.8127	4.4612	3.06862	0	5.79646	3.18156	0	3.78812	2.9942	2.18643	3.35592	3.28502
HOXB7	0.475615	3.78479	2.64854	0	3.97232	0	2.33757	1.57608	0	2.70452	0	3.36878	0	0	3.66453	1.40522	1.12775	2.65046	0	1.66856	4.12477	0	0	0	2.04665	3.74955	0	1.22575	0	2.12874	3.87407	0	3.30308	0	2.77013	2.94146	3.41104	0	0	2.59346	3.24884	0	1.51162	0	2.15814	3.04619	2.18643	2.88671	1.71922
ALX1	0	0	0	0	0	0	3.08495	0	0	0.940907	0	0	5.13053	0	0	2.10339	0	0	0	0	3.89227	0	0	1.09245	0	0	3.34206	0	0	0	2.14262	0	0	2.27813	0	0	0.771727	0	0	3.76779	4.17089	0	0.313586	0	0	0	0	1.87378	0.0628348
ZNF592	3.4794	4.26442	3.16482	3.05555	2.37819	0	3.37247	4.51081	1.55559	5.05271	5.17237	0	0	5.84928	5.57658	4.6919	2.18762	5.02999	3.05788	2.42168	0	0	3.78189	2.41704	5.21668	4.16811	0	4.22561	0	2.36508	0	4.55701	3.84816	2.82996	3.96238	2.85905	4.54104	5.83902	3.46489	2.49648	5.13027	0.933303	4.26602	1.08566	4.67751	3.9963	1.12693	4.3853	4.74281
ZNF324	1.35729	4.31292	3.18487	4.63056	0	0	2.58259	4.67648	4.60136	3.69561	1.67415	1.11521	0	0	2.11679	3.34837	0	3.00688	0	2.09372	2.86299	4.81276	0.393579	3.06357	0	3.1575	4.53282	0	0	3.46157	0	3.77764	3.97742	2.35095	3.05994	4.28405	4.03422	0	0	4.30513	0	0	4.48908	1.69809	1.77584	0	0	2.81568	0.849031
ADNP	0.475615	4.27336	5.1903	2.82681	3.2323	1.34995	4.83014	2.79593	2.76947	0	1.67415	0	0	0	5.6741	4.7811	1.7529	4.07348	5.70852	4.40297	5.58364	5.96216	4.09597	4.39267	3.36561	5.21795	4.71766	5.36755	5.49302	3.28078	5.50473	4.85371	5.39481	5.87258	4.57356	5.87228	4.34158	3.91271	5.21425	5.7187	3.24884	6.13202	4.22447	3.77821	5.12686	3.51443	4.3178	5.11918	5.04665
ERF	0.832704	2.58917	2.02657	0	0.76537	1.34995	2.04224	2.79593	0	1.91043	0	0	0	1.3557	1.4161	0.957579	1.7529	2.65046	0	1.29434	0.980931	0	3.25898	0.647252	1.40747	0	0	0.739319	0	2.02218	0	3.28197	2.12913	3.07893	0.267682	0.996513	3.64314	0	0	0.477545	0	1.49533	0.0850144	0.805898	2.78404	3.01174	0	3.92722	0.152236
HOXC9	0	3.70774	3.17488	0	2.56038	1.34995	0	1.37032	0	0	0	4.73649	0	0	0	1.58585	0	0	0	0.539982	3.23864	2.40047	3.65592	0.462005	3.06931	2.46658	0	1.5594	1.56422	1.20003	2.14262	0	4.16744	2.27813	2.09916	3.54381	2.84579	0	0	2.44543	0	0	1.22365	0	0.429042	1.2114	0	1.27578	0.0932548
LCOR	5.36536	4.37238	4.41045	2.82681	0.76537	1.34995	4.92206	4.23529	2.76947	5.49657	0	0	2.21602	5.46395	6.53566	4.49501	4.75883	5.24606	4.92171	4.55558	4.79305	6.36309	3.17796	5.47884	2.46551	3.62273	4.44241	5.24094	6.43673	4.87716	4.82401	2.76115	2.656	5.52986	5.32465	0	4.36653	0	4.77353	0.887634	5.44394	4.19245	4.65815	4.87936	5.44625	4.54028	5.19053	4.11644	4.84131
MAX	6.07439	6.28752	5.33635	5.93878	4.50424	4.50376	6.51485	6.83728	0	5.30848	4.51811	5.02188	4.72916	4.30089	4.70208	6.45592	5.76376	4.77576	3.5839	4.71867	4.95278	6.82909	5.59264	6.40911	6.46204	4.49216	5.75716	6.91672	7.10342	4.05045	5.79832	4.46185	5.45313	5.50614	4.88138	6.18294	6.78964	5.21552	6.02888	6.70855	4.17089	4.56931	4.4655	4.48057	6.7129	5.39327	4.99015	5.54957	3.42613
RREB1	5.40579	4.34719	3.82536	4.51993	3.60844	0	5.68721	5.65935	5.38302	4.40832	5.17237	0	0	6.94413	6.70674	5.23351	4.13689	7.14736	6.53283	4.9692	6.18881	5.46215	4.06025	5.24757	3.32862	5.5321	5.43252	5.46617	4.69788	4.87971	6.5426	6.22166	5.44037	6.62476	4.77319	4.94078	5.97273	4.96023	6.96273	6.1412	5.91986	5.84293	3.96047	4.74492	5.71712	6.08226	6.48856	5.47661	4.34956
SATB2	0	1.35222	0	3.05555	1.632	0	3.28285	0.481629	1.55559	1.50562	0	0	0	1.84747	0	3.05326	0	3.73519	4.52246	3.59413	3.79442	4.57443	3.6439	4.40557	3.47123	0	0.768176	0.0852254	0.574628	2.42208	3.49146	0.0810581	0	0.41665	3.82616	2.39644	3.09004	2.32692	3.81501	2.41037	0	0	2.36677	0	2.26596	3.93328	0	4.46869	2.59224
ZNF350	0	5.43598	4.65281	0	2.86755	3.36376	3.45684	4.72052	3.6596	6.16631	4.98543	5.50201	0	4.66832	2.11679	4.3526	0	4.57739	2.22148	4.76276	7.76914	3.72995	0	5.81982	4.87991	4.81577	5.84802	4.34274	4.05809	5.15445	5.13572	5.8619	4.3145	5.02491	1.16728	3.74077	4.49653	0	0	5.35602	3.24884	0	4.42937	4.06289	5.00767	5.31597	0	5.04348	3.43507
ZNF552	2.04407	1.99517	3.52865	0	6.88956	0	3.91023	3.89445	2.2866	2.89494	5.17237	0	0	5.98569	0	3.36495	3.6839	2.17604	0	4.89631	3.53642	0	0.79231	2.5624	2.39569	5.07993	3.52941	3.504	4.21836	2.67748	0	2.23229	4.93997	4.65963	3.35964	4.57827	2.91507	0	0	3.4687	0	0	3.77462	0	3.89274	3.45798	4.03484	2.88671	2.39267
ETV3	1.35729	1.51183	0	2.39685	0	4.04355	2.85553	4.88435	0	0.940907	0	0	0	5.86222	3.22391	4.36089	4.99162	4.46694	3.05788	0.999062	0	0	0.504058	4.48067	3.0391	4.16811	0	3.90067	6.46097	3.10049	2.14262	0.0810581	0	4.45461	0.422003	0.191774	1.37376	2.8127	2.03567	2.99951	0	0.933303	2.20525	2.8797	3.95849	3.07983	4.55426	3.45273	1.09435
ZGPAT	3.83566	6.48708	5.11915	3.84891	4.74915	6.14377	4.84587	3.68813	2.2866	6.25585	5.48628	4.96914	6.29982	0	4.0016	4.64514	1.7529	0	6.14182	4.15351	3.53642	4.9916	4.73414	3.12727	3.90734	6.26364	0.434623	2.50734	1.56422	2.75716	4.63862	4.62279	3.84816	1.22608	4.65883	0.191774	5.21916	5.62082	4.44789	0	5.91986	3.57479	2.83401	5.26347	4.55533	4.60526	1.75183	4.32263	4.92402
FOXI3	4.08839	0	0.0877913	0	5.72207	3.36376	2.7255	2.876	0	4.63883	0	0	0	5.35824	4.14457	1.84424	3.9281	5.60016	5.3681	2.60509	0	1.71481	3.66784	3.03063	3.31607	4.0743	4.46555	0	0	4.06841	0	3.50399	2.4926	2.9442	4.60881	4.36591	3.77943	4.64985	1.65838	4.2566	6.10953	3.95924	6.34687	0	1.62201	4.55829	0	3.92722	6.36804
FOXO1	3.20175	0	2.95905	0.686616	3.2323	0	4.57092	3.54851	0	0	4.77061	2.50209	0	0	0	3.31462	1.12775	4.86557	2.22148	6.27343	0	0	0.143458	0	0	0	4.99716	2.01531	0	4.99219	3.49146	0	0.132794	3.22814	1.04591	0	2.15321	0	3.25687	1.71758	3.24884	4.99674	2.25196	3.52046	3.99028	0.981509	6.12242	5.00409	1.06395
TEAD1	4.21513	2.60342	0.0877913	0	0	1.34995	3.8491	1.13024	5.44856	3.69561	5.62085	1.11521	0	3.85928	0	4.2581	1.12775	2.65046	0	1.29434	0	0.892159	4.10477	3.30308	0	0	0	4.50232	0.574628	4.6335	5.26948	4.05348	2.86135	3.81334	3.87153	3.57856	4.19607	0	5.03606	3.96796	5.70144	6.78342	4.0921	3.85481	1.62201	2.82595	2.7907	2.85163	4.02406
TEAD4	4.15315	4.078	3.86938	5.10947	4.09555	3.56599	5.36573	5.75774	5.68448	5.2746	5.55513	5.30329	6.87867	5.88778	7.01664	5.66372	5.82536	5.74918	5.60373	4.51605	6.35057	5.19632	6.5902	4.88254	6.85141	5.95696	5.50132	6.52414	6.71726	4.8974	5.50473	7.41566	5.52437	6.36538	5.25532	7.04525	6.9795	5.49795	7.34946	5.3675	5.91986	5.62091	6.11259	4.50454	6.83171	5.49185	5.99432	6.13885	5.78655
TFAP2C	6.17918	6.25742	6.23912	6.55848	4.74915	5.74597	6.45969	5.83989	0	5.01217	6.97619	5.4644	0	3.63624	6.11716	6.88469	7.08863	6.22693	7.46645	6.79256	6.2557	6.83631	5.76064	6.79233	5.66054	5.07993	6.37353	7.71905	5.95795	6.83987	6.37461	5.67545	6.2463	5.5088	7.1276	4.17473	7.38177	6.72042	2.793	5.52126	6.68751	6.98334	7.06238	4.87936	6.46962	5.67499	6.19416	5.86752	6.62809
ZNF749	0	2.3052	0	4.76599	0	0	3.68387	1.75613	4.04581	2.48509	0	0	0	0	0	1.84424	4.40245	0	0	1.86114	0	3.82014	0.273932	3.66688	2.245	1.70649	0	2.17935	3.29385	1.20003	2.14262	2.79758	2.80276	2.92842	2.82188	3.74077	0.980065	5.36364	3.57505	2.66958	0	2.69106	3.40468	3.26374	3.59489	0	0	2.2953	3.16842
FOXK1	3.57704	0	0	1.50004	0	0	0.39164	2.71116	0	3.06314	0	0	0	3.95908	0	2.02207	0	4.77576	0	0.787706	0	0	0	3.30308	0	0	0	2.32663	2.97271	1.43969	0	2.9564	0	0	3.43712	0	2.3661	0	0	0.335233	4.17089	0.933303	1.75156	0	3.95849	1.24144	0	3.54346	0.7759
MAZ	3.13918	2.78942	2.21382	3.05555	2.86755	3.56599	3.28285	4.76325	0	3.06314	1.67415	2.77216	3.05175	3.21967	3.22391	2.45279	4.40245	2.17604	4.52246	0.709764	3.23864	3.34058	4.39018	2.73592	4.53489	3.86611	3.23839	1.6461	3.82893	2.87412	2.14262	5.72516	5.09044	4.74316	3.77933	4.89326	5.30232	4.7609	0.0940928	4.30989	4.17089	5.481	1.51162	0	3.67531	5.34046	3.21529	3.87577	0.678944
MYC	5.35163	3.67438	4.60897	6.99748	6.28501	5.66019	5.70457	6.19239	4.48122	6.09044	6.6696	7.28645	7.26806	5.48084	6.92055	6.80032	5.19201	7.71691	6.2148	5.88745	6.278	5.81638	6.94996	7.41503	6.48043	5.87586	6.45672	5.98584	6.95201	3.71634	7.30487	4.96735	6.44777	5.2222	8.7749	5.8005	6.93015	5.88878	6.45288	4.90545	5.91986	6.11318	8.61824	4.21595	6.58861	7.53511	6.79579	6.34208	8.33154
TBP	2.04407	4.03659	4.49317	4.79795	2.16961	0	4.20676	4.32361	0	3.21375	4.51811	1.11521	0	5.03139	4.50413	4.01708	0	4.77576	5.08634	4.83796	6.28001	4.64193	6.01969	3.82893	4.50756	3.48368	4.71766	5.80294	4.3965	5.17325	2.14262	2.99874	5.80623	3.99093	5.19147	4.36591	2.55158	4.7609	4.49177	4.53819	0	5.29297	4.83424	2.35481	4.67751	5.36113	5.36645	3.89313	5.87511
TFEB	0	0	1.32527	0	0	0	1.80532	0	0	0	0	0	0	2.63165	0	0	0	0	0	1.06315	0	0	0	1.62106	0	0	0.434623	0	0	0	0	0	0	0	0.0323159	0	0	0	0	0	0	0	0	0	0	0	1.12693	0.616343	0.0628348
THAP7	2.1746	4.73148	4.03866	5.30008	5.62312	5.56898	1.67047	4.14122	3.13062	1.91043	0	2.16954	1.14755	3.91005	4.50413	4.14742	2.792	0	3.96854	4.31357	5.04549	1.83506	1.57842	4.32636	5.40616	4.49216	0.434623	4.35136	5.52403	3.79935	3.87407	4.4955	6.09173	5.34018	3.36282	4.24131	5.26632	5.36364	5.56991	4.89598	3.24884	0	4.10742	3.85481	2.85481	5.98351	5.63056	3.76702	3.84347
BATF3	4.18448	0	0	0	7.23609	6.79418	4.15718	2.62109	2.76947	5.63651	6.47009	6.02557	5.59691	4.37503	6.70674	4.01708	4.55572	4.34733	6.92959	1.18337	4.29346	4.24603	5.08906	5.82463	4.15988	5.76011	4.29518	5.42793	3.49508	1.32483	3.87407	0	3.99497	3.43211	4.76119	4.85124	0.122228	5.78749	6.42373	2.85051	4.7289	3.19956	5.4069	2.8797	3.7139	4.49111	6.02086	3.85821	4.83232
ZNF468	3.31929	5.00005	5.14497	3.78655	0	0	0.952819	3.85548	0	0.940907	2.42831	0	4.97196	7.66659	2.94008	5.75777	3.01989	3.29246	5.08634	5.54716	4.30929	6.41707	4.52076	4.95455	2.37164	4.92731	5.67019	2.25487	0	5.65851	6.25066	5.7548	1.50176	4.32805	4.51473	3.62917	3.17723	2.8127	5.19048	5.27306	6.27713	0.933303	3.9378	6.30725	5.27616	4.54028	5.73045	4.14569	2.88954
ZNF576	0	6.45993	5.25098	5.36553	6.13506	4.7726	1.52171	4.72052	5.73788	5.20436	5.68371	5.94593	3.42263	3.63624	3.66453	3.91941	5.36793	2.17604	3.96854	4.20413	6.32743	4.20197	4.88979	5.32433	6.15727	4.16811	4.15985	5.88248	4.61389	3.97151	2.96925	3.17525	5.569	2.52888	4.91101	4.9803	5.59664	5.36364	6.1867	5.26327	6.42727	5.11507	5.27629	4.03023	5.14109	5.55751	4.13546	4.77987	4.46747
ATF5	3.13918	2.38984	2.88746	2.01704	0	0	3.13703	2.79593	0	0	0	0	4.07037	3.95908	0	1.64136	0	2.65046	2.22148	0	1.26694	2.6828	2.9432	1.09245	3.26477	4.2562	1.46351	1.49856	0	0	2.96925	1.18362	3.27461	3.75192	3.83764	3.87264	3.42298	1.58912	4.16859	2.00295	0	1.89876	1.38322	1.52134	2.70961	3.07983	0	4.36056	3.46155
ESRRB	1.11871	0	0	0	2.72213	0	3.93985	3.02392	0	2.70452	0	3.19595	0	0	5.57658	3.13289	3.01989	6.32518	2.22148	0.347521	3.82778	5.10359	2.88313	0.811397	1.45402	2.46658	4.82891	3.49624	2.297	0.698462	2.14262	0	4.45431	2.42027	3.53903	0.191774	3.48125	0	0	2.82411	0	4.51295	1.6436	0	3.75149	4.53118	1.12693	3.54346	2.70487
KLF8	0.832704	0	0	1.78158	0	0	2.33757	1.75613	0	0	0	0	6.25461	0	3.84289	4.02753	6.264	2.65046	3.96854	0.446959	0	3.95895	0	3.7298	3.98864	0	4.34594	4.69088	0	1.38341	0	4.13642	0	0.41665	0	0	3.42298	0	3.94695	4.07259	0	3.8723	0.628806	0	4.05183	3.54487	0	3.56527	0.0932548
NFX1	2.60327	4.5521	3.14449	3.34235	4.4124	0	3.68387	4.80476	3.6596	1.50562	3.28766	0	0	5.59383	6.04607	4.86511	1.12775	5.374	3.05788	4.75793	3.56308	4.44812	0.702476	5.20391	6.38455	1.09209	6.12733	0.165696	0	4.24858	6.18445	4.4955	0.973905	3.68776	5.83166	4.06872	4.34786	0	0	1.62884	5.91986	4.95504	6.52097	3.37197	5.31433	5.43286	2.7907	4.08657	4.56837
ELF3	3.83566	0	0	0	5.58156	0	4.81424	3.89445	0	0	0	0	3.71739	0	4.6065	0.160605	6.59991	1.46444	3.5839	0.125375	0	2.14529	0.143458	2.5624	0	2.73534	5.04403	2.17935	0	0	2.96925	0	0	0	0.397402	4.96724	2.2899	2.8127	0.344347	0	0	4.82218	1.62952	0	4.19511	3.26673	0	5.26628	0.341527
DOT1L	1.35729	4.86759	3.54425	3.25294	0.76537	1.34995	2.58259	3.85548	0	0	0	0	1.77852	2.36678	1.4161	1.79613	0	2.17604	4.27192	4.13126	2.79714	3.72995	4.52731	3.4094	3.78522	4.0743	2.47774	4.85154	1.30327	3.09173	3.49146	5.33683	4.84637	1.94336	2.15159	2.31634	5.41424	3.17547	4.22687	3.16643	0	4.62356	1.65754	1.31989	2.15814	4.38071	0	4.3853	3.77004
NACC2	0.475615	0	0	0	0	0	0	0	0	0	0	0	0	0	0	0	0	0	2.22148	0	0.148209	0	0	0	0	0	0	0	0	0.500989	0	0	2.25102	0	0.469981	0	0	0	0	0	0	0	2.82168	0	0	0	0	0	0.638261
NFYC	4.12113	0	3.00488	5.58291	6.0913	5.74597	4.20676	5.63654	5.83911	6.50992	6.63821	0	4.79379	2.85536	5.62616	5.63323	4.87992	4.67998	5.08634	4.39676	4.3014	5.45278	4.4257	5.70967	6.21416	5.03083	4.55457	5.67647	0.574628	3.99047	4.42585	5.32231	3.52472	4.80062	3.36282	5.32539	5.57539	7.35493	4.34161	5.65833	5.13027	5.62091	4.82809	2.35481	5.98507	5.206	4.3178	5.01997	4.26189
FOSL2	0	1.35222	2.74621	4.31431	4.54805	0	2.91639	0	0	0	0	2.50209	0	3.95908	0	0.436448	0	0	0	0.125375	3.71344	0.362124	0	0	0	0	0	2.86154	0	0.272132	0	0	0	0.223314	3.72105	1.99477	0	0	0	2.17994	3.24884	3.33577	4.1889	0	0.759308	2.20344	0	2.00728	4.04366
GATA3	0.475615	0	2.55921	0	0	0	1.16834	0	0	0	0	0	0	2.50528	2.11679	0	3.38977	1.46444	0	0	0	0	0	0.958759	0	0	0	2.2912	0.574628	1.80368	0	0	0	0	2.19506	0.191774	2.77301	5.5607	2.39117	0	0	0	0.479788	0	0	0	4.99015	1.94208	2.96961
ZNF57	0	0	0	0	5.95147	0	4.27807	5.6929	0	2.70452	4.51811	0	0	1.02819	4.27463	0	0	0	0	2.53901	0.405535	2.86334	0.273932	3.18829	0	1.09209	0	2.07903	0.574628	4.56239	0	2.21443	0.132794	3.88865	2.99584	3.35627	2.67655	0	4.38414	4.53819	5.13027	2.21368	5.46455	1.08566	3.21911	0.572662	1.12693	2.7021	4.83907
GRHL2	3.20175	3.14159	1.93485	1.78158	0	0	2.58259	4.04058	0	0	0	0	0	0	0	0.160605	0	0	0	0.861652	0	2.80563	0	0	0	0	1.26678	0	0	1.80368	0	0	0	0	0.125135	0	0	0	0	0	0	0.933303	0	0	2.36627	0	0	1.27578	0
REXO4	3.20175	2.40619	3.34487	0	5.98374	6.01146	0.699345	4.53567	2.2866	3.06314	3.28766	4.8575	2.21602	0.60382	4.95585	4.24919	5.9131	4.34733	3.05788	3.03077	4.78174	4.89806	4.60993	3.79009	0.520977	3.97396	4.39498	3.38298	0	3.4885	3.87407	3.13785	4.4287	2.81288	5.01372	4.72508	4.12474	4.09334	2.64541	4.53413	5.13027	3.95924	5.95141	4.64059	2.70961	3.20708	4.22951	3.16909	5.33378
THAP4	0.475615	0	1.42977	0	1.632	0	3.75225	2.19121	4.91135	0	3.57973	4.67195	0	4.37503	7.08915	2.21737	1.7529	5.43395	0	0.627369	4.04191	3.82014	0	3.45977	4.43399	3.1575	0	3.11562	3.67164	2.2119	2.14262	3.28197	0.658545	3.68776	3.4341	3.694	2.9485	4.25384	2.80696	0.986178	4.17089	4.77503	3.40054	0	3.63566	2.78574	0	3.56527	1.46382
NKRF	2.69313	0	2.58961	4.91916	1.9257	0	3.18729	0	2.76947	0	4.37308	0	0	0	6.04607	1.79613	0	5.02999	0	4.02262	0.282602	5.04245	0	1.78804	0.686072	4.49216	0.768176	4.28986	2.55899	4.59374	0	3.66383	0	3.55021	0.0323159	3.83001	0	0	2.64541	4.84437	0	0	1.0011	0	0.429042	3.83326	5.32444	0.438637	0.263422
HIC2	5.59251	3.41639	0.170545	5.40756	2.86755	4.40173	4.60829	4.69867	4.91135	4.2075	5.33784	0	5.31802	3.51029	4.50413	4.16646	2.52123	3.73519	4.27192	3.06248	3.93371	5.44335	4.65852	3.86675	4.30661	3.62273	4.21551	5.09445	0	1.82497	5.70693	3.14729	3.27461	5.08307	5.12185	3.06914	5.37174	5.49795	1.52959	4.62104	5.44394	6.47954	5.98152	1.69809	5.58803	6.09054	4.22951	5.49378	4.67277
USF2	0	2.56024	3.27178	0	1.2628	0	1.52171	2.31127	0	0	0	0	0	0.60382	0	2.38935	4.03627	1.46444	0	2.7288	3.66504	2.54853	0	1.2148	3.47123	0	0	1.29894	0	0.65157	0	0	3.42464	4.17601	1.68703	1.83148	4.13929	0	4.06783	2.91448	0	4.62356	1.57177	3.37197	2.92228	3.52669	1.75183	3.58677	0.918632
ELF4	0	2.75153	0	0	0	0	0	0	0	0	0	0	0	0	0	0	1.7529	0	0	0.125375	0	0	0	0	0	0	0	0	0	0	0	0	0	0	0	0	0	0	0	0	0	0	0	0	0	0	0	2.06967	0
ZNF703	1.35729	1.09418	0	0.686616	0	4.29193	0.952819	0	0	0	0	0	0	0	0	1.40522	0	0	0	0	0	1.71481	0	0	0	0	0	0.630108	0	0.142473	2.14262	0	0	0	0.842243	0	0	0	0	0	0	2.47202	0.863484	0	1.4498	2.33465	0	2.12947	1.80443
FOXK2	0	1.38558	2.00418	1.78158	0	5.94046	2.04224	0.842084	5.68448	0	0	5.30329	4.79379	1.02819	0	3.59324	0	2.65046	4.73585	3.33329	3.00586	4.10962	1.41835	3.79009	3.1422	0	2.56604	2.14006	4.32786	3.39195	3.49146	5.29284	4.85601	3.06456	3.77456	3.45308	4.06503	2.32692	0	3.84204	3.24884	3.33577	4.56504	4.06289	2.54813	4.05246	0	3.62881	4.31932
ATF6	3.62349	0	0	2.55484	0	0	4.51298	3.85548	0	2.70452	0	0	0	0	0	4.0787	0	0	0	1.34678	0.148209	3.56585	5.1154	2.69446	3.49368	3.32979	1.46351	2.41159	5.23638	2.14576	0	4.11252	4.02091	3.75192	0.0323159	3.9543	3.02884	0	0	4.08376	3.24884	0	0.541254	4.74492	3.37172	3.59227	5.4856	1.94208	0.0932548
MLXIP	1.35729	3.36713	2.2332	4.02127	0	0	1.52171	3.77423	0	0	0	0	0	5.62455	0	3.31462	5.69941	4.46694	4.92171	2.44593	1.44948	2.32032	0.79231	4.13816	2.87773	2.46658	4.44241	1.33419	5.34457	3.36313	2.96925	4.17386	0.132794	4.61597	4.23997	5.21927	1.16208	4.96023	0	3.27763	4.17089	4.51295	4.96616	1.99745	3.4192	3.66057	2.18643	3.49881	3.11753
PITX1	0	0.0837002	0	3.34235	0	2.84722	0	1.75613	0	5.05271	2.42831	1.73662	5.89087	2.50528	2.94008	1.12271	0	1.46444	0	1.34678	0.721731	0	0.393579	0.249418	2.77147	4.16811	0	0.0852254	0	0	0	2.36769	0	3.14867	1.74668	0.649541	4.81924	3.17547	0.265655	2.41037	0	2.69106	2.12722	2.80444	0.429042	2.87469	0	2.49036	2.98591
TET2	3.57704	4.70199	3.40593	0	0	0	4.49313	3.77423	0	0	0	0	0	0.60382	0	5.76403	0	0	0	0	5.36625	6.03302	2.3441	4.64203	0	0	5.93349	0	0	0.0729946	5.96536	0	0	3.98331	0.913374	0	2.03368	6.02851	4.57163	3.19762	3.24884	4.39315	0.541254	0	0	3.10456	4.62519	1.27578	2.57078
MBD1	0	4.63767	3.37136	1.78158	3.4326	0	3.13703	0	0	4.69114	4.64987	1.11521	0	5.74128	4.39394	4.55406	6.14823	5.4915	0	1.23993	1.39116	3.63374	5.94331	4.49281	0	1.09209	3.61469	4.8935	0	1.92694	2.96925	4.73036	3.88629	4.3578	4.80394	2.8305	3.64314	4.52953	4.9059	3.59118	3.24884	0.933303	4.12509	4.43138	2.54813	2.45492	0	4.78917	4.69773
MBD3	0	0	3.02726	5.70593	0	0	2.14754	1.91618	3.41922	0	3.57973	1.11521	0	5.54648	5.17158	2.21737	4.13689	3.53074	4.92171	1.7487	4.21998	4.28877	4.99759	3.45977	0.120332	5.93043	2.64924	2.66792	3.49508	1.46703	0	2.84477	5.43073	4.94875	4.1727	4.67779	4.33527	4.39826	2.48099	1.95509	0	4.72629	5.18415	3.9626	3.50972	4.31159	2.18643	4.76108	2.83207
MYBL2	6.43499	6.02972	5.31605	5.67184	3.4326	3.90124	5.99296	6.07856	6.14615	6.03081	6.6696	5.8324	7.60172	6.91956	6.81761	5.56669	7.38306	6.87198	6.79327	5.35892	7.76985	6.63981	6.65299	5.55611	7.20441	7.56997	7.0265	7.5443	6.44486	5.71377	6.64463	7.10519	7.08521	7.42144	7.44536	7.51662	8.28436	6.34601	7.2224	7.56632	6.68751	8.09747	7.85526	5.97965	6.82291	7.84466	7.39175	7.31718	8.05615
TBX3	3.98545	2.76427	0	0	0	0	3.13703	3.77423	0	0	1.67415	2.16954	6.27739	4.14008	0	2.38935	0	0	0	0	0	0	0	1.62106	3.1422	5.60101	0	3.70587	0	2.40804	0	0	2.33612	0	2.20926	0	0	4.52953	0.0940928	0	4.17089	0	3.00738	0	0	3.42563	4.87845	0	1.32973
PPARD	3.57704	4.07289	3.36258	0	5.32873	0	0.699345	2.06024	0	1.91043	0	0	0	1.3557	0	2.35656	1.12775	0	0	1.7487	2.96646	3.16814	0	0.958759	0.762036	2.46658	1.03891	0.0852254	0.574628	0.332839	4.63862	0	2.4926	0.665341	1.42023	3.6125	3.45822	0	1.18934	1.03304	0	0	0.656848	0.458505	3.1076	1.93589	4.99015	2.95441	1.09435
CDX2	0	1.57103	0	0	0	0	2.7255	0	0	0	0	0	0	0	0	2.02207	0	0	0	0	0	0.362124	0	1.52971	0	0	0	0	0	0	0	0	0	0	0.125135	0	0	0	0	0	0	0	0	0	0	0	0	0	0.508838
GSC	0	0	2.93558	0	0	0	0	0	0	0	0	0	0	0	0	0	0	0	0	0	0	0	0	0	0	0	0	0	0	0	0	0	0	0	0.0323159	0	1.10392	0	0	1.39774	0	0	0.0850144	0	0	2.50532	0	1.87378	0
JUNB	0	0	3.61983	0	0	5.36719	2.50545	0	0	3.69561	2.42831	3.52311	0	0	1.4161	2.10339	0	4.57739	0	1.34678	0	0.651347	0	0.462005	3.77609	5.49638	3.48481	3.73912	0	0.65157	0	0	1.55006	2.00483	3.67829	3.99345	0	1.58912	0	0.408143	0	0	2.425	0	0.429042	0.0686385	0	2.9871	3.1897
KLF4	0	3.87566	2.36204	6.95559	4.92561	6.96489	5.19199	4.74205	5.31436	1.50562	4.51811	4.01448	6.56351	4.96091	5.93241	5.43151	6.91532	5.374	6.97231	4.99408	6.35629	5.71031	0.143458	3.4094	6.42308	6.10664	4.91549	2.65403	5.98049	5.28884	3.87407	4.43126	6.39585	4.79193	5.07995	6.17444	5.91893	6.69268	5.29076	5.95756	6.80191	5.29297	6.57433	5.53195	5.15518	5.97011	4.03484	5.40583	6.2963
TFCP2L1	0	0	0.0877913	0.686616	0	0	3.23586	4.26534	1.55559	0	0	0	0	0	3.84289	2.21737	5.32592	0	3.05788	4.0857	0	0.362124	4.11351	2.07326	0.120332	0	3.73385	5.55288	0.574628	3.75568	0	4.38811	4.55833	4.20903	2.60805	0	5.14179	0	6.59242	4.72815	4.7289	5.07669	0.510849	0	0	5.50894	3.6825	4.85264	0.123047
NR1H2	2.04407	4.34295	4.43994	5.58291	6.20515	4.17308	4.6977	4.53567	0	6.86897	4.03027	1.73662	3.24908	4.7817	5.76544	5.53406	5.69941	5.43395	4.73585	2.99836	6.26588	2.74553	4.36844	5.03149	5.64307	4.41771	6.03753	2.89733	5.62761	2.68914	5.39189	5.45938	5.36137	5.38132	4.4064	4.4806	5.32795	4.52953	6.24041	5.23599	5.91986	1.49533	5.52951	3.89164	5.96121	4.77918	4.69279	5.76755	4.58719
BHLHE40	0.832704	0.92295	0.0877913	0	0	0	3.37247	2.71116	0	0	0	0	0	0	0	0.305109	0	0	0	0	0	0	0	2.25536	0	0	0.434623	1.1085	0	0	0	0	0	0	0.688508	0	0	0	0.0940928	0	3.24884	0.933303	0	0	1.4498	0	0	0	0
HNF1B	0	0	0	0	0	0	0	0	0	0	0	0	0	0	0	0	0	0	0	0	0	0	0	0	0	0	0	0	0	0	0	0	0	0	0	0	0	0	0	0	0	0	0	0	0	0	0	0	0
NFKB2	0	0.441903	1.86202	1.14991	0	3.90124	2.50545	3.59657	0	0	0	0	1.14755	0	0	1.12271	0	1.46444	0	0.125375	0	2.14529	2.84165	0	0	4.56295	0	2.19861	2.67406	0.447087	0	0	0.470573	1.37318	0.964511	0	2.3661	2.32692	0	2.41037	0	2.88118	0.313586	0	1.4498	2.7959	0	2.74096	0.462981
SOX17	0	0	0	0	0	0	0	0	0	0	0	0	0	0	0	0	0	0	0	0	0	0	0	0	0	0	0	0	0	0	0	0	0	0	0	0	0	0	0	0	0	0	0	0	0	0	0	0	0
SPIC	0	0	0	0	0	0	1.52171	0	0	1.50562	0	0	0	0	0	2.90238	0	0	0	3.01466	2.86299	2.80563	0	1.09245	3.98071	0	0	2.59713	0	2.98229	0	0	0.132794	2.37443	0	1.77266	1.8335	4.09334	5.00914	2.75591	3.24884	2.88118	0.125714	0	0	2.46769	3.38839	2.06967	0
ZFP42	4.58737	3.64713	1.28869	1.78158	5.91847	0	6.70368	5.90813	6.10609	7.18387	6.39695	6.34824	4.91498	8.38883	7.33261	6.07246	0	5.60016	7.37389	5.59401	6.14757	5.26215	3.54399	6.43137	6.04201	6.76187	5.65014	4.68747	5.46132	5.49382	6.31397	5.94003	5.44677	5.84763	5.65614	5.26266	6.02655	6.74765	6.20131	6.15186	6.10953	4.62356	5.3882	5.41031	6.30875	6.31991	6.70047	5.83645	5.46025
ZHX1	4.27456	4.3387	0	0	0	0	2.24568	1.75613	1.55559	3.21375	0	0	0	0	0	2.42142	0	0	0	0	0	0	0.956758	0.958759	0.605884	2.73534	3.12669	0.0852254	0	3.87785	2.14262	2.60546	0.567618	0	2.22333	0.191774	0	0	4.77353	4.41977	3.24884	3.77979	0.910829	3.08446	0	4.11465	0	2.81568	3.57906
FOXM1	3.94943	4.66849	5.39346	1.50004	4.4124	4.29193	5.00847	1.37032	0	0	0	2.77216	0	0	4.0016	4.23121	6.0992	5.84062	0	4.73843	5.91901	5.39526	6.45575	4.74715	5.82453	5.03083	4.73681	3.75871	4.77725	4.05946	0	4.63961	6.12	2.76038	5.27908	3.01941	4.35411	2.32692	4.19005	2.47966	4.17089	1.49533	5.44559	4.72465	2.15814	5.08488	5.23656	3.91028	5.07551
ZNF486	0.832704	2.19659	3.40593	3.58148	0	1.34995	3.28285	2.95185	0	0	6.10708	4.60438	1.14755	6.22501	5.0314	1.84424	4.55572	3.29246	3.05788	4.64729	2.52619	3.53066	4.19812	1.8648	4.18769	2.46658	4.37067	2.41159	0.574628	4.03683	0	1.02877	3.41163	2.37443	5.81202	3.18643	4.32258	5.88878	0	3.54343	3.24884	2.21368	5.39862	2.8797	3.46517	2.69095	6.63323	4.55845	6.90893
NCOA3	0.475615	4.79805	5.46283	4.69986	4.82234	0	5.34374	4.69867	0	0.940907	5.25748	5.60931	0	3.69532	3.46098	4.49501	0	4.07348	5.60373	3.8517	1.88941	0	0.143458	4.04226	3.84757	6.48031	3.00561	3.69912	0	5.04758	5.50473	4.39605	4.94449	2.97525	4.38779	4.06872	2.71591	0	0.0940928	3.93749	3.24884	3.95924	5.17327	4.84221	5.02312	3.13689	6.14674	5.11918	4.94607
RUNX1	0	0	0	1.78158	0	2.03495	0.699345	0	0	2.70452	0	0	0	0	0	0.436448	0	0	0	0	0	0	0	0	0	0	0	2.7744	0	0	0	0	0	0	0	0	0	0	0	0.477545	0	0	0	0	0	0	0	0	0.263422
TWIST1	0	0.0837002	0	0	0	0	0	0	0	0	0	0	0	0	0	0	0	0	0	0	0	0	0	0	0	0	0	0	0	0.0729946	0	0	0	0	0	0	0	0	0	0	0	0	0	0	0	0	0	0	0
PLSCR1	0	0	0	0	0	0	0.39164	0	0	0	0	0	0	0	0	0	0	0	0	0	0	0	0	0	0	0	1.26678	0	0	1.73786	0	0	0	0	0	0	0	0	0	0	0	0	0	0	0	0	0	0	0
NR2F6	0	3.72087	2.25233	4.17521	0	0	0	2.52502	0	0	0	0	0	2.36678	3.46098	0	0	0	0	1.70919	3.08157	0	0	0	4.45131	0	0.434623	0.449029	0	0	2.96925	2.9671	3.97742	0	2.59729	3.47169	0	2.32692	0	0	0	0	2.65094	0	1.02787	2.04212	3.92668	1.5628	3.3014
CREBL2	3.62349	2.93174	3.97676	0	0	0	2.85553	2.19121	0	0	0	4.29721	0	0	0	0	0	2.17604	3.96854	3.86974	0.148209	2.40047	0.143458	0	1.88618	0	0	2.23636	0	4.00919	0	3.92763	2.80276	3.46529	1.42023	0	0.122228	0	0	4.04428	0	0	0.684355	4.64059	0	1.27087	0	2.2953	1.37994
DPF1	3.31929	0	0	0	0	0	1.16834	0.481629	0	0	0	0	0	0	0	1.69482	0	0	0	0.125375	0	0	0	1.8648	0	0	0	0	0	0	0	0.300035	0	0	0	0	0	0	0	0	0	0	0.0431333	0	0	0	0	0	0
CHCHD3	2.50745	2.65906	3.38008	0.686616	5.51688	1.34995	1.35582	1.13024	4.81524	2.22618	0	5.86163	1.77852	4.05242	0	3.18985	3.38977	5.54685	5.60373	2.64752	1.75713	0	4.59753	3.1581	1.0914	0	2.28307	4.71782	0	0.787909	2.96925	4.20584	1.23254	2.06379	1.22435	3.77114	3.52623	0	0	3.20786	0	3.04913	1.6153	5.11564	1.77584	2.33465	3.6825	0.235925	0.462981
MYCL	0	0	0	4.22308	0	0	0.39164	0	0	4.2075	2.92105	0	0	0.60382	0	0	1.12775	1.46444	0	0.446959	1.26694	0	4.1222	1.52971	0	3.74955	1.63661	4.16817	0	0.208759	0	4.09311	0.254388	4.08643	4.98511	0	3.11969	1.58912	0	3.35343	0	0	4.81103	0	2.26596	1.24144	1.12693	1.87378	3.77474
NANOGP8	0	1.13399	2.07033	0	1.9257	0	0	0	0	0	0	1.11521	0	0	0	0	1.7529	0	0	0.627369	0.405535	0	0.273932	0.462005	1.45402	0	0	0	0	1.02712	0	0.658039	0.470573	0.504397	0.0639238	0	0.339414	0	1.42484	0.335233	0	0	0	0.458505	0.429042	0.370007	0	0.438637	0.0932548
AKNA	0	0	0	0	0	0	1.35582	0	0	0	0	0	0	0	0	1.46798	0	0	0	0	0	0	0	0	0	0	0	0	0	0	0	0.0810581	0	0	0	0	0	0	0	0	0	0	0	0	0.759308	0	0	0	0
SPEN	2.69313	0.0837002	3.08173	2.39685	0	0	0.952819	0.481629	0	1.50562	2.42831	0	0	2.50528	2.94008	0.436448	0	6.19263	2.22148	0.125375	3.28742	2.23546	5.26803	0	0	3.32979	0	0	0	3.10049	0	0.0810581	3.47555	2.68726	3.93058	1.09582	3.05976	0	0	3.21804	4.17089	3.04913	4.33273	0	3.1076	4.04396	0	4.02493	4.36367
FOXP1	0	3.23608	0	2.21941	0	0	0.39164	0	0	3.21375	3.57973	0	0	0.60382	0	0	1.12775	4.07348	0	0	0.148209	0.892159	0	0	0	0	0.434623	0	0	0.142473	0	0.157803	0	0.223314	0	0	0	0	0.182423	0.0913889	0	0	1.60093	0	0.429042	0.134159	0	0.235925	0.0628348
NCOA1	5.26637	0	0.52526	2.55484	0	0	3.08495	3.02392	0	5.05271	3.28766	3.52311	2.21602	0	5.80903	2.94712	3.21665	5.17757	3.5839	4.52746	2.94635	0.362124	0	3.95717	2.87773	0	0.768176	4.58146	0	4.55286	0	0	3.92343	5.21247	4.92398	4.4621	3.97867	4.25384	5.20373	4.89914	0	5.69877	4.76346	2.8797	2.78404	3.74688	5.14298	4.23006	4.87781
PRDM1	0	2.07914	0	0	0	0	0	0	0	0	0	0	0	0	0	0	0	0	0	0	0	0	0	0	0	0	0	0	0	0	0	0	0	0	0	0	0	0	0	0	0	3.33577	0	0	0	0	1.12693	0	0
VENTX	0	0	0	0	0	0	0	0	0	0	0	0	0	0	0	1.12271	0	0	0	0	0	0	0	0	0	0	0	0	0	0	0	0	0	0	0	0	0	0	0	0	0	0	0	0	0	0	0	0	0
ESRRA	0	2.45416	0	0	0	4.29193	0	2.52502	0	0	2.42831	0	4.17114	0.60382	0	0	4.03627	2.65046	0	0.627369	0	1.27893	0	0	0	0	0	0	0	0	0	0	0	1.97442	1.92938	0	2.86342	0	0	0	3.24884	1.89876	1.38322	0	2.26596	0	1.75183	1.47333	3.05322
HAND1	0	0	0	0	0	0	0.39164	0.481629	0	0	0	0	0	0	0	0	0	0	0	0.240719	0	0	0	0	0	0	1.63661	0	0	0	0	0	0	0	0	0	0	0	0	0	0	0	0	0	0	0	0	0	0
ETV1	0	0	0	0	0	0	0	0	0	0.940907	0	0	0	0	0	0	0	0	0	0	0	0	0	0	0	0	0	0	0	0	0	0	0	0	0	0	1.04332	0	0	0	0	0	0	0	0	0	0	0	0
REST	5.91546	6.1882	5.26046	6.8452	2.86755	6.68981	7.11741	4.51081	6.82646	7.15623	7.70857	5.70917	5.27338	7.69943	7.9344	6.83049	7.13803	7.2001	7.46645	7.35888	5.83401	7.89887	5.87556	5.491	5.86385	7.30674	6.86184	6.94905	7.24974	7.1189	7.77874	6.848	6.12599	7.18215	7.41924	6.56511	6.78964	7.35493	7.79826	7.36871	6.56325	7.37195	7.15377	6.63507	4.84334	7.38127	6.48856	6.24742	7.85753
USF3	0	0	2.73265	0	0.76537	0	0	0	5.31436	0	0	0	7.26806	1.62243	0	1.19869	2.52123	0	0	2.7288	0	0.892159	4.1222	2.65177	0	2.73534	0	0	0	3.2178	4.42585	0	0.567618	0	1.75639	0	1.37376	0	2.9396	0	0	4.2625	1.41641	4.48057	0	0	0	1.16583	0
ARX	0	0	0	0	4.4124	0	0	0	0	0	0	0	0	0	0	0	0	0	0	0	0	0	3.10971	0.462005	0	0	0	0	0	0	0	0	0	0	0	0	0	0	0	0	0	0	0	0	0	0	0	0.774541	0
PRDM14	0	0	0.0877913	0	5.35364	0	3.87999	3.15808	0	4.46949	2.42831	3.66251	0	4.22273	5.10319	1.64136	5.56139	3.91423	3.05788	1.62676	0	0	4.95932	1.43218	4.44556	1.70649	0	0	0	0.698462	0	0	4.21315	0	4.72951	1.18872	2.06451	0	5.77381	0	0	4.45429	4.76829	4.89758	4.27471	4.42064	1.12693	2.7788	4.97392
MEIS2	0	0	0	0	0	0	0	0	0	0	0	0	0	0	1.4161	0	0	0	0	0	0	0	0	0	0	0	0	0	0	0	0	0	0.132794	0	0	0	0	0	0	0	0	0	0	0	0	2.12503	0	0	0
KLF6	0	0	0	4.82922	0	0	0	0	0	0	0	0	0	0	0	0.160605	0	0	0	0	0	0	0	2.07326	0	0	3.57268	0	0	0	2.14262	0	0	0	0.748095	0	0	0	0	0	0	0.933303	0	0	0	0	0	0.235925	2.04129
EEA1	5.22178	5.23785	4.54837	5.13472	0	0	4.36798	2.31127	0	1.50562	4.21183	4.01448	6.54485	4.75418	4.27463	1.46798	1.7529	5.88425	0	4.40297	2.79714	4.79804	3.19454	2.46714	0	2.46658	5.33537	4.30326	5.21753	4.40519	4.42585	5.32647	4.62749	3.55021	2.94157	5.59095	3.28584	0	5.73783	5.10505	0	3.33577	4.52946	2.641	3.7139	3.33798	2.18643	3.56527	5.03494
ZNF335	1.56196	4.50733	3.16482	0	0	0	5.46074	0	0	2.22618	4.37308	0	0	1.62243	3.46098	3.88533	0	1.46444	4.92171	1.62676	4.04191	1.27893	2.79894	4.09101	3.38976	1.09209	1.93072	3.38298	0	3.00112	4.42585	4.20131	2.4423	1.91162	3.41584	0.191774	4.81924	2.32692	5.25301	1.2469	4.17089	2.88118	5.16963	4.2729	3.46517	3.02043	3.92668	3.99309	4.36211
PA2G4	5.9432	5.41796	5.4254	2.21941	7.48744	6.96489	6.72084	6.1366	6.22308	6.52441	6.19601	7.43968	7.77982	7.69943	7.92453	6.22333	6.90108	6.38715	7.49604	5.83105	7.37875	5.92199	7.00853	6.15776	7.42491	6.73146	5.54543	6.92252	7.83927	5.95735	7.06835	7.91195	7.20789	7.45073	8.52912	7.72291	7.74912	6.9487	7.64639	7.53868	6.10953	7.52229	8.80172	6.56839	7.18068	7.4109	7.54595	6.65601	8.65217
GCM1	0.475615	0	0	0	0	0	0.39164	0.842084	0	0	0	0	0	0	0	0.667919	0	0	0	0	0	0	0	0.249418	0	0	1.46351	0	0	0	2.14262	0	0	0	0	0	0	0	0	0	3.24884	1.89876	0	0	0	0	0	0	0
CDX1	0	0	0	0	0	0	0	0	0	0	0	0	0	0	0	0.305109	0	0	0	0	0	0	0	0	0	0	0	0	0	0	0	0	0	0	0	0	0	0	0	0	0	0	0	0	0	0	0	0	0
DLX3	0.832704	0	0	0	0	0	0	0.481629	0	0	0	0	0	0	0	0	0	0	0	0	0	0.651347	0	0	0	0	0.434623	0	0	0	2.14262	0	0	0	0	0	0	0	0	0	3.24884	1.49533	0	0	0	0	0	0	0
GRHL1	0.475615	0	0	0	0	0	3.68387	0.481629	0	2.48509	0	0	0	0	0	2.02207	0	0	0	0	0	0.362124	0	1.78804	0	0	0.768176	0	0	0.208759	3.49146	0	0	2.30281	0.154793	0	0	0	0	0	3.24884	1.49533	0	0	0	0	0	0	0
SAFB2	3.87459	4.49209	2.94736	2.69722	3.2323	0	4.78189	2.71116	3.86559	4.46949	5.25748	3.52311	4.66148	3.75207	6.42795	4.79952	4.03627	4.86557	6.97231	3.89637	6.61703	5.05488	5.94331	5.51502	3.85626	1.70649	4.63842	4.20672	5.34457	3.28847	4.42585	5.30132	5.35118	0.41665	4.62214	5.46659	5.24293	0	6.20921	5.31869	4.7289	4.62356	4.8751	3.73832	3.63566	5.2079	3.21529	5.7816	5.03592
SOX9	0	0	0	0	0	0	0	0	0	0	0	0	0	0	0	0	0	0	0	0	0	0	0	0	0	0	0	0	0	0	0	0	0	0	0	0	0	0	0	0	0	0	0	0	0	0	0	0	0
CREB3L1	0	0	0	0	0	0	1.35582	0	0	0	0	0	0	0	0	0	0	0	0	0	0	0	0	0	0	0	0	0	0	0	0	0	0	0	0.539083	0	0	0	0	0	0	0	0	0	0	0	0	0	0
ETV4	3.07377	4.078	4.89717	0	4.4124	1.34995	3.64843	0.481629	4.206	2.48509	0	4.20898	0	0	0	3.56481	1.12775	3.53074	3.96854	3.87867	5.65042	3.95895	0.79231	4.44361	6.10535	3.86611	4.51075	3.79078	4.3965	2.83268	2.14262	0	0	1.87916	4.01992	0.191774	0.980065	0	0	2.88923	4.17089	5.22442	4.6771	2.8797	2.26596	3.50208	3.6825	3.89313	5.38232
OVOL1	0.475615	6.21976	5.03607	3.34235	2.56038	0	0.39164	0.842084	0	0	0	0	0	0	0	2.25344	0	0	0	0	0	2.14529	0	0	0	5.81915	1.26678	0	0	0	2.14262	4.05348	0	0	4.12854	2.8305	0	2.32692	0	0	0	0.933303	2.15698	0	0	0	1.12693	0	4.42774
SP6	0	0	1.93485	0	0	0	0.39164	0	0	0	0	0	0	0	2.58638	0.556821	0	0	0	0	0	0	0	0	0	0	0	0	0.574628	0	2.96925	0	0	0	0.997623	0.191774	0	0	0	0	4.17089	1.49533	2.56476	0	0	1.53622	0	0	0.2089
ZNF165	0	0.0837002	0	0	0	2.84722	0	3.85548	0	0	3.57973	5.12191	0	0	0	0.436448	0	0	0	3.40923	4.40081	0	3.80365	1.78804	2.71525	0	0.768176	3.69235	0	0	2.96925	0	0	2.74244	1.64585	0	0	0	0	4.10036	3.24884	0.933303	1.54201	0	2.26596	3.3099	0	1.87378	1.25096
E2F4	0.475615	3.95559	3.24339	0	6.0913	4.04355	3.23586	0	0	4.83754	3.57973	0	2.8231	0	0	3.38135	3.54431	3.00688	0	3.77723	2.12234	0	5.1498	1.52971	5.15462	5.45974	2.38369	3.69912	3.55636	0.332839	3.49146	2.59169	5.98816	4.00604	4.46528	3.6125	5.01734	0	0	0.335233	3.24884	5.39005	5.25006	1.85552	3.63566	5.52276	5.14298	4.61184	3.02589
TET1	0	2.95415	3.24339	4.31431	4.67204	0	0.699345	1.37032	0	2.70452	0	0	0	0	5.47199	0	4.40245	0	4.52246	0.125375	2.44252	0	5.45156	0.462005	1.45402	2.73534	0	4.28986	4.42964	0.912469	0	2.76115	4.02091	3.22814	1.73691	2.74129	4.34786	5.73404	0	4.15963	3.24884	2.21368	3.30187	0.458505	0	4.78684	1.75183	3.1403	1.42847
ZFHX3	2.50745	2.97622	0.248809	4.69986	0	0	4.20676	2.19121	0	0	0	0	0	3.04898	0	3.39756	0	0	0	2.8788	0	0.651347	0	2.77622	0	1.09209	0	3.12572	0	1.57149	0	0	4.69349	0	3.25741	0	2.7352	4.25384	0.0940928	0	3.24884	1.49533	3.40054	2.641	1.25421	2.37587	0	0.774541	2.96961
E4F1	4.21513	0	4.89413	5.00381	6.47858	5.94046	3.41527	2.71116	0	7.18387	0	1.73662	0	0	5.17158	3.82667	5.69941	5.7012	0	2.18296	5.71424	0	5.16669	3.9036	3.51579	5.07993	3.69521	4.35994	3.1422	3.20161	4.63862	3.87177	4.7821	4.57603	4.92183	5.65341	6.09532	7.1861	5.74872	5.39242	3.24884	4.04124	6.42793	4.45618	4.61771	5.47299	4.81918	5.03569	5.93513
GATA2	0.832704	0	0	0	0	0	0.39164	0.842084	0	0	0	0	0	0	0	0.305109	0	0	0	0	0	0	0	0	0	0	0.434623	0	0.574628	0	2.14262	0	0	0	2.24417	0.191774	0	0	0	0	4.7289	1.49533	0	0	0	0	0	0	0.0317594
HOXB2	0	0	0	0	0	0	0	0	0	0	0	0	0	0	0	0	0	0	0	0	0	0	0	0	0	0	0	0	0	0	0	0	0	2.44266	0.708645	0	0	0	0	0	0	1.49533	0.0431333	0	0	0	0	0	0.0932548
KLF7	0	0	0	0	0	0	0	0	0	0	0	0	0	0	0	0.160605	0	0	0	0.627369	0	0	0	0	0	0	1.03891	0	0	1.82497	0	2.52082	0	0	0	0	0	0	0	0	0	0	0	0	0	0.0686385	0	0	0
ARID3A	0.475615	0	0.0877913	0	0	0	0.699345	2.876	4.48122	0	0	0	1.14755	3.51029	3.46098	0.867337	1.7529	0	0	0	3.96404	0	5.03027	1.32758	2.01596	3.97396	0.434623	0.449029	2.67406	0.989909	2.14262	4.31459	2.30831	3.64013	4.44442	1.99477	0.339414	1.58912	0.800193	3.84204	3.24884	2.47202	5.59257	2.55177	1.91484	4.02249	4.69279	2.49036	4.20557
PREB	0	3.69449	1.5272	0	1.9257	1.34995	3.96888	2.95185	0	5.40559	0	3.52311	1.14755	4.05242	0	2.35656	4.40245	0	0	5.5913	3.974	3.45761	5.01635	2.81543	4.45131	6.10664	0	5.03411	0	4.05496	2.14262	6.44576	4.78715	3.68776	4.04785	4.54351	3.60172	0	5.37751	4.958	5.70144	3.57479	4.63367	0.458505	4.69691	5.51817	0	3.87577	4.00418
XBP1	0.832704	0	0	0	0.76537	0	2.33757	0	0	0	0	0	0	0	0	0	0	1.46444	4.52246	1.39738	1.05792	0.651347	4.48079	2.73592	0	0	0	3.89478	0	2.8008	0	0	3.10715	0	4.23477	0	2.96493	0	0	4.14371	3.24884	0.933303	1.92301	3.65508	1.25421	4.0007	0	2.39613	2.39877
ZNF384	2.85762	4.7053	5.35195	0	0	0	4.20676	5.72568	5.08628	0	2.42831	0	0	2.36678	1.4161	4.23121	5.09529	3.00688	0	3.15361	4.46582	3.7907	3.19454	4.02564	4.53489	0	4.26911	2.44422	1.97664	3.00112	4.17618	1.51066	4.6881	5.17284	1.51475	1.276	3.8954	2.32692	0.0940928	4.79764	4.7289	5.11507	0.125714	4.57417	4.63792	5.73165	2.7907	3.80419	0.28993
GPBP1L1	2.4048	0	3.03832	6.21219	6.0153	1.34995	4.81424	4.35188	4.04581	2.89494	4.64987	1.11521	1.77852	1.3557	4.79172	4.21301	4.40245	3.73519	6.79327	4.79615	6.07765	4.5916	5.19579	4.80674	4.18079	5.87586	2.64924	5.04212	3.87776	4.7382	4.98827	3.01945	5.67354	4.43241	5.21718	0	4.87246	5.13534	0.743248	5.72049	4.7289	2.88118	5.74648	6.02179	4.27471	5.76565	4.62519	5.177	5.00925
IRX4	0	0	0	0	0	0	0	0	0	0	0	0	0	0	0	0	0	0	0	0	0	1.43931	0	0	0	0	0	0	0	0	0	0	0	0	1.25205	0	0	0	0	0	0	0	0	0	0	0	0	0	0
NFE2L1	0.475615	3.76591	2.15407	0	0	0	2.50545	1.75613	2.2866	0	0	0	0	1.3557	3.66453	2.543	0	3.53074	0	1.9315	0.813404	0	1.67606	1.52971	0	1.09209	5.19011	0.572237	0.98447	3.28078	4.63862	0	2.4926	3.31565	3.44614	0.191774	1.72193	2.32692	0.418967	3.13456	4.7289	3.68093	3.73571	0	0.759308	2.61266	0	3.49881	3.00604
NANOG	0	3.76591	3.59007	3.15762	4.31432	2.84722	3.18729	1.75613	2.2866	0.940907	0	1.11521	1.14755	3.37229	0	3.47599	0	3.91423	3.5839	2.0627	2.55304	1.43931	2.51216	3.1581	3.41351	4.33921	2.87343	1.97121	1.97664	2.97279	2.14262	1.67634	2.78268	1.54856	5.52318	3.3361	1.68273	3.7062	2.46347	0.781863	0	0	4.89142	2.72503	0.759308	2.90316	0	2.74096	4.71984
ZFP57	3.98545	0	0	0	0	0	3.23586	4.10845	2.76947	0	0	0	0	4.47956	0	0	5.63205	0	0	0	0	1.27893	2.77711	1.2148	3.49368	0	3.18362	0	4.21836	0	0	0	3.65189	0.223314	1.96329	3.78608	1.96999	7.01742	0	0	0	0	0	0	3.2718	3.84309	4.62519	2.74096	0
SOHLH2	3.07377	3.37546	1.61847	0	0	0	2.91639	3.28081	0	0	0	0	0	0	0	1.93589	0	0	4.92171	3.04671	5.35103	0	4.44661	2.69446	3.06931	0	4.81095	0	0	2.99174	4.17618	0	1.50176	2.52888	0.626354	0	2.65646	0	0	0	0	0	0	0	1.77584	2.49288	0	4.29678	0
SREBF1	0	1.54173	0	0	0.76537	0	0	0	0	0	0	0	0	0	0	0.867337	0	0	0	0.861652	0	0	0	0	0	0	0	0	0	0.391094	0	0	0	0	0	0	0	0	0	0	0	0	0.0431333	0	1.62201	0	0	0	0
SRCAP	2.1746	4.59552	4.90927	3.90868	0.76537	0	2.79198	4.99607	3.86559	3.88714	1.67415	0	0	4.47956	4.6065	3.52109	4.03627	3.73519	5.23409	4.10104	6.67164	4.39041	3.55687	3.35722	4.78751	4.69489	5.78502	5.31999	0	3.5409	0	3.63728	4.27912	3.88865	0.493385	4.84412	6.17516	3.4651	2.23471	5.0968	5.13027	5.45132	0.684355	0.805898	4.57642	4.81208	4.3178	5.08182	0.0932548
TFE3	2.69313	2.56024	2.70516	0	0	0	2.97479	2.06024	0	0	0	0	0	0	0	2.21737	0	0	0	0	3.3952	0	0	0.249418	0	0	0	0	0	1.76014	0	0	0	0	1.54866	0	0	0	0	0	4.17089	3.46023	0.203822	0	0.429042	0	0	1.37793	0.123047
HSF1	0.832704	3.92188	0.909494	2.39685	0	4.40173	3.03092	3.54851	0	3.06314	0	1.11521	0	3.95908	0	3.38135	0	0	3.05788	2.66827	2.86299	1.94605	3.66784	3.68816	5.57625	1.70649	1.93072	1.92572	4.46203	0.912469	4.42585	5.01196	4.83179	4.77439	2.33765	2.94146	3.50391	2.8127	5.31294	3.84204	4.17089	1.89876	1.82755	1.69809	2.26596	3.03765	1.12693	3.68967	1.84074
SREBF2	4.883	2.03777	2.19418	0	0	0	1.16834	2.19121	0	0	0	0	0	0	0	0.436448	0	0	0	0	0	0	0	1.62106	0	0	5.33537	0	0	0	2.14262	2.65924	0	0.941683	1.65626	0	2.96493	0	0	0	0	0	1.39991	2.35481	2.78404	0	3.92668	1.37793	1.45214
ZNF687	2.29428	0	0	2.21941	0	1.34995	1.16834	1.91618	0	0	2.42831	0	5.31802	0	0	0	0	0	0	1.89675	0	2.61723	1.03245	0	0	0	0	2.32663	0	2.72355	0	0	1.29056	0	0.767422	3.41513	3.36226	0	0	0.0913889	0	0.933303	0	0.805898	1.4498	1.60716	0	0	2.18238
ARID3B	4.38654	2.85044	4.67424	4.26941	2.37819	0	3.99733	1.91618	3.13062	0.940907	2.42831	0	1.14755	1.02819	4.14457	4.05845	3.21665	3.00688	3.96854	1.34678	3.89227	2.14529	0	3.70913	2.71525	1.70649	4.53282	2.46026	0	2.62989	2.14262	2.64598	3.91424	3.00564	4.82254	3.75603	3.44657	0	1.93755	3.02292	0	1.49533	5.04121	3.81702	2.78404	3.31697	1.75183	4.0091	5.4522
FOXH1	0	0	2.83768	0	0	4.04355	0.952819	0	0	3.21375	0	0	2.55126	0	1.4161	0.305109	4.55572	0	0	0.125375	0	4.15653	0	0	1.91973	1.09209	3.65551	1.6461	4.64243	0.208759	0	2.72377	1.55006	0	3.37232	4.39545	1.72193	0	0	2.29975	3.24884	3.04913	0.448044	0.458505	2.54813	3.02043	0	0.774541	0.638261
FOXN3	3.83566	0	0	0.686616	0	1.34995	0	0	0	0	0	0	0	0	0	0.160605	0	0	3.05788	0	0	0	0	0	0.231396	0	2.56604	0	0	0	3.87407	0	0	2.20143	0	0	0	0	0	0	0	0	1.10653	2.641	2.04161	0	0	1.04682	0.341527
GLYR1	2.50745	3.01938	3.91809	4.07443	1.632	0	2.50545	0	0	4.83754	2.42831	0	1.77852	0	2.11679	2.57186	0	3.73519	2.22148	2.82436	5.4328	0.651347	2.70954	2.99692	3.38976	4.98	2.8025	1.02468	0	2.11152	0	4.86234	5.10668	4.33405	3.40354	4.57827	3.56985	3.4651	3.93428	3.27763	3.24884	3.19956	3.045	1.85552	3.59489	0.981509	1.75183	3.25214	3.35259
KDM2A	0.475615	1.906	4.78673	2.21941	1.2628	0	4.15718	4.97804	1.55559	0.940907	0	0	0	4.30089	0	2.70808	0	5.17757	2.22148	2.84273	0	1.58362	0.606676	3.43481	3.98071	5.26117	5.52354	0.790973	0	2.55542	4.63862	0.0810581	0	4.32202	2.76051	2.43488	5.1454	6.87655	4.37479	2.78358	0	3.57479	4.17927	1.85552	3.59489	1.48691	1.12693	4.14569	4.82441
ZSCAN10	0	0	0	0	0	0	0	0	0	0	0	0	0	0	0	0.160605	0	0	0	0	0	0	0	0	0	0	0	0	0	0	0	0	0	0	0	0	0	0	0	0	0	0.933303	1.08605	0	0	1.11732	0	0	0
ZNF600	3.00525	2.58917	2.11281	1.14991	2.72213	4.29193	4.20676	4.65395	0	4.58456	1.67415	4.20898	7.21003	6.06623	6.04607	3.86215	5.36793	4.21689	3.96854	2.56138	5.24389	2.61723	3.78189	3.62336	0.120332	3.62273	4.18795	1.29894	6.19801	3.85733	5.13572	3.62381	2.93596	5.26993	3.72846	1.276	3.84303	6.30994	0	2.93929	0	1.49533	2.48879	4.43138	4.57642	3.7625	3.6825	3.47595	1.96109
FOSL1	0	2.40619	0	0	0	0	0	0	0	0	0	0	0	0	0	0	0	0	0	0	0	0	0	0	0	0	0	0	0	0	0	0	0	0.41665	2.01272	0	0	0	0	0	0	0	0	0	0	0	0	0	0
HMGA1	4.93917	7.22453	6.86428	4.94793	3.97232	5.70371	6.51976	6.27593	5.88718	4.69114	6.19601	5.30329	4.97196	5.07653	5.17158	5.22899	6.39167	5.54685	5.60373	4.73843	7.71073	6.00765	8.21777	5.91314	8.32651	6.77683	6.19812	6.50687	6.91154	4.52386	5.79832	8.07419	8.55183	7.49223	5.30246	7.80132	7.92842	6.54533	8.20411	7.77023	6.68751	6.69752	5.54928	3.77821	6.68888	8.08574	5.14298	7.44329	5.65189
PBX1	0	0	3.60503	0	0	0	3.03092	2.62109	0	0	0	0	0	3.298	0	1.69482	3.01989	0	2.22148	1.89675	0	0	0	0.462005	0	0	0	0	0	2.8944	0	0	0	0	0	0	0	0	3.73694	0	0	0.933303	0.0431333	3.47264	2.26596	2.10883	0	0	0.0317594
ZNF281	2.50745	2.3052	3.04929	1.50004	4.45905	5.31201	5.53054	0	7.09558	2.89494	5.08193	0	4.59048	6.11031	7.03511	4.71148	1.7529	6.41716	3.05788	6.4029	7.38996	4.92541	0	5.28994	2.9767	5.87586	2.8025	6.43968	5.01412	6.0753	6.99298	5.21416	4.22808	6.29176	6.73123	4.42439	5.48145	4.96023	4.29779	5.76107	6.68751	5.88794	5.90248	7.05597	4.05183	5.4099	5.59566	5.47084	7.15047
ZNF483	3.4794	0	0.0877913	0	0	0	0	0	0	0	0	0	0	0	0	0	3.01989	0	0	0.861652	0	0	0	0	0	0	0	0	0	0.332839	0	0	0	0	0	0	0	0	0	0	0	0	0.0850144	0	0.429042	0	0	0	0.0317594
ZNF444	0	0	0	0	0	0	1.16834	2.06024	0	0	0	0	0	0	0	1.40522	2.18762	0	0	1.18337	4.8154	0	0	0.811397	0	0	1.63661	0	0	0.208759	0	0	0	2.84685	0.0323159	0	1.55832	0	0	0	0	0	0.956669	0	0.429042	0	0	0.917094	0.123047
STAT6	0	0	0	0	0	0	0	0	0	0	0	0	0	0	0	0	0	0	0	0	0	0	0	0	0	0	0	0	0	0	0	0	0	0	0	0	0	0	0	0	0	0	0	0	0	0	0	0	0
ZNF496	0	4.7572	0.586823	0	0	0	2.7255	0	0	0	0	0	4.85566	0	0	1.52812	0	0	0	1.18337	0.148209	0	0.143458	2.25536	2.32231	0	0.434623	0.840842	0	1.73786	4.98827	0	0	0	1.91211	2.71029	2.3661	0	0	0	0	2.47202	0	0	0	2.52987	2.18643	3.01907	2.37421
ZNF878	0	3.51013	2.41392	8.2035	0.76537	0	0	0	0	2.89494	0	5.53867	0	4.66832	5.6741	1.19869	5.28265	2.17604	2.22148	2.76779	0	0	0	0	4.35034	0	4.65864	0	0	4.04138	0	0	0	0	4.40794	0	0	2.8127	0	3.86812	0	0	0.933931	0	0	0	0	3.85821	1.85856
MYSM1	3.37466	0	0	0	0	4.29193	0	0	0	1.91043	0	2.50209	0	1.02819	0	0	0	0	3.5839	4.03865	4.0132	5.41469	3.49132	2.69446	0	1.70649	4.48832	4.20195	0	2.5681	0	1.48109	2.16058	4.45461	1.3956	2.27457	0.234904	0	3.78004	0	0	0.933303	2.4731	5.09999	2.54813	4.41076	2.18643	3.08096	0.7759
HOXB1	0	0	0	0	0	0	0	0	0	0	0	0	0	0	0	0	0	0	0	0	0	0	0	0	0	0	0	0	0	0	2.14262	0	0	0	0	0	0	0	0	0	0	0	0	0	0	0	0	0	0
POU5F1	3.57704	4.16223	4.67778	5.36553	5.91847	5.74597	5.41928	4.20461	5.9337	5.85857	5.96248	5.57442	6.08417	5.18357	4.6065	4.40165	5.9412	4.46694	5.3681	2.82436	5.66279	4.65832	6.23524	3.80964	5.72602	5.84778	4.89858	4.21619	5.25498	2.42208	4.17618	5.05523	6.26089	3.93676	6.24496	5.05624	5.10149	5.78749	6.33619	3.4687	5.13027	5.59399	6.80366	4.50454	5.19664	5.89177	6.81108	5.04348	6.43266
SKIL	4.78423	2.15849	2.37954	0	0	0	5.50104	2.79593	0	4.79037	6.50532	0	7.0735	6.48984	7.14124	6.48656	2.18762	6.68727	8.00821	4.55558	4.37094	6.81454	5.532	5.50905	4.69364	4.87262	6.72471	4.15837	7.0134	5.92074	6.31397	6.13534	3.56053	5.25103	4.9012	1.94236	4.01856	5.13534	5.66496	5.13758	5.91986	3.77979	5.36926	3.26374	4.89463	1.43586	1.75183	3.1403	5.48555
ZIC3	0	0	0	0	0	0	0	0	0	1.50562	0	0	0	0	0	0	0	0	0	0	0	0	0	0	0	0	0	0	0	0	0	0	0	0	0	0	0	0	0	0	0	0	0	0	0	0	0	0.235925	0
ZNF121	0.832704	4.66849	4.32271	0	6.6889	0	3.49725	5.09975	0	0	4.64987	0	4.66148	5.63967	1.4161	4.59681	1.12775	5.79562	6.84016	2.82436	4.70003	5.0299	4.05118	5.56188	4.75999	4.16811	5.20394	3.44878	5.56933	3.51494	5.60937	2.94562	4.02091	4.17601	3.37862	4.33575	2.89806	7.40708	0	5.172	5.70144	4.19245	0.165297	4.8609	4.55533	3.89599	0	3.49881	2.09489
ZNF98	0	2.78942	2.19418	2.39685	0	3.56599	0	1.37032	0	0	0	0	0	4.05242	0	1.04251	0	0	2.22148	3.15361	3.08157	0.362124	0	1.70696	0.334518	2.73534	0	0.98087	0	3.25749	0	3.63728	2.06409	1.81196	0.964511	1.71135	1.72193	3.17547	0.0940928	1.93055	0	0	0.165297	0	0	1.5839	1.12693	1.37793	1.76718
NKX1-2	0	0	0	0	0	0	0	0	0	0	0	0	0	0	0	0	0	0	0	0	0	0	0	0	0	0	0	0	0	1.71524	0	0	0	0	0.0639238	0	0	0	0	0	0	0	0	0	0	0	0	0	0
PCGF2	0	0	0	0	0.76537	0	0	0	0	0	0	0	0	0	0	0	0	0	0	0.125375	0	0	0	0	0.231396	1.70649	0	0	0	0	0	0	0	0	0.0323159	0	0	1.58912	0	0	0	0	0	0	0	0	0	0	0.866748
AEBP1	0	0	0	0	0	0	0	0	0	0	0	0	0	0	0	0	0	0	0	0	0	0	0	0	0	0	0	0	0	0	0	0	0	0	0	0	0	0	0	0	0	0	0	0	0	0	0	0	0
ETS1	0	0	0	0	0	0	0	0	0	4.83754	0	0	0	1.3557	0	2.10339	0	2.17604	0	0	0	0	0	0	0	0	2.17491	1.80529	0	0.272132	0	0	0	0	1.71716	2.43488	0	0	0	0	0	4.2625	0.628806	0	2.26596	0.750324	2.7907	1.27578	0.0932548
ZNF708	0	0	0	0	0	0	0	0.481629	0	0	0	0	0	1.02819	0	0.160605	0	0	0	0.125375	0.282602	0	0	0	0	0	1.63661	0.165696	0	0	2.14262	0	0	0	0.422003	0	0	0	0.0940928	0	0	0	0	0	0	0	6.96939	0	0
EGR1	0.475615	0	0	0	0	0	0	0	0	0	0	0	0	0	0	0.771071	0	0	0	0	0	0.362124	0	0	0	0	0.768176	0.511948	0	1.20003	0	0	0	0	3.55858	2.18719	0	0	0	0	0	0	3.05029	1.31989	0	0	0	1.5628	2.13199
FOS	4.61062	0	3.32694	0	0	0	3.78526	0	0	0	4.77061	5.74098	0	0	0	4.82372	0	0	0	0	0	6.3018	0	3.12727	0	1.09209	0	0	0	0	7.30487	0	0.132794	0	5.56727	0	0.122228	0	0	0	4.7289	0	6.14636	0	2.46006	0	0	5.29268	6.56573
TERF1	2.04407	2.75153	2.30823	3.15762	3.2323	4.85213	0	2.06024	3.41922	1.91043	0	1.11521	3.57752	1.84747	0	0.436448	0	0	0	2.64752	0.282602	0	1.62807	0	2.16331	2.73534	0	4.00278	0	2.32081	0	3.26472	0	0	3.21931	1.99477	2.1816	2.32692	3.52525	2.91448	0	2.21368	4.4314	1.31989	0.429042	0.79152	3.6825	2.49036	4.46311
ZNF492	0.475615	0.9677	1.55827	0	0.76537	0	0	0	5.08628	0	0	0	1.77852	2.36678	0	0.436448	0	0	0	1.49355	0.51881	0	0	0.249418	0.120332	0	0	0.449029	0.98447	1.29463	0	1.28974	1.72856	0.223314	2.30496	0.512482	0.122228	0	2.01176	0.0913889	0	0	0.448044	1.69809	1.62201	0.196833	0	0.774541	0.462981
ANHX	0	0	0.460954	0	0	0	1.92864	0	0	0	0	0	0	0	0	0	0	0	0	0	0	0	0	0	0	0	0	0	0	0	0	0	0	0	0	0	0	0	0	0	0	0	0	0	0	0	0	0	0
SOX11	0	0	0	0	0	0	0.39164	0	0	3.69561	0	0	0	0	0	0	0	0	0	0.347521	0	0	0	0	0	0	0	0	0	0.272132	0	0	0	0	0	0	0.122228	0	0.0940928	0.0913889	0	0	0.711347	0	0	0	0	0	0.123047
ZNF423	2.29428	0	0	0	0	0	0	0	0	0	0	0	0	0	0	0	0	0	0	0	0	0	0	0	0	0	0	0	0	0	0	0	0.658545	0	0	0	0	0	0	0	0	0	0	0	0	0	0	0	0
CXXC5	2.93332	0	0	0	3.60844	0	0	0	0	0	0	0	0	0	0	0	0	0	0	0	0	0	0	0	0	0	0	0	0	0.332839	0	0	0	0	0.823898	0	3.19126	0	0	0	0	0	3.30631	0	1.77584	0	0	1.80209	3.90049
ZNF714	0	0	0.757161	0	0	0	0.699345	0	0	0	0	0	0	2.36678	0	0	0	0	0	0	0	0	0.143458	2.13655	0.120332	2.13602	0.434623	0.98087	0	0.332839	0	0	0	3.0354	2.31155	0.361021	0	0	0	0	0	0	0.203822	0	0	0	0	1.5628	0.152236
ZNF644	2.85762	0	0	5.05761	0	0	3.32835	0	1.55559	0	0	4.73649	0	1.3557	5.52523	3.31462	0	4.07348	0	3.66812	0	2.6828	0	0.249418	4.13867	5.60101	3.23839	4.72447	0.98447	3.9279	4.63862	3.29052	1.76993	2.92842	4.09259	0.889866	3.28584	2.8127	3.90862	2.11609	5.13027	0	3.2795	5.48451	3.99028	4.30093	0	3.11094	1.84074
SALL2	2.50745	0	0.956896	0	0	0	0	0	0	1.50562	0	0	0	2.85536	0	0	0	3.00688	0	0	0	0	0	1.43218	2.16331	0	0	0	0	0.989909	0	0	0	0	2.48503	0	0	3.4651	0	0	0	0	1.18565	0	0	2.68002	0	1.16583	0.263422
HMG20B	0	0	0	3.90868	0	0	2.14754	0	0	0	0	0	0	0	0	2.48349	0	0	0	4.00641	0.148209	0	0	0	4.76461	0	0	3.02145	0	3.16034	0	4.76756	4.27194	3.09315	2.36962	4.16333	3.78869	2.32692	0.182423	0	0	0	1.79006	2.641	2.15814	0	0	2.06967	0.553281
ZNF462	0	0	2.55921	3.34235	0	0	2.14754	3.09256	0	0	0	0	0	0	0	0	0	0	0	0.787706	3.60216	0	0	3.43481	0	0	0	0.0852254	0	0	0	4.89913	0	2.89634	2.60805	0	1.76008	0	0	2.5131	3.24884	0	1.29676	0.805898	0.429042	0.370007	0	2.74096	0
HIF1A	4.18448	4.15258	2.91172	1.50004	5.30339	7.01759	4.25469	4.00541	0	0	0	0	0	0	2.94008	3.42945	0	0	3.05788	3.87867	4.34813	0	4.60374	3.53216	4.00436	1.09209	3.80814	0	5.98049	3.72203	3.87407	0	4.62186	2.84685	1.66659	0	3.61219	5.36364	3.41107	4.19096	0	2.69106	2.84014	0.458505	3.89274	5.14968	1.75183	3.35592	2.29136
TCF4	0	0	0	1.14991	0	0	0	2.71116	0	5.34158	0	0	2.21602	0	0	0	0	0	0	0	0	0	0	0	0	0	0	0	0	1.64515	0	0	0	2.39753	0	0	0	0	0	0	0	0	0.203822	0.805898	1.25421	0	0	0.616343	1.23741
BAZ2B	0	0	0	0	0	0	0	0	0	1.50562	0	0	0	3.91005	0	0	0	0	0	0.347521	0	1.83506	2.40232	0	0	2.73534	0	0.165696	0	0.0729946	0	0	0	0.223314	0.0323159	0.512482	0	0	0	0	0	2.47202	0	0	0	0	0	0	2.70487
PIN1	1.56196	4.05744	0.0877913	3.50609	0	0	2.14754	1.57608	3.86559	4.13383	4.03027	0	0	3.63624	3.22391	2.45279	2.792	0	0	1.53934	5.02167	1.71481	5.46528	3.43481	5.07122	5.3439	2.17491	0.889044	3.29385	1.59647	0	5.80189	4.8986	4.30379	1.30592	3.78608	4.27066	1.58912	3.73694	5.22594	4.7289	2.88118	2.34969	4.06289	2.98674	5.01268	0	4.7516	0.180846
TCF12	0	2.37331	3.26238	0	0	0	0	0	0	0	0	0	0	0	0	1.27087	0	0	0	0	2.25905	2.0491	0	3.1581	0	5.60101	2.47774	0	0	0	0	0	0	0	1.64585	0	1.60099	0	0	0	0	0	1.44885	0.458505	2.78404	0.572662	0	0	0.0317594
ZNF883	0	0	0	0	0	0	2.79198	0	0	0	0	0	0	0	0	0	0	1.46444	0	0	0	0	0	0	0	0	0	0	0	0	0	0	0	0	0	0	0	0	0	0	0	0	0	0	1.02787	0	0	0	0
NFIL3	0	0.9677	0.702586	4.55775	0	0	0	0	0	0	0	0	1.77852	0	4.39394	2.543	0	0	2.22148	1.39738	0	0	0	2.07326	0	0	0	0	0	0.743879	2.14262	2.31839	2.58822	3.52944	3.48752	3.37616	1.79726	0	0	0	0	0	3.53126	3.14673	1.25421	3.18406	2.18643	0	3.72704
E2F5	0	0.16281	0.645865	1.14991	0	1.34995	0	0	0	0	0	0	1.14755	1.02819	1.4161	0.160605	0	0	0	2.60509	0.148209	0	0.143458	0	0.334518	0	0.434623	0	0	0	0	0.230671	0.901289	0.323218	1.07722	0.361021	0.234904	0	2.44573	0.60707	0	0	0.125714	0	0.429042	0.196833	0	0	0.0628348
GTF2I	0	2.3052	2.17426	3.58148	0	0	0	1.57608	0	0	3.28766	3.52311	0	0	0	0	0	1.46444	0	0.999062	0	0	4.23062	0	0	1.70649	0	3.20402	0	1.16707	0	0	0	1.94336	2.31155	0.361021	2.86342	0	1.38817	0.477545	0	0	3.18638	1.52134	1.4498	0.196833	0	2.06967	3.03375
KCMF1	0.475615	3.38374	0	0	0	0	2.33757	1.37032	5.00146	0	0	3.66251	4.17114	0	1.4161	2.0633	0	0	3.5839	2.80575	0	0	0	0.249418	0	0	0.434623	0.314307	0	2.79001	0	0	0	0	3.48168	0	2.48479	0	1.7187	0	3.24884	4.04124	4.50267	1.08566	2.04161	3.43216	0	2.57882	4.90486
MTF2	5.11203	0	0	4.1257	5.37812	0	3.96888	4.48551	4.35017	4.34443	6.3199	5.30329	3.57752	4.182	2.94008	4.18526	6.54603	5.374	0	5.67572	5.63793	3.53066	5.82856	5.7906	4.87564	2.9618	4.73681	4.76055	5.42892	6.47014	2.14262	4.7082	4.86558	5.77009	5.74596	4.97379	5.17394	7.03961	4.24236	4.19096	4.17089	5.86561	6.31257	5.53195	5.14109	4.55829	4.99015	5.15559	5.67282
YBX3	3.07377	3.07156	3.17488	0	1.2628	0	2.85553	2.19121	4.206	3.06314	1.67415	0	1.14755	0	5.0314	2.60015	5.14446	3.00688	4.27192	0.931992	0	3.66653	3.99553	2.00707	2.27123	0	2.17491	1.94864	0	1.54608	2.14262	4.41571	3.1232	5.00248	5.80092	1.51004	5.71549	5.78749	1.23136	2.71339	3.24884	3.46023	7.54814	3.37197	2.15814	3.02906	4.47967	3.7094	7.07437
HMGA2	0	0	0	0	0	0	0	0	0	0	0	0	0	0	0	0	0	0	0	0	0	0	0	0	0	0	0	0	0	0	0	0	0	0	0	0	0	0	0	0	0	0	0	0	0.759308	0	0	0	0
CENPX	2.77772	4.99736	4.54449	4.35784	5.49466	0	3.57482	3.02392	3.13062	4.52817	0	3.36878	6.13496	4.182	0	2.60015	3.81116	0	2.22148	3.66812	4.63869	5.04245	0	2.81543	4.45131	5.38356	2.94103	2.17935	3.97074	3.94744	2.14262	0	4.12821	3.98331	1.34504	4.29454	3.8954	5.5607	2.2139	5.01455	4.17089	1.49533	0.277918	5.03562	3.46517	4.3431	0	3.08096	1.31689
THYN1	5.5207	3.47181	2.70516	3.96607	3.4326	0	4.83014	5.50423	0	0	0	0	0	2.36678	0	4.60382	0	3.00688	2.22148	3.26681	4.6006	4.82733	0	3.9746	3.62153	4.41771	2.7279	3.49624	0	4.14235	2.14262	3.49662	3.41163	4.22203	2.38221	5.87927	2.9485	0	3.89561	2.69893	4.7289	5.51009	1.02281	3.9626	4.59722	1.35572	0	3.40514	0
TSC22D1	3.98545	4.42548	3.19479	4.07443	4.03525	0	4.07947	0	1.55559	4.46949	0	0	0	0	0	4.24919	0	0	0	4.86068	0	0	0.143458	2.46714	3.98864	0	0.434623	5.35687	5.09896	4.22475	0	4.6126	3.00689	0.739545	4.12667	0.191774	0	0	3.61528	0.781863	0	0.933303	4.3262	3.08446	2.70961	2.00757	0	2.7788	4.08587
NFYB	4.35935	4.68199	4.57899	0	6.78358	0	3.41527	1.75613	0	0	4.64987	0	6.20793	0	2.94008	3.72755	6.24158	1.46444	0	4.61558	5.94205	5.06721	0	4.04226	3.52672	5.07993	3.8788	5.44818	0	4.34014	2.14262	3.22068	1.96068	4.05771	4.85226	0	4.07263	0	4.26782	3.88098	5.91986	0	5.17933	5.50843	3.55293	2.84564	5.14298	3.84042	5.4834
CAMTA1	4.02058	1.54173	2.52817	6.97669	4.09555	6.37676	3.81753	3.09256	4.48122	4.27759	1.67415	5.57442	4.66148	3.298	3.84289	4.36913	4.69426	0	3.05788	3.68858	3.71344	6.36808	4.08713	3.55551	4.619	5.42215	3.73385	4.66342	3.22002	3.2178	5.39189	4.65293	4.56423	4.02841	3.96866	3.77114	4.30977	4.64985	4.94114	4.88005	3.24884	4.86784	2.94051	5.53195	4.27471	2.9942	6.24008	4.58004	3.60039
NME2	5.44512	4.72498	3.91809	5.93878	8.16249	8.43644	6.21515	5.7891	7.25061	7.27236	8.04417	7.12707	7.47932	4.98479	8.3356	6.2659	8.26661	7.39368	7.92366	4.83796	6.4821	5.71815	8.16882	4.65289	7.48008	7.47221	6.33006	5.00433	7.23107	5.1877	6.73991	7.67549	7.62848	7.16543	6.46401	5.80784	7.27381	8.06691	8.23735	7.21272	6.10953	7.29883	6.26611	7.02729	6.78716	7.50563	8.12528	6.18185	7.12079
ZNF580	0	0	0	0	0	0	0	0	0	0	2.42831	0	0	0	3.22391	0.667919	0	0	0	0	3.25509	0	0	0	0	0	2.17491	1.49856	0	0	0	0	0	1.74148	0.125135	0	0.436861	0	0	0	0	0	1.4648	0	0.759308	0.870543	0	1.64706	0.638261
DRAP1	0.832704	3.10199	3.02726	2.55484	2.72213	0	2.14754	1.57608	2.2866	0	0	2.50209	0	1.84747	2.94008	2.543	0	3.00688	0	1.78716	4.34813	2.6828	4.18159	2.51556	2.69601	1.09209	0	1.77995	4.5247	1.20003	2.14262	0	3.54869	3.52944	1.21029	2.80137	3.17723	0	3.0257	3.4687	4.17089	2.47202	1.77734	3.26374	3.2718	4.35689	0	3.87577	1.55407
GTF2IRD2	0	0	0	0.686616	0	0	0	1.37032	2.2866	0	0	0	0	0	0	0	0	0	0	0	0	0	0	0	0	0	0	0	0	0	0	0	0	0	0.154793	0	0	0	0	0	0	0	0	0	0	0	0	0.438637	0
GTF2IRD2B	0	0	0	0	0	0	0	0	0	0	0	0	0	0	0	0	0	0	0	0	0	0	0	0	0	0	0	0	0	0.0729946	0	0	0	0	0.823898	0	0	0	0	0	0	0	0	0.458505	0	0	0	0	0
HMGN3	0	0	0	0	0	0	0	0.842084	0	0	0	0	2.8231	0	0	0	0	0	0	0	0	0	2.08441	2.19718	0	0	0	0	0	0.142473	0	0	0	0	0	2.99389	0	0	0	0	0	0	0.0431333	2.12666	0.429042	0	0	0.917094	0
SOX4	3.6685	0	0.0877913	0	1.2628	0	3.49725	1.91618	0	1.50562	2.42831	2.77216	0	1.3557	0	1.33961	2.52123	0	6.53283	1.44627	1.75713	3.34058	4.43271	3.21785	5.04486	3.86611	5.24464	0	0.574628	0	4.63862	5.26058	5.62363	4.97969	5.64443	0	4.36653	5.5607	5.63005	6.29089	4.17089	5.64734	2.90002	3.65508	1.77584	3.19177	5.59566	5.12653	3.01401
ZNF22	0	4.8881	5.86966	2.94571	6.98829	3.56599	5.19199	4.92256	5.68448	0.940907	4.88201	5.89028	3.57752	3.13685	2.94008	4.89397	3.6839	5.31145	6.35053	5.62088	5.27244	3.93224	5.16669	4.67438	5.11534	6.08274	0	5.9955	4.99211	5.3378	3.87407	3.03988	5.05741	5.49548	3.39735	5.01243	3.37461	6.66439	5.22469	5.86993	6.27713	2.69106	4.62305	4.38047	5.45766	3.7625	3.6825	3.89313	3.99616
ZNF649	1.74117	2.81414	0.645865	0	0	0	3.91023	4.26534	3.86559	6.09044	5.08193	0	2.55126	0	0	3.50621	1.7529	3.29246	2.22148	0	5.3738	0	4.53384	3.75018	0	3.74955	1.46351	5.68844	0	0.0729946	0	0	1.34633	0	0.0323159	0	2.52966	3.7062	0	0.335233	0	1.49533	0.313586	0	3.92599	2.80599	0	3.11094	0.0932548
ZNF880	2.77772	3.17059	2.77294	2.39685	4.20907	5.74597	3.8491	2.62109	7.19441	3.97414	3.28766	3.52311	4.26532	3.91005	4.27463	4.37733	4.87992	6.32518	4.92171	4.73843	5.1503	5.2186	3.25898	5.52096	5.04865	3.1575	3.57268	2.70878	4.01508	4.23671	2.14262	5.38551	3.23083	3.39815	2.62934	5.79312	2.2899	2.8127	5.68021	2.68433	0	5.64734	2.59406	5.09999	4.16757	1.67477	2.18643	3.54346	2.87648
[truncated: 206 more columns]

## Sheet:  extended_2b_2c.Hypoblast_traj
Gene	E4.10.1230	E4.3.481	E4.3.486	Meis_M39C05	Meis_M31C13	Meis_M31C11	E4.10.1228	E4.9.1217	Meis_M37C04	Meis_M30C10	Meis_M57C05	Meis_M30C11	Meis_M31C01	Meis_M34C04	E4.10.1229	Meis_M57C02	Meis_M37C13	Meis_M57C12	Meis_M57C07	E4.10.1233	E4.3.480	E4.3.491	E4.2.13	E4.3.490	E4.10.1223	Meis_M37C14	E4.10.1231	E4.31_5_1.3	E4.9.1218	E4.2.10	E4.5.515	E4.10.1232	E4.3.479	E4.5.512	E4.9.1210	Yan_SRR491006	E4.3.473	Meis_M37C02	E4.24_5_0_4.7	E4.5.513	E4.8.1172	E4.8.1171	Yan_SRR491003	Meis_M39C03	E4.9.1195	E4.3.482	Meis_M39C06	E4.3.472	Yan_SRR491004
BATF2	3.83566	3.17059	2.95905	0	0	0	3.41527	1.13024	0	0	2.42831	0	2.55126	0	0	0	0	0	0	0	0	0	0.709764	4.36259	2.19718	0	0	0.165696	0	0	0	2.14262	0	0	0	2.94157	0	0	0	0	0	0	2.36677	1.69809	1.02787	0	0	1.47333	2.36177
CPEB1	4.78423	4.73796	3.28112	3.42654	0	0	2.97479	0	3.41922	0	4.03027	0	0	2.36678	2.18036	2.94008	2.18762	3.53074	6.14182	2.61723	4.71793	2.82046	0	3.95666	1.8648	3.32979	3.12669	0	0	2.60549	1.48109	0	2.09697	0.665341	0.361021	2.1879	3.76073	7.26359	3.73694	2.49648	3.24884	5.15244	0.165297	5.06816	3.46517	3.59227	3.01856	2.49036	1.62866
DMRT1	3.7545	2.48527	2.85029	0	0	0	0	0	0	0	0	0	0	0	0	0	0	0	0	0	0	0	0	0	0	0	0	0.572237	0	0	0	0	0	0	0	0	0	0	0	0	0	0	0	0	0	0	0	0	0
DNMT1	9.62896	9.31062	9.31034	6.91972	5.72207	4.9275	8.09914	9.55616	3.6596	1.50562	4.77061	3.78961	5.7017	3.04898	7.99967	3.46098	3.9281	5.43395	6.69466	6.32252	5.56397	7.05351	7.11046	6.81174	6.87584	3.1575	8.05949	6.29064	6.70378	7.00286	7.46415	6.48875	7.21446	7.3865	6.38296	8.43726	7.47721	4.25384	6.27095	7.40757	7.34531	6.56519	7.44437	3.56674	7.17377	6.31374	5.14298	7.6941	7.86733
FIGLA	2.60327	3.77853	3.26238	5.27758	0	0	2.14754	2.4221	4.206	4.46949	0	0	0	0	2.21737	0	0	0	4.52246	0	0	0	1.62676	3.92397	0	1.70649	0	0	0	0	0	3.49146	0.254388	0	0	1.92077	0	0	0	2.11609	0	2.47202	0.0850144	0	2.15814	0.0686385	0	1.72666	0.341527
GABPA	3.4794	4.97561	3.971	5.46841	0.76537	0	2.91639	3.77423	5.38302	3.79455	2.92105	0	3.84489	5.18357	4.71795	5.23688	3.01989	3.91423	2.22148	4.5916	4.34813	5.18754	4.03066	4.65929	4.36651	1.09209	3.29115	4.60329	4.87671	4.46065	4.29348	2.96925	3.00689	3.31565	1.43617	4.75757	3.02884	2.32692	5.43483	4.76678	4.7289	5.11507	4.8751	4.50454	4.39833	3.43866	0	3.38074	4.96572
KLF12	4.08839	0.779714	1.7043	2.21941	0	0	1.35582	0	0	0	0	0	0	2.63165	3.29744	0	0	0	4.52246	4.79804	0	0	2.267	0.686072	1.32758	0	3.39123	0	0	3.52147	3.38931	2.14262	3.26017	2.92842	0	3.52207	0	0	3.00162	0	0	4.62356	2.92329	1.52134	0	2.34852	0	2.92096	0.737896
LEUTX	3.87459	5.77346	5.5562	5.60114	0	0	2.04224	2.31127	0	0	0	2.50209	0	3.04898	4.43345	0	2.792	0	0	5.50809	0	0	0	0	2.36513	0	2.56604	0	0	1.0634	0	3.49146	0.132794	0	0	1.23826	0	0	0	0	0	0	0.0850144	4.89758	0.759308	0	0	2.12947	2.12465
LHX2	1.56196	4.7572	2.07033	4.26941	2.16961	0	0	1.57608	0	5.81209	0	0	0	0	1.12271	0	0	1.46444	5.80622	0	0	0	0.125375	2.94446	1.62106	0	0	2.15984	0	0	0	2.96925	0	0	0	4.8306	3.66342	1.58912	0.489917	2.26091	0	0	5.47739	0	1.4498	4.06091	0	3.08096	6.31659
NR2E1	4.78423	4.35142	2.9237	0	0	0	2.97479	0	0	1.91043	2.42831	3.19595	0	0	1.19869	2.11679	0	3.00688	3.96854	3.4946	0	0	0	3.0391	1.32758	0	0	5.96068	2.43393	3.3485	0.157803	0	3.98622	2.37443	2.74129	2.2715	3.17723	2.32692	4.63169	3.65248	0	0	4.56319	0	1.77584	0	0	2.57882	1.49833
NR3C2	4.46516	3.56941	4.29069	3.84891	0.76537	0	0	4.26534	4.35017	0	0	0	1.14755	0	1.27087	0	1.7529	0	0	0	0	4.37572	0.240719	0	2.81543	0	0	2.64002	0	3.24964	3.69636	3.49146	0	0	0	0.183854	0	4.09334	0	0	0	0	0	2.24524	0.759308	0	0	2.34659	0.0317594
OTX1	3.79565	6.0363	5.65292	3.25294	3.2323	3.74333	3.28285	0.842084	0	2.48509	3.82252	0	0	0	0	2.11679	0	3.00688	5.23409	3.38065	2.92596	0	2.66827	4.37474	1.62106	2.9618	0.768176	5.78395	0	0	0	2.96925	3.00689	3.74292	2.6786	4.1727	0	0	3.88906	3.23818	3.24884	0	3.37544	0	1.25421	3.98303	0	4.30977	2.85445
SNAI1	4.08839	7.14457	7.52075	5.95304	5.16953	4.04355	6.02786	4.56011	3.41922	4.27759	4.88201	4.79826	4.26532	5.32121	6.78191	3.46098	1.7529	6.44656	2.22148	6.47837	5.69026	3.39424	4.68851	6.54233	5.08862	5.17339	5.57765	5.38025	4.36259	5.29075	3.67693	5.70693	5.208	4.68332	6.79859	6.0192	5.72276	5.93687	4.03262	6.06856	3.24884	5.07669	5.62487	3.81702	3.95849	5.20218	1.75183	7.08959	5.65827
TCF7L1	3.31929	1.81096	3.36258	1.14991	0	0	1.52171	1.91618	0	0	0	0	0	0	0.771071	0	0	0	0	0	0	0	0.861652	0	1.43218	0	0	0	0	0.912469	0	0	0	0	0	2.06051	0.234904	0	0	0	0	0.933303	2.68538	0	0	0	0	0.917094	2.71957
TOPORS	5.70479	6.66491	6.21129	7.47869	0	3.90124	6.34813	4.90358	0	1.50562	5.96248	2.77216	2.55126	6.05499	5.47799	3.46098	7.82135	6.19263	6.97231	5.87367	5.74658	0	6.7347	5.51719	4.04226	3.32979	6.16316	4.59242	5.93506	6.84834	6.35599	5.13572	4.3422	6.39725	6.34057	6.14598	5.38401	5.88878	0.182423	6.45259	4.17089	5.84293	6.82467	6.38034	5.61886	6.0708	5.09382	6.90301	7.65049
ZFP62	4.15315	3.15132	3.90607	4.76599	5.22458	0	3.64843	0.481629	0	5.49657	0	5.53867	5.17973	3.63624	3.28006	5.0314	5.82536	0	0	3.45761	5.45076	0.143458	0.125375	4.10988	4.31272	5.26117	0	0.165696	0	1.98484	4.87376	4.17618	4.35585	4.09352	1.64732	4.37682	4.06503	1.58912	4.50039	0.543761	0	0.933303	4.27057	5.31861	1.25421	5.21738	1.75183	4.02493	4.94398
ZFPM2	4.67819	4.59195	4.52889	2.69722	0	0	2.24568	3.15808	0	1.50562	0	0	3.24908	1.84747	3.20835	2.58638	0	0	0	0	2.57939	0	2.8788	0	2.65177	1.09209	3.80814	1.33419	0	2.46339	2.24993	0	1.34633	0	0	2.81261	1.21798	3.17547	0	1.46763	3.24884	2.69106	2.68538	0	1.4498	0	0	1.16583	2.0256
ZIM2	2.60327	4.36821	3.12387	0	0	0	0	3.73182	0	0	6.2385	0	0	0	1.74636	4.50413	0	0	3.96854	0	0	0	4.9692	0	3.06357	0	0	2.95508	0	2.19565	0	0	3.57227	0	0	0	0	0	0	3.38086	4.17089	0	0	3.08446	0.429042	2.44204	0	0.438637	0
ZNF157	0	2.15849	3.03832	0	4.67204	0	2.14754	0	0	0	0	0	0	4.7817	4.08872	1.4161	0	0	0	0.362124	0.148209	0	0.627369	3.15634	1.8648	0	0	2.5379	0	4.84366	1.48109	0	0	0.665341	3.694	0	3.56985	1.58912	0	3.01126	0	0	0.165297	3.08446	0.429042	0.134159	0	2.44401	0.0932548
ZNF226	5.53292	4.20023	4.44411	1.50004	2.99965	4.17308	0.952819	2.79593	3.6596	6.25585	4.51811	0	3.96203	0.60382	4.50253	0	1.12775	2.17604	3.05788	1.71481	5.21477	0.143458	2.68873	4.19456	5.73545	3.1575	3.65551	5.66959	3.82893	3.48181	3.56866	2.96925	3.6183	4.96043	2.43488	0.708645	4.01067	4.39826	4.0026	0	0	3.19956	1.33197	4.35432	5.15518	3.91475	7.19597	3.66967	0.123047
ZNF296	5.76818	7.98714	7.88552	5.03096	6.13506	5.94046	5.28724	6.04431	5.73788	8.71562	7.18613	8.7011	7.58355	6.81023	6.86442	6.04607	6.87218	6.91469	4.27192	6.83991	4.34813	3.60724	6.58447	8.27963	5.962	6.87748	6.022	7.71697	6.0985	6.69057	6.0871	6.04215	4.94449	5.85391	8.51099	6.39112	6.14123	5.83902	4.50039	6.65806	6.10953	4.11882	5.4345	6.99803	6.51404	5.43124	4.69279	6.58836	4.71984
ZNF394	5.64974	7.50202	7.62301	7.44376	5.75983	6.92866	5.14189	4.10845	4.04581	6.30702	5.41397	7.06559	6.10979	4.37503	6.50538	6.11716	4.13689	5.9266	4.27192	5.58728	6.16725	0.143458	5.32337	4.47971	5.9311	5.72966	5.10425	5.40946	0	5.21416	4.51387	5.79832	4.80218	2.86353	4.21946	6.50056	2.96493	2.8127	4.08512	5.96362	6.10953	5.11507	6.40795	4.59665	4.94416	4.15072	0	6.62518	6.69873
ZNF451	4.76363	6.66915	4.46885	5.34404	1.9257	0	6.44943	5.06601	8.03802	1.50562	0	0	1.14755	6.09941	5.21075	5.62616	0	4.86557	2.22148	6.71226	5.1147	5.06222	5.70615	5.06749	4.90997	5.21795	5.47875	4.093	4.67042	5.2773	5.05021	4.98827	5.35459	6.14931	2.57915	4.64583	4.20992	0	5.80719	5.7043	4.17089	4.77503	5.49885	5.35862	4.32543	5.34566	3.01856	4.28368	5.53071
ZNF473	5.63847	6.07004	5.42961	6.39047	6.21877	0	2.91639	5.39976	0	5.55418	6.15223	5.53867	2.55126	1.02819	5.69357	4.87612	4.75883	5.9266	0	4.4099	0	5.41314	5.98787	3.95666	6.66664	3.1575	3.29115	3.37454	0	5.25982	5.96961	6.48875	5.63487	3.76085	4.74051	5.7593	0.122228	2.8127	5.09983	2.68433	3.24884	6.20499	5.60791	5.89147	5.50244	5.08073	6.5984	5.71972	6.61505
ZNF479	1.11871	1.57103	0.860482	1.14991	0	0	0.39164	0	0	0	0	1.11521	0	0	0.160605	0	1.12775	1.46444	0	0	0	0	1.06315	0	0	0	0	0.0852254	0	0.743879	0.0810581	0	0	0.115974	0	0.212342	0	0	0	0	0	0	0.887351	0.458505	0	0	0	0.235925	0
ZNF586	4.46516	5.9691	6.15524	5.23152	6.51215	0	4.57092	5.25754	2.76947	6.77517	0	6.19591	5.56022	0	4.85341	1.4161	5.36793	3.53074	5.80622	5.91518	6.97562	4.98336	4.97754	5.24674	5.68871	4.49216	4.9322	5.64348	4.92398	5.36166	6.40502	3.49146	4.91713	5.00999	5.57383	3.66289	4.38496	6.99487	5.54514	4.68845	4.17089	1.49533	3.14243	4.93335	5.32684	4.29019	0	4.7516	4.12872
ZNF597	6.40871	5.46554	6.23432	4.35784	0	2.03495	5.85984	6.21566	3.6596	4.34443	5.96248	0	5.4442	3.51029	4.68531	1.4161	0	4.07348	3.5839	3.53066	0	0	5.61287	2.63671	5.06441	4.33921	3.94616	1.3686	0	5.58555	3.90555	2.14262	4.62749	4.29767	3.99345	5.09724	3.31177	0	0	4.97009	5.13027	0	6.15621	0	4.69691	0.196833	4.03484	4.14569	6.05105
ZNF677	6.40206	6.23013	5.22701	0.686616	3.97232	0	4.34602	5.92705	1.55559	4.58456	4.77061	4.60438	2.21602	5.35824	4.90535	7.77868	6.04843	5.4915	3.96854	5.57006	5.61582	5.82591	6.19156	4.78296	4.65289	6.17603	5.7095	5.6799	3.49508	5.7223	4.85947	6.37461	4.58176	6.23838	5.1166	3.39113	5.00548	6.23497	4.20594	5.44967	5.13027	5.35841	3.90017	4.93335	4.79015	4.65633	4.47967	4.25712	2.51006
ZNF679	3.31929	4.53733	4.54061	2.39685	0	0	3.53656	2.71116	0	0	3.57973	0	0	5.65463	0.305109	0	0	0	0	0	0	3.86705	4.33968	2.94446	1.78804	0	3.52941	0.449029	0	4.65446	3.72186	0	2.58822	0	0	2.96687	0	0	0	0.177332	0	0	1.85201	4.03023	0	3.02906	5.52323	4.50301	3.5574
ZNF689	3.13918	6.2831	5.48523	5.81928	4.09555	1.34995	4.32372	4.56011	0	1.50562	3.82252	3.66251	0	2.21355	4.28449	0	4.13689	3.29246	0	2.80563	3.82778	0.956758	2.98187	5.33021	4.84514	2.13602	0	4.31654	4.36259	3.90809	2.85633	2.96925	5.38486	2.20143	5.26799	6.79971	2.98118	0	5.45713	4.7737	5.13027	3.33577	6.39084	3.31887	4.57642	1.35572	4.401	3.94398	6.72538
ZNF728	3.52904	3.92188	2.91172	5.93878	0	3.36376	1.35582	2.4221	1.55559	2.70452	6.53971	0	0	6.27428	2.02207	5.17158	1.12775	1.46444	0	0	0.623835	1.81114	0	2.01596	3.75018	1.09209	3.12669	4.78941	4.09986	2.85355	2.97773	3.87407	3.35837	3.85566	1.43617	4.70967	3.10494	0	0.0940928	1.77384	0	0	3.70582	1.85552	1.4498	2.9942	3.92668	2.92096	4.62802
ZNF829	4.18448	3.37546	3.52079	2.55484	4.50424	0	3.28285	0	0	5.66294	0	2.16954	5.36132	5.98569	3.81464	5.17158	0	4.86557	3.5839	0	2.94635	0	4.13871	2.84317	5.56764	4.92731	0	4.01911	5.3789	3.71064	1.35638	4.17618	2.41648	3.12118	0.361021	3.56963	1.68273	4.7609	3.49969	2.28046	0	3.04913	4.49298	3.73832	3.63566	3.09636	0	2.92096	3.58174
ZNF830	3.79565	6.09798	5.53878	3.42654	6.83755	5.82694	5.25226	4.51081	0	6.97824	4.51811	5.57442	5.02678	4.26234	5.3422	4.87612	5.48709	3.29246	0	3.98518	5.26434	0	6.63806	5.47831	5.03979	5.87586	5.07446	4.59242	2.43393	6.26249	2.65924	6.31397	2.2215	4.69269	5.29958	5.96058	5.10149	6.74765	0.800193	3.6298	4.17089	2.88118	4.71093	5.23509	4.49012	3.50827	4.55426	4.10158	5.40826
ZNF878	0	3.51013	2.41392	8.2035	0.76537	0	0	0	0	2.89494	0	5.53867	0	4.66832	1.19869	5.6741	5.28265	2.17604	2.22148	0	0	0	2.76779	4.35034	0	0	4.65864	0	0	4.04138	0	0	0	0	0	4.40794	0	2.8127	0	3.86812	0	0	0.933931	0	0	0	0	3.85821	1.85856
ZSCAN4	4.95742	7.36289	6.56585	5.98115	5.72207	3.74333	5.03616	6.2611	1.55559	0	4.77061	7.19754	6.60012	0	5.70012	5.23688	5.04439	3.29246	2.22148	5.94889	2.01057	0	4.81488	4.60875	7.55626	5.42215	0	5.60612	4.72483	5.58399	5.14986	5.50473	4.66636	3.88047	5.47122	6.0565	5.13091	5.13534	0	4.30989	4.17089	0	4.75051	6.73978	5.62899	4.20889	2.18643	6.25079	5.67345
ZSCAN5A	5.55705	4.57035	6.54176	2.21941	0	0	3.32835	0.481629	6.52604	4.9275	0	5.30329	1.14755	3.51029	4.05845	0	5.36793	0	2.22148	4.9916	0	0.143458	2.21152	2.07671	4.70602	4.0743	0	5.11992	2.67406	2.97279	2.02257	0	4.63871	0.41665	0.512482	2.56452	3.64314	5.62082	4.45234	0.835718	0	0.933303	3.26591	0	3.32262	3.9963	3.54292	3.05035	0.698864
ZSCAN5B	5.04535	7.49821	7.45366	1.50004	7.39449	6.71129	4.36798	3.77423	0	6.50992	8.06792	6.71146	6.46771	6.69192	6.1677	6.6599	0	3.73519	5.70852	6.64804	3.93371	3.21092	5.7819	5.05244	4.85458	0	5.56699	6.91817	5.64181	6.33384	0	6.11505	4.32842	2.35095	4.99324	7.70638	3.28584	2.8127	4.45234	4.38406	4.17089	2.69106	7.3958	3.61159	2.04161	3.43216	5.19053	6.11686	7.36201
ZSCAN5C	3.71214	4.29985	3.39736	0	2.37819	0	3.41527	0	0	0.940907	1.67415	5.4644	0	0	0.160605	0	0	0	0	3.69859	0.148209	0	2.031	0	0	0	0	3.48059	0	1.71524	0	4.17618	0	0	0	0	0	0	0	0	4.7289	0	0.0431333	0	0	0.134159	0	0	0
TBPL1	6.47987	7.15004	6.27696	8.09512	7.79532	8.05466	6.64644	4.95978	6.98947	7.97778	8.07966	8.89027	5.76755	7.2843	7.28836	6.81761	6.50896	7.07389	7.94527	7.04396	5.90084	6.87741	7.92725	6.92554	6.7089	7.74763	7.11332	7.34704	5.3789	7.6358	6.90616	6.5426	5.85991	7.12879	6.13705	7.04364	5.74433	7.03961	6.54322	6.93284	7.00663	6.03529	8.03661	6.83268	5.86161	6.13723	6.2625	5.53305	8.46802
THAP1	4.38654	5.83211	4.80627	5.80362	5.58156	7.29877	3.93985	5.16495	6.26006	6.89149	7.64681	5.7721	6.00448	5.69861	5.36711	6.45564	3.81116	5.10567	5.89772	3.93224	4.05136	5.33682	6.07205	5.35802	5.49704	3.74955	2.05798	6.08746	5.92348	6.22093	4.91856	4.98827	4.27912	4.29151	4.90699	5.7856	4.55196	5.43236	3.99042	4.14903	4.7289	4.51295	4.33923	4.55133	4.55533	3.83818	3.01856	4.17437	4.10653
TPRX1	4.24515	4.91692	4.26738	5.81928	5.02198	3.74333	4.25469	4.53567	1.55559	5.94726	6.3199	7.46847	4.66148	5.44686	5.77649	5.62616	4.31925	4.34733	3.05788	6.08245	0	1.85349	6.76993	4.6036	5.65128	3.97396	5.02858	4.91694	5.21753	6.92613	3.54028	5.70693	1.34633	3.55021	5.53896	9.69502	4.73553	5.36364	0	5.05484	5.91986	6.0941	8.63177	5.56653	4.11086	2.85539	0	6.0642	8.1623
ZNF735	3.07377	3.23608	4.18518	2.69722	2.56038	0	3.96888	0	0	5.05271	6.97619	6.24109	0	6.03226	5.49316	5.57658	6.75042	4.21689	4.92171	3.90502	2.08604	4.2466	4.16815	2.19106	3.80964	2.73534	5.62979	3.55717	2.297	5.22621	0.0810581	3.49146	0.132794	3.16222	3.35627	4.54304	2.71591	0	0	3.76779	0	1.89876	3.79685	0	2.70961	1.38293	0	5.06661	4.50614
ATF4	4.97544	6.95338	7.15718	8.70701	8.53604	8.56592	5.42976	5.27241	7.3223	7.79867	7.90601	8.27097	8.52372	6.58664	6.17947	7.05335	7.49155	6.58521	6.79327	6.80352	6.33904	5.90858	5.31353	6.19715	7.3057	6.6525	4.71766	5.22459	5.01412	4.99689	5.67708	7.03116	6.51927	5.35206	4.52581	9.87619	6.70781	6.97197	7.87647	5.37433	6.10953	5.77265	9.33209	8.179	5.60866	5.90238	8.1006	6.41298	9.12265
DBP	0	6.01513	6.62207	3.50609	4.82234	4.7726	2.14754	4.67648	0	4.74161	5.85734	3.66251	2.55126	3.37229	4.19457	4.27463	0	4.86557	4.92171	3.4946	3.64021	3.80365	2.64752	5.45561	3.27523	4.2562	1.26678	5.06328	5.80221	3.44791	4.58507	0	3.98622	2.92842	3.90037	3.43712	3.13429	4.25384	0	4.30035	0	4.2625	3.16213	3.65508	3.55293	4.34656	0	3.40514	3.74392
DUXA	6.7179	7.45023	7.72579	8.34001	9.43839	9.32362	5.92053	5.93641	8.05916	8.81913	8.68989	9.15516	7.70617	8.54152	7.85748	7.98279	8.10832	8.29555	8.53542	8.08015	6.29996	7.05578	8.5394	8.52523	7.31769	5.93043	7.6788	8.20895	6.45294	8.40342	7.44227	8.11721	6.4948	7.35955	8.07443	10.6475	7.02134	8.60241	7.20208	7.67972	7.00663	5.9947	9.64287	6.91995	6.53574	7.05845	6.82621	7.89912	9.97377
ISL2	3.6685	0	0	0	4.50424	2.84722	0	0	4.81524	0	0	4.96914	4.91498	0	0	4.70208	0	0	0	3.66653	0	0	0.347521	0.430757	1.52971	3.97396	1.79115	0	0	0.989909	0	0	0	2.14794	2.39644	1.87695	2.57318	0	5.29324	1.77384	0	0	2.04473	0	0	0	0	1.72666	4.33372
ZNF207	6.33386	7.73667	7.02164	7.01118	7.37029	6.8915	6.93822	7.50873	6.29611	7.31465	7.81066	7.77539	7.54652	5.49753	7.53637	6.61148	6.4119	7.53725	7.37389	6.3018	7.61683	7.88727	8.16486	6.33567	7.3909	6.76187	7.20555	7.04857	6.46897	8.37979	7.4523	7.66194	7.20695	6.8931	7.4478	8.44665	6.95709	7.08301	8.07665	7.78313	7.09904	7.0835	8.15915	6.67787	7.56272	6.97374	5.4856	5.8719	8.49061
ZNF280A	5.47075	6.88211	7.85613	8.52802	7.87489	4.50376	6.58214	6.16077	7.64941	7.82817	7.00109	8.43552	6.73791	8.33644	8.24338	7.95395	7.05045	4.86557	5.70852	8.7676	4.18608	5.74103	6.94704	7.33528	8.95154	5.26117	7.12426	8.96981	6.0985	7.47761	7.14285	8.60875	6.65934	6.74109	6.33041	8.53741	5.40824	3.91271	5.67831	7.40423	6.10953	5.53861	8.91753	7.15017	6.61434	6.37938	0	8.3888	9.27134
CARF	0	0	0	0	3.5232	0	1.92864	0	0	2.22618	0	1.11521	0	0	3.95271	0	5.19201	2.17604	0	0	0	0	0.709764	0.231396	1.78804	0	3.73385	0.314307	0	2.5167	3.75311	0	0	0	3.77114	2.60268	3.10494	0	0	3.15589	0	0	2.43313	0	0.759308	0	0	1.5628	2.25818
IRX5	0	0	0	2.82681	4.20907	0	1.92864	0	0	3.47471	2.42831	0	0	0	0	0	0	3.73519	5.49072	1.09847	0	0	2.32043	2.16331	0.647252	0	1.26678	2.21761	0	1.52021	0	3.87407	1.1721	0	0	3.01618	0	0	0	3.36263	0	0	4.66852	0.458505	1.02787	1.48691	0	2.00728	4.79116
NKX2-5	0	0	0.0877913	0	5.60249	0	1.35582	0	4.35017	4.88322	3.82252	4.38035	0	0	1.64136	0	0	2.17604	4.27192	2.74553	4.77035	0	1.53934	3.70088	2.19718	4.0743	0	2.46026	0	0.698462	3.63056	0	3.43754	0	3.18643	2.69136	2.52966	0	0.344347	0	0	0	3.05029	2.24524	1.02787	1.43586	0	1.04682	2.73412
SNAPC2	5.17576	5.20084	3.88784	6.47198	5.37812	6.64585	5.66077	5.19648	2.2866	6.64863	6.06047	7.25375	5.66761	5.46395	5.98129	6.24961	4.55572	6.41716	4.52246	5.78686	5.60624	6.25315	5.5074	7.13557	5.12808	5.49638	5.49008	5.98029	6.0567	5.04077	6.09566	3.87407	5.36812	4.80062	6.11058	7.3065	4.85494	4.25384	5.91425	5.87477	4.17089	4.19245	6.28251	6.00508	5.49137	3.79325	3.54292	6.17122	5.87402
TCF24	1.74117	0.503987	0.757161	3.96607	0	0	0	0	3.86559	0	0	0	3.24908	1.02819	1.19869	4.79172	1.12775	5.24606	0	0	3.17093	0	2.7288	1.78056	1.70696	3.86611	0	0	0	3.29611	2.64598	0	0	0.41665	0.361021	3.0794	3.38685	3.17547	0.265655	4.44597	0	1.89876	3.01822	0	1.62201	0.870543	0	2.06967	3.71242
THAP6	2.04407	4.08817	4.25321	0	4.59058	6.52971	1.92864	0	2.76947	2.89494	2.42831	0	4.59048	3.13685	4.68531	0	5.09529	1.46444	6.06495	1.43931	3.88172	3.73734	4.98169	0	3.45977	3.48368	5.04403	4.10835	0.98447	4.4876	5.3875	4.17618	2.51711	3.88047	2.23154	3.64471	1.76008	3.4651	0	1.28611	3.24884	4.82218	4.64421	0.805898	2.63112	0	0	2.57882	3.0914
ZIM3	3.00525	5.37499	3.95358	7.17226	7.06569	4.99913	4.60829	5.35854	5.31436	5.2746	6.06047	7.23153	5.83053	6.57095	5.14025	4.14457	6.70197	6.3565	6.74481	5.83092	5.74658	3.86705	7.10856	6.70151	5.47273	4.49216	4.04164	6.51936	4.80277	6.2693	5.12379	6.69306	4.22808	5.02491	5.28913	7.79631	4.0952	7.1861	4.34161	3.09093	6.9079	4.67584	8.06632	6.72455	2.15814	5.05558	6.39017	6.20288	8.06948
ZNF273	3.71214	4.30422	2.73265	2.82681	3.2323	2.03495	4.96591	4.32361	6.64264	5.13053	6.75988	0	5.83053	4.91194	4.69846	0	7.18579	0	6.53283	4.52164	5.24801	0	1.62676	5.77726	5.491	6.60296	6.27217	6.37345	5.56933	4.93215	0	4.63862	4.32148	4.65004	3.18643	4.78865	4.28381	5.83902	0.800193	5.76281	4.7289	3.8723	4.61056	6.59096	4.27471	3.07149	7.95676	5.08182	5.15246
ZNF354A	3.71214	3.00871	6.01811	8.24467	7.3332	7.25555	5.2404	4.8451	6.33129	6.53875	7.29079	7.10279	6.42753	6.78325	6.23916	6.77428	6.30783	5.24606	6.06495	6.04554	5.39621	7.46895	7.1019	7.22468	5.1589	6.30554	6.08313	6.30182	6.35285	6.52076	6.9296	6.11505	6.64551	6.36538	5.32539	8.05939	6.7664	6.51396	5.33719	6.24312	4.7289	4.67584	8.24204	6.87007	5.19664	6.27341	4.81918	8.58176	8.34937
ZNF581	4.67819	6.76497	6.19532	5.44841	8.91219	9.12581	5.94264	6.50093	5.00146	7.76857	6.3199	8.81382	7.85748	5.44686	6.66958	4.70208	8.2941	3.73519	6.14182	6.67246	6.79061	5.97962	5.45162	7.63268	6.65047	6.4619	3.61469	6.57383	3.22002	5.80632	6.13415	4.82401	4.64428	6.59134	7.27052	8.19024	6.67823	7.65726	6.00939	6.64869	6.68751	5.81988	7.97894	6.81361	6.40033	6.27432	6.04693	5.89362	7.97616
ZNF626	1.56196	3.52518	4.49718	4.76599	6.10604	5.74597	4.13174	4.40683	6.77628	3.58938	4.21183	5.97297	5.63269	6.12112	2.70808	4.70208	4.75883	5.60016	4.27192	3.87727	2.52619	4.806	2.9652	4.47971	4.54039	5.63426	0.434623	5.66786	5.49302	3.3485	3.00914	4.17618	2.4423	4.95655	3.09337	3.31108	4.14651	6.11467	4.50039	4.66261	4.7289	5.62091	4.45156	1.99745	4.77198	3.71511	5.7934	4.21634	5.20215
ZNF669	0	3.51768	4.65281	5.3867	0	0	2.04224	0	0	3.79455	4.98543	6.81968	0	3.44294	3.20835	5.0314	4.82065	5.31145	6.74481	5.70243	4.73562	0	3.71874	4.17386	3.80964	0	3.12669	4.05124	4.4937	3.98102	3.21171	5.60937	0.132794	0.115974	0.191774	5.44055	4.06503	4.52953	0	2.75591	0	0	4.69073	3.85481	2.36627	0.572662	0	3.62881	3.95327
ZNF716	0.832704	2.57478	2.88746	5.5268	3.12066	4.85213	1.67047	2.31127	5.38302	0	5.17237	2.16954	0	6.05499	4.32743	3.22391	4.03627	1.46444	4.52246	4.08557	3.30332	3.35054	3.80561	3.88202	3.77027	5.12742	4.37067	2.39499	0	4.34383	3.10915	5.88425	3.02409	3.55021	0.191774	6.21007	4.70161	7.12513	3.51678	4.53413	3.24884	4.45429	5.59075	4.2729	4.32543	3.66057	3.01856	4.68341	6.06359
ZNF891	0	3.66082	3.03832	0	0	3.90124	3.87999	3.22075	2.2866	2.48509	2.42831	4.29721	6.20793	5.1203	3.60725	0	5.69941	5.10567	5.80622	2.86334	0	0	5.69607	2.91148	3.66688	0	3.97869	3.23232	4.92398	4.54646	0.429494	4.17618	0	4.05044	0.191774	3.25398	2.82793	1.58912	0	0	0	0	2.87039	3.31887	3.46517	0.196833	0	2.7021	0.757023
FOXR1	5.19126	7.42839	7.01606	7.87682	8.36898	7.93191	5.46074	7.31766	7.75681	7.92961	7.6625	7.59569	7.09931	6.85626	6.67125	7.2401	7.36242	6.97647	8.08808	6.85065	6.99165	8.38095	7.18436	8.42217	5.88577	6.08274	6.46248	6.7358	7.72714	6.6479	8.00512	6.04215	8.57864	7.77239	7.77815	7.53584	8.11205	7.85796	8.58825	7.53003	6.68751	7.1862	7.71747	6.78942	7.10284	7.76352	7.65166	8.3842	7.31116
PCGF6	3.62349	3.38374	4.32271	3.15762	4.82234	0	4.53255	4.86486	3.6596	6.12887	3.28766	6.26317	6.0581	5.96183	4.79341	7.17495	5.48709	5.65156	4.27192	5.54383	4.44447	6.49642	5.71615	5.78411	3.62336	6.05845	4.5971	5.95362	6.00268	5.2773	5.06024	5.26948	5.26699	5.65497	4.4806	5.72758	3.78869	3.4651	6.44955	4.77714	5.44394	5.32606	5.56601	3.73832	4.24866	4.74813	5.32444	4.74206	6.18242
ZNF268	4.02058	5.51726	5.54073	0	4.45905	5.47161	4.86144	1.57608	5.16638	7.28942	6.10708	5.64337	3.42263	7.728	5.59156	6.31154	5.23804	4.95012	6.79327	4.39041	6.79484	4.22256	5.90286	5.15462	5.41007	5.76011	5.31003	6.47662	6.8699	7.03347	4.78883	6.59452	5.51223	5.82651	3.43423	5.78026	5.00944	5.43236	4.54272	5.84881	4.17089	6.63287	5.30537	6.36077	5.02312	4.14675	4.75737	4.64295	5.36528
ARGFX	5.02819	0	4.65281	7.26665	8.26779	7.85678	5.77199	6.72285	7.05407	7.91319	9.12307	7.9624	6.92269	6.99204	7.82038	7.37673	6.85751	6.73571	7.98753	7.71127	6.67622	7.86286	8.70454	9.0345	6.20281	6.97156	7.59209	6.08487	7.59829	8.87205	7.96997	6.99298	7.17362	8.07026	8.33987	9.12874	7.79579	7.88273	9.58688	8.48642	7.00663	7.72817	8.8148	6.35419	6.9374	7.45964	6.70047	7.77706	9.27798
GTF2B	5.36536	2.94299	2.52817	7.1844	6.25888	4.50376	6.25104	5.50423	6.82646	6.32368	7.20768	7.18603	6.10979	5.46395	5.54138	5.9713	3.9281	2.65046	5.60373	6.68051	5.37003	5.19167	5.80317	5.97775	6.27491	6.48031	5.73828	6.10797	0	5.90833	5.86763	5.79832	4.6881	4.53494	6.10463	4.13599	4.6719	7.5531	4.17936	4.82453	4.7289	5.62091	5.92355	5.49652	5.72658	4.45631	5.73045	4.92192	5.33776
DR1	5.35163	0	4.14992	7.64168	6.69865	6.62336	4.45261	4.48551	4.04581	6.77517	6.10708	7.42017	3.05175	5.32121	5.43151	3.84289	6.85751	6.66242	5.89772	5.85245	6.59459	5.9384	5.82413	6.48884	6.27139	5.45974	5.68012	6.3976	6.04605	5.66443	6.9614	5.13572	4.9535	5.522	6.29949	4.82138	5.92524	7.35493	5.57808	6.71485	4.7289	6.27445	5.5133	7.34202	5.85299	5.10135	6.45001	5.7816	5.48985
NANOGNB	3.91249	5.50212	5.34083	6.5397	6.42083	5.6153	4.86144	4.26534	4.60136	5.2746	5.91087	5.21545	6.40702	5.16278	5.93205	5.4167	5.28265	6.26043	6.97231	6.3018	6.19521	6.51962	7.50881	7.10399	4.43104	4.87262	5.39685	5.96068	5.07821	7.26771	6.11142	6.82929	5.8623	6.7646	4.4621	6.25911	7.28858	6.60609	7.70021	6.7935	6.42727	6.5372	6.17573	5.61138	4.44496	6.63062	6.30632	6.23045	6.04377
CREM	3.62349	3.6333	3.03832	6.76662	6.69865	3.74333	3.91023	3.96936	6.98947	0	5.62085	0	4.59048	5.86222	4.37733	4.70208	2.18762	4.95012	7.27497	4.01094	4.88572	6.44541	4.99408	6.49302	4.67438	6.08274	4.21551	5.58433	4.67042	4.69838	5.80637	5.39189	5.85271	5.86638	4.45277	5.42618	5.61497	3.17547	4.57571	5.52331	6.10953	4.56931	6.0525	6.84681	4.99205	4.85158	6.36966	5.28613	6.19343
ATF3	3.83566	0.0837002	3.74662	4.79795	5.88469	6.52971	5.9572	5.22733	4.60136	0	6.6696	6.26317	6.95131	6.34055	5.14985	6.24961	4.40245	4.95012	6.2148	6.43145	5.64106	4.57871	3.26681	4.9587	5.95324	4.87262	6.04523	2.0581	0	1.49387	3.98668	5.26948	5.03637	4.59614	5.52566	7.3096	4.62615	6.11467	4.59193	3.92513	5.70144	5.86561	7.57732	5.61138	4.65785	4.73763	3.01856	5.42385	8.16488
ZBTB37	0	0	0.52526	4.07443	0	0	3.64843	2.52502	0	0	0	0	2.8231	6.09941	2.543	5.29934	5.04439	4.21689	4.27192	4.76814	1.55948	0	4.86518	1.70559	3.27523	0	0	1.70114	0	2.67748	4.18765	0	0	2.22745	0.649541	2.50243	4.03422	0	0	2.91448	0	0	3.00738	0.805898	2.63112	1.35572	0	0.616343	3.40204
ZNF675	0.475615	3.26326	3.38874	3.58148	6.3729	0	5.06333	4.14122	7.75681	5.2746	6.39695	6.14926	7.83462	6.56304	4.86511	8.08385	6.73445	6.75933	6.74481	3.4946	5.18504	5.4096	6.00633	5.14046	5.13585	4.0743	4.65864	7.32859	4.85248	4.60301	3.13785	4.63862	4.55833	5.2222	3.2308	5.3473	5.46998	6.3812	5.76132	5.32105	6.10953	5.481	4.75862	6.30042	5.60866	5.13775	6.12242	5.1911	5.51394
ZNF101	1.56196	3.97216	4.94497	5.5076	6.36067	0	3.91023	0	0	5.34158	4.03027	5.91837	3.57752	6.11031	4.02753	3.46098	6.50896	5.374	2.22148	4.89806	4.76462	4.04206	4.75308	5.37626	2.9624	1.70649	2.56604	5.08155	5.92348	5.13753	4.69538	4.17618	2.93596	5.29168	4.90699	6.17023	5.58073	3.17547	0	4.72458	4.17089	2.69106	6.45613	3.61159	3.32262	3.84309	0	4.90491	6.12377
DPRX	5.28094	3.20838	3.91209	4.73331	7.58531	7.76729	4.49313	6.31236	5.08628	7.29788	8.40285	8.09138	5.27338	5.51403	6.8245	7.46113	7.01122	7.21726	8.65825	6.90662	6.24133	8.14876	7.17714	8.89543	5.12808	6.26364	6.06809	5.28439	6.19801	7.35445	8.58387	7.13997	7.71576	8.58228	7.68554	6.85947	7.66489	7.96622	7.60204	8.28671	5.91986	6.93053	6.61956	4.84221	6.27689	7.38001	4.62519	6.91155	6.81936
SOX15	6.96338	6.65639	6.60636	6.5397	7.75849	6.01146	7.65716	7.53671	7.51819	8.74684	8.10284	9.44072	7.31286	8.61221	8.08661	7.2716	7.97876	8.21241	6.88557	7.491	6.68079	7.70267	8.40675	8.94668	6.83349	8.62112	7.60777	6.60393	7.60917	7.99927	8.12316	7.61244	7.00084	7.76352	8.63276	8.52086	8.22762	8.14064	8.03092	7.44973	6.80191	7.09315	7.71455	6.8184	7.31539	7.28854	8.13138	7.95494	7.2046
YY1	4.65602	3.53265	2.30823	6.70895	2.72213	6.26496	5.46074	5.72568	4.48122	3.35012	4.88201	0	2.21602	5.76905	5.43936	5.6741	5.82536	6.55853	5.3681	7.33148	6.06837	6.02896	4.79142	4.68878	5.0806	5.38356	4.86417	5.51114	5.81481	4.43665	4.73036	5.60937	5.02787	6.03793	6.09265	6.67253	5.38401	5.98342	5.90292	5.61279	3.24884	6.71011	7.66623	5.97965	4.89463	6.31815	4.81918	6.20635	7.59809
TTF1	4.18448	4.87642	4.12419	3.78655	4.20907	2.49751	5.26401	4.65395	0	5.90359	6.27977	0	4.17114	5.1203	4.40966	4.70208	5.23804	4.21689	5.80622	3.4946	3.974	6.02896	4.96502	3.17035	4.50485	5.38356	5.68998	5.34828	3.87776	5.10091	5.22535	4.82401	5.20423	5.92122	4.6038	5.72387	4.29035	0	4.4612	4.99101	4.7289	3.46023	6.72596	3.92756	3.82384	5.37306	4.13546	4.11644	6.55211
KLF17	5.04535	3.33333	5.02499	6.81428	7.56946	6.5773	4.79815	6.76552	0	6.78723	6.35894	3.52311	3.57752	5.88778	6.44426	5.17158	5.09529	5.54685	5.70852	6.32252	7.27171	4.91501	7.34122	6.69305	7.55191	2.9618	5.50132	7.09747	6.42034	7.31315	6.10295	6.95377	5.0236	5.80722	6.65944	7.96	6.5246	0	3.59932	5.63764	5.91986	2.88118	7.88335	5.57787	6.27689	5.82141	6.07254	6.85732	7.53802
ZNF541	0.832704	0	0	0	0.76537	0	2.33757	0	0	0	0	0	0	0	2.02207	2.11679	0	0	0	0	0	3.96688	1.06315	0	1.2148	0	2.47774	0	0	0.500989	0	0	3.17032	0	0	1.25205	3.13429	0	0	1.46763	0	0	1.36634	0	0	0.572662	4.03484	3.11094	3.02589
ZNF174	0	3.00871	2.79919	5.98115	4.26265	0	2.91639	3.59657	0	4.05619	3.57973	2.99956	4.66148	2.85536	3.89678	6.61148	3.21665	0	0	0	4.21998	4.06927	3.93969	5.39129	2.65177	2.73534	2.8025	2.66792	4.21836	3.76672	3.80772	0	4.48569	4.38695	2.88704	4.55003	0	4.39826	0	5.8056	0	2.47202	5.16109	4.55133	3.89274	4.22025	0	3.62881	4.02406
ZNF561	0	3.88735	2.19418	4.26941	5.05272	0	1.52171	0	3.86559	0.940907	1.67415	4.60438	5.79938	4.182	4.74355	0	4.31925	5.74918	3.05788	2.80563	3.36522	0	4.22529	3.94041	4.18382	5.72966	4.9322	3.54218	3.55636	2.72355	3.70916	4.17618	4.19808	3.85566	4.81527	3.4189	1.42216	4.64985	0	4.57428	5.13027	2.69106	1.29676	4.21595	4.65785	4.03969	2.18643	3.56527	4.26189
BAZ2A	5.32377	7.42086	6.09295	0	3.4326	5.9036	5.45049	5.28713	6.22308	2.48509	2.42831	5.02188	6.56351	5.86222	4.29318	5.23688	6.12392	5.31145	6.41389	4.60857	6.12314	6.21305	5.87857	5.69728	3.66688	5.07993	0	4.44704	5.42892	4.81202	5.05523	4.82401	6.48861	5.31006	5.88275	4.7851	6.41825	4.96023	5.78972	5.91754	0	4.82218	5.65993	4.43138	2.98674	6.2366	3.21529	4.97178	5.0916
IRX3	0	0	0	0	0.76537	2.49751	2.33757	0	0	2.22618	0	0	0	0.60382	2.323	0	0	2.65046	0	2.40047	0	0	1.34678	1.74356	1.43218	2.13602	3.00561	1.1085	2.55899	1.52021	0	3.49146	1.10901	0	0	3.73829	1.46899	0	0	3.13456	3.24884	0	2.425	0	1.25421	1.05101	2.18643	2.12947	3.41414
TFDP2	3.71214	3.85198	3.56734	0.686616	2.86755	3.36376	6.08863	5.43983	5.38302	4.63883	6.95086	7.04025	6.15969	4.57703	6.97928	6.11716	7.15012	6.68727	6.06495	6.53717	6.22055	6.83971	5.0505	7.26848	5.83897	6.17603	4.07211	4.8935	7.86372	5.45167	6.34064	6.31397	5.90471	6.64541	6.3731	5.51462	6.43899	2.32692	6.60446	6.18854	4.7289	5.56657	6.43755	5.98817	5.73599	7.06477	6.54453	5.80471	5.88275
GBX2	0.475615	3.51768	0	0.686616	0	0	2.85553	0	0	3.06314	5.55513	0	0	0	2.543	0	0	0	0	3.76064	0	0	0	0	1.62106	0	1.63661	3.25088	4.87671	0.0729946	0	0	0	0	3.1172	3.67829	4.27725	0	0.182423	2.7277	0	3.33577	5.53707	0	0	2.24852	3.80975	0.917094	5.84638
HES2	0	0	0	3.25294	0	0	0.699345	0	0	3.79455	4.37308	5.07277	3.24908	5.54648	0	6.1849	0	3.91423	2.22148	3.69859	0	4.48753	1.06315	3.05429	0.811397	3.62273	2.64924	0.0852254	0	0.830635	0	0	0	3.29118	3.59563	5.15157	4.08771	3.7062	4.47875	0	0	2.88118	5.73994	3.26374	0	2.10883	3.38839	3.45273	6.1398
ZNF23	0	4.47669	4.54449	6.60439	0	0	0	0	1.55559	3.47471	4.77061	0	0	5.09858	3.22661	6.42795	0	6.19263	3.5839	1.71481	0	4.72847	0.931992	0.120332	3.35722	0	0	4.92274	0.98447	4.90991	0.80844	4.42585	5.32366	2.66839	2.54441	3.34685	2.89806	0	5.11954	0	5.70144	0	3.57967	2.641	3.2718	4.4531	0	4.04059	3.02589
SOX2	2.50745	1.6279	3.27178	0.686616	3.2323	4.59905	2.50545	3.44731	2.2866	0	1.67415	3.78961	0	0	3.94169	1.4161	5.40876	5.374	0	5.24054	3.79442	3.55687	4.50456	3.6113	3.03063	5.3439	4.01051	4.42678	5.0358	3.72769	3.58959	4.63862	0.254388	3.97566	3.59563	6.29284	3.97867	4.64985	0.182423	5.05768	4.7289	2.69106	5.71265	4.61879	3.1076	4.15467	4.81918	3.47595	6.28441
ZNF487	4.58737	0	1.64765	6.93418	5.16953	3.12849	5.00847	4.07491	5.08628	6.03081	3.82252	5.64337	4.35374	2.36678	3.80252	5.80903	0	3.91423	4.52246	4.35061	3.09989	0	3.95666	5.65557	3.84796	3.97396	3.39123	3.08491	4.87671	4.85405	0	4.42585	2.61117	4.03579	5.02508	4.22781	4.13929	0	5.78796	4.30513	4.17089	2.47202	5.88406	4.98539	4.63792	3.59808	6.96939	3.64938	5.60054
NR5A2	0	0	2.44749	0	0	0	4.38961	0	0	0	2.92105	4.8575	0	4.182	3.68856	0	0	0	4.73585	4.67453	2.19231	3.24313	0.347521	0	3.12727	2.73534	0	1.22575	0	1.62102	2.44628	0	4.36937	0	3.72535	3.98938	1.68273	0	0	0.835718	0	0	5.66252	1.99745	1.4498	2.46769	0	4.14569	3.79571
TBP	2.04407	4.03659	4.49317	4.79795	2.16961	0	4.20676	4.32361	0	3.21375	4.51811	1.11521	0	5.03139	4.01708	4.50413	0	4.77576	5.08634	4.64193	6.28001	6.01969	4.83796	4.50756	3.82893	3.48368	4.71766	5.80294	4.3965	5.17325	2.99874	2.14262	5.80623	3.99093	4.36591	5.19147	2.55158	4.7609	4.49177	4.53819	0	5.29297	4.83424	2.35481	4.67751	5.36113	5.36645	3.89313	5.87511
ZNF816	0	3.81572	2.77294	3.05555	2.86755	0	3.08495	4.90358	6.58552	4.9275	3.57973	0	4.85566	6.13185	5.14985	7.46113	4.40245	4.46694	7.24044	3.7907	4.78174	6.358	5.5749	4.63929	4.45607	6.44326	0	3.02145	6.42034	5.04077	4.09311	0	3.82872	3.83041	2.88704	2.62404	3.65332	4.864	3.64667	4.07259	5.13027	1.49533	3.27499	6.51036	3.63566	3.91941	3.01856	2.92096	3.02194
OSR2	6.39538	4.93956	2.94736	0	4.45905	0	4.87683	3.54851	0	0	4.98543	5.8324	2.55126	5.88778	3.24465	6.08205	4.87992	5.17757	3.96854	0.362124	0	3.99553	0	5.36412	2.73592	1.70649	5.37257	0	4.64243	3.20161	4.73036	3.87407	3.27461	3.56048	4.51688	4.54724	0.234904	1.58912	4.41637	5.04916	3.24884	0	5.19375	2.72503	3.37172	3.43866	0	0.438637	4.62021
EN1	0	2.19659	0.956896	1.14991	2.99965	0	1.16834	0.481629	0	0.940907	2.42831	2.16954	0	0	1.19869	1.4161	1.7529	3.00688	0	0	0	0	2.46977	0	0	4.33921	0	4.06179	3.49508	2.17921	0	0	0	0	0	0.397402	0	0	3.74422	0	0	0	0	0	0	0	0	1.37793	0
DMRTB1	3.31929	0	0	0	3.83757	4.29193	3.49725	2.52502	0	0	0	2.50209	0	2.36678	3.09362	5.10319	4.87992	0	0	3.41964	4.0132	4.82741	0	3.78522	2.25536	4.69489	3.39123	3.29627	0	0.0729946	6.05108	2.14262	4.63871	4.9409	5.08673	1.67685	4.12474	2.32692	0	4.95496	0	3.8723	0.448044	2.72503	3.67531	3.15278	5.52323	3.30496	1.81359
ZNF589	5.60414	2.0586	3.55969	0	5.11231	0	4.27807	5.74713	0	0	4.64987	4.5335	5.31802	2.04209	3.70167	5.47199	6.28608	1.46444	3.96854	3.25694	3.27134	5.45844	3.0935	4.62918	3.68816	4.98	5.19011	5.19614	5.72424	2.99174	5.40728	5.50473	4.949	4.33405	4.28405	5.32709	3.33723	3.7062	3.7149	3.74686	0	6.15061	4.39024	6.79914	5.63905	5.28745	4.99015	5.11178	5.0916
STAT3	4.67819	3.97764	4.88497	0	4.03525	0	5.57841	4.94129	4.81524	3.06314	4.03027	5.86163	5.59691	5.46395	5.54138	5.6741	1.12775	5.4915	4.27192	6.22684	4.36338	5.72401	5.13493	5.02572	4.33986	5.81915	5.69977	3.81593	6.06726	5.83152	6.89078	4.82401	6.43496	4.82213	5.45728	4.6314	6.39267	4.39826	6.69075	5.28036	5.13027	4.11882	5.39446	5.05198	6.75051	5.4099	6.34886	4.05608	4.76187
MTERF1	2.4048	4.00473	5.21488	2.69722	3.12066	0	3.8491	3.89445	0	4.05619	6.01231	5.70917	0	2.74784	4.97182	4.79172	5.63205	0	6.28426	5.61274	4.71793	5.90103	5.03859	5.12975	4.70602	0	5.13344	2.73539	0	4.33273	3.87746	6.37461	4.28627	4.03579	3.62917	2.41934	5.47859	0	5.62217	4.85092	0	0	3.63005	0.458505	3.92599	2.86507	1.12693	3.11094	2.49875
SKIL	4.78423	2.15849	2.37954	0	0	0	5.50104	2.79593	0	4.79037	6.50532	0	7.0735	6.48984	6.48656	7.14124	2.18762	6.68727	8.00821	6.81454	4.37094	5.532	4.55558	4.69364	5.50905	4.87262	6.72471	4.15837	7.0134	5.92074	6.13534	6.31397	3.56053	5.25103	1.94236	4.9012	4.01856	5.13534	5.66496	5.13758	5.91986	3.77979	5.36926	3.26374	4.89463	1.43586	1.75183	3.1403	5.48555
ZBTB8A	0	0	0.0877913	0	0	0	4.60829	5.19648	0	3.88714	3.57973	0	0	2.36678	2.99052	0	5.09529	3.29246	2.22148	0.651347	3.96404	4.1222	2.98187	4.2014	3.82893	0	0	3.48059	0	3.05617	2.06304	4.17618	5.37148	2.09239	4.82253	4.54724	4.30977	3.4651	0	3.80876	4.17089	0	4.35644	6.25167	4.67751	3.93328	0	3.01907	3.06862
ZNF232	5.29536	4.65488	1.17302	0	3.83757	6.5537	4.78189	5.98236	7.30471	4.74161	5.85734	1.73662	3.84489	6.64024	6.42857	2.11679	4.40245	6.22693	6.14182	5.77188	6.30786	6.30176	5.38109	6.36793	5.17406	3.62273	6.02979	4.3384	4.75128	6.54582	6.40108	5.50473	5.85751	5.50348	5.45728	4.74422	4.72109	0	1.23136	6.00681	4.7289	6.05516	3.27046	5.90054	5.49137	5.35771	6.48856	4.97178	4.31287
ZNF668	4.93917	3.30745	3.19479	6.67493	0	0	2.7255	2.876	4.206	6.05096	5.33784	6.21868	0	1.02819	4.33587	4.0016	0	5.31145	5.80622	2.61723	0	4.66448	3.52754	5.3883	2.99692	0	3.80814	0.511948	4.32786	0.872132	0	3.49146	5.10264	0	4.83696	5.69703	3.42298	0	0	4.32409	0	3.19956	4.48518	4.09483	4.35014	4.00508	1.12693	4.30977	4.86904
ZNF574	3.87459	4.76673	5.38482	7.02475	6.89805	1.34995	2.50545	6.20019	5.00146	5.13053	4.21183	4.38035	5.86102	7.20012	6.32006	5.17158	6.52762	3.00688	0	5.27284	5.6285	0	3.34623	5.69001	6.48403	4.16811	5.17615	6.26233	0.574628	4.52386	5.24966	3.87407	6.64828	4.54014	5.29958	5.56864	5.83427	4.09334	0	5.75409	5.91986	4.19245	5.61507	4.59665	6.80067	5.48245	5.91161	5.9065	3.4081
PURB	0	0	0.809746	3.05555	0	0	0	0	2.76947	2.70452	3.28766	0	0	1.02819	2.10339	0	3.21665	0	0	4.42914	1.7102	3.73734	4.2735	2.84317	0	5.45974	4.34594	0.739319	0	1.62102	3.97612	3.87407	1.92449	4.02099	4.04407	3.90681	3.13429	2.8127	0	3.94976	3.24884	5.03727	5.00213	4.48057	0.759308	3.96963	0	3.1403	4.43666
ZNF281	2.50745	2.3052	3.04929	1.50004	4.45905	5.31201	5.53054	0	7.09558	2.89494	5.08193	0	4.59048	6.11031	4.71148	7.03511	1.7529	6.41716	3.05788	4.92541	7.38996	0	6.4029	2.9767	5.28994	5.87586	2.8025	6.43968	5.01412	6.0753	5.21416	6.99298	4.22808	6.29176	4.42439	6.73123	5.48145	4.96023	4.29779	5.76107	6.68751	5.88794	5.90248	7.05597	4.05183	5.4099	5.59566	5.47084	7.15047
ZNF518A	2.85762	4.60617	5.23424	7.06471	0	6.42957	5.87525	0.481629	6.52604	3.21375	3.82252	1.11521	4.07037	5.33984	3.64848	3.46098	5.69941	5.88425	4.73585	5.51711	4.94266	0	4.86967	4.30661	5.0063	5.98301	5.47875	5.79348	5.9118	6.41066	6.23501	4.17618	5.7479	3.63041	5.98019	4.74422	4.55738	5.43236	4.50895	6.03009	5.70144	5.32606	4.27736	4.30055	4.79015	4.75335	6.58067	3.82242	4.9398
ZNF92	6.13176	4.73796	5.21731	6.15163	1.2628	2.03495	4.90714	0	4.04581	6.27311	6.75988	1.73662	2.21602	3.51029	6.27251	4.39394	1.12775	5.65156	8.16375	4.50361	5.35485	4.64049	5.96499	5.39129	4.84514	4.69489	6.19812	6.69571	0	5.88951	3.39725	5.39189	4.15187	3.39815	4.19727	6.09717	5.53194	0	5.44603	5.03196	4.7289	5.79646	5.7851	7.27391	4.79015	5.01485	6.65034	4.56929	7.25298
MTERF4	5.2368	3.78479	2.97065	0	3.33592	1.34995	3.08495	3.64308	5.38302	5.37394	5.85734	6.36874	6.38621	6.35894	4.98797	2.94008	4.87992	5.24606	4.92171	3.02377	4.79867	0	4.73352	5.22677	5.31752	3.1575	3.65551	5.38446	5.13957	5.17117	4.53919	5.50473	5.15433	4.57603	4.85124	4.06162	4.18208	3.7062	4.95688	5.30682	5.44394	4.04124	4.21743	4.52813	4.37444	5.8739	0	4.40962	4.8278
ZNF408	0	7.1753	6.89046	5.30008	5.42587	0	4.20676	0	1.55559	5.16792	5.33784	5.97297	5.92013	3.37229	5.52671	3.46098	0	3.53074	5.3681	5.2186	4.91706	0	3.70876	4.37474	5.12808	5.87586	5.27115	5.14743	0	4.02308	0	5.39189	4.56423	2.42027	4.70163	5.2163	5.65602	4.64985	2.9396	3.11291	5.44394	0	6.20332	4.12608	4.08165	4.4817	0	6.24404	4.99723
ZBTB11	0	4.21423	4.098	1.78158	5.8675	0	5.22845	0.481629	5.68448	6.4805	0	0	0	4.54526	3.66196	7.77868	3.38977	5.65156	3.96854	5.27284	5.02167	0	5.40601	3.52672	4.60894	4.81577	5.19011	5.11992	5.27335	4.61833	4.73036	4.17618	4.01231	3.8219	3.57856	4.01588	2.5074	3.17547	3.4019	4.65888	0	2.69106	4.90609	5.52023	3.46517	5.11156	3.80975	4.21634	5.84638
ZNF398	4.18448	3.66082	3.67756	0	0	0	2.04224	5.31612	0	0.940907	2.42831	0	0	2.04209	4.21301	6.83879	3.01989	2.17604	5.3681	4.5916	0	0	0.125375	4.71769	4.84514	0	0	2.32663	0	0	0	4.17618	0	1.7049	2.14144	4.45638	3.52623	0	4.49177	0	5.44394	5.11507	4.61592	0.458505	3.99028	4.97517	1.75183	3.85821	3.88753
AKAP8	3.62349	5.29384	6.3838	5.96716	0	1.34995	5.15458	6.3757	4.35017	4.88322	6.19601	6.42857	4.91498	6.18435	5.72281	5.72049	5.59715	6.47538	5.89772	5.74142	6.66088	4.72277	4.20413	5.6778	5.92663	5.5321	6.022	4.85761	6.80194	3.67004	5.20515	4.82401	6.57285	5.02861	4.92736	6.12272	6.45652	6.85167	6.85682	3.35343	5.44394	6.5372	6.82042	5.71776	6.14189	5.00175	5.04291	6.1959	7.24178
GPBP1	6.99905	0.0837002	2.69121	5.03096	5.27759	5.42035	6.42868	6.10372	0	6.07084	7.51475	4.73649	3.05175	6.62513	7.03475	7.4474	6.65184	8.05904	8.0487	7.8336	6.91223	6.98848	6.8008	5.77267	7.35974	5.93043	7.26611	6.49815	8.06955	7.10429	6.50388	7.68607	6.33512	6.67762	6.15443	7.39032	6.11754	6.1559	6.31069	7.32289	7.68049	7.69689	7.60547	6.92884	7.0992	7.60863	6.79579	6.3262	7.9944
ZNF595	1.11871	5.37083	4.82874	2.01704	1.2628	6.29373	4.55186	5.35854	1.55559	3.06314	6.75988	5.7721	5.76755	5.97381	4.38548	5.57658	0	5.9266	2.22148	4.75295	5.24801	1.7225	5.31682	5.01412	4.1069	3.32979	5.60916	6.001	5.32709	4.32901	4.75218	3.49146	4.60481	4.21555	5.10473	5.13493	4.20301	3.91271	1.93755	2.90191	4.7289	5.32606	5.09345	5.1616	4.35014	3.36552	5.04291	3.62881	4.73559
SP1	3.26172	5.4945	5.10081	5.08377	4.03525	1.34995	5.60639	4.8451	5.57134	4.97045	5.33784	2.77216	3.24908	5.65463	3.24465	6.24961	5.14446	4.77576	6.47459	5.06721	7.28978	6.57129	4.35256	4.85411	4.27102	4.33921	5.42073	5.77756	6.99692	5.01784	5.97757	3.87407	4.73064	5.11129	4.92736	6.21271	5.75854	6.44911	5.53469	6.03298	4.17089	6.34072	5.72097	5.87317	6.07675	5.26934	6.0977	4.8877	6.11406
ZNF502	0	4.48826	0	0	0	0	0	1.57608	0	2.22618	0	0	0	3.51029	4.17589	1.4161	0	3.00688	0	1.27893	5.07358	3.61957	3.0935	1.30961	5.53864	0	3.48481	0	0	3.5409	3.0897	2.14262	3.809	1.2768	4.09296	2.581	3.09004	0	0	0.408143	3.24884	0	2.20525	0	2.54813	2.41594	2.7907	3.9769	4.19158
ZNF217	4.76363	2.57478	3.071	0	0	0	4.43191	3.22075	6.75053	1.50562	7.27046	5.4644	5.86102	5.26382	2.96898	4.39394	4.69426	6.89349	7.24044	2.32032	1.66169	4.39018	3.99824	3.70088	4.29895	6.38584	3.39123	3.34028	3.67164	4.56556	0	5.96536	5.35459	0.8774	3.06914	5.95374	5.8253	5.05044	4.01468	2.66958	5.44394	0.933303	4.60876	5.73813	4.99205	4.9617	7.04894	3.92722	4.90164
ZNF578	0	1.92882	3.21442	0	3.76516	0	3.64843	0.481629	0	0	0	0	0	0.60382	2.18036	0	0	4.86557	0	0	3.02516	0	1.34678	0.834199	2.07326	4.2562	0.434623	0.0852254	1.56422	3.63431	0.157803	2.14262	4.66636	2.27813	2.09419	3.62631	1.46899	0	0	1.20659	3.24884	4.77503	0.0431333	3.08446	2.36627	2.9942	0	2.24211	1.50965
ZNF845	5.71555	3.48726	4.99408	0	0.76537	0	3.03092	4.26534	0	3.35012	6.75988	0	1.14755	6.13185	4.03791	5.17158	4.82065	6.00774	0	1.83506	5.21477	5.73538	3.33329	1.98459	5.07253	0	2.87343	1.6461	4.55505	4.7382	2.7734	4.42585	4.67727	5.16276	2.85905	2.50819	4.62615	0	5.32026	3.78842	4.7289	1.49533	2.21471	5.00233	5.05353	3.75731	1.12693	2.2953	4.14515
RBAK	0	1.38558	4.08739	0	0.76537	0	2.04224	0	0	0	0	0	0	0	2.38935	2.11679	3.6839	4.34733	0	4.30968	3.54981	0	4.69358	0	1.2148	2.9618	3.73385	2.74851	3.43107	4.6335	4.90749	3.87407	1.96068	4.47104	1.77266	1.15266	3.66342	7.20587	0	4.39756	5.13027	3.33577	0.448044	4.09483	2.78404	3.73108	5.73045	2.24211	0.0317594
ZNF267	2.85762	3.87566	4.90927	0.686616	0	4.17308	4.58973	4.76325	2.2866	1.91043	8.05609	0	3.05175	6.08843	4.51744	6.28091	4.62665	5.65156	0	2.80563	3.36522	4.76775	5.1681	5.03723	4.54039	6.55167	5.10425	6.3882	4.01508	6.5232	2.9564	4.17618	5.08226	4.75663	3.49006	5.50386	4.33527	1.58912	5.41218	4.28591	0	3.95924	4.70926	4.43138	4.49012	3.59227	1.12693	4.04059	5.40372
ZNF138	4.35935	1.95128	3.071	7.23781	7.37638	0	3.08495	3.68813	7.43977	0	0	2.99956	0	5.07653	4.88249	2.94008	3.9281	3.00688	5.23409	3.34058	2.25905	0.606676	4.94389	3.26477	3.9746	0	1.93072	5.9522	5.19843	4.77968	0	3.49146	1.68596	4.27289	2.96791	3.45511	3.10494	4.64985	5.25301	3.41664	3.24884	3.68093	3.37965	6.1413	4.02138	3.62682	6.61592	3.1973	4.10839
ZNF549	4.53972	2.63151	4.67424	4.66563	4.03525	2.49751	4.84587	4.40683	0	0	0	0	0	5.18357	3.90814	1.4161	0	0	3.05788	0.651347	5.13261	4.20631	2.18296	0	4.31272	4.33921	0	5.43201	0	3.25749	0.366216	4.82401	4.06313	0.504397	3.941	3.41584	0	0	5.36813	3.81548	0	0	4.41097	3.61159	3.59489	2.44204	0	3.89313	4.09718
ZNF90	3.37466	3.19902	4.20984	1.14991	3.2323	6.17504	3.75225	4.82507	5.73788	4.40832	5.68371	5.38609	5.7017	7.22539	4.55406	3.66453	2.792	5.84062	4.52246	4.60857	5.1936	5.39891	5.54996	4.94247	5.89495	3.62273	3.65551	5.46418	6.06726	5.10309	6.08341	3.49146	3.83847	6.23036	4.9206	6.37861	5.59664	6.51396	4.81556	5.97566	5.91986	3.33577	6.85487	5.94502	5.15518	4.99294	3.92668	4.98802	6.40716
ZNF528	0	2.65906	3.26238	1.78158	0	2.03495	5.53054	3.33847	5.16638	0	5.62085	6.86369	1.77852	5.20405	4.03791	0	4.31925	3.53074	4.52246	4.17943	3.22201	4.30117	4.09339	5.18253	4.15354	2.73534	5.39685	2.01531	5.3094	2.02218	4.33125	5.96536	2.27995	2.35095	1.18872	3.24022	3.5482	4.09334	0	0	6.10953	3.33577	2.2972	3.52046	4.39833	4.83197	4.87845	3.85821	3.21066
ZNF616	2.4048	0	0	0	0	0	0	0.842084	0	1.50562	0	0	0	2.95542	3.41359	0	2.792	0	0	0.362124	1.7102	2.22009	1.89675	2.37164	2.36513	0	0	0.630108	0	2.74605	0	4.82401	0	2.88003	0	1.94643	0	2.32692	5.15272	4.28591	0	0	3.03435	2.95123	1.91484	2.66901	0	2.92096	2.33019
ZNF534	0	3.74035	0.909494	2.55484	0.76537	0	4.62662	4.00541	2.76947	7.1375	6.27977	4.8575	3.05175	6.06623	3.68856	7.61641	4.75883	7.39368	4.27192	5.29398	5.96721	6.56652	5.41832	5.96374	3.06357	0	5.75716	5.91921	5.53929	5.18564	0.0810581	5.79832	3.60693	4.91712	5.41944	3.10622	4.22364	0	5.61822	4.80778	4.17089	3.04913	5.54365	5.42294	3.92599	6.02943	2.18643	5.35663	5.51745
ZNF304	0	0.779714	4.29531	3.72138	3.5232	0	4.62662	5.1808	0	0	0	0	0	3.37229	4.95	4.39394	0	4.57739	0	1.71481	3.89227	4.27803	3.42151	4.64932	4.95455	1.09209	5.86552	3.21351	0	4.91488	4.02303	4.17618	4.28627	2.70589	2.96791	3.63948	0	0	0	4.96708	4.7289	0	4.0792	3.61159	4.59722	2.04212	0	4.18849	3.49326
ZNF584	0	3.64023	3.68462	6.12668	4.892	2.03495	2.04224	3.33847	0	0	0	5.30329	4.91498	6.52283	3.49118	5.10319	5.48709	0	5.70852	4.22417	0.148209	4.92993	3.07807	3.7105	2.92704	3.1575	4.69825	5.13499	0	1.23226	5.1428	0	5.35798	2.84685	5.25731	4.63272	1.16208	6.99487	4.23205	3.51895	0	4.82218	5.4506	3.61159	5.31433	0	0	3.78572	4.59916
ZNF100	4.92069	4.02605	3.16482	1.50004	5.85011	3.36376	0.952819	1.13024	0	3.21375	5.80175	1.11521	0	5.05414	3.76552	0	2.792	3.00688	2.22148	0	5.41096	6.00333	2.23953	2.87773	3.03063	1.09209	4.86417	3.96392	5.71083	2.16258	3.76543	0	4.57009	4.15583	2.6786	4.90992	4.58953	4.25384	5.56581	4.92732	5.70144	3.68093	3.59061	5.48451	4.05183	5.04923	3.21529	3.94398	3.62142
ZNF416	4.883	4.03659	5.19277	1.50004	4.59058	0	4.43191	4.60779	5.88718	6.53875	5.48628	6.38896	4.26532	4.54526	6.0775	3.66453	3.38977	6.38715	6.84016	3.69859	5.99929	3.01959	4.02262	5.06749	6.56965	0	0	4.83933	0	5.61181	0	5.39189	2.82255	4.59113	3.88657	3.621	3.41104	4.25384	5.03606	4.59785	0	0.933303	4.16957	5.96244	4.99205	1.65259	0	4.6734	2.84554
ZNF684	0	0	0	5.90982	5.53877	0	4.27807	4.65395	0	4.79037	4.51811	5.8324	0	0	3.70167	5.17158	4.93685	3.00688	3.96854	1.43931	4.97776	4.2624	5.03859	5.03723	3.3304	0	3.77147	5.39284	5.61326	4.41926	0	3.49146	3.18568	1.58926	3.70976	1.51475	2.80986	7.31908	0	0	3.24884	0	0.814533	4.35432	3.16443	3.52057	0	4.32263	0.757023
ZIK1	4.35935	5.70902	6.00689	4.97614	0	0	4.55186	5.1808	0	6.81106	0	4.96914	5.48392	7.39536	6.08002	4.79172	5.82536	2.17604	0	5.76432	3.79442	3.55687	2.56138	4.61389	6.78987	2.46658	6.07563	5.78554	6.0567	4.42972	0	6.73991	6.09173	5.12865	4.01898	4.41255	3.76073	3.17547	5.04493	4.37044	3.24884	6.44983	2.4652	3.77821	5.38778	0.196833	0	4.50301	3.63441
ZNF766	0	4.80423	3.49693	2.01704	4.26265	0	4.83014	4.43353	0	3.21375	7.75321	0	0	7.06665	4.47987	7.46113	6.4119	5.74918	7.16878	4.64193	6.74186	5.81791	4.07018	5.05998	5.34457	2.73534	3.06742	4.49065	4.69788	5.07893	5.45748	0	4.29338	4.93697	5.78941	5.83396	5.06003	6.57603	1.7187	5.48801	4.17089	2.88118	5.88035	4.80407	5.27616	4.80204	1.12693	4.3853	5.72232
TIGD7	0	2.50058	1.93485	6.02232	0	0	1.92864	4.17326	0	2.89494	5.08193	0	0	4.98479	0.305109	3.46098	0	1.46444	3.05788	0.362124	2.3537	4.1222	2.53901	1.98459	0	5.26117	0	0.165696	0	2.61774	0	0	2.51711	3.53986	0	2.72141	3.55907	0	4.08512	2.74188	0	0	4.2454	0	0	1.05101	2.18643	2.66217	4.06108
ZNF200	4.5153	6.15109	6.35313	0	5.91847	6.75333	5.26401	6.36186	6.29611	4.63883	7.20768	8.22672	3.42263	6.88826	4.74355	6.31154	6.47092	5.79562	7.46645	5.2186	5.30834	0.143458	5.88966	4.72245	4.73698	5.66677	6.29173	6.76031	5.44521	5.97054	3.98668	5.50473	4.73587	3.65937	5.94733	5.63788	5.30232	5.5607	0	4.46318	6.27713	4.39315	5.60341	2.35481	6.50306	3.93787	4.69279	5.36287	6.63425
RBPJL	0.475615	0	1.00279	0	0	0	0	0	0	0	0	0	0	0	1.69482	0	1.7529	0	0	0	0	0	0	0	0	2.73534	0	1.02468	0	0	1.89387	0	0	0	0	0.0323159	0.913907	0	0	3.36263	0	0	0.510849	0	0	1.40964	0	0	0.180846
HKR1	3.20175	3.13179	1.98144	5.95304	5.53877	6.29373	4.6977	1.37032	0	7.54525	6.19601	5.21545	2.55126	6.31252	4.28449	4.50413	0	4.34733	5.3681	2.91882	4.47988	0	4.49878	3.88202	7.26556	4.98	3.48481	5.87652	0	4.65148	5.24966	3.87407	5.32018	3.64013	5.29436	3.45212	4.81924	3.17547	5.42128	5.40137	4.7289	5.67328	4.39024	5.90054	6.19059	2.65791	0	4.13114	4.94398
ZNF215	3.91249	4.79805	2.89964	0.686616	3.2323	1.34995	3.13703	6.1366	4.206	4.2075	6.43398	4.79826	0	0	3.66196	0	3.01989	0	2.22148	3.45761	4.80984	1.89464	4.0466	0	4.1069	5.66677	0	4.3077	5.01412	1.16707	0	3.87407	4.49189	3.76085	4.16333	3.99349	3.21892	0	2.9396	3.94364	0	0	3.11742	4.30055	4.39833	3.04619	0	3.42913	3.73671
ZNF729	0.475615	0	3.36258	0	0	0	3.23586	3.4988	3.41922	0	3.82252	1.11521	5.66761	3.04898	2.70808	3.84289	3.9281	3.00688	5.23409	0	1.20058	2.73241	3.69871	0.120332	2.36513	1.09209	0	5.57331	4.92398	2.94389	4.532	2.14262	3.56053	1.77715	1.35831	1.75639	3.84303	2.32692	3.73694	3.21804	0	2.47202	0.313586	3.77821	3.04843	1.67477	4.47967	2.49036	3.03767
ZNF814	5.77848	3.62634	1.98144	2.21941	5.75983	6.50532	5.82057	5.08298	6.43195	6.23838	4.64987	4.45896	3.96203	6.77643	5.53406	3.22391	6.17214	6.71169	5.70852	5.85245	5.92416	6.97295	5.06622	6.0401	5.31752	6.38584	4.07211	4.7377	5.99162	5.15234	5.58628	5.96536	5.98816	6.32528	5.11068	4.60478	5.75854	4.96023	3.39267	5.93152	5.44394	3.68093	4.00479	5.29131	5.70759	5.71301	3.01856	5.22576	5.22723
AEBP2	2.85762	4.06261	4.36725	0	0	0	3.75225	4.92256	0	0.940907	4.98543	6.59445	0	7.91359	4.40165	0	0	7.11109	5.08634	5.57006	4.56147	3.63179	5.04654	2.91148	5.0966	3.32979	0.768176	5.24789	5.27335	5.44824	2.24993	3.87407	3.1232	5.59127	2.09419	4.29594	2.98118	4.09334	3.24666	5.24845	0	4.67584	4.80947	5.43547	3.50972	0.707918	0	3.01907	5.01224
ZNF24	3.57704	5.41796	4.54061	0	6.36067	6.81417	4.27807	4.04058	2.2866	4.69114	4.98543	5.80257	1.14755	5.99747	4.21301	5.35921	5.73194	4.46694	4.73585	4.30968	5.65662	0	5.88524	4.00436	5.67811	4.81577	4.1312	5.37179	0	4.99455	4.74598	5.88425	2.09697	4.51923	3.75603	5.51819	5.42021	3.7062	0.182423	4.95496	5.13027	5.18888	2.89414	5.95375	4.63792	4.62248	7.14861	4.66332	5.2653
ZNF526	4.15315	2.54556	3.73307	3.65312	4.09555	5.25463	4.68026	3.39392	0	4.27759	2.42831	2.99956	0	5.20405	3.70167	2.94008	0	4.34733	4.73585	0	5.55071	0	4.03066	5.16864	5.06441	3.32979	1.26678	4.50619	4.5247	4.88225	4.31877	0	4.01231	3.22814	5.2786	4.99437	4.57355	0	0.0940928	3.88737	4.17089	1.89876	4.35001	2.45665	2.70961	3.02043	4.99015	3.66967	3.61619
ZNF732	1.35729	2.32253	1.13231	0	0	0	3.68387	0	0	0.940907	2.92105	0	1.14755	0	2.28864	0	0	0	0	0	3.81674	2.66266	3.03077	1.49911	2.07326	1.09209	4.57599	1.58888	0	4.63651	0.0810581	2.14262	2.4423	2.32708	1.276	1.67685	2.20945	1.58912	1.23136	1.36148	3.24884	1.49533	1.33197	0.458505	0.759308	1.98998	0	2.00728	1.07923
JRKL	0	0	0	0	0	0	0	0	2.76947	0	3.82252	0	0	0	4.17589	0	0	2.17604	3.05788	3.4946	4.08853	4.16487	4.59405	0	2.92704	0	0	0.241914	0	3.09173	2.59169	0	3.1232	0	3.75603	0.469981	0.844568	0	0	0.477545	3.24884	0	0.684355	0	0.759308	1.69663	0	2.34659	0.0317594
MGA	5.12823	6.03498	5.30235	5.00381	6.28501	3.36376	5.31011	4.40683	6.18513	4.74161	4.21183	0	0	4.00651	4.38548	4.70208	5.04439	6.29317	5.60373	3.93224	5.4328	6.13793	5.5074	4.48532	5.962	5.26117	3.94616	5.52073	4.4937	5.78611	4.94586	5.88425	4.89393	5.83922	3.25248	5.45478	5.33429	2.8127	5.736	4.8607	5.44394	6.5372	5.32188	5.80723	5.72658	6.25512	4.99015	5.32501	5.72596
ZNF134	6.69089	5.27616	5.00821	0	0	6.26496	5.26401	3.39392	6.10609	5.83552	6.19601	7.04025	0	6.48984	6.77106	4.95585	6.39167	5.4915	5.23409	0	4.05136	4.49423	5.66285	5.12256	6.54653	1.09209	5.20394	5.6382	0	5.1354	4.99898	5.50473	5.01071	5.05064	6.36317	4.88912	5.68854	0	4.26276	5.79375	5.13027	6.15061	4.55203	6.61318	5.93694	5.4099	3.01856	4.45707	4.99018
ZNF256	4.05488	4.56672	3.63448	6.29291	0	7.3129	5.06333	1.91618	6.14615	6.22069	1.67415	5.64337	3.57752	0.60382	5.37532	0	1.7529	5.43395	3.05788	0	5.90084	0.143458	3.65778	4.41647	5.93556	6.10664	4.15985	3.1654	0	6.07085	0	5.50473	5.2885	0.810119	5.15164	4.13785	0.913907	1.58912	0	4.62487	4.7289	0	4.62837	0	5.51342	0	3.21529	1.94208	5.14522
ZNF552	2.04407	1.99517	3.52865	0	6.88956	0	3.91023	3.89445	2.2866	2.89494	5.17237	0	0	5.98569	3.36495	0	3.6839	2.17604	0	0	3.53642	0.79231	4.89631	2.39569	2.5624	5.07993	3.52941	3.504	4.21836	2.67748	2.23229	0	4.93997	4.65963	4.57827	3.35964	2.91507	0	0	3.4687	0	0	3.77462	0	3.89274	3.45798	4.03484	2.88671	2.39267
ZNF557	3.57704	4.4134	3.25291	2.55484	0	0	3.37247	4.26534	1.55559	5.16792	5.55513	0	4.85566	4.83521	3.71467	3.22391	0	1.46444	7.49604	2.6828	0	0	3.59413	2.96067	4.76729	5.17339	4.9322	3.48844	0	4.05946	3.0897	5.39189	1.5968	3.80472	5.1574	4.86128	3.11969	2.8127	1.98744	4.4503	3.24884	3.33577	4.53324	0	3.67531	4.35001	0	3.1403	2.73412
ZNF566	5.41902	2.73868	0	0	6.38503	7.24085	2.24568	6.55666	0	0	6.47009	0	6.96541	5.48084	3.36495	7.34747	7.39327	3.29246	3.96854	4.73761	4.50072	3.74861	4.58316	4.30026	5.52688	5.45974	4.79277	6.43867	3.05994	5.39763	2.14072	4.42585	4.19048	4.702	0.361021	2.38221	3.31177	7.58363	0.418967	4.54225	5.70144	3.19956	2.512	1.08566	3.82384	3.21467	5.66463	3.84042	0.315959
ZNF614	3.31929	3.88152	3.47268	0	3.83757	0	5.35477	4.78416	0	0	4.21183	4.20898	0	6.4389	5.47799	0	4.75883	5.43395	6.79327	2.54853	5.48253	0.606676	0.539982	0	4.24253	2.46658	4.89858	4.61409	5.17908	1.54608	2.7488	5.39189	0.132794	3.80472	0	4.20318	4.32894	0	0	4.71384	3.24884	2.47202	4.57793	0	4.30029	2.69095	2.18643	4.50301	3.08384
ZNF880	2.77772	3.17059	2.77294	2.39685	4.20907	5.74597	3.8491	2.62109	7.19441	3.97414	3.28766	3.52311	4.26532	3.91005	4.37733	4.27463	4.87992	6.32518	4.92171	5.2186	5.1503	3.25898	4.73843	5.04865	5.52096	3.1575	3.57268	2.70878	4.01508	4.23671	5.38551	2.14262	3.23083	3.39815	5.79312	2.62934	2.2899	2.8127	5.68021	2.68433	0	5.64734	2.59406	5.09999	4.16757	1.67477	2.18643	3.54346	2.87648
ZNF132	0	2.63151	3.82536	0	5.77834	0	0	0	0	0	0	0	0	0	2.51355	0	0	0	0	0	0	0	0	1.30961	0.249418	0	1.03891	4.88164	0	0.0729946	4.26341	2.96925	0	3.6689	0	0.267682	2.3661	0	0	2.49648	0	0	3.32827	3.01939	2.15814	0	0	2.9871	0.391342
ZNF850	0	3.17059	2.00418	2.82681	0	0	4.20676	0.842084	5.16638	0	4.03027	0	2.21602	2.36678	4.04822	4.14457	0	1.46444	3.05788	4.15653	3.66504	2.77711	3.04671	2.16331	3.99181	0	4.10196	5.50342	0	3.67004	0.760028	3.49146	4.43515	2.70589	4.06872	0.583378	3.43482	0	0	4.19612	4.17089	3.33577	0.78942	4.09483	4.73493	3.39255	1.12693	4.79841	2.07978
ETV3	1.35729	1.51183	0	2.39685	0	4.04355	2.85553	4.88435	0	0.940907	0	0	0	5.86222	4.36089	3.22391	4.99162	4.46694	3.05788	0	0	0.504058	0.999062	3.0391	4.48067	4.16811	0	3.90067	6.46097	3.10049	0.0810581	2.14262	0	4.45461	0.191774	0.422003	1.37376	2.8127	2.03567	2.99951	0	0.933303	2.20525	2.8797	3.95849	3.07983	4.55426	3.45273	1.09435
LCOR	5.36536	4.37238	4.41045	2.82681	0.76537	1.34995	4.92206	4.23529	2.76947	5.49657	0	0	2.21602	5.46395	4.49501	6.53566	4.75883	5.24606	4.92171	6.36309	4.79305	3.17796	4.55558	2.46551	5.47884	3.62273	4.44241	5.24094	6.43673	4.87716	2.76115	4.82401	2.656	5.52986	0	5.32465	4.36653	0	4.77353	0.887634	5.44394	4.19245	4.65815	4.87936	5.44625	4.54028	5.19053	4.11644	4.84131
PAX9	2.77772	1.70922	4.43994	0	0	0	4.15718	2.06024	0	0	0	0	0	0	2.75917	3.46098	0	0	0	0	2.08604	0	0.931992	0	0.249418	4.16811	4.07211	2.17935	4.72483	0	0	0	0	0	3.66195	3.20166	2.48479	0	0	0	0	3.8723	4.0688	2.55177	4.61771	0	0	0	1.85856
SATB2	0	1.35222	0	3.05555	1.632	0	3.28285	0.481629	1.55559	1.50562	0	0	0	1.84747	3.05326	0	0	3.73519	4.52246	4.57443	3.79442	3.6439	3.59413	3.47123	4.40557	0	0.768176	0.0852254	0.574628	2.42208	0.0810581	3.49146	0	0.41665	2.39644	3.82616	3.09004	2.32692	3.81501	2.41037	0	0	2.36677	0	2.26596	3.93328	0	4.46869	2.59224
TFAP2C	6.17918	6.25742	6.23912	6.55848	4.74915	5.74597	6.45969	5.83989	0	5.01217	6.97619	5.4644	0	3.63624	6.88469	6.11716	7.08863	6.22693	7.46645	6.83631	6.2557	5.76064	6.79256	5.66054	6.79233	5.07993	6.37353	7.71905	5.95795	6.83987	5.67545	6.37461	6.2463	5.5088	4.17473	7.1276	7.38177	6.72042	2.793	5.52126	6.68751	6.98334	7.06238	4.87936	6.46962	5.67499	6.19416	5.86752	6.62809
ZNF587B	1.90056	3.28994	2.2332	0	0.76537	5.70371	3.53656	4.76325	0	3.21375	5.74394	5.7721	0	0	2.28864	2.94008	4.23095	5.79562	0	3.98518	0	1.30082	2.8965	0	2.07326	1.09209	2.28307	3.62278	2.97271	0	0.0810581	2.14262	3.05789	3.85566	4.04407	1.3956	2.5074	0	4.0026	0	5.13027	0	1.12672	2.24524	4.55533	2.09244	4.81918	2.66217	0.737896
ZNF610	3.4794	0	0	0	0	0	1.80532	1.91618	0	0.940907	0	1.11521	0	3.85928	2.14239	0	0	0	4.27192	3.38065	4.23664	0	2.21152	0	1.78804	0	0	4.68406	0	3.07406	0	0	0	2.17494	0	1.34504	0	0	0.265655	0	0	3.95924	1.0442	1.85552	0.759308	0.79152	0	2.88671	0.2089
ZNF350	0	5.43598	4.65281	0	2.86755	3.36376	3.45684	4.72052	3.6596	6.16631	4.98543	5.50201	0	4.66832	4.3526	2.11679	0	4.57739	2.22148	3.72995	7.76914	0	4.76276	4.87991	5.81982	4.81577	5.84802	4.34274	4.05809	5.15445	5.8619	5.13572	4.3145	5.02491	3.74077	1.16728	4.49653	0	0	5.35602	3.24884	0	4.42937	4.06289	5.00767	5.31597	0	5.04348	3.43507
ZNF212	1.90056	6.20815	6.65388	0	0	0	4.10584	3.77423	0	5.60958	0	1.11521	5.13053	4.98479	5.41169	0	0	4.67998	2.22148	4.53945	3.88172	0	5.06231	4.12435	4.78715	4.92731	0	3.86496	4.85248	5.19385	4.41571	5.39189	6.57723	4.01354	3.39578	5.00865	0.771727	4.39826	0	4.29074	5.70144	6.0941	5.28417	3.47264	4.92784	2.34852	0	0.774541	5.55755
MAX	6.07439	6.28752	5.33635	5.93878	4.50424	4.50376	6.51485	6.83728	0	5.30848	4.51811	5.02188	4.72916	4.30089	6.45592	4.70208	5.76376	4.77576	3.5839	6.82909	4.95278	5.59264	4.71867	6.46204	6.40911	4.49216	5.75716	6.91672	7.10342	4.05045	4.46185	5.79832	5.45313	5.50614	6.18294	4.88138	6.78964	5.21552	6.02888	6.70855	4.17089	4.56931	4.4655	4.48057	6.7129	5.39327	4.99015	5.54957	3.42613
ZFP57	3.98545	0	0	0	0	0	3.23586	4.10845	2.76947	0	0	0	0	4.47956	0	0	5.63205	0	0	1.27893	0	2.77711	0	3.49368	1.2148	0	3.18362	0	4.21836	0	0	0	3.65189	0.223314	3.78608	1.96329	1.96999	7.01742	0	0	0	0	0	0	3.2718	3.84309	4.62519	2.74096	0
ZNF749	0	2.3052	0	4.76599	0	0	3.68387	1.75613	4.04581	2.48509	0	0	0	0	1.84424	0	4.40245	0	0	3.82014	0	0.273932	1.86114	2.245	3.66688	1.70649	0	2.17935	3.29385	1.20003	2.79758	2.14262	2.80276	2.92842	3.74077	2.82188	0.980065	5.36364	3.57505	2.66958	0	2.69106	3.40468	3.26374	3.59489	0	0	2.2953	3.16842
GATA6	5.89667	4.79184	3.60503	6.65762	6.43256	5.25463	6.54408	6.62197	6.36563	7.34761	7.36937	5.99951	5.07959	7.21028	6.56401	8.51081	6.91532	8.59374	6.69466	7.43263	6.21215	6.00097	6.08175	5.94553	5.94884	7.79251	6.47394	7.19056	6.21711	6.40271	6.13178	7.03116	5.4275	6.83822	6.82235	8.09173	5.36557	7.88273	0.265655	7.00733	7.34531	7.94605	8.81558	5.29131	6.96965	6.19881	6.54453	6.50616	8.84732
HNF4A	1.74117	5.12385	4.13968	2.01704	2.16961	2.84722	4.84587	5.82987	0	3.97414	2.42831	4.20898	5.07959	5.33984	4.29318	5.85134	3.21665	4.21689	3.05788	5.27284	4.14256	5.34797	4.21122	4.49648	2.69446	2.46658	5.05933	5.38866	6.16887	3.28078	7.27416	2.96925	4.8512	6.23678	5.66153	3.77933	6.76874	0	5.83811	5.81066	3.24884	4.82218	4.29084	3.65508	6.19059	6.41112	1.75183	5.57667	3.71731
SOX12	0	0	0	1.50004	0.76537	0	1.16834	1.75613	0	0	4.03027	0	1.14755	0	0.667919	0	0	3.53074	2.22148	1.43931	0	0.876876	0	1.62651	0.462005	0	1.63661	0.0852254	0	0.332839	0	0	0.132794	0	0.996513	2.61873	2.15321	1.58912	3.0257	0.258442	0	3.33577	2.57214	0	0.429042	1.51178	0	1.37793	2.9737
RREB1	5.40579	4.34719	3.82536	4.51993	3.60844	0	5.68721	5.65935	5.38302	4.40832	5.17237	0	0	6.94413	5.23351	6.70674	4.13689	7.14736	6.53283	5.46215	6.18881	4.06025	4.9692	3.32862	5.24757	5.5321	5.43252	5.46617	4.69788	4.87971	6.22166	6.5426	5.44037	6.62476	4.94078	4.77319	5.97273	4.96023	6.96273	6.1412	5.91986	5.84293	3.96047	4.74492	5.71712	6.08226	6.48856	5.47661	4.34956
BCL11A	3.52904	0	2.60457	0	4.82234	7.03473	0	4.29477	0	0	4.21183	0	0	0	0.867337	4.6065	1.12775	0	5.08634	0.651347	0	0	4.16815	0	0	1.09209	2.94103	3.49624	0	2.77915	3.54028	0	0	3.83888	0	2.41934	3.19126	4.7609	3.7871	3.91265	4.17089	0	0.165297	0	3.50972	0	3.80975	3.35592	0.849031
GATAD2A	4.33163	4.01543	4.65999	3.50609	2.86755	4.7726	4.84587	3.89445	0	3.97414	4.51811	4.8575	0	4.83521	3.75298	4.87612	3.9281	5.4915	5.60373	5.31481	3.42457	3.72599	3.61566	5.09712	3.4094	4.49216	5.13344	2.0581	4.87671	4.80935	2.38375	4.17618	3.78902	4.90104	5.18021	4.86015	4.64666	4.25384	5.07408	4.80103	4.17089	4.77503	5.96128	2.95123	4.05183	5.36284	1.75183	4.52544	4.84466
BATF3	4.18448	0	0	0	7.23609	6.79418	4.15718	2.62109	2.76947	5.63651	6.47009	6.02557	5.59691	4.37503	4.01708	6.70674	4.55572	4.34733	6.92959	4.24603	4.29346	5.08906	1.18337	4.15988	5.82463	5.76011	4.29518	5.42793	3.49508	1.32483	0	3.87407	3.99497	3.43211	4.85124	4.76119	0.122228	5.78749	6.42373	2.85051	4.7289	3.19956	5.4069	2.8797	3.7139	4.49111	6.02086	3.85821	4.83232
KLF5	4.99324	3.87566	3.50493	5.23152	5.90168	5.52111	5.8905	4.8451	6.80159	4.46949	5.33784	4.73649	4.35374	5.92528	6.28127	6.31154	4.87992	7.86581	6.88557	5.48989	3.28742	4.4116	6.28355	5.13333	4.57507	6.24223	6.95881	6.48547	1.97664	6.14256	4.21933	6.82929	6.30905	6.53254	5.65748	7.16132	5.04078	4.96023	4.23721	6.64587	4.7289	2.88118	7.59396	3.14673	5.49137	6.12217	7.55506	5.47084	8.01727
KLF8	0.832704	0	0	1.78158	0	0	2.33757	1.75613	0	0	0	0	6.25461	0	4.02753	3.84289	6.264	2.65046	3.96854	3.95895	0	0	0.446959	3.98864	3.7298	0	4.34594	4.69088	0	1.38341	4.13642	0	0	0.41665	0	0	3.42298	0	3.94695	4.07259	0	3.8723	0.628806	0	4.05183	3.54487	0	3.56527	0.0932548
TFEB	0	0	1.32527	0	0	0	1.80532	0	0	0	0	0	0	2.63165	0	0	0	0	0	0	0	0	1.06315	0	1.62106	0	0.434623	0	0	0	0	0	0	0	0	0.0323159	0	0	0	0	0	0	0	0	0	0	1.12693	0.616343	0.0628348
FOXI3	4.08839	0	0.0877913	0	5.72207	3.36376	2.7255	2.876	0	4.63883	0	0	0	5.35824	1.84424	4.14457	3.9281	5.60016	5.3681	1.71481	0	3.66784	2.60509	3.31607	3.03063	4.0743	4.46555	0	0	4.06841	3.50399	0	2.4926	2.9442	4.36591	4.60881	3.77943	4.64985	1.65838	4.2566	6.10953	3.95924	6.34687	0	1.62201	4.55829	0	3.92722	6.36804
KLF4	0	3.87566	2.36204	6.95559	4.92561	6.96489	5.19199	4.74205	5.31436	1.50562	4.51811	4.01448	6.56351	4.96091	5.43151	5.93241	6.91532	5.374	6.97231	5.71031	6.35629	0.143458	4.99408	6.42308	3.4094	6.10664	4.91549	2.65403	5.98049	5.28884	4.43126	3.87407	6.39585	4.79193	6.17444	5.07995	5.91893	6.69268	5.29076	5.95756	6.80191	5.29297	6.57433	5.53195	5.15518	5.97011	4.03484	5.40583	6.2963
MAZ	3.13918	2.78942	2.21382	3.05555	2.86755	3.56599	3.28285	4.76325	0	3.06314	1.67415	2.77216	3.05175	3.21967	2.45279	3.22391	4.40245	2.17604	4.52246	3.34058	3.23864	4.39018	0.709764	4.53489	2.73592	3.86611	3.23839	1.6461	3.82893	2.87412	5.72516	2.14262	5.09044	4.74316	4.89326	3.77933	5.30232	4.7609	0.0940928	4.30989	4.17089	5.481	1.51162	0	3.67531	5.34046	3.21529	3.87577	0.678944
MYC	5.35163	3.67438	4.60897	6.99748	6.28501	5.66019	5.70457	6.19239	4.48122	6.09044	6.6696	7.28645	7.26806	5.48084	6.80032	6.92055	5.19201	7.71691	6.2148	5.81638	6.278	6.94996	5.88745	6.48043	7.41503	5.87586	6.45672	5.98584	6.95201	3.71634	4.96735	7.30487	6.44777	5.2222	5.8005	8.7749	6.93015	5.88878	6.45288	4.90545	5.91986	6.11318	8.61824	4.21595	6.58861	7.53511	6.79579	6.34208	8.33154
NACC2	0.475615	0	0	0	0	0	0	0	0	0	0	0	0	0	0	0	0	0	2.22148	0	0.148209	0	0	0	0	0	0	0	0	0.500989	0	0	2.25102	0	0	0.469981	0	0	0	0	0	0	2.82168	0	0	0	0	0	0.638261
ATF5	3.13918	2.38984	2.88746	2.01704	0	0	3.13703	2.79593	0	0	0	0	4.07037	3.95908	1.64136	0	0	2.65046	2.22148	2.6828	1.26694	2.9432	0	3.26477	1.09245	4.2562	1.46351	1.49856	0	0	1.18362	2.96925	3.27461	3.75192	3.87264	3.83764	3.42298	1.58912	4.16859	2.00295	0	1.89876	1.38322	1.52134	2.70961	3.07983	0	4.36056	3.46155
MYCN	0	0	0.860482	0	0	0	4.05261	3.4988	0	0	0	0	5.02678	3.298	1.40522	0	0	5.54685	0	4.92541	3.27134	0.143458	4.68342	3.09891	2.36513	0	3.34206	2.5379	0	5.14813	1.35638	0	4.08788	2.09239	0	4.33046	4.32258	5.29148	0	3.37177	0	0	5.69331	1.52134	0	4.70026	4.81918	3.38074	5.58054
TEAD4	4.15315	4.078	3.86938	5.10947	4.09555	3.56599	5.36573	5.75774	5.68448	5.2746	5.55513	5.30329	6.87867	5.88778	5.66372	7.01664	5.82536	5.74918	5.60373	5.19632	6.35057	6.5902	4.51605	6.85141	4.88254	5.95696	5.50132	6.52414	6.71726	4.8974	7.41566	5.50473	5.52437	6.36538	7.04525	5.25532	6.9795	5.49795	7.34946	5.3675	5.91986	5.62091	6.11259	4.50454	6.83171	5.49185	5.99432	6.13885	5.78655
THAP4	0.475615	0	1.42977	0	1.632	0	3.75225	2.19121	4.91135	0	3.57973	4.67195	0	4.37503	2.21737	7.08915	1.7529	5.43395	0	3.82014	4.04191	0	0.627369	4.43399	3.45977	3.1575	0	3.11562	3.67164	2.2119	3.28197	2.14262	0.658545	3.68776	3.694	3.4341	2.9485	4.25384	2.80696	0.986178	4.17089	4.77503	3.40054	0	3.63566	2.78574	0	3.56527	1.46382
THAP7	2.1746	4.73148	4.03866	5.30008	5.62312	5.56898	1.67047	4.14122	3.13062	1.91043	0	2.16954	1.14755	3.91005	4.14742	4.50413	2.792	0	3.96854	1.83506	5.04549	1.57842	4.31357	5.40616	4.32636	4.49216	0.434623	4.35136	5.52403	3.79935	4.4955	3.87407	6.09173	5.34018	4.24131	3.36282	5.26632	5.36364	5.56991	4.89598	3.24884	0	4.10742	3.85481	2.85481	5.98351	5.63056	3.76702	3.84347
REXO4	3.20175	2.40619	3.34487	0	5.98374	6.01146	0.699345	4.53567	2.2866	3.06314	3.28766	4.8575	2.21602	0.60382	4.24919	4.95585	5.9131	4.34733	3.05788	4.89806	4.78174	4.60993	3.03077	0.520977	3.79009	3.97396	4.39498	3.38298	0	3.4885	3.13785	3.87407	4.4287	2.81288	4.72508	5.01372	4.12474	4.09334	2.64541	4.53413	5.13027	3.95924	5.95141	4.64059	2.70961	3.20708	4.22951	3.16909	5.33378
ESRRB	1.11871	0	0	0	2.72213	0	3.93985	3.02392	0	2.70452	0	3.19595	0	0	3.13289	5.57658	3.01989	6.32518	2.22148	5.10359	3.82778	2.88313	0.347521	1.45402	0.811397	2.46658	4.82891	3.49624	2.297	0.698462	0	2.14262	4.45431	2.42027	0.191774	3.53903	3.48125	0	0	2.82411	0	4.51295	1.6436	0	3.75149	4.53118	1.12693	3.54346	2.70487
USF2	0	2.56024	3.27178	0	1.2628	0	1.52171	2.31127	0	0	0	0	0	0.60382	2.38935	0	4.03627	1.46444	0	2.54853	3.66504	0	2.7288	3.47123	1.2148	0	0	1.29894	0	0.65157	0	0	3.42464	4.17601	1.83148	1.68703	4.13929	0	4.06783	2.91448	0	4.62356	1.57177	3.37197	2.92228	3.52669	1.75183	3.58677	0.918632
FOXK1	3.57704	0	0	1.50004	0	0	0.39164	2.71116	0	3.06314	0	0	0	3.95908	2.02207	0	0	4.77576	0	0	0	0	0.787706	0	3.30308	0	0	2.32663	2.97271	1.43969	2.9564	0	0	0	0	3.43712	2.3661	0	0	0.335233	4.17089	0.933303	1.75156	0	3.95849	1.24144	0	3.54346	0.7759
HIC2	5.59251	3.41639	0.170545	5.40756	2.86755	4.40173	4.60829	4.69867	4.91135	4.2075	5.33784	0	5.31802	3.51029	4.16646	4.50413	2.52123	3.73519	4.27192	5.44335	3.93371	4.65852	3.06248	4.30661	3.86675	3.62273	4.21551	5.09445	0	1.82497	3.14729	5.70693	3.27461	5.08307	3.06914	5.12185	5.37174	5.49795	1.52959	4.62104	5.44394	6.47954	5.98152	1.69809	5.58803	6.09054	4.22951	5.49378	4.67277
GRHL2	3.20175	3.14159	1.93485	1.78158	0	0	2.58259	4.04058	0	0	0	0	0	0	0.160605	0	0	0	0	2.80563	0	0	0.861652	0	0	0	1.26678	0	0	1.80368	0	0	0	0	0	0.125135	0	0	0	0	0	0.933303	0	0	2.36627	0	0	1.27578	0
PIN1	1.56196	4.05744	0.0877913	3.50609	0	0	2.14754	1.57608	3.86559	4.13383	4.03027	0	0	3.63624	2.45279	3.22391	2.792	0	0	1.71481	5.02167	5.46528	1.53934	5.07122	3.43481	5.3439	2.17491	0.889044	3.29385	1.59647	5.80189	0	4.8986	4.30379	3.78608	1.30592	4.27066	1.58912	3.73694	5.22594	4.7289	2.88118	2.34969	4.06289	2.98674	5.01268	0	4.7516	0.180846
NFYC	4.12113	0	3.00488	5.58291	6.0913	5.74597	4.20676	5.63654	5.83911	6.50992	6.63821	0	4.79379	2.85536	5.63323	5.62616	4.87992	4.67998	5.08634	5.45278	4.3014	4.4257	4.39676	6.21416	5.70967	5.03083	4.55457	5.67647	0.574628	3.99047	5.32231	4.42585	3.52472	4.80062	5.32539	3.36282	5.57539	7.35493	4.34161	5.65833	5.13027	5.62091	4.82809	2.35481	5.98507	5.206	4.3178	5.01997	4.26189
NFX1	2.60327	4.5521	3.14449	3.34235	4.4124	0	3.68387	4.80476	3.6596	1.50562	3.28766	0	0	5.59383	4.86511	6.04607	1.12775	5.374	3.05788	4.44812	3.56308	0.702476	4.75793	6.38455	5.20391	1.09209	6.12733	0.165696	0	4.24858	4.4955	6.18445	0.973905	3.68776	4.06872	5.83166	4.34786	0	0	1.62884	5.91986	4.95504	6.52097	3.37197	5.31433	5.43286	2.7907	4.08657	4.56837
ZNF576	0	6.45993	5.25098	5.36553	6.13506	4.7726	1.52171	4.72052	5.73788	5.20436	5.68371	5.94593	3.42263	3.63624	3.91941	3.66453	5.36793	2.17604	3.96854	4.20197	6.32743	4.88979	4.20413	6.15727	5.32433	4.16811	4.15985	5.88248	4.61389	3.97151	3.17525	2.96925	5.569	2.52888	4.9803	4.91101	5.59664	5.36364	6.1867	5.26327	6.42727	5.11507	5.27629	4.03023	5.14109	5.55751	4.13546	4.77987	4.46747
TET2	3.57704	4.70199	3.40593	0	0	0	4.49313	3.77423	0	0	0	0	0	0.60382	5.76403	0	0	0	0	6.03302	5.36625	2.3441	0	0	4.64203	0	5.93349	0	0	0.0729946	0	5.96536	0	3.98331	0	0.913374	2.03368	6.02851	4.57163	3.19762	3.24884	4.39315	0.541254	0	0	3.10456	4.62519	1.27578	2.57078
SMAD5	0	0	2.91172	1.78158	1.2628	0	0.699345	1.37032	2.2866	2.22618	0	2.99956	0	0	4.15697	0	4.40245	0	5.08634	4.08557	0	0	4.15351	3.22506	3.99181	1.70649	0	4.47099	5.88816	4.32154	4.30618	4.63862	0.366526	5.09017	4.52581	3.41277	0.234904	1.58912	0	3.90637	3.24884	4.62356	4.39857	4.52813	3.63566	5.02136	1.12693	2.2953	3.12492
KDM5B	5.82891	2.0586	2.30823	6.10129	3.33592	5.66019	5.78837	5.86953	5.62901	4.9275	6.50532	4.9144	6.92269	4.69751	3.60725	6.83879	6.43184	8.33539	6.97231	6.42668	7.1318	5.45844	5.84934	5.07122	6.33348	6.36618	6.12733	4.89645	4.72483	6.82012	5.84459	4.98827	6.06496	6.71028	5.3855	6.51457	7.52092	5.93687	7.36547	5.61279	5.91986	5.81988	7.17574	5.00233	5.55652	6.86456	6.46941	6.9473	7.21522
ZNF165	0	0.0837002	0	0	0	2.84722	0	3.85548	0	0	3.57973	5.12191	0	0	0.436448	0	0	0	0	0	4.40081	3.80365	3.40923	2.71525	1.78804	0	0.768176	3.69235	0	0	0	2.96925	0	2.74244	0	1.64585	0	0	0	4.10036	3.24884	0.933303	1.54201	0	2.26596	3.3099	0	1.87378	1.25096
ZNF57	0	0	0	0	5.95147	0	4.27807	5.6929	0	2.70452	4.51811	0	0	1.02819	0	4.27463	0	0	0	2.86334	0.405535	0.273932	2.53901	0	3.18829	1.09209	0	2.07903	0.574628	4.56239	2.21443	0	0.132794	3.88865	3.35627	2.99584	2.67655	0	4.38414	4.53819	5.13027	2.21368	5.46455	1.08566	3.21911	0.572662	1.12693	2.7021	4.83907
ZNF703	1.35729	1.09418	0	0.686616	0	4.29193	0.952819	0	0	0	0	0	0	0	1.40522	0	0	0	0	1.71481	0	0	0	0	0	0	0	0.630108	0	0.142473	0	2.14262	0	0	0	0.842243	0	0	0	0	0	2.47202	0.863484	0	1.4498	2.33465	0	2.12947	1.80443
ZNF706	0.832704	4.40528	4.27675	3.84891	5.40219	5.25463	3.75225	3.59657	5.51125	4.69114	3.82252	4.9144	4.35374	5.32121	4.83567	5.72049	3.81116	4.95012	4.52246	4.37064	3.40996	4.38297	4.8786	4.97475	2.41704	5.17339	1.93072	3.66492	4.55505	4.64551	4.10769	2.14262	4.63311	5.29783	4.98678	3.85355	3.52623	4.25384	5.60829	5.19279	0	4.9121	4.23148	4.35432	4.32543	4.70026	5.36645	4.17437	4.60445
CHCHD3	2.50745	2.65906	3.38008	0.686616	5.51688	1.34995	1.35582	1.13024	4.81524	2.22618	0	5.86163	1.77852	4.05242	3.18985	0	3.38977	5.54685	5.60373	0	1.75713	4.59753	2.64752	1.0914	3.1581	0	2.28307	4.71782	0	0.787909	4.20584	2.96925	1.23254	2.06379	3.77114	1.22435	3.52623	0	0	3.20786	0	3.04913	1.6153	5.11564	1.77584	2.33465	3.6825	0.235925	0.462981
ZFP64	0	2.51573	3.85694	0	0	0	0	0	0	0	0	0	0	4.72612	2.92492	0	0	0	0	0	4.56147	3.33568	0	1.49911	1.70696	0	0.434623	0	0	0.830635	0	2.14262	0.132794	0	2.27457	0.154793	0	2.32692	0.0940928	1.97922	0	4.95504	1.62952	1.08566	2.54813	1.69663	0	1.27578	0.0932548
ELF3	3.83566	0	0	0	5.58156	0	4.81424	3.89445	0	0	0	0	3.71739	0	0.160605	4.6065	6.59991	1.46444	3.5839	2.14529	0	0.143458	0.125375	0	2.5624	2.73534	5.04403	2.17935	0	0	0	2.96925	0	0	4.96724	0.397402	2.2899	2.8127	0.344347	0	0	4.82218	1.62952	0	4.19511	3.26673	0	5.26628	0.341527
GPBP1L1	2.4048	0	3.03832	6.21219	6.0153	1.34995	4.81424	4.35188	4.04581	2.89494	4.64987	1.11521	1.77852	1.3557	4.21301	4.79172	4.40245	3.73519	6.79327	4.5916	6.07765	5.19579	4.79615	4.18079	4.80674	5.87586	2.64924	5.04212	3.87776	4.7382	3.01945	4.98827	5.67354	4.43241	0	5.21718	4.87246	5.13534	0.743248	5.72049	4.7289	2.88118	5.74648	6.02179	4.27471	5.76565	4.62519	5.177	5.00925
TFCP2L1	0	0	0.0877913	0.686616	0	0	3.23586	4.26534	1.55559	0	0	0	0	0	2.21737	3.84289	5.32592	0	3.05788	0.362124	0	4.11351	4.0857	0.120332	2.07326	0	3.73385	5.55288	0.574628	3.75568	4.38811	0	4.55833	4.20903	0	2.60805	5.14179	0	6.59242	4.72815	4.7289	5.07669	0.510849	0	0	5.50894	3.6825	4.85264	0.123047
TFE3	2.69313	2.56024	2.70516	0	0	0	2.97479	2.06024	0	0	0	0	0	0	2.21737	0	0	0	0	0	3.3952	0	0	0	0.249418	0	0	0	0	1.76014	0	0	0	0	0	1.54866	0	0	0	0	4.17089	3.46023	0.203822	0	0.429042	0	0	1.37793	0.123047
ZFP42	4.58737	3.64713	1.28869	1.78158	5.91847	0	6.70368	5.90813	6.10609	7.18387	6.39695	6.34824	4.91498	8.38883	6.07246	7.33261	0	5.60016	7.37389	5.26215	6.14757	3.54399	5.59401	6.04201	6.43137	6.76187	5.65014	4.68747	5.46132	5.49382	5.94003	6.31397	5.44677	5.84763	5.26266	5.65614	6.02655	6.74765	6.20131	6.15186	6.10953	4.62356	5.3882	5.41031	6.30875	6.31991	6.70047	5.83645	5.46025
ZNF146	0	4.06776	3.19479	0	5.56032	4.50376	5.36573	0.481629	7.13593	0	5.25748	0	6.56351	3.91005	4.20382	5.62616	0	5.31145	5.08634	4.01094	5.77821	5.11975	3.15361	3.55902	5.0966	1.09209	4.01051	5.82943	0.98447	3.66414	3.87746	0	3.809	5.6308	0.512482	3.24712	4.1537	2.32692	4.50468	4.52186	5.44394	6.11318	2.00165	7.03965	4.63792	4.63668	5.32444	5.10435	3.24154
BHLHE40	0.832704	0.92295	0.0877913	0	0	0	3.37247	2.71116	0	0	0	0	0	0	0.305109	0	0	0	0	0	0	0	0	0	2.25536	0	0.434623	1.1085	0	0	0	0	0	0	0	0.688508	0	0	0.0940928	0	3.24884	0.933303	0	0	1.4498	0	0	0	0
E4F1	4.21513	0	4.89413	5.00381	6.47858	5.94046	3.41527	2.71116	0	7.18387	0	1.73662	0	0	3.82667	5.17158	5.69941	5.7012	0	0	5.71424	5.16669	2.18296	3.51579	3.9036	5.07993	3.69521	4.35994	3.1422	3.20161	3.87177	4.63862	4.7821	4.57603	5.65341	4.92183	6.09532	7.1861	5.74872	5.39242	3.24884	4.04124	6.42793	4.45618	4.61771	5.47299	4.81918	5.03569	5.93513
PRDM14	0	0	0.0877913	0	5.35364	0	3.87999	3.15808	0	4.46949	2.42831	3.66251	0	4.22273	1.64136	5.10319	5.56139	3.91423	3.05788	0	0	4.95932	1.62676	4.44556	1.43218	1.70649	0	0	0	0.698462	0	0	4.21315	0	1.18872	4.72951	2.06451	0	5.77381	0	0	4.45429	4.76829	4.89758	4.27471	4.42064	1.12693	2.7788	4.97392
NANOGP8	0	1.13399	2.07033	0	1.9257	0	0	0	0	0	0	1.11521	0	0	0	0	1.7529	0	0	0	0.405535	0.273932	0.627369	1.45402	0.462005	0	0	0	0	1.02712	0.658039	0	0.470573	0.504397	0	0.0639238	0.339414	0	1.42484	0.335233	0	0	0	0.458505	0.429042	0.370007	0	0.438637	0.0932548
PLSCR1	0	0	0	0	0	0	0.39164	0	0	0	0	0	0	0	0	0	0	0	0	0	0	0	0	0	0	0	1.26678	0	0	1.73786	0	0	0	0	0	0	0	0	0	0	0	0	0	0	0	0	0	0	0
SPIC	0	0	0	0	0	0	1.52171	0	0	1.50562	0	0	0	0	2.90238	0	0	0	0	2.80563	2.86299	0	3.01466	3.98071	1.09245	0	0	2.59713	0	2.98229	0	0	0.132794	2.37443	1.77266	0	1.8335	4.09334	5.00914	2.75591	3.24884	2.88118	0.125714	0	0	2.46769	3.38839	2.06967	0
MBD3	0	0	3.02726	5.70593	0	0	2.14754	1.91618	3.41922	0	3.57973	1.11521	0	5.54648	2.21737	5.17158	4.13689	3.53074	4.92171	4.28877	4.21998	4.99759	1.7487	0.120332	3.45977	5.93043	2.64924	2.66792	3.49508	1.46703	2.84477	0	5.43073	4.94875	4.67779	4.1727	4.33527	4.39826	2.48099	1.95509	0	4.72629	5.18415	3.9626	3.50972	4.31159	2.18643	4.76108	2.83207
NCOA3	0.475615	4.79805	5.46283	4.69986	4.82234	0	5.34374	4.69867	0	0.940907	5.25748	5.60931	0	3.69532	4.49501	3.46098	0	4.07348	5.60373	0	1.88941	0.143458	3.8517	3.84757	4.04226	6.48031	3.00561	3.69912	0	5.04758	4.39605	5.50473	4.94449	2.97525	4.06872	4.38779	2.71591	0	0.0940928	3.93749	3.24884	3.95924	5.17327	4.84221	5.02312	3.13689	6.14674	5.11918	4.94607
NR1H2	2.04407	4.34295	4.43994	5.58291	6.20515	4.17308	4.6977	4.53567	0	6.86897	4.03027	1.73662	3.24908	4.7817	5.53406	5.76544	5.69941	5.43395	4.73585	2.74553	6.26588	4.36844	2.99836	5.64307	5.03149	4.41771	6.03753	2.89733	5.62761	2.68914	5.45938	5.39189	5.36137	5.38132	4.4806	4.4064	5.32795	4.52953	6.24041	5.23599	5.91986	1.49533	5.52951	3.89164	5.96121	4.77918	4.69279	5.76755	4.58719
REST	5.91546	6.1882	5.26046	6.8452	2.86755	6.68981	7.11741	4.51081	6.82646	7.15623	7.70857	5.70917	5.27338	7.69943	6.83049	7.9344	7.13803	7.2001	7.46645	7.89887	5.83401	5.87556	7.35888	5.86385	5.491	7.30674	6.86184	6.94905	7.24974	7.1189	6.848	7.77874	6.12599	7.18215	6.56511	7.41924	6.78964	7.35493	7.79826	7.36871	6.56325	7.37195	7.15377	6.63507	4.84334	7.38127	6.48856	6.24742	7.85753
KAT7	5.75781	5.78757	5.51325	5.42813	6.21877	0	5.50104	4.63105	7.23212	3.21375	5.17237	5.64337	0	2.50528	6.14867	2.11679	3.38977	4.07348	0	6.48758	5.20634	5.91359	4.86068	4.05053	5.3038	3.97396	5.31003	4.15837	2.14569	4.99219	4.38012	5.70693	3.91424	3.32773	5.20822	4.87136	5.33429	1.58912	5.37283	5.14025	5.70144	5.88794	5.57614	5.09999	4.77198	2.82595	3.01856	3.01907	4.63966
FOXH1	0	0	2.83768	0	0	4.04355	0.952819	0	0	3.21375	0	0	2.55126	0	0.305109	1.4161	4.55572	0	0	4.15653	0	0	0.125375	1.91973	0	1.09209	3.65551	1.6461	4.64243	0.208759	2.72377	0	1.55006	0	4.39545	3.37232	1.72193	0	0	2.29975	3.24884	3.04913	0.448044	0.458505	2.54813	3.02043	0	0.774541	0.638261
FOXN3	3.83566	0	0	0.686616	0	1.34995	0	0	0	0	0	0	0	0	0.160605	0	0	0	3.05788	0	0	0	0	0.231396	0	0	2.56604	0	0	0	0	3.87407	0	2.20143	0	0	0	0	0	0	0	0	1.10653	2.641	2.04161	0	0	1.04682	0.341527
DPF1	3.31929	0	0	0	0	0	1.16834	0.481629	0	0	0	0	0	0	1.69482	0	0	0	0	0	0	0	0.125375	0	1.8648	0	0	0	0	0	0.300035	0	0	0	0	0	0	0	0	0	0	0	0.0431333	0	0	0	0	0	0
CREBL2	3.62349	2.93174	3.97676	0	0	0	2.85553	2.19121	0	0	0	4.29721	0	0	0	0	0	2.17604	3.96854	2.40047	0.148209	0.143458	3.86974	1.88618	0	0	0	2.23636	0	4.00919	3.92763	0	2.80276	3.46529	0	1.42023	0.122228	0	0	4.04428	0	0	0.684355	4.64059	0	1.27087	0	2.2953	1.37994
MYCL	0	0	0	4.22308	0	0	0.39164	0	0	4.2075	2.92105	0	0	0.60382	0	0	1.12775	1.46444	0	0	1.26694	4.1222	0.446959	0	1.52971	3.74955	1.63661	4.16817	0	0.208759	4.09311	0	0.254388	4.08643	0	4.98511	3.11969	1.58912	0	3.35343	0	0	4.81103	0	2.26596	1.24144	1.12693	1.87378	3.77474
NANOG	0	3.76591	3.59007	3.15762	4.31432	2.84722	3.18729	1.75613	2.2866	0.940907	0	1.11521	1.14755	3.37229	3.47599	0	0	3.91423	3.5839	1.43931	2.55304	2.51216	2.0627	3.41351	3.1581	4.33921	2.87343	1.97121	1.97664	2.97279	1.67634	2.14262	2.78268	1.54856	3.3361	5.52318	1.68273	3.7062	2.46347	0.781863	0	0	4.89142	2.72503	0.759308	2.90316	0	2.74096	4.71984
AKNA	0	0	0	0	0	0	1.35582	0	0	0	0	0	0	0	1.46798	0	0	0	0	0	0	0	0	0	0	0	0	0	0	0	0.0810581	0	0	0	0	0	0	0	0	0	0	0	0	0	0.759308	0	0	0	0
E2F4	0.475615	3.95559	3.24339	0	6.0913	4.04355	3.23586	0	0	4.83754	3.57973	0	2.8231	0	3.38135	0	3.54431	3.00688	0	0	2.12234	5.1498	3.77723	5.15462	1.52971	5.45974	2.38369	3.69912	3.55636	0.332839	2.59169	3.49146	5.98816	4.00604	3.6125	4.46528	5.01734	0	0	0.335233	3.24884	5.39005	5.25006	1.85552	3.63566	5.52276	5.14298	4.61184	3.02589
ETV4	3.07377	4.078	4.89717	0	4.4124	1.34995	3.64843	0.481629	4.206	2.48509	0	4.20898	0	0	3.56481	0	1.12775	3.53074	3.96854	3.95895	5.65042	0.79231	3.87867	6.10535	4.44361	3.86611	4.51075	3.79078	4.3965	2.83268	0	2.14262	0	1.87916	0.191774	4.01992	0.980065	0	0	2.88923	4.17089	5.22442	4.6771	2.8797	2.26596	3.50208	3.6825	3.89313	5.38232
ETV1	0	0	0	0	0	0	0	0	0	0.940907	0	0	0	0	0	0	0	0	0	0	0	0	0	0	0	0	0	0	0	0	0	0	0	0	0	0	1.04332	0	0	0	0	0	0	0	0	0	0	0	0
GSC	0	0	2.93558	0	0	0	0	0	0	0	0	0	0	0	0	0	0	0	0	0	0	0	0	0	0	0	0	0	0	0	0	0	0	0	0	0.0323159	1.10392	0	0	1.39774	0	0	0.0850144	0	0	2.50532	0	1.87378	0
NFKB2	0	0.441903	1.86202	1.14991	0	3.90124	2.50545	3.59657	0	0	0	0	1.14755	0	1.12271	0	0	1.46444	0	2.14529	0	2.84165	0.125375	0	0	4.56295	0	2.19861	2.67406	0.447087	0	0	0.470573	1.37318	0	0.964511	2.3661	2.32692	0	2.41037	0	2.88118	0.313586	0	1.4498	2.7959	0	2.74096	0.462981
VENTX	0	0	0	0	0	0	0	0	0	0	0	0	0	0	1.12271	0	0	0	0	0	0	0	0	0	0	0	0	0	0	0	0	0	0	0	0	0	0	0	0	0	0	0	0	0	0	0	0	0	0
ZNF335	1.56196	4.50733	3.16482	0	0	0	5.46074	0	0	2.22618	4.37308	0	0	1.62243	3.88533	3.46098	0	1.46444	4.92171	1.27893	4.04191	2.79894	1.62676	3.38976	4.09101	1.09209	1.93072	3.38298	0	3.00112	4.20131	4.42585	2.4423	1.91162	0.191774	3.41584	4.81924	2.32692	5.25301	1.2469	4.17089	2.88118	5.16963	4.2729	3.46517	3.02043	3.92668	3.99309	4.36211
POU5F1	3.57704	4.16223	4.67778	5.36553	5.91847	5.74597	5.41928	4.20461	5.9337	5.85857	5.96248	5.57442	6.08417	5.18357	4.40165	4.6065	5.9412	4.46694	5.3681	4.65832	5.66279	6.23524	2.82436	5.72602	3.80964	5.84778	4.89858	4.21619	5.25498	2.42208	5.05523	4.17618	6.26089	3.93676	5.05624	6.24496	5.10149	5.78749	6.33619	3.4687	5.13027	5.59399	6.80366	4.50454	5.19664	5.89177	6.81108	5.04348	6.43266
ZSCAN10	0	0	0	0	0	0	0	0	0	0	0	0	0	0	0.160605	0	0	0	0	0	0	0	0	0	0	0	0	0	0	0	0	0	0	0	0	0	0	0	0	0	0	0.933303	1.08605	0	0	1.11732	0	0	0
CEBPZ	0.832704	4.35984	5.70937	0.686616	7.02751	6.71129	4.98024	4.90358	6.06488	7.20201	7.00109	6.52307	4.43704	6.02076	5.32535	5.23688	3.01989	6.3565	7.05413	5.1507	7.18426	5.42723	7.13303	5.91881	6.94818	5.26117	4.82891	6.9455	5.80221	6.74254	6.91102	5.88425	6.37589	6.56607	5.33558	6.4143	7.08003	6.19598	6.35055	6.10053	7.34531	7.19518	6.23215	5.83586	6.40623	6.26977	5.52323	5.72457	6.90035
YBX1	2.93332	2.17767	1.93485	6.59532	5.16953	6.07913	4.13174	4.04058	5.31436	3.06314	3.28766	3.78961	5.31802	4.14008	2.65513	4.70208	5.09529	4.86557	5.98375	4.13327	4.5415	4.73414	4.16815	4.94247	3.9036	4.56295	3.52941	5.12496	5.01412	4.32528	5.14751	4.42585	4.76173	4.84332	4.76335	7.63387	5.80263	5.62082	5.209	4.77024	3.24884	3.95924	7.25928	2.80444	4.39833	5.04285	4.55426	5.1981	7.2576
MYBL2	6.43499	6.02972	5.31605	5.67184	3.4326	3.90124	5.99296	6.07856	6.14615	6.03081	6.6696	5.8324	7.60172	6.91956	5.56669	6.81761	7.38306	6.87198	6.79327	6.63981	7.76985	6.65299	5.35892	7.20441	5.55611	7.56997	7.0265	7.5443	6.44486	5.71377	7.10519	6.64463	7.08521	7.42144	7.51662	7.44536	8.28436	6.34601	7.2224	7.56632	6.68751	8.09747	7.85526	5.97965	6.82291	7.84466	7.39175	7.31718	8.05615
NME2	5.44512	4.72498	3.91809	5.93878	8.16249	8.43644	6.21515	5.7891	7.25061	7.27236	8.04417	7.12707	7.47932	4.98479	6.2659	8.3356	8.26661	7.39368	7.92366	5.71815	6.4821	8.16882	4.83796	7.48008	4.65289	7.47221	6.33006	5.00433	7.23107	5.1877	7.67549	6.73991	7.62848	7.16543	5.80784	6.46401	7.27381	8.06691	8.23735	7.21272	6.10953	7.29883	6.26611	7.02729	6.78716	7.50563	8.12528	6.18185	7.12079
PA2G4	5.9432	5.41796	5.4254	2.21941	7.48744	6.96489	6.72084	6.1366	6.22308	6.52441	6.19601	7.43968	7.77982	7.69943	6.22333	7.92453	6.90108	6.38715	7.49604	5.92199	7.37875	7.00853	5.83105	7.42491	6.15776	6.73146	5.54543	6.92252	7.83927	5.95735	7.91195	7.06835	7.20789	7.45073	7.72291	8.52912	7.74912	6.9487	7.64639	7.53868	6.10953	7.52229	8.80172	6.56839	7.18068	7.4109	7.54595	6.65601	8.65217
NR2F6	0	3.72087	2.25233	4.17521	0	0	0	2.52502	0	0	0	0	0	2.36678	0	3.46098	0	0	0	0	3.08157	0	1.70919	4.45131	0	0	0.434623	0.449029	0	0	2.9671	2.96925	3.97742	0	3.47169	2.59729	0	2.32692	0	0	0	0	2.65094	0	1.02787	2.04212	3.92668	1.5628	3.3014
TWIST1	0	0.0837002	0	0	0	0	0	0	0	0	0	0	0	0	0	0	0	0	0	0	0	0	0	0	0	0	0	0	0	0.0729946	0	0	0	0	0	0	0	0	0	0	0	0	0	0	0	0	0	0	0
FOXP1	0	3.23608	0	2.21941	0	0	0.39164	0	0	3.21375	3.57973	0	0	0.60382	0	0	1.12775	4.07348	0	0.892159	0.148209	0	0	0	0	0	0.434623	0	0	0.142473	0.157803	0	0	0.223314	0	0	0	0	0.182423	0.0913889	0	0	1.60093	0	0.429042	0.134159	0	0.235925	0.0628348
HAND1	0	0	0	0	0	0	0.39164	0.481629	0	0	0	0	0	0	0	0	0	0	0	0	0	0	0.240719	0	0	0	1.63661	0	0	0	0	0	0	0	0	0	0	0	0	0	0	0	0	0	0	0	0	0	0
RUNX1	0	0	0	1.78158	0	2.03495	0.699345	0	0	2.70452	0	0	0	0	0.436448	0	0	0	0	0	0	0	0	0	0	0	0	2.7744	0	0	0	0	0	0	0	0	0	0	0	0.477545	0	0	0	0	0	0	0	0	0.263422
SALL4	5.39244	5.28944	5.19525	4.8898	5.64346	7.32689	7.18391	5.11633	5.97877	7.73781	8.26578	6.46711	6.58193	5.63967	6.39263	7.77868	6.28608	6.93558	8.54959	7.14048	5.37003	7.34455	5.89847	7.65527	5.491	7.60394	7.2462	5.94081	5.9118	5.71662	7.90223	6.87199	7.44348	7.32532	6.24645	7.92815	6.91649	6.66439	5.42807	7.87401	7.48885	7.19518	8.07153	7.19138	7.77606	7.35317	6.82621	6.59898	8.23955
ESRRA	0	2.45416	0	0	0	4.29193	0	2.52502	0	0	2.42831	0	4.17114	0.60382	0	0	4.03627	2.65046	0	1.27893	0	0	0.627369	0	0	0	0	0	0	0	0	0	0	1.97442	0	1.92938	2.86342	0	0	0	3.24884	1.89876	1.38322	0	2.26596	0	1.75183	1.47333	3.05322
CDX2	0	1.57103	0	0	0	0	2.7255	0	0	0	0	0	0	0	2.02207	0	0	0	0	0.362124	0	0	0	0	1.52971	0	0	0	0	0	0	0	0	0	0	0.125135	0	0	0	0	0	0	0	0	0	0	0	0	0.508838
FOXM1	3.94943	4.66849	5.39346	1.50004	4.4124	4.29193	5.00847	1.37032	0	0	0	2.77216	0	0	4.23121	4.0016	6.0992	5.84062	0	5.39526	5.91901	6.45575	4.73843	5.82453	4.74715	5.03083	4.73681	3.75871	4.77725	4.05946	4.63961	0	6.12	2.76038	3.01941	5.27908	4.35411	2.32692	4.19005	2.47966	4.17089	1.49533	5.44559	4.72465	2.15814	5.08488	5.23656	3.91028	5.07551
PCGF2	0	0	0	0	0.76537	0	0	0	0	0	0	0	0	0	0	0	0	0	0	0	0	0	0.125375	0.231396	0	1.70649	0	0	0	0	0	0	0	0	0	0.0323159	0	1.58912	0	0	0	0	0	0	0	0	0	0	0.866748
TBX3	3.98545	2.76427	0	0	0	0	3.13703	3.77423	0	0	1.67415	2.16954	6.27739	4.14008	2.38935	0	0	0	0	0	0	0	0	3.1422	1.62106	5.60101	0	3.70587	0	2.40804	0	0	2.33612	0	0	2.20926	0	4.52953	0.0940928	0	4.17089	0	3.00738	0	0	3.42563	4.87845	0	1.32973
ATF1	1.90056	3.76591	2.51239	4.1257	4.82234	0	3.37247	0	2.2866	4.34443	6.3199	6.14926	3.71739	2.74784	3.41359	4.14457	2.18762	5.54685	6.41389	5.47145	3.50926	4.01432	5.27345	4.56701	3.62336	5.21795	0	4.89054	1.56422	3.99518	4.35589	2.14262	2.6779	3.12118	2.27457	4.49312	2.1816	4.864	3.51678	2.86353	0	3.95924	3.79685	4.09483	2.36627	3.60388	6.52611	2.92096	4.44847
HNF1B	0	0	0	0	0	0	0	0	0	0	0	0	0	0	0	0	0	0	0	0	0	0	0	0	0	0	0	0	0	0	0	0	0	0	0	0	0	0	0	0	0	0	0	0	0	0	0	0	0
KLF9	0	0	3.06019	7.05812	1.2628	4.04355	4.02523	0	3.86559	3.97414	2.92105	3.90643	5.83053	4.66832	3.28006	0	2.18762	5.60016	0	4.9389	0.405535	0	4.25989	4.39277	1.78804	2.46658	1.03891	1.75415	3.61515	4.74659	0	2.96925	0	3.96796	0	5.1843	3.77011	0	0	3.70407	5.70144	0	4.5539	2.24524	1.62201	2.89373	0	4.33539	4.17923
SOX9	0	0	0	0	0	0	0	0	0	0	0	0	0	0	0	0	0	0	0	0	0	0	0	0	0	0	0	0	0	0	0	0	0	0	0	0	0	0	0	0	0	0	0	0	0	0	0	0	0
SP8	0	0	0	0	0	0	0.699345	0	0	0	2.92105	0	0	0	0	0	0	0	0	0	0	0	0	0	0	0	0	0.165696	0	2.95359	0	0	0	1.11895	0	0	0	2.8127	0	0	0	0	0.0850144	0	0	0	0	0	0.315959
TET1	0	2.95415	3.24339	4.31431	4.67204	0	0.699345	1.37032	0	2.70452	0	0	0	0	0	5.47199	4.40245	0	4.52246	0	2.44252	5.45156	0.125375	1.45402	0.462005	2.73534	0	4.28986	4.42964	0.912469	2.76115	0	4.02091	3.22814	2.74129	1.73691	4.34786	5.73404	0	4.15963	3.24884	2.21368	3.30187	0.458505	0	4.78684	1.75183	3.1403	1.42847
SREBF1	0	1.54173	0	0	0.76537	0	0	0	0	0	0	0	0	0	0.867337	0	0	0	0	0	0	0	0.861652	0	0	0	0	0	0	0.391094	0	0	0	0	0	0	0	0	0	0	0	0	0.0431333	0	1.62201	0	0	0	0
SOX17	0	0	0	0	0	0	0	0	0	0	0	0	0	0	0	0	0	0	0	0	0	0	0	0	0	0	0	0	0	0	0	0	0	0	0	0	0	0	0	0	0	0	0	0	0	0	0	0	0
PITX2	0	4.14285	3.40593	0	0	0	2.85553	0.481629	0	0	0	0	0	0	0	0	0	0	5.08634	0	0	0	3.80561	3.30341	0	0	0	0	0	3.6161	0	2.14262	0	0	0	1.57083	0	0	0	0	0	0	2.25196	0	0	0	0	1.94208	0
CDX1	0	0	0	0	0	0	0	0	0	0	0	0	0	0	0.305109	0	0	0	0	0	0	0	0	0	0	0	0	0	0	0	0	0	0	0	0	0	0	0	0	0	0	0	0	0	0	0	0	0	0
GATA4	0	0	0	0	0	0	0	0	0	0	0	0	0	0	0	0	0	0	0	0	0	0	0	0	0	0	0	0	0	0	0	0	3.33099	0	0	1.43239	0	0	0	0	0	0	0	0	0	0	0	0	0
KLF6	0	0	0	4.82922	0	0	0	0	0	0	0	0	0	0	0.160605	0	0	0	0	0	0	0	0	0	2.07326	0	3.57268	0	0	0	0	2.14262	0	0	0	0.748095	0	0	0	0	0	0.933303	0	0	0	0	0	0.235925	2.04129
TCF7L2	0.475615	0	0	0	0	0	2.7255	0.481629	0	0	0	0	0	0.60382	1.79613	0	0	0	0	3.69859	0	2.96268	0	1.45402	1.32758	0	3.18362	0.165696	0	0	0	2.14262	0	2.32708	0	2.44957	2.61542	0	0	0	4.17089	1.89876	0.863484	0.805898	0	0.945461	1.12693	1.37793	2.44668
GRHL3	0	0	3.39736	0	0.76537	0	0.39164	0	0	0	0	0	0	0	0	0	0	0	0	0	0	0	0	0	2.13655	0	0.434623	0	0	0	0	0	0	0	0	0	1.64244	0	0	0	0	0	0	0	0	1.2114	0	0	0
SREBF2	4.883	2.03777	2.19418	0	0	0	1.16834	2.19121	0	0	0	0	0	0	0.436448	0	0	0	0	0	0	0	0	0	1.62106	0	5.33537	0	0	0	2.65924	2.14262	0	0.941683	0	1.65626	2.96493	0	0	0	0	0	1.39991	2.35481	2.78404	0	3.92668	1.37793	1.45214
SALL1	0	0.0837002	0	1.14991	0	0	0.39164	0	0	0	0	0	0	0	0	0	0	0	0	0	0	0	0	3.59062	0	1.70649	0	0	0	0	0	0	0	0	3.66195	0.469981	0	1.58912	0	0	0	0	1.92301	0	0	0	0	0	0
SAFB2	3.87459	4.49209	2.94736	2.69722	3.2323	0	4.78189	2.71116	3.86559	4.46949	5.25748	3.52311	4.66148	3.75207	4.79952	6.42795	4.03627	4.86557	6.97231	5.05488	6.61703	5.94331	3.89637	3.85626	5.51502	1.70649	4.63842	4.20672	5.34457	3.28847	5.30132	4.42585	5.35118	0.41665	5.46659	4.62214	5.24293	0	6.20921	5.31869	4.7289	4.62356	4.8751	3.73832	3.63566	5.2079	3.21529	5.7816	5.03592
CENPT	3.26172	3.75956	3.71251	4.76599	4.67204	1.34995	2.24568	4.29477	0	2.22618	0	1.11521	0	0	2.14239	0	0	0	2.22148	3.87727	0	3.58228	2.82436	0	1.62106	3.62273	2.17491	1.14865	0	0	4.592	2.14262	0	3.05006	3.54381	1.79457	2.67655	2.8127	0.344347	0	0	4.82218	0.956669	2.95123	2.15814	4.54931	0	4.25712	1.25096
PREB	0	3.69449	1.5272	0	1.9257	1.34995	3.96888	2.95185	0	5.40559	0	3.52311	1.14755	4.05242	2.35656	0	4.40245	0	0	3.45761	3.974	5.01635	5.5913	4.45131	2.81543	6.10664	0	5.03411	0	4.05496	6.44576	2.14262	4.78715	3.68776	4.54351	4.04785	3.60172	0	5.37751	4.958	5.70144	3.57479	4.63367	0.458505	4.69691	5.51817	0	3.87577	4.00418
NR6A1	0.475615	1.05324	3.01611	5.15954	1.2628	1.34995	4.27807	0.481629	0	2.22618	0	0	4.35374	4.00651	2.94712	0	0	3.53074	5.89772	1.09847	0	2.68629	3.96508	3.77609	3.35722	3.74955	1.79115	2.74851	3.36409	3.57899	5.01969	2.96925	2.86135	4.87659	4.66167	3.89807	3.94593	2.32692	2.70627	4.02702	5.13027	5.84293	2.71235	2.55177	4.79015	2.2778	3.38839	3.62881	4.27688
CEBPD	0	0.503987	0	0	0	0	0	0	0	0	0	0	0	0	0	0	0	0	0	0	0	0	0	0	0	0	0	1.18772	0	0	0	0	0	1.41907	0	0.212342	0	0	0	0	0	0	0.165297	0	0	0	0	0	0
GATA2	0.832704	0	0	0	0	0	0.39164	0.842084	0	0	0	0	0	0	0.305109	0	0	0	0	0	0	0	0	0	0	0	0.434623	0	0.574628	0	0	2.14262	0	0	0.191774	2.24417	0	0	0	0	4.7289	1.49533	0	0	0	0	0	0	0.0317594
HMGA1	4.93917	7.22453	6.86428	4.94793	3.97232	5.70371	6.51976	6.27593	5.88718	4.69114	6.19601	5.30329	4.97196	5.07653	5.22899	5.17158	6.39167	5.54685	5.60373	6.00765	7.71073	8.21777	4.73843	8.32651	5.91314	6.77683	6.19812	6.50687	6.91154	4.52386	8.07419	5.79832	8.55183	7.49223	7.80132	5.30246	7.92842	6.54533	8.20411	7.77023	6.68751	6.69752	5.54928	3.77821	6.68888	8.08574	5.14298	7.44329	5.65189
NFE2L2	2.69313	1.88282	0	1.50004	2.37819	0	2.33757	0	0	3.35012	1.67415	6.69531	0	5.07653	2.8085	4.50413	0	3.91423	0	3.21322	0	4.88469	5.34931	1.62651	1.93769	4.33921	1.03891	4.92274	0	3.59147	2.33501	0	0	3.47618	2.27457	4.25716	0	0	4.45678	3.91265	3.24884	1.89876	2.98543	3.31887	2.36627	3.12887	0	1.37793	3.68022
NR2F2	2.4048	2.01662	0	0	0	0	0	3.09256	0	0	1.67415	0	0	0	0	0	0	2.65046	0	0.362124	0	0	0	0	0	0	0.768176	0	0	0	0	0	0	0	0	1.58179	0	3.17547	0	0	3.24884	0.933303	2.39201	0	0	0	0	0	2.59224
SAFB	1.74117	2.68609	4.64559	5.32222	0.76537	0	3.99733	5.95497	6.55608	7.37184	5.48628	5.38609	4.79379	6.60216	5.95961	5.89245	6.47092	5.88425	5.80622	5.84531	6.37898	5.73821	3.66812	5.3883	6.27491	2.73534	5.16206	4.52156	5.72424	3.05617	5.99467	5.60937	4.27912	5.23509	4.18604	5.2647	5.78191	5.43236	5.32754	5.03484	5.44394	3.8723	5.88776	5.55509	5.50244	6.34174	5.23656	4.87901	5.48555
ZNF69	0	0	0	0	0	0	0	0	0	0	0	0	0	0	0	0	0	0	0	0	0	0	0	0	1.09245	0	0	0.935688	0	1.02712	0	0	0	0	0	0	0	0	0	0	0	0	0	0	0	0	0	0	0
GRHL1	0.475615	0	0	0	0	0	3.68387	0.481629	0	2.48509	0	0	0	0	2.02207	0	0	0	0	0.362124	0	0	0	0	1.78804	0	0.768176	0	0	0.208759	0	3.49146	0	2.30281	0	0.154793	0	0	0	0	3.24884	1.49533	0	0	0	0	0	0	0
GATA3	0.475615	0	2.55921	0	0	0	1.16834	0	0	0	0	0	0	2.50528	0	2.11679	3.38977	1.46444	0	0	0	0	0	0	0.958759	0	0	2.2912	0.574628	1.80368	0	0	0	0	0.191774	2.19506	2.77301	5.5607	2.39117	0	0	0	0.479788	0	0	0	4.99015	1.94208	2.96961
CEBPA	0	0	0	0	0	0	0.39164	0	0	0	0	0	0	0	0.771071	0	0	0	0	0	0	0	0	0	0	0	0	0	0	0	0	0	0	0	0	0.320978	0	0	0	0	0	0	0	0	0	0	0	0	0
ARID3A	0.475615	0	0.0877913	0	0	0	0.699345	2.876	4.48122	0	0	0	1.14755	3.51029	0.867337	3.46098	1.7529	0	0	0	3.96404	5.03027	0	2.01596	1.32758	3.97396	0.434623	0.449029	2.67406	0.989909	4.31459	2.14262	2.30831	3.64013	1.99477	4.44442	0.339414	1.58912	0.800193	3.84204	3.24884	2.47202	5.59257	2.55177	1.91484	4.02249	4.69279	2.49036	4.20557
OVOL1	0.475615	6.21976	5.03607	3.34235	2.56038	0	0.39164	0.842084	0	0	0	0	0	0	2.25344	0	0	0	0	2.14529	0	0	0	0	0	5.81915	1.26678	0	0	0	4.05348	2.14262	0	0	2.8305	4.12854	0	2.32692	0	0	0	0.933303	2.15698	0	0	0	1.12693	0	4.42774
RXRA	0	0.779714	0	0	0	0	0	0.481629	0	0	0	0	0	0	0	0	0	0	0	0	0	0	0	0	0	0	0	0	0	0	0	0	3.33099	0	0	0.212342	0	1.58912	0	0	0	0	0.125714	0	1.02787	1.89867	0	0	0
DLX5	0.475615	3.18961	1.5272	0	0	0	0	0	0	0	0	0	0	0	1.58585	0	0	0	0	0	0	0	0	0	0	0	0	0	0	0.142473	0	2.14262	0	0	0	0	0.122228	0	0	0	3.24884	0	0	0	0	0	0	0	0
HSF1	0.832704	3.92188	0.909494	2.39685	0	4.40173	3.03092	3.54851	0	3.06314	0	1.11521	0	3.95908	3.38135	0	0	0	3.05788	1.94605	2.86299	3.66784	2.66827	5.57625	3.68816	1.70649	1.93072	1.92572	4.46203	0.912469	5.01196	4.42585	4.83179	4.77439	2.94146	2.33765	3.50391	2.8127	5.31294	3.84204	4.17089	1.89876	1.82755	1.69809	2.26596	3.03765	1.12693	3.68967	1.84074
SP6	0	0	1.93485	0	0	0	0.39164	0	0	0	0	0	0	0	0.556821	2.58638	0	0	0	0	0	0	0	0	0	0	0	0	0.574628	0	0	2.96925	0	0	0.191774	0.997623	0	0	0	0	4.17089	1.49533	2.56476	0	0	1.53622	0	0	0.2089
ARID3B	4.38654	2.85044	4.67424	4.26941	2.37819	0	3.99733	1.91618	3.13062	0.940907	2.42831	0	1.14755	1.02819	4.05845	4.14457	3.21665	3.00688	3.96854	2.14529	3.89227	0	1.34678	2.71525	3.70913	1.70649	4.53282	2.46026	0	2.62989	2.64598	2.14262	3.91424	3.00564	3.75603	4.82254	3.44657	0	1.93755	3.02292	0	1.49533	5.04121	3.81702	2.78404	3.31697	1.75183	4.0091	5.4522
ZNF440	0	0.0837002	0	0	0	0	0	0	0	0	0	0	0	0	0.160605	0	0	0	0	0	0	0	0	0	0.647252	0	0	0	0	0	0	0	0	0	0	0.823898	0	0	0	0	0	0	0	0	0	0.0686385	0	0	0
BATF	0	0	0	0	0	0	0	0	0	0	0	0	0	0	0	0	0	0	0	0	0	0	0	0	0	0	0	0	0	0	0	0	0	0	0	0	0	0	0	0	0	0	0	0	0	0	0	0	0
CREB3L2	4.56374	3.62634	0.0877913	0.686616	0	0	4.20676	4.51081	0	0.940907	0	0	0	3.13685	2.6279	0	0	0	3.5839	0	0	0	0	0	1.2148	0	0	0	0	0.743879	0	0	0	0	0	0.947666	0.122228	0	0	0	0	0.933303	0.541254	0	0	0	0	1.27578	0.0317594
DLX3	0.832704	0	0	0	0	0	0	0.481629	0	0	0	0	0	0	0	0	0	0	0	0.651347	0	0	0	0	0	0	0.434623	0	0	0	0	2.14262	0	0	0	0	0	0	0	0	3.24884	1.49533	0	0	0	0	0	0	0
FOSL1	0	2.40619	0	0	0	0	0	0	0	0	0	0	0	0	0	0	0	0	0	0	0	0	0	0	0	0	0	0	0	0	0	0	0	0.41665	0	2.01272	0	0	0	0	0	0	0	0	0	0	0	0	0
GCM1	0.475615	0	0	0	0	0	0.39164	0.842084	0	0	0	0	0	0	0.667919	0	0	0	0	0	0	0	0	0	0.249418	0	1.46351	0	0	0	0	2.14262	0	0	0	0	0	0	0	0	3.24884	1.89876	0	0	0	0	0	0	0
IRX4	0	0	0	0	0	0	0	0	0	0	0	0	0	0	0	0	0	0	0	1.43931	0	0	0	0	0	0	0	0	0	0	0	0	0	0	0	1.25205	0	0	0	0	0	0	0	0	0	0	0	0	0
PRDM1	0	2.07914	0	0	0	0	0	0	0	0	0	0	0	0	0	0	0	0	0	0	0	0	0	0	0	0	0	0	0	0	0	0	0	0	0	0	0	0	0	0	0	3.33577	0	0	0	0	1.12693	0	0
TEAD3	0	0	0	0	0	0	1.67047	0	0	0	0	0	0	0	1.46798	0	0	0	0	0	0	0	0.125375	0.120332	0	0	0.434623	0	0	0	0	0	0	0	0	1.76603	0	0	0	0	3.24884	0.933303	2.87039	2.35481	0	0	0	1.16583	2.93643
ZNF750	0	0.0837002	0	0	0	0	0	0	0	0	0	0	0	0	0	0	0	0	0	0	0	0	0	0	0	0	0	0	0	0	0	0	0	0	0	0	0.613988	0	0	0	0	0.933303	0	0	0	0	0	1.72666	0
ESRRG	0	0	0	0	0	0	1.52171	0	0	0	2.92105	0	0	0	0	0	0	0	0	0	0	0	0	0	0.462005	0	0	0.0852254	0	0	0	0	0	0	0	0	0	0	0	0	0	0	0	0	0	0	0	0	0
MBNL2	0.475615	0	0	0	0	0	0	0	0	0.940907	0	0	0	0	0	0	0	0	0	0	0	0	0.347521	0	0	0	0	0	0	0	0	0	0	0	0	0	0	0	0	0	0	0	0	0	0	0	0	0	0
NR4A1	0	0	0	0	0	0	2.14754	0	0	0	0	0	0	0	0	0	0	0	0	0	0	0	0	0	0	0	0	0	0	1.02712	0	0	0	0	0	1.18176	0	0	2.35362	0	0	0	0.313586	0	0	0.0686385	0	0	1.55407
XBP1	0.832704	0	0	0	0.76537	0	2.33757	0	0	0	0	0	0	0	0	0	0	1.46444	4.52246	0.651347	1.05792	4.48079	1.39738	0	2.73592	0	0	3.89478	0	2.8008	0	0	3.10715	0	0	4.23477	2.96493	0	0	4.14371	3.24884	0.933303	1.92301	3.65508	1.25421	4.0007	0	2.39613	2.39877
FOSB	1.56196	0	0	0	0	0	0	3.64308	0	0	0	0	0	0	1.46798	0	0	0	0	0	0	0	0.931992	0	0	0	0	0.790973	0	0	0	2.14262	0	0	2.96791	1.37054	0	0	0	0	0	0.933303	0.448044	0	0	0	0	0.438637	1.45214
ZIC3	0	0	0	0	0	0	0	0	0	1.50562	0	0	0	0	0	0	0	0	0	0	0	0	0	0	0	0	0	0	0	0	0	0	0	0	0	0	0	0	0	0	0	0	0	0	0	0	0	0.235925	0
LHX1	0	0	1.86202	0	0.76537	0	0	0	0	0	0	0	0	0	0	0	0	0	0	0	0	0	0	0	0	0	0	0	0	0	0	0	0	0	0	1.18176	0	0	0	0	0	0	0	0	0	1.35572	0	0	0
JUN	2.04407	0	0	0	0	0	0	1.37032	0	0	0	0	0	0	1.19869	0	0	0	0	2.0491	2.47096	0	0.861652	0	0.647252	0	1.03891	0	0	1.0634	0	0	0	3.0354	2.94146	0.125135	0	0	0	0	0	0	1.0442	0.805898	1.02787	0	0	2.81568	0.596397
FOXA3	0	2.23371	0	0	0	0	0	0	0	0	0	0	0	0	0	0	0	0	0	0	0	0	0	0	0	0	0	0	0	0	0	0	0	0	0	0	0	0	0	0	0	0	0.0850144	0	0	3.38584	0	1.04682	0
BAZ2B	0	0	0	0	0	0	0	0	0	1.50562	0	0	0	3.91005	0	0	0	0	0	1.83506	0	2.40232	0.347521	0	0	2.73534	0	0.165696	0	0.0729946	0	0	0	0.223314	0.512482	0.0323159	0	0	0	0	0	2.47202	0	0	0	0	0	0	2.70487
FOXA2	0	0	1.28869	0	0	0	0	0	0	0	0	0	0	0	0	0	0	0	0	0	0	0	0	0	0.811397	0	0	0	0	0	0	0	0	0	0	1.35784	0	0	0	0	0	0	0	0	0	0	0	1.47333	0
GTF2I	0	2.3052	2.17426	3.58148	0	0	0	1.57608	0	0	3.28766	3.52311	0	0	0	0	0	1.46444	0	0	0	4.23062	0.999062	0	0	1.70649	0	3.20402	0	1.16707	0	0	0	1.94336	0.361021	2.31155	2.86342	0	1.38817	0.477545	0	0	3.18638	1.52134	1.4498	0.196833	0	2.06967	3.03375
GTF2IRD2B	0	0	0	0	0	0	0	0	0	0	0	0	0	0	0	0	0	0	0	0	0	0	0	0	0	0	0	0	0	0.0729946	0	0	0	0	0	0.823898	0	0	0	0	0	0	0	0.458505	0	0	0	0	0
HIF1A	4.18448	4.15258	2.91172	1.50004	5.30339	7.01759	4.25469	4.00541	0	0	0	0	0	0	3.42945	2.94008	0	0	3.05788	0	4.34813	4.60374	3.87867	4.00436	3.53216	1.09209	3.80814	0	5.98049	3.72203	0	3.87407	4.62186	2.84685	0	1.66659	3.61219	5.36364	3.41107	4.19096	0	2.69106	2.84014	0.458505	3.89274	5.14968	1.75183	3.35592	2.29136
HMGN3	0	0	0	0	0	0	0	0.842084	0	0	0	0	2.8231	0	0	0	0	0	0	0	0	2.08441	0	0	2.19718	0	0	0	0	0.142473	0	0	0	0	2.99389	0	0	0	0	0	0	0	0.0431333	2.12666	0.429042	0	0	0.917094	0
MSX2	0	0	0	0	4.892	4.50376	2.58259	0	5.00146	0	0	3.90643	3.84489	0	1.58585	0	0	0	4.73585	1.83506	0.148209	0	0	3.66175	1.09245	3.62273	4.1312	3.40801	0	1.9465	3.29052	2.96925	3.3171	3.98331	0	0.154793	2.39063	0	0	0.258442	0	0.933303	0	4.18661	0.759308	2.04212	4.47967	1.80209	0.315959
MXI1	0	0	3.4645	0	0	2.84722	2.58259	0	0	0	0	2.16954	0	0	1.58585	5.17158	1.12775	0	0	0	0	0	0.125375	2.57487	0	1.70649	0	0.314307	0	3.52798	0	0	0	0	0.191774	0.539083	0	0	0	0	0	0	0.277918	0	2.04161	2.816	0	1.94208	3.22447
NFIL3	0	0.9677	0.702586	4.55775	0	0	0	0	0	0	0	0	1.77852	0	2.543	4.39394	0	0	2.22148	0	0	0	1.39738	0	2.07326	0	0	0	0	0.743879	2.31839	2.14262	2.58822	3.52944	3.37616	3.48752	1.79726	0	0	0	0	0	3.53126	3.14673	1.25421	3.18406	2.18643	0	3.72704
SOX4	3.6685	0	0.0877913	0	1.2628	0	3.49725	1.91618	0	1.50562	2.42831	2.77216	0	1.3557	1.33961	0	2.52123	0	6.53283	3.34058	1.75713	4.43271	1.44627	5.04486	3.21785	3.86611	5.24464	0	0.574628	0	5.26058	4.63862	5.62363	4.97969	0	5.64443	4.36653	5.5607	5.63005	6.29089	4.17089	5.64734	2.90002	3.65508	1.77584	3.19177	5.59566	5.12653	3.01401
SP5	0	0	0	0	0	0	0	0	0	0	0	0	0	0	0	0	0	0	0	0	0	0	0	0	0	0	0	0	0	0	0	0	0	0	0	0.267682	0	0	0	0	0	0	0	0	0	0	3.21529	0	1.53204
TGIF1	5.43213	4.95075	4.85713	6.29291	6.86379	6.64585	5.98588	6.739	5.78939	6.58094	8.24509	7.05298	3.96203	7.49432	7.51424	7.59166	7.55657	7.26756	7.92366	7.45392	5.01685	7.42047	6.35889	7.40284	5.37769	5.76011	7.24286	5.32657	6.47691	6.93839	6.08955	7.36589	3.98622	6.40297	7.928	5.47035	5.55111	6.02851	5.19845	7.23356	6.56325	6.84179	6.54415	6.20853	6.66938	3.76767	4.3178	5.11918	6.92699
TSC22D1	3.98545	4.42548	3.19479	4.07443	4.03525	0	4.07947	0	1.55559	4.46949	0	0	0	0	4.24919	0	0	0	0	0	0	0.143458	4.86068	3.98864	2.46714	0	0.434623	5.35687	5.09896	4.22475	4.6126	0	3.00689	0.739545	0.191774	4.12667	0	0	3.61528	0.781863	0	0.933303	4.3262	3.08446	2.70961	2.00757	0	2.7788	4.08587
[truncated: 206 more columns]

## Sheet:  extended_2b_2c.TE_traj
Gene	E4.10.1230	E4.3.481	E4.3.486	Meis_M39C05	Meis_M31C13	Meis_M31C11	Meis_M37C04	Meis_M30C11	Meis_M30C10	Meis_M31C01	Meis_M57C05	Meis_M34C04	E4.9.1217	Meis_M57C02	E4.10.1228	Meis_M37C13	E4.10.1229	Meis_M57C12	E4.3.491	E4.3.480	Meis_M57C07	E4.3.490	E4.9.1218	E4.10.1233	Meis_M37C14	E4.2.13	E4.31_5_1.3	E4.5.515	E4.10.1223	E4.3.479	E4.5.512	E4.9.1210	E4.10.1231	Yan_SRR491006	E4.10.1232	E4.2.10	E4.3.473	E4.24_5_0_4.7	Yan_SRR491003	Meis_M37C02	E4.5.513	E4.8.1171	E4.8.1172	E4.3.482	Yan_SRR491004	Meis_M39C06	Yan_SRR491007	Meis_M39C03	E4.5.524
BARX1	0	3.57665	0.586823	0	0	0	0	0	0	0	2.42831	0	0	4.0016	0	0	0.667919	0	0	0	4.73585	0	0	0	0	1.44627	0	0	0	3.6183	0	3.09337	0.434623	1.64585	0	0	0.122228	0	2.57948	4.39826	0	1.89876	0	2.24852	2.21041	0	3.13862	0	0
BATF2	3.83566	3.17059	2.95905	0	0	0	0	0	0	2.55126	2.42831	0	1.13024	0	3.41527	0	0	0	0	0	0	4.36259	0	0	0	0.709764	0.165696	0	2.19718	0	0	0	0	2.94157	2.14262	0	0	0	2.36677	0	0	0	0	0	2.36177	0	3.84587	1.69809	0
CPEB1	4.78423	4.73796	3.28112	3.42654	0	0	3.41922	0	0	0	4.03027	2.36678	0	2.94008	2.97479	2.18762	2.18036	3.53074	2.82046	4.71793	6.14182	3.95666	0	2.61723	3.32979	0	0	1.48109	1.8648	2.09697	0.665341	0.361021	3.12669	2.1879	0	2.60549	3.76073	3.73694	0.165297	7.26359	2.49648	5.15244	3.24884	3.59227	1.62866	3.01856	2.6287	5.06816	0.766267
CTCFL	3.79565	4.11825	3.26238	0	0	5.66019	3.6596	0	0	0	1.67415	0	3.68813	0	0.699345	0	3.83859	1.46444	0	0	0	4.36259	0	1.27893	0	2.56138	5.4602	0	1.62106	3.20089	0	0.774702	2.8025	2.72141	0	2.19565	1.32368	0	0.684355	0	0	4.56931	0	3.80838	0.180846	0	2.35388	4.52813	0
DBP	0	6.01513	6.62207	3.50609	4.82234	4.7726	0	3.66251	4.74161	2.55126	5.85734	3.37229	4.67648	4.27463	2.14754	0	4.19457	4.86557	3.80365	3.64021	4.92171	5.45561	5.80221	3.4946	4.2562	2.64752	5.06328	4.58507	3.27523	3.98622	2.92842	3.90037	1.26678	3.43712	0	3.44791	3.13429	0	3.16213	4.25384	4.30035	4.2625	0	4.34656	3.74392	0	3.8696	3.65508	2.57921
DNMT1	9.62896	9.31062	9.31034	6.91972	5.72207	4.9275	3.6596	3.78961	1.50562	5.7017	4.77061	3.04898	9.55616	3.46098	8.09914	3.9281	7.99967	5.43395	7.05351	5.56397	6.69466	6.81174	6.70378	6.32252	3.1575	7.11046	6.29064	7.46415	6.87584	7.21446	7.3865	6.38296	8.05949	8.43726	6.48875	7.00286	7.47721	6.27095	7.44437	4.25384	7.40757	6.56519	7.34531	6.31374	7.86733	5.14298	7.93966	3.56674	7.10285
DUXA	6.7179	7.45023	7.72579	8.34001	9.43839	9.32362	8.05916	9.15516	8.81913	7.70617	8.68989	8.54152	5.93641	7.98279	5.92053	8.10832	7.85748	8.29555	7.05578	6.29996	8.53542	8.52523	6.45294	8.08015	5.93043	8.5394	8.20895	7.44227	7.31769	6.4948	7.35955	8.07443	7.6788	10.6475	8.11721	8.40342	7.02134	7.20208	9.64287	8.60241	7.67972	5.9947	7.00663	7.05845	9.97377	6.82621	9.042	6.91995	7.8628
ETV4	3.07377	4.078	4.89717	0	4.4124	1.34995	4.206	4.20898	2.48509	0	0	0	0.481629	0	3.64843	1.12775	3.56481	3.53074	0.79231	5.65042	3.96854	6.10535	4.3965	3.95895	3.86611	3.87867	3.79078	0	4.44361	0	1.87916	0.191774	4.51075	4.01992	2.14262	2.83268	0.980065	0	4.6771	0	2.88923	5.22442	4.17089	3.50208	5.38232	3.6825	4.65848	2.8797	3.2766
FIGLA	2.60327	3.77853	3.26238	5.27758	0	0	4.206	0	4.46949	0	0	0	2.4221	0	2.14754	0	2.21737	0	0	0	4.52246	3.92397	0	0	1.70649	1.62676	0	0	0	0.254388	0	0	0	1.92077	3.49146	0	0	0	0.0850144	0	2.11609	2.47202	0	0.0686385	0.341527	0	1.73299	0	0
FOXD3	1.35729	0	0	0.686616	0	0	0	0	0	0	0	0	0	0	0	3.9281	0	4.77576	0	0	0	0	0	1.43931	4.0743	1.66856	0	0	0	0	1.7049	0	1.26678	2.59729	0	1.54608	2.82793	0	3.21023	0	1.16512	0.933303	3.24884	0.256897	2.44668	0	3.37657	0.805898	0
FOXR1	5.19126	7.42839	7.01606	7.87682	8.36898	7.93191	7.75681	7.59569	7.92961	7.09931	7.6625	6.85626	7.31766	7.2401	5.46074	7.36242	6.67125	6.97647	8.38095	6.99165	8.08808	8.42217	7.72714	6.85065	6.08274	7.18436	6.7358	8.00512	5.88577	8.57864	7.77239	7.77815	6.46248	7.53584	6.04215	6.6479	8.11205	8.58825	7.71747	7.85796	7.53003	7.1862	6.68751	7.76352	7.31116	7.65166	6.78171	6.78942	7.80971
IRX5	0	0	0	2.82681	4.20907	0	0	0	3.47471	0	2.42831	0	0	0	1.92864	0	0	3.73519	0	0	5.49072	2.16331	0	1.09847	0	2.32043	2.21761	0	0.647252	1.1721	0	0	1.26678	3.01618	3.87407	1.52021	0	0	4.66852	0	3.36263	0	0	1.48691	4.79116	0	4.43625	0.458505	1.49684
ISL2	3.6685	0	0	0	4.50424	2.84722	4.81524	4.96914	0	4.91498	0	0	0	4.70208	0	0	0	0	0	0	0	0.430757	0	3.66653	3.97396	0.347521	0	0	1.52971	0	2.14794	2.39644	1.79115	1.87695	0	0.989909	2.57318	5.29324	2.04473	0	1.77384	0	0	0	4.33372	0	3.37243	0	0
JAZF1	1.35729	4.41743	5.02221	2.94571	0	0	0	0	3.97414	0	0	0	2.62109	0	4.23092	0	3.20835	0	0	0	4.27192	0	0	0	0	2.37194	3.10546	0	0.249418	0	0	0	0	2.33117	2.14262	2.7682	0.122228	0	2.85836	0	0.781863	2.47202	0	0.31456	2.41693	0	1.65323	2.80444	0
KLF12	4.08839	0.779714	1.7043	2.21941	0	0	0	0	0	0	0	2.63165	0	0	1.35582	0	3.29744	0	0	0	4.52246	0.686072	0	4.79804	0	2.267	0	3.38931	1.32758	3.26017	2.92842	0	3.39123	3.52207	2.14262	3.52147	0	3.00162	2.92329	0	0	4.62356	0	2.34852	0.737896	0	1.80857	1.52134	0
LEUTX	3.87459	5.77346	5.5562	5.60114	0	0	0	2.50209	0	0	0	3.04898	2.31127	0	2.04224	2.792	4.43345	0	0	0	0	0	0	5.50809	0	0	0	0	2.36513	0.132794	0	0	2.56604	1.23826	3.49146	1.0634	0	0	0.0850144	0	0	0	0	0	2.12465	0	2.03523	4.89758	0
LHX2	1.56196	4.7572	2.07033	4.26941	2.16961	0	0	0	5.81209	0	0	0	1.57608	0	0	0	1.12271	1.46444	0	0	5.80622	2.94446	0	0	0	0.125375	2.15984	0	1.62106	0	0	0	0	4.8306	2.96925	0	3.66342	0.489917	5.47739	1.58912	2.26091	0	0	4.06091	6.31659	0	4.90796	0	0
MYT1	4.35935	1.38558	0	0	0	0	0	0	0	0	0	0	1.91618	0	3.45684	5.9412	2.75917	0	0	0	0	0	0	0	0	0	1.5293	0	0	0	0	0	0	0.0639238	4.42585	0	0	0	0.0850144	0	0.477545	0	0	0	0	0	1.20856	0	0
NANOG	0	3.76591	3.59007	3.15762	4.31432	2.84722	2.2866	1.11521	0.940907	1.14755	0	3.37229	1.75613	0	3.18729	0	3.47599	3.91423	2.51216	2.55304	3.5839	3.41351	1.97664	1.43931	4.33921	2.0627	1.97121	1.67634	3.1581	2.78268	1.54856	3.3361	2.87343	5.52318	2.14262	2.97279	1.68273	2.46347	4.89142	3.7062	0.781863	0	0	2.90316	4.71984	0	5.24935	2.72503	1.53223
NR2E1	4.78423	4.35142	2.9237	0	0	0	0	3.19595	1.91043	0	2.42831	0	0	2.11679	2.97479	0	1.19869	3.00688	0	0	3.96854	3.0391	2.43393	3.4946	0	0	5.96068	0.157803	1.32758	3.98622	2.37443	2.74129	0	2.2715	0	3.3485	3.17723	4.63169	4.56319	2.32692	3.65248	0	0	0	1.49833	0	3.96902	0	2.30008
OTX1	3.79565	6.0363	5.65292	3.25294	3.2323	3.74333	0	0	2.48509	0	3.82252	0	0.842084	2.11679	3.28285	0	0	3.00688	0	2.92596	5.23409	4.37474	0	3.38065	2.9618	2.66827	5.78395	0	1.62106	3.00689	3.74292	2.6786	0.768176	4.1727	2.96925	0	0	3.88906	3.37544	0	3.23818	0	3.24884	3.98303	2.85445	0	3.88713	0	4.6421
OTX2	8.98057	7.80068	7.40535	6.52067	1.2628	0	2.76947	0	0	1.14755	5.55513	0	8.87482	4.50413	8.12677	0	6.5907	0	0	0	0	5.42381	4.61389	2.54853	3.1575	4.42142	1.80529	3.29052	5.94	5.34777	5.1321	4.64537	6.8531	4.50325	2.96925	5.68495	3.19126	0	4.61949	0	2.66958	6.18709	5.13027	3.85285	5.10473	0	5.23573	0	3.25558
SNAI1	4.08839	7.14457	7.52075	5.95304	5.16953	4.04355	3.41922	4.79826	4.27759	4.26532	4.88201	5.32121	4.56011	3.46098	6.02786	1.7529	6.78191	6.44656	3.39424	5.69026	2.22148	6.54233	4.36259	6.47837	5.17339	4.68851	5.38025	3.67693	5.08862	5.208	4.68332	6.79859	5.57765	6.0192	5.70693	5.29075	5.72276	4.03262	5.62487	5.93687	6.06856	5.07669	3.24884	5.20218	5.65827	1.75183	6.42744	3.81702	6.64128
SNAPC2	5.17576	5.20084	3.88784	6.47198	5.37812	6.64585	2.2866	7.25375	6.64863	5.66761	6.06047	5.46395	5.19648	6.24961	5.66077	4.55572	5.98129	6.41716	6.25315	5.60624	4.52246	7.13557	6.0567	5.78686	5.49638	5.5074	5.98029	6.09566	5.12808	5.36812	4.80062	6.11058	5.49008	7.3065	3.87407	5.04077	4.85494	5.91425	6.28251	4.25384	5.87477	4.19245	4.17089	3.79325	5.87402	3.54292	6.09782	6.00508	6.98726
SOX15	6.96338	6.65639	6.60636	6.5397	7.75849	6.01146	7.51819	9.44072	8.74684	7.31286	8.10284	8.61221	7.53671	7.2716	7.65716	7.97876	8.08661	8.21241	7.70267	6.68079	6.88557	8.94668	7.60917	7.491	8.62112	8.40675	6.60393	8.12316	6.83349	7.00084	7.76352	8.63276	7.60777	8.52086	7.61244	7.99927	8.22762	8.03092	7.71455	8.14064	7.44973	7.09315	6.80191	7.28854	7.2046	8.13138	7.69401	6.8184	9.01922
TPRX1	4.24515	4.91692	4.26738	5.81928	5.02198	3.74333	1.55559	7.46847	5.94726	4.66148	6.3199	5.44686	4.53567	5.62616	4.25469	4.31925	5.77649	4.34733	1.85349	0	3.05788	4.6036	5.21753	6.08245	3.97396	6.76993	4.91694	3.54028	5.65128	1.34633	3.55021	5.53896	5.02858	9.69502	5.70693	6.92613	4.73553	0	8.63177	5.36364	5.05484	6.0941	5.91986	2.85539	8.1623	0	8.31063	5.56653	4.45653
TTF1	4.18448	4.87642	4.12419	3.78655	4.20907	2.49751	0	0	5.90359	4.17114	6.27977	5.1203	4.65395	4.70208	5.26401	5.23804	4.40966	4.21689	6.02896	3.974	5.80622	3.17035	3.87776	3.4946	5.38356	4.96502	5.34828	5.22535	4.50485	5.20423	5.92122	4.6038	5.68998	5.72387	4.82401	5.10091	4.29035	4.4612	6.72596	0	4.99101	3.46023	4.7289	5.37306	6.55211	4.13546	5.84537	3.92756	4.84921
ZFPM2	4.67819	4.59195	4.52889	2.69722	0	0	0	0	1.50562	3.24908	0	1.84747	3.15808	2.58638	2.24568	0	3.20835	0	0	2.57939	0	0	0	0	1.09209	2.8788	1.33419	2.24993	2.65177	1.34633	0	0	3.80814	2.81261	0	2.46339	1.21798	0	2.68538	3.17547	1.46763	2.69106	3.24884	0	2.0256	0	3.09903	0	0.986381
ZIM2	2.60327	4.36821	3.12387	0	0	0	0	0	0	0	6.2385	0	3.73182	4.50413	0	0	1.74636	0	0	0	3.96854	0	0	0	0	4.9692	2.95508	0	3.06357	3.57227	0	0	0	0	0	2.19565	0	0	0	0	3.38086	0	4.17089	2.44204	0	0	1.80857	3.08446	0
ZIM3	3.00525	5.37499	3.95358	7.17226	7.06569	4.99913	5.31436	7.23153	5.2746	5.83053	6.06047	6.57095	5.35854	4.14457	4.60829	6.70197	5.14025	6.3565	3.86705	5.74658	6.74481	6.70151	4.80277	5.83092	4.49216	7.10856	6.51936	5.12379	5.47273	4.22808	5.02491	5.28913	4.04164	7.79631	6.69306	6.2693	4.0952	4.34161	8.06632	7.1861	3.09093	4.67584	6.9079	5.05558	8.06948	6.39017	8.30751	6.72455	4.47938
ZNF157	0	2.15849	3.03832	0	4.67204	0	0	0	0	0	0	4.7817	0	1.4161	2.14754	0	4.08872	0	0	0.148209	0	3.15634	0	0.362124	0	0.627369	2.5379	1.48109	1.8648	0	0.665341	3.694	0	0	0	4.84366	3.56985	0	0.165297	1.58912	3.01126	0	0	0.134159	0.0932548	0	0	3.08446	4.26472
ZNF226	5.53292	4.20023	4.44411	1.50004	2.99965	4.17308	3.6596	0	6.25585	3.96203	4.51811	0.60382	2.79593	0	0.952819	1.12775	4.50253	2.17604	0.143458	5.21477	3.05788	4.19456	3.82893	1.71481	3.1575	2.68873	5.66959	3.56866	5.73545	3.6183	4.96043	2.43488	3.65551	0.708645	2.96925	3.48181	4.01067	4.0026	1.33197	4.39826	0	3.19956	0	3.91475	0.123047	7.19597	1.74587	4.35432	3.8254
ZNF280A	5.47075	6.88211	7.85613	8.52802	7.87489	4.50376	7.64941	8.43552	7.82817	6.73791	7.00109	8.33644	6.16077	7.95395	6.58214	7.05045	8.24338	4.86557	5.74103	4.18608	5.70852	7.33528	6.0985	8.7676	5.26117	6.94704	8.96981	7.14285	8.95154	6.65934	6.74109	6.33041	7.12426	8.53741	8.60875	7.47761	5.40824	5.67831	8.91753	3.91271	7.40423	5.53861	6.10953	6.37938	9.27134	0	8.94057	7.15017	8.2969
ZNF280B	5.98827	6.07516	5.11132	4.8898	3.4326	0	0	1.11521	0.940907	6.72139	0	3.44294	5.24251	0	5.51094	0	5.07622	2.65046	0.606676	0.405535	0	3.82118	0	0.362124	2.46658	3.0935	5.34612	0	4.83563	1.45179	0	4.03158	4.71766	3.66547	4.98827	5.53477	0.436861	0	3.49676	4.39826	4.99397	4.19245	3.24884	4.55231	3.32402	2.18643	4.90078	0	2.50989
ZNF296	5.76818	7.98714	7.88552	5.03096	6.13506	5.94046	5.73788	8.7011	8.71562	7.58355	7.18613	6.81023	6.04431	6.04607	5.28724	6.87218	6.86442	6.91469	3.60724	4.34813	4.27192	8.27963	6.0985	6.83991	6.87748	6.58447	7.71697	6.0871	5.962	4.94449	5.85391	8.51099	6.022	6.39112	6.04215	6.69057	6.14123	4.50039	5.4345	5.83902	6.65806	4.11882	6.10953	5.43124	4.71984	4.69279	6.42444	6.99803	8.45509
ZNF354A	3.71214	3.00871	6.01811	8.24467	7.3332	7.25555	6.33129	7.10279	6.53875	6.42753	7.29079	6.78325	4.8451	6.77428	5.2404	6.30783	6.23916	5.24606	7.46895	5.39621	6.06495	7.22468	6.35285	6.04554	6.30554	7.1019	6.30182	6.9296	5.1589	6.64551	6.36538	5.32539	6.08313	8.05939	6.11505	6.52076	6.7664	5.33719	8.24204	6.51396	6.24312	4.67584	4.7289	6.27341	8.34937	4.81918	9.57514	6.87007	5.92061
ZNF394	5.64974	7.50202	7.62301	7.44376	5.75983	6.92866	4.04581	7.06559	6.30702	6.10979	5.41397	4.37503	4.10845	6.11716	5.14189	4.13689	6.50538	5.9266	0.143458	6.16725	4.27192	4.47971	0	5.58728	5.72966	5.32337	5.40946	4.51387	5.9311	4.80218	2.86353	4.21946	5.10425	6.50056	5.79832	5.21416	2.96493	4.08512	6.40795	2.8127	5.96362	5.11507	6.10953	4.15072	6.69873	0	5.79515	4.59665	5.96013
ZNF479	1.11871	1.57103	0.860482	1.14991	0	0	0	1.11521	0	0	0	0	0	0	0.39164	1.12775	0.160605	1.46444	0	0	0	0	0	0	0	1.06315	0.0852254	0.0810581	0	0	0.115974	0	0	0.212342	0	0.743879	0	0	0.887351	0	0	0	0	0	0	0	0.273311	0.458505	0
ZNF541	0.832704	0	0	0	0.76537	0	0	0	0	0	0	0	0	2.11679	2.33757	0	2.02207	0	3.96688	0	0	0	0	0	0	1.06315	0	0	1.2148	3.17032	0	0	2.47774	1.25205	0	0.500989	3.13429	0	1.36634	0	1.46763	0	0	0.572662	3.02589	4.03484	1.61164	0	0
ZNF581	4.67819	6.76497	6.19532	5.44841	8.91219	9.12581	5.00146	8.81382	7.76857	7.85748	6.3199	5.44686	6.50093	4.70208	5.94264	8.2941	6.66958	3.73519	5.97962	6.79061	6.14182	7.63268	3.22002	6.67246	6.4619	5.45162	6.57383	6.13415	6.65047	4.64428	6.59134	7.27052	3.61469	8.19024	4.82401	5.80632	6.67823	6.00939	7.97894	7.65726	6.64869	5.81988	6.68751	6.27432	7.97616	6.04693	7.44813	6.81361	7.33787
ZNF677	6.40206	6.23013	5.22701	0.686616	3.97232	0	1.55559	4.60438	4.58456	2.21602	4.77061	5.35824	5.92705	7.77868	4.34602	6.04843	4.90535	5.4915	5.82591	5.61582	3.96854	4.78296	3.49508	5.57006	6.17603	6.19156	5.6799	4.85947	4.65289	4.58176	6.23838	5.1166	5.7095	3.39113	6.37461	5.7223	5.00548	4.20594	3.90017	6.23497	5.44967	5.35841	5.13027	4.65633	2.51006	4.47967	4.81633	4.93335	5.71654
ZNF679	3.31929	4.53733	4.54061	2.39685	0	0	0	0	0	0	3.57973	5.65463	2.71116	0	3.53656	0	0.305109	0	3.86705	0	0	2.94446	0	0	0	4.33968	0.449029	3.72186	1.78804	2.58822	0	0	3.52941	2.96687	0	4.65446	0	0	1.85201	0	0.177332	0	0	3.02906	3.5574	5.52323	4.58337	4.03023	0
ZNF735	3.07377	3.23608	4.18518	2.69722	2.56038	0	0	6.24109	5.05271	0	6.97619	6.03226	0	5.57658	3.96888	6.75042	5.49316	4.21689	4.2466	2.08604	4.92171	2.19106	2.297	3.90502	2.73534	4.16815	3.55717	0.0810581	3.80964	0.132794	3.16222	3.35627	5.62979	4.54304	3.49146	5.22621	2.71591	0	3.79685	0	3.76779	1.89876	0	1.38293	4.50614	0	5.24483	0	0.880518
ZSCAN4	4.95742	7.36289	6.56585	5.98115	5.72207	3.74333	1.55559	7.19754	0	6.60012	4.77061	0	6.2611	5.23688	5.03616	5.04439	5.70012	3.29246	0	2.01057	2.22148	4.60875	4.72483	5.94889	5.42215	4.81488	5.60612	5.14986	7.55626	4.66636	3.88047	5.47122	0	6.0565	5.50473	5.58399	5.13091	0	4.75051	5.13534	4.30989	0	4.17089	4.20889	5.67345	2.18643	8.00889	6.73978	2.67732
ZSCAN5B	5.04535	7.49821	7.45366	1.50004	7.39449	6.71129	0	6.71146	6.50992	6.46771	8.06792	6.69192	3.77423	6.6599	4.36798	0	6.1677	3.73519	3.21092	3.93371	5.70852	5.05244	5.64181	6.64804	0	5.7819	6.91817	0	4.85458	4.32842	2.35095	4.99324	5.56699	7.70638	6.11505	6.33384	3.28584	4.45234	7.3958	2.8127	4.38406	2.69106	4.17089	3.43216	7.36201	5.19053	7.92912	3.61159	4.57581
ZSCAN5C	3.71214	4.29985	3.39736	0	2.37819	0	0	5.4644	0.940907	0	1.67415	0	0	0	3.41527	0	0.160605	0	0	0.148209	0	0	0	3.69859	0	2.031	3.48059	0	0	0	0	0	0	0	4.17618	1.71524	0	0	0.0431333	0	0	0	4.7289	0.134159	0	0	0.308449	0	0
ZNF716	0.832704	2.57478	2.88746	5.5268	3.12066	4.85213	5.38302	2.16954	0	0	5.17237	6.05499	2.31127	3.22391	1.67047	4.03627	4.32743	1.46444	3.35054	3.30332	4.52246	3.88202	0	4.08557	5.12742	3.80561	2.39499	3.10915	3.77027	3.02409	3.55021	0.191774	4.37067	6.21007	5.88425	4.34383	4.70161	3.51678	5.59075	7.12513	4.53413	4.45429	3.24884	3.66057	6.06359	3.01856	5.47101	4.2729	2.00494
NKX2-5	0	0	0.0877913	0	5.60249	0	4.35017	4.38035	4.88322	0	3.82252	0	0	0	1.35582	0	1.64136	2.17604	0	4.77035	4.27192	3.70088	0	2.74553	4.0743	1.53934	2.46026	3.63056	2.19718	3.43754	0	3.18643	0	2.69136	0	0.698462	2.52966	0.344347	3.05029	0	0	0	0	1.43586	2.73412	0	3.54071	2.24524	0
ZNF830	3.79565	6.09798	5.53878	3.42654	6.83755	5.82694	0	5.57442	6.97824	5.02678	4.51811	4.26234	4.51081	4.87612	5.25226	5.48709	5.3422	3.29246	0	5.26434	0	5.47831	2.43393	3.98518	5.87586	6.63806	4.59242	2.65924	5.03979	2.2215	4.69269	5.29958	5.07446	5.96058	6.31397	6.26249	5.10149	0.800193	4.71093	6.74765	3.6298	2.88118	4.17089	3.50827	5.40826	4.55426	4.62054	5.23509	5.67162
GBX2	0.475615	3.51768	0	0.686616	0	0	0	0	3.06314	0	5.55513	0	0	0	2.85553	0	2.543	0	0	0	0	0	4.87671	3.76064	0	0	3.25088	0	1.62106	0	0	3.1172	1.63661	3.67829	0	0.0729946	4.27725	0.182423	5.53707	0	2.7277	3.33577	0	2.24852	5.84638	3.80975	6.13622	0	0
KLF9	0	0	3.06019	7.05812	1.2628	4.04355	3.86559	3.90643	3.97414	5.83053	2.92105	4.66832	0	0	4.02523	2.18762	3.28006	5.60016	0	0.405535	0	4.39277	3.61515	4.9389	2.46658	4.25989	1.75415	0	1.78804	0	3.96796	0	1.03891	5.1843	2.96925	4.74659	3.77011	0	4.5539	0	3.70407	0	5.70144	2.89373	4.17923	0	4.64995	2.24524	0
NANOGNB	3.91249	5.50212	5.34083	6.5397	6.42083	5.6153	4.60136	5.21545	5.2746	6.40702	5.91087	5.16278	4.26534	5.4167	4.86144	5.28265	5.93205	6.26043	6.51962	6.19521	6.97231	7.10399	5.07821	6.3018	4.87262	7.50881	5.96068	6.11142	4.43104	5.8623	6.7646	4.4621	5.39685	6.25911	6.82929	7.26771	7.28858	7.70021	6.17573	6.60609	6.7935	6.5372	6.42727	6.63062	6.04377	6.30632	6.28421	5.61138	6.50208
ZNF597	6.40871	5.46554	6.23432	4.35784	0	2.03495	3.6596	0	4.34443	5.4442	5.96248	3.51029	6.21566	1.4161	5.85984	0	4.68531	4.07348	0	0	3.5839	2.63671	0	3.53066	4.33921	5.61287	1.3686	3.90555	5.06441	4.62749	4.29767	3.99345	3.94616	5.09724	2.14262	5.58555	3.31177	0	6.15621	0	4.97009	0	5.13027	0.196833	6.05105	4.03484	4.86287	0	2.92374
DPRX	5.28094	3.20838	3.91209	4.73331	7.58531	7.76729	5.08628	8.09138	7.29788	5.27338	8.40285	5.51403	6.31236	7.46113	4.49313	7.01122	6.8245	7.21726	8.14876	6.24133	8.65825	8.89543	6.19801	6.90662	6.26364	7.17714	5.28439	8.58387	5.12808	7.71576	8.58228	7.68554	6.06809	6.85947	7.13997	7.35445	7.66489	7.60204	6.61956	7.96622	8.28671	6.93053	5.91986	7.38001	6.81936	4.62519	7.47351	4.84221	8.26636
KLF17	5.04535	3.33333	5.02499	6.81428	7.56946	6.5773	0	3.52311	6.78723	3.57752	6.35894	5.88778	6.76552	5.17158	4.79815	5.09529	6.44426	5.54685	4.91501	7.27171	5.70852	6.69305	6.42034	6.32252	2.9618	7.34122	7.09747	6.10295	7.55191	5.0236	5.80722	6.65944	5.50132	7.96	6.95377	7.31315	6.5246	3.59932	7.88335	0	5.63764	2.88118	5.91986	5.82141	7.53802	6.07254	8.22988	5.57787	6.24111
ZNF268	4.02058	5.51726	5.54073	0	4.45905	5.47161	5.16638	5.64337	7.28942	3.42263	6.10708	7.728	1.57608	6.31154	4.86144	5.23804	5.59156	4.95012	4.22256	6.79484	6.79327	5.15462	6.8699	4.39041	5.76011	5.90286	6.47662	4.78883	5.41007	5.51223	5.82651	3.43423	5.31003	5.78026	6.59452	7.03347	5.00944	4.54272	5.30537	5.43236	5.84881	6.63287	4.17089	4.14675	5.36528	4.75737	4.92362	6.36077	4.96704
ZNF669	0	3.51768	4.65281	5.3867	0	0	0	6.81968	3.79455	0	4.98543	3.44294	0	5.0314	2.04224	4.82065	3.20835	5.31145	0	4.73562	6.74481	4.17386	4.4937	5.70243	0	3.71874	4.05124	3.21171	3.80964	0.132794	0.115974	0.191774	3.12669	5.44055	5.60937	3.98102	4.06503	0	4.69073	4.52953	2.75591	0	0	0.572662	3.95327	0	5.32315	3.85481	3.37734
EN1	0	2.19659	0.956896	1.14991	2.99965	0	0	2.16954	0.940907	0	2.42831	0	0.481629	1.4161	1.16834	1.7529	1.19869	3.00688	0	0	0	0	3.49508	0	4.33921	2.46977	4.06179	0	0	0	0	0	0	0.397402	0	2.17921	0	3.74422	0	0	0	0	0	0	0	0	2.08674	0	0.0977272
ZIK1	4.35935	5.70902	6.00689	4.97614	0	0	0	4.96914	6.81106	5.48392	0	7.39536	5.1808	4.79172	4.55186	5.82536	6.08002	2.17604	3.55687	3.79442	0	4.61389	6.0567	5.76432	2.46658	2.56138	5.78554	0	6.78987	6.09173	5.12865	4.01898	6.07563	4.41255	6.73991	4.42972	3.76073	5.04493	2.4652	3.17547	4.37044	6.44983	3.24884	0.196833	3.63441	0	3.90159	3.77821	4.9895
SOX30	3.52904	0	0	0	0	0	0	0	0	0	0	0	0	0	1.52171	0	2.68185	0	0	0	0	3.0391	0	0	0	1.66856	0	2.1595	0	1.88738	2.99052	0	0	0.0323159	0	0.208759	0	0	2.03408	0	2.68433	2.47202	0	0	0	0	1.43212	0	0
ZNF101	1.56196	3.97216	4.94497	5.5076	6.36067	0	0	5.91837	5.34158	3.57752	4.03027	6.11031	0	3.46098	3.91023	6.50896	4.02753	5.374	4.04206	4.76462	2.22148	5.37626	5.92348	4.89806	1.70649	4.75308	5.08155	4.69538	2.9624	2.93596	5.29168	4.90699	2.56604	6.17023	4.17618	5.13753	5.58073	0	6.45613	3.17547	4.72458	2.69106	4.17089	3.84309	6.12377	0	5.71804	3.61159	5.44899
ARGFX	5.02819	0	4.65281	7.26665	8.26779	7.85678	7.05407	7.9624	7.91319	6.92269	9.12307	6.99204	6.72285	7.37673	5.77199	6.85751	7.82038	6.73571	7.86286	6.67622	7.98753	9.0345	7.59829	7.71127	6.97156	8.70454	6.08487	7.96997	6.20281	7.17362	8.07026	8.33987	7.59209	9.12874	6.99298	8.87205	7.79579	9.58688	8.8148	7.88273	8.48642	7.72817	7.00663	7.45964	9.27798	6.70047	8.97002	6.35419	8.84173
IRX3	0	0	0	0	0.76537	2.49751	0	0	2.22618	0	0	0.60382	0	0	2.33757	0	2.323	2.65046	0	0	0	1.74356	2.55899	2.40047	2.13602	1.34678	1.1085	0	1.43218	1.10901	0	0	3.00561	3.73829	3.49146	1.52021	1.46899	0	2.425	0	3.13456	0	3.24884	1.05101	3.41414	2.18643	3.3641	0	3.48962
ZNF578	0	1.92882	3.21442	0	3.76516	0	0	0	0	0	0	0.60382	0.481629	0	3.64843	0	2.18036	4.86557	0	3.02516	0	0.834199	1.56422	0	4.2562	1.34678	0.0852254	0.157803	2.07326	4.66636	2.27813	2.09419	0.434623	3.62631	2.14262	3.63431	1.46899	0	0.0431333	0	1.20659	4.77503	3.24884	2.9942	1.50965	0	2.60769	3.08446	1.26407
DMRTB1	3.31929	0	0	0	3.83757	4.29193	0	2.50209	0	0	0	2.36678	2.52502	5.10319	3.49725	4.87992	3.09362	0	4.82741	4.0132	0	3.78522	0	3.41964	4.69489	0	3.29627	6.05108	2.25536	4.63871	4.9409	5.08673	3.39123	1.67685	2.14262	0.0729946	4.12474	0	0.448044	2.32692	4.95496	3.8723	0	3.15278	1.81359	5.52323	2.0141	2.72503	4.61347
SKIL	4.78423	2.15849	2.37954	0	0	0	0	0	4.79037	7.0735	6.50532	6.48984	2.79593	7.14124	5.50104	2.18762	6.48656	6.68727	5.532	4.37094	8.00821	4.69364	7.0134	6.81454	4.87262	4.55558	4.15837	6.13534	5.50905	3.56053	5.25103	1.94236	6.72471	4.9012	6.31397	5.92074	4.01856	5.66496	5.36926	5.13534	5.13758	3.77979	5.91986	1.43586	5.48555	1.75183	4.57618	3.26374	4.79561
ZNF329	2.77772	3.62634	0.0877913	1.14991	0	0	2.2866	0	0	0	4.98543	3.37229	5.35854	0	3.81753	2.792	1.33961	0	2.82046	0.148209	0	0.686072	0	0	1.70649	0.240719	1.14865	0	4.15354	3.94165	0.223314	0	0	3.37547	3.87407	0.391094	1.46899	1.31189	3.18156	1.58912	1.16512	0	0	2.74438	0.831093	0	2.45142	0	1.69722
ZNF416	4.883	4.03659	5.19277	1.50004	4.59058	0	5.88718	6.38896	6.53875	4.26532	5.48628	4.54526	4.60779	3.66453	4.43191	3.38977	6.0775	6.38715	3.01959	5.99929	6.84016	5.06749	0	3.69859	0	4.02262	4.83933	0	6.56965	2.82255	4.59113	3.88657	0	3.621	5.39189	5.61181	3.41104	5.03606	4.16957	4.25384	4.59785	0.933303	0	1.65259	2.84554	0	3.25576	5.96244	5.56886
ZNF232	5.29536	4.65488	1.17302	0	3.83757	6.5537	7.30471	1.73662	4.74161	3.84489	5.85734	6.64024	5.98236	2.11679	4.78189	4.40245	6.42857	6.22693	6.30176	6.30786	6.14182	6.36793	4.75128	5.77188	3.62273	5.38109	4.3384	6.40108	5.17406	5.85751	5.50348	5.45728	6.02979	4.74422	5.50473	6.54582	4.72109	1.23136	3.27046	0	6.00681	6.05516	4.7289	5.35771	4.31287	6.48856	4.81786	5.90054	5.61498
SOX2	2.50745	1.6279	3.27178	0.686616	3.2323	4.59905	2.2866	3.78961	0	0	1.67415	0	3.44731	1.4161	2.50545	5.40876	3.94169	5.374	3.55687	3.79442	0	3.6113	5.0358	5.24054	5.3439	4.50456	4.42678	3.58959	3.03063	0.254388	3.97566	3.59563	4.01051	6.29284	4.63862	3.72769	3.97867	0.182423	5.71265	4.64985	5.05768	2.69106	4.7289	4.15467	6.28441	4.81918	6.5591	4.61879	3.71424
ZNF22	0	4.8881	5.86966	2.94571	6.98829	3.56599	5.68448	5.89028	0.940907	3.57752	4.88201	3.13685	4.92256	2.94008	5.19199	3.6839	4.89397	5.31145	5.16669	5.27244	6.35053	5.11534	4.99211	3.93224	6.08274	5.62088	5.9955	3.03988	4.67438	5.05741	5.49548	5.01243	0	3.39735	3.87407	5.3378	3.37461	5.22469	4.62305	6.66439	5.86993	2.69106	6.27713	3.7625	3.99616	3.6825	4.14941	4.38047	5.34585
KLF11	5.72623	1.21046	1.36095	0	6.28501	0	2.2866	5.30329	4.2075	0	0	0	3.89445	5.80903	4.64472	2.792	4.58977	0	3.39424	4.62611	3.5839	4.78296	0	1.94605	0	4.8471	2.46026	1.67634	2.5624	4.46064	0.41665	3.78608	0	5.32138	0	4.70126	2.23677	0	4.23148	0	4.72101	0	0	5.206	5.53764	0	4.55072	0	2.50989
ZNF675	0.475615	3.26326	3.38874	3.58148	6.3729	0	7.75681	6.14926	5.2746	7.83462	6.39695	6.56304	4.14122	8.08385	5.06333	6.73445	4.86511	6.75933	5.4096	5.18504	6.74481	5.14046	4.85248	3.4946	4.0743	6.00633	7.32859	3.13785	5.13585	4.55833	5.2222	3.2308	4.65864	5.3473	4.63862	4.60301	5.46998	5.76132	4.75862	6.3812	5.32105	5.481	6.10953	5.13775	5.51394	6.12242	6.5338	6.30042	5.96013
ZNF584	0	3.64023	3.68462	6.12668	4.892	2.03495	0	5.30329	0	4.91498	0	6.52283	3.33847	5.10319	2.04224	5.48709	3.49118	0	4.92993	0.148209	5.70852	3.7105	0	4.22417	3.1575	3.07807	5.13499	5.1428	2.92704	5.35798	2.84685	5.25731	4.69825	4.63272	0	1.23226	1.16208	4.23205	5.4506	6.99487	3.51895	4.82218	0	0	4.59916	0	4.62229	3.61159	5.55817
OSR2	6.39538	4.93956	2.94736	0	4.45905	0	0	5.8324	0	2.55126	4.98543	5.88778	3.54851	6.08205	4.87683	4.87992	3.24465	5.17757	3.99553	0	3.96854	5.36412	4.64243	0.362124	1.70649	0	0	4.73036	2.73592	3.27461	3.56048	4.51688	5.37257	4.54724	3.87407	3.20161	0.234904	4.41637	5.19375	1.58912	5.04916	0	3.24884	3.43866	4.62021	0	5.77802	2.72503	5.98109
ZNF534	0	3.74035	0.909494	2.55484	0.76537	0	2.76947	4.8575	7.1375	3.05175	6.27977	6.06623	4.00541	7.61641	4.62662	4.75883	3.68856	7.39368	6.56652	5.96721	4.27192	5.96374	5.53929	5.29398	0	5.41832	5.91921	0.0810581	3.06357	3.60693	4.91712	5.41944	5.75716	3.10622	5.79832	5.18564	4.22364	5.61822	5.54365	0	4.80778	3.04913	4.17089	6.02943	5.51745	2.18643	3.40526	5.42294	5.38267
ZNF19	0	3.19902	2.17426	0	0	0	0	0	0	5.735	0	0	4.32361	0	0	0	0	4.86557	0	5.35866	0	3.29065	0	0	2.9618	3.60493	3.93551	0	2.36513	0	2.4647	0	0	0.346905	0	2.90443	0.771727	0	0.628806	0	3.25804	0	3.24884	4.93437	0.0932548	3.92668	0	0	2.86943
TFDP2	3.71214	3.85198	3.56734	0.686616	2.86755	3.36376	5.38302	7.04025	4.63883	6.15969	6.95086	4.57703	5.43983	6.11716	6.08863	7.15012	6.97928	6.68727	6.83971	6.22055	6.06495	7.26848	7.86372	6.53717	6.17603	5.0505	4.8935	6.34064	5.83897	5.90471	6.64541	6.3731	4.07211	5.51462	6.31397	5.45167	6.43899	6.60446	6.43755	2.32692	6.18854	5.56657	4.7289	7.06477	5.88275	6.54453	6.45318	5.98817	7.11092
ZNF311	0	0	0	0	0	0	2.2866	0	0	0	0	0	2.95185	0	0.952819	5.44845	0.436448	0	0	4.10677	0	0	0	3.02377	0	2.5834	4.57041	0	1.78804	0	0.115974	0	2.28307	1.53745	0	3.03805	0	0	0.0431333	0	0	0.933303	0	1.5839	0.737896	0	0	0	2.67732
GATA6	5.89667	4.79184	3.60503	6.65762	6.43256	5.25463	6.36563	5.99951	7.34761	5.07959	7.36937	7.21028	6.62197	8.51081	6.54408	6.91532	6.56401	8.59374	6.00097	6.21215	6.69466	5.94553	6.21711	7.43263	7.79251	6.08175	7.19056	6.13178	5.94884	5.4275	6.83822	6.82235	6.47394	8.09173	7.03116	6.40271	5.36557	0.265655	8.81558	7.88273	7.00733	7.94605	7.34531	6.19881	8.84732	6.54453	8.71416	5.29131	5.79148
ZNF502	0	4.48826	0	0	0	0	0	0	2.22618	0	0	3.51029	1.57608	1.4161	0	0	4.17589	3.00688	3.61957	5.07358	0	1.30961	0	1.27893	0	3.0935	0	3.0897	5.53864	3.809	1.2768	4.09296	3.48481	2.581	2.14262	3.5409	3.09004	0	2.20525	0	0.408143	0	3.24884	2.41594	4.19158	2.7907	3.79723	0	0
HKR1	3.20175	3.13179	1.98144	5.95304	5.53877	6.29373	0	5.21545	7.54525	2.55126	6.19601	6.31252	1.37032	4.50413	4.6977	0	4.28449	4.34733	0	4.47988	5.3681	3.88202	0	2.91882	4.98	4.49878	5.87652	5.24966	7.26556	5.32018	3.64013	5.29436	3.48481	3.45212	3.87407	4.65148	4.81924	5.42128	4.39024	3.17547	5.40137	5.67328	4.7289	2.65791	4.94398	0	3.33458	5.90054	4.81729
ZBTB8A	0	0	0.0877913	0	0	0	0	0	3.88714	0	3.57973	2.36678	5.19648	0	4.60829	5.09529	2.99052	3.29246	4.1222	3.96404	2.22148	4.2014	0	0.651347	0	2.98187	3.48059	2.06304	3.82893	5.37148	2.09239	4.82253	0	4.54724	4.17618	3.05617	4.30977	0	4.35644	3.4651	3.80876	0	4.17089	3.93328	3.06862	0	4.83603	6.25167	4.68989
PBX3	0	2.78942	0.757161	5.00381	3.97232	6.07913	0	0	0	4.59048	3.28766	0	0	0	2.85553	0	2.42142	2.65046	1.23826	4.29346	3.96854	2.75297	0	3.07352	3.62273	0.125375	5.00979	4.16459	0.958759	0	2.44266	1.35831	1.26678	3.20875	0	0.272132	4.36033	1.42484	4.57058	5.36364	0	2.69106	0	4.02249	4.21943	0	3.88423	4.64059	3.89502
RBPJL	0.475615	0	1.00279	0	0	0	0	0	0	0	0	0	0	0	0	1.7529	1.69482	0	0	0	0	0	0	0	2.73534	0	1.02468	1.89387	0	0	0	0	0	0.0323159	0	0	0.913907	0	0.510849	0	3.36263	0	0	1.40964	0.180846	0	1.03061	0	0
ZKSCAN4	3.52904	0.441903	3.51288	0	4.03525	6.29373	0	5.60931	4.9275	0	0	0	0	0	0	2.52123	0.160605	0	0	0	3.5839	3.601	0	4.75295	5.60101	0	4.80205	0	3.21785	1.45179	3.58081	0	0	1.10787	3.49146	2.33572	4.04198	0	1.0442	0	1.71758	0	0	4.43696	3.52429	6.12242	0.162452	0	3.95493
ZNF30	0	0	0	0	1.2628	0	1.55559	0	0	0	0	5.65463	0	0	2.04224	3.81116	1.40522	0	0	3.02516	0	4.05809	2.67406	4.08557	6.77683	0	4.39374	3.96014	3.77027	0.744079	0	0	4.86417	1.26571	5.39189	3.27306	2.06451	4.51322	0.313586	0	0	0	0	0	1.60774	0	3.56996	0	3.1795
ZNF487	4.58737	0	1.64765	6.93418	5.16953	3.12849	5.08628	5.64337	6.03081	4.35374	3.82252	2.36678	4.07491	5.80903	5.00847	0	3.80252	3.91423	0	3.09989	4.52246	5.65557	4.87671	4.35061	3.97396	3.95666	3.08491	0	3.84796	2.61117	4.03579	5.02508	3.39123	4.22781	4.42585	4.85405	4.13929	5.78796	5.88406	0	4.30513	2.47202	4.17089	3.59808	5.60054	6.96939	3.9854	4.98539	4.23818
ZNF528	0	2.65906	3.26238	1.78158	0	2.03495	5.16638	6.86369	0	1.77852	5.62085	5.20405	3.33847	0	5.53054	4.31925	4.03791	3.53074	4.30117	3.22201	4.52246	5.18253	5.3094	4.17943	2.73534	4.09339	2.01531	4.33125	4.15354	2.27995	2.35095	1.18872	5.39685	3.24022	5.96536	2.02218	3.5482	0	2.2972	4.09334	0	3.33577	6.10953	4.83197	3.21066	4.87845	3.17239	3.52046	3.48059
ZNF814	5.77848	3.62634	1.98144	2.21941	5.75983	6.50532	6.43195	4.45896	6.23838	3.96203	4.64987	6.77643	5.08298	3.22391	5.82057	6.17214	5.53406	6.71169	6.97295	5.92416	5.70852	6.0401	5.99162	5.85245	6.38584	5.06622	4.7377	5.58628	5.31752	5.98816	6.32528	5.11068	4.07211	4.60478	5.96536	5.15234	5.75854	3.39267	4.00479	4.96023	5.93152	3.68093	5.44394	5.71301	5.22723	3.01856	5.44953	5.29131	5.99225
CENPS	3.83566	3.08178	0	4.59462	3.4326	5.94046	5.9337	5.38609	1.91043	4.43704	4.03027	0	4.53567	0	3.41527	3.38977	3.09362	1.46444	0.143458	3.06301	0	3.72005	0.98447	3.41964	4.41771	2.76779	5.24789	4.28067	3.57848	2.84208	4.8642	0.996513	4.04164	3.14737	2.96925	2.39386	2.9485	1.96271	3.28849	5.73404	5.16413	5.03727	4.7289	4.00508	2.67501	4.13546	4.04651	3.47264	4.29078
HES2	0	0	0	3.25294	0	0	0	5.07277	3.79455	3.24908	4.37308	5.54648	0	6.1849	0.699345	0	0	3.91423	4.48753	0	2.22148	3.05429	0	3.69859	3.62273	1.06315	0.0852254	0	0.811397	0	3.29118	3.59563	2.64924	5.15157	0	0.830635	4.08771	4.47875	5.73994	3.7062	0	2.88118	0	2.10883	6.1398	3.38839	5.37068	3.26374	1.87314
NR5A2	0	0	2.44749	0	0	0	0	4.8575	0	0	2.92105	4.182	0	0	4.38961	0	3.68856	0	3.24313	2.19231	4.73585	0	0	4.67453	2.73534	0.347521	1.22575	2.44628	3.12727	4.36937	0	3.72535	0	3.98938	0	1.62102	1.68273	0	5.66252	0	0.835718	0	0	2.46769	3.79571	0	5.0881	1.99745	3.1795
SOX12	0	0	0	1.50004	0.76537	0	0	0	0	1.14755	4.03027	0	1.75613	0	1.16834	0	0.667919	3.53074	0.876876	0	2.22148	1.62651	0	1.43931	0	0	0.0852254	0	0.462005	0.132794	0	0.996513	1.63661	2.61873	0	0.332839	2.15321	3.0257	2.57214	1.58912	0.258442	3.33577	0	1.51178	2.9737	0	2.67655	0	0
ZNF256	4.05488	4.56672	3.63448	6.29291	0	7.3129	6.14615	5.64337	6.22069	3.57752	1.67415	0.60382	1.91618	0	5.06333	1.7529	5.37532	5.43395	0.143458	5.90084	3.05788	4.41647	0	0	6.10664	3.65778	3.1654	0	5.93556	5.2885	0.810119	5.15164	4.15985	4.13785	5.50473	6.07085	0.913907	0	4.62837	1.58912	4.62487	0	4.7289	0	5.14522	3.21529	4.05688	0	5.11734
ZNF610	3.4794	0	0	0	0	0	0	1.11521	0.940907	0	0	3.85928	1.91618	0	1.80532	0	2.14239	0	0	4.23664	4.27192	0	0	3.38065	0	2.21152	4.68406	0	1.78804	0	2.17494	0	0	1.34504	0	3.07406	0	0.265655	1.0442	0	0	3.95924	0	0.79152	0.2089	0	0.20036	1.85552	0
ZNF614	3.31929	3.88152	3.47268	0	3.83757	0	0	4.20898	0	0	4.21183	6.4389	4.78416	0	5.35477	4.75883	5.47799	5.43395	0.606676	5.48253	6.79327	0	5.17908	2.54853	2.46658	0.539982	4.61409	2.7488	4.24253	0.132794	3.80472	0	4.89858	4.20318	5.39189	1.54608	4.32894	0	4.57793	0	4.71384	2.47202	3.24884	2.69095	3.08384	2.18643	4.01495	0	4.31639
ZNF684	0	0	0	5.90982	5.53877	0	0	5.8324	4.79037	0	4.51811	0	4.65395	5.17158	4.27807	4.93685	3.70167	3.00688	4.2624	4.97776	3.96854	5.03723	5.61326	1.43931	0	5.03859	5.39284	0	3.3304	3.18568	1.58926	3.70976	3.77147	1.51475	3.49146	4.41926	2.80986	0	0.814533	7.31908	0	0	3.24884	3.52057	0.757023	0	1.44796	4.35432	3.93523
ZNF90	3.37466	3.19902	4.20984	1.14991	3.2323	6.17504	5.73788	5.38609	4.40832	5.7017	5.68371	7.22539	4.82507	3.66453	3.75225	2.792	4.55406	5.84062	5.39891	5.1936	4.52246	4.94247	6.06726	4.60857	3.62273	5.54996	5.46418	6.08341	5.89495	3.83847	6.23036	4.9206	3.65551	6.37861	3.49146	5.10309	5.59664	4.81556	6.85487	6.51396	5.97566	3.33577	5.91986	4.99294	6.40716	3.92668	6.84516	5.94502	5.93886
ZNF766	0	4.80423	3.49693	2.01704	4.26265	0	0	0	3.21375	0	7.75321	7.06665	4.43353	7.46113	4.83014	6.4119	4.47987	5.74918	5.81791	6.74186	7.16878	5.05998	4.69788	4.64193	2.73534	4.07018	4.49065	5.45748	5.34457	4.29338	4.93697	5.78941	3.06742	5.83396	0	5.07893	5.06003	1.7187	5.88035	6.57603	5.48801	2.88118	4.17089	4.80204	5.72232	1.12693	5.69582	4.80407	5.5146
STAT3	4.67819	3.97764	4.88497	0	4.03525	0	4.81524	5.86163	3.06314	5.59691	4.03027	5.46395	4.94129	5.6741	5.57841	1.12775	5.54138	5.4915	5.72401	4.36338	4.27192	5.02572	6.06726	6.22684	5.81915	5.13493	3.81593	6.89078	4.33986	6.43496	4.82213	5.45728	5.69977	4.6314	4.82401	5.83152	6.39267	6.69075	5.39446	4.39826	5.28036	4.11882	5.13027	5.4099	4.76187	6.34886	5.43171	5.05198	6.83617
HNF4A	1.74117	5.12385	4.13968	2.01704	2.16961	2.84722	0	4.20898	3.97414	5.07959	2.42831	5.33984	5.82987	5.85134	4.84587	3.21665	4.29318	4.21689	5.34797	4.14256	3.05788	4.49648	6.16887	5.27284	2.46658	4.21122	5.38866	7.27416	2.69446	4.8512	6.23678	5.66153	5.05933	3.77933	2.96925	3.28078	6.76874	5.83811	4.29084	0	5.81066	4.82218	3.24884	6.41112	3.71731	1.75183	3.8696	3.65508	6.32296
PRDM14	0	0	0.0877913	0	5.35364	0	0	3.66251	4.46949	0	2.42831	4.22273	3.15808	5.10319	3.87999	5.56139	1.64136	3.91423	4.95932	0	3.05788	4.44556	0	0	1.70649	1.62676	0	0	1.43218	4.21315	0	1.18872	0	4.72951	0	0.698462	2.06451	5.77381	4.76829	0	0	4.45429	0	4.42064	4.97392	1.12693	4.40006	4.89758	2.41829
RHOXF2	0	0	2.2332	0	3.68893	2.84722	4.04581	4.73649	3.58938	2.55126	1.67415	0.60382	1.75613	0	0.699345	4.55572	1.27087	0	2.77711	3.18816	0	0	2.43393	0.892159	0	0.446959	5.11233	4.35589	2.31129	3.05789	3.8219	2.14144	1.26678	0.094854	2.96925	0.272132	0	2.58187	1.06528	2.8127	3.90007	1.89876	0	0.750324	0.2089	4.401	0	0	2.8832
ZNF880	2.77772	3.17059	2.77294	2.39685	4.20907	5.74597	7.19441	3.52311	3.97414	4.26532	3.28766	3.91005	2.62109	4.27463	3.8491	4.87992	4.37733	6.32518	3.25898	5.1503	4.92171	5.04865	4.01508	5.2186	3.1575	4.73843	2.70878	5.38551	5.52096	3.23083	3.39815	5.79312	3.57268	2.62934	2.14262	4.23671	2.2899	5.68021	2.59406	2.8127	2.68433	5.64734	0	1.67477	2.87648	2.18643	3.25576	5.09999	4.03729
ZNF134	6.69089	5.27616	5.00821	0	0	6.26496	6.10609	7.04025	5.83552	0	6.19601	6.48984	3.39392	4.95585	5.26401	6.39167	6.77106	5.4915	4.49423	4.05136	5.23409	5.12256	0	0	1.09209	5.66285	5.6382	4.99898	6.54653	5.01071	5.05064	6.36317	5.20394	4.88912	5.50473	5.1354	5.68854	4.26276	4.55203	0	5.79375	6.15061	5.13027	5.4099	4.99018	3.01856	4.89067	6.61318	5.91056
FOXI3	4.08839	0	0.0877913	0	5.72207	3.36376	0	0	4.63883	0	0	5.35824	2.876	4.14457	2.7255	3.9281	1.84424	5.60016	3.66784	0	5.3681	3.31607	0	1.71481	4.0743	2.60509	0	3.50399	3.03063	2.4926	2.9442	4.36591	4.46555	4.60881	0	4.06841	3.77943	1.65838	6.34687	4.64985	4.2566	3.95924	6.10953	4.55829	6.36804	0	5.39234	0	2.86943
CENPA	4.18448	0	2.02657	0.686616	4.45905	7.01759	6.49535	6.10105	3.88714	4.26532	1.67415	5.05414	4.76325	2.11679	3.75225	1.7529	1.93589	4.67998	0	0.899598	3.05788	4.59324	4.21836	3.84899	1.70649	4.60486	5.12748	5.33683	3.68816	3.37187	4.64522	3.25248	2.47774	3.90899	2.96925	5.4619	4.66689	4.80517	5.2327	3.4651	5.33514	4.2625	3.24884	4.31512	5.37073	5.28117	5.59714	0.458505	5.65967
NOTO	0	0	0.0877913	0	0	0	0	0	4.74161	0	0	0	0	0	0	0	0	0	0	0	0	0	0	0	0	0	0	0	0	0	0	0	0	0	0	0	0	0.0940928	0	0	0	0	0	2.70179	0	0	0	0	0
SPIC	0	0	0	0	0	0	0	0	1.50562	0	0	0	0	0	1.52171	0	2.90238	0	0	2.86299	0	3.98071	0	2.80563	0	3.01466	2.59713	0	1.09245	0.132794	2.37443	1.77266	0	0	0	2.98229	1.8335	5.00914	0.125714	4.09334	2.75591	2.88118	3.24884	2.46769	0	3.38839	2.6287	0	1.30557
BATF3	4.18448	0	0	0	7.23609	6.79418	2.76947	6.02557	5.63651	5.59691	6.47009	4.37503	2.62109	6.70674	4.15718	4.55572	4.01708	4.34733	5.08906	4.29346	6.92959	4.15988	3.49508	4.24603	5.76011	1.18337	5.42793	0	5.82463	3.99497	3.43211	4.85124	4.29518	4.76119	3.87407	1.32483	0.122228	6.42373	5.4069	5.78749	2.85051	3.19956	4.7289	4.49111	4.83232	6.02086	5.33917	2.8797	5.5146
HEY2	0	0	0.0877913	1.14991	0	0	0	3.90643	0	3.24908	0	1.62243	0	4.0016	0	0	1.58585	0	0	0	4.27192	0	3.05994	1.58362	0	1.70919	3.76518	2.61909	0.958759	0	3.60085	3.694	0	2.581	2.96925	2.22797	2.23677	0	3.56124	0	2.93929	0	0	3.2594	4.59518	0	2.26724	0	0
KLF4	0	3.87566	2.36204	6.95559	4.92561	6.96489	5.31436	4.01448	1.50562	6.56351	4.51811	4.96091	4.74205	5.93241	5.19199	6.91532	5.43151	5.374	0.143458	6.35629	6.97231	6.42308	5.98049	5.71031	6.10664	4.99408	2.65403	4.43126	3.4094	6.39585	4.79193	6.17444	4.91549	5.07995	3.87407	5.28884	5.91893	5.29076	6.57433	6.69268	5.95756	5.29297	6.80191	5.97011	6.2963	4.03484	6.86557	5.53195	6.42416
ZNF350	0	5.43598	4.65281	0	2.86755	3.36376	3.6596	5.50201	6.16631	0	4.98543	4.66832	4.72052	2.11679	3.45684	0	4.3526	4.57739	0	7.76914	2.22148	4.87991	4.05809	3.72995	4.81577	4.76276	4.34274	5.8619	5.81982	4.3145	5.02491	3.74077	5.84802	1.16728	5.13572	5.15445	4.49653	0	4.42937	0	5.35602	0	3.24884	5.31597	3.43507	0	3.18189	4.06289	5.7731
TEAD4	4.15315	4.078	3.86938	5.10947	4.09555	3.56599	5.68448	5.30329	5.2746	6.87867	5.55513	5.88778	5.75774	7.01664	5.36573	5.82536	5.66372	5.74918	6.5902	6.35057	5.60373	6.85141	6.71726	5.19632	5.95696	4.51605	6.52414	7.41566	4.88254	5.52437	6.36538	7.04525	5.50132	5.25532	5.50473	4.8974	6.9795	7.34946	6.11259	5.49795	5.3675	5.62091	5.91986	5.49185	5.78655	5.99432	5.15236	4.50454	7.69825
FOXO1	3.20175	0	2.95905	0.686616	3.2323	0	0	2.50209	0	0	4.77061	0	3.54851	0	4.57092	1.12775	3.31462	4.86557	0.143458	0	2.22148	0	0	0	0	6.27343	2.01531	0	0	0.132794	3.22814	0	4.99716	1.04591	3.49146	4.99219	2.15321	3.25687	2.25196	0	1.71758	4.99674	3.24884	0.981509	1.06395	6.12242	3.16761	3.52046	3.54264
OVOL2	0	3.85198	4.36285	0	0	4.50376	0	0	4.97045	0	0	2.36678	0	3.46098	1.92864	4.23095	3.09362	0	0	3.89227	5.49072	1.98459	0	0	2.46658	0.709764	4.9514	5.68196	1.52971	0.132794	3.27879	3.87264	1.26678	3.77933	0	0.142473	4.20301	5.02416	4.3042	0	3.6374	2.21368	0	3.72046	4.83119	0	3.67129	2.72503	3.19062
BCL11A	3.52904	0	2.60457	0	4.82234	7.03473	0	0	0	0	4.21183	0	4.29477	4.6065	0	1.12775	0.867337	0	0	0	5.08634	0	0	0.651347	1.09209	4.16815	3.49624	3.54028	0	0	3.83888	0	2.94103	2.41934	0	2.77915	3.19126	3.7871	0.165297	4.7609	3.91265	0	4.17089	0	0.849031	3.80975	2.61473	0	2.54497
CREB3	4.49045	6.74422	7.17609	5.34404	5.11231	0	6.55608	4.60438	0	0	6.2385	4.05242	4.53567	4.27463	4.18218	3.6839	2.8085	4.07348	5.24832	5.74076	4.52246	4.67902	5.61326	5.70243	3.1575	3.59413	4.6319	3.16599	3.60109	5.99035	3.36337	4.70949	3.18362	3.86032	5.26948	3.3485	3.24607	0	4.91483	5.73404	4.4503	0	4.17089	5.68459	4.83682	5.88295	3.89004	4.8609	4.8457
ZNF57	0	0	0	0	5.95147	0	0	0	2.70452	0	4.51811	1.02819	5.6929	4.27463	4.27807	0	0	0	0.273932	0.405535	0	0	0.574628	2.86334	1.09209	2.53901	2.07903	2.21443	3.18829	0.132794	3.88865	3.35627	0	2.99584	0	4.56239	2.67655	4.38414	5.46455	0	4.53819	2.21368	5.13027	0.572662	4.83907	1.12693	3.40526	1.08566	3.65125
NANOGP8	0	1.13399	2.07033	0	1.9257	0	0	1.11521	0	0	0	0	0	0	0	1.7529	0	0	0.273932	0.405535	0	1.45402	0	0	0	0.627369	0	0.658039	0.462005	0.470573	0.504397	0	0	0.0639238	0	1.02712	0.339414	1.42484	0	0	0.335233	0	0	0.370007	0.0932548	0	0	0.458505	0.575897
POU5F1	3.57704	4.16223	4.67778	5.36553	5.91847	5.74597	5.9337	5.57442	5.85857	6.08417	5.96248	5.18357	4.20461	4.6065	5.41928	5.9412	4.40165	4.46694	6.23524	5.66279	5.3681	5.72602	5.25498	4.65832	5.84778	2.82436	4.21619	5.05523	3.80964	6.26089	3.93676	5.05624	4.89858	6.24496	4.17618	2.42208	5.10149	6.33619	6.80366	5.78749	3.4687	5.59399	5.13027	5.89177	6.43266	6.81108	6.64622	4.50454	5.75262
KLF3	4.74274	4.28224	4.53671	2.01704	1.9257	5.36719	2.2866	0	5.78828	5.63269	2.42831	7.62921	4.07491	5.76544	3.64843	7.18579	4.71148	6.50363	3.92777	3.86038	8.68418	5.05244	4.17993	5.28345	6.03374	0	4.3384	3.80772	5.53277	3.57227	0.8774	5.8115	4.57599	5.85274	5.13572	1.86663	3.21892	0.489917	6.65952	2.32692	4.92111	5.2591	5.91986	4.62248	6.92593	7.35048	5.70161	3.92756	0
ESRRB	1.11871	0	0	0	2.72213	0	0	3.19595	2.70452	0	0	0	3.02392	5.57658	3.93985	3.01989	3.13289	6.32518	2.88313	3.82778	2.22148	1.45402	2.297	5.10359	2.46658	0.347521	3.49624	0	0.811397	4.45431	2.42027	0.191774	4.82891	3.53903	2.14262	0.698462	3.48125	0	1.6436	0	2.82411	4.51295	0	4.53118	2.70487	1.12693	3.89004	0	2.14868
FOXH1	0	0	2.83768	0	0	4.04355	0	0	3.21375	2.55126	0	0	0	1.4161	0.952819	4.55572	0.305109	0	0	0	0	1.91973	4.64243	4.15653	1.09209	0.125375	1.6461	2.72377	0	1.55006	0	4.39545	3.65551	3.37232	0	0.208759	1.72193	0	0.448044	0	2.29975	3.04913	3.24884	3.02043	0.638261	0	2.60062	0.458505	3.33789
MLXIP	1.35729	3.36713	2.2332	4.02127	0	0	0	0	0	0	0	5.62455	3.77423	0	1.52171	5.69941	3.31462	4.46694	0.79231	1.44948	4.92171	2.87773	5.34457	2.32032	2.46658	2.44593	1.33419	4.17386	4.13816	0.132794	4.61597	5.21927	4.44241	4.23997	2.96925	3.36313	1.16208	0	4.96616	4.96023	3.27763	4.51295	4.17089	3.66057	3.11753	2.18643	4.72826	1.99745	4.30108
MYBL2	6.43499	6.02972	5.31605	5.67184	3.4326	3.90124	6.14615	5.8324	6.03081	7.60172	6.6696	6.91956	6.07856	6.81761	5.99296	7.38306	5.56669	6.87198	6.65299	7.76985	6.79327	7.20441	6.44486	6.63981	7.56997	5.35892	7.5443	7.10519	5.55611	7.08521	7.42144	7.51662	7.0265	7.44536	6.64463	5.71377	8.28436	7.2224	7.85526	6.34601	7.56632	8.09747	6.68751	7.84466	8.05615	7.39175	7.34746	5.97965	6.90106
TET2	3.57704	4.70199	3.40593	0	0	0	0	0	0	0	0	0.60382	3.77423	0	4.49313	0	5.76403	0	2.3441	5.36625	0	0	0	6.03302	0	0	0	0	4.64203	0	3.98331	0	5.93349	0.913374	5.96536	0.0729946	2.03368	4.57163	0.541254	6.02851	3.19762	4.39315	3.24884	3.10456	2.57078	4.62519	3.34308	0	0
ELF3	3.83566	0	0	0	5.58156	0	0	0	0	3.71739	0	0	3.89445	4.6065	4.81424	6.59991	0.160605	1.46444	0.143458	0	3.5839	0	0	2.14529	2.73534	0.125375	2.17935	0	2.5624	0	0	4.96724	5.04403	0.397402	2.96925	0	2.2899	0.344347	1.62952	2.8127	0	4.82218	0	3.26673	0.341527	0	6.1301	0	4.49291
TFCP2L1	0	0	0.0877913	0.686616	0	0	1.55559	0	0	0	0	0	4.26534	3.84289	3.23586	5.32592	2.21737	0	4.11351	0	3.05788	0.120332	0.574628	0.362124	0	4.0857	5.55288	4.38811	2.07326	4.55833	4.20903	0	3.73385	2.60805	0	3.75568	5.14179	6.59242	0.510849	0	4.72815	5.07669	4.7289	5.50894	0.123047	3.6825	2.03523	0	3.58539
ZNF703	1.35729	1.09418	0	0.686616	0	4.29193	0	0	0	0	0	0	0	0	0.952819	0	1.40522	0	0	0	0	0	0	1.71481	0	0	0.630108	0	0	0	0	0	0	0.842243	2.14262	0.142473	0	0	0.863484	0	0	2.47202	0	2.33465	1.80443	0	1.79624	0	0
TBX3	3.98545	2.76427	0	0	0	0	0	2.16954	0	6.27739	1.67415	4.14008	3.77423	0	3.13703	0	2.38935	0	0	0	0	3.1422	0	0	5.60101	0	3.70587	0	1.62106	2.33612	0	0	0	2.20926	0	2.40804	0	0.0940928	3.00738	4.52953	0	0	4.17089	3.42563	1.32973	4.87845	4.56532	0	1.03654
GRHL2	3.20175	3.14159	1.93485	1.78158	0	0	0	0	0	0	0	0	4.04058	0	2.58259	0	0.160605	0	0	0	0	0	0	2.80563	0	0.861652	0	0	0	0	0	0	1.26678	0.125135	0	1.80368	0	0	0	0	0	0.933303	0	0	0	0	0.123522	0	0
SALL4	5.39244	5.28944	5.19525	4.8898	5.64346	7.32689	5.97877	6.46711	7.73781	6.58193	8.26578	5.63967	5.11633	7.77868	7.18391	6.28608	6.39263	6.93558	7.34455	5.37003	8.54959	7.65527	5.9118	7.14048	7.60394	5.89847	5.94081	7.90223	5.491	7.44348	7.32532	6.24645	7.2462	7.92815	6.87199	5.71662	6.91649	5.42807	8.07153	6.66439	7.87401	7.19518	7.48885	7.35317	8.23955	6.82621	7.62666	7.19138	7.10285
FOXN3	3.83566	0	0	0.686616	0	1.34995	0	0	0	0	0	0	0	0	0	0	0.160605	0	0	0	3.05788	0.231396	0	0	0	0	0	0	0	0	2.20143	0	2.56604	0	3.87407	0	0	0	1.10653	0	0	0	0	0	0.341527	0	1.13217	2.641	0
SMAD5	0	0	2.91172	1.78158	1.2628	0	2.2866	2.99956	2.22618	0	0	0	1.37032	0	0.699345	4.40245	4.15697	0	0	0	5.08634	3.22506	5.88816	4.08557	1.70649	4.15351	4.47099	4.30618	3.99181	0.366526	5.09017	4.52581	0	3.41277	4.63862	4.32154	0.234904	0	4.39857	1.58912	3.90637	4.62356	3.24884	5.02136	3.12492	1.12693	4.75398	4.52813	3.4439
TET1	0	2.95415	3.24339	4.31431	4.67204	0	0	0	2.70452	0	0	0	1.37032	5.47199	0.699345	4.40245	0	0	5.45156	2.44252	4.52246	1.45402	4.42964	0	2.73534	0.125375	4.28986	2.76115	0.462005	4.02091	3.22814	2.74129	0	1.73691	0	0.912469	4.34786	0	3.30187	5.73404	4.15963	2.21368	3.24884	4.78684	1.42847	1.75183	3.0839	0.458505	0
TCF7L1	3.31929	1.81096	3.36258	1.14991	0	0	0	0	0	0	0	0	1.91618	0	1.52171	0	0.771071	0	0	0	0	0	0	0	0	0.861652	0	0	1.43218	0	0	0	0	2.06051	0	0.912469	0.234904	0	2.68538	0	0	0.933303	0	0	2.71957	0	2.41158	0	0
KLF5	4.99324	3.87566	3.50493	5.23152	5.90168	5.52111	6.80159	4.73649	4.46949	4.35374	5.33784	5.92528	4.8451	6.31154	5.8905	4.87992	6.28127	7.86581	4.4116	3.28742	6.88557	5.13333	1.97664	5.48989	6.24223	6.28355	6.48547	4.21933	4.57507	6.30905	6.53254	5.65748	6.95881	7.16132	6.82929	6.14256	5.04078	4.23721	7.59396	4.96023	6.64587	2.88118	4.7289	6.12217	8.01727	7.55506	7.83115	3.14673	3.86758
KCMF1	0.475615	3.38374	0	0	0	0	5.00146	3.66251	0	4.17114	0	0	1.37032	1.4161	2.33757	0	2.0633	0	0	0	3.5839	0	0	0	0	2.80575	0.314307	0	0.249418	0	0	0	0.434623	3.48168	0	2.79001	2.48479	1.7187	4.50267	0	0	4.04124	3.24884	3.43216	4.90486	0	4.06461	1.08566	0
TFE3	2.69313	2.56024	2.70516	0	0	0	0	0	0	0	0	0	2.06024	0	2.97479	0	2.21737	0	0	3.3952	0	0	0	0	0	0	0	0	0.249418	0	0	0	0	1.54866	0	1.76014	0	0	0.203822	0	0	3.46023	4.17089	0	0.123047	0	0	0	0
ZNF704	0	0	0	0	0	0	0	0	0	0	0	0	2.95185	0	0	0	0	1.46444	0	0	0	0	0	0	0	0	0	0	0	0	0	0	0.434623	0	0	0	0	0	0	0	0	0	0	0	0	0	0	0	0
JDP2	0	0	0	0	0	0	0	0	0	0	0	0	1.57608	0	2.7255	0	1.04251	0	0	0	0	0.231396	0	0	0	0	0.449029	0	0	0	0	0	3.34206	1.4917	3.49146	0	2.79155	0.0940928	0	0	0.0913889	0.933303	4.17089	1.71815	0.28993	2.18643	1.47914	2.24524	0
SATB2	0	1.35222	0	3.05555	1.632	0	1.55559	0	1.50562	0	0	1.84747	0.481629	0	3.28285	0	3.05326	3.73519	3.6439	3.79442	4.52246	3.47123	0.574628	4.57443	0	3.59413	0.0852254	0.0810581	4.40557	0	0.41665	2.39644	0.768176	3.82616	3.49146	2.42208	3.09004	3.81501	2.36677	2.32692	2.41037	0	0	3.93328	2.59224	0	3.63022	0	3.33789
CDX2	0	1.57103	0	0	0	0	0	0	0	0	0	0	0	0	2.7255	0	2.02207	0	0	0	0	0	0	0.362124	0	0	0	0	1.52971	0	0	0	0	0.125135	0	0	0	0	0	0	0	0	0	0	0.508838	0	1.31606	0	0
CHCHD3	2.50745	2.65906	3.38008	0.686616	5.51688	1.34995	4.81524	5.86163	2.22618	1.77852	0	4.05242	1.13024	0	1.35582	3.38977	3.18985	5.54685	4.59753	1.75713	5.60373	1.0914	0	0	0	2.64752	4.71782	4.20584	3.1581	1.23254	2.06379	3.77114	2.28307	1.22435	2.96925	0.787909	3.52623	0	1.6153	0	3.20786	3.04913	0	2.33465	0.462981	3.6825	2.56474	5.11564	4.45192
CDX1	0	0	0	0	0	0	0	0	0	0	0	0	0	0	0	0	0.305109	0	0	0	0	0	0	0	0	0	0	0	0	0	0	0	0	0	0	0	0	0	0	0	0	0	0	0	0	0	0	0	0
GTF3A	3.07377	4.64458	5.48725	6.47198	7.92144	7.94103	8.44367	5.94593	6.27311	6.48739	7.35012	6.12112	6.81714	7.01664	4.98024	5.04439	5.4856	6.82797	6.30367	6.34674	5.98375	7.53186	7.57626	5.4807	5.03083	6.77711	7.07094	6.73043	6.01349	6.36749	6.4214	6.72682	5.08943	3.74318	5.79832	6.74254	6.80455	6.68981	2.51966	5.05044	6.03298	6.523	7.2678	5.53191	4.30639	7.19597	3.26473	6.16406	7.08657
PA2G4	5.9432	5.41796	5.4254	2.21941	7.48744	6.96489	6.22308	7.43968	6.52441	7.77982	6.19601	7.69943	6.1366	7.92453	6.72084	6.90108	6.22333	6.38715	7.00853	7.37875	7.49604	7.42491	7.83927	5.92199	6.73146	5.83105	6.92252	7.91195	6.15776	7.20789	7.45073	7.72291	5.54543	8.52912	7.06835	5.95735	7.74912	7.64639	8.80172	6.9487	7.53868	7.52229	6.10953	7.4109	8.65217	7.54595	8.38658	6.56839	7.4913
NME2	5.44512	4.72498	3.91809	5.93878	8.16249	8.43644	7.25061	7.12707	7.27236	7.47932	8.04417	4.98479	5.7891	8.3356	6.21515	8.26661	6.2659	7.39368	8.16882	6.4821	7.92366	7.48008	7.23107	5.71815	7.47221	4.83796	5.00433	7.67549	4.65289	7.62848	7.16543	5.80784	6.33006	6.46401	6.73991	5.1877	7.27381	8.23735	6.26611	8.06691	7.21272	7.29883	6.10953	7.50563	7.12079	8.12528	7.15518	7.02729	7.3645
NR2F6	0	3.72087	2.25233	4.17521	0	0	0	0	0	0	0	2.36678	2.52502	3.46098	0	0	0	0	0	3.08157	0	4.45131	0	0	0	1.70919	0.449029	2.9671	0	3.97742	0	3.47169	0.434623	2.59729	2.96925	0	0	0	2.65094	2.32692	0	0	0	2.04212	3.3014	3.92668	3.79723	0	2.23713
HAND1	0	0	0	0	0	0	0	0	0	0	0	0	0.481629	0	0.39164	0	0	0	0	0	0	0	0	0	0	0.240719	0	0	0	0	0	0	1.63661	0	0	0	0	0	0	0	0	0	0	0	0	0	0	0	0
MAZ	3.13918	2.78942	2.21382	3.05555	2.86755	3.56599	0	2.77216	3.06314	3.05175	1.67415	3.21967	4.76325	3.22391	3.28285	4.40245	2.45279	2.17604	4.39018	3.23864	4.52246	4.53489	3.82893	3.34058	3.86611	0.709764	1.6461	5.72516	2.73592	5.09044	4.74316	4.89326	3.23839	3.77933	2.14262	2.87412	5.30232	0.0940928	1.51162	4.7609	4.30989	5.481	4.17089	5.34046	0.678944	3.21529	4.28128	0	5.34336
ESRRA	0	2.45416	0	0	0	4.29193	0	0	0	4.17114	2.42831	0.60382	2.52502	0	0	4.03627	0	2.65046	0	0	0	0	0	1.27893	0	0.627369	0	0	0	0	1.97442	0	0	1.92938	0	0	2.86342	0	1.38322	0	0	1.89876	3.24884	0	3.05322	1.75183	2.52048	0	0
ZNF385A	0	3.84	2.63403	0.686616	0	0	2.2866	0	0	0	0	0	0	0	0.699345	0	0	0	0.393579	0	2.22148	0	0	0	0	0	0	0	0	0	0	0	0.768176	0	0	0	0	0	0	0	0	0	0	2.70179	0	0	0	0	0
HIC2	5.59251	3.41639	0.170545	5.40756	2.86755	4.40173	4.91135	0	4.2075	5.31802	5.33784	3.51029	4.69867	4.50413	4.60829	2.52123	4.16646	3.73519	4.65852	3.93371	4.27192	4.30661	0	5.44335	3.62273	3.06248	5.09445	3.14729	3.86675	3.27461	5.08307	3.06914	4.21551	5.12185	5.70693	1.82497	5.37174	1.52959	5.98152	5.49795	4.62104	6.47954	5.44394	6.09054	4.67277	4.22951	5.50264	1.69809	4.82801
SREBF1	0	1.54173	0	0	0.76537	0	0	0	0	0	0	0	0	0	0	0	0.867337	0	0	0	0	0	0	0	0	0.861652	0	0	0	0	0	0	0	0	0	0.391094	0	0	0.0431333	0	0	0	0	0	0	0	0	0	0
ARID3A	0.475615	0	0.0877913	0	0	0	4.48122	0	0	1.14755	0	3.51029	2.876	3.46098	0.699345	1.7529	0.867337	0	5.03027	3.96404	0	2.01596	2.67406	0	3.97396	0	0.449029	4.31459	1.32758	2.30831	3.64013	1.99477	0.434623	4.44442	2.14262	0.989909	0.339414	0.800193	5.59257	1.58912	3.84204	2.47202	3.24884	4.02249	4.20557	4.69279	3.82479	2.55177	4.16115
CEBPB	0.475615	1.38558	1.49545	0	0	0	0	0	2.89494	0	0	0	0	0	0	0	0	0	0	0	0	0	0	0	0	0	1.29894	0	0	0	0	0	2.17491	1.0139	0	0	0	0	0	0	0	0	0	0	0.2089	0	2.03523	0	0
SPEN	2.69313	0.0837002	3.08173	2.39685	0	0	0	0	1.50562	0	2.42831	2.50528	0.481629	2.94008	0.952819	0	0.436448	6.19263	5.26803	3.28742	2.22148	0	0	2.23546	3.32979	0.125375	0	0.0810581	0	3.47555	2.68726	1.09582	0	3.93058	0	3.10049	3.05976	0	4.33273	0	3.21804	3.04913	4.17089	4.04396	4.36367	0	3.30878	0	3.07539
IRX2	0	0	0	0	0	0	0	0	0	0	0	0	0	0	0	0	0	0	0	0	0	0	0	0	0	0	0	0	0	0	0	0	0	1.09263	0	0	0	0	0	0	0	0	0	0	0.698864	0	1.58323	0	0
CEBPA	0	0	0	0	0	0	0	0	0	0	0	0	0	0	0.39164	0	0.771071	0	0	0	0	0	0	0	0	0	0	0	0	0	0	0	0	0.320978	0	0	0	0	0	0	0	0	0	0	0	0	1.3999	0	0
DPF3	3.26172	0	1.46298	0	0	0	0	0	0	0	0	0	2.4221	0	0.39164	0	1.93589	0	0	0	0	0	0	0	0	0	0	0	0	0	0	0	2.28307	1.45641	2.96925	0	0	0	1.26066	0	0	0	0	0	0.0628348	0	1.03061	0	0
NR2F2	2.4048	2.01662	0	0	0	0	0	0	0	0	1.67415	0	3.09256	0	0	0	0	2.65046	0	0	0	0	0	0.362124	0	0	0	0	0	0	0	0	0.768176	1.58179	0	0	0	0	2.39201	3.17547	0	0.933303	3.24884	0	2.59224	0	0.898488	0	0
SOX4	3.6685	0	0.0877913	0	1.2628	0	0	2.77216	1.50562	0	2.42831	1.3557	1.91618	0	3.49725	2.52123	1.33961	0	4.43271	1.75713	6.53283	5.04486	0.574628	3.34058	3.86611	1.44627	0	5.26058	3.21785	5.62363	4.97969	0	5.24464	5.64443	4.63862	0	4.36653	5.63005	2.90002	5.5607	6.29089	5.64734	4.17089	3.19177	3.01401	5.59566	6.23712	3.65508	3.8396
SATB1	3.91249	0.0837002	0.52526	0	0	0	0	0	2.22618	3.71739	1.67415	0	0	0	0	0	0	0	0	0	0	0	0	0	0	0.539982	0	0.0810581	0	0	3.35158	0	0	1.61418	0	0	0	0	1.49618	0	0	0	0	0	0.152236	1.12693	1.61164	0	0
TP63	0	0	3.03832	3.05555	0	0	0	0	0	0	0	0	0	0	0.699345	0	2.28864	0	0	0	0	0	0	0	0	0	0	0	0	0	0	0	2.94103	0.0323159	3.49146	0	0.613988	0	0	0	0	0	0	0	0	0	0	0	0
ATF1	1.90056	3.76591	2.51239	4.1257	4.82234	0	2.2866	6.14926	4.34443	3.71739	6.3199	2.74784	0	4.14457	3.37247	2.18762	3.41359	5.54685	4.01432	3.50926	6.41389	4.56701	1.56422	5.47145	5.21795	5.27345	4.89054	4.35589	3.62336	2.6779	3.12118	2.27457	0	4.49312	2.14262	3.99518	2.1816	3.51678	3.79685	4.864	2.86353	3.95924	0	3.60388	4.44847	6.52611	4.20874	4.09483	4.23818
IRF3	0	0.0837002	0.170545	4.26941	0	0	0	4.8575	0	0	5.68371	4.05242	0.481629	0	2.7255	0	2.0633	0	0.143458	4.70003	0	0.120332	0	5.43386	0	1.49355	3.30518	0	3.77027	6.0377	3.51895	3.9543	4.98119	4.07331	2.96925	1.9658	3.43482	3.96574	2.89414	0	0.0913889	5.11507	4.17089	2.38935	3.20719	5.09382	2.18455	3.47264	3.07539
CENPX	2.77772	4.99736	4.54449	4.35784	5.49466	0	3.13062	3.36878	4.52817	6.13496	0	4.182	3.02392	0	3.57482	3.81116	2.60015	0	0	4.63869	2.22148	4.45131	3.97074	5.04245	5.38356	3.66812	2.17935	0	2.81543	4.12821	3.98331	4.29454	2.94103	1.34504	2.14262	3.94744	3.8954	2.2139	0.277918	5.5607	5.01455	1.49533	4.17089	4.3431	1.31689	0	2.25828	5.03562	2.59603
TFAP2A	0	2.89746	0.956896	0	0	0	1.55559	0	3.06314	0	0	0.60382	0	0	0	0	0	0	0	1.75713	0	0	0	2.40047	1.70649	0	0.38324	0	0	0	0	0.191774	0	0.930622	2.14262	0	0	0.265655	0.165297	0	0.477545	0	3.24884	0	2.19646	0	1.95988	0	0
ZNF165	0	0.0837002	0	0	0	2.84722	0	5.12191	0	0	3.57973	0	3.85548	0	0	0	0.436448	0	3.80365	4.40081	0	2.71525	0	0	0	3.40923	3.69235	0	1.78804	0	2.74244	0	0.768176	1.64585	2.96925	0	0	0	1.54201	0	4.10036	0.933303	3.24884	3.3099	1.25096	0	0.619502	0	0
BATF	0	0	0	0	0	0	0	0	0	0	0	0	0	0	0	0	0	0	0	0	0	0	0	0	0	0	0	0	0	0	0	0	0	0	0	0	0	0	0	0	0	0	0	0	0	0	0	0	0
FOSL1	0	2.40619	0	0	0	0	0	0	0	0	0	0	0	0	0	0	0	0	0	0	0	0	0	0	0	0	0	0	0	0	0.41665	0	0	2.01272	0	0	0	0	0	0	0	0	0	0	0	0	0.20036	0	0
MXD1	4.78423	2.88584	3.48889	2.39685	0	4.17308	6.02247	2.50209	4.40832	0	0	0	3.73182	0	3.93985	0	4.23121	1.46444	0	0	0	0.120332	0	0	0	2.031	0	0	3.03063	0	0	0	0.434623	0.125135	0	2.37955	0.122228	0	1.33197	0	0	0.933303	5.13027	0	1.20991	5.73045	1.5975	0	0
GRHL3	0	0	3.39736	0	0.76537	0	0	0	0	0	0	0	0	0	0.39164	0	0	0	0	0	0	0	0	0	0	0	0	0	2.13655	0	0	0	0.434623	0	0	0	1.64244	0	0	0	0	0	0	1.2114	0	0	0	0	0
PLSCR1	0	0	0	0	0	0	0	0	0	0	0	0	0	0	0.39164	0	0	0	0	0	0	0	0	0	0	0	0	0	0	0	0	0	1.26678	0	0	1.73786	0	0	0	0	0	0	0	0	0	0	0	0	0
TCF7L2	0.475615	0	0	0	0	0	0	0	0	0	0	0.60382	0.481629	0	2.7255	0	1.79613	0	2.96268	0	0	1.45402	0	3.69859	0	0	0.165696	0	1.32758	0	2.32708	0	3.18362	2.44957	2.14262	0	2.61542	0	0.863484	0	0	1.89876	4.17089	0.945461	2.44668	1.12693	1.53953	0.805898	0
ZNF277	0	0.503987	3.06019	1.14991	0	0	0	4.20898	0	3.96203	0	0	0	0	3.81753	0	3.18985	0	0	0	0	0	0	0	0	1.06315	3.44072	0	2.25536	3.09092	0.941683	0	3.77147	1.57083	3.49146	0.208759	3.02884	0	1.88794	4.52953	0	4.11882	4.17089	3.18406	2.50442	0	2.24927	4.87936	2.69304
NFE2L3	2.04407	2.25192	3.49693	0	0	0	0	0	0	4.07037	1.67415	0.60382	0	1.4161	3.08495	3.81116	2.51355	5.74918	0	5.45788	0	0	0	2.6828	1.09209	5.3364	3.52703	0	2.65177	0.366526	3.48699	0	0.768176	2.55898	0	3.50178	3.399	0	3.52366	0	0.543761	0	0	0.707918	2.64965	4.62519	3.02174	1.85552	0
ZNF750	0	0.0837002	0	0	0	0	0	0	0	0	0	0	0	0	0	0	0	0	0	0	0	0	0	0	0	0	0	0	0	0	0	0	0	0	0	0	0.613988	0	0	0	0	0.933303	0	0	0	0	0	0	0
TRERF1	2.77772	0	0	0	0.76537	0	0	0	4.2075	0	0	0	0	0	0	0	1.40522	3.00688	0	0	0	2.99255	0	0	0	0	2.78718	2.39964	1.43218	0.470573	0	2.74129	0	0.094854	0	0	0	0.182423	0.415586	0	0	1.49533	4.7289	0.47489	0.0932548	1.12693	1.33322	0	0
SP6	0	0	1.93485	0	0	0	0	0	0	0	0	0	0	2.58638	0.39164	0	0.556821	0	0	0	0	0	0.574628	0	0	0	0	0	0	0	0	0.191774	0	0.997623	2.96925	0	0	0	2.56476	0	0	1.49533	4.17089	1.53622	0.2089	0	2.88876	0	0
OVOL1	0.475615	6.21976	5.03607	3.34235	2.56038	0	0	0	0	0	0	0	0.842084	0	0.39164	0	2.25344	0	0	0	0	0	0	2.14529	5.81915	0	0	4.05348	0	0	0	2.8305	1.26678	4.12854	2.14262	0	0	0	2.15698	2.32692	0	0.933303	0	0	4.42774	1.12693	4.74919	0	0
SOX13	4.95742	4.21423	4.36285	0	1.9257	3.74333	0	2.77216	0	0	3.28766	0.60382	3.09256	2.94008	3.41527	0	3.77796	3.73519	0	0	0	3.09891	0	5.18505	2.9618	4.09339	2.3782	0	2.5624	0	4.82213	1.09582	2.38369	2.79388	3.49146	4.23274	0.695013	3.92151	1.68504	4.25384	3.86812	5.11507	4.17089	3.58056	2.44668	1.75183	3.19604	1.08566	3.48059
NR6A1	0.475615	1.05324	3.01611	5.15954	1.2628	1.34995	0	0	2.22618	4.35374	0	4.00651	0.481629	0	4.27807	0	2.94712	3.53074	2.68629	0	5.89772	3.77609	3.36409	1.09847	3.74955	3.96508	2.74851	5.01969	3.35722	2.86135	4.87659	4.66167	1.79115	3.89807	2.96925	3.57899	3.94593	2.70627	2.71235	2.32692	4.02702	5.84293	5.13027	2.2778	4.27688	3.38839	3.16282	2.55177	4.8137
DLX5	0.475615	3.18961	1.5272	0	0	0	0	0	0	0	0	0	0	0	0	0	1.58585	0	0	0	0	0	0	0	0	0	0	0	0	0	0	0	0	0	2.14262	0.142473	0.122228	0	0	0	0	0	3.24884	0	0	0	0	0	0
TFEB	0	0	1.32527	0	0	0	0	0	0	0	0	2.63165	0	0	1.80532	0	0	0	0	0	0	0	0	0	0	1.06315	0	0	1.62106	0	0	0	0.434623	0.0323159	0	0	0	0	0	0	0	0	0	0	0.0628348	1.12693	1.0924	0	0
ZFHX3	2.50745	2.97622	0.248809	4.69986	0	0	0	0	0	0	0	3.04898	2.19121	0	4.20676	0	3.39756	0	0	0	0	0	0	0.651347	1.09209	2.8788	3.12572	0	2.77622	4.69349	0	0	0	3.25741	0	1.57149	2.7352	0.0940928	3.40054	4.25384	0	1.49533	3.24884	2.37587	2.96961	0	0.778315	2.641	2.59603
MSX2	0	0	0	0	4.892	4.50376	5.00146	3.90643	0	3.84489	0	0	0	0	2.58259	0	1.58585	0	0	0.148209	4.73585	3.66175	0	1.83506	3.62273	0	3.40801	3.29052	1.09245	3.3171	3.98331	0	4.1312	0.154793	2.96925	1.9465	2.39063	0	0	0	0.258442	0.933303	0	2.04212	0.315959	4.47967	3.07372	4.18661	2.57921
NFKB1	0	0	1.98144	0	0	0	0	0	0	0	0	0	0	0	0.39164	0	0.556821	0	0	0	0	1.20463	0	0	0	0	0	0	0	0	0	1.09582	0	0.422003	0	0	0	0	0.0431333	0	1.20659	0	0	0	0	0	1.0924	0	0
RUNX1	0	0	0	1.78158	0	2.03495	0	0	2.70452	0	0	0	0	0	0.699345	0	0.436448	0	0	0	0	0	0	0	0	0	2.7744	0	0	0	0	0	0	0	0	0	0	0	0	0	0.477545	0	0	0	0.263422	0	0.472343	0	0
RXRA	0	0.779714	0	0	0	0	0	0	0	0	0	0	0.481629	0	0	0	0	0	0	0	0	0	0	0	0	0	0	0	0	3.33099	0	0	0	0.212342	0	0	0	0	0.125714	1.58912	0	0	0	1.89867	0	0	0	0	0
BHLHE40	0.832704	0.92295	0.0877913	0	0	0	0	0	0	0	0	0	2.71116	0	3.37247	0	0.305109	0	0	0	0	0	0	0	0	0	1.1085	0	2.25536	0	0	0	0.434623	0.688508	0	0	0	0.0940928	0	0	0	0.933303	3.24884	0	0	0	1.75863	0	0
ZNF331	0	2.13906	0	0	0	0	0	0	2.70452	6.65335	0	3.75207	0.481629	0	0	0	3.66196	5.17757	0	3.00586	0	0	2.67406	5.16224	0	1.18337	3.15558	0.0810581	5.1665	0	3.14867	3.98052	3.57268	2.91582	5.50473	3.36313	3.8607	0	1.67136	0	2.37443	0	3.24884	0.47489	2.28478	3.01856	1.6395	3.92756	2.23713
ZNF436	0	0	0	0	0	0	0	0	0	0	0	0	0	0	3.18729	0	0.556821	3.00688	0	0	0	0	0	3.29937	0	3.32024	4.18275	0	3.09577	1.55006	0	0	0	0.561401	0	3.44791	2.43848	0	0	0	0	0	0	0	3.63699	0	2.96781	0	0
AEBP2	2.85762	4.06261	4.36725	0	0	0	0	6.59445	0.940907	0	4.98543	7.91359	4.92256	0	3.75225	0	4.40165	7.11109	3.63179	4.56147	5.08634	2.91148	5.27335	5.57006	3.32979	5.04654	5.24789	2.24993	5.0966	3.1232	5.59127	2.09419	0.768176	4.29594	3.87407	5.44824	2.98118	3.24666	4.80947	4.09334	5.24845	4.67584	0	0.707918	5.01224	0	4.75079	5.43547	4.51961
ZNF292	1.74117	0	2.71897	0	0	0	0	0	0	0	0	5.92528	4.10845	0	4.34602	0	3.31462	3.29246	2.92345	4.47988	0	0	0.574628	2.0491	3.74955	3.23933	3.34028	0	4.59774	2.82255	3.97566	0.512482	3.57268	0.0639238	3.87407	4.38742	4.47375	4.06783	0.448044	1.58912	4.56634	1.49533	3.24884	4.88289	3.68022	1.75183	2.12666	4.91557	0
GCM1	0.475615	0	0	0	0	0	0	0	0	0	0	0	0.842084	0	0.39164	0	0.667919	0	0	0	0	0	0	0	0	0	0	0	0.249418	0	0	0	1.46351	0	2.14262	0	0	0	0	0	0	1.89876	3.24884	0	0	0	0.0423599	0	0
TEAD3	0	0	0	0	0	0	0	0	0	0	0	0	0	0	1.67047	0	1.46798	0	0	0	0	0.120332	0	0	0	0.125375	0	0	0	0	0	0	0.434623	1.76603	0	0	0	0	2.87039	0	0	0.933303	3.24884	0	2.93643	0	1.13217	2.35481	0
HMGA1	4.93917	7.22453	6.86428	4.94793	3.97232	5.70371	5.88718	5.30329	4.69114	4.97196	6.19601	5.07653	6.27593	5.17158	6.51976	6.39167	5.22899	5.54685	8.21777	7.71073	5.60373	8.32651	6.91154	6.00765	6.77683	4.73843	6.50687	8.07419	5.91314	8.55183	7.49223	7.80132	6.19812	5.30246	5.79832	4.52386	7.92842	8.20411	5.54928	6.54533	7.77023	6.69752	6.68751	8.08574	5.65189	5.14298	5.84012	3.77821	8.73899
GRHL1	0.475615	0	0	0	0	0	0	0	2.48509	0	0	0	0.481629	0	3.68387	0	2.02207	0	0	0	0	0	0	0.362124	0	0	0	0	1.78804	0	2.30281	0	0.768176	0.154793	3.49146	0.208759	0	0	0	0	0	1.49533	3.24884	0	0	0	0	0	0
GATA3	0.475615	0	2.55921	0	0	0	0	0	0	0	0	2.50528	0	2.11679	1.16834	3.38977	0	1.46444	0	0	0	0	0.574628	0	0	0	2.2912	0	0.958759	0	0	0.191774	0	2.19506	0	1.80368	2.77301	2.39117	0.479788	5.5607	0	0	0	0	2.96961	4.99015	3.25125	0	0
E2F8	3.13918	2.01662	0	0	0	0	0	0	0	0	0	2.50528	0	0	0.699345	4.13689	0	0	1.81114	3.18816	0	0	0	0	2.46658	4.62092	0.0852254	0	2.73592	3.35837	0	0	0	1.1961	0	0.0729946	2.65646	0	0.165297	0	2.39251	0	4.17089	2.57776	2.4816	0	1.92635	0	1.72807
NFAT5	0	1.88282	2.75964	5.00381	3.90652	0	0	0	4.2075	1.14755	1.67415	0	0	0	2.50545	0	0	3.00688	0	0	0	0	0	2.91882	4.2562	3.758	4.25809	0	0	0	0.587112	2.8305	1.46351	1.92938	2.14262	2.71217	2.43848	0	1.14663	0	2.75591	0	0	2.87469	0.0932548	0	2.80512	4.30055	2.82731
IRX4	0	0	0	0	0	0	0	0	0	0	0	0	0	0	0	0	0	0	0	0	0	0	0	1.43931	0	0	0	0	0	0	0	0	0	1.25205	0	0	0	0	0	0	0	0	0	0	0	0	0.0423599	0	0
CREBZF	0	4.08817	4.32722	0	0	0	0	0	0	0	0	1.3557	0	0	1.52171	0	0.160605	3.91423	0	0	0	3.25165	0	0	0	2.8788	0	0	0.249418	3.1232	0	0	0.434623	0.0323159	0	3.3485	1.64244	0	0	0	0	0	0	3.02043	0.0317594	1.12693	0.533019	2.72503	2.59603
NR4A1	0	0	0	0	0	0	0	0	0	0	0	0	0	0	2.14754	0	0	0	0	0	0	0	0	0	0	0	0	0	0	0	0	0	0	1.18176	0	1.02712	0	2.35362	0.313586	0	0	0	0	0.0686385	1.55407	0	0.533019	0	0
ARID3B	4.38654	2.85044	4.67424	4.26941	2.37819	0	3.13062	0	0.940907	1.14755	2.42831	1.02819	1.91618	4.14457	3.99733	3.21665	4.05845	3.00688	0	3.89227	3.96854	2.71525	0	2.14529	1.70649	1.34678	2.46026	2.64598	3.70913	3.91424	3.00564	3.75603	4.53282	4.82254	2.14262	2.62989	3.44657	1.93755	5.04121	0	3.02292	1.49533	0	3.31697	5.4522	1.75183	4.4908	3.81702	1.34591
ARID5B	0	0	0	0	0	0	0	0	0	0	0	0	0	0	0	0	0	0	0	0	0	0	0	0	0	0	0	0	0	0	0.115974	0	0	0	0	0	0	0	0	0	0	0	0	0	0	0	0	0	0
ASCL2	0	0.377027	0	0.686616	0	0	0	0	2.48509	0	0	0	0	0	0	0	0	0	0	0	0	0	2.78063	0	0	0	0	0	0.249418	0	0	0	0	0.647371	0	0	0	0	1.02281	0	0	0	0	0	0.935521	0	0.472343	0	0
ATF4	4.97544	6.95338	7.15718	8.70701	8.53604	8.56592	7.3223	8.27097	7.79867	8.52372	7.90601	6.58664	5.27241	7.05335	5.42976	7.49155	6.17947	6.58521	5.90858	6.33904	6.79327	6.19715	5.01412	6.80352	6.6525	5.31353	5.22459	5.67708	7.3057	6.51927	5.35206	4.52581	4.71766	9.87619	7.03116	4.99689	6.70781	7.87647	9.33209	6.97197	5.37433	5.77265	6.10953	5.90238	9.12265	8.1006	9.24374	8.179	5.2561
CENPT	3.26172	3.75956	3.71251	4.76599	4.67204	1.34995	0	1.11521	2.22618	0	0	0	4.29477	0	2.24568	0	2.14239	0	3.58228	0	2.22148	0	0	3.87727	3.62273	2.82436	1.14865	4.592	1.62106	0	3.05006	3.54381	2.17491	1.79457	2.14262	0	2.67655	0.344347	0.956669	2.8127	0	4.82218	0	4.54931	1.25096	0	2.23107	2.95123	3.6269
CREB3L2	4.56374	3.62634	0.0877913	0.686616	0	0	0	0	0.940907	0	0	3.13685	4.51081	0	4.20676	0	2.6279	0	0	0	3.5839	0	0	0	0	0	0	0	1.2148	0	0	0	0	0.947666	0	0.743879	0.122228	0	0.541254	0	0	0.933303	0	0	0.0317594	0	0.342751	0	0
CREM	3.62349	3.6333	3.03832	6.76662	6.69865	3.74333	6.98947	0	0	4.59048	5.62085	5.86222	3.96936	4.70208	3.91023	2.18762	4.37733	4.95012	6.44541	4.88572	7.27497	6.49302	4.67042	4.01094	6.08274	4.99408	5.58433	5.80637	4.67438	5.85271	5.86638	4.45277	4.21551	5.42618	5.39189	4.69838	5.61497	4.57571	6.0525	3.17547	5.52331	4.56931	6.10953	4.85158	6.19343	6.36966	4.59408	6.84681	5.27711
DLX3	0.832704	0	0	0	0	0	0	0	0	0	0	0	0.481629	0	0	0	0	0	0	0	0	0	0	0.651347	0	0	0	0	0	0	0	0	0.434623	0	2.14262	0	0	0	0	0	0	1.49533	3.24884	0	0	0	0	0	0
DLX4	0	0	0	0	0	0	0	0	0	0	0	0	0	0	0	0	0	0	0	0	0	0	0	0	0	0	0	0	0	0.973905	0	0	0	0	0	0	0	0	0	0	0	0.933303	0	0	2.55993	0	0	0	0
DLX6	0.475615	3.68782	4.64921	0	0	5.19487	0	0	0	0	0	0	3.09256	0	2.24568	0	1.64136	0	0	0	0	0	0	0	0	0.931992	2.90907	0	0.958759	0	0	0	3.52941	2.15893	0	2.11152	0	0	0.165297	0	0	0.933303	3.24884	1.35572	0.0317594	4.93538	2.41158	0	0
EPAS1	5.50837	3.00871	4.67424	0	0	0	0	0	1.50562	5.22732	4.88201	0	5.82987	1.4161	4.99442	0	3.63486	5.374	3.89773	0	3.5839	0	1.56422	2.0491	1.09209	0.861652	1.43504	5.43646	3.1581	0	1.81196	3.14065	5.32275	4.13413	3.87407	2.0405	4.11004	0	5.96339	3.4651	2.78358	3.95924	0	1.60716	5.44337	0	5.80365	0	4.07378
ESRRG	0	0	0	0	0	0	0	0	0	0	2.92105	0	0	0	1.52171	0	0	0	0	0	0	0	0	0	0	0	0.0852254	0	0.462005	0	0	0	0	0	0	0	0	0	0	0	0	0	0	0	0	0	0	0	0
FOSB	1.56196	0	0	0	0	0	0	0	0	0	0	0	3.64308	0	0	0	1.46798	0	0	0	0	0	0	0	0	0.931992	0.790973	0	0	0	0	2.96791	0	1.37054	2.14262	0	0	0	0.448044	0	0	0.933303	0	0	1.45214	0	1.65323	0	0
FOSL2	0	1.35222	2.74621	4.31431	4.54805	0	0	2.50209	0	0	0	3.95908	0	0	2.91639	0	0.436448	0	0	3.71344	0	0	0	0.362124	0	0.125375	2.86154	0	0	0	0.223314	1.99477	0	3.72105	0	0.272132	0	0	4.1889	0	2.17994	3.33577	3.24884	2.20344	4.04366	0	2.92317	0	2.54497
GATA2	0.832704	0	0	0	0	0	0	0	0	0	0	0	0.842084	0	0.39164	0	0.305109	0	0	0	0	0	0.574628	0	0	0	0	0	0	0	0	0.191774	0.434623	2.24417	2.14262	0	0	0	0	0	0	1.49533	4.7289	0	0.0317594	0	1.38352	0	0
GTF2I	0	2.3052	2.17426	3.58148	0	0	0	3.52311	0	0	3.28766	0	1.57608	0	0	0	0	1.46444	4.23062	0	0	0	0	0	1.70649	0.999062	3.20402	0	0	0	1.94336	0.361021	0	2.31155	0	1.16707	2.86342	1.38817	3.18638	0	0.477545	0	0	0.196833	3.03375	0	1.95988	1.52134	1.97952
HEY1	2.93332	0	2.88746	3.42654	0	0	0	3.19595	0	0	0	4.26234	0	2.58638	3.32835	0	3.42945	0	0	0	4.27192	2.34719	0	0	1.09209	2.8965	0.165696	0	0	3.70618	0	0	0	1.04591	0	0.391094	2.26358	0	3.11236	0	1.46763	1.49533	0	0	0.678944	0	2.60769	0	2.36039
HIF1A	4.18448	4.15258	2.91172	1.50004	5.30339	7.01759	0	0	0	0	0	0	4.00541	2.94008	4.25469	0	3.42945	0	4.60374	4.34813	3.05788	4.00436	5.98049	0	1.09209	3.87867	0	0	3.53216	4.62186	2.84685	0	3.80814	1.66659	3.87407	3.72203	3.61219	3.41107	2.84014	5.36364	4.19096	2.69106	0	5.14968	2.29136	1.75183	2.68326	0.458505	3.96791
HMG20B	0	0	0	3.90868	0	0	0	0	0	0	0	0	0	0	2.14754	0	2.48349	0	0	0.148209	0	4.76461	0	0	0	4.00641	3.02145	4.76756	0	4.27194	3.09315	4.16333	0	2.36962	0	3.16034	3.78869	0.182423	1.79006	2.32692	0	0	0	0	0.553281	0	2.69658	2.641	2.21552
HMGN3	0	0	0	0	0	0	0	0	0	2.8231	0	0	0.842084	0	0	0	0	0	2.08441	0	0	0	0	0	0	0	0	0	2.19718	0	0	2.99389	0	0	0	0.142473	0	0	0.0431333	0	0	0	0	0	0	0	0	2.12666	0
HSF1	0.832704	3.92188	0.909494	2.39685	0	4.40173	0	1.11521	3.06314	0	0	3.95908	3.54851	0	3.03092	0	3.38135	0	3.66784	2.86299	3.05788	5.57625	4.46203	1.94605	1.70649	2.66827	1.92572	5.01196	3.68816	4.83179	4.77439	2.94146	1.93072	2.33765	4.42585	0.912469	3.50391	5.31294	1.82755	2.8127	3.84204	1.89876	4.17089	3.03765	1.84074	1.12693	2.31121	1.69809	4.16115
IRF8	1.90056	3.12193	4.22444	0	0	0	0	0	0	0	0	0	4.72052	0	3.57482	0	1.27087	0	0	0	0	0	0	0	0	0	0	0	0.462005	0	0	0	0	1.3956	0	0	0	0	0.628806	0	0	0	0	0	0.0317594	0	1.18984	0	0
KLF6	0	0	0	4.82922	0	0	0	0	0	0	0	0	0	0	0	0	0.160605	0	0	0	0	0	0	0	0	0	0	0	2.07326	0	0	0	3.57268	0.748095	2.14262	0	0	0	0	0	0	0.933303	0	0	2.04129	0	1.13217	0	0
LIN28B	5.17576	2.71262	1.25116	0	0.76537	0	3.13062	0	0.940907	0	0	4.96091	3.81542	5.89245	3.68387	0	4.27575	4.57739	5.19579	4.52803	0	2.245	5.53929	4.06112	6.6846	0.240719	5.33746	2.8678	2.25536	4.23548	0.504397	2.8305	4.01051	2.61873	0	0	3.70314	0	3.2795	1.58912	3.81548	5.67328	0	2.78574	3.06094	5.36645	3.15801	3.85481	3.32785
MAFF	0	0	0	2.21941	0	0	0	0	0	0	0	0	0	0	0	0	2.323	1.46444	0	0	0	0	0	3.16814	0	0	0	0	0	0	0	0.191774	0	2.74597	0	0	1.04332	0	1.39991	0	0	0	0	1.97217	1.22372	0	2.43562	0	0.0977272
MBNL2	0.475615	0	0	0	0	0	0	0	0.940907	0	0	0	0	0	0	0	0	0	0	0	0	0	0	0	0	0.347521	0	0	0	0	0	0	0	0	0	0	0	0	0	0	0	0	0	0	0	0	0	0	0
NFE2L2	2.69313	1.88282	0	1.50004	2.37819	0	0	6.69531	3.35012	0	1.67415	5.07653	0	4.50413	2.33757	0	2.8085	3.91423	4.88469	0	0	1.62651	0	3.21322	4.33921	5.34931	4.92274	2.33501	1.93769	0	3.47618	2.27457	1.03891	4.25716	0	3.59147	0	4.45678	2.98543	0	3.91265	1.89876	3.24884	3.12887	3.68022	0	3.46098	3.31887	3.89502
PEG3	0	0	0	0	0	0	0	0	0	0	0	0	3.68813	6.72961	1.92864	0	1.58585	3.29246	3.25898	3.00586	0	0	0	4.22417	0	1.99859	0	0	3.9746	1.40002	0	0.191774	0	1.99643	2.14262	2.5681	3.05976	4.09653	0.165297	0	0	0	3.24884	3.54487	0.0317594	0	0.0423599	3.20642	0
PPARD	3.57704	4.07289	3.36258	0	5.32873	0	0	0	1.91043	0	0	1.3557	2.06024	0	0.699345	1.12775	2.35656	0	0	2.96646	0	0.762036	0.574628	3.16814	2.46658	1.7487	0.0852254	0	0.958759	2.4926	0.665341	3.6125	1.03891	1.42023	4.63862	0.332839	3.45822	1.18934	0.656848	0	1.03304	0	0	1.93589	1.09435	4.99015	0.966063	0.458505	1.42335
PPARG	0	0	0	0	0	0	0	0	0	3.57752	0	4.182	1.13024	0	0.39164	0	0.771071	0	0	0	0	0	0	0	2.9618	0	0	3.25602	0	3.02409	0	0.191774	0	0.878247	0	2.64194	1.90336	0	0.737844	0	2.28046	3.77979	3.24884	0.750324	0.0932548	0	2.12666	2.55177	0
PRDM5	1.74117	0	0	0	0	0	0	0	0	0	0	0	0	0	0	0	0	0	0	0	0	0	0	0	0	0	0	0	0	1.50176	0	0	0	0	0	0	0	0	0	0	0	0	0	0	0.0932548	0	0	0	0
SREBF2	4.883	2.03777	2.19418	0	0	0	0	0	0	0	0	0	2.19121	0	1.16834	0	0.436448	0	0	0	0	0	0	0	0	0	0	2.65924	1.62106	0	0.941683	0	5.33537	1.65626	2.14262	0	2.96493	0	1.39991	0	0	0	0	0	1.45214	3.92668	0.966063	2.35481	0
TEAD1	4.21513	2.60342	0.0877913	0	0	1.34995	5.44856	1.11521	3.69561	0	5.62085	3.85928	1.13024	0	3.8491	1.12775	4.2581	2.65046	4.10477	0	0	0	0.574628	0.892159	0	1.29434	4.50232	4.05348	3.30308	2.86135	3.81334	3.57856	0	3.87153	5.26948	4.6335	4.19607	5.03606	4.0921	0	3.96796	6.78342	5.70144	2.82595	4.02406	2.7907	2.94008	3.85481	2.00494
THRB	2.77772	3.09192	0	1.14991	0	0	0	0	1.91043	0	0	0	2.19121	0	0.952819	0	0	0	0	0	0	0	0	0.651347	0	0.627369	0.0852254	0.0810581	0.249418	2.12913	0	0.361021	0	0.0639238	0	0.272132	0	0	2.94051	0	1.77384	0	0	0.0686385	0	0	0	1.99745	0.0977272
TSC22D1	3.98545	4.42548	3.19479	4.07443	4.03525	0	1.55559	0	4.46949	0	0	0	0	0	4.07947	0	4.24919	0	0.143458	0	0	3.98864	5.09896	0	0	4.86068	5.35687	4.6126	2.46714	3.00689	0.739545	0.191774	0.434623	4.12667	0	4.22475	0	3.61528	4.3262	0	0.781863	0.933303	0	2.00757	4.08587	0	2.79896	3.08446	3.70651
XBP1	0.832704	0	0	0	0.76537	0	0	0	0	0	0	0	0	0	2.33757	0	0	1.46444	4.48079	1.05792	4.52246	0	0	0.651347	0	1.39738	3.89478	0	2.73592	3.10715	0	0	0	4.23477	0	2.8008	2.96493	0	1.92301	0	4.14371	0.933303	3.24884	4.0007	2.39877	0	3.40526	3.65508	0
ZBTB7B	0.475615	0	0	0	0	0	0	0	0	0	0	0	0.481629	0	0	0	0.160605	0	0	0	3.96854	0	0	0	0	0.240719	1.72789	0	0	1.68596	0	0	3.65551	0	0	0	0	0	0	0	0	0	0	0	2.23108	0	0	0	0
ZFAT	0.475615	1.54173	0.0877913	0	0	0	0	0	0	0	0	0	0	2.58638	0	0	2.25344	0	0	0	0	0.834199	0	0	0	0	0	3.37331	1.62106	0	0	0	0	0.605026	0	0.272132	3.09004	4.39804	0	0	0	0	0	0	0	0	1.0721	0	0
ZNF354B	0	0	0	0	3.83757	0	0	0	0	0	2.92105	0.60382	0	0	0	5.56139	0	0	0	0	0	2.73423	4.14045	0	0	2.23953	0.685747	2.8678	1.09245	1.45179	0	0	0	0.997623	0	0	0	0	0.382381	0	0.667718	0	0	2.07586	0.0628348	3.01856	0.966063	0	0
ZNF439	0	3.45619	3.47268	0	0	0	0	0	0	0	0	0	0	0	0	0	0	0	0	0	0	0	0	0	0	0	0	0	0	0	0	0	0	0	0	0	0	0	0	0	0	0	0	0	0.152236	0	1.83291	0	0
ZNF440	0	0.0837002	0	0	0	0	0	0	0	0	0	0	0	0	0	0	0.160605	0	0	0	0	0	0	0	0	0	0	0	0.647252	0	0	0	0	0.823898	0	0	0	0	0	0	0	0	0	0.0686385	0	0	1.28111	0	0
ZNF655	0	6.74743	5.95822	2.21941	3.5232	4.50376	0	4.45896	0	0	3.57973	0	4.53567	0	4.79815	4.82065	5.10119	3.73519	0	4.3934	5.08634	0	3.77838	4.9786	5.30313	0.861652	2.95508	4.33951	3.45977	2.76233	3.52944	0.191774	0	3.51922	5.50473	0.142473	3.77943	0	2.4086	5.62082	4.08932	5.62091	0	4.81208	2.32379	0	2.68326	0	4.48841
ZNF670	2.29428	1.65552	3.93002	0.686616	5.85011	0	0	0	0	0	6.10708	5.46395	4.95978	6.63589	3.8491	5.99581	4.46456	5.17757	0	3.36522	5.98375	3.06931	0.574628	0	0	6.00224	1.26281	0	4.55204	5.16212	2.39753	3.59563	4.24256	3.88265	4.17618	6.20173	3.31177	0.0940928	4.42326	0	4.35669	3.04913	3.24884	3.72046	3.19321	5.7934	4.16387	4.15666	3.8254
ZNF69	0	0	0	0	0	0	0	0	0	0	0	0	0	0	0	0	0	0	0	0	0	0	0	0	0	0	0.935688	0	1.09245	0	0	0	0	0	0	1.02712	0	0	0	0	0	0	0	0	0	0	0.162452	0	0
ZNF708	0	0	0	0	0	0	0	0	0	0	0	1.02819	0.481629	0	0	0	0.160605	0	0	0.282602	0	0	0	0	0	0.125375	0.165696	0	0	0	0	0	1.63661	0.422003	2.14262	0	0	0.0940928	0	0	0	0	0	0	0	6.96939	2.74227	0	0
ZNF714	0	0	0.757161	0	0	0	0	0	0	0	0	2.36678	0	0	0.699345	0	0	0	0.143458	0	0	0.120332	0	0	2.13602	0	0.98087	0	2.13655	0	3.0354	0.361021	0.434623	2.31155	0	0.332839	0	0	0.203822	0	0	0	0	0	0.152236	0	0	0	0
[truncated: 206 more columns]

## Sheet:  extended_2d
gene	logExp	cell	psdt	sel_traj
DUXA	0	Yan_SRR491011	11.8053	TE_main_traj
FOXR1	5.25872	Yan_SRR491011	11.8053	TE_main_traj
NANOG	0.164555	Yan_SRR491011	11.8053	TE_main_traj
POU5F1	6.466	Yan_SRR491011	11.8053	TE_main_traj
ZSCAN10	0	Yan_SRR491011	11.8053	TE_main_traj
E2F5	4.57209	Yan_SRR491011	11.8053	TE_main_traj
GATA4	0	Yan_SRR491011	11.8053	TE_main_traj
SOX17	0	Yan_SRR491011	11.8053	TE_main_traj
FOXA2	0	Yan_SRR491011	11.8053	TE_main_traj
CDX2	2.83056	Yan_SRR491011	11.8053	TE_main_traj
NR2F2	0	Yan_SRR491011	11.8053	TE_main_traj
GATA2	7.40408	Yan_SRR491011	11.8053	TE_main_traj
GATA3	8.79473	Yan_SRR491011	11.8053	TE_main_traj
PPARG	0	Yan_SRR491011	11.8053	TE_main_traj
HMGN3	4.66846	Yan_SRR491011	11.8053	TE_main_traj
DUXA	0	Yan_SRR491012	12.5136	TE_main_traj
FOXR1	2.07188	Yan_SRR491012	12.5136	TE_main_traj
NANOG	0	Yan_SRR491012	12.5136	TE_main_traj
POU5F1	6.51092	Yan_SRR491012	12.5136	TE_main_traj
ZSCAN10	0	Yan_SRR491012	12.5136	TE_main_traj
E2F5	0	Yan_SRR491012	12.5136	TE_main_traj
GATA4	0	Yan_SRR491012	12.5136	TE_main_traj
SOX17	0	Yan_SRR491012	12.5136	TE_main_traj
FOXA2	0	Yan_SRR491012	12.5136	TE_main_traj
CDX2	2.25705	Yan_SRR491012	12.5136	TE_main_traj
NR2F2	0	Yan_SRR491012	12.5136	TE_main_traj
GATA2	7.06507	Yan_SRR491012	12.5136	TE_main_traj
GATA3	7.7186	Yan_SRR491012	12.5136	TE_main_traj
PPARG	0.170143	Yan_SRR491012	12.5136	TE_main_traj
HMGN3	0.137682	Yan_SRR491012	12.5136	TE_main_traj
DUXA	0	Yan_SRR491013	11.8844	TE_main_traj
FOXR1	5.041	Yan_SRR491013	11.8844	TE_main_traj
NANOG	0	Yan_SRR491013	11.8844	TE_main_traj
POU5F1	6.95925	Yan_SRR491013	11.8844	TE_main_traj
ZSCAN10	0	Yan_SRR491013	11.8844	TE_main_traj
E2F5	0.341569	Yan_SRR491013	11.8844	TE_main_traj
GATA4	0	Yan_SRR491013	11.8844	TE_main_traj
SOX17	0	Yan_SRR491013	11.8844	TE_main_traj
FOXA2	0	Yan_SRR491013	11.8844	TE_main_traj
CDX2	0.131464	Yan_SRR491013	11.8844	TE_main_traj
NR2F2	0.0272687	Yan_SRR491013	11.8844	TE_main_traj
GATA2	7.4642	Yan_SRR491013	11.8844	TE_main_traj
GATA3	7.00261	Yan_SRR491013	11.8844	TE_main_traj
PPARG	3.07425	Yan_SRR491013	11.8844	TE_main_traj
HMGN3	0.0540315	Yan_SRR491013	11.8844	TE_main_traj
DUXA	0	Yan_SRR491014	11.7304	TE_main_traj
FOXR1	5.2971	Yan_SRR491014	11.7304	TE_main_traj
NANOG	0	Yan_SRR491014	11.7304	TE_main_traj
POU5F1	6.82834	Yan_SRR491014	11.7304	TE_main_traj
ZSCAN10	0	Yan_SRR491014	11.7304	TE_main_traj
E2F5	0.814267	Yan_SRR491014	11.7304	TE_main_traj
GATA4	0	Yan_SRR491014	11.7304	TE_main_traj
SOX17	0	Yan_SRR491014	11.7304	TE_main_traj
FOXA2	0	Yan_SRR491014	11.7304	TE_main_traj
CDX2	5.28646	Yan_SRR491014	11.7304	TE_main_traj
NR2F2	3.63369	Yan_SRR491014	11.7304	TE_main_traj
GATA2	7.05957	Yan_SRR491014	11.7304	TE_main_traj
GATA3	8.55034	Yan_SRR491014	11.7304	TE_main_traj
PPARG	1.9991	Yan_SRR491014	11.7304	TE_main_traj
HMGN3	0.325158	Yan_SRR491014	11.7304	TE_main_traj
DUXA	0	Yan_SRR491015	11.6196	TE_main_traj
FOXR1	5.69019	Yan_SRR491015	11.6196	TE_main_traj
NANOG	1.25512	Yan_SRR491015	11.6196	TE_main_traj
POU5F1	7.93086	Yan_SRR491015	11.6196	TE_main_traj
ZSCAN10	0	Yan_SRR491015	11.6196	TE_main_traj
E2F5	0.184488	Yan_SRR491015	11.6196	TE_main_traj
GATA4	0	Yan_SRR491015	11.6196	TE_main_traj
SOX17	0	Yan_SRR491015	11.6196	TE_main_traj
FOXA2	0	Yan_SRR491015	11.6196	TE_main_traj
CDX2	3.87421	Yan_SRR491015	11.6196	TE_main_traj
NR2F2	0	Yan_SRR491015	11.6196	TE_main_traj
GATA2	6.83829	Yan_SRR491015	11.6196	TE_main_traj
GATA3	8.22452	Yan_SRR491015	11.6196	TE_main_traj
PPARG	0.322033	Yan_SRR491015	11.6196	TE_main_traj
HMGN3	0.967089	Yan_SRR491015	11.6196	TE_main_traj
DUXA	0	Yan_SRR491016	11.8129	TE_main_traj
FOXR1	4.40648	Yan_SRR491016	11.8129	TE_main_traj
NANOG	0	Yan_SRR491016	11.8129	TE_main_traj
POU5F1	6.98078	Yan_SRR491016	11.8129	TE_main_traj
ZSCAN10	0	Yan_SRR491016	11.8129	TE_main_traj
E2F5	1.77849	Yan_SRR491016	11.8129	TE_main_traj
GATA4	0	Yan_SRR491016	11.8129	TE_main_traj
SOX17	0	Yan_SRR491016	11.8129	TE_main_traj
FOXA2	0	Yan_SRR491016	11.8129	TE_main_traj
CDX2	4.29625	Yan_SRR491016	11.8129	TE_main_traj
NR2F2	4.6216	Yan_SRR491016	11.8129	TE_main_traj
GATA2	7.31249	Yan_SRR491016	11.8129	TE_main_traj
GATA3	8.2806	Yan_SRR491016	11.8129	TE_main_traj
PPARG	2.62095	Yan_SRR491016	11.8129	TE_main_traj
HMGN3	3.82837	Yan_SRR491016	11.8129	TE_main_traj
DUXA	0	Yan_SRR491017	11.6432	TE_main_traj
FOXR1	4.69603	Yan_SRR491017	11.6432	TE_main_traj
NANOG	0.019089	Yan_SRR491017	11.6432	TE_main_traj
POU5F1	8.19076	Yan_SRR491017	11.6432	TE_main_traj
ZSCAN10	0	Yan_SRR491017	11.6432	TE_main_traj
E2F5	2.80056	Yan_SRR491017	11.6432	TE_main_traj
GATA4	0	Yan_SRR491017	11.6432	TE_main_traj
SOX17	0	Yan_SRR491017	11.6432	TE_main_traj
FOXA2	0	Yan_SRR491017	11.6432	TE_main_traj
CDX2	3.86121	Yan_SRR491017	11.6432	TE_main_traj
NR2F2	1.17973	Yan_SRR491017	11.6432	TE_main_traj
GATA2	7.37145	Yan_SRR491017	11.6432	TE_main_traj
GATA3	7.88399	Yan_SRR491017	11.6432	TE_main_traj
PPARG	0.770556	Yan_SRR491017	11.6432	TE_main_traj
HMGN3	3.39004	Yan_SRR491017	11.6432	TE_main_traj
DUXA	0	Yan_SRR491018	11.7087	TE_main_traj
FOXR1	4.8293	Yan_SRR491018	11.7087	TE_main_traj
NANOG	0	Yan_SRR491018	11.7087	TE_main_traj
POU5F1	7.00059	Yan_SRR491018	11.7087	TE_main_traj
ZSCAN10	0	Yan_SRR491018	11.7087	TE_main_traj
E2F5	0.112037	Yan_SRR491018	11.7087	TE_main_traj
GATA4	0	Yan_SRR491018	11.7087	TE_main_traj
SOX17	0	Yan_SRR491018	11.7087	TE_main_traj
FOXA2	0	Yan_SRR491018	11.7087	TE_main_traj
CDX2	5.28271	Yan_SRR491018	11.7087	TE_main_traj
NR2F2	2.99489	Yan_SRR491018	11.7087	TE_main_traj
GATA2	7.8587	Yan_SRR491018	11.7087	TE_main_traj
GATA3	8.37881	Yan_SRR491018	11.7087	TE_main_traj
PPARG	3.65245	Yan_SRR491018	11.7087	TE_main_traj
HMGN3	4.2321	Yan_SRR491018	11.7087	TE_main_traj
DUXA	0	Yan_SRR491019	11.6714	TE_main_traj
FOXR1	5.12703	Yan_SRR491019	11.6714	TE_main_traj
NANOG	0	Yan_SRR491019	11.6714	TE_main_traj
POU5F1	7.20917	Yan_SRR491019	11.6714	TE_main_traj
ZSCAN10	0	Yan_SRR491019	11.6714	TE_main_traj
E2F5	1.92505	Yan_SRR491019	11.6714	TE_main_traj
GATA4	0	Yan_SRR491019	11.6714	TE_main_traj
SOX17	0	Yan_SRR491019	11.6714	TE_main_traj
FOXA2	0	Yan_SRR491019	11.6714	TE_main_traj
CDX2	3.28803	Yan_SRR491019	11.6714	TE_main_traj
NR2F2	0.0483979	Yan_SRR491019	11.6714	TE_main_traj
GATA2	6.83063	Yan_SRR491019	11.6714	TE_main_traj
GATA3	7.48505	Yan_SRR491019	11.6714	TE_main_traj
PPARG	3.10565	Yan_SRR491019	11.6714	TE_main_traj
HMGN3	3.48551	Yan_SRR491019	11.6714	TE_main_traj
DUXA	0	Yan_SRR491020	12.0083	TE_main_traj
FOXR1	4.13825	Yan_SRR491020	12.0083	TE_main_traj
NANOG	0	Yan_SRR491020	12.0083	TE_main_traj
POU5F1	6.23957	Yan_SRR491020	12.0083	TE_main_traj
ZSCAN10	0.141227	Yan_SRR491020	12.0083	TE_main_traj
E2F5	0.387945	Yan_SRR491020	12.0083	TE_main_traj
GATA4	0	Yan_SRR491020	12.0083	TE_main_traj
SOX17	0	Yan_SRR491020	12.0083	TE_main_traj
FOXA2	0	Yan_SRR491020	12.0083	TE_main_traj
CDX2	4.03342	Yan_SRR491020	12.0083	TE_main_traj
NR2F2	2.08391	Yan_SRR491020	12.0083	TE_main_traj
GATA2	7.98543	Yan_SRR491020	12.0083	TE_main_traj
GATA3	8.00606	Yan_SRR491020	12.0083	TE_main_traj
PPARG	0.646748	Yan_SRR491020	12.0083	TE_main_traj
HMGN3	0.072341	Yan_SRR491020	12.0083	TE_main_traj
DUXA	0	Yan_SRR491022	12.0553	EPI_main_traj
FOXR1	3.22843	Yan_SRR491022	12.0553	EPI_main_traj
NANOG	6.65144	Yan_SRR491022	12.0553	EPI_main_traj
POU5F1	8.92855	Yan_SRR491022	12.0553	EPI_main_traj
ZSCAN10	2.09278	Yan_SRR491022	12.0553	EPI_main_traj
E2F5	2.89602	Yan_SRR491022	12.0553	EPI_main_traj
GATA4	0.0618934	Yan_SRR491022	12.0553	EPI_main_traj
SOX17	0	Yan_SRR491022	12.0553	EPI_main_traj
FOXA2	0.0312786	Yan_SRR491022	12.0553	EPI_main_traj
CDX2	0.0618934	Yan_SRR491022	12.0553	EPI_main_traj
NR2F2	2.40485	Yan_SRR491022	12.0553	EPI_main_traj
GATA2	0.456907	Yan_SRR491022	12.0553	EPI_main_traj
GATA3	1.03706	Yan_SRR491022	12.0553	EPI_main_traj
PPARG	0.0312786	Yan_SRR491022	12.0553	EPI_main_traj
HMGN3	3.88402	Yan_SRR491022	12.0553	EPI_main_traj
DUXA	0	Yan_SRR491023	11.5356	EPI_main_traj
FOXR1	4.84472	Yan_SRR491023	11.5356	EPI_main_traj
NANOG	7.78384	Yan_SRR491023	11.5356	EPI_main_traj
POU5F1	8.87302	Yan_SRR491023	11.5356	EPI_main_traj
ZSCAN10	0.403264	Yan_SRR491023	11.5356	EPI_main_traj
E2F5	0.358604	Yan_SRR491023	11.5356	EPI_main_traj
GATA4	0.215676	Yan_SRR491023	11.5356	EPI_main_traj
SOX17	0.111865	Yan_SRR491023	11.5356	EPI_main_traj
FOXA2	0.164704	Yan_SRR491023	11.5356	EPI_main_traj
CDX2	0.312517	Yan_SRR491023	11.5356	EPI_main_traj
NR2F2	0.111865	Yan_SRR491023	11.5356	EPI_main_traj
GATA2	0.488639	Yan_SRR491023	11.5356	EPI_main_traj
GATA3	4.09462	Yan_SRR491023	11.5356	EPI_main_traj
PPARG	0	Yan_SRR491023	11.5356	EPI_main_traj
HMGN3	5.67206	Yan_SRR491023	11.5356	EPI_main_traj
DUXA	0	Yan_SRR491024	12.3866	TE_main_traj
FOXR1	5.36667	Yan_SRR491024	12.3866	TE_main_traj
NANOG	0.1481	Yan_SRR491024	12.3866	TE_main_traj
POU5F1	5.10095	Yan_SRR491024	12.3866	TE_main_traj
ZSCAN10	0	Yan_SRR491024	12.3866	TE_main_traj
E2F5	0.119671	Yan_SRR491024	12.3866	TE_main_traj
GATA4	0	Yan_SRR491024	12.3866	TE_main_traj
SOX17	0	Yan_SRR491024	12.3866	TE_main_traj
FOXA2	0.0308613	Yan_SRR491024	12.3866	TE_main_traj
CDX2	4.73688	Yan_SRR491024	12.3866	TE_main_traj
NR2F2	3.29915	Yan_SRR491024	12.3866	TE_main_traj
GATA2	6.67481	Yan_SRR491024	12.3866	TE_main_traj
GATA3	8.10834	Yan_SRR491024	12.3866	TE_main_traj
PPARG	4.0503	Yan_SRR491024	12.3866	TE_main_traj
HMGN3	0.332808	Yan_SRR491024	12.3866	TE_main_traj
DUXA	0	Yan_SRR491025	12.3804	TE_main_traj
FOXR1	5.30264	Yan_SRR491025	12.3804	TE_main_traj
NANOG	0.070156	Yan_SRR491025	12.3804	TE_main_traj
POU5F1	5.93004	Yan_SRR491025	12.3804	TE_main_traj
ZSCAN10	0	Yan_SRR491025	12.3804	TE_main_traj
E2F5	0.070156	Yan_SRR491025	12.3804	TE_main_traj
GATA4	0.103995	Yan_SRR491025	12.3804	TE_main_traj
SOX17	0	Yan_SRR491025	12.3804	TE_main_traj
FOXA2	0.137058	Yan_SRR491025	12.3804	TE_main_traj
CDX2	5.225	Yan_SRR491025	12.3804	TE_main_traj
NR2F2	3.87562	Yan_SRR491025	12.3804	TE_main_traj
GATA2	6.69523	Yan_SRR491025	12.3804	TE_main_traj
GATA3	7.36603	Yan_SRR491025	12.3804	TE_main_traj
PPARG	2.10057	Yan_SRR491025	12.3804	TE_main_traj
HMGN3	0.137058	Yan_SRR491025	12.3804	TE_main_traj
DUXA	0	Yan_SRR491026	12.5568	TE_main_traj
FOXR1	4.50017	Yan_SRR491026	12.5568	TE_main_traj
NANOG	0.0493951	Yan_SRR491026	12.5568	TE_main_traj
POU5F1	6.17451	Yan_SRR491026	12.5568	TE_main_traj
ZSCAN10	0	Yan_SRR491026	12.5568	TE_main_traj
E2F5	0.143384	Yan_SRR491026	12.5568	TE_main_traj
GATA4	0.0971548	Yan_SRR491026	12.5568	TE_main_traj
SOX17	0.0249089	Yan_SRR491026	12.5568	TE_main_traj
FOXA2	0.0971548	Yan_SRR491026	12.5568	TE_main_traj
CDX2	4.5621	Yan_SRR491026	12.5568	TE_main_traj
NR2F2	0.943374	Yan_SRR491026	12.5568	TE_main_traj
GATA2	7.08954	Yan_SRR491026	12.5568	TE_main_traj
GATA3	8.02122	Yan_SRR491026	12.5568	TE_main_traj
PPARG	3.60859	Yan_SRR491026	12.5568	TE_main_traj
HMGN3	0.165955	Yan_SRR491026	12.5568	TE_main_traj
DUXA	0	Yan_SRR491027	12.4098	TE_main_traj
FOXR1	5.26179	Yan_SRR491027	12.4098	TE_main_traj
NANOG	0.121758	Yan_SRR491027	12.4098	TE_main_traj
POU5F1	6.2112	Yan_SRR491027	12.4098	TE_main_traj
ZSCAN10	0	Yan_SRR491027	12.4098	TE_main_traj
E2F5	0.466333	Yan_SRR491027	12.4098	TE_main_traj
GATA4	1.12044	Yan_SRR491027	12.4098	TE_main_traj
SOX17	0.121758	Yan_SRR491027	12.4098	TE_main_traj
FOXA2	0.888497	Yan_SRR491027	12.4098	TE_main_traj
CDX2	3.64799	Yan_SRR491027	12.4098	TE_main_traj
NR2F2	1.12044	Yan_SRR491027	12.4098	TE_main_traj
GATA2	7.48475	Yan_SRR491027	12.4098	TE_main_traj
GATA3	7.78505	Yan_SRR491027	12.4098	TE_main_traj
PPARG	3.03414	Yan_SRR491027	12.4098	TE_main_traj
HMGN3	3.99996	Yan_SRR491027	12.4098	TE_main_traj
DUXA	0	Yan_SRR491028	14.4028	PE_main_traj
FOXR1	5.6552	Yan_SRR491028	14.4028	PE_main_traj
NANOG	0.0603642	Yan_SRR491028	14.4028	PE_main_traj
POU5F1	7.80655	Yan_SRR491028	14.4028	PE_main_traj
ZSCAN10	0	Yan_SRR491028	14.4028	PE_main_traj
E2F5	0	Yan_SRR491028	14.4028	PE_main_traj
GATA4	7.24472	Yan_SRR491028	14.4028	PE_main_traj
SOX17	2.81245	Yan_SRR491028	14.4028	PE_main_traj
FOXA2	6.26866	Yan_SRR491028	14.4028	PE_main_traj
CDX2	2.04237	Yan_SRR491028	14.4028	PE_main_traj
NR2F2	4.84024	Yan_SRR491028	14.4028	PE_main_traj
GATA2	2.65498	Yan_SRR491028	14.4028	PE_main_traj
GATA3	6.47747	Yan_SRR491028	14.4028	PE_main_traj
PPARG	2.96235	Yan_SRR491028	14.4028	PE_main_traj
HMGN3	4.36844	Yan_SRR491028	14.4028	PE_main_traj
DUXA	0	Yan_SRR491029	12.3415	TE_main_traj
FOXR1	3.86153	Yan_SRR491029	12.3415	TE_main_traj
NANOG	0.526972	Yan_SRR491029	12.3415	TE_main_traj
POU5F1	4.09904	Yan_SRR491029	12.3415	TE_main_traj
ZSCAN10	0	Yan_SRR491029	12.3415	TE_main_traj
E2F5	1.65002	Yan_SRR491029	12.3415	TE_main_traj
GATA4	1.82179	Yan_SRR491029	12.3415	TE_main_traj
SOX17	0.179219	Yan_SRR491029	12.3415	TE_main_traj
FOXA2	1.24294	Yan_SRR491029	12.3415	TE_main_traj
CDX2	4.60036	Yan_SRR491029	12.3415	TE_main_traj
NR2F2	2.5265	Yan_SRR491029	12.3415	TE_main_traj
GATA2	8.70158	Yan_SRR491029	12.3415	TE_main_traj
GATA3	7.42167	Yan_SRR491029	12.3415	TE_main_traj
PPARG	0.121918	Yan_SRR491029	12.3415	TE_main_traj
HMGN3	0.673753	Yan_SRR491029	12.3415	TE_main_traj
DUXA	0	Yan_SRR491030	12.5628	TE_main_traj
FOXR1	4.60382	Yan_SRR491030	12.5628	TE_main_traj
NANOG	1.51417	Yan_SRR491030	12.5628	TE_main_traj
POU5F1	6.17085	Yan_SRR491030	12.5628	TE_main_traj
ZSCAN10	0	Yan_SRR491030	12.5628	TE_main_traj
E2F5	0.341774	Yan_SRR491030	12.5628	TE_main_traj
GATA4	0.849552	Yan_SRR491030	12.5628	TE_main_traj
SOX17	0.123142	Yan_SRR491030	12.5628	TE_main_traj
FOXA2	0.699313	Yan_SRR491030	12.5628	TE_main_traj
CDX2	4.75984	Yan_SRR491030	12.5628	TE_main_traj
NR2F2	6.71812	Yan_SRR491030	12.5628	TE_main_traj
GATA2	7.35874	Yan_SRR491030	12.5628	TE_main_traj
GATA3	7.41695	Yan_SRR491030	12.5628	TE_main_traj
PPARG	3.26059	Yan_SRR491030	12.5628	TE_main_traj
HMGN3	3.78829	Yan_SRR491030	12.5628	TE_main_traj
DUXA	0	Yan_SRR491032	14.2312	PE_main_traj
FOXR1	3.80122	Yan_SRR491032	14.2312	PE_main_traj
NANOG	0.559368	Yan_SRR491032	14.2312	PE_main_traj
POU5F1	8.0887	Yan_SRR491032	14.2312	PE_main_traj
ZSCAN10	0.0218751	Yan_SRR491032	14.2312	PE_main_traj
E2F5	3.26557	Yan_SRR491032	14.2312	PE_main_traj
GATA4	6.95051	Yan_SRR491032	14.2312	PE_main_traj
SOX17	4.93949	Yan_SRR491032	14.2312	PE_main_traj
FOXA2	4.94307	Yan_SRR491032	14.2312	PE_main_traj
CDX2	1.42256	Yan_SRR491032	14.2312	PE_main_traj
NR2F2	0.793565	Yan_SRR491032	14.2312	PE_main_traj
GATA2	1.79704	Yan_SRR491032	14.2312	PE_main_traj
GATA3	5.87655	Yan_SRR491032	14.2312	PE_main_traj
PPARG	0.0218751	Yan_SRR491032	14.2312	PE_main_traj
HMGN3	3.04831	Yan_SRR491032	14.2312	PE_main_traj
DUXA	0	Yan_SRR491033	13.5817	TE_main_traj
FOXR1	3.41549	Yan_SRR491033	13.5817	TE_main_traj
NANOG	0.281583	Yan_SRR491033	13.5817	TE_main_traj
POU5F1	4.61427	Yan_SRR491033	13.5817	TE_main_traj
ZSCAN10	0	Yan_SRR491033	13.5817	TE_main_traj
E2F5	0.281583	Yan_SRR491033	13.5817	TE_main_traj
GATA4	0.156977	Yan_SRR491033	13.5817	TE_main_traj
SOX17	0.0205819	Yan_SRR491033	13.5817	TE_main_traj
FOXA2	0.0608853	Yan_SRR491033	13.5817	TE_main_traj
CDX2	2.48489	Yan_SRR491033	13.5817	TE_main_traj
NR2F2	3.90779	Yan_SRR491033	13.5817	TE_main_traj
GATA2	6.85644	Yan_SRR491033	13.5817	TE_main_traj
GATA3	7.57533	Yan_SRR491033	13.5817	TE_main_traj
PPARG	4.32158	Yan_SRR491033	13.5817	TE_main_traj
HMGN3	0.247066	Yan_SRR491033	13.5817	TE_main_traj
DUXA	0	Yan_SRR491034	11.8516	EPI_main_traj
FOXR1	2.19312	Yan_SRR491034	11.8516	EPI_main_traj
NANOG	6.24793	Yan_SRR491034	11.8516	EPI_main_traj
POU5F1	9.48266	Yan_SRR491034	11.8516	EPI_main_traj
ZSCAN10	3.81611	Yan_SRR491034	11.8516	EPI_main_traj
E2F5	4.17351	Yan_SRR491034	11.8516	EPI_main_traj
GATA4	0.336788	Yan_SRR491034	11.8516	EPI_main_traj
SOX17	0.0654366	Yan_SRR491034	11.8516	EPI_main_traj
FOXA2	0.0439525	Yan_SRR491034	11.8516	EPI_main_traj
CDX2	0.0439525	Yan_SRR491034	11.8516	EPI_main_traj
NR2F2	0.0654366	Yan_SRR491034	11.8516	EPI_main_traj
GATA2	0.680972	Yan_SRR491034	11.8516	EPI_main_traj
GATA3	3.92589	Yan_SRR491034	11.8516	EPI_main_traj
PPARG	0.0654366	Yan_SRR491034	11.8516	EPI_main_traj
HMGN3	4.44032	Yan_SRR491034	11.8516	EPI_main_traj
DUXA	0	Yan_SRR491035	12.3229	EPI_main_traj
FOXR1	3.82198	Yan_SRR491035	12.3229	EPI_main_traj
NANOG	6.59707	Yan_SRR491035	12.3229	EPI_main_traj
POU5F1	9.46631	Yan_SRR491035	12.3229	EPI_main_traj
ZSCAN10	3.99176	Yan_SRR491035	12.3229	EPI_main_traj
E2F5	2.17588	Yan_SRR491035	12.3229	EPI_main_traj
GATA4	0.0969874	Yan_SRR491035	12.3229	EPI_main_traj
SOX17	0.0395808	Yan_SRR491035	12.3229	EPI_main_traj
FOXA2	0.0199261	Yan_SRR491035	12.3229	EPI_main_traj
CDX2	0	Yan_SRR491035	12.3229	EPI_main_traj
NR2F2	0.0199261	Yan_SRR491035	12.3229	EPI_main_traj
GATA2	0.369672	Yan_SRR491035	12.3229	EPI_main_traj
GATA3	0.430487	Yan_SRR491035	12.3229	EPI_main_traj
PPARG	0.0395808	Yan_SRR491035	12.3229	EPI_main_traj
HMGN3	0.152197	Yan_SRR491035	12.3229	EPI_main_traj
DUXA	0	Yan_SRR491036	13.5027	TE_main_traj
FOXR1	3.89813	Yan_SRR491036	13.5027	TE_main_traj
NANOG	0.434107	Yan_SRR491036	13.5027	TE_main_traj
POU5F1	4.78299	Yan_SRR491036	13.5027	TE_main_traj
ZSCAN10	0.115818	Yan_SRR491036	13.5027	TE_main_traj
E2F5	0.093386	Yan_SRR491036	13.5027	TE_main_traj
GATA4	0.115818	Yan_SRR491036	13.5027	TE_main_traj
SOX17	0.0474485	Yan_SRR491036	13.5027	TE_main_traj
FOXA2	0.0239193	Yan_SRR491036	13.5027	TE_main_traj
CDX2	4.06016	Yan_SRR491036	13.5027	TE_main_traj
NR2F2	0.469375	Yan_SRR491036	13.5027	TE_main_traj
GATA2	6.97248	Yan_SRR491036	13.5027	TE_main_traj
GATA3	7.61641	Yan_SRR491036	13.5027	TE_main_traj
PPARG	3.70267	Yan_SRR491036	13.5027	TE_main_traj
HMGN3	2.17336	Yan_SRR491036	13.5027	TE_main_traj
DUXA	0	Yan_SRR491037	13.194	TE_main_traj
FOXR1	3.32579	Yan_SRR491037	13.194	TE_main_traj
NANOG	0.148518	Yan_SRR491037	13.194	TE_main_traj
POU5F1	5.94293	Yan_SRR491037	13.194	TE_main_traj
ZSCAN10	0.0385874	Yan_SRR491037	13.194	TE_main_traj
E2F5	0.0385874	Yan_SRR491037	13.194	TE_main_traj
GATA4	0	Yan_SRR491037	13.194	TE_main_traj
SOX17	0	Yan_SRR491037	13.194	TE_main_traj
FOXA2	0	Yan_SRR491037	13.194	TE_main_traj
CDX2	3.5742	Yan_SRR491037	13.194	TE_main_traj
NR2F2	0	Yan_SRR491037	13.194	TE_main_traj
GATA2	8.17238	Yan_SRR491037	13.194	TE_main_traj
GATA3	8.4507	Yan_SRR491037	13.194	TE_main_traj
PPARG	1.89698	Yan_SRR491037	13.194	TE_main_traj
HMGN3	1.30089	Yan_SRR491037	13.194	TE_main_traj
DUXA	0	Yan_SRR491038	13.2607	TE_main_traj
FOXR1	2.81061	Yan_SRR491038	13.2607	TE_main_traj
NANOG	0.167065	Yan_SRR491038	13.2607	TE_main_traj
POU5F1	6.7277	Yan_SRR491038	13.2607	TE_main_traj
ZSCAN10	1.57434	Yan_SRR491038	13.2607	TE_main_traj
E2F5	0.0578648	Yan_SRR491038	13.2607	TE_main_traj
GATA4	0.0195473	Yan_SRR491038	13.2607	TE_main_traj
SOX17	0	Yan_SRR491038	13.2607	TE_main_traj
FOXA2	0.0195473	Yan_SRR491038	13.2607	TE_main_traj
CDX2	5.26269	Yan_SRR491038	13.2607	TE_main_traj
NR2F2	0	Yan_SRR491038	13.2607	TE_main_traj
GATA2	7.43886	Yan_SRR491038	13.2607	TE_main_traj
GATA3	8.27392	Yan_SRR491038	13.2607	TE_main_traj
PPARG	0.437947	Yan_SRR491038	13.2607	TE_main_traj
HMGN3	1.55438	Yan_SRR491038	13.2607	TE_main_traj
DUXA	8.98306	Yan_SRR490994	5.42991	EPI_main_traj
DUXA	8.98306	Yan_SRR490994	5.41675	PE_main_traj
DUXA	8.98306	Yan_SRR490994	5.28734	TE_main_traj
FOXR1	7.14097	Yan_SRR490994	5.42991	EPI_main_traj
FOXR1	7.14097	Yan_SRR490994	5.41675	PE_main_traj
FOXR1	7.14097	Yan_SRR490994	5.28734	TE_main_traj
NANOG	3.96629	Yan_SRR490994	5.42991	EPI_main_traj
NANOG	3.96629	Yan_SRR490994	5.41675	PE_main_traj
NANOG	3.96629	Yan_SRR490994	5.28734	TE_main_traj
POU5F1	5.65746	Yan_SRR490994	5.42991	EPI_main_traj
POU5F1	5.65746	Yan_SRR490994	5.41675	PE_main_traj
POU5F1	5.65746	Yan_SRR490994	5.28734	TE_main_traj
ZSCAN10	0	Yan_SRR490994	5.42991	EPI_main_traj
ZSCAN10	0	Yan_SRR490994	5.41675	PE_main_traj
ZSCAN10	0	Yan_SRR490994	5.28734	TE_main_traj
E2F5	0.10161	Yan_SRR490994	5.42991	EPI_main_traj
E2F5	0.10161	Yan_SRR490994	5.41675	PE_main_traj
E2F5	0.10161	Yan_SRR490994	5.28734	TE_main_traj
GATA4	0	Yan_SRR490994	5.42991	EPI_main_traj
GATA4	0	Yan_SRR490994	5.41675	PE_main_traj
GATA4	0	Yan_SRR490994	5.28734	TE_main_traj
SOX17	0	Yan_SRR490994	5.42991	EPI_main_traj
SOX17	0	Yan_SRR490994	5.41675	PE_main_traj
SOX17	0	Yan_SRR490994	5.28734	TE_main_traj
FOXA2	0	Yan_SRR490994	5.42991	EPI_main_traj
FOXA2	0	Yan_SRR490994	5.41675	PE_main_traj
FOXA2	0	Yan_SRR490994	5.28734	TE_main_traj
CDX2	0	Yan_SRR490994	5.42991	EPI_main_traj
CDX2	0	Yan_SRR490994	5.41675	PE_main_traj
CDX2	0	Yan_SRR490994	5.28734	TE_main_traj
NR2F2	0.820636	Yan_SRR490994	5.42991	EPI_main_traj
NR2F2	0.820636	Yan_SRR490994	5.41675	PE_main_traj
NR2F2	0.820636	Yan_SRR490994	5.28734	TE_main_traj
GATA2	0.149851	Yan_SRR490994	5.42991	EPI_main_traj
GATA2	0.149851	Yan_SRR490994	5.41675	PE_main_traj
GATA2	0.149851	Yan_SRR490994	5.28734	TE_main_traj
GATA3	4.75952	Yan_SRR490994	5.42991	EPI_main_traj
GATA3	4.75952	Yan_SRR490994	5.41675	PE_main_traj
GATA3	4.75952	Yan_SRR490994	5.28734	TE_main_traj
PPARG	0.10161	Yan_SRR490994	5.42991	EPI_main_traj
PPARG	0.10161	Yan_SRR490994	5.41675	PE_main_traj
PPARG	0.10161	Yan_SRR490994	5.28734	TE_main_traj
HMGN3	0.369472	Yan_SRR490994	5.42991	EPI_main_traj
HMGN3	0.369472	Yan_SRR490994	5.41675	PE_main_traj
HMGN3	0.369472	Yan_SRR490994	5.28734	TE_main_traj
DUXA	9.46407	Yan_SRR490996	5.32741	EPI_main_traj
DUXA	9.46407	Yan_SRR490996	5.33185	PE_main_traj
DUXA	9.46407	Yan_SRR490996	5.24224	TE_main_traj
FOXR1	6.71895	Yan_SRR490996	5.32741	EPI_main_traj
FOXR1	6.71895	Yan_SRR490996	5.33185	PE_main_traj
FOXR1	6.71895	Yan_SRR490996	5.24224	TE_main_traj
NANOG	1.41504	Yan_SRR490996	5.32741	EPI_main_traj
NANOG	1.41504	Yan_SRR490996	5.33185	PE_main_traj
NANOG	1.41504	Yan_SRR490996	5.24224	TE_main_traj
POU5F1	4.00454	Yan_SRR490996	5.32741	EPI_main_traj
POU5F1	4.00454	Yan_SRR490996	5.33185	PE_main_traj
POU5F1	4.00454	Yan_SRR490996	5.24224	TE_main_traj
ZSCAN10	0.0240856	Yan_SRR490996	5.32741	EPI_main_traj
ZSCAN10	0.0240856	Yan_SRR490996	5.33185	PE_main_traj
ZSCAN10	0.0240856	Yan_SRR490996	5.24224	TE_main_traj
E2F5	0.265461	Yan_SRR490996	5.32741	EPI_main_traj
E2F5	0.265461	Yan_SRR490996	5.33185	PE_main_traj
E2F5	0.265461	Yan_SRR490996	5.24224	TE_main_traj
GATA4	1.55386	Yan_SRR490996	5.32741	EPI_main_traj
GATA4	1.55386	Yan_SRR490996	5.33185	PE_main_traj
GATA4	1.55386	Yan_SRR490996	5.24224	TE_main_traj
SOX17	0	Yan_SRR490996	5.32741	EPI_main_traj
SOX17	0	Yan_SRR490996	5.33185	PE_main_traj
SOX17	0	Yan_SRR490996	5.24224	TE_main_traj
FOXA2	0	Yan_SRR490996	5.32741	EPI_main_traj
FOXA2	0	Yan_SRR490996	5.33185	PE_main_traj
FOXA2	0	Yan_SRR490996	5.24224	TE_main_traj
CDX2	0	Yan_SRR490996	5.32741	EPI_main_traj
CDX2	0	Yan_SRR490996	5.33185	PE_main_traj
CDX2	0	Yan_SRR490996	5.24224	TE_main_traj
NR2F2	0.894204	Yan_SRR490996	5.32741	EPI_main_traj
NR2F2	0.894204	Yan_SRR490996	5.33185	PE_main_traj
NR2F2	0.894204	Yan_SRR490996	5.24224	TE_main_traj
GATA2	0.605859	Yan_SRR490996	5.32741	EPI_main_traj
GATA2	0.605859	Yan_SRR490996	5.33185	PE_main_traj
GATA2	0.605859	Yan_SRR490996	5.24224	TE_main_traj
GATA3	3.61024	Yan_SRR490996	5.32741	EPI_main_traj
GATA3	3.61024	Yan_SRR490996	5.33185	PE_main_traj
GATA3	3.61024	Yan_SRR490996	5.24224	TE_main_traj
PPARG	1.11211	Yan_SRR490996	5.32741	EPI_main_traj
PPARG	1.11211	Yan_SRR490996	5.33185	PE_main_traj
PPARG	1.11211	Yan_SRR490996	5.24224	TE_main_traj
HMGN3	0	Yan_SRR490996	5.32741	EPI_main_traj
HMGN3	0	Yan_SRR490996	5.33185	PE_main_traj
HMGN3	0	Yan_SRR490996	5.24224	TE_main_traj
DUXA	8.83484	Yan_SRR490997	5.46563	EPI_main_traj
DUXA	8.83484	Yan_SRR490997	5.44878	PE_main_traj
DUXA	8.83484	Yan_SRR490997	5.3113	TE_main_traj
FOXR1	7.00525	Yan_SRR490997	5.46563	EPI_main_traj
FOXR1	7.00525	Yan_SRR490997	5.44878	PE_main_traj
FOXR1	7.00525	Yan_SRR490997	5.3113	TE_main_traj
NANOG	4.01826	Yan_SRR490997	5.46563	EPI_main_traj
NANOG	4.01826	Yan_SRR490997	5.44878	PE_main_traj
NANOG	4.01826	Yan_SRR490997	5.3113	TE_main_traj
POU5F1	5.75786	Yan_SRR490997	5.46563	EPI_main_traj
POU5F1	5.75786	Yan_SRR490997	5.44878	PE_main_traj
POU5F1	5.75786	Yan_SRR490997	5.3113	TE_main_traj
ZSCAN10	0.121076	Yan_SRR490997	5.46563	EPI_main_traj
ZSCAN10	0.121076	Yan_SRR490997	5.44878	PE_main_traj
ZSCAN10	0.121076	Yan_SRR490997	5.3113	TE_main_traj
E2F5	0.302706	Yan_SRR490997	5.46563	EPI_main_traj
E2F5	0.302706	Yan_SRR490997	5.44878	PE_main_traj
E2F5	0.302706	Yan_SRR490997	5.3113	TE_main_traj
GATA4	0	Yan_SRR490997	5.46563	EPI_main_traj
GATA4	0	Yan_SRR490997	5.44878	PE_main_traj
GATA4	0	Yan_SRR490997	5.3113	TE_main_traj
SOX17	0	Yan_SRR490997	5.46563	EPI_main_traj
SOX17	0	Yan_SRR490997	5.44878	PE_main_traj
SOX17	0	Yan_SRR490997	5.3113	TE_main_traj
FOXA2	1.31515	Yan_SRR490997	5.46563	EPI_main_traj
FOXA2	1.31515	Yan_SRR490997	5.44878	PE_main_traj
FOXA2	1.31515	Yan_SRR490997	5.3113	TE_main_traj
CDX2	0	Yan_SRR490997	5.46563	EPI_main_traj
CDX2	0	Yan_SRR490997	5.44878	PE_main_traj
CDX2	0	Yan_SRR490997	5.3113	TE_main_traj
NR2F2	2.17984	Yan_SRR490997	5.46563	EPI_main_traj
NR2F2	2.17984	Yan_SRR490997	5.44878	PE_main_traj
NR2F2	2.17984	Yan_SRR490997	5.3113	TE_main_traj
GATA2	0	Yan_SRR490997	5.46563	EPI_main_traj
GATA2	0	Yan_SRR490997	5.44878	PE_main_traj
GATA2	0	Yan_SRR490997	5.3113	TE_main_traj
GATA3	2.96875	Yan_SRR490997	5.46563	EPI_main_traj
GATA3	2.96875	Yan_SRR490997	5.44878	PE_main_traj
GATA3	2.96875	Yan_SRR490997	5.3113	TE_main_traj
PPARG	0	Yan_SRR490997	5.46563	EPI_main_traj
PPARG	0	Yan_SRR490997	5.44878	PE_main_traj
PPARG	0	Yan_SRR490997	5.3113	TE_main_traj
HMGN3	0	Yan_SRR490997	5.46563	EPI_main_traj
HMGN3	0	Yan_SRR490997	5.44878	PE_main_traj
HMGN3	0	Yan_SRR490997	5.3113	TE_main_traj
DUXA	9.10843	Yan_SRR490998	5.43385	EPI_main_traj
DUXA	9.10843	Yan_SRR490998	5.41773	PE_main_traj
DUXA	9.10843	Yan_SRR490998	5.28201	TE_main_traj
FOXR1	7.04498	Yan_SRR490998	5.43385	EPI_main_traj
FOXR1	7.04498	Yan_SRR490998	5.41773	PE_main_traj
FOXR1	7.04498	Yan_SRR490998	5.28201	TE_main_traj
NANOG	3.73096	Yan_SRR490998	5.43385	EPI_main_traj
NANOG	3.73096	Yan_SRR490998	5.41773	PE_main_traj
NANOG	3.73096	Yan_SRR490998	5.28201	TE_main_traj
POU5F1	5.96392	Yan_SRR490998	5.43385	EPI_main_traj
POU5F1	5.96392	Yan_SRR490998	5.41773	PE_main_traj
POU5F1	5.96392	Yan_SRR490998	5.28201	TE_main_traj
ZSCAN10	0	Yan_SRR490998	5.43385	EPI_main_traj
ZSCAN10	0	Yan_SRR490998	5.41773	PE_main_traj
ZSCAN10	0	Yan_SRR490998	5.28201	TE_main_traj
E2F5	0.0831298	Yan_SRR490998	5.43385	EPI_main_traj
E2F5	0.0831298	Yan_SRR490998	5.41773	PE_main_traj
E2F5	0.0831298	Yan_SRR490998	5.28201	TE_main_traj
GATA4	0	Yan_SRR490998	5.43385	EPI_main_traj
GATA4	0	Yan_SRR490998	5.41773	PE_main_traj
GATA4	0	Yan_SRR490998	5.28201	TE_main_traj
SOX17	0	Yan_SRR490998	5.43385	EPI_main_traj
SOX17	0	Yan_SRR490998	5.41773	PE_main_traj
SOX17	0	Yan_SRR490998	5.28201	TE_main_traj
FOXA2	0	Yan_SRR490998	5.43385	EPI_main_traj
FOXA2	0	Yan_SRR490998	5.41773	PE_main_traj
FOXA2	0	Yan_SRR490998	5.28201	TE_main_traj
CDX2	0	Yan_SRR490998	5.43385	EPI_main_traj
CDX2	0	Yan_SRR490998	5.41773	PE_main_traj
CDX2	0	Yan_SRR490998	5.28201	TE_main_traj
NR2F2	0.0831298	Yan_SRR490998	5.43385	EPI_main_traj
NR2F2	0.0831298	Yan_SRR490998	5.41773	PE_main_traj
NR2F2	0.0831298	Yan_SRR490998	5.28201	TE_main_traj
GATA2	0	Yan_SRR490998	5.43385	EPI_main_traj
GATA2	0	Yan_SRR490998	5.41773	PE_main_traj
GATA2	0	Yan_SRR490998	5.28201	TE_main_traj
GATA3	4.22078	Yan_SRR490998	5.43385	EPI_main_traj
GATA3	4.22078	Yan_SRR490998	5.41773	PE_main_traj
GATA3	4.22078	Yan_SRR490998	5.28201	TE_main_traj
PPARG	0.800265	Yan_SRR490998	5.43385	EPI_main_traj
PPARG	0.800265	Yan_SRR490998	5.41773	PE_main_traj
PPARG	0.800265	Yan_SRR490998	5.28201	TE_main_traj
HMGN3	1.67564	Yan_SRR490998	5.43385	EPI_main_traj
HMGN3	1.67564	Yan_SRR490998	5.41773	PE_main_traj
HMGN3	1.67564	Yan_SRR490998	5.28201	TE_main_traj
DUXA	8.77355	Yan_SRR491001	5.38145	EPI_main_traj
DUXA	8.77355	Yan_SRR491001	5.37501	PE_main_traj
DUXA	8.77355	Yan_SRR491001	5.19006	TE_main_traj
FOXR1	7.32924	Yan_SRR491001	5.38145	EPI_main_traj
FOXR1	7.32924	Yan_SRR491001	5.37501	PE_main_traj
FOXR1	7.32924	Yan_SRR491001	5.19006	TE_main_traj
NANOG	4.7534	Yan_SRR491001	5.38145	EPI_main_traj
NANOG	4.7534	Yan_SRR491001	5.37501	PE_main_traj
NANOG	4.7534	Yan_SRR491001	5.19006	TE_main_traj
POU5F1	7.12178	Yan_SRR491001	5.38145	EPI_main_traj
POU5F1	7.12178	Yan_SRR491001	5.37501	PE_main_traj
POU5F1	7.12178	Yan_SRR491001	5.19006	TE_main_traj
ZSCAN10	0	Yan_SRR491001	5.38145	EPI_main_traj
ZSCAN10	0	Yan_SRR491001	5.37501	PE_main_traj
ZSCAN10	0	Yan_SRR491001	5.19006	TE_main_traj
E2F5	0.249281	Yan_SRR491001	5.38145	EPI_main_traj
E2F5	0.249281	Yan_SRR491001	5.37501	PE_main_traj
E2F5	0.249281	Yan_SRR491001	5.19006	TE_main_traj
GATA4	0	Yan_SRR491001	5.38145	EPI_main_traj
GATA4	0	Yan_SRR491001	5.37501	PE_main_traj
GATA4	0	Yan_SRR491001	5.19006	TE_main_traj
SOX17	1.84158	Yan_SRR491001	5.38145	EPI_main_traj
SOX17	1.84158	Yan_SRR491001	5.37501	PE_main_traj
SOX17	1.84158	Yan_SRR491001	5.19006	TE_main_traj
FOXA2	0	Yan_SRR491001	5.38145	EPI_main_traj
FOXA2	0	Yan_SRR491001	5.37501	PE_main_traj
FOXA2	0	Yan_SRR491001	5.19006	TE_main_traj
CDX2	0	Yan_SRR491001	5.38145	EPI_main_traj
CDX2	0	Yan_SRR491001	5.37501	PE_main_traj
CDX2	0	Yan_SRR491001	5.19006	TE_main_traj
NR2F2	1.91557	Yan_SRR491001	5.38145	EPI_main_traj
NR2F2	1.91557	Yan_SRR491001	5.37501	PE_main_traj
NR2F2	1.91557	Yan_SRR491001	5.19006	TE_main_traj
GATA2	0	Yan_SRR491001	5.38145	EPI_main_traj
GATA2	0	Yan_SRR491001	5.37501	PE_main_traj
GATA2	0	Yan_SRR491001	5.19006	TE_main_traj
GATA3	3.97552	Yan_SRR491001	5.38145	EPI_main_traj
GATA3	3.97552	Yan_SRR491001	5.37501	PE_main_traj
GATA3	3.97552	Yan_SRR491001	5.19006	TE_main_traj
PPARG	2.13588	Yan_SRR491001	5.38145	EPI_main_traj
PPARG	2.13588	Yan_SRR491001	5.37501	PE_main_traj
PPARG	2.13588	Yan_SRR491001	5.19006	TE_main_traj
HMGN3	1.23758	Yan_SRR491001	5.38145	EPI_main_traj
HMGN3	1.23758	Yan_SRR491001	5.37501	PE_main_traj
HMGN3	1.23758	Yan_SRR491001	5.19006	TE_main_traj
DUXA	9.04025	Yan_SRR491002	5.57349	EPI_main_traj
DUXA	9.04025	Yan_SRR491002	5.54195	PE_main_traj
DUXA	9.04025	Yan_SRR491002	5.36731	TE_main_traj
FOXR1	7.28779	Yan_SRR491002	5.57349	EPI_main_traj
FOXR1	7.28779	Yan_SRR491002	5.54195	PE_main_traj
FOXR1	7.28779	Yan_SRR491002	5.36731	TE_main_traj
NANOG	4.07899	Yan_SRR491002	5.57349	EPI_main_traj
NANOG	4.07899	Yan_SRR491002	5.54195	PE_main_traj
NANOG	4.07899	Yan_SRR491002	5.36731	TE_main_traj
POU5F1	7.40708	Yan_SRR491002	5.57349	EPI_main_traj
POU5F1	7.40708	Yan_SRR491002	5.54195	PE_main_traj
POU5F1	7.40708	Yan_SRR491002	5.36731	TE_main_traj
ZSCAN10	0	Yan_SRR491002	5.57349	EPI_main_traj
ZSCAN10	0	Yan_SRR491002	5.54195	PE_main_traj
ZSCAN10	0	Yan_SRR491002	5.36731	TE_main_traj
E2F5	0.157021	Yan_SRR491002	5.57349	EPI_main_traj
E2F5	0.157021	Yan_SRR491002	5.54195	PE_main_traj
E2F5	0.157021	Yan_SRR491002	5.36731	TE_main_traj
GATA4	0	Yan_SRR491002	5.57349	EPI_main_traj
GATA4	0	Yan_SRR491002	5.54195	PE_main_traj
GATA4	0	Yan_SRR491002	5.36731	TE_main_traj
SOX17	0	Yan_SRR491002	5.57349	EPI_main_traj
SOX17	0	Yan_SRR491002	5.54195	PE_main_traj
SOX17	0	Yan_SRR491002	5.36731	TE_main_traj
FOXA2	0	Yan_SRR491002	5.57349	EPI_main_traj
FOXA2	0	Yan_SRR491002	5.54195	PE_main_traj
FOXA2	0	Yan_SRR491002	5.36731	TE_main_traj
CDX2	0	Yan_SRR491002	5.57349	EPI_main_traj
CDX2	0	Yan_SRR491002	5.54195	PE_main_traj
CDX2	0	Yan_SRR491002	5.36731	TE_main_traj
NR2F2	0.838709	Yan_SRR491002	5.57349	EPI_main_traj
NR2F2	0.838709	Yan_SRR491002	5.54195	PE_main_traj
NR2F2	0.838709	Yan_SRR491002	5.36731	TE_main_traj
GATA2	0	Yan_SRR491002	5.57349	EPI_main_traj
GATA2	0	Yan_SRR491002	5.54195	PE_main_traj
GATA2	0	Yan_SRR491002	5.36731	TE_main_traj
GATA3	2.84322	Yan_SRR491002	5.57349	EPI_main_traj
GATA3	2.84322	Yan_SRR491002	5.54195	PE_main_traj
GATA3	2.84322	Yan_SRR491002	5.36731	TE_main_traj
PPARG	0	Yan_SRR491002	5.57349	EPI_main_traj
PPARG	0	Yan_SRR491002	5.54195	PE_main_traj
PPARG	0	Yan_SRR491002	5.36731	TE_main_traj
HMGN3	0	Yan_SRR491002	5.57349	EPI_main_traj
HMGN3	0	Yan_SRR491002	5.54195	PE_main_traj
HMGN3	0	Yan_SRR491002	5.36731	TE_main_traj
DUXA	9.64287	Yan_SRR491003	5.18572	EPI_main_traj
DUXA	9.64287	Yan_SRR491003	5.18731	PE_main_traj
DUXA	9.64287	Yan_SRR491003	4.99444	TE_main_traj
FOXR1	7.71747	Yan_SRR491003	5.18572	EPI_main_traj
FOXR1	7.71747	Yan_SRR491003	5.18731	PE_main_traj
FOXR1	7.71747	Yan_SRR491003	4.99444	TE_main_traj
NANOG	4.89142	Yan_SRR491003	5.18572	EPI_main_traj
NANOG	4.89142	Yan_SRR491003	5.18731	PE_main_traj
NANOG	4.89142	Yan_SRR491003	4.99444	TE_main_traj
POU5F1	6.80366	Yan_SRR491003	5.18572	EPI_main_traj
POU5F1	6.80366	Yan_SRR491003	5.18731	PE_main_traj
POU5F1	6.80366	Yan_SRR491003	4.99444	TE_main_traj
ZSCAN10	1.08605	Yan_SRR491003	5.18572	EPI_main_traj
ZSCAN10	1.08605	Yan_SRR491003	5.18731	PE_main_traj
ZSCAN10	1.08605	Yan_SRR491003	4.99444	TE_main_traj
E2F5	0.125714	Yan_SRR491003	5.18572	EPI_main_traj
E2F5	0.125714	Yan_SRR491003	5.18731	PE_main_traj
E2F5	0.125714	Yan_SRR491003	4.99444	TE_main_traj
GATA4	0	Yan_SRR491003	5.18572	EPI_main_traj
GATA4	0	Yan_SRR491003	5.18731	PE_main_traj
GATA4	0	Yan_SRR491003	4.99444	TE_main_traj
SOX17	0	Yan_SRR491003	5.18572	EPI_main_traj
SOX17	0	Yan_SRR491003	5.18731	PE_main_traj
SOX17	0	Yan_SRR491003	4.99444	TE_main_traj
FOXA2	0	Yan_SRR491003	5.18572	EPI_main_traj
FOXA2	0	Yan_SRR491003	5.18731	PE_main_traj
FOXA2	0	Yan_SRR491003	4.99444	TE_main_traj
CDX2	0	Yan_SRR491003	5.18572	EPI_main_traj
CDX2	0	Yan_SRR491003	5.18731	PE_main_traj
CDX2	0	Yan_SRR491003	4.99444	TE_main_traj
NR2F2	2.39201	Yan_SRR491003	5.18572	EPI_main_traj
NR2F2	2.39201	Yan_SRR491003	5.18731	PE_main_traj
NR2F2	2.39201	Yan_SRR491003	4.99444	TE_main_traj
GATA2	0	Yan_SRR491003	5.18572	EPI_main_traj
GATA2	0	Yan_SRR491003	5.18731	PE_main_traj
GATA2	0	Yan_SRR491003	4.99444	TE_main_traj
GATA3	0.479788	Yan_SRR491003	5.18572	EPI_main_traj
GATA3	0.479788	Yan_SRR491003	5.18731	PE_main_traj
GATA3	0.479788	Yan_SRR491003	4.99444	TE_main_traj
PPARG	0.737844	Yan_SRR491003	5.18572	EPI_main_traj
PPARG	0.737844	Yan_SRR491003	5.18731	PE_main_traj
PPARG	0.737844	Yan_SRR491003	4.99444	TE_main_traj
HMGN3	0.0431333	Yan_SRR491003	5.18572	EPI_main_traj
HMGN3	0.0431333	Yan_SRR491003	5.18731	PE_main_traj
HMGN3	0.0431333	Yan_SRR491003	4.99444	TE_main_traj
DUXA	9.97377	Yan_SRR491004	5.25379	EPI_main_traj
DUXA	9.97377	Yan_SRR491004	5.25201	PE_main_traj
DUXA	9.97377	Yan_SRR491004	5.06978	TE_main_traj
FOXR1	7.31116	Yan_SRR491004	5.25379	EPI_main_traj
FOXR1	7.31116	Yan_SRR491004	5.25201	PE_main_traj
FOXR1	7.31116	Yan_SRR491004	5.06978	TE_main_traj
NANOG	4.71984	Yan_SRR491004	5.25379	EPI_main_traj
NANOG	4.71984	Yan_SRR491004	5.25201	PE_main_traj
NANOG	4.71984	Yan_SRR491004	5.06978	TE_main_traj
POU5F1	6.43266	Yan_SRR491004	5.25379	EPI_main_traj
POU5F1	6.43266	Yan_SRR491004	5.25201	PE_main_traj
POU5F1	6.43266	Yan_SRR491004	5.06978	TE_main_traj
ZSCAN10	0	Yan_SRR491004	5.25379	EPI_main_traj
ZSCAN10	0	Yan_SRR491004	5.25201	PE_main_traj
ZSCAN10	0	Yan_SRR491004	5.06978	TE_main_traj
E2F5	0.0628348	Yan_SRR491004	5.25379	EPI_main_traj
E2F5	0.0628348	Yan_SRR491004	5.25201	PE_main_traj
E2F5	0.0628348	Yan_SRR491004	5.06978	TE_main_traj
GATA4	0	Yan_SRR491004	5.25379	EPI_main_traj
GATA4	0	Yan_SRR491004	5.25201	PE_main_traj
GATA4	0	Yan_SRR491004	5.06978	TE_main_traj
SOX17	0	Yan_SRR491004	5.25379	EPI_main_traj
SOX17	0	Yan_SRR491004	5.25201	PE_main_traj
SOX17	0	Yan_SRR491004	5.06978	TE_main_traj
FOXA2	0	Yan_SRR491004	5.25379	EPI_main_traj
FOXA2	0	Yan_SRR491004	5.25201	PE_main_traj
FOXA2	0	Yan_SRR491004	5.06978	TE_main_traj
CDX2	0.508838	Yan_SRR491004	5.25379	EPI_main_traj
CDX2	0.508838	Yan_SRR491004	5.25201	PE_main_traj
CDX2	0.508838	Yan_SRR491004	5.06978	TE_main_traj
NR2F2	2.59224	Yan_SRR491004	5.25379	EPI_main_traj
NR2F2	2.59224	Yan_SRR491004	5.25201	PE_main_traj
NR2F2	2.59224	Yan_SRR491004	5.06978	TE_main_traj
GATA2	0.0317594	Yan_SRR491004	5.25379	EPI_main_traj
GATA2	0.0317594	Yan_SRR491004	5.25201	PE_main_traj
GATA2	0.0317594	Yan_SRR491004	5.06978	TE_main_traj
GATA3	2.96961	Yan_SRR491004	5.25379	EPI_main_traj
GATA3	2.96961	Yan_SRR491004	5.25201	PE_main_traj
GATA3	2.96961	Yan_SRR491004	5.06978	TE_main_traj
PPARG	0.0932548	Yan_SRR491004	5.25379	EPI_main_traj
PPARG	0.0932548	Yan_SRR491004	5.25201	PE_main_traj
PPARG	0.0932548	Yan_SRR491004	5.06978	TE_main_traj
HMGN3	0	Yan_SRR491004	5.25379	EPI_main_traj
HMGN3	0	Yan_SRR491004	5.25201	PE_main_traj
HMGN3	0	Yan_SRR491004	5.06978	TE_main_traj
DUXA	8.72256	Yan_SRR491005	5.51216	EPI_main_traj
DUXA	8.72256	Yan_SRR491005	5.49944	PE_main_traj
DUXA	8.72256	Yan_SRR491005	5.33628	TE_main_traj
FOXR1	7.17234	Yan_SRR491005	5.51216	EPI_main_traj
FOXR1	7.17234	Yan_SRR491005	5.49944	PE_main_traj
FOXR1	7.17234	Yan_SRR491005	5.33628	TE_main_traj
NANOG	2.88757	Yan_SRR491005	5.51216	EPI_main_traj
NANOG	2.88757	Yan_SRR491005	5.49944	PE_main_traj
NANOG	2.88757	Yan_SRR491005	5.33628	TE_main_traj
POU5F1	6.47162	Yan_SRR491005	5.51216	EPI_main_traj
POU5F1	6.47162	Yan_SRR491005	5.49944	PE_main_traj
POU5F1	6.47162	Yan_SRR491005	5.33628	TE_main_traj
ZSCAN10	0	Yan_SRR491005	5.51216	EPI_main_traj
ZSCAN10	0	Yan_SRR491005	5.49944	PE_main_traj
ZSCAN10	0	Yan_SRR491005	5.33628	TE_main_traj
E2F5	1.78087	Yan_SRR491005	5.51216	EPI_main_traj
E2F5	1.78087	Yan_SRR491005	5.49944	PE_main_traj
E2F5	1.78087	Yan_SRR491005	5.33628	TE_main_traj
GATA4	0	Yan_SRR491005	5.51216	EPI_main_traj
GATA4	0	Yan_SRR491005	5.49944	PE_main_traj
GATA4	0	Yan_SRR491005	5.33628	TE_main_traj
SOX17	1.413	Yan_SRR491005	5.51216	EPI_main_traj
SOX17	1.413	Yan_SRR491005	5.49944	PE_main_traj
SOX17	1.413	Yan_SRR491005	5.33628	TE_main_traj
FOXA2	0	Yan_SRR491005	5.51216	EPI_main_traj
FOXA2	0	Yan_SRR491005	5.49944	PE_main_traj
FOXA2	0	Yan_SRR491005	5.33628	TE_main_traj
CDX2	0	Yan_SRR491005	5.51216	EPI_main_traj
CDX2	0	Yan_SRR491005	5.49944	PE_main_traj
CDX2	0	Yan_SRR491005	5.33628	TE_main_traj
NR2F2	0	Yan_SRR491005	5.51216	EPI_main_traj
NR2F2	0	Yan_SRR491005	5.49944	PE_main_traj
NR2F2	0	Yan_SRR491005	5.33628	TE_main_traj
GATA2	0	Yan_SRR491005	5.51216	EPI_main_traj
GATA2	0	Yan_SRR491005	5.49944	PE_main_traj
GATA2	0	Yan_SRR491005	5.33628	TE_main_traj
GATA3	3.50641	Yan_SRR491005	5.51216	EPI_main_traj
GATA3	3.50641	Yan_SRR491005	5.49944	PE_main_traj
GATA3	3.50641	Yan_SRR491005	5.33628	TE_main_traj
PPARG	0.0276297	Yan_SRR491005	5.51216	EPI_main_traj
PPARG	0.0276297	Yan_SRR491005	5.49944	PE_main_traj
PPARG	0.0276297	Yan_SRR491005	5.33628	TE_main_traj
HMGN3	0	Yan_SRR491005	5.51216	EPI_main_traj
HMGN3	0	Yan_SRR491005	5.49944	PE_main_traj
HMGN3	0	Yan_SRR491005	5.33628	TE_main_traj
DUXA	10.6475	Yan_SRR491006	5.11843	EPI_main_traj
DUXA	10.6475	Yan_SRR491006	5.11507	PE_main_traj
DUXA	10.6475	Yan_SRR491006	4.96688	TE_main_traj
FOXR1	7.53584	Yan_SRR491006	5.11843	EPI_main_traj
FOXR1	7.53584	Yan_SRR491006	5.11507	PE_main_traj
FOXR1	7.53584	Yan_SRR491006	4.96688	TE_main_traj
NANOG	5.52318	Yan_SRR491006	5.11843	EPI_main_traj
NANOG	5.52318	Yan_SRR491006	5.11507	PE_main_traj
NANOG	5.52318	Yan_SRR491006	4.96688	TE_main_traj
POU5F1	6.24496	Yan_SRR491006	5.11843	EPI_main_traj
POU5F1	6.24496	Yan_SRR491006	5.11507	PE_main_traj
POU5F1	6.24496	Yan_SRR491006	4.96688	TE_main_traj
ZSCAN10	0	Yan_SRR491006	5.11843	EPI_main_traj
ZSCAN10	0	Yan_SRR491006	5.11507	PE_main_traj
ZSCAN10	0	Yan_SRR491006	4.96688	TE_main_traj
E2F5	1.07722	Yan_SRR491006	5.11843	EPI_main_traj
E2F5	1.07722	Yan_SRR491006	5.11507	PE_main_traj
E2F5	1.07722	Yan_SRR491006	4.96688	TE_main_traj
GATA4	1.43239	Yan_SRR491006	5.11843	EPI_main_traj
GATA4	1.43239	Yan_SRR491006	5.11507	PE_main_traj
GATA4	1.43239	Yan_SRR491006	4.96688	TE_main_traj
SOX17	0	Yan_SRR491006	5.11843	EPI_main_traj
SOX17	0	Yan_SRR491006	5.11507	PE_main_traj
SOX17	0	Yan_SRR491006	4.96688	TE_main_traj
FOXA2	1.35784	Yan_SRR491006	5.11843	EPI_main_traj
FOXA2	1.35784	Yan_SRR491006	5.11507	PE_main_traj
FOXA2	1.35784	Yan_SRR491006	4.96688	TE_main_traj
CDX2	0.125135	Yan_SRR491006	5.11843	EPI_main_traj
CDX2	0.125135	Yan_SRR491006	5.11507	PE_main_traj
CDX2	0.125135	Yan_SRR491006	4.96688	TE_main_traj
NR2F2	1.58179	Yan_SRR491006	5.11843	EPI_main_traj
NR2F2	1.58179	Yan_SRR491006	5.11507	PE_main_traj
NR2F2	1.58179	Yan_SRR491006	4.96688	TE_main_traj
GATA2	2.24417	Yan_SRR491006	5.11843	EPI_main_traj
GATA2	2.24417	Yan_SRR491006	5.11507	PE_main_traj
GATA2	2.24417	Yan_SRR491006	4.96688	TE_main_traj
GATA3	2.19506	Yan_SRR491006	5.11843	EPI_main_traj
GATA3	2.19506	Yan_SRR491006	5.11507	PE_main_traj
GATA3	2.19506	Yan_SRR491006	4.96688	TE_main_traj
PPARG	0.878247	Yan_SRR491006	5.11843	EPI_main_traj
PPARG	0.878247	Yan_SRR491006	5.11507	PE_main_traj
PPARG	0.878247	Yan_SRR491006	4.96688	TE_main_traj
HMGN3	0	Yan_SRR491006	5.11843	EPI_main_traj
HMGN3	0	Yan_SRR491006	5.11507	PE_main_traj
HMGN3	0	Yan_SRR491006	4.96688	TE_main_traj
DUXA	9.042	Yan_SRR491007	5.29595	EPI_main_traj
DUXA	9.042	Yan_SRR491007	5.29387	PE_main_traj
DUXA	9.042	Yan_SRR491007	5.10554	TE_main_traj
FOXR1	6.78171	Yan_SRR491007	5.29595	EPI_main_traj
FOXR1	6.78171	Yan_SRR491007	5.29387	PE_main_traj
FOXR1	6.78171	Yan_SRR491007	5.10554	TE_main_traj
NANOG	5.24935	Yan_SRR491007	5.29595	EPI_main_traj
NANOG	5.24935	Yan_SRR491007	5.29387	PE_main_traj
NANOG	5.24935	Yan_SRR491007	5.10554	TE_main_traj
POU5F1	6.64622	Yan_SRR491007	5.29595	EPI_main_traj
POU5F1	6.64622	Yan_SRR491007	5.29387	PE_main_traj
POU5F1	6.64622	Yan_SRR491007	5.10554	TE_main_traj
ZSCAN10	0.0835115	Yan_SRR491007	5.29595	EPI_main_traj
ZSCAN10	0.0835115	Yan_SRR491007	5.29387	PE_main_traj
ZSCAN10	0.0835115	Yan_SRR491007	5.10554	TE_main_traj
E2F5	0	Yan_SRR491007	5.29595	EPI_main_traj
E2F5	0	Yan_SRR491007	5.29387	PE_main_traj
E2F5	0	Yan_SRR491007	5.10554	TE_main_traj
GATA4	0.0423599	Yan_SRR491007	5.29595	EPI_main_traj
GATA4	0.0423599	Yan_SRR491007	5.29387	PE_main_traj
GATA4	0.0423599	Yan_SRR491007	5.10554	TE_main_traj
SOX17	0	Yan_SRR491007	5.29595	EPI_main_traj
SOX17	0	Yan_SRR491007	5.29387	PE_main_traj
SOX17	0	Yan_SRR491007	5.10554	TE_main_traj
FOXA2	0	Yan_SRR491007	5.29595	EPI_main_traj
FOXA2	0	Yan_SRR491007	5.29387	PE_main_traj
FOXA2	0	Yan_SRR491007	5.10554	TE_main_traj
CDX2	1.31606	Yan_SRR491007	5.29595	EPI_main_traj
CDX2	1.31606	Yan_SRR491007	5.29387	PE_main_traj
CDX2	1.31606	Yan_SRR491007	5.10554	TE_main_traj
NR2F2	0.898488	Yan_SRR491007	5.29595	EPI_main_traj
NR2F2	0.898488	Yan_SRR491007	5.29387	PE_main_traj
NR2F2	0.898488	Yan_SRR491007	5.10554	TE_main_traj
GATA2	1.38352	Yan_SRR491007	5.29595	EPI_main_traj
GATA2	1.38352	Yan_SRR491007	5.29387	PE_main_traj
GATA2	1.38352	Yan_SRR491007	5.10554	TE_main_traj
GATA3	3.25125	Yan_SRR491007	5.29595	EPI_main_traj
GATA3	3.25125	Yan_SRR491007	5.29387	PE_main_traj
GATA3	3.25125	Yan_SRR491007	5.10554	TE_main_traj
PPARG	2.12666	Yan_SRR491007	5.29595	EPI_main_traj
PPARG	2.12666	Yan_SRR491007	5.29387	PE_main_traj
PPARG	2.12666	Yan_SRR491007	5.10554	TE_main_traj
HMGN3	0	Yan_SRR491007	5.29595	EPI_main_traj
HMGN3	0	Yan_SRR491007	5.29387	PE_main_traj
HMGN3	0	Yan_SRR491007	5.10554	TE_main_traj
DUXA	8.01178	Yan_SRR491008	5.53408	EPI_main_traj
DUXA	8.01178	Yan_SRR491008	5.52374	PE_main_traj
DUXA	8.01178	Yan_SRR491008	5.33963	TE_main_traj
FOXR1	7.01018	Yan_SRR491008	5.53408	EPI_main_traj
FOXR1	7.01018	Yan_SRR491008	5.52374	PE_main_traj
FOXR1	7.01018	Yan_SRR491008	5.33963	TE_main_traj
NANOG	4.49083	Yan_SRR491008	5.53408	EPI_main_traj
NANOG	4.49083	Yan_SRR491008	5.52374	PE_main_traj
NANOG	4.49083	Yan_SRR491008	5.33963	TE_main_traj
POU5F1	6.313	Yan_SRR491008	5.53408	EPI_main_traj
POU5F1	6.313	Yan_SRR491008	5.52374	PE_main_traj
POU5F1	6.313	Yan_SRR491008	5.33963	TE_main_traj
ZSCAN10	0	Yan_SRR491008	5.53408	EPI_main_traj
ZSCAN10	0	Yan_SRR491008	5.52374	PE_main_traj
ZSCAN10	0	Yan_SRR491008	5.33963	TE_main_traj
E2F5	1.52684	Yan_SRR491008	5.53408	EPI_main_traj
E2F5	1.52684	Yan_SRR491008	5.52374	PE_main_traj
E2F5	1.52684	Yan_SRR491008	5.33963	TE_main_traj
GATA4	0	Yan_SRR491008	5.53408	EPI_main_traj
GATA4	0	Yan_SRR491008	5.52374	PE_main_traj
GATA4	0	Yan_SRR491008	5.33963	TE_main_traj
SOX17	0	Yan_SRR491008	5.53408	EPI_main_traj
SOX17	0	Yan_SRR491008	5.52374	PE_main_traj
SOX17	0	Yan_SRR491008	5.33963	TE_main_traj
FOXA2	0	Yan_SRR491008	5.53408	EPI_main_traj
FOXA2	0	Yan_SRR491008	5.52374	PE_main_traj
FOXA2	0	Yan_SRR491008	5.33963	TE_main_traj
CDX2	0	Yan_SRR491008	5.53408	EPI_main_traj
CDX2	0	Yan_SRR491008	5.52374	PE_main_traj
CDX2	0	Yan_SRR491008	5.33963	TE_main_traj
NR2F2	0	Yan_SRR491008	5.53408	EPI_main_traj
NR2F2	0	Yan_SRR491008	5.52374	PE_main_traj
NR2F2	0	Yan_SRR491008	5.33963	TE_main_traj
GATA2	0.0274363	Yan_SRR491008	5.53408	EPI_main_traj
GATA2	0.0274363	Yan_SRR491008	5.52374	PE_main_traj
GATA2	0.0274363	Yan_SRR491008	5.33963	TE_main_traj
GATA3	0	Yan_SRR491008	5.53408	EPI_main_traj
GATA3	0	Yan_SRR491008	5.52374	PE_main_traj
GATA3	0	Yan_SRR491008	5.33963	TE_main_traj
PPARG	0	Yan_SRR491008	5.53408	EPI_main_traj
PPARG	0	Yan_SRR491008	5.52374	PE_main_traj
PPARG	0	Yan_SRR491008	5.33963	TE_main_traj
HMGN3	0	Yan_SRR491008	5.53408	EPI_main_traj
HMGN3	0	Yan_SRR491008	5.52374	PE_main_traj
HMGN3	0	Yan_SRR491008	5.33963	TE_main_traj
DUXA	0	Yan_SRR491009	11.7734	TE_main_traj
FOXR1	4.698	Yan_SRR491009	11.7734	TE_main_traj
NANOG	0	Yan_SRR491009	11.7734	TE_main_traj
POU5F1	7.96025	Yan_SRR491009	11.7734	TE_main_traj
ZSCAN10	0	Yan_SRR491009	11.7734	TE_main_traj
E2F5	0.299502	Yan_SRR491009	11.7734	TE_main_traj
GATA4	0.0544362	Yan_SRR491009	11.7734	TE_main_traj
SOX17	0	Yan_SRR491009	11.7734	TE_main_traj
FOXA2	0	Yan_SRR491009	11.7734	TE_main_traj
CDX2	1.60313	Yan_SRR491009	11.7734	TE_main_traj
NR2F2	0.0544362	Yan_SRR491009	11.7734	TE_main_traj
GATA2	6.44455	Yan_SRR491009	11.7734	TE_main_traj
GATA3	7.81322	Yan_SRR491009	11.7734	TE_main_traj
PPARG	0.0809029	Yan_SRR491009	11.7734	TE_main_traj
HMGN3	0.106893	Yan_SRR491009	11.7734	TE_main_traj
DUXA	0	Yan_SRR491010	11.7696	TE_main_traj
FOXR1	4.12836	Yan_SRR491010	11.7696	TE_main_traj
NANOG	0	Yan_SRR491010	11.7696	TE_main_traj
POU5F1	6.81473	Yan_SRR491010	11.7696	TE_main_traj
ZSCAN10	0	Yan_SRR491010	11.7696	TE_main_traj
E2F5	1.25715	Yan_SRR491010	11.7696	TE_main_traj
GATA4	0	Yan_SRR491010	11.7696	TE_main_traj
SOX17	0	Yan_SRR491010	11.7696	TE_main_traj
FOXA2	0	Yan_SRR491010	11.7696	TE_main_traj
CDX2	4.09872	Yan_SRR491010	11.7696	TE_main_traj
NR2F2	0.0459055	Yan_SRR491010	11.7696	TE_main_traj
GATA2	7.45816	Yan_SRR491010	11.7696	TE_main_traj
GATA3	9.05818	Yan_SRR491010	11.7696	TE_main_traj
PPARG	0	Yan_SRR491010	11.7696	TE_main_traj
HMGN3	4.09599	Yan_SRR491010	11.7696	TE_main_traj
DUXA	5.88959	E4.10.1219	6.14578	EPI_main_traj
DUXA	5.88959	E4.10.1219	6.20779	PE_main_traj
DUXA	5.88959	E4.10.1219	6.08601	TE_main_traj
FOXR1	6.07946	E4.10.1219	6.14578	EPI_main_traj
FOXR1	6.07946	E4.10.1219	6.20779	PE_main_traj
FOXR1	6.07946	E4.10.1219	6.08601	TE_main_traj
NANOG	3.01971	E4.10.1219	6.14578	EPI_main_traj
NANOG	3.01971	E4.10.1219	6.20779	PE_main_traj
NANOG	3.01971	E4.10.1219	6.08601	TE_main_traj
POU5F1	5.37385	E4.10.1219	6.14578	EPI_main_traj
POU5F1	5.37385	E4.10.1219	6.20779	PE_main_traj
POU5F1	5.37385	E4.10.1219	6.08601	TE_main_traj
ZSCAN10	0	E4.10.1219	6.14578	EPI_main_traj
ZSCAN10	0	E4.10.1219	6.20779	PE_main_traj
ZSCAN10	0	E4.10.1219	6.08601	TE_main_traj
E2F5	0.121385	E4.10.1219	6.14578	EPI_main_traj
E2F5	0.121385	E4.10.1219	6.20779	PE_main_traj
E2F5	0.121385	E4.10.1219	6.08601	TE_main_traj
GATA4	0	E4.10.1219	6.14578	EPI_main_traj
GATA4	0	E4.10.1219	6.20779	PE_main_traj
GATA4	0	E4.10.1219	6.08601	TE_main_traj
SOX17	0	E4.10.1219	6.14578	EPI_main_traj
SOX17	0	E4.10.1219	6.20779	PE_main_traj
SOX17	0	E4.10.1219	6.08601	TE_main_traj
FOXA2	0	E4.10.1219	6.14578	EPI_main_traj
FOXA2	0	E4.10.1219	6.20779	PE_main_traj
FOXA2	0	E4.10.1219	6.08601	TE_main_traj
CDX2	1.92938	E4.10.1219	6.14578	EPI_main_traj
CDX2	1.92938	E4.10.1219	6.20779	PE_main_traj
CDX2	1.92938	E4.10.1219	6.08601	TE_main_traj
NR2F2	0.524959	E4.10.1219	6.14578	EPI_main_traj
NR2F2	0.524959	E4.10.1219	6.20779	PE_main_traj
NR2F2	0.524959	E4.10.1219	6.08601	TE_main_traj
GATA2	0	E4.10.1219	6.14578	EPI_main_traj
GATA2	0	E4.10.1219	6.20779	PE_main_traj
GATA2	0	E4.10.1219	6.08601	TE_main_traj
GATA3	1.09837	E4.10.1219	6.14578	EPI_main_traj
GATA3	1.09837	E4.10.1219	6.20779	PE_main_traj
GATA3	1.09837	E4.10.1219	6.08601	TE_main_traj
PPARG	1.63538	E4.10.1219	6.14578	EPI_main_traj
PPARG	1.63538	E4.10.1219	6.20779	PE_main_traj
PPARG	1.63538	E4.10.1219	6.08601	TE_main_traj
HMGN3	0.610389	E4.10.1219	6.14578	EPI_main_traj
HMGN3	0.610389	E4.10.1219	6.20779	PE_main_traj
HMGN3	0.610389	E4.10.1219	6.08601	TE_main_traj
DUXA	5.22168	E4.10.1221	6.15154	EPI_main_traj
DUXA	5.22168	E4.10.1221	6.2219	PE_main_traj
DUXA	5.22168	E4.10.1221	6.1054	TE_main_traj
FOXR1	5.53733	E4.10.1221	6.15154	EPI_main_traj
FOXR1	5.53733	E4.10.1221	6.2219	PE_main_traj
FOXR1	5.53733	E4.10.1221	6.1054	TE_main_traj
NANOG	3.93166	E4.10.1221	6.15154	EPI_main_traj
NANOG	3.93166	E4.10.1221	6.2219	PE_main_traj
NANOG	3.93166	E4.10.1221	6.1054	TE_main_traj
POU5F1	5.6454	E4.10.1221	6.15154	EPI_main_traj
POU5F1	5.6454	E4.10.1221	6.2219	PE_main_traj
POU5F1	5.6454	E4.10.1221	6.1054	TE_main_traj
ZSCAN10	0.131016	E4.10.1221	6.15154	EPI_main_traj
ZSCAN10	0.131016	E4.10.1221	6.2219	PE_main_traj
ZSCAN10	0.131016	E4.10.1221	6.1054	TE_main_traj
E2F5	0	E4.10.1221	6.15154	EPI_main_traj
E2F5	0	E4.10.1221	6.2219	PE_main_traj
E2F5	0	E4.10.1221	6.1054	TE_main_traj
GATA4	0	E4.10.1221	6.15154	EPI_main_traj
GATA4	0	E4.10.1221	6.2219	PE_main_traj
GATA4	0	E4.10.1221	6.1054	TE_main_traj
SOX17	0	E4.10.1221	6.15154	EPI_main_traj
SOX17	0	E4.10.1221	6.2219	PE_main_traj
SOX17	0	E4.10.1221	6.1054	TE_main_traj
FOXA2	0	E4.10.1221	6.15154	EPI_main_traj
FOXA2	0	E4.10.1221	6.2219	PE_main_traj
FOXA2	0	E4.10.1221	6.1054	TE_main_traj
CDX2	0.561033	E4.10.1221	6.15154	EPI_main_traj
CDX2	0.561033	E4.10.1221	6.2219	PE_main_traj
CDX2	0.561033	E4.10.1221	6.1054	TE_main_traj
NR2F2	0.131016	E4.10.1221	6.15154	EPI_main_traj
NR2F2	0.131016	E4.10.1221	6.2219	PE_main_traj
NR2F2	0.131016	E4.10.1221	6.1054	TE_main_traj
GATA2	0.131016	E4.10.1221	6.15154	EPI_main_traj
GATA2	0.131016	E4.10.1221	6.2219	PE_main_traj
GATA2	0.131016	E4.10.1221	6.1054	TE_main_traj
GATA3	0.561033	E4.10.1221	6.15154	EPI_main_traj
GATA3	0.561033	E4.10.1221	6.2219	PE_main_traj
GATA3	0.561033	E4.10.1221	6.1054	TE_main_traj
PPARG	1.58321	E4.10.1221	6.15154	EPI_main_traj
PPARG	1.58321	E4.10.1221	6.2219	PE_main_traj
PPARG	1.58321	E4.10.1221	6.1054	TE_main_traj
HMGN3	0	E4.10.1221	6.15154	EPI_main_traj
HMGN3	0	E4.10.1221	6.2219	PE_main_traj
HMGN3	0	E4.10.1221	6.1054	TE_main_traj
DUXA	7.31769	E4.10.1223	4.98289	EPI_main_traj
DUXA	7.31769	E4.10.1223	4.98589	PE_main_traj
DUXA	7.31769	E4.10.1223	4.9243	TE_main_traj
FOXR1	5.88577	E4.10.1223	4.98289	EPI_main_traj
FOXR1	5.88577	E4.10.1223	4.98589	PE_main_traj
FOXR1	5.88577	E4.10.1223	4.9243	TE_main_traj
NANOG	3.1581	E4.10.1223	4.98289	EPI_main_traj
NANOG	3.1581	E4.10.1223	4.98589	PE_main_traj
NANOG	3.1581	E4.10.1223	4.9243	TE_main_traj
POU5F1	3.80964	E4.10.1223	4.98289	EPI_main_traj
POU5F1	3.80964	E4.10.1223	4.98589	PE_main_traj
POU5F1	3.80964	E4.10.1223	4.9243	TE_main_traj
ZSCAN10	0	E4.10.1223	4.98289	EPI_main_traj
ZSCAN10	0	E4.10.1223	4.98589	PE_main_traj
ZSCAN10	0	E4.10.1223	4.9243	TE_main_traj
E2F5	0	E4.10.1223	4.98289	EPI_main_traj
E2F5	0	E4.10.1223	4.98589	PE_main_traj
E2F5	0	E4.10.1223	4.9243	TE_main_traj
GATA4	0	E4.10.1223	4.98289	EPI_main_traj
GATA4	0	E4.10.1223	4.98589	PE_main_traj
GATA4	0	E4.10.1223	4.9243	TE_main_traj
SOX17	0	E4.10.1223	4.98289	EPI_main_traj
SOX17	0	E4.10.1223	4.98589	PE_main_traj
SOX17	0	E4.10.1223	4.9243	TE_main_traj
FOXA2	0.811397	E4.10.1223	4.98289	EPI_main_traj
FOXA2	0.811397	E4.10.1223	4.98589	PE_main_traj
FOXA2	0.811397	E4.10.1223	4.9243	TE_main_traj
CDX2	1.52971	E4.10.1223	4.98289	EPI_main_traj
CDX2	1.52971	E4.10.1223	4.98589	PE_main_traj
CDX2	1.52971	E4.10.1223	4.9243	TE_main_traj
NR2F2	0	E4.10.1223	4.98289	EPI_main_traj
NR2F2	0	E4.10.1223	4.98589	PE_main_traj
NR2F2	0	E4.10.1223	4.9243	TE_main_traj
GATA2	0	E4.10.1223	4.98289	EPI_main_traj
GATA2	0	E4.10.1223	4.98589	PE_main_traj
GATA2	0	E4.10.1223	4.9243	TE_main_traj
GATA3	0.958759	E4.10.1223	4.98289	EPI_main_traj
GATA3	0.958759	E4.10.1223	4.98589	PE_main_traj
GATA3	0.958759	E4.10.1223	4.9243	TE_main_traj
PPARG	0	E4.10.1223	4.98289	EPI_main_traj
PPARG	0	E4.10.1223	4.98589	PE_main_traj
PPARG	0	E4.10.1223	4.9243	TE_main_traj
HMGN3	2.19718	E4.10.1223	4.98289	EPI_main_traj
HMGN3	2.19718	E4.10.1223	4.98589	PE_main_traj
HMGN3	2.19718	E4.10.1223	4.9243	TE_main_traj
DUXA	7.54465	E4.10.1225	5.352	EPI_main_traj
DUXA	7.54465	E4.10.1225	5.3526	PE_main_traj
DUXA	7.54465	E4.10.1225	5.23622	TE_main_traj
FOXR1	7.10435	E4.10.1225	5.352	EPI_main_traj
FOXR1	7.10435	E4.10.1225	5.3526	PE_main_traj
FOXR1	7.10435	E4.10.1225	5.23622	TE_main_traj
NANOG	2.14369	E4.10.1225	5.352	EPI_main_traj
NANOG	2.14369	E4.10.1225	5.3526	PE_main_traj
NANOG	2.14369	E4.10.1225	5.23622	TE_main_traj
POU5F1	4.95388	E4.10.1225	5.352	EPI_main_traj
POU5F1	4.95388	E4.10.1225	5.3526	PE_main_traj
POU5F1	4.95388	E4.10.1225	5.23622	TE_main_traj
ZSCAN10	0	E4.10.1225	5.352	EPI_main_traj
ZSCAN10	0	E4.10.1225	5.3526	PE_main_traj
ZSCAN10	0	E4.10.1225	5.23622	TE_main_traj
E2F5	1.86469	E4.10.1225	5.352	EPI_main_traj
E2F5	1.86469	E4.10.1225	5.3526	PE_main_traj
E2F5	1.86469	E4.10.1225	5.23622	TE_main_traj
GATA4	0	E4.10.1225	5.352	EPI_main_traj
GATA4	0	E4.10.1225	5.3526	PE_main_traj
GATA4	0	E4.10.1225	5.23622	TE_main_traj
SOX17	0	E4.10.1225	5.352	EPI_main_traj
SOX17	0	E4.10.1225	5.3526	PE_main_traj
SOX17	0	E4.10.1225	5.23622	TE_main_traj
FOXA2	0	E4.10.1225	5.352	EPI_main_traj
FOXA2	0	E4.10.1225	5.3526	PE_main_traj
FOXA2	0	E4.10.1225	5.23622	TE_main_traj
CDX2	0	E4.10.1225	5.352	EPI_main_traj
CDX2	0	E4.10.1225	5.3526	PE_main_traj
CDX2	0	E4.10.1225	5.23622	TE_main_traj
NR2F2	0.208399	E4.10.1225	5.352	EPI_main_traj
NR2F2	0.208399	E4.10.1225	5.3526	PE_main_traj
NR2F2	0.208399	E4.10.1225	5.23622	TE_main_traj
GATA2	0	E4.10.1225	5.352	EPI_main_traj
GATA2	0	E4.10.1225	5.3526	PE_main_traj
GATA2	0	E4.10.1225	5.23622	TE_main_traj
GATA3	1.35279	E4.10.1225	5.352	EPI_main_traj
GATA3	1.35279	E4.10.1225	5.3526	PE_main_traj
GATA3	1.35279	E4.10.1225	5.23622	TE_main_traj
PPARG	0	E4.10.1225	5.352	EPI_main_traj
PPARG	0	E4.10.1225	5.3526	PE_main_traj
PPARG	0	E4.10.1225	5.23622	TE_main_traj
HMGN3	0	E4.10.1225	5.352	EPI_main_traj
HMGN3	0	E4.10.1225	5.3526	PE_main_traj
HMGN3	0	E4.10.1225	5.23622	TE_main_traj
DUXA	7.69329	E4.10.1227	5.45847	EPI_main_traj
DUXA	7.69329	E4.10.1227	5.44968	PE_main_traj
DUXA	7.69329	E4.10.1227	5.32931	TE_main_traj
FOXR1	6.30487	E4.10.1227	5.45847	EPI_main_traj
FOXR1	6.30487	E4.10.1227	5.44968	PE_main_traj
FOXR1	6.30487	E4.10.1227	5.32931	TE_main_traj
NANOG	3.34816	E4.10.1227	5.45847	EPI_main_traj
NANOG	3.34816	E4.10.1227	5.44968	PE_main_traj
NANOG	3.34816	E4.10.1227	5.32931	TE_main_traj
POU5F1	5.16052	E4.10.1227	5.45847	EPI_main_traj
POU5F1	5.16052	E4.10.1227	5.44968	PE_main_traj
POU5F1	5.16052	E4.10.1227	5.32931	TE_main_traj
ZSCAN10	0	E4.10.1227	5.45847	EPI_main_traj
ZSCAN10	0	E4.10.1227	5.44968	PE_main_traj
ZSCAN10	0	E4.10.1227	5.32931	TE_main_traj
E2F5	0	E4.10.1227	5.45847	EPI_main_traj
E2F5	0	E4.10.1227	5.44968	PE_main_traj
E2F5	0	E4.10.1227	5.32931	TE_main_traj
GATA4	0	E4.10.1227	5.45847	EPI_main_traj
GATA4	0	E4.10.1227	5.44968	PE_main_traj
GATA4	0	E4.10.1227	5.32931	TE_main_traj
SOX17	0	E4.10.1227	5.45847	EPI_main_traj
SOX17	0	E4.10.1227	5.44968	PE_main_traj
SOX17	0	E4.10.1227	5.32931	TE_main_traj
FOXA2	0	E4.10.1227	5.45847	EPI_main_traj
FOXA2	0	E4.10.1227	5.44968	PE_main_traj
FOXA2	0	E4.10.1227	5.32931	TE_main_traj
CDX2	0	E4.10.1227	5.45847	EPI_main_traj
CDX2	0	E4.10.1227	5.44968	PE_main_traj
CDX2	0	E4.10.1227	5.32931	TE_main_traj
NR2F2	1.56944	E4.10.1227	5.45847	EPI_main_traj
NR2F2	1.56944	E4.10.1227	5.44968	PE_main_traj
NR2F2	1.56944	E4.10.1227	5.32931	TE_main_traj
GATA2	1.85752	E4.10.1227	5.45847	EPI_main_traj
GATA2	1.85752	E4.10.1227	5.44968	PE_main_traj
GATA2	1.85752	E4.10.1227	5.32931	TE_main_traj
GATA3	0	E4.10.1227	5.45847	EPI_main_traj
GATA3	0	E4.10.1227	5.44968	PE_main_traj
GATA3	0	E4.10.1227	5.32931	TE_main_traj
PPARG	0	E4.10.1227	5.45847	EPI_main_traj
PPARG	0	E4.10.1227	5.44968	PE_main_traj
PPARG	0	E4.10.1227	5.32931	TE_main_traj
HMGN3	0	E4.10.1227	5.45847	EPI_main_traj
HMGN3	0	E4.10.1227	5.44968	PE_main_traj
HMGN3	0	E4.10.1227	5.32931	TE_main_traj
DUXA	5.92053	E4.10.1228	4.67727	EPI_main_traj
DUXA	5.92053	E4.10.1228	4.6744	PE_main_traj
DUXA	5.92053	E4.10.1228	4.6935	TE_main_traj
FOXR1	5.46074	E4.10.1228	4.67727	EPI_main_traj
FOXR1	5.46074	E4.10.1228	4.6744	PE_main_traj
FOXR1	5.46074	E4.10.1228	4.6935	TE_main_traj
NANOG	3.18729	E4.10.1228	4.67727	EPI_main_traj
NANOG	3.18729	E4.10.1228	4.6744	PE_main_traj
NANOG	3.18729	E4.10.1228	4.6935	TE_main_traj
POU5F1	5.41928	E4.10.1228	4.67727	EPI_main_traj
POU5F1	5.41928	E4.10.1228	4.6744	PE_main_traj
POU5F1	5.41928	E4.10.1228	4.6935	TE_main_traj
ZSCAN10	0	E4.10.1228	4.67727	EPI_main_traj
ZSCAN10	0	E4.10.1228	4.6744	PE_main_traj
ZSCAN10	0	E4.10.1228	4.6935	TE_main_traj
E2F5	0	E4.10.1228	4.67727	EPI_main_traj
E2F5	0	E4.10.1228	4.6744	PE_main_traj
E2F5	0	E4.10.1228	4.6935	TE_main_traj
GATA4	0	E4.10.1228	4.67727	EPI_main_traj
GATA4	0	E4.10.1228	4.6744	PE_main_traj
GATA4	0	E4.10.1228	4.6935	TE_main_traj
SOX17	0	E4.10.1228	4.67727	EPI_main_traj
SOX17	0	E4.10.1228	4.6744	PE_main_traj
SOX17	0	E4.10.1228	4.6935	TE_main_traj
FOXA2	0	E4.10.1228	4.67727	EPI_main_traj
FOXA2	0	E4.10.1228	4.6744	PE_main_traj
FOXA2	0	E4.10.1228	4.6935	TE_main_traj
CDX2	2.7255	E4.10.1228	4.67727	EPI_main_traj
CDX2	2.7255	E4.10.1228	4.6744	PE_main_traj
CDX2	2.7255	E4.10.1228	4.6935	TE_main_traj
NR2F2	0	E4.10.1228	4.67727	EPI_main_traj
NR2F2	0	E4.10.1228	4.6744	PE_main_traj
NR2F2	0	E4.10.1228	4.6935	TE_main_traj
GATA2	0.39164	E4.10.1228	4.67727	EPI_main_traj
GATA2	0.39164	E4.10.1228	4.6744	PE_main_traj
GATA2	0.39164	E4.10.1228	4.6935	TE_main_traj
GATA3	1.16834	E4.10.1228	4.67727	EPI_main_traj
GATA3	1.16834	E4.10.1228	4.6744	PE_main_traj
GATA3	1.16834	E4.10.1228	4.6935	TE_main_traj
PPARG	0.39164	E4.10.1228	4.67727	EPI_main_traj
PPARG	0.39164	E4.10.1228	4.6744	PE_main_traj
PPARG	0.39164	E4.10.1228	4.6935	TE_main_traj
HMGN3	0	E4.10.1228	4.67727	EPI_main_traj
HMGN3	0	E4.10.1228	4.6744	PE_main_traj
HMGN3	0	E4.10.1228	4.6935	TE_main_traj
DUXA	7.85748	E4.10.1229	4.80768	EPI_main_traj
DUXA	7.85748	E4.10.1229	4.80608	PE_main_traj
DUXA	7.85748	E4.10.1229	4.79376	TE_main_traj
FOXR1	6.67125	E4.10.1229	4.80768	EPI_main_traj
FOXR1	6.67125	E4.10.1229	4.80608	PE_main_traj
FOXR1	6.67125	E4.10.1229	4.79376	TE_main_traj
NANOG	3.47599	E4.10.1229	4.80768	EPI_main_traj
NANOG	3.47599	E4.10.1229	4.80608	PE_main_traj
NANOG	3.47599	E4.10.1229	4.79376	TE_main_traj
POU5F1	4.40165	E4.10.1229	4.80768	EPI_main_traj
POU5F1	4.40165	E4.10.1229	4.80608	PE_main_traj
POU5F1	4.40165	E4.10.1229	4.79376	TE_main_traj
ZSCAN10	0.160605	E4.10.1229	4.80768	EPI_main_traj
ZSCAN10	0.160605	E4.10.1229	4.80608	PE_main_traj
ZSCAN10	0.160605	E4.10.1229	4.79376	TE_main_traj
E2F5	0.160605	E4.10.1229	4.80768	EPI_main_traj
E2F5	0.160605	E4.10.1229	4.80608	PE_main_traj
E2F5	0.160605	E4.10.1229	4.79376	TE_main_traj
GATA4	0	E4.10.1229	4.80768	EPI_main_traj
GATA4	0	E4.10.1229	4.80608	PE_main_traj
GATA4	0	E4.10.1229	4.79376	TE_main_traj
SOX17	0	E4.10.1229	4.80768	EPI_main_traj
SOX17	0	E4.10.1229	4.80608	PE_main_traj
SOX17	0	E4.10.1229	4.79376	TE_main_traj
FOXA2	0	E4.10.1229	4.80768	EPI_main_traj
FOXA2	0	E4.10.1229	4.80608	PE_main_traj
FOXA2	0	E4.10.1229	4.79376	TE_main_traj
CDX2	2.02207	E4.10.1229	4.80768	EPI_main_traj
CDX2	2.02207	E4.10.1229	4.80608	PE_main_traj
CDX2	2.02207	E4.10.1229	4.79376	TE_main_traj
NR2F2	0	E4.10.1229	4.80768	EPI_main_traj
NR2F2	0	E4.10.1229	4.80608	PE_main_traj
NR2F2	0	E4.10.1229	4.79376	TE_main_traj
GATA2	0.305109	E4.10.1229	4.80768	EPI_main_traj
GATA2	0.305109	E4.10.1229	4.80608	PE_main_traj
GATA2	0.305109	E4.10.1229	4.79376	TE_main_traj
GATA3	0	E4.10.1229	4.80768	EPI_main_traj
GATA3	0	E4.10.1229	4.80608	PE_main_traj
GATA3	0	E4.10.1229	4.79376	TE_main_traj
PPARG	0.771071	E4.10.1229	4.80768	EPI_main_traj
PPARG	0.771071	E4.10.1229	4.80608	PE_main_traj
PPARG	0.771071	E4.10.1229	4.79376	TE_main_traj
HMGN3	0	E4.10.1229	4.80768	EPI_main_traj
HMGN3	0	E4.10.1229	4.80608	PE_main_traj
HMGN3	0	E4.10.1229	4.79376	TE_main_traj
DUXA	6.7179	E4.10.1230	1.31115	EPI_main_traj
DUXA	6.7179	E4.10.1230	1.31095	PE_main_traj
DUXA	6.7179	E4.10.1230	1.30939	TE_main_traj
FOXR1	5.19126	E4.10.1230	1.31115	EPI_main_traj
FOXR1	5.19126	E4.10.1230	1.31095	PE_main_traj
FOXR1	5.19126	E4.10.1230	1.30939	TE_main_traj
NANOG	0	E4.10.1230	1.31115	EPI_main_traj
NANOG	0	E4.10.1230	1.31095	PE_main_traj
NANOG	0	E4.10.1230	1.30939	TE_main_traj
POU5F1	3.57704	E4.10.1230	1.31115	EPI_main_traj
POU5F1	3.57704	E4.10.1230	1.31095	PE_main_traj
POU5F1	3.57704	E4.10.1230	1.30939	TE_main_traj
ZSCAN10	0	E4.10.1230	1.31115	EPI_main_traj
ZSCAN10	0	E4.10.1230	1.31095	PE_main_traj
ZSCAN10	0	E4.10.1230	1.30939	TE_main_traj
E2F5	0	E4.10.1230	1.31115	EPI_main_traj
E2F5	0	E4.10.1230	1.31095	PE_main_traj
E2F5	0	E4.10.1230	1.30939	TE_main_traj
GATA4	0	E4.10.1230	1.31115	EPI_main_traj
GATA4	0	E4.10.1230	1.31095	PE_main_traj
GATA4	0	E4.10.1230	1.30939	TE_main_traj
SOX17	0	E4.10.1230	1.31115	EPI_main_traj
SOX17	0	E4.10.1230	1.31095	PE_main_traj
SOX17	0	E4.10.1230	1.30939	TE_main_traj
FOXA2	0	E4.10.1230	1.31115	EPI_main_traj
FOXA2	0	E4.10.1230	1.31095	PE_main_traj
FOXA2	0	E4.10.1230	1.30939	TE_main_traj
CDX2	0	E4.10.1230	1.31115	EPI_main_traj
CDX2	0	E4.10.1230	1.31095	PE_main_traj
CDX2	0	E4.10.1230	1.30939	TE_main_traj
NR2F2	2.4048	E4.10.1230	1.31115	EPI_main_traj
NR2F2	2.4048	E4.10.1230	1.31095	PE_main_traj
NR2F2	2.4048	E4.10.1230	1.30939	TE_main_traj
GATA2	0.832704	E4.10.1230	1.31115	EPI_main_traj
GATA2	0.832704	E4.10.1230	1.31095	PE_main_traj
GATA2	0.832704	E4.10.1230	1.30939	TE_main_traj
GATA3	0.475615	E4.10.1230	1.31115	EPI_main_traj
GATA3	0.475615	E4.10.1230	1.31095	PE_main_traj
GATA3	0.475615	E4.10.1230	1.30939	TE_main_traj
PPARG	0	E4.10.1230	1.31115	EPI_main_traj
PPARG	0	E4.10.1230	1.31095	PE_main_traj
PPARG	0	E4.10.1230	1.30939	TE_main_traj
HMGN3	0	E4.10.1230	1.31115	EPI_main_traj
HMGN3	0	E4.10.1230	1.31095	PE_main_traj
HMGN3	0	E4.10.1230	1.30939	TE_main_traj
DUXA	7.6788	E4.10.1231	5.00829	EPI_main_traj
DUXA	7.6788	E4.10.1231	5.01081	PE_main_traj
DUXA	7.6788	E4.10.1231	4.95833	TE_main_traj
FOXR1	6.46248	E4.10.1231	5.00829	EPI_main_traj
FOXR1	6.46248	E4.10.1231	5.01081	PE_main_traj
FOXR1	6.46248	E4.10.1231	4.95833	TE_main_traj
NANOG	2.87343	E4.10.1231	5.00829	EPI_main_traj
NANOG	2.87343	E4.10.1231	5.01081	PE_main_traj
NANOG	2.87343	E4.10.1231	4.95833	TE_main_traj
POU5F1	4.89858	E4.10.1231	5.00829	EPI_main_traj
POU5F1	4.89858	E4.10.1231	5.01081	PE_main_traj
POU5F1	4.89858	E4.10.1231	4.95833	TE_main_traj
ZSCAN10	0	E4.10.1231	5.00829	EPI_main_traj
ZSCAN10	0	E4.10.1231	5.01081	PE_main_traj
ZSCAN10	0	E4.10.1231	4.95833	TE_main_traj
E2F5	0.434623	E4.10.1231	5.00829	EPI_main_traj
E2F5	0.434623	E4.10.1231	5.01081	PE_main_traj
E2F5	0.434623	E4.10.1231	4.95833	TE_main_traj
GATA4	0	E4.10.1231	5.00829	EPI_main_traj
GATA4	0	E4.10.1231	5.01081	PE_main_traj
GATA4	0	E4.10.1231	4.95833	TE_main_traj
SOX17	0	E4.10.1231	5.00829	EPI_main_traj
SOX17	0	E4.10.1231	5.01081	PE_main_traj
SOX17	0	E4.10.1231	4.95833	TE_main_traj
FOXA2	0	E4.10.1231	5.00829	EPI_main_traj
FOXA2	0	E4.10.1231	5.01081	PE_main_traj
FOXA2	0	E4.10.1231	4.95833	TE_main_traj
CDX2	0	E4.10.1231	5.00829	EPI_main_traj
CDX2	0	E4.10.1231	5.01081	PE_main_traj
CDX2	0	E4.10.1231	4.95833	TE_main_traj
NR2F2	0.768176	E4.10.1231	5.00829	EPI_main_traj
NR2F2	0.768176	E4.10.1231	5.01081	PE_main_traj
NR2F2	0.768176	E4.10.1231	4.95833	TE_main_traj
GATA2	0.434623	E4.10.1231	5.00829	EPI_main_traj
GATA2	0.434623	E4.10.1231	5.01081	PE_main_traj
GATA2	0.434623	E4.10.1231	4.95833	TE_main_traj
GATA3	0	E4.10.1231	5.00829	EPI_main_traj
GATA3	0	E4.10.1231	5.01081	PE_main_traj
GATA3	0	E4.10.1231	4.95833	TE_main_traj
PPARG	0	E4.10.1231	5.00829	EPI_main_traj
PPARG	0	E4.10.1231	5.01081	PE_main_traj
PPARG	0	E4.10.1231	4.95833	TE_main_traj
HMGN3	0	E4.10.1231	5.00829	EPI_main_traj
HMGN3	0	E4.10.1231	5.01081	PE_main_traj
HMGN3	0	E4.10.1231	4.95833	TE_main_traj
DUXA	8.11721	E4.10.1232	5.08062	EPI_main_traj
DUXA	8.11721	E4.10.1232	5.07415	PE_main_traj
DUXA	8.11721	E4.10.1232	4.96755	TE_main_traj
FOXR1	6.04215	E4.10.1232	5.08062	EPI_main_traj
FOXR1	6.04215	E4.10.1232	5.07415	PE_main_traj
FOXR1	6.04215	E4.10.1232	4.96755	TE_main_traj
NANOG	2.14262	E4.10.1232	5.08062	EPI_main_traj
NANOG	2.14262	E4.10.1232	5.07415	PE_main_traj
NANOG	2.14262	E4.10.1232	4.96755	TE_main_traj
POU5F1	4.17618	E4.10.1232	5.08062	EPI_main_traj
POU5F1	4.17618	E4.10.1232	5.07415	PE_main_traj
POU5F1	4.17618	E4.10.1232	4.96755	TE_main_traj
ZSCAN10	0	E4.10.1232	5.08062	EPI_main_traj
ZSCAN10	0	E4.10.1232	5.07415	PE_main_traj
ZSCAN10	0	E4.10.1232	4.96755	TE_main_traj
E2F5	0	E4.10.1232	5.08062	EPI_main_traj
E2F5	0	E4.10.1232	5.07415	PE_main_traj
E2F5	0	E4.10.1232	4.96755	TE_main_traj
GATA4	0	E4.10.1232	5.08062	EPI_main_traj
GATA4	0	E4.10.1232	5.07415	PE_main_traj
GATA4	0	E4.10.1232	4.96755	TE_main_traj
SOX17	0	E4.10.1232	5.08062	EPI_main_traj
SOX17	0	E4.10.1232	5.07415	PE_main_traj
SOX17	0	E4.10.1232	4.96755	TE_main_traj
FOXA2	0	E4.10.1232	5.08062	EPI_main_traj
FOXA2	0	E4.10.1232	5.07415	PE_main_traj
FOXA2	0	E4.10.1232	4.96755	TE_main_traj
CDX2	0	E4.10.1232	5.08062	EPI_main_traj
CDX2	0	E4.10.1232	5.07415	PE_main_traj
CDX2	0	E4.10.1232	4.96755	TE_main_traj
NR2F2	0	E4.10.1232	5.08062	EPI_main_traj
NR2F2	0	E4.10.1232	5.07415	PE_main_traj
NR2F2	0	E4.10.1232	4.96755	TE_main_traj
GATA2	2.14262	E4.10.1232	5.08062	EPI_main_traj
GATA2	2.14262	E4.10.1232	5.07415	PE_main_traj
GATA2	2.14262	E4.10.1232	4.96755	TE_main_traj
GATA3	0	E4.10.1232	5.08062	EPI_main_traj
GATA3	0	E4.10.1232	5.07415	PE_main_traj
GATA3	0	E4.10.1232	4.96755	TE_main_traj
PPARG	0	E4.10.1232	5.08062	EPI_main_traj
PPARG	0	E4.10.1232	5.07415	PE_main_traj
PPARG	0	E4.10.1232	4.96755	TE_main_traj
HMGN3	0	E4.10.1232	5.08062	EPI_main_traj
HMGN3	0	E4.10.1232	5.07415	PE_main_traj
HMGN3	0	E4.10.1232	4.96755	TE_main_traj
DUXA	8.08015	E4.10.1233	4.96514	EPI_main_traj
DUXA	8.08015	E4.10.1233	4.95929	PE_main_traj
DUXA	8.08015	E4.10.1233	4.82888	TE_main_traj
FOXR1	6.85065	E4.10.1233	4.96514	EPI_main_traj
FOXR1	6.85065	E4.10.1233	4.95929	PE_main_traj
FOXR1	6.85065	E4.10.1233	4.82888	TE_main_traj
NANOG	1.43931	E4.10.1233	4.96514	EPI_main_traj
NANOG	1.43931	E4.10.1233	4.95929	PE_main_traj
NANOG	1.43931	E4.10.1233	4.82888	TE_main_traj
POU5F1	4.65832	E4.10.1233	4.96514	EPI_main_traj
POU5F1	4.65832	E4.10.1233	4.95929	PE_main_traj
POU5F1	4.65832	E4.10.1233	4.82888	TE_main_traj
ZSCAN10	0	E4.10.1233	4.96514	EPI_main_traj
ZSCAN10	0	E4.10.1233	4.95929	PE_main_traj
ZSCAN10	0	E4.10.1233	4.82888	TE_main_traj
E2F5	0	E4.10.1233	4.96514	EPI_main_traj
E2F5	0	E4.10.1233	4.95929	PE_main_traj
E2F5	0	E4.10.1233	4.82888	TE_main_traj
GATA4	0	E4.10.1233	4.96514	EPI_main_traj
GATA4	0	E4.10.1233	4.95929	PE_main_traj
GATA4	0	E4.10.1233	4.82888	TE_main_traj
SOX17	0	E4.10.1233	4.96514	EPI_main_traj
SOX17	0	E4.10.1233	4.95929	PE_main_traj
SOX17	0	E4.10.1233	4.82888	TE_main_traj
FOXA2	0	E4.10.1233	4.96514	EPI_main_traj
FOXA2	0	E4.10.1233	4.95929	PE_main_traj
FOXA2	0	E4.10.1233	4.82888	TE_main_traj
CDX2	0.362124	E4.10.1233	4.96514	EPI_main_traj
CDX2	0.362124	E4.10.1233	4.95929	PE_main_traj
CDX2	0.362124	E4.10.1233	4.82888	TE_main_traj
NR2F2	0.362124	E4.10.1233	4.96514	EPI_main_traj
NR2F2	0.362124	E4.10.1233	4.95929	PE_main_traj
NR2F2	0.362124	E4.10.1233	4.82888	TE_main_traj
GATA2	0	E4.10.1233	4.96514	EPI_main_traj
GATA2	0	E4.10.1233	4.95929	PE_main_traj
GATA2	0	E4.10.1233	4.82888	TE_main_traj
GATA3	0	E4.10.1233	4.96514	EPI_main_traj
GATA3	0	E4.10.1233	4.95929	PE_main_traj
GATA3	0	E4.10.1233	4.82888	TE_main_traj
PPARG	0	E4.10.1233	4.96514	EPI_main_traj
PPARG	0	E4.10.1233	4.95929	PE_main_traj
PPARG	0	E4.10.1233	4.82888	TE_main_traj
HMGN3	0	E4.10.1233	4.96514	EPI_main_traj
HMGN3	0	E4.10.1233	4.95929	PE_main_traj
HMGN3	0	E4.10.1233	4.82888	TE_main_traj
DUXA	8.40342	E4.2.10	5.03294	EPI_main_traj
DUXA	8.40342	E4.2.10	5.0356	PE_main_traj
DUXA	8.40342	E4.2.10	4.97669	TE_main_traj
FOXR1	6.6479	E4.2.10	5.03294	EPI_main_traj
FOXR1	6.6479	E4.2.10	5.0356	PE_main_traj
FOXR1	6.6479	E4.2.10	4.97669	TE_main_traj
NANOG	2.97279	E4.2.10	5.03294	EPI_main_traj
NANOG	2.97279	E4.2.10	5.0356	PE_main_traj
NANOG	2.97279	E4.2.10	4.97669	TE_main_traj
POU5F1	2.42208	E4.2.10	5.03294	EPI_main_traj
POU5F1	2.42208	E4.2.10	5.0356	PE_main_traj
POU5F1	2.42208	E4.2.10	4.97669	TE_main_traj
ZSCAN10	0	E4.2.10	5.03294	EPI_main_traj
ZSCAN10	0	E4.2.10	5.0356	PE_main_traj
ZSCAN10	0	E4.2.10	4.97669	TE_main_traj
E2F5	0	E4.2.10	5.03294	EPI_main_traj
E2F5	0	E4.2.10	5.0356	PE_main_traj
E2F5	0	E4.2.10	4.97669	TE_main_traj
GATA4	0	E4.2.10	5.03294	EPI_main_traj
GATA4	0	E4.2.10	5.0356	PE_main_traj
GATA4	0	E4.2.10	4.97669	TE_main_traj
SOX17	0	E4.2.10	5.03294	EPI_main_traj
SOX17	0	E4.2.10	5.0356	PE_main_traj
SOX17	0	E4.2.10	4.97669	TE_main_traj
FOXA2	0	E4.2.10	5.03294	EPI_main_traj
FOXA2	0	E4.2.10	5.0356	PE_main_traj
FOXA2	0	E4.2.10	4.97669	TE_main_traj
CDX2	0	E4.2.10	5.03294	EPI_main_traj
CDX2	0	E4.2.10	5.0356	PE_main_traj
CDX2	0	E4.2.10	4.97669	TE_main_traj
NR2F2	0	E4.2.10	5.03294	EPI_main_traj
NR2F2	0	E4.2.10	5.0356	PE_main_traj
NR2F2	0	E4.2.10	4.97669	TE_main_traj
GATA2	0	E4.2.10	5.03294	EPI_main_traj
GATA2	0	E4.2.10	5.0356	PE_main_traj
GATA2	0	E4.2.10	4.97669	TE_main_traj
GATA3	1.80368	E4.2.10	5.03294	EPI_main_traj
GATA3	1.80368	E4.2.10	5.0356	PE_main_traj
GATA3	1.80368	E4.2.10	4.97669	TE_main_traj
PPARG	2.64194	E4.2.10	5.03294	EPI_main_traj
PPARG	2.64194	E4.2.10	5.0356	PE_main_traj
PPARG	2.64194	E4.2.10	4.97669	TE_main_traj
HMGN3	0.142473	E4.2.10	5.03294	EPI_main_traj
HMGN3	0.142473	E4.2.10	5.0356	PE_main_traj
HMGN3	0.142473	E4.2.10	4.97669	TE_main_traj
DUXA	8.5394	E4.2.13	4.96395	EPI_main_traj
DUXA	8.5394	E4.2.13	4.96423	PE_main_traj
DUXA	8.5394	E4.2.13	4.8849	TE_main_traj
FOXR1	7.18436	E4.2.13	4.96395	EPI_main_traj
FOXR1	7.18436	E4.2.13	4.96423	PE_main_traj
FOXR1	7.18436	E4.2.13	4.8849	TE_main_traj
NANOG	2.0627	E4.2.13	4.96395	EPI_main_traj
NANOG	2.0627	E4.2.13	4.96423	PE_main_traj
NANOG	2.0627	E4.2.13	4.8849	TE_main_traj
POU5F1	2.82436	E4.2.13	4.96395	EPI_main_traj
POU5F1	2.82436	E4.2.13	4.96423	PE_main_traj
POU5F1	2.82436	E4.2.13	4.8849	TE_main_traj
ZSCAN10	0	E4.2.13	4.96395	EPI_main_traj
ZSCAN10	0	E4.2.13	4.96423	PE_main_traj
ZSCAN10	0	E4.2.13	4.8849	TE_main_traj
E2F5	2.60509	E4.2.13	4.96395	EPI_main_traj
E2F5	2.60509	E4.2.13	4.96423	PE_main_traj
E2F5	2.60509	E4.2.13	4.8849	TE_main_traj
GATA4	0	E4.2.13	4.96395	EPI_main_traj
GATA4	0	E4.2.13	4.96423	PE_main_traj
GATA4	0	E4.2.13	4.8849	TE_main_traj
SOX17	0	E4.2.13	4.96395	EPI_main_traj
SOX17	0	E4.2.13	4.96423	PE_main_traj
SOX17	0	E4.2.13	4.8849	TE_main_traj
FOXA2	0	E4.2.13	4.96395	EPI_main_traj
FOXA2	0	E4.2.13	4.96423	PE_main_traj
FOXA2	0	E4.2.13	4.8849	TE_main_traj
CDX2	0	E4.2.13	4.96395	EPI_main_traj
CDX2	0	E4.2.13	4.96423	PE_main_traj
CDX2	0	E4.2.13	4.8849	TE_main_traj
NR2F2	0	E4.2.13	4.96395	EPI_main_traj
NR2F2	0	E4.2.13	4.96423	PE_main_traj
NR2F2	0	E4.2.13	4.8849	TE_main_traj
GATA2	0	E4.2.13	4.96395	EPI_main_traj
GATA2	0	E4.2.13	4.96423	PE_main_traj
GATA2	0	E4.2.13	4.8849	TE_main_traj
GATA3	0	E4.2.13	4.96395	EPI_main_traj
GATA3	0	E4.2.13	4.96423	PE_main_traj
GATA3	0	E4.2.13	4.8849	TE_main_traj
PPARG	0	E4.2.13	4.96395	EPI_main_traj
PPARG	0	E4.2.13	4.96423	PE_main_traj
PPARG	0	E4.2.13	4.8849	TE_main_traj
HMGN3	0	E4.2.13	4.96395	EPI_main_traj
HMGN3	0	E4.2.13	4.96423	PE_main_traj
HMGN3	0	E4.2.13	4.8849	TE_main_traj
DUXA	5.9878	E4.24_5_0_4.12	6.12612	EPI_main_traj
DUXA	5.9878	E4.24_5_0_4.12	6.08306	PE_main_traj
DUXA	5.9878	E4.24_5_0_4.12	5.88153	TE_main_traj
FOXR1	7.43188	E4.24_5_0_4.12	6.12612	EPI_main_traj
FOXR1	7.43188	E4.24_5_0_4.12	6.08306	PE_main_traj
FOXR1	7.43188	E4.24_5_0_4.12	5.88153	TE_main_traj
NANOG	2.44194	E4.24_5_0_4.12	6.12612	EPI_main_traj
NANOG	2.44194	E4.24_5_0_4.12	6.08306	PE_main_traj
NANOG	2.44194	E4.24_5_0_4.12	5.88153	TE_main_traj
POU5F1	4.80691	E4.24_5_0_4.12	6.12612	EPI_main_traj
POU5F1	4.80691	E4.24_5_0_4.12	6.08306	PE_main_traj
POU5F1	4.80691	E4.24_5_0_4.12	5.88153	TE_main_traj
ZSCAN10	0	E4.24_5_0_4.12	6.12612	EPI_main_traj
ZSCAN10	0	E4.24_5_0_4.12	6.08306	PE_main_traj
ZSCAN10	0	E4.24_5_0_4.12	5.88153	TE_main_traj
E2F5	0.108069	E4.24_5_0_4.12	6.12612	EPI_main_traj
E2F5	0.108069	E4.24_5_0_4.12	6.08306	PE_main_traj
E2F5	0.108069	E4.24_5_0_4.12	5.88153	TE_main_traj
GATA4	0	E4.24_5_0_4.12	6.12612	EPI_main_traj
GATA4	0	E4.24_5_0_4.12	6.08306	PE_main_traj
GATA4	0	E4.24_5_0_4.12	5.88153	TE_main_traj
SOX17	0	E4.24_5_0_4.12	6.12612	EPI_main_traj
SOX17	0	E4.24_5_0_4.12	6.08306	PE_main_traj
SOX17	0	E4.24_5_0_4.12	5.88153	TE_main_traj
FOXA2	0	E4.24_5_0_4.12	6.12612	EPI_main_traj
FOXA2	0	E4.24_5_0_4.12	6.08306	PE_main_traj
FOXA2	0	E4.24_5_0_4.12	5.88153	TE_main_traj
CDX2	1.26311	E4.24_5_0_4.12	6.12612	EPI_main_traj
CDX2	1.26311	E4.24_5_0_4.12	6.08306	PE_main_traj
CDX2	1.26311	E4.24_5_0_4.12	5.88153	TE_main_traj
NR2F2	1.92609	E4.24_5_0_4.12	6.12612	EPI_main_traj
NR2F2	1.92609	E4.24_5_0_4.12	6.08306	PE_main_traj
NR2F2	1.92609	E4.24_5_0_4.12	5.88153	TE_main_traj
GATA2	0	E4.24_5_0_4.12	6.12612	EPI_main_traj
GATA2	0	E4.24_5_0_4.12	6.08306	PE_main_traj
GATA2	0	E4.24_5_0_4.12	5.88153	TE_main_traj
GATA3	4.14761	E4.24_5_0_4.12	6.12612	EPI_main_traj
GATA3	4.14761	E4.24_5_0_4.12	6.08306	PE_main_traj
GATA3	4.14761	E4.24_5_0_4.12	5.88153	TE_main_traj
PPARG	0	E4.24_5_0_4.12	6.12612	EPI_main_traj
PPARG	0	E4.24_5_0_4.12	6.08306	PE_main_traj
PPARG	0	E4.24_5_0_4.12	5.88153	TE_main_traj
HMGN3	0.89191	E4.24_5_0_4.12	6.12612	EPI_main_traj
HMGN3	0.89191	E4.24_5_0_4.12	6.08306	PE_main_traj
HMGN3	0.89191	E4.24_5_0_4.12	5.88153	TE_main_traj
DUXA	7.20208	E4.24_5_0_4.7	5.1566	EPI_main_traj
DUXA	7.20208	E4.24_5_0_4.7	5.15952	PE_main_traj
DUXA	7.20208	E4.24_5_0_4.7	4.9932	TE_main_traj
FOXR1	8.58825	E4.24_5_0_4.7	5.1566	EPI_main_traj
FOXR1	8.58825	E4.24_5_0_4.7	5.15952	PE_main_traj
FOXR1	8.58825	E4.24_5_0_4.7	4.9932	TE_main_traj
NANOG	2.46347	E4.24_5_0_4.7	5.1566	EPI_main_traj
NANOG	2.46347	E4.24_5_0_4.7	5.15952	PE_main_traj
NANOG	2.46347	E4.24_5_0_4.7	4.9932	TE_main_traj
POU5F1	6.33619	E4.24_5_0_4.7	5.1566	EPI_main_traj
POU5F1	6.33619	E4.24_5_0_4.7	5.15952	PE_main_traj
POU5F1	6.33619	E4.24_5_0_4.7	4.9932	TE_main_traj
ZSCAN10	0	E4.24_5_0_4.7	5.1566	EPI_main_traj
ZSCAN10	0	E4.24_5_0_4.7	5.15952	PE_main_traj
ZSCAN10	0	E4.24_5_0_4.7	4.9932	TE_main_traj
E2F5	2.44573	E4.24_5_0_4.7	5.1566	EPI_main_traj
E2F5	2.44573	E4.24_5_0_4.7	5.15952	PE_main_traj
E2F5	2.44573	E4.24_5_0_4.7	4.9932	TE_main_traj
GATA4	0	E4.24_5_0_4.7	5.1566	EPI_main_traj
GATA4	0	E4.24_5_0_4.7	5.15952	PE_main_traj
GATA4	0	E4.24_5_0_4.7	4.9932	TE_main_traj
SOX17	0	E4.24_5_0_4.7	5.1566	EPI_main_traj
SOX17	0	E4.24_5_0_4.7	5.15952	PE_main_traj
SOX17	0	E4.24_5_0_4.7	4.9932	TE_main_traj
FOXA2	0	E4.24_5_0_4.7	5.1566	EPI_main_traj
FOXA2	0	E4.24_5_0_4.7	5.15952	PE_main_traj
FOXA2	0	E4.24_5_0_4.7	4.9932	TE_main_traj
CDX2	0	E4.24_5_0_4.7	5.1566	EPI_main_traj
CDX2	0	E4.24_5_0_4.7	5.15952	PE_main_traj
CDX2	0	E4.24_5_0_4.7	4.9932	TE_main_traj
NR2F2	0	E4.24_5_0_4.7	5.1566	EPI_main_traj
NR2F2	0	E4.24_5_0_4.7	5.15952	PE_main_traj
NR2F2	0	E4.24_5_0_4.7	4.9932	TE_main_traj
GATA2	0	E4.24_5_0_4.7	5.1566	EPI_main_traj
GATA2	0	E4.24_5_0_4.7	5.15952	PE_main_traj
GATA2	0	E4.24_5_0_4.7	4.9932	TE_main_traj
GATA3	2.39117	E4.24_5_0_4.7	5.1566	EPI_main_traj
GATA3	2.39117	E4.24_5_0_4.7	5.15952	PE_main_traj
GATA3	2.39117	E4.24_5_0_4.7	4.9932	TE_main_traj
PPARG	0	E4.24_5_0_4.7	5.1566	EPI_main_traj
PPARG	0	E4.24_5_0_4.7	5.15952	PE_main_traj
PPARG	0	E4.24_5_0_4.7	4.9932	TE_main_traj
HMGN3	0	E4.24_5_0_4.7	5.1566	EPI_main_traj
HMGN3	0	E4.24_5_0_4.7	5.15952	PE_main_traj
HMGN3	0	E4.24_5_0_4.7	4.9932	TE_main_traj
DUXA	8.55929	E4.31_5_1.10	5.36609	EPI_main_traj
DUXA	8.55929	E4.31_5_1.10	5.36976	PE_main_traj
DUXA	8.55929	E4.31_5_1.10	5.27657	TE_main_traj
FOXR1	7.42183	E4.31_5_1.10	5.36609	EPI_main_traj
FOXR1	7.42183	E4.31_5_1.10	5.36976	PE_main_traj
FOXR1	7.42183	E4.31_5_1.10	5.27657	TE_main_traj
NANOG	3.17199	E4.31_5_1.10	5.36609	EPI_main_traj
NANOG	3.17199	E4.31_5_1.10	5.36976	PE_main_traj
NANOG	3.17199	E4.31_5_1.10	5.27657	TE_main_traj
POU5F1	3.94574	E4.31_5_1.10	5.36609	EPI_main_traj
POU5F1	3.94574	E4.31_5_1.10	5.36976	PE_main_traj
POU5F1	3.94574	E4.31_5_1.10	5.27657	TE_main_traj
ZSCAN10	0	E4.31_5_1.10	5.36609	EPI_main_traj
ZSCAN10	0	E4.31_5_1.10	5.36976	PE_main_traj
ZSCAN10	0	E4.31_5_1.10	5.27657	TE_main_traj
E2F5	1.59885	E4.31_5_1.10	5.36609	EPI_main_traj
E2F5	1.59885	E4.31_5_1.10	5.36976	PE_main_traj
E2F5	1.59885	E4.31_5_1.10	5.27657	TE_main_traj
GATA4	0	E4.31_5_1.10	5.36609	EPI_main_traj
GATA4	0	E4.31_5_1.10	5.36976	PE_main_traj
GATA4	0	E4.31_5_1.10	5.27657	TE_main_traj
SOX17	0	E4.31_5_1.10	5.36609	EPI_main_traj
SOX17	0	E4.31_5_1.10	5.36976	PE_main_traj
SOX17	0	E4.31_5_1.10	5.27657	TE_main_traj
FOXA2	0	E4.31_5_1.10	5.36609	EPI_main_traj
FOXA2	0	E4.31_5_1.10	5.36976	PE_main_traj
FOXA2	0	E4.31_5_1.10	5.27657	TE_main_traj
CDX2	0	E4.31_5_1.10	5.36609	EPI_main_traj
CDX2	0	E4.31_5_1.10	5.36976	PE_main_traj
CDX2	0	E4.31_5_1.10	5.27657	TE_main_traj
NR2F2	0	E4.31_5_1.10	5.36609	EPI_main_traj
NR2F2	0	E4.31_5_1.10	5.36976	PE_main_traj
NR2F2	0	E4.31_5_1.10	5.27657	TE_main_traj
GATA2	0	E4.31_5_1.10	5.36609	EPI_main_traj
GATA2	0	E4.31_5_1.10	5.36976	PE_main_traj
GATA2	0	E4.31_5_1.10	5.27657	TE_main_traj
GATA3	3.37692	E4.31_5_1.10	5.36609	EPI_main_traj
GATA3	3.37692	E4.31_5_1.10	5.36976	PE_main_traj
GATA3	3.37692	E4.31_5_1.10	5.27657	TE_main_traj
PPARG	1.02269	E4.31_5_1.10	5.36609	EPI_main_traj
PPARG	1.02269	E4.31_5_1.10	5.36976	PE_main_traj
PPARG	1.02269	E4.31_5_1.10	5.27657	TE_main_traj
HMGN3	0.0487804	E4.31_5_1.10	5.36609	EPI_main_traj
HMGN3	0.0487804	E4.31_5_1.10	5.36976	PE_main_traj
HMGN3	0.0487804	E4.31_5_1.10	5.27657	TE_main_traj
DUXA	8.71295	E4.31_5_1.11	5.36589	EPI_main_traj
DUXA	8.71295	E4.31_5_1.11	5.37072	PE_main_traj
DUXA	8.71295	E4.31_5_1.11	5.28807	TE_main_traj
FOXR1	7.58998	E4.31_5_1.11	5.36589	EPI_main_traj
FOXR1	7.58998	E4.31_5_1.11	5.37072	PE_main_traj
FOXR1	7.58998	E4.31_5_1.11	5.28807	TE_main_traj
NANOG	1.75646	E4.31_5_1.11	5.36589	EPI_main_traj
NANOG	1.75646	E4.31_5_1.11	5.37072	PE_main_traj
NANOG	1.75646	E4.31_5_1.11	5.28807	TE_main_traj
POU5F1	3.90255	E4.31_5_1.11	5.36589	EPI_main_traj
POU5F1	3.90255	E4.31_5_1.11	5.37072	PE_main_traj
POU5F1	3.90255	E4.31_5_1.11	5.28807	TE_main_traj
ZSCAN10	0	E4.31_5_1.11	5.36589	EPI_main_traj
ZSCAN10	0	E4.31_5_1.11	5.37072	PE_main_traj
ZSCAN10	0	E4.31_5_1.11	5.28807	TE_main_traj
E2F5	1.05909	E4.31_5_1.11	5.36589	EPI_main_traj
E2F5	1.05909	E4.31_5_1.11	5.37072	PE_main_traj
E2F5	1.05909	E4.31_5_1.11	5.28807	TE_main_traj
GATA4	0	E4.31_5_1.11	5.36589	EPI_main_traj
GATA4	0	E4.31_5_1.11	5.37072	PE_main_traj
GATA4	0	E4.31_5_1.11	5.28807	TE_main_traj
SOX17	0	E4.31_5_1.11	5.36589	EPI_main_traj
SOX17	0	E4.31_5_1.11	5.37072	PE_main_traj
SOX17	0	E4.31_5_1.11	5.28807	TE_main_traj
FOXA2	0.799117	E4.31_5_1.11	5.36589	EPI_main_traj
FOXA2	0.799117	E4.31_5_1.11	5.37072	PE_main_traj
FOXA2	0.799117	E4.31_5_1.11	5.28807	TE_main_traj
CDX2	2.11442	E4.31_5_1.11	5.36589	EPI_main_traj
CDX2	2.11442	E4.31_5_1.11	5.37072	PE_main_traj
CDX2	2.11442	E4.31_5_1.11	5.28807	TE_main_traj
NR2F2	0	E4.31_5_1.11	5.36589	EPI_main_traj
NR2F2	0	E4.31_5_1.11	5.37072	PE_main_traj
NR2F2	0	E4.31_5_1.11	5.28807	TE_main_traj
GATA2	0	E4.31_5_1.11	5.36589	EPI_main_traj
GATA2	0	E4.31_5_1.11	5.37072	PE_main_traj
GATA2	0	E4.31_5_1.11	5.28807	TE_main_traj
GATA3	2.05142	E4.31_5_1.11	5.36589	EPI_main_traj
GATA3	2.05142	E4.31_5_1.11	5.37072	PE_main_traj
GATA3	2.05142	E4.31_5_1.11	5.28807	TE_main_traj
PPARG	1.97589	E4.31_5_1.11	5.36589	EPI_main_traj
PPARG	1.97589	E4.31_5_1.11	5.37072	PE_main_traj
PPARG	1.97589	E4.31_5_1.11	5.28807	TE_main_traj
HMGN3	0	E4.31_5_1.11	5.36589	EPI_main_traj
HMGN3	0	E4.31_5_1.11	5.37072	PE_main_traj
HMGN3	0	E4.31_5_1.11	5.28807	TE_main_traj
DUXA	9.10554	E4.31_5_1.12	5.5055	EPI_main_traj
DUXA	9.10554	E4.31_5_1.12	5.51547	PE_main_traj
DUXA	9.10554	E4.31_5_1.12	5.44352	TE_main_traj
FOXR1	7.36771	E4.31_5_1.12	5.5055	EPI_main_traj
FOXR1	7.36771	E4.31_5_1.12	5.51547	PE_main_traj
FOXR1	7.36771	E4.31_5_1.12	5.44352	TE_main_traj
NANOG	3.03083	E4.31_5_1.12	5.5055	EPI_main_traj
NANOG	3.03083	E4.31_5_1.12	5.51547	PE_main_traj
NANOG	3.03083	E4.31_5_1.12	5.44352	TE_main_traj
POU5F1	3.85756	E4.31_5_1.12	5.5055	EPI_main_traj
POU5F1	3.85756	E4.31_5_1.12	5.51547	PE_main_traj
POU5F1	3.85756	E4.31_5_1.12	5.44352	TE_main_traj
ZSCAN10	0	E4.31_5_1.12	5.5055	EPI_main_traj
ZSCAN10	0	E4.31_5_1.12	5.51547	PE_main_traj
ZSCAN10	0	E4.31_5_1.12	5.44352	TE_main_traj
E2F5	0.183935	E4.31_5_1.12	5.5055	EPI_main_traj
E2F5	0.183935	E4.31_5_1.12	5.51547	PE_main_traj
E2F5	0.183935	E4.31_5_1.12	5.44352	TE_main_traj
GATA4	0	E4.31_5_1.12	5.5055	EPI_main_traj
GATA4	0	E4.31_5_1.12	5.51547	PE_main_traj
GATA4	0	E4.31_5_1.12	5.44352	TE_main_traj
SOX17	0	E4.31_5_1.12	5.5055	EPI_main_traj
SOX17	0	E4.31_5_1.12	5.51547	PE_main_traj
SOX17	0	E4.31_5_1.12	5.44352	TE_main_traj
FOXA2	0	E4.31_5_1.12	5.5055	EPI_main_traj
FOXA2	0	E4.31_5_1.12	5.51547	PE_main_traj
FOXA2	0	E4.31_5_1.12	5.44352	TE_main_traj
CDX2	0.0948966	E4.31_5_1.12	5.5055	EPI_main_traj
CDX2	0.0948966	E4.31_5_1.12	5.51547	PE_main_traj
CDX2	0.0948966	E4.31_5_1.12	5.44352	TE_main_traj
NR2F2	0.226474	E4.31_5_1.12	5.5055	EPI_main_traj
NR2F2	0.226474	E4.31_5_1.12	5.51547	PE_main_traj
NR2F2	0.226474	E4.31_5_1.12	5.44352	TE_main_traj
GATA2	0	E4.31_5_1.12	5.5055	EPI_main_traj
GATA2	0	E4.31_5_1.12	5.51547	PE_main_traj
GATA2	0	E4.31_5_1.12	5.44352	TE_main_traj
GATA3	4.42389	E4.31_5_1.12	5.5055	EPI_main_traj
GATA3	4.42389	E4.31_5_1.12	5.51547	PE_main_traj
GATA3	4.42389	E4.31_5_1.12	5.44352	TE_main_traj
PPARG	0.833394	E4.31_5_1.12	5.5055	EPI_main_traj
PPARG	0.833394	E4.31_5_1.12	5.51547	PE_main_traj
PPARG	0.833394	E4.31_5_1.12	5.44352	TE_main_traj
HMGN3	0.493579	E4.31_5_1.12	5.5055	EPI_main_traj
HMGN3	0.493579	E4.31_5_1.12	5.51547	PE_main_traj
HMGN3	0.493579	E4.31_5_1.12	5.44352	TE_main_traj
DUXA	8.20895	E4.31_5_1.3	5.01874	EPI_main_traj
DUXA	8.20895	E4.31_5_1.3	5.0227	PE_main_traj
DUXA	8.20895	E4.31_5_1.3	4.911	TE_main_traj
FOXR1	6.7358	E4.31_5_1.3	5.01874	EPI_main_traj
FOXR1	6.7358	E4.31_5_1.3	5.0227	PE_main_traj
FOXR1	6.7358	E4.31_5_1.3	4.911	TE_main_traj
NANOG	1.97121	E4.31_5_1.3	5.01874	EPI_main_traj
NANOG	1.97121	E4.31_5_1.3	5.0227	PE_main_traj
NANOG	1.97121	E4.31_5_1.3	4.911	TE_main_traj
POU5F1	4.21619	E4.31_5_1.3	5.01874	EPI_main_traj
POU5F1	4.21619	E4.31_5_1.3	5.0227	PE_main_traj
POU5F1	4.21619	E4.31_5_1.3	4.911	TE_main_traj
ZSCAN10	0	E4.31_5_1.3	5.01874	EPI_main_traj
ZSCAN10	0	E4.31_5_1.3	5.0227	PE_main_traj
ZSCAN10	0	E4.31_5_1.3	4.911	TE_main_traj
E2F5	0	E4.31_5_1.3	5.01874	EPI_main_traj
E2F5	0	E4.31_5_1.3	5.0227	PE_main_traj
E2F5	0	E4.31_5_1.3	4.911	TE_main_traj
GATA4	0	E4.31_5_1.3	5.01874	EPI_main_traj
GATA4	0	E4.31_5_1.3	5.0227	PE_main_traj
GATA4	0	E4.31_5_1.3	4.911	TE_main_traj
SOX17	0	E4.31_5_1.3	5.01874	EPI_main_traj
SOX17	0	E4.31_5_1.3	5.0227	PE_main_traj
SOX17	0	E4.31_5_1.3	4.911	TE_main_traj
FOXA2	0	E4.31_5_1.3	5.01874	EPI_main_traj
FOXA2	0	E4.31_5_1.3	5.0227	PE_main_traj
FOXA2	0	E4.31_5_1.3	4.911	TE_main_traj
CDX2	0	E4.31_5_1.3	5.01874	EPI_main_traj
CDX2	0	E4.31_5_1.3	5.0227	PE_main_traj
CDX2	0	E4.31_5_1.3	4.911	TE_main_traj
NR2F2	0	E4.31_5_1.3	5.01874	EPI_main_traj
NR2F2	0	E4.31_5_1.3	5.0227	PE_main_traj
NR2F2	0	E4.31_5_1.3	4.911	TE_main_traj
GATA2	0	E4.31_5_1.3	5.01874	EPI_main_traj
GATA2	0	E4.31_5_1.3	5.0227	PE_main_traj
GATA2	0	E4.31_5_1.3	4.911	TE_main_traj
GATA3	2.2912	E4.31_5_1.3	5.01874	EPI_main_traj
GATA3	2.2912	E4.31_5_1.3	5.0227	PE_main_traj
GATA3	2.2912	E4.31_5_1.3	4.911	TE_main_traj
PPARG	0	E4.31_5_1.3	5.01874	EPI_main_traj
PPARG	0	E4.31_5_1.3	5.0227	PE_main_traj
PPARG	0	E4.31_5_1.3	4.911	TE_main_traj
HMGN3	0	E4.31_5_1.3	5.01874	EPI_main_traj
HMGN3	0	E4.31_5_1.3	5.0227	PE_main_traj
HMGN3	0	E4.31_5_1.3	4.911	TE_main_traj
DUXA	8.33279	E4.31_5_1.4	5.2574	EPI_main_traj
DUXA	8.33279	E4.31_5_1.4	5.26036	PE_main_traj
DUXA	8.33279	E4.31_5_1.4	5.16688	TE_main_traj
FOXR1	7.26638	E4.31_5_1.4	5.2574	EPI_main_traj
FOXR1	7.26638	E4.31_5_1.4	5.26036	PE_main_traj
FOXR1	7.26638	E4.31_5_1.4	5.16688	TE_main_traj
NANOG	2.64097	E4.31_5_1.4	5.2574	EPI_main_traj
NANOG	2.64097	E4.31_5_1.4	5.26036	PE_main_traj
NANOG	2.64097	E4.31_5_1.4	5.16688	TE_main_traj
POU5F1	4.23113	E4.31_5_1.4	5.2574	EPI_main_traj
POU5F1	4.23113	E4.31_5_1.4	5.26036	PE_main_traj
POU5F1	4.23113	E4.31_5_1.4	5.16688	TE_main_traj
ZSCAN10	0	E4.31_5_1.4	5.2574	EPI_main_traj
ZSCAN10	0	E4.31_5_1.4	5.26036	PE_main_traj
ZSCAN10	0	E4.31_5_1.4	5.16688	TE_main_traj
E2F5	2.39855	E4.31_5_1.4	5.2574	EPI_main_traj
E2F5	2.39855	E4.31_5_1.4	5.26036	PE_main_traj
E2F5	2.39855	E4.31_5_1.4	5.16688	TE_main_traj
GATA4	0	E4.31_5_1.4	5.2574	EPI_main_traj
GATA4	0	E4.31_5_1.4	5.26036	PE_main_traj
GATA4	0	E4.31_5_1.4	5.16688	TE_main_traj
SOX17	0	E4.31_5_1.4	5.2574	EPI_main_traj
SOX17	0	E4.31_5_1.4	5.26036	PE_main_traj
SOX17	0	E4.31_5_1.4	5.16688	TE_main_traj
FOXA2	0	E4.31_5_1.4	5.2574	EPI_main_traj
FOXA2	0	E4.31_5_1.4	5.26036	PE_main_traj
FOXA2	0	E4.31_5_1.4	5.16688	TE_main_traj
CDX2	0	E4.31_5_1.4	5.2574	EPI_main_traj
CDX2	0	E4.31_5_1.4	5.26036	PE_main_traj
CDX2	0	E4.31_5_1.4	5.16688	TE_main_traj
NR2F2	0	E4.31_5_1.4	5.2574	EPI_main_traj
NR2F2	0	E4.31_5_1.4	5.26036	PE_main_traj
NR2F2	0	E4.31_5_1.4	5.16688	TE_main_traj
GATA2	0	E4.31_5_1.4	5.2574	EPI_main_traj
GATA2	0	E4.31_5_1.4	5.26036	PE_main_traj
GATA2	0	E4.31_5_1.4	5.16688	TE_main_traj
GATA3	4.6567	E4.31_5_1.4	5.2574	EPI_main_traj
GATA3	4.6567	E4.31_5_1.4	5.26036	PE_main_traj
GATA3	4.6567	E4.31_5_1.4	5.16688	TE_main_traj
PPARG	0	E4.31_5_1.4	5.2574	EPI_main_traj
PPARG	0	E4.31_5_1.4	5.26036	PE_main_traj
PPARG	0	E4.31_5_1.4	5.16688	TE_main_traj
HMGN3	0	E4.31_5_1.4	5.2574	EPI_main_traj
HMGN3	0	E4.31_5_1.4	5.26036	PE_main_traj
HMGN3	0	E4.31_5_1.4	5.16688	TE_main_traj
DUXA	9.19762	E4.31_5_1.9	5.36744	EPI_main_traj
DUXA	9.19762	E4.31_5_1.9	5.37171	PE_main_traj
DUXA	9.19762	E4.31_5_1.9	5.28393	TE_main_traj
FOXR1	7.46183	E4.31_5_1.9	5.36744	EPI_main_traj
FOXR1	7.46183	E4.31_5_1.9	5.37171	PE_main_traj
FOXR1	7.46183	E4.31_5_1.9	5.28393	TE_main_traj
NANOG	1.33147	E4.31_5_1.9	5.36744	EPI_main_traj
NANOG	1.33147	E4.31_5_1.9	5.37171	PE_main_traj
NANOG	1.33147	E4.31_5_1.9	5.28393	TE_main_traj
POU5F1	3.95344	E4.31_5_1.9	5.36744	EPI_main_traj
POU5F1	3.95344	E4.31_5_1.9	5.37171	PE_main_traj
POU5F1	3.95344	E4.31_5_1.9	5.28393	TE_main_traj
ZSCAN10	0	E4.31_5_1.9	5.36744	EPI_main_traj
ZSCAN10	0	E4.31_5_1.9	5.37171	PE_main_traj
ZSCAN10	0	E4.31_5_1.9	5.28393	TE_main_traj
E2F5	0.914318	E4.31_5_1.9	5.36744	EPI_main_traj
E2F5	0.914318	E4.31_5_1.9	5.37171	PE_main_traj
E2F5	0.914318	E4.31_5_1.9	5.28393	TE_main_traj
GATA4	0	E4.31_5_1.9	5.36744	EPI_main_traj
GATA4	0	E4.31_5_1.9	5.37171	PE_main_traj
GATA4	0	E4.31_5_1.9	5.28393	TE_main_traj
SOX17	0	E4.31_5_1.9	5.36744	EPI_main_traj
SOX17	0	E4.31_5_1.9	5.37171	PE_main_traj
SOX17	0	E4.31_5_1.9	5.28393	TE_main_traj
FOXA2	0	E4.31_5_1.9	5.36744	EPI_main_traj
FOXA2	0	E4.31_5_1.9	5.37171	PE_main_traj
FOXA2	0	E4.31_5_1.9	5.28393	TE_main_traj
CDX2	0	E4.31_5_1.9	5.36744	EPI_main_traj
CDX2	0	E4.31_5_1.9	5.37171	PE_main_traj
CDX2	0	E4.31_5_1.9	5.28393	TE_main_traj
NR2F2	0.814177	E4.31_5_1.9	5.36744	EPI_main_traj
NR2F2	0.814177	E4.31_5_1.9	5.37171	PE_main_traj
NR2F2	0.814177	E4.31_5_1.9	5.28393	TE_main_traj
GATA2	0	E4.31_5_1.9	5.36744	EPI_main_traj
GATA2	0	E4.31_5_1.9	5.37171	PE_main_traj
GATA2	0	E4.31_5_1.9	5.28393	TE_main_traj
GATA3	0.946211	E4.31_5_1.9	5.36744	EPI_main_traj
GATA3	0.946211	E4.31_5_1.9	5.37171	PE_main_traj
GATA3	0.946211	E4.31_5_1.9	5.28393	TE_main_traj
PPARG	1.51279	E4.31_5_1.9	5.36744	EPI_main_traj
PPARG	1.51279	E4.31_5_1.9	5.37171	PE_main_traj
PPARG	1.51279	E4.31_5_1.9	5.28393	TE_main_traj
HMGN3	1.15166	E4.31_5_1.9	5.36744	EPI_main_traj
HMGN3	1.15166	E4.31_5_1.9	5.37171	PE_main_traj
HMGN3	1.15166	E4.31_5_1.9	5.28393	TE_main_traj
DUXA	7.89912	E4.3.472	5.24699	EPI_main_traj
DUXA	7.89912	E4.3.472	5.24832	PE_main_traj
DUXA	7.89912	E4.3.472	5.12704	TE_main_traj
FOXR1	8.3842	E4.3.472	5.24699	EPI_main_traj
FOXR1	8.3842	E4.3.472	5.24832	PE_main_traj
FOXR1	8.3842	E4.3.472	5.12704	TE_main_traj
NANOG	2.74096	E4.3.472	5.24699	EPI_main_traj
NANOG	2.74096	E4.3.472	5.24832	PE_main_traj
NANOG	2.74096	E4.3.472	5.12704	TE_main_traj
POU5F1	5.04348	E4.3.472	5.24699	EPI_main_traj
POU5F1	5.04348	E4.3.472	5.24832	PE_main_traj
POU5F1	5.04348	E4.3.472	5.12704	TE_main_traj
ZSCAN10	0	E4.3.472	5.24699	EPI_main_traj
ZSCAN10	0	E4.3.472	5.24832	PE_main_traj
ZSCAN10	0	E4.3.472	5.12704	TE_main_traj
E2F5	0	E4.3.472	5.24699	EPI_main_traj
E2F5	0	E4.3.472	5.24832	PE_main_traj
E2F5	0	E4.3.472	5.12704	TE_main_traj
GATA4	0	E4.3.472	5.24699	EPI_main_traj
GATA4	0	E4.3.472	5.24832	PE_main_traj
GATA4	0	E4.3.472	5.12704	TE_main_traj
SOX17	0	E4.3.472	5.24699	EPI_main_traj
SOX17	0	E4.3.472	5.24832	PE_main_traj
SOX17	0	E4.3.472	5.12704	TE_main_traj
FOXA2	1.47333	E4.3.472	5.24699	EPI_main_traj
FOXA2	1.47333	E4.3.472	5.24832	PE_main_traj
FOXA2	1.47333	E4.3.472	5.12704	TE_main_traj
CDX2	0	E4.3.472	5.24699	EPI_main_traj
CDX2	0	E4.3.472	5.24832	PE_main_traj
CDX2	0	E4.3.472	5.12704	TE_main_traj
NR2F2	0	E4.3.472	5.24699	EPI_main_traj
NR2F2	0	E4.3.472	5.24832	PE_main_traj
NR2F2	0	E4.3.472	5.12704	TE_main_traj
GATA2	0	E4.3.472	5.24699	EPI_main_traj
GATA2	0	E4.3.472	5.24832	PE_main_traj
GATA2	0	E4.3.472	5.12704	TE_main_traj
GATA3	1.94208	E4.3.472	5.24699	EPI_main_traj
GATA3	1.94208	E4.3.472	5.24832	PE_main_traj
GATA3	1.94208	E4.3.472	5.12704	TE_main_traj
PPARG	2.6211	E4.3.472	5.24699	EPI_main_traj
PPARG	2.6211	E4.3.472	5.24832	PE_main_traj
PPARG	2.6211	E4.3.472	5.12704	TE_main_traj
HMGN3	0.917094	E4.3.472	5.24699	EPI_main_traj
HMGN3	0.917094	E4.3.472	5.24832	PE_main_traj
HMGN3	0.917094	E4.3.472	5.12704	TE_main_traj
DUXA	7.02134	E4.3.473	5.12238	EPI_main_traj
DUXA	7.02134	E4.3.473	5.12537	PE_main_traj
DUXA	7.02134	E4.3.473	4.98923	TE_main_traj
FOXR1	8.11205	E4.3.473	5.12238	EPI_main_traj
FOXR1	8.11205	E4.3.473	5.12537	PE_main_traj
FOXR1	8.11205	E4.3.473	4.98923	TE_main_traj
NANOG	1.68273	E4.3.473	5.12238	EPI_main_traj
NANOG	1.68273	E4.3.473	5.12537	PE_main_traj
NANOG	1.68273	E4.3.473	4.98923	TE_main_traj
POU5F1	5.10149	E4.3.473	5.12238	EPI_main_traj
POU5F1	5.10149	E4.3.473	5.12537	PE_main_traj
POU5F1	5.10149	E4.3.473	4.98923	TE_main_traj
ZSCAN10	0	E4.3.473	5.12238	EPI_main_traj
ZSCAN10	0	E4.3.473	5.12537	PE_main_traj
ZSCAN10	0	E4.3.473	4.98923	TE_main_traj
E2F5	0.234904	E4.3.473	5.12238	EPI_main_traj
E2F5	0.234904	E4.3.473	5.12537	PE_main_traj
E2F5	0.234904	E4.3.473	4.98923	TE_main_traj
GATA4	0	E4.3.473	5.12238	EPI_main_traj
GATA4	0	E4.3.473	5.12537	PE_main_traj
GATA4	0	E4.3.473	4.98923	TE_main_traj
SOX17	0	E4.3.473	5.12238	EPI_main_traj
SOX17	0	E4.3.473	5.12537	PE_main_traj
SOX17	0	E4.3.473	4.98923	TE_main_traj
FOXA2	0	E4.3.473	5.12238	EPI_main_traj
FOXA2	0	E4.3.473	5.12537	PE_main_traj
FOXA2	0	E4.3.473	4.98923	TE_main_traj
CDX2	0	E4.3.473	5.12238	EPI_main_traj
CDX2	0	E4.3.473	5.12537	PE_main_traj
CDX2	0	E4.3.473	4.98923	TE_main_traj
NR2F2	0	E4.3.473	5.12238	EPI_main_traj
NR2F2	0	E4.3.473	5.12537	PE_main_traj
NR2F2	0	E4.3.473	4.98923	TE_main_traj
GATA2	0	E4.3.473	5.12238	EPI_main_traj
GATA2	0	E4.3.473	5.12537	PE_main_traj
GATA2	0	E4.3.473	4.98923	TE_main_traj
GATA3	2.77301	E4.3.473	5.12238	EPI_main_traj
GATA3	2.77301	E4.3.473	5.12537	PE_main_traj
GATA3	2.77301	E4.3.473	4.98923	TE_main_traj
PPARG	1.90336	E4.3.473	5.12238	EPI_main_traj
PPARG	1.90336	E4.3.473	5.12537	PE_main_traj
PPARG	1.90336	E4.3.473	4.98923	TE_main_traj
HMGN3	0	E4.3.473	5.12238	EPI_main_traj
HMGN3	0	E4.3.473	5.12537	PE_main_traj
HMGN3	0	E4.3.473	4.98923	TE_main_traj
DUXA	7.24931	E4.3.476	5.44921	EPI_main_traj
DUXA	7.24931	E4.3.476	5.42772	PE_main_traj
DUXA	7.24931	E4.3.476	5.28053	TE_main_traj
FOXR1	7.76682	E4.3.476	5.44921	EPI_main_traj
[truncated: 37,796 more rows]
