# Supplementary material for: A comprehensive human embryo reference tool using single-cell RNA-sequencing data
Source: Nat Methods. 2024 Nov 14;22(1):193–206. doi: 10.1038/s41592-024-02493-2 (PMC11725501; doi:10.1038/s41592-024-02493-2)
Supplement: Supplementary file 20 — Statistical source data. [file 41592_2024_2493_MOESM20_ESM.xls]

## Sheet:  extended_3a_3b_3c
cell	UMAP_1	UMAP_2	devTime	annotation	species	paper
Yan_SRR491011	5.89944	-4.94567	E6	TE	human	Yan et al
Yan_SRR491012	7.46325	-4.42922	E6	TE	human	Yan et al
Yan_SRR491013	6.99402	-4.58527	E6	TE	human	Yan et al
Yan_SRR491014	5.98392	-4.8407	E6	TE	human	Yan et al
Yan_SRR491015	5.39631	-4.77547	E6	TE	human	Yan et al
Yan_SRR491016	6.81363	-4.5346	E6	TE	human	Yan et al
Yan_SRR491017	5.74765	-4.87055	E6	TE	human	Yan et al
Yan_SRR491018	5.62435	-4.94685	E6	TE	human	Yan et al
Yan_SRR491019	5.48138	-4.62466	E6	TE	human	Yan et al
Yan_SRR491020	6.98522	-4.44892	E6	TE	human	Yan et al
Yan_SRR491022	-4.12769	-6.29756	E6	Epiblast	human	Yan et al
Yan_SRR491023	-1.23304	-6.30842	E6	Epiblast	human	Yan et al
Yan_SRR491024	7.31239	-4.00771	E6	TE	human	Yan et al
Yan_SRR491025	7.41395	-4.15142	E6	TE	human	Yan et al
Yan_SRR491026	7.94862	-3.42464	E6	TE	human	Yan et al
Yan_SRR491027	7.3064	-4.11396	E6	TE	human	Yan et al
Yan_SRR491028	-0.383283	-2.10653	E6	Hypoblast	human	Yan et al
Yan_SRR491029	7.15997	-3.83323	E6	TE	human	Yan et al
Yan_SRR491030	8.24553	-2.27295	E6	TE	human	Yan et al
Yan_SRR491032	-0.470177	-2.07346	E6	Hypoblast	human	Yan et al
Yan_SRR491033	8.36426	-2.53247	E6	TE	human	Yan et al
Yan_SRR491034	-4.23292	-5.60056	E6	Epiblast	human	Yan et al
Yan_SRR491035	-4.51662	-5.20792	E6	Epiblast	human	Yan et al
Yan_SRR491036	6.70759	-2.31628	E6	TE	human	Yan et al
Yan_SRR491037	8.09215	-3.25049	E6	TE	human	Yan et al
Yan_SRR491038	8.06467	-2.27949	E6	TE	human	Yan et al
Yan_SRR445722	7.43222	-9.96313	Zygote	Zygote	human	Yan et al
Yan_SRR445724	7.47969	-9.97294	E1	2-4 cell	human	Yan et al
Yan_SRR445725	7.5309	-9.92355	E1	2-4 cell	human	Yan et al
Yan_SRR445726	7.44145	-9.9717	E1	2-4 cell	human	Yan et al
Yan_SRR445727	7.48539	-9.9972	E1	2-4 cell	human	Yan et al
Yan_SRR445728	7.48996	-9.97647	E1	2-4 cell	human	Yan et al
Yan_SRR445729	7.45026	-10.015	E1	2-4 cell	human	Yan et al
Yan_SRR490961	7.48857	-9.99967	E2	2-4 cell	human	Yan et al
Yan_SRR490962	7.50234	-9.98155	E2	2-4 cell	human	Yan et al
Yan_SRR490963	7.54769	-9.95956	E2	2-4 cell	human	Yan et al
Yan_SRR490964	7.47965	-10.0429	E2	2-4 cell	human	Yan et al
Yan_SRR490965	7.42796	-10.0669	E2	2-4 cell	human	Yan et al
Yan_SRR490966	7.53033	-10.0042	E2	2-4 cell	human	Yan et al
Yan_SRR490967	7.46316	-10.0583	E2	2-4 cell	human	Yan et al
Yan_SRR490968	7.51512	-10.0011	E2	2-4 cell	human	Yan et al
Yan_SRR490969	7.49218	-10.0401	E2	2-4 cell	human	Yan et al
Yan_SRR490970	7.55163	-9.95364	E2	2-4 cell	human	Yan et al
Yan_SRR490971	7.49335	-10.0409	E2	2-4 cell	human	Yan et al
Yan_SRR490972	7.49741	-10.0197	E2	2-4 cell	human	Yan et al
Yan_SRR490973	4.28982	-11.6002	E3	8 cell	human	Yan et al
Yan_SRR490974	4.80165	-11.3044	E3	8 cell	human	Yan et al
Yan_SRR490975	4.82881	-11.28	E3	8 cell	human	Yan et al
Yan_SRR490976	4.13272	-11.5265	E3	8 cell	human	Yan et al
Yan_SRR490977	4.1556	-11.5832	E3	8 cell	human	Yan et al
Yan_SRR490978	4.34447	-11.5903	E3	8 cell	human	Yan et al
Yan_SRR490979	4.41145	-11.5668	E3	8 cell	human	Yan et al
Yan_SRR490980	4.66089	-11.4462	E3	8 cell	human	Yan et al
Yan_SRR490981	6.3367	-9.89521	E3	8 cell	human	Yan et al
Yan_SRR490982	6.36836	-9.88879	E3	8 cell	human	Yan et al
Yan_SRR490983	6.35862	-9.9013	E3	8 cell	human	Yan et al
Yan_SRR490984	6.31313	-9.90548	E3	8 cell	human	Yan et al
Yan_SRR490985	5.23856	-10.8805	E3	8 cell	human	Yan et al
Yan_SRR490986	5.08924	-11.0348	E3	8 cell	human	Yan et al
Yan_SRR490987	4.86653	-11.2501	E3	8 cell	human	Yan et al
Yan_SRR490988	5.24658	-10.8516	E3	8 cell	human	Yan et al
Yan_SRR490989	5.24509	-10.8631	E3	8 cell	human	Yan et al
Yan_SRR490990	5.06723	-11.063	E3	8 cell	human	Yan et al
Yan_SRR490991	5.08531	-11.0475	E3	8 cell	human	Yan et al
Yan_SRR490992	4.64103	-11.5048	E3	8 cell	human	Yan et al
Yan_SRR490994	3.15553	-10.9738	E4	Morula	human	Yan et al
Yan_SRR490996	3.53622	-11.254	E4	Morula	human	Yan et al
Yan_SRR490997	3.27272	-10.9593	E4	Morula	human	Yan et al
Yan_SRR490998	2.97815	-11.0283	E4	Morula	human	Yan et al
Yan_SRR491001	3.19719	-10.8672	E4	Morula	human	Yan et al
Yan_SRR491002	2.90678	-10.8502	E4	Morula	human	Yan et al
Yan_SRR491003	2.57203	-11.2315	E4	Morula	human	Yan et al
Yan_SRR491004	2.56729	-11.1855	E4	Morula	human	Yan et al
Yan_SRR491005	2.57792	-10.7704	E4	Morula	human	Yan et al
Yan_SRR491006	3.11041	-11.2828	E4	Morula	human	Yan et al
Yan_SRR491007	3.18586	-11.0666	E4	Morula	human	Yan et al
Yan_SRR491008	2.66754	-10.937	E4	Morula	human	Yan et al
Yan_SRR491009	5.63948	-5.07917	E6	TE	human	Yan et al
Yan_SRR491010	5.70462	-4.81001	E6	TE	human	Yan et al
Yan_SRR445721	7.52318	-9.99377	Zygote	Zygote	human	Yan et al
Meis_B11C3	2.82254	-7.45164	E5	Epiblast	human	Meistermann et al
Meis_B11C4	3.34972	-6.50055	E5	Prelineage	human	Meistermann et al
Meis_B11C7	2.88364	-7.60955	E5	Prelineage	human	Meistermann et al
Meis_B11C8	3.12086	-7.49296	E5	Epiblast	human	Meistermann et al
Meis_B11C9	0.300934	-6.72609	E5	Epiblast	human	Meistermann et al
Meis_B11C11	4.56558	-6.41691	E5	Prelineage	human	Meistermann et al
Meis_B11C12	2.16688	-7.26565	E5	Prelineage	human	Meistermann et al
Meis_B11C13	5.47135	-5.47941	E5	TE	human	Meistermann et al
Meis_B11C15	5.62806	-5.10983	E5	TE	human	Meistermann et al
Meis_B11C16	3.8086	-6.8652	E5	Prelineage	human	Meistermann et al
Meis_B11C18	4.89061	-4.71205	E5	TE	human	Meistermann et al
Meis_B13C1	4.51989	-6.52224	E6	TE	human	Meistermann et al
Meis_B13C2	-0.756923	-6.30219	E6	Epiblast	human	Meistermann et al
Meis_B13C3	-0.367662	-6.44426	E6	Epiblast	human	Meistermann et al
Meis_B13C4	-0.827434	-6.30484	E6	Epiblast	human	Meistermann et al
Meis_B13C5	3.76185	-5.71867	E6	TE	human	Meistermann et al
Meis_B13C6	4.66998	-4.79996	E6	TE	human	Meistermann et al
Meis_B13C7	4.09529	-5.35906	E6	TE	human	Meistermann et al
Meis_B13C8	4.75637	-4.84992	E6	TE	human	Meistermann et al
Meis_B13C9	4.82927	-4.84739	E6	TE	human	Meistermann et al
Meis_B13C10	4.64817	-4.87449	E6	TE	human	Meistermann et al
Meis_B13C11	4.6363	-6.48979	E6	TE	human	Meistermann et al
Meis_B18C3	5.36882	-5.58307	E6	TE	human	Meistermann et al
Meis_B18C4	7.29085	-0.746417	E6	TE	human	Meistermann et al
Meis_B18C5	7.86695	-3.14358	E6	TE	human	Meistermann et al
Meis_B28C5	0.0957114	-6.61462	E6	Epiblast	human	Meistermann et al
Meis_B28C8	-0.509981	-6.45155	E6	Epiblast	human	Meistermann et al
Meis_B24C3	-0.448197	-6.41753	E6	Epiblast	human	Meistermann et al
Meis_B24C4	6.28838	-4.65295	E6	TE	human	Meistermann et al
Meis_B24C6	6.37871	-4.41377	E6	TE	human	Meistermann et al
Meis_B24C7	-0.3667	-6.43649	E6	Epiblast	human	Meistermann et al
Meis_B24C8	-0.855824	-6.09465	E6	Epiblast	human	Meistermann et al
Meis_B24C10	-0.914483	-6.29968	E6	Epiblast	human	Meistermann et al
Meis_B24C11	-0.213198	-6.53072	E6	Epiblast	human	Meistermann et al
Meis_B26C2	-0.650899	-6.28543	E6	Epiblast	human	Meistermann et al
Meis_B26C3	-0.762754	-6.31599	E6	Epiblast	human	Meistermann et al
Meis_B26C4	-0.672921	-6.34045	E6	Epiblast	human	Meistermann et al
Meis_B26C5	6.62283	-4.5939	E6	TE	human	Meistermann et al
Meis_B26C6	-1.81317	-6.40948	E6	Epiblast	human	Meistermann et al
Meis_B26C7	6.84582	-4.5827	E6	TE	human	Meistermann et al
Meis_B26C9	-0.795799	-6.32004	E6	Epiblast	human	Meistermann et al
Meis_B26C10	-2.33279	-6.14643	E6	Epiblast	human	Meistermann et al
Meis_B26C14	7.6365	-3.66741	E6	TE	human	Meistermann et al
Meis_B26C15	7.67036	-4.44389	E6	TE	human	Meistermann et al
Meis_B20C2	8.81143	-1.8318	E6	TE	human	Meistermann et al
Meis_B20C3	8.80516	-1.37414	E6	TE	human	Meistermann et al
Meis_B20C4	-0.573302	-3.91132	E6	Epiblast	human	Meistermann et al
Meis_B20C5	6.64136	-2.24585	E6	TE	human	Meistermann et al
Meis_B20C6	-0.497735	-2.33845	E6	Hypoblast	human	Meistermann et al
Meis_B20C7	-4.26008	-5.40592	E6	Epiblast	human	Meistermann et al
Meis_B20C8	-4.16703	-5.75848	E6	Epiblast	human	Meistermann et al
Meis_B20C10	8.57297	-2.21897	E6	TE	human	Meistermann et al
Meis_B20C11	8.21666	-3.47188	E6	TE	human	Meistermann et al
Meis_B22C1	4.99654	-4.98971	E5	TE	human	Meistermann et al
Meis_B22C2	4.51803	-4.87964	E5	TE	human	Meistermann et al
Meis_B22C3	4.22323	-5.22889	E5	TE	human	Meistermann et al
Meis_B22C4	5.82749	-4.64276	E5	TE	human	Meistermann et al
Meis_B22C6	5.79494	-4.79156	E5	TE	human	Meistermann et al
Meis_B22C12	7.28243	-4.6761	E5	TE	human	Meistermann et al
Meis_B22C14	6.59519	-3.1457	E5	TE	human	Meistermann et al
Meis_M30C10	2.97126	-10.9725	E4	Morula	human	Meistermann et al
Meis_M30C11	2.58756	-11.0944	E4	Morula	human	Meistermann et al
Meis_M31C01	2.16663	-11.073	E4	Morula	human	Meistermann et al
Meis_M31C11	2.16571	-10.9126	E4	Morula	human	Meistermann et al
Meis_M31C13	2.64332	-11.1393	E4	Morula	human	Meistermann et al
Meis_M34C04	2.85804	-10.963	E4	Morula	human	Meistermann et al
Meis_M42C02	2.98826	-10.7986	E5	Morula	human	Meistermann et al
Meis_M37C02	2.82037	-11.0131	E4	Morula	human	Meistermann et al
Meis_M37C04	2.22008	-11.0787	E4	Morula	human	Meistermann et al
Meis_M37C06	2.40011	-10.1846	E4	Morula	human	Meistermann et al
Meis_M37C13	2.58719	-10.8679	E4	Morula	human	Meistermann et al
Meis_M37C14	2.89591	-10.9548	E4	Morula	human	Meistermann et al
Meis_M39C02	2.41473	-8.3594	E4	Morula	human	Meistermann et al
Meis_M39C03	3.13823	-10.9076	E4	Morula	human	Meistermann et al
Meis_M39C04	2.75085	-10.2034	E4	Morula	human	Meistermann et al
Meis_M39C05	4.74255	-11.3878	E4	Morula	human	Meistermann et al
Meis_M39C06	2.38439	-10.3075	E4	Morula	human	Meistermann et al
Meis_M39C07	2.78224	-9.80407	E4	Morula	human	Meistermann et al
Meis_M39C08	2.38651	-8.2223	E4	Morula	human	Meistermann et al
Meis_B38C01	6.53225	-2.42833	E6	TE	human	Meistermann et al
Meis_B38C02	6.49917	-2.54163	E6	TE	human	Meistermann et al
Meis_B38C03	6.78749	-2.94827	E6	TE	human	Meistermann et al
Meis_B38C05	7.52033	-4.57125	E6	TE	human	Meistermann et al
Meis_B38C06	6.4811	-2.18069	E6	TE	human	Meistermann et al
Meis_B38C07	6.43853	-1.99055	E6	TE	human	Meistermann et al
Meis_B38C09	8.84462	-1.79223	E6	TE	human	Meistermann et al
Meis_B38C10	8.17889	-3.22017	E6	TE	human	Meistermann et al
Meis_B38C14	7.65252	-4.55044	E6	TE	human	Meistermann et al
Meis_B38C15	7.56664	-4.54519	E6	TE	human	Meistermann et al
Meis_B38C18	6.44615	-4.41333	E6	TE	human	Meistermann et al
Meis_B41T05	5.40478	-4.64507	E6	TE	human	Meistermann et al
Meis_B41T06	3.85483	-5.60599	E6	TE	human	Meistermann et al
Meis_B41T11	4.77304	-5.56447	E6	TE	human	Meistermann et al
Meis_M42C03	2.25164	-8.07745	E5	Prelineage	human	Meistermann et al
Meis_M42C04	2.69961	-9.66825	E5	Morula	human	Meistermann et al
Meis_M42C05	3.18506	-10.7018	E5	Morula	human	Meistermann et al
Meis_M42C06	2.72448	-9.66378	E5	Morula	human	Meistermann et al
Meis_M42C07	2.38991	-10.1699	E5	Morula	human	Meistermann et al
Meis_M42C08	2.3075	-8.09152	E5	Prelineage	human	Meistermann et al
Meis_M42C09	2.66045	-9.55829	E5	Morula	human	Meistermann et al
Meis_M42C10	2.58972	-8.40686	E5	Prelineage	human	Meistermann et al
Meis_M42C11	2.40655	-8.3855	E5	Morula	human	Meistermann et al
Meis_B48C01	-1.50492	-6.35219	E6	Epiblast	human	Meistermann et al
Meis_B48C02	-0.856689	-6.1003	E6	Epiblast	human	Meistermann et al
Meis_B48C04	-0.592353	-4.1558	E6	Hypoblast	human	Meistermann et al
Meis_B48C05	-1.21046	-6.05344	E6	Epiblast	human	Meistermann et al
Meis_B48C06	-1.20452	-6.27022	E6	Epiblast	human	Meistermann et al
Meis_B48C07	5.05171	-4.71776	E6	TE	human	Meistermann et al
Meis_B48C08	5.57518	-4.93675	E6	TE	human	Meistermann et al
Meis_B48C09	4.82539	-4.77136	E6	TE	human	Meistermann et al
Meis_B48C10	-2.2612	-6.11556	E6	Epiblast	human	Meistermann et al
Meis_B48C13	-1.0017	-6.25996	E6	Epiblast	human	Meistermann et al
Meis_B48C14	-4.00435	-5.77739	E6	Epiblast	human	Meistermann et al
Meis_B48C15	4.90047	-5.00201	E6	TE	human	Meistermann et al
Meis_B48C17	5.76746	-5.33424	E6	TE	human	Meistermann et al
Meis_B48T01	5.75737	-5.63259	E6	TE	human	Meistermann et al
Meis_B48T02	6.18557	-4.82043	E6	TE	human	Meistermann et al
Meis_B50C01	2.31636	-8.16058	E6	Epiblast	human	Meistermann et al
Meis_B49C06	5.73876	-4.57236	E6	TE	human	Meistermann et al
Meis_B49T02	6.64133	-2.90856	E6	TE	human	Meistermann et al
Meis_B49T03	6.54957	-2.92948	E6	TE	human	Meistermann et al
Meis_M57C02	2.89603	-10.9781	E4	Morula	human	Meistermann et al
Meis_M57C05	2.74831	-10.9601	E4	Morula	human	Meistermann et al
Meis_M57C07	2.8196	-10.9793	E4	Morula	human	Meistermann et al
Meis_M57C12	2.94318	-10.9609	E4	Morula	human	Meistermann et al
Meis_B56C01	6.84148	-2.78742	E6	TE	human	Meistermann et al
Meis_B56T04	7.08427	-4.51477	E6	TE	human	Meistermann et al
Meis_B56T05	6.91708	-3.57581	E6	TE	human	Meistermann et al
Meis_B56T06	6.89743	-4.71596	E6	TE	human	Meistermann et al
Meis_B56T09	6.90168	-3.54612	E6	TE	human	Meistermann et al
Meis_B56T10	6.88098	-3.25705	E6	TE	human	Meistermann et al
Meis_B56T12	7.7531	-4.5349	E6	TE	human	Meistermann et al
Meis_B52C09	-0.596172	-6.38442	E6	Epiblast	human	Meistermann et al
Meis_B52C16	7.29088	-4.6281	E6	TE	human	Meistermann et al
Meis_B53T05	8.01493	-4.20812	E6	TE	human	Meistermann et al
Meis_B53T13	7.44314	-4.53766	E6	TE	human	Meistermann et al
Meis_B53T14	6.57905	-2.32967	E6	TE	human	Meistermann et al
Meis_B53T15	8.00547	-4.0125	E6	TE	human	Meistermann et al
Meis_B53T18	7.58493	-3.54584	E6	TE	human	Meistermann et al
Meis_B52T06	5.53191	-5.88086	E6	TE	human	Meistermann et al
E3.1.443	5.50516	-10.5324	E3	8 cell	human	Petropoulos et al
E3.1.444	5.29673	-10.7806	E3	8 cell	human	Petropoulos et al
E3.1.445	6.15689	-9.91325	E3	8 cell	human	Petropoulos et al
E3.1.447	6.1871	-9.89087	E3	8 cell	human	Petropoulos et al
E3.1.448	5.65349	-10.3374	E3	8 cell	human	Petropoulos et al
E3.2.449	6.62778	-9.95362	E3	8 cell	human	Petropoulos et al
E3.2.450	5.97336	-9.97967	E3	8 cell	human	Petropoulos et al
E3.2.453	7.29725	-10.0241	E3	8 cell	human	Petropoulos et al
E3.2.454	7.17626	-10.0317	E3	8 cell	human	Petropoulos et al
E3.2.455	7.31707	-10.0706	E3	8 cell	human	Petropoulos et al
E3.2.466	7.52671	-9.97647	E3	8 cell	human	Petropoulos et al
E3.2.467	7.46739	-9.97267	E3	8 cell	human	Petropoulos et al
E3.3.457	5.84462	-10.1199	E3	8 cell	human	Petropoulos et al
E3.3.458	6.01491	-9.93815	E3	8 cell	human	Petropoulos et al
E3.3.459	5.90945	-10.0898	E3	8 cell	human	Petropoulos et al
E3.3.460	6.23895	-9.88633	E3	8 cell	human	Petropoulos et al
E3.4.462	7.36063	-10.0799	E3	8 cell	human	Petropoulos et al
E3.4.463	7.51807	-9.97165	E3	8 cell	human	Petropoulos et al
E3.4.465	7.39651	-10.0617	E3	8 cell	human	Petropoulos et al
E3.45.3374	5.13534	-10.9944	E3	8 cell	human	Petropoulos et al
E3.45.3376	5.47613	-10.5472	E3	8 cell	human	Petropoulos et al
E3.45.3378	4.96873	-11.1613	E3	8 cell	human	Petropoulos et al
E3.45.3380	5.32698	-10.7923	E3	8 cell	human	Petropoulos et al
E3.46.3382	4.56336	-11.4727	E3	8 cell	human	Petropoulos et al
E3.46.3385	4.6757	-11.4455	E3	8 cell	human	Petropoulos et al
E3.46.3386	4.5457	-11.5161	E3	8 cell	human	Petropoulos et al
E3.46.3388	4.71253	-11.4053	E3	8 cell	human	Petropoulos et al
E3.47.3389	4.28867	-11.5768	E3	8 cell	human	Petropoulos et al
E3.47.3390	4.46335	-11.5777	E3	8 cell	human	Petropoulos et al
E3.47.3391	4.12453	-11.5725	E3	8 cell	human	Petropoulos et al
E3.47.3393	4.21967	-11.5651	E3	8 cell	human	Petropoulos et al
E3.48.3397	4.37787	-11.5716	E3	8 cell	human	Petropoulos et al
E3.48.3398	4.18559	-11.5734	E3	8 cell	human	Petropoulos et al
E3.48.3400	4.22944	-11.5772	E3	8 cell	human	Petropoulos et al
E3.48.3401	4.6505	-11.4537	E3	8 cell	human	Petropoulos et al
E3.48.3402	4.31446	-11.5922	E3	8 cell	human	Petropoulos et al
E3.49.3403	4.56872	-11.5061	E3	8 cell	human	Petropoulos et al
E3.49.3406	4.52132	-11.5467	E3	8 cell	human	Petropoulos et al
E3.49.3407	4.57432	-11.5041	E3	8 cell	human	Petropoulos et al
E3.49.3408	4.63932	-11.4751	E3	8 cell	human	Petropoulos et al
E3.49.3409	4.38711	-11.5739	E3	8 cell	human	Petropoulos et al
E3.49.3410	4.30978	-11.6035	E3	8 cell	human	Petropoulos et al
E3.49.3411	4.52323	-11.5241	E3	8 cell	human	Petropoulos et al
E3.50.3412	5.3247	-10.7432	E3	8 cell	human	Petropoulos et al
E3.50.3413	5.29805	-10.7921	E3	8 cell	human	Petropoulos et al
E3.50.3416	5.23451	-10.8737	E3	8 cell	human	Petropoulos et al
E3.50.3417	5.10752	-11.0171	E3	8 cell	human	Petropoulos et al
E3.51.3420	5.22241	-10.8894	E3	8 cell	human	Petropoulos et al
E3.51.3421	5.37779	-10.6941	E3	8 cell	human	Petropoulos et al
E3.51.3422	5.32043	-10.756	E3	8 cell	human	Petropoulos et al
E3.51.3423	5.01309	-11.1155	E3	8 cell	human	Petropoulos et al
E3.51.3425	5.24773	-10.8516	E3	8 cell	human	Petropoulos et al
E3.51.3426	5.06025	-11.0772	E3	8 cell	human	Petropoulos et al
E3.52.3428	5.58298	-10.4249	E3	8 cell	human	Petropoulos et al
E3.52.3429	6.13863	-9.91031	E3	8 cell	human	Petropoulos et al
E3.52.3430	5.5251	-10.4909	E3	8 cell	human	Petropoulos et al
E3.52.3431	5.54919	-10.4584	E3	8 cell	human	Petropoulos et al
E3.52.3432	5.92523	-10.0376	E3	8 cell	human	Petropoulos et al
E3.52.3433	5.66647	-10.2733	E3	8 cell	human	Petropoulos et al
E3.52.3434	5.51869	-10.4999	E3	8 cell	human	Petropoulos et al
E3.53.3435	5.43473	-10.5333	E3	8 cell	human	Petropoulos et al
E3.53.3436	5.41694	-10.5262	E3	8 cell	human	Petropoulos et al
E3.53.3437	5.43464	-10.6068	E3	8 cell	human	Petropoulos et al
E3.53.3438	5.41117	-10.6066	E3	8 cell	human	Petropoulos et al
E4.10.1219	3.39218	-11.0986	E4	Morula	human	Petropoulos et al
E4.10.1221	3.27614	-10.8414	E4	Morula	human	Petropoulos et al
E4.10.1223	4.29722	-11.5356	E4	Morula	human	Petropoulos et al
E4.10.1225	2.85489	-11.0992	E4	Morula	human	Petropoulos et al
E4.10.1227	2.44842	-11.143	E4	Morula	human	Petropoulos et al
E4.10.1228	5.21726	-10.8043	E4	Morula	human	Petropoulos et al
E4.10.1229	4.71321	-11.3752	E4	Morula	human	Petropoulos et al
E4.10.1230	5.97388	-9.92556	E4	Morula	human	Petropoulos et al
E4.10.1231	4.58907	-11.4616	E4	Morula	human	Petropoulos et al
E4.10.1232	2.41402	-11.3071	E4	Morula	human	Petropoulos et al
E4.10.1233	2.40947	-11.2832	E4	Morula	human	Petropoulos et al
E4.2.10	4.08532	-11.5286	E4	Morula	human	Petropoulos et al
E4.2.13	4.08093	-11.5286	E4	Morula	human	Petropoulos et al
E4.24_5_0_4.12	2.48695	-10.0807	E4	Morula	human	Petropoulos et al
E4.24_5_0_4.7	1.98554	-10.7751	E4	Morula	human	Petropoulos et al
E4.31_5_1.10	3.24979	-11.3083	E4	Morula	human	Petropoulos et al
E4.31_5_1.11	3.59745	-11.3612	E4	Morula	human	Petropoulos et al
E4.31_5_1.12	3.46814	-11.2992	E4	Morula	human	Petropoulos et al
E4.31_5_1.3	2.76539	-11.3264	E4	Morula	human	Petropoulos et al
E4.31_5_1.4	2.98922	-11.2713	E4	Morula	human	Petropoulos et al
E4.31_5_1.9	3.77609	-11.4064	E4	Morula	human	Petropoulos et al
E4.3.472	3.45749	-11.2597	E4	Morula	human	Petropoulos et al
E4.3.473	2.56557	-11.2563	E4	Morula	human	Petropoulos et al
E4.3.476	2.47948	-11.1134	E4	Morula	human	Petropoulos et al
E4.3.478	2.82279	-11.2878	E4	Morula	human	Petropoulos et al
E4.3.479	2.20086	-11.1486	E4	Morula	human	Petropoulos et al
E4.3.480	2.15469	-11.1231	E4	Morula	human	Petropoulos et al
E4.3.481	5.46522	-10.5553	E4	Morula	human	Petropoulos et al
E4.3.482	2.43616	-11.1088	E4	Morula	human	Petropoulos et al
E4.3.484	2.46462	-11.1994	E4	Morula	human	Petropoulos et al
E4.3.485	2.34429	-11.1342	E4	Morula	human	Petropoulos et al
E4.3.486	5.27237	-10.7804	E4	Morula	human	Petropoulos et al
E4.3.487	2.76475	-11.2227	E4	Morula	human	Petropoulos et al
E4.3.488	2.8404	-11.2026	E4	Morula	human	Petropoulos et al
E4.3.489	3.02172	-11.2531	E4	Morula	human	Petropoulos et al
E4.3.490	2.19677	-11.1342	E4	Morula	human	Petropoulos et al
E4.3.491	2.06977	-11.0833	E4	Morula	human	Petropoulos et al
E4.4.492	2.39052	-10.7211	E4	Morula	human	Petropoulos et al
E4.4.493	2.5941	-10.9384	E4	Morula	human	Petropoulos et al
E4.4.494	2.5424	-10.5715	E4	Morula	human	Petropoulos et al
E4.4.495	2.51184	-10.9731	E4	Morula	human	Petropoulos et al
E4.4.496	2.50222	-10.6511	E4	Morula	human	Petropoulos et al
E4.4.497	2.3037	-10.9922	E4	Morula	human	Petropoulos et al
E4.4.498	2.5032	-10.6719	E4	Morula	human	Petropoulos et al
E4.4.499	2.52082	-10.7803	E4	Morula	human	Petropoulos et al
E4.4.500	2.53026	-10.8139	E4	Morula	human	Petropoulos et al
E4.4.501	2.06841	-10.8362	E4	Morula	human	Petropoulos et al
E4.4.502	2.41594	-10.7645	E4	Morula	human	Petropoulos et al
E4.4.504	2.96835	-11.0464	E4	Morula	human	Petropoulos et al
E4.4.505	2.95302	-11.0421	E4	Morula	human	Petropoulos et al
E4.4.506	3.05616	-10.9371	E4	Morula	human	Petropoulos et al
E4.4.507	2.54498	-10.7485	E4	Morula	human	Petropoulos et al
E4.4.508	2.51975	-10.679	E4	Morula	human	Petropoulos et al
E4.4.509	2.71181	-10.9876	E4	Morula	human	Petropoulos et al
E4.5.510	2.54196	-11.0567	E4	Morula	human	Petropoulos et al
E4.5.511	2.87192	-11.0703	E4	Morula	human	Petropoulos et al
E4.5.512	2.40264	-11.2571	E4	Morula	human	Petropoulos et al
E4.5.513	2.31182	-11.1606	E4	Morula	human	Petropoulos et al
E4.5.514	2.77588	-11.0155	E4	Morula	human	Petropoulos et al
E4.5.515	2.14396	-11.0957	E4	Morula	human	Petropoulos et al
E4.5.517	2.60242	-11.2243	E4	Morula	human	Petropoulos et al
E4.5.518	2.64128	-11.1739	E4	Morula	human	Petropoulos et al
E4.5.520	2.71976	-11.208	E4	Morula	human	Petropoulos et al
E4.5.521	2.30537	-10.9132	E4	Morula	human	Petropoulos et al
E4.5.522	2.40595	-10.9117	E4	Morula	human	Petropoulos et al
E4.5.523	2.55899	-11.0464	E4	Morula	human	Petropoulos et al
E4.5.524	2.21991	-11.011	E4	Morula	human	Petropoulos et al
E4.5.525	2.81051	-11.1048	E4	Morula	human	Petropoulos et al
E4.5.526	2.58542	-10.6926	E4	Morula	human	Petropoulos et al
E4.6.610	3.36996	-7.98084	E4	Morula	human	Petropoulos et al
E4.6.613	2.39906	-8.13599	E4	Morula	human	Petropoulos et al
E4.6.614	3.95149	-8.32086	E4	Morula	human	Petropoulos et al
E4.6.616	5.80801	-9.8544	E4	Morula	human	Petropoulos et al
E4.6.625	2.75308	-8.28748	E4	Morula	human	Petropoulos et al
E4.6.627	2.73886	-8.77761	E4	Morula	human	Petropoulos et al
E4.7.642	3.42755	-7.68184	E4	Morula	human	Petropoulos et al
E4.7.643	3.39351	-7.78899	E4	Morula	human	Petropoulos et al
E4.7.644	3.47356	-7.96493	E4	Morula	human	Petropoulos et al
E4.7.645	2.54722	-8.45951	E4	Morula	human	Petropoulos et al
E4.7.646	3.39947	-8.09965	E4	Morula	human	Petropoulos et al
E4.7.647	2.68128	-8.66944	E4	Morula	human	Petropoulos et al
E4.8.1171	2.28661	-11.1798	E4	Morula	human	Petropoulos et al
E4.8.1172	2.31146	-11.2205	E4	Morula	human	Petropoulos et al
E4.8.1173	3.148	-10.8413	E4	Morula	human	Petropoulos et al
E4.8.1175	3.06067	-10.831	E4	Morula	human	Petropoulos et al
E4.8.1177	3.23699	-10.8494	E4	Morula	human	Petropoulos et al
E4.8.1178	2.79264	-10.7069	E4	Morula	human	Petropoulos et al
E4.8.1179	2.74636	-10.665	E4	Morula	human	Petropoulos et al
E4.8.1180	2.38089	-10.8768	E4	Morula	human	Petropoulos et al
E4.8.1181	2.55698	-10.8886	E4	Morula	human	Petropoulos et al
E4.8.1182	2.82134	-10.6628	E4	Morula	human	Petropoulos et al
E4.8.1183	3.0255	-10.5192	E4	Morula	human	Petropoulos et al
E4.8.1184	2.64359	-10.6874	E4	Morula	human	Petropoulos et al
E4.8.1185	3.04939	-10.4919	E4	Morula	human	Petropoulos et al
E4.8.1187	3.00541	-10.8307	E4	Morula	human	Petropoulos et al
E4.8.1188	2.39236	-10.8613	E4	Morula	human	Petropoulos et al
E4.8.1189	3.23552	-10.9583	E4	Morula	human	Petropoulos et al
E4.8.1190	3.13466	-10.7686	E4	Morula	human	Petropoulos et al
E4.8.1191	3.14355	-10.8808	E4	Morula	human	Petropoulos et al
E4.8.1192	2.70351	-10.8582	E4	Morula	human	Petropoulos et al
E4.8.1193	3.03238	-10.7924	E4	Morula	human	Petropoulos et al
E4.8.1194	2.71848	-10.9448	E4	Morula	human	Petropoulos et al
E4.9.1195	4.51938	-11.5125	E4	Morula	human	Petropoulos et al
E4.9.1197	2.98611	-10.7668	E4	Morula	human	Petropoulos et al
E4.9.1200	2.93764	-10.7908	E4	Morula	human	Petropoulos et al
E4.9.1202	3.2268	-10.8186	E4	Morula	human	Petropoulos et al
E4.9.1203	2.97735	-10.5489	E4	Morula	human	Petropoulos et al
E4.9.1204	2.9665	-10.6508	E4	Morula	human	Petropoulos et al
E4.9.1206	3.28693	-10.99	E4	Morula	human	Petropoulos et al
E4.9.1207	3.40951	-11.181	E4	Morula	human	Petropoulos et al
E4.9.1208	3.21869	-10.8929	E4	Morula	human	Petropoulos et al
E4.9.1209	2.77422	-11.1821	E4	Morula	human	Petropoulos et al
E4.9.1210	2.1973	-11.082	E4	Morula	human	Petropoulos et al
E4.9.1211	3.19557	-10.7603	E4	Morula	human	Petropoulos et al
E4.9.1212	3.06541	-10.7405	E4	Morula	human	Petropoulos et al
E4.9.1213	2.56864	-11.0364	E4	Morula	human	Petropoulos et al
E4.9.1214	3.21417	-10.7909	E4	Morula	human	Petropoulos et al
E4.9.1215	3.1751	-10.7417	E4	Morula	human	Petropoulos et al
E4.9.1217	5.38117	-10.5617	E4	Morula	human	Petropoulos et al
E4.9.1218	2.08641	-10.9346	E4	Morula	human	Petropoulos et al
E4.late.33.3157	2.54385	-9.39657	E4	Morula	human	Petropoulos et al
E4.late.33.3158	2.50444	-9.35986	E4	Morula	human	Petropoulos et al
E4.late.33.3159	2.51296	-9.46656	E4	Morula	human	Petropoulos et al
E4.late.33.3160	2.51885	-9.41764	E4	Morula	human	Petropoulos et al
E4.late.33.3161	2.55077	-9.34688	E4	Morula	human	Petropoulos et al
E4.late.33.3162	2.57771	-9.4284	E4	Morula	human	Petropoulos et al
E4.late.33.3163	2.90872	-10.3452	E4	Morula	human	Petropoulos et al
E4.late.33.3164	2.10478	-10.5755	E4	Morula	human	Petropoulos et al
E4.late.33.3165	2.5265	-9.37635	E4	Morula	human	Petropoulos et al
E4.late.33.3166	2.57638	-9.30093	E4	Morula	human	Petropoulos et al
E4.late.34.3171	2.41156	-8.2971	E4	Morula	human	Petropoulos et al
E4.late.34.3173	2.28596	-7.88924	E4	Morula	human	Petropoulos et al
E4.late.34.3174	2.30416	-8.17132	E4	Morula	human	Petropoulos et al
E4.late.34.3175	2.33914	-8.20437	E4	Morula	human	Petropoulos et al
E4.late.34.3176	2.5839	-7.96089	E4	Morula	human	Petropoulos et al
E4.late.34.3178	5.71884	-9.83398	E4	Morula	human	Petropoulos et al
E4.late.34.3179	3.37933	-7.56316	E4	Morula	human	Petropoulos et al
E4.late.34.3180	2.4262	-8.21068	E4	Morula	human	Petropoulos et al
E4.late.34.3183	2.67723	-8.4692	E4	Morula	human	Petropoulos et al
E4.late.34.3185	3.57289	-8.0162	E4	Morula	human	Petropoulos et al
E4.late.34.3186	3.53523	-8.07831	E4	Morula	human	Petropoulos et al
E4.late.34.3188	2.50138	-7.77099	E4	Morula	human	Petropoulos et al
E4.late.34.3189	3.92674	-8.24979	E4	Morula	human	Petropoulos et al
E4.late.34.3190	3.24649	-7.9781	E4	Morula	human	Petropoulos et al
E4.late.34.3191	3.95134	-8.29959	E4	Morula	human	Petropoulos et al
E4.late.35.3197	2.37986	-10.466	E4	Morula	human	Petropoulos et al
E4.late.35.3199	2.9249	-10.5489	E4	Morula	human	Petropoulos et al
E4.late.35.3200	2.40257	-10.4116	E4	Morula	human	Petropoulos et al
E4.late.35.3201	2.48759	-10.5727	E4	Morula	human	Petropoulos et al
E4.late.35.3202	2.00718	-10.738	E4	Morula	human	Petropoulos et al
E4.late.35.3203	2.1041	-10.6588	E4	Morula	human	Petropoulos et al
E4.late.35.3204	2.29824	-10.5766	E4	Morula	human	Petropoulos et al
E4.late.35.3205	2.47314	-10.4187	E4	Morula	human	Petropoulos et al
E4.late.35.3208	2.3695	-10.8217	E4	Morula	human	Petropoulos et al
E4.late.35.3209	2.0116	-10.7097	E4	Morula	human	Petropoulos et al
E4.late.35.3212	2.06698	-10.6794	E4	Morula	human	Petropoulos et al
E5.15.1820	2.4467	-7.50872	E5	Prelineage	human	Petropoulos et al
E5.15.1823	2.22454	-7.9845	E5	Prelineage	human	Petropoulos et al
E5.15.1825	3.85994	-8.13052	E5	Prelineage	human	Petropoulos et al
E5.15.1826	2.26611	-7.60246	E5	Prelineage	human	Petropoulos et al
E5.15.1827	2.39117	-7.71247	E5	Prelineage	human	Petropoulos et al
E5.15.1828	2.27739	-7.66815	E5	Prelineage	human	Petropoulos et al
E5.15.1829	2.69335	-7.65437	E5	Prelineage	human	Petropoulos et al
E5.15.1830	3.18177	-7.62853	E5	Prelineage	human	Petropoulos et al
E5.15.1831	2.63568	-7.72498	E5	Prelineage	human	Petropoulos et al
E5.15.1834	2.23177	-7.68768	E5	Prelineage	human	Petropoulos et al
E5.15.1835	2.08967	-7.26944	E5	Prelineage	human	Petropoulos et al
E5.15.1838	2.23129	-7.38565	E5	Prelineage	human	Petropoulos et al
E5.15.1839	2.44824	-7.07298	E5	Prelineage	human	Petropoulos et al
E5.15.1840	2.72463	-7.19493	E5	Prelineage	human	Petropoulos et al
E5.15.1843	2.26036	-7.1516	E5	Prelineage	human	Petropoulos et al
E5.15.1845	2.25555	-7.18047	E5	Prelineage	human	Petropoulos et al
E5.38.3255	-1.27104	-6.03732	E5	ICM	human	Petropoulos et al
E5.38.3256	3.08619	-6.80476	E5	Prelineage	human	Petropoulos et al
E5.41.3305	3.61903	-6.78487	E5	Prelineage	human	Petropoulos et al
E5.41.3306	3.99114	-7.83549	E5	Prelineage	human	Petropoulos et al
E5.41.3307	3.9328	-7.29088	E5	Prelineage	human	Petropoulos et al
E5.41.3308	3.91625	-7.33538	E5	TE	human	Petropoulos et al
E5.41.3309	4.1451	-6.74615	E5	Prelineage	human	Petropoulos et al
E5.41.3310	4.36175	-6.74011	E5	TE	human	Petropoulos et al
E5.41.3317	4.10101	-6.69773	E5	Prelineage	human	Petropoulos et al
E5.41.3318	3.85578	-6.94701	E5	Prelineage	human	Petropoulos et al
E5.41.3321	3.75996	-6.98224	E5	Prelineage	human	Petropoulos et al
E5.41.3322	3.77121	-7.28411	E5	Prelineage	human	Petropoulos et al
E5.41.3323	3.77113	-6.93848	E5	Prelineage	human	Petropoulos et al
E5.41.3324	3.2493	-6.92698	E5	Prelineage	human	Petropoulos et al
E5.41.3325	3.44203	-6.99325	E5	Prelineage	human	Petropoulos et al
E5.41.3326	3.46775	-6.77058	E5	Prelineage	human	Petropoulos et al
E5.41.3327	3.85446	-6.86297	E5	Prelineage	human	Petropoulos et al
E5.41.3328	3.9549	-7.08798	E5	TE	human	Petropoulos et al
E5.42.3329	3.85375	-7.04519	E5	Prelineage	human	Petropoulos et al
E5.42.3330	3.56581	-6.7303	E5	Prelineage	human	Petropoulos et al
E5.42.3331	4.20766	-6.88092	E5	Prelineage	human	Petropoulos et al
E5.42.3332	3.78083	-6.88448	E5	Prelineage	human	Petropoulos et al
E5.42.3333	3.70755	-6.74938	E5	Prelineage	human	Petropoulos et al
E5.42.3334	3.63894	-6.73557	E5	Prelineage	human	Petropoulos et al
E5.42.3335	3.64409	-6.77941	E5	Prelineage	human	Petropoulos et al
E5.42.3336	3.42184	-6.76209	E5	Prelineage	human	Petropoulos et al
E5.42.3337	3.98467	-7.06746	E5	Prelineage	human	Petropoulos et al
E5.42.3340	4.05465	-6.88202	E5	Prelineage	human	Petropoulos et al
E5.43.3343	3.80116	-7.43743	E5	Prelineage	human	Petropoulos et al
E5.43.3347	3.10514	-7.12129	E5	Prelineage	human	Petropoulos et al
E5.43.3348	3.67676	-6.95172	E5	Prelineage	human	Petropoulos et al
E5.43.3349	3.72329	-7.34071	E5	Prelineage	human	Petropoulos et al
E5.43.3350	3.21662	-6.798	E5	Prelineage	human	Petropoulos et al
E5.43.3352	3.38981	-6.76927	E5	Prelineage	human	Petropoulos et al
E5.43.3353	3.3437	-6.66397	E5	Prelineage	human	Petropoulos et al
E5.43.3355	3.50534	-6.74421	E5	Prelineage	human	Petropoulos et al
E5.43.3356	3.59709	-6.71251	E5	Prelineage	human	Petropoulos et al
E5.43.3357	3.69929	-6.76986	E5	Prelineage	human	Petropoulos et al
E5.43.3358	3.97571	-7.01865	E5	Prelineage	human	Petropoulos et al
E5.43.3360	3.81799	-7.19388	E5	Prelineage	human	Petropoulos et al
E5.43.3361	3.70381	-6.88609	E5	Prelineage	human	Petropoulos et al
E5.43.3362	3.8521	-7.28552	E5	Prelineage	human	Petropoulos et al
E5.43.3363	3.80737	-6.95269	E5	Prelineage	human	Petropoulos et al
E5.43.3364	3.81675	-7.07282	E5	Prelineage	human	Petropoulos et al
E5.43.3365	3.85206	-7.26593	E5	Prelineage	human	Petropoulos et al
E5.6.360	3.40319	-7.67686	E5	Prelineage	human	Petropoulos et al
E5.6.361	2.62832	-9.27533	E5	Morula	human	Petropoulos et al
E5.6.362	2.73939	-9.75023	E5	Morula	human	Petropoulos et al
E5.6.363	3.06187	-7.90069	E5	Prelineage	human	Petropoulos et al
E5.6.364	3.85318	-6.55355	E5	Prelineage	human	Petropoulos et al
E5.6.365	3.038	-7.20662	E5	Prelineage	human	Petropoulos et al
E5.6.369	3.73363	-7.21856	E5	Prelineage	human	Petropoulos et al
E5.6.371	2.96564	-7.08338	E5	Prelineage	human	Petropoulos et al
E5.6.372	3.57517	-6.99227	E5	Prelineage	human	Petropoulos et al
E5.6.373	3.63321	-7.3476	E5	Prelineage	human	Petropoulos et al
E5.6.375	3.48744	-7.17345	E5	Prelineage	human	Petropoulos et al
E5.6.379	2.39669	-7.14546	E5	Prelineage	human	Petropoulos et al
E5.6.382	4.47413	-11.4397	E5	Morula	human	Petropoulos et al
E5.7.674	2.36202	-8.26042	E5	Prelineage	human	Petropoulos et al
E5.7.675	2.87143	-7.29456	E5	Prelineage	human	Petropoulos et al
E5.7.676	2.72221	-7.61322	E5	Prelineage	human	Petropoulos et al
E5.7.677	2.25357	-7.39971	E5	Prelineage	human	Petropoulos et al
E5.7.678	2.96206	-7.07748	E5	Prelineage	human	Petropoulos et al
E5.7.679	2.30141	-7.31564	E5	Prelineage	human	Petropoulos et al
E5.7.680	3.07003	-7.20162	E5	Prelineage	human	Petropoulos et al
E5.7.681	2.28279	-7.53312	E5	Prelineage	human	Petropoulos et al
E5.7.682	2.1938	-7.43084	E5	Prelineage	human	Petropoulos et al
E5.7.685	2.96011	-7.17261	E5	Prelineage	human	Petropoulos et al
E5.7.686	2.32861	-7.36729	E5	Prelineage	human	Petropoulos et al
E5.7.688	2.32736	-7.29072	E5	Prelineage	human	Petropoulos et al
E5.7.689	2.24338	-7.25902	E5	Prelineage	human	Petropoulos et al
E5.7.691	2.22893	-7.46585	E5	Prelineage	human	Petropoulos et al
E5.7.692	3.50813	-6.66546	E5	Prelineage	human	Petropoulos et al
E5.7.693	2.27162	-7.25688	E5	Prelineage	human	Petropoulos et al
E5.7.695	2.56463	-7.76929	E5	Prelineage	human	Petropoulos et al
E5.7.696	2.69501	-7.10696	E5	Prelineage	human	Petropoulos et al
E5.7.697	2.62623	-7.12512	E5	Prelineage	human	Petropoulos et al
E5.7.698	2.60967	-7.43489	E5	Prelineage	human	Petropoulos et al
E5.7.700	2.94744	-7.14186	E5	Prelineage	human	Petropoulos et al
E5.7.701	2.2566	-7.43194	E5	Prelineage	human	Petropoulos et al
E5.7.703	2.50076	-7.3999	E5	Prelineage	human	Petropoulos et al
E5.7.706	3.19832	-7.33954	E5	Prelineage	human	Petropoulos et al
E5.early.31.3059	2.56125	-7.99068	E5	Prelineage	human	Petropoulos et al
E5.early.31.3060	2.56012	-9.16634	E5	Morula	human	Petropoulos et al
E5.early.31.3062	2.28359	-7.74644	E5	Prelineage	human	Petropoulos et al
E5.early.31.3064	2.54592	-9.10069	E5	Morula	human	Petropoulos et al
E5.early.31.3070	2.20251	-7.52599	E5	Prelineage	human	Petropoulos et al
E5.early.31.3071	2.1523	-7.55218	E5	Prelineage	human	Petropoulos et al
E5.early.31.3072	2.50344	-7.49311	E5	Prelineage	human	Petropoulos et al
E5.early.36.3215	2.69692	-7.85448	E5	Prelineage	human	Petropoulos et al
E5.early.36.3216	2.88637	-7.66379	E5	Prelineage	human	Petropoulos et al
E5.early.36.3217	3.03759	-7.62866	E5	Prelineage	human	Petropoulos et al
E5.early.36.3218	2.24145	-7.65273	E5	Prelineage	human	Petropoulos et al
E5.early.36.3219	3.20506	-7.60847	E5	Prelineage	human	Petropoulos et al
E5.early.36.3220	2.67729	-7.74908	E5	Prelineage	human	Petropoulos et al
E5.early.36.3221	3.00483	-7.65939	E5	Prelineage	human	Petropoulos et al
E5.early.36.3222	2.95936	-7.93577	E5	Prelineage	human	Petropoulos et al
E5.early.36.3224	2.32043	-7.68675	E5	Prelineage	human	Petropoulos et al
E5.early.36.3226	2.04366	-7.29752	E5	Prelineage	human	Petropoulos et al
E5.13.1773	-0.951692	-6.207	E5	Epiblast	human	Petropoulos et al
E5.13.1779	-1.91479	-6.4621	E5	Epiblast	human	Petropoulos et al
E5.13.1780	-0.829622	-6.09357	E5	Epiblast	human	Petropoulos et al
E5.14.1782	-1.09627	-6.05411	E5	ICM	human	Petropoulos et al
E5.14.1806	-2.22392	-6.54063	E5	ICM	human	Petropoulos et al
E5.14.1807	-0.727227	-6.15401	E5	Epiblast	human	Petropoulos et al
E5.14.1813	-1.81249	-5.99876	E5	ICM	human	Petropoulos et al
E5.14.1918	-1.68181	-6.37461	E5	Epiblast	human	Petropoulos et al
E5.16.1898	-1.19855	-6.21892	E5	Epiblast	human	Petropoulos et al
E5.16.1909	-1.69871	-6.36652	E5	Epiblast	human	Petropoulos et al
E5.3.50	-2.62136	-6.11296	E5	ICM	human	Petropoulos et al
E5.37.3239	-1.46569	-6.19554	E5	ICM	human	Petropoulos et al
E5.37.3242	-2.10678	-6.06283	E5	ICM	human	Petropoulos et al
E5.37.3246	-2.04785	-6.00325	E5	ICM	human	Petropoulos et al
E5.40.3286	-2.09673	-6.11251	E5	ICM	human	Petropoulos et al
E5.40.3290	-2.06645	-6.09416	E5	ICM	human	Petropoulos et al
E5.12.1038	-0.590692	-4.0788	E5	EPI.PrE.INT	human	Petropoulos et al
E5.1.31	-1.52201	-5.7777	E5	ICM	human	Petropoulos et al
E5.14.1783	-0.815906	-5.21984	E5	ICM	human	Petropoulos et al
E5.14.1785	-0.696276	-4.8093	E5	Hypoblast	human	Petropoulos et al
E5.14.1793	-0.778328	-5.08053	E5	ICM	human	Petropoulos et al
E5.14.1811	-0.55397	-3.76046	E5	ICM	human	Petropoulos et al
E5.14.1812	-0.684475	-4.52239	E5	Hypoblast	human	Petropoulos et al
E5.16.1890	-0.642356	-5.32435	E5	Epiblast	human	Petropoulos et al
E5.16.1891	-0.633476	-5.25891	E5	TE	human	Petropoulos et al
E5.37.3243	-0.530787	-3.40955	E5	ICM	human	Petropoulos et al
E5.37.3245	-0.71268	-4.57934	E5	ICM	human	Petropoulos et al
E5.40.3288	-1.31228	-6.21428	E5	ICM	human	Petropoulos et al
E5.40.3289	-1.68927	-5.93355	E5	ICM	human	Petropoulos et al
E5.40.3292	-1.73249	-5.99642	E5	ICM	human	Petropoulos et al
E5.9.931	-0.863379	-6.3391	E5	ICM	human	Petropoulos et al
E5.13.1750	-0.230778	-5.8353	E5	Epiblast	human	Petropoulos et al
E5.13.1771	4.09944	-4.70872	E5	EPI.PrE.INT	human	Petropoulos et al
E5.14.1784	-0.715262	-5.48646	E5	Epiblast	human	Petropoulos et al
E5.14.1794	-0.805503	-5.9534	E5	TE	human	Petropoulos et al
E5.16.1897	-0.0834213	-5.85474	E5	Epiblast	human	Petropoulos et al
E5.16.1913	-0.0539768	-5.88035	E5	Epiblast	human	Petropoulos et al
E5.3.59	-1.89907	-5.98438	E5	ICM	human	Petropoulos et al
E5.3.61	-2.5093	-6.0134	E5	ICM	human	Petropoulos et al
E5.40.3281	-1.15787	-6.20713	E5	ICM	human	Petropoulos et al
E5.40.3282	-1.4683	-6.01124	E5	ICM	human	Petropoulos et al
E5.40.3287	-1.89823	-6.04487	E5	ICM	human	Petropoulos et al
E5.40.3300	-1.54418	-6.05738	E5	Epiblast	human	Petropoulos et al
E5.8.922	-0.706329	-6.36363	E5	ICM	human	Petropoulos et al
E5.10.936	4.61593	-5.44207	E5	TE	human	Petropoulos et al
E5.10.939	3.56319	-5.8743	E5	TE	human	Petropoulos et al
E5.11.953	-0.464868	-6.33657	E5	ICM	human	Petropoulos et al
E5.11.955	-0.630952	-6.3963	E5	ICM	human	Petropoulos et al
E5.11.956	-1.08601	-6.2971	E5	ICM	human	Petropoulos et al
E5.12.1033	5.36774	-6.03026	E5	TE	human	Petropoulos et al
E5.12.1034	5.84734	-5.24482	E5	TE	human	Petropoulos et al
E5.12.1036	4.64462	-4.65458	E5	TE	human	Petropoulos et al
E5.12.1039	5.66096	-5.62755	E5	TE	human	Petropoulos et al
E5.12.1041	4.276	-4.7423	E5	EPI.PrE.INT	human	Petropoulos et al
E5.1.28	5.63136	-5.34903	E5	TE	human	Petropoulos et al
E5.1.30	5.69167	-5.25367	E5	TE	human	Petropoulos et al
E5.13.1752	4.34374	-4.76485	E5	EPI.PrE.INT	human	Petropoulos et al
E5.13.1753	4.51581	-4.76385	E5	TE	human	Petropoulos et al
E5.13.1754	4.20883	-4.78766	E5	Epiblast	human	Petropoulos et al
E5.13.1755	4.3491	-4.67075	E5	TE	human	Petropoulos et al
E5.13.1756	4.27614	-4.71509	E5	EPI.PrE.INT	human	Petropoulos et al
E5.13.1757	4.50137	-4.8169	E5	TE	human	Petropoulos et al
E5.13.1758	4.5377	-5.06924	E5	TE	human	Petropoulos et al
E5.13.1759	4.96638	-5.0629	E5	TE	human	Petropoulos et al
E5.13.1760	5.55528	-4.92968	E5	TE	human	Petropoulos et al
E5.13.1761	5.03831	-4.92837	E5	TE	human	Petropoulos et al
E5.13.1762	5.34212	-5.65133	E5	TE	human	Petropoulos et al
E5.13.1763	4.9741	-4.81358	E5	TE	human	Petropoulos et al
E5.13.1764	4.69583	-5.14838	E5	TE	human	Petropoulos et al
E5.13.1765	4.85281	-5.5943	E5	EPI.PrE.INT	human	Petropoulos et al
E5.13.1766	5.31027	-4.86254	E5	TE	human	Petropoulos et al
E5.13.1767	5.70314	-5.07639	E5	TE	human	Petropoulos et al
E5.13.1768	4.45288	-4.73961	E5	TE	human	Petropoulos et al
E5.13.1769	5.56395	-5.78058	E5	TE	human	Petropoulos et al
E5.13.1770	5.21643	-5.54624	E5	TE	human	Petropoulos et al
E5.13.1774	5.0322	-4.97003	E5	TE	human	Petropoulos et al
E5.13.1775	5.1886	-4.71887	E5	TE	human	Petropoulos et al
E5.13.1776	5.19904	-4.73496	E5	TE	human	Petropoulos et al
E5.13.1777	4.34872	-4.69379	E5	EPI.PrE.INT	human	Petropoulos et al
E5.13.1781	5.64995	-5.49981	E5	TE	human	Petropoulos et al
E5.14.1788	4.51946	-4.95548	E5	TE	human	Petropoulos et al
E5.14.1789	4.41032	-4.67526	E5	Epiblast	human	Petropoulos et al
E5.14.1790	4.2541	-6.66331	E5	TE	human	Petropoulos et al
E5.14.1791	5.10002	-6.32041	E5	TE	human	Petropoulos et al
E5.14.1795	4.32428	-4.65426	E5	Epiblast	human	Petropoulos et al
E5.14.1797	5.61471	-5.34394	E5	TE	human	Petropoulos et al
E5.14.1916	-0.160328	-5.87181	E5	TE	human	Petropoulos et al
E5.14.1919	-0.66496	-4.68614	E5	EPI.PrE.INT	human	Petropoulos et al
E5.14.1923	6.06104	-4.97294	E5	TE	human	Petropoulos et al
E5.14.1924	4.43562	-4.66876	E5	TE	human	Petropoulos et al
E5.16.1887	5.61857	-5.74616	E5	TE	human	Petropoulos et al
E5.16.1888	5.74525	-5.01767	E5	TE	human	Petropoulos et al
E5.16.1889	5.5755	-5.84691	E5	TE	human	Petropoulos et al
E5.16.1893	5.67958	-5.30588	E5	TE	human	Petropoulos et al
E5.16.1894	5.9219	-5.33443	E5	TE	human	Petropoulos et al
E5.16.1899	6.62601	-4.38458	E5	TE	human	Petropoulos et al
E5.16.1900	5.64164	-5.71192	E5	TE	human	Petropoulos et al
E5.16.1901	5.19918	-4.76862	E5	TE	human	Petropoulos et al
E5.16.1903	5.78442	-5.02789	E5	TE	human	Petropoulos et al
E5.16.1904	5.74589	-5.02316	E5	TE	human	Petropoulos et al
E5.16.1905	5.54965	-4.92673	E5	TE	human	Petropoulos et al
E5.16.1906	5.86952	-5.14256	E5	TE	human	Petropoulos et al
E5.16.1907	5.73922	-5.37267	E5	TE	human	Petropoulos et al
E5.16.1910	4.67038	-4.60129	E5	Epiblast	human	Petropoulos et al
E5.16.1912	6.1248	-5.0304	E5	TE	human	Petropoulos et al
E5.16.1914	4.8098	-4.76781	E5	TE	human	Petropoulos et al
E5.16.1915	5.52635	-5.88487	E5	TE	human	Petropoulos et al
E5.2.38	4.71724	-5.62146	E5	TE	human	Petropoulos et al
E5.2.42	4.85969	-5.62357	E5	TE	human	Petropoulos et al
E5.2.46	4.78246	-5.6277	E5	TE	human	Petropoulos et al
E5.2.47	4.84541	-5.88148	E5	TE	human	Petropoulos et al
E5.3.51	5.4739	-5.86962	E5	TE	human	Petropoulos et al
E5.3.54	5.67988	-5.6894	E5	TE	human	Petropoulos et al
E5.3.55	6.39915	-3.85589	E5	TE	human	Petropoulos et al
E5.3.56	5.43109	-5.96358	E5	TE	human	Petropoulos et al
E5.3.57	6.0282	-5.12318	E5	TE	human	Petropoulos et al
E5.37.3232	5.88713	-5.33936	E5	TE	human	Petropoulos et al
E5.37.3234	6.85704	-3.7472	E5	TE	human	Petropoulos et al
E5.37.3235	6.4777	-4.5962	E5	TE	human	Petropoulos et al
E5.37.3237	6.32112	-4.85236	E5	TE	human	Petropoulos et al
E5.37.3240	-1.37337	-5.84324	E5	TE	human	Petropoulos et al
E5.39.3262	4.66801	-6.48005	E5	TE	human	Petropoulos et al
E5.39.3264	4.6796	-6.26447	E5	TE	human	Petropoulos et al
E5.40.3278	5.37585	-5.84917	E5	TE	human	Petropoulos et al
E5.40.3279	5.43954	-5.76389	E5	TE	human	Petropoulos et al
E5.40.3280	-1.58816	-5.94668	E5	TE	human	Petropoulos et al
E5.40.3283	4.66368	-6.02906	E5	TE	human	Petropoulos et al
E5.40.3291	4.91319	-5.88411	E5	TE	human	Petropoulos et al
E5.40.3294	4.98347	-5.83876	E5	TE	human	Petropoulos et al
E5.40.3296	-0.413917	-5.94491	E5	Epiblast	human	Petropoulos et al
E5.40.3297	-0.0215521	-5.89201	E5	Epiblast	human	Petropoulos et al
E5.40.3299	-0.43118	-5.92908	E5	Epiblast	human	Petropoulos et al
E5.40.3301	-0.93326	-5.88753	E5	TE	human	Petropoulos et al
E5.40.3303	-0.430139	-5.95604	E5	TE	human	Petropoulos et al
E5.41.3313	4.36134	-6.75535	E5	TE	human	Petropoulos et al
E5.41.3315	4.4703	-6.67147	E5	TE	human	Petropoulos et al
E5.41.3316	4.44839	-6.73163	E5	TE	human	Petropoulos et al
E5.5.101	5.59435	-5.53089	E5	TE	human	Petropoulos et al
E5.5.96	5.91326	-5.31668	E5	TE	human	Petropoulos et al
E5.5.98	5.81599	-5.55326	E5	TE	human	Petropoulos et al
E6.10.1046	-3.66413	-5.78258	E6	Epiblast	human	Petropoulos et al
E6.10.1048	-3.79894	-5.6914	E6	Epiblast	human	Petropoulos et al
E6.10.1049	-3.63762	-5.86873	E6	Epiblast	human	Petropoulos et al
E6.10.1050	-3.74701	-5.83034	E6	Epiblast	human	Petropoulos et al
E6.10.1051	-3.854	-5.74253	E6	Epiblast	human	Petropoulos et al
E6.10.1055	-3.55078	-5.75737	E6	Epiblast	human	Petropoulos et al
E6.10.1056	-3.82554	-5.95216	E6	Epiblast	human	Petropoulos et al
E6.10.1057	-4.03053	-5.80366	E6	Epiblast	human	Petropoulos et al
E6.12.1274	-3.13619	-4.32083	E6	Epiblast	human	Petropoulos et al
E6.12.1289	6.31992	-3.26154	E6	Epiblast	human	Petropoulos et al
E6.13.1381	-4.24727	-4.56192	E6	EPI.PrE.INT	human	Petropoulos et al
E6.13.1389	-3.6608	-4.29496	E6	Epiblast	human	Petropoulos et al
E6.17.1586	-3.6705	-5.75809	E6	Epiblast	human	Petropoulos et al
E6.17.1588	-3.64055	-5.25861	E6	Epiblast	human	Petropoulos et al
E6.17.1611	-3.73706	-5.38973	E6	Epiblast	human	Petropoulos et al
E6.17.1612	-2.99286	-6.02526	E6	EPI.PrE.INT	human	Petropoulos et al
E6.6.721	-2.16776	-6.03717	E6	Epiblast	human	Petropoulos et al
E6.6.722	-3.62299	-6.05805	E6	Epiblast	human	Petropoulos et al
E6.8.794	-4.00493	-4.89654	E6	Epiblast	human	Petropoulos et al
E6.8.801	-3.46095	-4.47751	E6	Epiblast	human	Petropoulos et al
E6.9.1022	-3.57655	-4.74631	E6	Epiblast	human	Petropoulos et al
E6.10.1043	-0.461268	-2.26342	E6	Hypoblast	human	Petropoulos et al
E6.10.1044	-0.484787	-2.16981	E6	Hypoblast	human	Petropoulos et al
E6.10.1060	-0.473995	-2.62167	E6	Hypoblast	human	Petropoulos et al
E6.10.1061	-0.482481	-2.79385	E6	Hypoblast	human	Petropoulos et al
E6.12.1281	-0.290883	-1.64859	E6	Hypoblast	human	Petropoulos et al
E6.22.1866	6.68212	-3.19646	E6	EPI.PrE.INT	human	Petropoulos et al
E6.6.718	-1.6412	-6.01845	E6	Epiblast	human	Petropoulos et al
E6.6.720	-1.87907	-6.03317	E6	Epiblast	human	Petropoulos et al
E6.8.816	-3.01729	-4.33265	E6	Epiblast	human	Petropoulos et al
E6.12.1279	5.46853	-3.42926	E6	Hypoblast	human	Petropoulos et al
E6.13.1378	-3.52183	-3.98527	E6	EPI.PrE.INT	human	Petropoulos et al
E6.13.1382	5.42736	-3.43047	E6	Hypoblast	human	Petropoulos et al
E6.17.1579	5.65228	-3.39603	E6	TE	human	Petropoulos et al
E6.17.1584	2.79867	-6.61922	E6	Epiblast	human	Petropoulos et al
E6.17.1617	-3.32636	-4.3907	E6	EPI.PrE.INT	human	Petropoulos et al
E6.6.715	-1.58005	-6.11244	E6	Epiblast	human	Petropoulos et al
E6.8.791	6.46834	-3.25339	E6	Epiblast	human	Petropoulos et al
E6.8.792	-2.97967	-4.30519	E6	Epiblast	human	Petropoulos et al
E6.8.802	-2.94707	-4.30047	E6	Epiblast	human	Petropoulos et al
E6.8.813	6.46945	-3.18251	E6	Epiblast	human	Petropoulos et al
E6.8.815	-3.12138	-4.39975	E6	Epiblast	human	Petropoulos et al
E6.9.1024	-3.14615	-4.31576	E6	Epiblast	human	Petropoulos et al
E6.10.1045	-0.452389	-2.35509	E6	Hypoblast	human	Petropoulos et al
E6.10.1047	-2.95961	-6.01316	E6	Epiblast	human	Petropoulos et al
E6.10.1052	-3.82993	-5.83152	E6	Epiblast	human	Petropoulos et al
E6.10.1058	-2.86802	-5.98912	E6	Epiblast	human	Petropoulos et al
E6.11.1064	8.24995	-0.761444	E6	TE	human	Petropoulos et al
E6.11.1070	6.96387	2.97454	E6	TE	human	Petropoulos et al
E6.11.1076	7.60702	-3.34	E6	TE	human	Petropoulos et al
E6.12.1266	6.90189	-4.76638	E6	TE	human	Petropoulos et al
E6.12.1267	6.26139	-4.92865	E6	TE	human	Petropoulos et al
E6.12.1268	7.00153	-4.51546	E6	TE	human	Petropoulos et al
E6.12.1270	7.13332	-4.30957	E6	TE	human	Petropoulos et al
E6.12.1271	8.54893	-1.81496	E6	TE	human	Petropoulos et al
E6.12.1272	7.4134	-3.21788	E6	TE	human	Petropoulos et al
E6.12.1273	5.60801	-3.57037	E6	Hypoblast	human	Petropoulos et al
E6.12.1275	7.28857	-3.99581	E6	TE	human	Petropoulos et al
E6.12.1276	7.16482	-4.01563	E6	TE	human	Petropoulos et al
E6.12.1277	7.73979	-3.22209	E6	TE	human	Petropoulos et al
E6.12.1278	7.38629	-3.86841	E6	TE	human	Petropoulos et al
E6.12.1280	6.65557	1.44342	E6	TE	human	Petropoulos et al
E6.12.1286	7.52281	-3.32694	E6	TE	human	Petropoulos et al
E6.12.1287	7.17761	-4.06064	E6	TE	human	Petropoulos et al
E6.12.1288	7.77634	-3.44399	E6	TE	human	Petropoulos et al
E6.12.1290	7.74423	-3.21519	E6	TE	human	Petropoulos et al
E6.12.1291	7.64958	-3.09856	E6	TE	human	Petropoulos et al
E6.12.1293	7.47845	-3.19261	E6	TE	human	Petropoulos et al
E6.12.1482	8.01447	-2.4238	E6	TE	human	Petropoulos et al
E6.12.1483	7.73719	-3.39419	E6	TE	human	Petropoulos et al
E6.12.1484	7.85485	-2.25602	E6	TE	human	Petropoulos et al
E6.12.1486	7.3541	-3.88649	E6	TE	human	Petropoulos et al
E6.12.1487	7.77439	-3.39766	E6	TE	human	Petropoulos et al
E6.12.1488	7.45625	-3.73749	E6	TE	human	Petropoulos et al
E6.13.1364	6.80533	-4.4584	E6	TE	human	Petropoulos et al
E6.13.1365	7.1073	-4.16517	E6	TE	human	Petropoulos et al
E6.13.1366	7.21718	-4.03531	E6	TE	human	Petropoulos et al
E6.13.1368	7.66602	-3.61548	E6	TE	human	Petropoulos et al
E6.13.1374	8.0384	-3.39811	E6	TE	human	Petropoulos et al
E6.13.1375	7.5806	-2.62089	E6	TE	human	Petropoulos et al
E6.13.1376	7.8012	-2.84075	E6	TE	human	Petropoulos et al
E6.13.1377	9.08139	-0.384113	E6	TE	human	Petropoulos et al
E6.13.1379	8.06944	-2.7199	E6	TE	human	Petropoulos et al
E6.13.1380	8.08286	-2.29831	E6	TE	human	Petropoulos et al
E6.13.1384	7.88707	0.401131	E6	TE	human	Petropoulos et al
E6.13.1386	8.86119	-1.16192	E6	TE	human	Petropoulos et al
E6.13.1387	8.88733	-1.36563	E6	TE	human	Petropoulos et al
E6.13.1388	7.96367	0.170596	E6	TE	human	Petropoulos et al
E6.13.1391	8.46548	-2.15067	E6	TE	human	Petropoulos et al
E6.13.1392	8.13833	-3.33165	E6	TE	human	Petropoulos et al
E6.13.1393	8.44808	-2.38485	E6	TE	human	Petropoulos et al
E6.13.1394	8.64952	-1.64992	E6	TE	human	Petropoulos et al
E6.13.1395	9.04865	-0.28398	E6	TE	human	Petropoulos et al
E6.13.1396	8.08337	-3.34533	E6	TE	human	Petropoulos et al
E6.13.1397	8.72017	-1.67932	E6	TE	human	Petropoulos et al
E6.13.1398	8.46534	-2.23143	E6	TE	human	Petropoulos et al
E6.13.1399	8.17403	0.368427	E6	TE	human	Petropoulos et al
E6.13.1400	7.32147	0.379663	E6	TE	human	Petropoulos et al
E6.14.1402	7.37384	2.86103	E6	TE	human	Petropoulos et al
E6.14.1403	8.62348	-1.99123	E6	TE	human	Petropoulos et al
E6.14.1404	8.63187	-1.80155	E6	TE	human	Petropoulos et al
E6.14.1405	7.14557	1.12521	E6	TE	human	Petropoulos et al
E6.14.1406	8.50969	-1.90403	E6	TE	human	Petropoulos et al
E6.14.1407	8.16192	-1.51756	E6	TE	human	Petropoulos et al
E6.14.1409	8.85446	-1.92964	E6	TE	human	Petropoulos et al
E6.14.1410	7.99633	-2.22066	E6	TE	human	Petropoulos et al
E6.14.1411	8.42749	-0.523788	E6	TE	human	Petropoulos et al
E6.14.1412	8.27041	0.420265	E6	TE	human	Petropoulos et al
E6.14.1413	7.61073	-1.2145	E6	TE	human	Petropoulos et al
E6.14.1414	8.67536	-2.09272	E6	TE	human	Petropoulos et al
E6.14.1416	8.76276	-1.87316	E6	TE	human	Petropoulos et al
E6.14.1417	8.82921	-1.78688	E6	TE	human	Petropoulos et al
E6.14.1418	8.98056	-1.62339	E6	TE	human	Petropoulos et al
E6.14.1419	8.89685	-1.76463	E6	TE	human	Petropoulos et al
E6.14.1420	8.16913	-0.197677	E6	TE	human	Petropoulos et al
E6.14.1421	8.84038	-1.72164	E6	TE	human	Petropoulos et al
E6.14.1422	7.24966	0.971362	E6	TE	human	Petropoulos et al
E6.14.1423	8.82056	-1.74241	E6	TE	human	Petropoulos et al
E6.14.1424	8.42264	-1.09956	E6	TE	human	Petropoulos et al
E6.14.1425	7.63781	-1.19639	E6	TE	human	Petropoulos et al
E6.14.1426	8.93985	-1.52242	E6	TE	human	Petropoulos et al
E6.14.1427	8.79847	-1.57907	E6	TE	human	Petropoulos et al
E6.14.1428	7.64641	-1.41412	E6	TE	human	Petropoulos et al
E6.14.1429	8.52226	-1.94525	E6	TE	human	Petropoulos et al
E6.14.1430	8.77187	-1.79965	E6	TE	human	Petropoulos et al
E6.14.1431	8.42261	-1.35063	E6	TE	human	Petropoulos et al
E6.14.1432	7.66815	-1.52678	E6	TE	human	Petropoulos et al
E6.14.1433	7.53517	-2.13468	E6	Hypoblast	human	Petropoulos et al
E6.15.1434	7.69519	-3.53102	E6	TE	human	Petropoulos et al
E6.15.1435	7.06589	-2.92333	E6	TE	human	Petropoulos et al
E6.15.1436	7.60292	-4.11407	E6	TE	human	Petropoulos et al
E6.15.1438	7.5199	-4.05827	E6	TE	human	Petropoulos et al
E6.15.1439	7.56586	-4.3395	E6	TE	human	Petropoulos et al
E6.15.1441	6.87813	-2.86516	E6	TE	human	Petropoulos et al
E6.15.1442	6.69873	-2.43507	E6	TE	human	Petropoulos et al
E6.15.1445	6.67366	-2.3802	E6	TE	human	Petropoulos et al
E6.15.1446	6.38277	-1.7007	E6	TE	human	Petropoulos et al
E6.15.1447	7.01997	-3.47795	E6	TE	human	Petropoulos et al
E6.15.1450	7.12639	-3.58141	E6	TE	human	Petropoulos et al
E6.15.1451	6.85002	-2.8893	E6	TE	human	Petropoulos et al
E6.15.1453	6.82993	-2.72822	E6	TE	human	Petropoulos et al
E6.15.1454	7.41506	-3.91025	E6	TE	human	Petropoulos et al
E6.15.1455	7.49857	-4.03991	E6	TE	human	Petropoulos et al
E6.15.1457	7.5813	-4.28201	E6	TE	human	Petropoulos et al
E6.15.1458	7.44999	-4.50724	E6	TE	human	Petropoulos et al
E6.15.1460	7.75803	-4.36265	E6	TE	human	Petropoulos et al
E6.15.1461	7.50746	-4.25506	E6	TE	human	Petropoulos et al
E6.15.1462	7.55981	-4.43347	E6	TE	human	Petropoulos et al
E6.15.1463	7.54255	-4.54794	E6	TE	human	Petropoulos et al
E6.15.1465	7.53158	-4.16554	E6	TE	human	Petropoulos et al
E6.15.1466	7.73474	-4.37665	E6	TE	human	Petropoulos et al
E6.15.1467	7.6028	-4.16031	E6	TE	human	Petropoulos et al
E6.15.1468	7.63939	-4.28398	E6	TE	human	Petropoulos et al
E6.15.1469	7.40703	-4.11496	E6	TE	human	Petropoulos et al
E6.15.1470	7.54667	-4.04456	E6	TE	human	Petropoulos et al
E6.15.1471	6.89191	-2.88595	E6	TE	human	Petropoulos et al
E6.15.1473	7.70231	-4.33181	E6	TE	human	Petropoulos et al
E6.15.1474	7.62797	-4.4014	E6	TE	human	Petropoulos et al
E6.15.1475	7.7012	-4.28094	E6	TE	human	Petropoulos et al
E6.15.1476	7.63494	-4.24459	E6	TE	human	Petropoulos et al
E6.15.1477	7.49145	-4.48031	E6	TE	human	Petropoulos et al
E6.15.1478	7.80014	-4.11649	E6	TE	human	Petropoulos et al
E6.15.1479	7.6956	-4.3427	E6	TE	human	Petropoulos et al
E6.15.1481	7.75087	-4.36945	E6	TE	human	Petropoulos et al
E6.16.1493	9.05289	-0.615718	E6	TE	human	Petropoulos et al
E6.16.1494	9.08607	-0.516094	E6	TE	human	Petropoulos et al
E6.16.1495	8.14037	1.98938	E6	TE	human	Petropoulos et al
E6.16.1496	8.5243	-1.66843	E6	TE	human	Petropoulos et al
E6.16.1497	8.51242	1.65081	E6	TE	human	Petropoulos et al
E6.16.1499	8.17702	-2.38901	E6	Hypoblast	human	Petropoulos et al
E6.16.1500	8.33131	-2.13968	E6	TE	human	Petropoulos et al
E6.16.1501	7.03866	-2.49405	E6	TE	human	Petropoulos et al
E6.16.1503	8.15555	-3.30606	E6	TE	human	Petropoulos et al
E6.16.1504	8.41665	-2.00916	E6	TE	human	Petropoulos et al
E6.16.1505	8.33386	0.543449	E6	TE	human	Petropoulos et al
E6.17.1570	7.43966	-3.65754	E6	TE	human	Petropoulos et al
E6.17.1571	6.76886	-2.31196	E6	TE	human	Petropoulos et al
E6.17.1573	7.37176	-3.35829	E6	TE	human	Petropoulos et al
E6.17.1574	7.45096	-2.97364	E6	TE	human	Petropoulos et al
E6.17.1575	8.0339	-2.34856	E6	TE	human	Petropoulos et al
E6.17.1576	8.06924	-2.60531	E6	TE	human	Petropoulos et al
E6.17.1581	7.19181	-3.38107	E6	TE	human	Petropoulos et al
E6.17.1582	7.18653	-3.32631	E6	TE	human	Petropoulos et al
E6.17.1583	7.63659	-3.26785	E6	TE	human	Petropoulos et al
E6.17.1585	6.73939	-3.27639	E6	TE	human	Petropoulos et al
E6.17.1587	6.92701	-3.2819	E6	TE	human	Petropoulos et al
E6.17.1589	6.75198	-2.15172	E6	TE	human	Petropoulos et al
E6.17.1590	7.58772	-2.97183	E6	TE	human	Petropoulos et al
E6.17.1591	7.98902	-3.20812	E6	TE	human	Petropoulos et al
E6.17.1592	7.46685	-2.74282	E6	TE	human	Petropoulos et al
E6.17.1593	7.63733	-3.24435	E6	TE	human	Petropoulos et al
E6.17.1594	7.55188	-3.29413	E6	TE	human	Petropoulos et al
E6.17.1596	7.56527	-3.30193	E6	TE	human	Petropoulos et al
E6.17.1598	8.2517	-2.55122	E6	TE	human	Petropoulos et al
E6.17.1599	7.39049	-3.17705	E6	TE	human	Petropoulos et al
E6.17.1600	5.68146	-4.17275	E6	TE	human	Petropoulos et al
E6.17.1601	7.8831	-2.95104	E6	TE	human	Petropoulos et al
E6.17.1603	7.66518	-3.40709	E6	TE	human	Petropoulos et al
E6.17.1606	7.70499	-3.95158	E6	TE	human	Petropoulos et al
E6.17.1607	7.68268	-3.13671	E6	TE	human	Petropoulos et al
E6.17.1608	7.63208	-3.47726	E6	TE	human	Petropoulos et al
E6.17.1609	7.63778	-3.21118	E6	TE	human	Petropoulos et al
E6.17.1610	7.6855	-3.24258	E6	TE	human	Petropoulos et al
E6.17.1613	7.2191	-2.8793	E6	TE	human	Petropoulos et al
E6.17.1616	7.13935	-2.415	E6	TE	human	Petropoulos et al
E6.17.1618	7.47133	-3.26758	E6	TE	human	Petropoulos et al
E6.17.1619	7.01258	-3.17489	E6	TE	human	Petropoulos et al
E6.17.1620	5.93422	-3.66882	E6	TE	human	Petropoulos et al
E6.17.1621	7.39471	-2.8328	E6	TE	human	Petropoulos et al
E6.1.72	6.55315	-4.55065	E6	TE	human	Petropoulos et al
E6.1.77	5.00104	-5.15695	E6	TE	human	Petropoulos et al
E6.1.78	7.03234	-4.36731	E6	TE	human	Petropoulos et al
E6.1.79	6.70672	-3.64435	E6	TE	human	Petropoulos et al
E6.1.80	7.17434	-4.19883	E6	TE	human	Petropoulos et al
E6.18.1622	9.08876	-0.962821	E6	TE	human	Petropoulos et al
E6.18.1623	9.08967	0.125311	E6	TE	human	Petropoulos et al
E6.18.1624	9.11337	-0.45696	E6	TE	human	Petropoulos et al
E6.18.1625	9.17206	-0.575935	E6	TE	human	Petropoulos et al
E6.18.1626	8.7667	-0.254293	E6	TE	human	Petropoulos et al
E6.18.1628	7.41281	-1.44299	E6	TE	human	Petropoulos et al
E6.18.1629	7.7938	-1.32245	E6	TE	human	Petropoulos et al
E6.18.1630	7.73285	-0.62069	E6	TE	human	Petropoulos et al
E6.18.1632	6.84647	-0.693596	E6	TE	human	Petropoulos et al
E6.18.1633	6.76898	-0.669553	E6	TE	human	Petropoulos et al
E6.18.1634	8.37156	1.45414	E6	TE	human	Petropoulos et al
E6.18.1635	8.88739	-1.56075	E6	TE	human	Petropoulos et al
E6.18.1636	9.10497	-1.00701	E6	TE	human	Petropoulos et al
E6.18.1637	8.60598	-0.47006	E6	TE	human	Petropoulos et al
E6.18.1638	7.72534	-2.34265	E6	Hypoblast	human	Petropoulos et al
E6.18.1639	7.48221	-2.35572	E6	Hypoblast	human	Petropoulos et al
E6.18.1642	-6.34229	-6.63003	E6	TE	human	Petropoulos et al
E6.18.1643	7.50474	-2.21999	E6	Hypoblast	human	Petropoulos et al
E6.18.1644	7.59264	-2.47555	E6	Hypoblast	human	Petropoulos et al
E6.18.1645	7.23119	-2.44476	E6	Hypoblast	human	Petropoulos et al
E6.1.81	5.11982	-5.58734	E6	TE	human	Petropoulos et al
E6.1.82	5.67195	-1.13927	E6	TE	human	Petropoulos et al
E6.1.83	5.479	-5.8539	E6	TE	human	Petropoulos et al
E6.1.84	6.8647	-3.96111	E6	TE	human	Petropoulos et al
E6.1.85	5.10583	-5.92749	E6	TE	human	Petropoulos et al
E6.1.86	5.69383	-5.46049	E6	TE	human	Petropoulos et al
E6.1.88	6.93394	-3.44164	E6	TE	human	Petropoulos et al
E6.1.89	5.81407	-5.2329	E6	TE	human	Petropoulos et al
E6.1.90	5.1554	-5.58101	E6	TE	human	Petropoulos et al
E6.2.104	6.86733	-3.12647	E6	TE	human	Petropoulos et al
E6.2.105	6.30685	-1.12105	E6	TE	human	Petropoulos et al
E6.2.108	7.13339	-2.30098	E6	TE	human	Petropoulos et al
E6.2.109	7.06515	-2.99444	E6	TE	human	Petropoulos et al
E6.2.115	6.14229	-1.18796	E6	TE	human	Petropoulos et al
E6.2.116	7.31889	-2.26707	E6	TE	human	Petropoulos et al
E6.22.1846	7.99282	-3.71529	E6	TE	human	Petropoulos et al
E6.22.1847	8.02983	-3.38607	E6	TE	human	Petropoulos et al
E6.22.1848	8.06552	-3.75661	E6	TE	human	Petropoulos et al
E6.22.1849	7.97007	-3.52004	E6	TE	human	Petropoulos et al
E6.22.1850	7.86778	-3.52799	E6	TE	human	Petropoulos et al
E6.22.1851	7.96475	-3.72829	E6	TE	human	Petropoulos et al
E6.22.1852	6.79185	-3.15552	E6	TE	human	Petropoulos et al
E6.22.1853	7.4594	-3.47355	E6	TE	human	Petropoulos et al
E6.22.1854	7.42399	-3.82318	E6	TE	human	Petropoulos et al
E6.22.1856	7.97023	-3.65428	E6	TE	human	Petropoulos et al
E6.22.1857	7.89764	-3.4781	E6	TE	human	Petropoulos et al
E6.22.1858	7.9355	-3.89504	E6	TE	human	Petropoulos et al
E6.22.1859	8.01818	-3.85576	E6	TE	human	Petropoulos et al
E6.22.1860	8.02534	-3.61784	E6	TE	human	Petropoulos et al
E6.22.1861	7.86158	-3.48236	E6	TE	human	Petropoulos et al
E6.22.1862	7.31791	-2.40957	E6	TE	human	Petropoulos et al
E6.22.1863	8.62949	-1.85617	E6	TE	human	Petropoulos et al
E6.22.1867	8.13813	-3.16078	E6	TE	human	Petropoulos et al
E6.3.391	4.54164	-6.65339	E6	TE	human	Petropoulos et al
E6.6.710	5.0646	-5.07679	E6	TE	human	Petropoulos et al
E6.6.712	6.35091	-4.23325	E6	TE	human	Petropoulos et al
E6.6.713	4.9004	-5.34267	E6	TE	human	Petropoulos et al
E6.6.714	6.58451	-4.03402	E6	TE	human	Petropoulos et al
E6.6.725	6.64511	-3.90179	E6	TE	human	Petropoulos et al
E6.7.737	6.51349	-4.10353	E6	TE	human	Petropoulos et al
E6.7.738	7.06724	-3.76398	E6	TE	human	Petropoulos et al
E6.7.742	7.09645	-3.80224	E6	TE	human	Petropoulos et al
E6.8.769	6.65804	-3.41598	E6	Epiblast	human	Petropoulos et al
E6.8.771	7.96569	-3.59277	E6	TE	human	Petropoulos et al
E6.8.775	6.85358	-2.25171	E6	TE	human	Petropoulos et al
E6.8.776	7.73135	-3.57515	E6	TE	human	Petropoulos et al
E6.8.784	7.83299	-3.74256	E6	TE	human	Petropoulos et al
E6.8.789	7.91847	-3.0962	E6	TE	human	Petropoulos et al
E6.8.793	8.02419	-3.45085	E6	TE	human	Petropoulos et al
E6.8.797	8.11339	-3.48542	E6	TE	human	Petropoulos et al
E6.8.799	7.97731	-3.31469	E6	TE	human	Petropoulos et al
E6.8.800	6.92376	-2.73222	E6	TE	human	Petropoulos et al
E6.8.804	7.41878	-3.38335	E6	TE	human	Petropoulos et al
E6.8.808	8.6367	0.738309	E6	TE	human	Petropoulos et al
E6.8.809	7.6077	-3.80814	E6	TE	human	Petropoulos et al
E6.8.810	7.68387	-3.77733	E6	TE	human	Petropoulos et al
E6.8.812	8.2383	-2.46569	E6	TE	human	Petropoulos et al
E6.8.814	8.78648	-0.214297	E6	TE	human	Petropoulos et al
E6.8.817	7.981	-3.04412	E6	TE	human	Petropoulos et al
E6.8.819	7.36443	-3.65532	E6	TE	human	Petropoulos et al
E6.8.825	7.36027	-3.36341	E6	TE	human	Petropoulos et al
E6.8.832	7.98909	-2.78721	E6	TE	human	Petropoulos et al
E6.9.1007	7.01588	-2.40494	E6	TE	human	Petropoulos et al
E6.9.1008	6.75204	-2.2015	E6	TE	human	Petropoulos et al
E6.9.1011	6.66569	-2.11039	E6	TE	human	Petropoulos et al
E6.9.1012	6.69243	-2.23815	E6	TE	human	Petropoulos et al
E6.9.1013	7.8775	-3.03477	E6	TE	human	Petropoulos et al
E6.9.1014	8.16549	-1.78086	E6	TE	human	Petropoulos et al
E6.9.1015	7.84028	-3.12835	E6	TE	human	Petropoulos et al
E6.9.1016	6.62551	-1.55732	E6	TE	human	Petropoulos et al
E6.9.1017	6.79606	-1.95851	E6	TE	human	Petropoulos et al
E6.9.1018	6.82436	-2.48349	E6	TE	human	Petropoulos et al
E6.9.1020	7.77435	-3.44591	E6	TE	human	Petropoulos et al
E6.9.1021	6.56409	-1.63742	E6	TE	human	Petropoulos et al
E6.9.1023	7.95207	-3.14341	E6	TE	human	Petropoulos et al
E6.9.1026	6.80475	-2.9103	E6	TE	human	Petropoulos et al
E7.10.760	-4.34453	-5.37404	E7	Epiblast	human	Petropoulos et al
E7.10.761	-4.22963	-4.89325	E7	Epiblast	human	Petropoulos et al
E7.10.762	-4.15373	-4.94751	E7	Epiblast	human	Petropoulos et al
E7.10.766	-4.00813	-5.70141	E7	Epiblast	human	Petropoulos et al
E7.12.858	-4.18638	-5.56752	E7	Epiblast	human	Petropoulos et al
E7.12.869	-4.08317	-5.97699	E7	Epiblast	human	Petropoulos et al
E7.12.871	-4.2798	-5.55095	E7	Epiblast	human	Petropoulos et al
E7.17.1335	-4.09826	-5.56236	E7	Epiblast	human	Petropoulos et al
E7.17.1347	-3.94385	-5.49251	E7	Epiblast	human	Petropoulos et al
E7.17.1353	-3.97865	-4.44181	E7	Epiblast	human	Petropoulos et al
E7.6.262	-3.72951	-3.97073	E7	EPI.PrE.INT	human	Petropoulos et al
E7.8.311	-3.90608	-4.13353	E7	Epiblast	human	Petropoulos et al
E7.8.329	-4.36234	-4.94146	E7	Epiblast	human	Petropoulos et al
E7.9.569	-4.13975	-4.78849	E7	Epiblast	human	Petropoulos et al
E7.10.764	-4.37265	-5.24897	E7	Epiblast	human	Petropoulos et al
E7.10.768	-3.94709	-5.80047	E7	Epiblast	human	Petropoulos et al
E7.11.843	-0.440817	-1.97973	E7	Hypoblast	human	Petropoulos et al
E7.11.855	-0.426666	-2.15698	E7	Hypoblast	human	Petropoulos et al
E7.13.884	-0.2966	-1.35492	E7	Hypoblast	human	Petropoulos et al
E7.13.892	-0.242584	-1.46084	E7	Hypoblast	human	Petropoulos et al
E7.14.894	-0.467676	-2.07012	E7	Hypoblast	human	Petropoulos et al
E7.14.904	-0.0354805	-1.46846	E7	Hypoblast	human	Petropoulos et al
E7.16.1135	0.344466	-1.4318	E7	Hypoblast	human	Petropoulos et al
E7.6.265	-0.0126668	-1.62975	E7	Hypoblast	human	Petropoulos et al
E7.6.266	0.278404	-1.54043	E7	Hypoblast	human	Petropoulos et al
E7.8.327	-0.558645	-1.94301	E7	Hypoblast	human	Petropoulos et al
E7.9.539	-0.431313	-2.03657	E7	Hypoblast	human	Petropoulos et al
E7.11.842	-0.292469	-1.51492	E7	Hypoblast	human	Petropoulos et al
E7.12.872	-0.499721	-3.32521	E7	Hypoblast	human	Petropoulos et al
E7.12.879	-0.675355	-4.81487	E7	EPI.PrE.INT	human	Petropoulos et al
E7.13.882	0.158747	-1.40834	E7	Hypoblast	human	Petropoulos et al
E7.13.883	0.206493	-1.37917	E7	Hypoblast	human	Petropoulos et al
E7.14.895	-3.22435	-3.65171	E7	Epiblast	human	Petropoulos et al
E7.14.905	0.305549	-1.4626	E7	Hypoblast	human	Petropoulos et al
E7.14.908	0.391632	-1.4324	E7	Hypoblast	human	Petropoulos et al
E7.16.1169	0.459941	-1.38457	E7	Hypoblast	human	Petropoulos et al
E7.17.1342	-3.90674	-4.28061	E7	Epiblast	human	Petropoulos et al
E7.17.1343	6.69802	-2.63144	E7	Hypoblast	human	Petropoulos et al
E7.17.1346	-3.83715	-4.20334	E7	Epiblast	human	Petropoulos et al
E7.17.1348	-3.90202	-4.34148	E7	Epiblast	human	Petropoulos et al
E7.6.264	6.33401	2.59176	E7	TE	human	Petropoulos et al
E7.8.312	-3.4204	-3.89604	E7	Epiblast	human	Petropoulos et al
E7.8.317	-3.23745	-3.79368	E7	Epiblast	human	Petropoulos et al
E7.9.556	-3.45549	-4.22704	E7	Epiblast	human	Petropoulos et al
E7.9.571	-3.51324	-4.1898	E7	Epiblast	human	Petropoulos et al
E7.10.746	7.73363	1.44925	E7	TE	human	Petropoulos et al
E7.10.747	8.87719	-0.340799	E7	TE	human	Petropoulos et al
E7.10.748	7.83835	-0.597277	E7	TE	human	Petropoulos et al
E7.10.763	8.57374	-1.58648	E7	TE	human	Petropoulos et al
E7.11.833	6.37353	2.81903	E7	TE	human	Petropoulos et al
E7.11.835	7.69057	2.54995	E7	TE	human	Petropoulos et al
E7.11.836	7.70341	2.31598	E7	TE	human	Petropoulos et al
E7.11.837	8.38995	1.55189	E7	TE	human	Petropoulos et al
E7.11.838	8.30195	1.83005	E7	TE	human	Petropoulos et al
E7.11.839	6.75198	2.85721	E7	TE	human	Petropoulos et al
E7.11.840	6.80344	2.72248	E7	TE	human	Petropoulos et al
E7.11.841	-0.464079	-1.78871	E7	Hypoblast	human	Petropoulos et al
E7.11.844	6.98381	2.43244	E7	Hypoblast	human	Petropoulos et al
E7.11.845	0.579166	-1.326	E7	Hypoblast	human	Petropoulos et al
E7.11.846	7.01227	2.43397	E7	Hypoblast	human	Petropoulos et al
E7.11.847	0.539707	-1.36656	E7	Hypoblast	human	Petropoulos et al
E7.11.848	7.19885	2.52399	E7	TE	human	Petropoulos et al
E7.11.849	7.14515	2.44935	E7	TE	human	Petropoulos et al
E7.11.850	7.21247	2.45247	E7	TE	human	Petropoulos et al
E7.11.851	6.8521	2.49835	E7	TE	human	Petropoulos et al
E7.11.852	7.40877	2.26129	E7	TE	human	Petropoulos et al
E7.11.853	7.15372	2.32836	E7	TE	human	Petropoulos et al
E7.11.854	7.12322	2.47425	E7	TE	human	Petropoulos et al
E7.11.856	6.86577	2.62892	E7	TE	human	Petropoulos et al
E7.12.860	7.93549	-2.40986	E7	TE	human	Petropoulos et al
E7.12.861	6.41019	-3.32261	E7	Epiblast	human	Petropoulos et al
E7.12.862	7.26931	2.71489	E7	TE	human	Petropoulos et al
E7.12.863	7.99225	-2.61137	E7	TE	human	Petropoulos et al
E7.12.864	8.05067	-2.27476	E7	TE	human	Petropoulos et al
E7.12.870	7.11594	-3.10394	E7	TE	human	Petropoulos et al
E7.12.874	7.04337	-3.82383	E7	TE	human	Petropoulos et al
E7.12.875	7.88539	-2.4918	E7	TE	human	Petropoulos et al
E7.12.876	8.11798	-1.65918	E7	TE	human	Petropoulos et al
E7.12.878	7.39028	-3.65473	E7	TE	human	Petropoulos et al
E7.13.881	5.69859	3.55895	E7	TE	human	Petropoulos et al
E7.13.885	5.69756	3.25884	E7	TE	human	Petropoulos et al
E7.13.887	6.97204	2.0031	E7	TE	human	Petropoulos et al
E7.13.891	7.55121	4.385	E7	TE	human	Petropoulos et al
E7.14.893	8.62394	0.134157	E7	TE	human	Petropoulos et al
E7.14.896	6.70866	2.79635	E7	TE	human	Petropoulos et al
E7.14.897	6.31083	2.7929	E7	TE	human	Petropoulos et al
E7.14.898	6.47457	2.74624	E7	TE	human	Petropoulos et al
E7.14.899	6.45658	2.88008	E7	TE	human	Petropoulos et al
E7.14.900	6.4722	2.72823	E7	TE	human	Petropoulos et al
E7.14.901	6.36585	2.81583	E7	TE	human	Petropoulos et al
E7.14.902	6.34933	3.0199	E7	TE	human	Petropoulos et al
E7.14.903	6.58329	3.07703	E7	TE	human	Petropoulos et al
E7.14.906	0.599525	-1.32166	E7	Hypoblast	human	Petropoulos et al
E7.14.907	0.488956	-1.37355	E7	Hypoblast	human	Petropoulos et al
E7.14.909	6.70751	2.79626	E7	TE	human	Petropoulos et al
E7.14.910	7.51799	1.55249	E7	TE	human	Petropoulos et al
E7.14.911	7.78792	2.25319	E7	TE	human	Petropoulos et al
E7.14.912	8.29493	1.5469	E7	TE	human	Petropoulos et al
E7.14.913	6.68045	2.74376	E7	TE	human	Petropoulos et al
E7.14.914	6.60918	2.72863	E7	TE	human	Petropoulos et al
E7.15.1078	8.88439	-1.41241	E7	TE	human	Petropoulos et al
E7.15.1079	8.84082	-0.0764554	E7	TE	human	Petropoulos et al
E7.15.1082	8.80417	-1.10169	E7	TE	human	Petropoulos et al
E7.15.1083	8.60259	-0.492801	E7	TE	human	Petropoulos et al
E7.15.1087	8.75625	0.13625	E7	TE	human	Petropoulos et al
E7.15.1090	8.90228	-0.164939	E7	TE	human	Petropoulos et al
E7.15.1094	6.8293	-0.362356	E7	TE	human	Petropoulos et al
E7.15.1096	8.71681	-0.857788	E7	TE	human	Petropoulos et al
E7.15.1098	6.7252	-0.442162	E7	TE	human	Petropoulos et al
E7.15.1100	8.82219	0.418609	E7	TE	human	Petropoulos et al
E7.16.1102	6.06726	3.01959	E7	TE	human	Petropoulos et al
E7.16.1103	6.97354	1.3362	E7	TE	human	Petropoulos et al
E7.16.1104	7.11571	1.21977	E7	TE	human	Petropoulos et al
E7.16.1105	8.26569	-0.426065	E7	TE	human	Petropoulos et al
E7.16.1106	7.39572	0.482637	E7	TE	human	Petropoulos et al
E7.16.1107	6.98651	1.29462	E7	TE	human	Petropoulos et al
E7.16.1108	7.22351	0.95489	E7	TE	human	Petropoulos et al
E7.16.1109	7.38437	0.996454	E7	TE	human	Petropoulos et al
E7.16.1110	5.43824	3.82974	E7	TE	human	Petropoulos et al
E7.16.1111	6.9333	1.35284	E7	TE	human	Petropoulos et al
E7.16.1112	6.24909	2.3423	E7	TE	human	Petropoulos et al
E7.16.1113	6.76458	1.36038	E7	TE	human	Petropoulos et al
E7.16.1114	5.75181	3.09888	E7	TE	human	Petropoulos et al
E7.16.1115	7.16246	1.77856	E7	TE	human	Petropoulos et al
E7.16.1116	7.92595	1.71678	E7	TE	human	Petropoulos et al
E7.16.1118	6.74107	1.80209	E7	TE	human	Petropoulos et al
E7.16.1119	6.96334	1.44823	E7	TE	human	Petropoulos et al
E7.16.1120	6.844	1.65573	E7	TE	human	Petropoulos et al
E7.16.1121	7.24638	0.792038	E7	TE	human	Petropoulos et al
E7.16.1122	6.75781	1.75196	E7	TE	human	Petropoulos et al
E7.16.1123	5.89328	2.66917	E7	TE	human	Petropoulos et al
E7.16.1124	7.10777	0.889353	E7	TE	human	Petropoulos et al
E7.16.1125	5.9678	2.55119	E7	TE	human	Petropoulos et al
E7.16.1126	6.60297	1.67132	E7	TE	human	Petropoulos et al
E7.16.1127	6.72629	1.5863	E7	TE	human	Petropoulos et al
E7.16.1128	6.21016	2.29263	E7	TE	human	Petropoulos et al
E7.16.1129	7.39188	0.613939	E7	TE	human	Petropoulos et al
E7.16.1130	5.95801	2.6164	E7	TE	human	Petropoulos et al
E7.16.1131	8.66834	-0.38363	E7	TE	human	Petropoulos et al
E7.16.1132	7.20251	1.20088	E7	TE	human	Petropoulos et al
E7.16.1133	6.62663	1.59912	E7	TE	human	Petropoulos et al
E7.16.1134	6.93974	1.12827	E7	TE	human	Petropoulos et al
E7.16.1136	6.53219	2.08078	E7	TE	human	Petropoulos et al
E7.16.1138	7.03064	1.00258	E7	TE	human	Petropoulos et al
E7.16.1139	6.07872	2.33185	E7	TE	human	Petropoulos et al
E7.16.1141	7.36059	1.1642	E7	TE	human	Petropoulos et al
E7.16.1142	6.00701	2.50596	E7	TE	human	Petropoulos et al
E7.16.1143	5.48364	3.50041	E7	TE	human	Petropoulos et al
E7.16.1144	6.62521	3.2584	E7	TE	human	Petropoulos et al
E7.16.1146	5.65434	3.24618	E7	TE	human	Petropoulos et al
E7.16.1147	5.75767	3.12217	E7	TE	human	Petropoulos et al
E7.16.1148	5.87616	2.74601	E7	TE	human	Petropoulos et al
E7.16.1149	6.73229	1.46452	E7	TE	human	Petropoulos et al
E7.16.1150	8.6073	-1.51633	E7	TE	human	Petropoulos et al
E7.16.1152	8.37139	-1.04744	E7	TE	human	Petropoulos et al
E7.16.1153	7.55484	0.33925	E7	TE	human	Petropoulos et al
E7.16.1154	6.94647	1.05174	E7	TE	human	Petropoulos et al
E7.16.1155	7.33528	1.09092	E7	TE	human	Petropoulos et al
E7.16.1156	7.55984	0.286895	E7	TE	human	Petropoulos et al
E7.16.1157	7.90233	0.466531	E7	TE	human	Petropoulos et al
E7.16.1158	7.36258	0.469121	E7	TE	human	Petropoulos et al
E7.16.1159	7.3835	0.543423	E7	TE	human	Petropoulos et al
E7.16.1160	8.10239	-0.0530934	E7	TE	human	Petropoulos et al
E7.16.1161	7.664	-0.557892	E7	TE	human	Petropoulos et al
E7.16.1162	6.76163	1.34762	E7	TE	human	Petropoulos et al
E7.16.1163	7.58974	0.95473	E7	TE	human	Petropoulos et al
E7.16.1164	8.78502	-0.537382	E7	TE	human	Petropoulos et al
E7.16.1165	6.88145	1.24748	E7	TE	human	Petropoulos et al
E7.16.1166	6.08954	2.40062	E7	TE	human	Petropoulos et al
E7.16.1167	5.95623	2.79917	E7	TE	human	Petropoulos et al
E7.16.1168	5.82603	2.93361	E7	TE	human	Petropoulos et al
E7.16.1170	6.37571	1.95779	E7	TE	human	Petropoulos et al
E7.17.1301	8.38192	-1.70569	E7	TE	human	Petropoulos et al
E7.17.1302	8.73035	-1.27344	E7	TE	human	Petropoulos et al
E7.17.1303	8.24871	-0.277094	E7	TE	human	Petropoulos et al
E7.17.1304	8.42534	-0.957073	E7	TE	human	Petropoulos et al
E7.17.1305	8.43663	-0.832429	E7	TE	human	Petropoulos et al
E7.17.1306	7.59312	-0.691238	E7	TE	human	Petropoulos et al
E7.17.1307	8.09715	0.81199	E7	TE	human	Petropoulos et al
E7.17.1308	7.2017	0.793247	E7	TE	human	Petropoulos et al
E7.17.1309	8.17478	1.91969	E7	TE	human	Petropoulos et al
E7.17.1310	8.4953	-0.596283	E7	TE	human	Petropoulos et al
E7.17.1311	8.2134	1.86731	E7	TE	human	Petropoulos et al
E7.17.1312	8.56854	-0.645492	E7	TE	human	Petropoulos et al
E7.17.1313	8.69205	-1.39962	E7	TE	human	Petropoulos et al
E7.17.1314	7.61901	0.266678	E7	TE	human	Petropoulos et al
E7.17.1315	7.54956	0.288422	E7	TE	human	Petropoulos et al
E7.17.1316	7.6549	0.667759	E7	TE	human	Petropoulos et al
E7.17.1317	7.1585	0.799402	E7	TE	human	Petropoulos et al
E7.17.1318	8.0379	-0.125163	E7	TE	human	Petropoulos et al
E7.17.1320	8.24306	0.703169	E7	TE	human	Petropoulos et al
E7.17.1321	8.70159	-1.51216	E7	TE	human	Petropoulos et al
E7.17.1323	6.86578	-0.393029	E7	TE	human	Petropoulos et al
E7.17.1324	7.78425	-2.16174	E7	TE	human	Petropoulos et al
E7.17.1326	7.48268	0.813027	E7	TE	human	Petropoulos et al
E7.17.1327	8.65014	-0.990937	E7	TE	human	Petropoulos et al
E7.17.1329	8.1427	-0.604267	E7	TE	human	Petropoulos et al
E7.17.1330	7.71328	-0.616563	E7	TE	human	Petropoulos et al
E7.17.1331	7.70327	-0.696009	E7	TE	human	Petropoulos et al
E7.17.1332	7.55432	-1.86356	E7	TE	human	Petropoulos et al
E7.17.1333	7.86721	0.418863	E7	TE	human	Petropoulos et al
E7.17.1334	-3.16339	-3.67928	E7	Epiblast	human	Petropoulos et al
E7.17.1336	8.11666	0.910841	E7	TE	human	Petropoulos et al
E7.17.1337	7.91161	-0.212081	E7	TE	human	Petropoulos et al
E7.17.1338	8.0149	0.280451	E7	TE	human	Petropoulos et al
E7.17.1339	8.54576	1.64077	E7	TE	human	Petropoulos et al
E7.17.1340	8.58281	-0.343177	E7	TE	human	Petropoulos et al
E7.17.1341	8.42131	1.64045	E7	TE	human	Petropoulos et al
E7.17.1344	8.12276	-0.725374	E7	TE	human	Petropoulos et al
E7.17.1345	8.46346	0.631711	E7	TE	human	Petropoulos et al
E7.17.1349	8.19129	-0.895091	E7	TE	human	Petropoulos et al
E7.17.1350	8.65523	0.0254487	E7	TE	human	Petropoulos et al
E7.17.1351	8.66535	0.489534	E7	TE	human	Petropoulos et al
E7.17.1352	8.66323	-1.20338	E7	TE	human	Petropoulos et al
E7.19.1538	6.73996	-0.420312	E7	TE	human	Petropoulos et al
E7.19.1542	8.60989	1.50911	E7	TE	human	Petropoulos et al
E7.19.1543	8.17475	-0.264985	E7	TE	human	Petropoulos et al
E7.19.1544	7.79274	2.42165	E7	TE	human	Petropoulos et al
E7.19.1545	9.2015	0.469214	E7	TE	human	Petropoulos et al
E7.19.1546	9.13793	0.59234	E7	TE	human	Petropoulos et al
E7.19.1547	9.30735	0.435252	E7	TE	human	Petropoulos et al
E7.19.1548	9.31494	0.42973	E7	TE	human	Petropoulos et al
E7.19.1549	9.23923	0.363193	E7	TE	human	Petropoulos et al
E7.19.1550	9.28643	0.491592	E7	TE	human	Petropoulos et al
E7.19.1551	9.24838	0.319182	E7	TE	human	Petropoulos et al
E7.19.1552	9.27231	0.443435	E7	TE	human	Petropoulos et al
E7.19.1553	6.62391	2.04487	E7	TE	human	Petropoulos et al
E7.19.1554	6.79147	-0.596779	E7	TE	human	Petropoulos et al
E7.19.1556	6.46051	-0.645406	E7	TE	human	Petropoulos et al
E7.19.1564	8.93108	0.0233748	E7	TE	human	Petropoulos et al
E7.19.1565	8.09071	1.52825	E7	TE	human	Petropoulos et al
E7.19.1566	8.19649	-0.0400498	E7	TE	human	Petropoulos et al
E7.19.1567	6.81337	-0.570395	E7	TE	human	Petropoulos et al
E7.19.1568	6.6308	-0.458383	E7	TE	human	Petropoulos et al
E7.19.1569	6.81687	-0.392076	E7	TE	human	Petropoulos et al
E7.2.138	7.02726	0.0884768	E7	TE	human	Petropoulos et al
E7.2.139	7.68622	0.990311	E7	TE	human	Petropoulos et al
E7.2.141	7.78974	-0.265599	E7	TE	human	Petropoulos et al
E7.2.142	8.10018	1.32837	E7	TE	human	Petropoulos et al
E7.2.144	7.74465	-0.522785	E7	TE	human	Petropoulos et al
E7.2.145	7.47561	1.79834	E7	TE	human	Petropoulos et al
E7.2.146	7.81909	1.04221	E7	TE	human	Petropoulos et al
E7.2.147	5.44792	4.25957	E7	TE	human	Petropoulos et al
E7.2.148	7.56767	0.652375	E7	TE	human	Petropoulos et al
E7.2.149	7.73737	1.93024	E7	TE	human	Petropoulos et al
E7.2.151	4.82919	4.05672	E7	TE	human	Petropoulos et al
E7.2.152	7.71587	0.130734	E7	TE	human	Petropoulos et al
E7.2.153	6.78826	-0.329997	E7	TE	human	Petropoulos et al
E7.2.154	8.71029	-0.00960401	E7	TE	human	Petropoulos et al
E7.2.155	7.46518	-1.067	E7	TE	human	Petropoulos et al
E7.2.156	7.60701	0.716343	E7	TE	human	Petropoulos et al
E7.2.157	7.63648	-0.0404282	E7	TE	human	Petropoulos et al
E7.2.158	7.89514	1.51087	E7	TE	human	Petropoulos et al
E7.2.159	7.74462	1.33619	E7	TE	human	Petropoulos et al
E7.2.160	7.61352	0.647628	E7	TE	human	Petropoulos et al
E7.2.163	7.69784	0.890107	E7	TE	human	Petropoulos et al
E7.2.164	7.43252	-1.43049	E7	TE	human	Petropoulos et al
E7.2.165	7.78039	0.0549554	E7	TE	human	Petropoulos et al
E7.2.166	7.6104	0.858436	E7	TE	human	Petropoulos et al
E7.3.167	8.78293	0.23466	E7	TE	human	Petropoulos et al
E7.3.168	7.97021	-2.23051	E7	TE	human	Petropoulos et al
E7.3.170	8.18907	-1.45705	E7	TE	human	Petropoulos et al
E7.3.172	8.25382	-1.58286	E7	TE	human	Petropoulos et al
E7.3.173	7.95222	-1.50818	E7	TE	human	Petropoulos et al
E7.3.174	8.39254	-1.52206	E7	TE	human	Petropoulos et al
E7.3.175	8.64907	-1.28697	E7	TE	human	Petropoulos et al
E7.3.176	8.05969	-1.50095	E7	TE	human	Petropoulos et al
E7.3.177	7.76331	-2.56941	E7	TE	human	Petropoulos et al
E7.3.178	7.99348	-1.48324	E7	TE	human	Petropoulos et al
E7.3.179	8.08006	-0.715464	E7	TE	human	Petropoulos et al
E7.3.181	8.20714	-1.40857	E7	TE	human	Petropoulos et al
E7.3.183	7.93608	-2.29938	E7	TE	human	Petropoulos et al
E7.3.185	8.35026	-1.43914	E7	TE	human	Petropoulos et al
E7.3.186	8.74201	-0.902284	E7	TE	human	Petropoulos et al
E7.3.187	8.13027	-1.8453	E7	TE	human	Petropoulos et al
E7.3.189	8.10018	-1.20992	E7	TE	human	Petropoulos et al
E7.3.190	7.92382	-1.98921	E7	TE	human	Petropoulos et al
E7.4.191	8.29656	-0.956608	E7	TE	human	Petropoulos et al
E7.4.192	7.80386	-1.0614	E7	TE	human	Petropoulos et al
E7.4.193.1	6.38183	-0.663254	E7	TE	human	Petropoulos et al
E7.4.193.2	6.47321	-0.765559	E7	TE	human	Petropoulos et al
E7.4.194	7.46809	0.0516276	E7	TE	human	Petropoulos et al
E7.4.195	7.81981	-0.753631	E7	TE	human	Petropoulos et al
E7.4.196	8.06936	-0.443676	E7	TE	human	Petropoulos et al
E7.4.197	6.53684	-0.628896	E7	TE	human	Petropoulos et al
E7.4.198	7.76138	-0.809814	E7	TE	human	Petropoulos et al
E7.4.200	8.5601	-0.530058	E7	TE	human	Petropoulos et al
E7.4.202	7.07075	-0.694515	E7	TE	human	Petropoulos et al
E7.4.203	8.93871	1.90067	E7	TE	human	Petropoulos et al
E7.4.204	7.99218	-0.426785	E7	TE	human	Petropoulos et al
E7.4.205	7.40257	-0.657973	E7	TE	human	Petropoulos et al
E7.4.206	7.51708	-0.590633	E7	TE	human	Petropoulos et al
E7.4.207	8.69318	1.077	E7	TE	human	Petropoulos et al
E7.4.208	8.18202	-0.219264	E7	TE	human	Petropoulos et al
E7.4.210	8.60113	-1.19287	E7	TE	human	Petropoulos et al
E7.4.211	8.44775	-0.687565	E7	TE	human	Petropoulos et al
E7.4.212	7.20222	-0.271908	E7	TE	human	Petropoulos et al
E7.4.213	7.92036	-0.641205	E7	TE	human	Petropoulos et al
E7.4.214	8.37799	-1.03158	E7	TE	human	Petropoulos et al
E7.4.216	6.47651	-0.72992	E7	TE	human	Petropoulos et al
E7.4.217	7.88801	-0.744421	E7	TE	human	Petropoulos et al
E7.4.218	6.75716	-0.682444	E7	TE	human	Petropoulos et al
E7.4.219	7.35888	-0.61495	E7	TE	human	Petropoulos et al
E7.4.220	8.3968	-0.43159	E7	TE	human	Petropoulos et al
E7.4.221	7.72634	-0.767911	E7	TE	human	Petropoulos et al
E7.4.222	8.3266	-0.561554	E7	TE	human	Petropoulos et al
E7.4.223	8.0887	-0.813187	E7	TE	human	Petropoulos et al
E7.4.224	7.80953	-0.694375	E7	TE	human	Petropoulos et al
E7.4.225	7.92432	-0.923198	E7	TE	human	Petropoulos et al
E7.4.226	8.58806	-1.27004	E7	TE	human	Petropoulos et al
E7.4.227	7.91568	-0.830006	E7	TE	human	Petropoulos et al
E7.4.228	7.87253	-0.926993	E7	TE	human	Petropoulos et al
E7.4.229	6.593	-0.641779	E7	TE	human	Petropoulos et al
E7.4.230	6.66361	-0.582813	E7	TE	human	Petropoulos et al
E7.5.232	8.78955	-1.42584	E7	TE	human	Petropoulos et al
E7.5.233	7.63448	-1.08545	E7	TE	human	Petropoulos et al
E7.5.235	5.90997	-1.08025	E7	TE	human	Petropoulos et al
E7.5.237	6.75827	-2.42717	E7	TE	human	Petropoulos et al
E7.5.240	7.4375	-2.13957	E7	TE	human	Petropoulos et al
E7.5.241	7.37555	-2.24613	E7	TE	human	Petropoulos et al
E7.5.243	6.24707	-1.1019	E7	TE	human	Petropoulos et al
E7.5.245	7.35991	-2.18244	E7	TE	human	Petropoulos et al
E7.5.246	6.44441	-1.3397	E7	TE	human	Petropoulos et al
E7.6.247	7.17257	2.42843	E7	TE	human	Petropoulos et al
E7.6.248	7.17483	1.91442	E7	TE	human	Petropoulos et al
E7.6.249	7.69812	2.65833	E7	TE	human	Petropoulos et al
E7.6.250	7.20981	1.5488	E7	TE	human	Petropoulos et al
E7.6.251	7.31523	1.59495	E7	TE	human	Petropoulos et al
E7.6.252	6.57572	2.68838	E7	TE	human	Petropoulos et al
E7.6.253	8.41574	1.75551	E7	TE	human	Petropoulos et al
E7.6.254	6.26444	2.69826	E7	TE	human	Petropoulos et al
E7.6.255	6.56632	2.52965	E7	TE	human	Petropoulos et al
E7.6.257	7.23283	1.75533	E7	TE	human	Petropoulos et al
E7.6.258	7.31925	1.44074	E7	TE	human	Petropoulos et al
E7.6.259	6.52237	2.45135	E7	Hypoblast	human	Petropoulos et al
E7.6.260	8.68817	-1.39399	E7	TE	human	Petropoulos et al
E7.6.261	6.53625	2.49176	E7	EPI.PrE.INT	human	Petropoulos et al
E7.6.267	8.8137	-1.0112	E7	TE	human	Petropoulos et al
E7.6.274	8.11745	1.5975	E7	TE	human	Petropoulos et al
E7.6.275	5.96238	2.86159	E7	TE	human	Petropoulos et al
E7.6.276	8.41009	-0.453971	E7	TE	human	Petropoulos et al
E7.6.278	7.16489	0.354141	E7	TE	human	Petropoulos et al
E7.7.280	8.01542	-0.660833	E7	TE	human	Petropoulos et al
E7.7.281	7.85609	1.88699	E7	TE	human	Petropoulos et al
E7.7.282	8.69395	1.08785	E7	TE	human	Petropoulos et al
E7.7.283	7.83361	-1.38902	E7	TE	human	Petropoulos et al
E7.7.284	7.77602	-1.07723	E7	TE	human	Petropoulos et al
E7.7.285	7.71636	-1.19305	E7	TE	human	Petropoulos et al
E7.7.286	8.01321	-0.774087	E7	TE	human	Petropoulos et al
E7.7.293	7.66756	-1.35306	E7	TE	human	Petropoulos et al
E7.7.294	7.82237	-1.15808	E7	TE	human	Petropoulos et al
E7.7.299	7.68486	-1.26363	E7	TE	human	Petropoulos et al
E7.7.300	7.38879	-1.4495	E7	TE	human	Petropoulos et al
E7.7.301	6.10166	3.83384	E7	TE	human	Petropoulos et al
E7.7.302	7.68	-1.35984	E7	TE	human	Petropoulos et al
E7.7.307	8.94471	-1.61615	E7	TE	human	Petropoulos et al
E7.7.309	7.83505	-1.07971	E7	TE	human	Petropoulos et al
E7.7.310	8.23016	1.06129	E7	TE	human	Petropoulos et al
E7.8.313	8.31836	-0.0391683	E7	TE	human	Petropoulos et al
E7.8.314	8.75375	-0.494126	E7	TE	human	Petropoulos et al
E7.8.315	7.65788	0.40599	E7	TE	human	Petropoulos et al
E7.8.316	8.61262	-0.130283	E7	TE	human	Petropoulos et al
E7.8.318	7.14513	-2.20692	E7	TE	human	Petropoulos et al
E7.8.319	7.62864	0.394051	E7	TE	human	Petropoulos et al
E7.8.320	8.69708	-1.47866	E7	TE	human	Petropoulos et al
E7.8.321	8.66118	-1.13652	E7	TE	human	Petropoulos et al
E7.8.322	7.67148	0.225323	E7	TE	human	Petropoulos et al
E7.8.323	8.53114	-0.981099	E7	TE	human	Petropoulos et al
E7.8.324	7.48488	0.521615	E7	TE	human	Petropoulos et al
E7.8.325	7.89455	0.414518	E7	TE	human	Petropoulos et al
E7.8.328	8.55278	-1.03625	E7	TE	human	Petropoulos et al
E7.8.330	8.23889	-0.235635	E7	TE	human	Petropoulos et al
E7.8.331	7.98895	0.67189	E7	TE	human	Petropoulos et al
E7.8.333	7.65591	0.114796	E7	TE	human	Petropoulos et al
E7.8.335	8.13327	-1.20825	E7	TE	human	Petropoulos et al
E7.8.339	8.01262	0.601392	E7	TE	human	Petropoulos et al
E7.8.340	7.68346	-0.366029	E7	TE	human	Petropoulos et al
E7.8.341	7.36806	-0.357847	E7	TE	human	Petropoulos et al
E7.8.342	7.91056	0.672138	E7	TE	human	Petropoulos et al
E7.8.343	7.6879	-0.0141738	E7	TE	human	Petropoulos et al
E7.8.344	8.14292	-1.13587	E7	TE	human	Petropoulos et al
E7.8.347	8.00981	0.622298	E7	TE	human	Petropoulos et al
E7.8.350	8.084	-0.459195	E7	TE	human	Petropoulos et al
E7.9.531	7.55257	-1.31023	E7	TE	human	Petropoulos et al
E7.9.532	7.47656	-2.17085	E7	TE	human	Petropoulos et al
E7.9.534	6.88406	-1.18006	E7	TE	human	Petropoulos et al
E7.9.535	7.09575	-1.24672	E7	TE	human	Petropoulos et al
E7.9.536	7.28932	-2.08183	E7	TE	human	Petropoulos et al
E7.9.537	7.82626	-2.89283	E7	TE	human	Petropoulos et al
E7.9.538	7.38279	-0.928413	E7	TE	human	Petropoulos et al
E7.9.541	8.65974	1.63578	E7	TE	human	Petropoulos et al
E7.9.545	7.75998	-2.61713	E7	TE	human	Petropoulos et al
E7.9.546	7.04195	-1.54705	E7	TE	human	Petropoulos et al
E7.9.548	7.66684	-2.91887	E7	TE	human	Petropoulos et al
E7.9.549	7.90478	-1.50384	E7	TE	human	Petropoulos et al
E7.9.551	8.02106	-2.64869	E7	TE	human	Petropoulos et al
E7.9.555	7.61817	-1.32653	E7	TE	human	Petropoulos et al
E7.9.557	8.3064	-2.41176	E7	TE	human	Petropoulos et al
E7.9.559	8.18931	-2.26989	E7	TE	human	Petropoulos et al
E7.9.560	8.07677	-2.39233	E7	TE	human	Petropoulos et al
E7.9.561	8.20189	-2.8849	E7	TE	human	Petropoulos et al
E7.9.562	6.92902	-2.83589	E7	TE	human	Petropoulos et al
E7.9.563	7.19833	-1.23723	E7	TE	human	Petropoulos et al
E7.9.564	7.78035	-1.01251	E7	TE	human	Petropoulos et al
E7.9.567	7.2264	-2.18503	E7	TE	human	Petropoulos et al
E7.9.568	8.23826	-2.07623	E7	TE	human	Petropoulos et al
E7.9.570	7.10867	-1.92076	E7	TE	human	Petropoulos et al
E7.9.573	7.81795	-2.31834	E7	TE	human	Petropoulos et al
nBG_Day7.1.pTEICM_3	6.46071	-0.961752	E7	TE	human	Yanagida et al
nBG_Day7.1.pTEICM_4	7.3995	-9.83592	E7	TE	human	Yanagida et al
nBG_Day7.1.pTEICM_8	6.9309	-1.09779	E7	TE	human	Yanagida et al
nBG_Day6.3.pTEICM_2	-3.45286	-4.4227	E6	Epiblast	human	Yanagida et al
nBG_Day6.3.pTEICM_4	6.09062	-2.9476	E6	Epiblast	human	Yanagida et al
nBG_Day6.3.pTEICM_5	-8.15791	-3.63664	E6	TE	human	Yanagida et al
nBG_Day6.3.pTEICM_6	-4.18981	-5.21427	E6	Epiblast	human	Yanagida et al
nBG_Day6.3.pTEICM_7	6.56892	-1.19826	E6	TE	human	Yanagida et al
nBG_Day6.3.pTEICM_8	6.5567	-1.15128	E6	Epiblast	human	Yanagida et al
nBG_Day7.1.pTEICM_9	7.45141	-0.744473	E7	TE	human	Yanagida et al
nBG_Day6.3.pTEICM_9	-0.567927	-3.89764	E6	Hypoblast	human	Yanagida et al
nBG_Day6.3.pTEICM_11	-0.676856	-4.11167	E6	TE	human	Yanagida et al
nBG_Day6.4.pTEICM_1	5.37763	-0.919566	E6	TE	human	Yanagida et al
nBG_Day6.4.pTEICM_2	7.04441	-0.98237	E6	TE	human	Yanagida et al
nBG_Day6.4.pTEICM_3	-4.38001	-5.06329	E6	Epiblast	human	Yanagida et al
nBG_Day6.4.pTEICM_4	5.45678	-0.980382	E6	TE	human	Yanagida et al
nBG_Day6.4.pTEICM_5	6.40935	-2.76763	E6	TE	human	Yanagida et al
nBG_Day6.4.pTEICM_6	-0.405493	-2.11373	E6	Hypoblast	human	Yanagida et al
nBG_Day6.4.pTEICM_7	6.79246	-1.1451	E6	TE	human	Yanagida et al
nBG_Day6.4.pTEICM_8	8.90234	-1.64109	E6	TE	human	Yanagida et al
nBG_Day6.4.pTEICM_9	7.74391	0.530363	E6	TE	human	Yanagida et al
nBG_Day6.4.pTEICM_10	-0.369523	-2.11184	E6	Hypoblast	human	Yanagida et al
nBG_Day6.4.pTEICM_11	-6.62593	-4.17176	E6	Epiblast	human	Yanagida et al
nBG_Day6.4.pTEICM_16	8.1615	-1.92156	E6	TE	human	Yanagida et al
nBG_Day6.4.pTEICM_17	7.3466	0.998493	E6	TE	human	Yanagida et al
nBG_Day6.4.pTEICM_18	7.77279	0.46467	E6	TE	human	Yanagida et al
nBG_Day7.2.pTEICM_24	5.94634	-0.757646	E7	TE	human	Yanagida et al
nBG_Day6.4.pTEICM_19	5.57246	-0.937508	E6	TE	human	Yanagida et al
nBG_Day6.4.pTEICM_21	5.85142	-0.972443	E6	TE	human	Yanagida et al
nBG_Day6.4.pTEICM_25	6.64041	-2.1375	E6	TE	human	Yanagida et al
nBG_Day6.4.pTEICM_26	5.56151	-1.046	E6	TE	human	Yanagida et al
nBG_Day7.2.pTEICM_33	-0.335791	-1.58423	E7	Hypoblast	human	Yanagida et al
nBG_Day7.2.pTEICM_34	8.37816	-1.11624	E7	TE	human	Yanagida et al
nBG_Day7.2.pTEICM_35	7.60051	-2.89828	E7	TE	human	Yanagida et al
nBG_Day7.2.pTEICM_36	7.58287	0.572392	E7	TE	human	Yanagida et al
nBG_Day7.2.pTEICM_37	-0.423051	-1.82487	E7	Hypoblast	human	Yanagida et al
nBG_Day7.2.mTE_1	7.25294	0.695851	E7	TE	human	Yanagida et al
nBG_Day7.2.mTE_2	8.21491	-3.25168	E7	TE	human	Yanagida et al
nBG_Day6.4.pTEICM_27	5.4365	-1.01534	E6	TE	human	Yanagida et al
nBG_Day6.4.pTEICM_28	5.99501	-1.03724	E6	TE	human	Yanagida et al
nBG_Day7.2.mTE_3	6.47806	-2.21073	E7	TE	human	Yanagida et al
nBG_Day7.2.mTE_4	8.33376	-2.94245	E7	TE	human	Yanagida et al
nBG_Day7.2.mTE_5	8.16789	-3.97463	E7	TE	human	Yanagida et al
nBG_Day7.2.mTE_6	8.041	-3.98544	E7	TE	human	Yanagida et al
nBG_Day7.2.mTE_7	8.23573	-3.32913	E7	TE	human	Yanagida et al
nBG_Day7.2.mTE_8	6.7964	-1.75563	E7	TE	human	Yanagida et al
nBG_Day7.2.mTE_9	8.2082	-3.38906	E7	TE	human	Yanagida et al
nBG_Day6.4.pTEICM_37	7.96298	-2.35121	E6	TE	human	Yanagida et al
nBG_Day6.4.mTE_4	8.03992	-3.78334	E6	TE	human	Yanagida et al
nBG_Day6.4.mTE_5	5.84399	-1.19496	E6	TE	human	Yanagida et al
nBG_Day7.2.mTE_11	6.04609	-1.39319	E7	TE	human	Yanagida et al
nBG_Day7.3.pTEICM_1	-3.52173	-3.86846	E7	Epiblast	human	Yanagida et al
nBG_Day7.3.pTEICM_2	-4.0364	-4.23734	E7	Epiblast	human	Yanagida et al
nBG_Day7.3.pTEICM_3	0.452632	-1.3846	E7	Hypoblast	human	Yanagida et al
nBG_Day7.3.pTEICM_4	-4.16089	-4.67604	E7	Epiblast	human	Yanagida et al
nBG_Day7.3.pTEICM_5	-0.176883	-1.44732	E7	Hypoblast	human	Yanagida et al
nBG_Day7.3.pTEICM_6	-0.135744	-1.43279	E7	Hypoblast	human	Yanagida et al
nBG_Day6.5.pTEICM_1	5.38365	-1.09043	E6	TE	human	Yanagida et al
nBG_Day6.5.pTEICM_4	-6.68933	-4.19712	E6	Epiblast	human	Yanagida et al
nBG_Day6.5.pTEICM_5	-4.02743	-5.67076	E6	Epiblast	human	Yanagida et al
nBG_Day6.5.pTEICM_6	8.02061	-3.76435	E6	TE	human	Yanagida et al
nBG_Day6.5.pTEICM_7	-4.03395	-5.90309	E6	Epiblast	human	Yanagida et al
nBG_Day7.3.pTEICM_9	6.8425	1.20065	E7	TE	human	Yanagida et al
nBG_Day7.3.pTEICM_10	-4.38597	-5.15233	E7	Epiblast	human	Yanagida et al
nBG_Day7.3.pTEICM_11	5.08853	3.72608	E7	TE	human	Yanagida et al
nBG_Day7.3.pTEICM_12	7.43057	0.669925	E7	TE	human	Yanagida et al
nBG_Day7.3.pTEICM_13	7.53844	2.12906	E7	TE	human	Yanagida et al
nBG_Day7.3.pTEICM_14	8.8278	-1.50794	E7	TE	human	Yanagida et al
nBG_Day6.5.pTEICM_9	8.1839	-3.04537	E6	TE	human	Yanagida et al
nBG_Day6.5.pTEICM_11	5.74106	-1.35707	E6	TE	human	Yanagida et al
nBG_Day6.5.pTEICM_12	-0.441299	-2.24097	E6	Hypoblast	human	Yanagida et al
nBG_Day6.5.pTEICM_14	8.20407	-1.27341	E6	TE	human	Yanagida et al
nBG_Day6.5.pTEICM_15	7.84182	-4.37928	E6	TE	human	Yanagida et al
nBG_Day7.3.pTEICM_15	-0.696325	-1.64884	E7	Hypoblast	human	Yanagida et al
nBG_Day7.3.pTEICM_16	-4.29454	-4.98015	E7	Epiblast	human	Yanagida et al
nBG_Day7.3.pTEICM_17	7.37671	0.584601	E7	TE	human	Yanagida et al
nBG_Day7.3.pTEICM_18	4.90531	5.77142	E7	Epiblast	human	Yanagida et al
nBG_Day7.3.pTEICM_19	-3.79935	-4.03083	E7	Epiblast	human	Yanagida et al
nBG_Day7.3.pTEICM_20	4.3441	4.01009	E7	TE	human	Yanagida et al
nBG_Day7.3.pTEICM_21	5.52534	3.89838	E7	TE	human	Yanagida et al
nBG_Day7.3.pTEICM_22	-3.74696	-4.00689	E7	Epiblast	human	Yanagida et al
nBG_Day6.5.pTEICM_16	-0.576468	-4.60074	E6	Hypoblast	human	Yanagida et al
nBG_Day6.5.pTEICM_19	-1.21656	0.0757015	E6	TE	human	Yanagida et al
nBG_Day6.5.pTEICM_20	-6.56273	-4.47615	E6	Epiblast	human	Yanagida et al
nBG_Day6.5.pTEICM_21	-4.24294	-5.51849	E6	Epiblast	human	Yanagida et al
nBG_Day6.5.pTEICM_22	7.95221	-4.10851	E6	TE	human	Yanagida et al
nBG_Day6.5.pTEICM_23	4.41903	-4.81605	E6	Unknown	human	Yanagida et al
nBG_Day7.3.pTEICM_23	-3.56121	-3.84087	E7	TE	human	Yanagida et al
nBG_Day7.3.pTEICM_24	5.83808	2.88375	E7	TE	human	Yanagida et al
nBG_Day7.3.pTEICM_25	7.46216	0.676123	E7	TE	human	Yanagida et al
nBG_Day7.3.pTEICM_26	7.66269	0.947318	E7	TE	human	Yanagida et al
nBG_Day7.3.mTE_1	6.33425	3.00153	E7	TE	human	Yanagida et al
nBG_Day7.3.mTE_2	8.65846	-1.32273	E7	TE	human	Yanagida et al
nBG_Day7.3.mTE_3	8.83313	-1.72729	E7	TE	human	Yanagida et al
nBG_Day7.3.mTE_4	8.45115	1.96893	E7	TE	human	Yanagida et al
nBG_Day6.5.pTEICM_24	-0.409619	-2.33441	E6	Hypoblast	human	Yanagida et al
nBG_Day6.5.pTEICM_25	7.73387	-0.60378	E6	TE	human	Yanagida et al
nBG_Day6.5.pTEICM_26	-4.24157	-5.51912	E6	Epiblast	human	Yanagida et al
nBG_Day6.5.pTEICM_27	-4.09717	-5.7084	E6	Epiblast	human	Yanagida et al
nBG_Day6.5.pTEICM_28	5.13529	-4.32374	E6	Unknown	human	Yanagida et al
nBG_Day6.5.pTEICM_29	-0.474065	-2.65389	E6	Hypoblast	human	Yanagida et al
nBG_Day6.5.pTEICM_30	6.93199	-1.33104	E6	TE	human	Yanagida et al
nBG_Day6.5.pTEICM_31	5.37264	-3.8672	E6	Unknown	human	Yanagida et al
nBG_Day7.4.pTEICM_2	6.95155	-2.97998	E7	TE	human	Yanagida et al
nBG_Day6.5.mTE_4	6.24421	-1.90478	E6	TE	human	Yanagida et al
nBG_Day6.5.mTE_6	7.22675	-4.5349	E6	TE	human	Yanagida et al
nBG_Day6.5.mTE_8	6.96627	-3.97187	E6	TE	human	Yanagida et al
nBG_Day6.5.mTE_9	7.31074	-4.06697	E6	TE	human	Yanagida et al
nBG_Day7.4.pTEICM_5	8.17606	-3.09819	E7	TE	human	Yanagida et al
nBG_Day7.4.pTEICM_6	7.80162	-4.17579	E7	TE	human	Yanagida et al
nBG_Day7.4.pTEICM_8	7.89539	-2.90282	E7	TE	human	Yanagida et al
nBG_Day7.4.pTEICM_10	-0.529402	-4.28098	E7	TE	human	Yanagida et al
nBG_Day7.4.pTEICM_11	7.4896	-4.59602	E7	TE	human	Yanagida et al
nBG_Day7.6.pTEICM_1	5.69553	-1.1809	E7	TE	human	Yanagida et al
nBG_Day7.6.pTEICM_2	-0.314778	-1.65661	E7	Hypoblast	human	Yanagida et al
nBG_Day7.6.pTEICM_4	7.3413	1.93208	E7	TE	human	Yanagida et al
nBG_Day7.6.pTEICM_5	7.72741	0.46296	E7	TE	human	Yanagida et al
nBG_Day7.6.pTEICM_6	-4.68281	-4.33401	E7	Epiblast	human	Yanagida et al
nBG_Day7.6.pTEICM_7	6.37279	2.75258	E7	TE	human	Yanagida et al
nBG_Day7.6.pTEICM_8	-3.85719	-4.02035	E7	Epiblast	human	Yanagida et al
nBG_Day7.4.pTEICM_13	7.29559	-3.12135	E7	TE	human	Yanagida et al
nBG_Day7.6.pTEICM_9	5.42143	3.59497	E7	TE	human	Yanagida et al
nBG_Day7.6.pTEICM_11	-5.70393	-4.33379	E7	TE	human	Yanagida et al
nBG_Day7.6.pTEICM_12	6.4472	1.79554	E7	TE	human	Yanagida et al
nBG_Day7.6.mTE_1	8.06226	-3.23257	E7	TE	human	Yanagida et al
nBG_Day7.6.pTEICM_13	-4.14299	-5.24395	E7	Epiblast	human	Yanagida et al
nBG_Day7.6.pTEICM_14	8.07362	-4.06818	E7	TE	human	Yanagida et al
nBG_Day7.6.pTEICM_15	7.67052	0.456846	E7	TE	human	Yanagida et al
nBG_Day7.6.pTEICM_16	8.37802	-2.73909	E7	TE	human	Yanagida et al
nBG_Day7.6.pTEICM_17	5.88556	3.43174	E7	TE	human	Yanagida et al
nBG_Day7.6.pTEICM_18	6.66092	2.99621	E7	TE	human	Yanagida et al
nBG_Day5.4.pTEICM_2	-0.0914692	-6.52173	E5	ICM	human	Yanagida et al
nBG_Day5.4.pTEICM_3	0.280076	-6.67498	E5	ICM	human	Yanagida et al
nBG_Day5.4.pTEICM_4	-0.297564	-6.45977	E5	ICM	human	Yanagida et al
nBG_Day5.4.pTEICM_5	0.192072	-6.61434	E5	ICM	human	Yanagida et al
nBG_Day5.4.pTEICM_6	2.37332	-8.15162	E5	Prelineage	human	Yanagida et al
nBG_Day5.4.pTEICM_7	-0.0585685	-6.54895	E5	ICM	human	Yanagida et al
nBG_Day5.4.pTEICM_8	2.39008	-7.94192	E5	Prelineage	human	Yanagida et al
nBG_Day5.4.mTE_1	4.577	-6.11804	E5	TE	human	Yanagida et al
nBG_Day5.4.mTE_3	3.86655	-5.57986	E5	TE	human	Yanagida et al
nBG_Day5.4.mTE_4	3.75795	-5.74718	E5	TE	human	Yanagida et al
nBG_Day5.4.mTE_5	3.89328	-5.63914	E5	TE	human	Yanagida et al
nBG_Day5.4.mTE_6	3.5205	-5.9777	E5	TE	human	Yanagida et al
nBG_Day5.4.mTE_9	3.46926	-6.13236	E5	TE	human	Yanagida et al
nBG_Day5.4.mTE_10	4.75863	-6.29861	E5	TE	human	Yanagida et al
nBG_Day5.5.pTEICM_3	3.5874	-7.39592	E5	Prelineage	human	Yanagida et al
nBG_Day5.5.pTEICM_4	2.08949	-7.61302	E5	Prelineage	human	Yanagida et al
nBG_Day5.5.pTEICM_5	2.20078	-7.24615	E5	Prelineage	human	Yanagida et al
nBG_Day5.5.pTEICM_6	3.2326	-7.58848	E5	Prelineage	human	Yanagida et al
nBG_Day5.5.pTEICM_7	2.16383	-7.15904	E5	Prelineage	human	Yanagida et al
nBG_Day5.5.pTEICM_8	2.095	-7.57337	E5	Prelineage	human	Yanagida et al
nBG_Day5.5.pTEICM_9	2.05953	-7.22254	E5	Prelineage	human	Yanagida et al
nBG_Day5.5.mTE_1	2.06846	-7.29843	E5	Prelineage	human	Yanagida et al
nBG_Day5.5.mTE_2	2.0576	-7.26132	E5	Prelineage	human	Yanagida et al
nBG_Day5.5.mTE_3	2.08792	-7.25155	E5	Prelineage	human	Yanagida et al
nBG_Day5.5.mTE_4	2.04701	-7.21438	E5	Prelineage	human	Yanagida et al
nBG_Day5.5.mTE_5	2.05494	-7.26545	E5	Prelineage	human	Yanagida et al
nBG_Day5.8.pTEICM_1	-0.598351	-5.16515	E5	ICM	human	Yanagida et al
nBG_Day5.8.pTEICM_2	-0.703467	-6.20693	E5	ICM	human	Yanagida et al
nBG_Day5.8.pTEICM_3	5.04353	-6.16997	E5	TE	human	Yanagida et al
nBG_Day5.8.pTEICM_4	-1.04181	-6.07965	E5	ICM	human	Yanagida et al
nBG_Day5.8.pTEICM_5	-0.423003	-6.38551	E5	ICM	human	Yanagida et al
nBG_Day5.8.pTEICM_6	4.51922	-4.99967	E5	TE	human	Yanagida et al
nBG_Day5.8.pTEICM_7	-0.578949	-4.00518	E5	ICM	human	Yanagida et al
nBG_Day5.8.pTEICM_8	4.4973	-5.04966	E5	TE	human	Yanagida et al
nBG_Day5.3.pTEICM_9	0.164464	-6.61343	E5	Prelineage	human	Yanagida et al
nBG_Day5.8.pTEICM_9	-1.74094	-6.35498	E5	ICM	human	Yanagida et al
nBG_Day5.8.pTEICM_10	-1.40989	-5.99892	E5	ICM	human	Yanagida et al
nBG_Day5.8.pTEICM_11	-1.11992	-6.20948	E5	ICM	human	Yanagida et al
nBG_Day5.8.pTEICM_12	-1.12517	-6.25105	E5	ICM	human	Yanagida et al
nBG_Day5.8.pTEICM_13	-0.439082	-5.9231	E5	ICM	human	Yanagida et al
nBG_Day5.8.pTEICM_14	-1.21432	-6.30365	E5	ICM	human	Yanagida et al
nBG_Day5.8.pTEICM_15	-0.604194	-4.41006	E5	ICM	human	Yanagida et al
nBG_Day5.8.pTEICM_16	-0.562018	-3.78994	E5	ICM	human	Yanagida et al
nBG_Day5.3.pTEICM_14	3.94595	-6.84311	E5	TE	human	Yanagida et al
nBG_Day5.3.pTEICM_16	3.91694	-7.06697	E5	TE	human	Yanagida et al
nBG_Day5.8.pTEICM_19	-1.8485	-6.39309	E5	ICM	human	Yanagida et al
nBG_Day5.8.pTEICM_20	-0.554144	-6.08242	E5	ICM	human	Yanagida et al
nBG_Day5.8.pTEICM_21	4.56128	-4.94897	E5	TE	human	Yanagida et al
nBG_Day5.8.pTEICM_23	-0.659388	-6.28993	E5	ICM	human	Yanagida et al
nBG_Day5.8.pTEICM_24	-0.591735	-6.28188	E5	ICM	human	Yanagida et al
nBG_Day5.8.mTE_1	5.10183	-6.15091	E5	TE	human	Yanagida et al
nBG_Day5.8.pTEICM_30	4.94706	-6.17546	E5	TE	human	Yanagida et al
nBG_Day6.2.pTEICM_10	-3.98969	-5.78382	E6	Epiblast	human	Yanagida et al
nBG_Day6.2.pTEICM_11	-6.36622	-4.49903	E6	Epiblast	human	Yanagida et al
nBG_Day6.2.pTEICM_12	6.21274	-1.05061	E6	TE	human	Yanagida et al
nBG_Day6.2.pTEICM_14	7.2158	-2.11247	E6	TE	human	Yanagida et al
nBG_Day6.2.pTEICM_19	6.70221	-1.74351	E6	TE	human	Yanagida et al
nBG_Day6.2.pTEICM_24	8.37101	-2.34387	E6	TE	human	Yanagida et al
nBG_Day6.2.pTEICM_26	-4.07294	-5.25027	E6	Epiblast	human	Yanagida et al
nBG_Day6.2.pTEICM_29	7.40622	-2.0946	E6	TE	human	Yanagida et al
D6A2S8	5.94761	-4.86691	E6	TE	human	Xiang et al
D6A2B1	4.84874	-4.82426	E6	TE	human	Xiang et al
D6A2B2	-0.940118	-6.12649	E6	Epiblast	human	Xiang et al
D6A2B4	4.46072	-4.98763	E6	TE	human	Xiang et al
D6A3S1	6.13565	-4.58099	E6	TE	human	Xiang et al
D6A3S3	-0.405139	-2.26207	E6	Hypoblast	human	Xiang et al
D6A3S4	5.57031	-1.34982	E6	Epiblast	human	Xiang et al
D6A3S5	6.86483	-4.61687	E6	TE	human	Xiang et al
D6A3B1	7.90024	-4.33972	E6	TE	human	Xiang et al
D6A3B2	7.80556	-4.1406	E6	TE	human	Xiang et al
D6A4S4	7.69619	0.518036	E6	TE	human	Xiang et al
D6A4S5	5.71255	-3.70937	E6	TE	human	Xiang et al
D6A4S6	8.18281	-4.06202	E6	TE	human	Xiang et al
D6A4S7	7.86576	-4.30968	E6	TE	human	Xiang et al
D6A4B3	8.19593	-3.75774	E6	TE	human	Xiang et al
D6A4B4	5.47755	-0.877764	E6	TE	human	Xiang et al
D6A5S1	8.28563	-2.76057	E6	TE	human	Xiang et al
D6A5S7	8.85348	-1.80339	E6	TE	human	Xiang et al
D6A5S8	-4.08748	-5.70826	E6	Epiblast	human	Xiang et al
D6A5B3	8.49491	-2.54906	E6	TE	human	Xiang et al
D6A5B4	8.50805	-2.44161	E6	TE	human	Xiang et al
D6N1B23	7.30659	-4.7503	E6	TE	human	Xiang et al
D6N1B6	6.46355	-3.56977	E6	Epiblast	human	Xiang et al
D6N1S15	-4.08172	-5.68598	E6	Epiblast	human	Xiang et al
D6N1S1	-0.434493	-2.26731	E6	Epiblast	human	Xiang et al
D6N1S19	7.62099	-4.58013	E6	TE	human	Xiang et al
D6N1S33	-4.23431	-5.53316	E6	Epiblast	human	Xiang et al
D6N1S34	-4.3256	-5.5879	E6	Epiblast	human	Xiang et al
D6N1S3	-3.97918	-5.80679	E6	Epiblast	human	Xiang et al
D6N1S39	-0.462814	-2.29749	E6	Hypoblast	human	Xiang et al
D6N1S42	-4.27784	-5.56974	E6	Epiblast	human	Xiang et al
D6N1S4	-4.14179	-5.67478	E6	Epiblast	human	Xiang et al
D6N1S9	-4.04045	-5.69526	E6	Epiblast	human	Xiang et al
D6N2B11	3.79984	-5.72585	E6	CTB	human	Xiang et al
D6N2B12	4.75913	-4.84565	E6	TE	human	Xiang et al
D6N2B2	-0.407716	-6.07635	E6	Epiblast	human	Xiang et al
D6N2B28	4.78571	-4.8579	E6	TE	human	Xiang et al
D10A1S31	-3.49718	-5.08538	E10	Epiblast	human	Xiang et al
D10A1S32	-3.7706	-4.17384	E10	Epiblast	human	Xiang et al
D10A1S34	-3.94123	-6.35407	E10	Epiblast	human	Xiang et al
D10A1S3	7.88113	4.88858	E10	CTB	human	Xiang et al
D10A1S40	-3.67756	-5.08808	E10	Epiblast	human	Xiang et al
D10A1S4	4.91135	5.58672	E10	STB	human	Xiang et al
D10A1S6	-6.12035	-5.84809	E10	Epiblast	human	Xiang et al
D10A1S7	5.26837	4.45021	E10	CTB	human	Xiang et al
D10A1S9	8.0206	5.17389	E10	CTB	human	Xiang et al
D10A2B1	4.41736	6.59019	E10	STB	human	Xiang et al
D10A2B2	7.68726	4.52437	E10	CTB	human	Xiang et al
D10A2B3	4.5366	6.49843	E10	STB	human	Xiang et al
D10A2B4	4.37001	6.34806	E10	STB	human	Xiang et al
D10A2B6	4.63652	6.12314	E10	STB	human	Xiang et al
D10A2S1	8.23923	7.39951	E10	CTB	human	Xiang et al
D10A2S21	8.29962	5.51098	E10	CTB	human	Xiang et al
D10A2S24	-0.31339	-1.67727	E10	Hypoblast	human	Xiang et al
D10A2S2	4.53582	6.23212	E10	STB	human	Xiang et al
D10A2S32	-3.47818	-5.03367	E10	Epiblast	human	Xiang et al
D10A2S3	5.80815	0.0623922	E10	Epiblast	human	Xiang et al
D10A3B17	7.94851	5.08535	E10	CTB	human	Xiang et al
D10A3B2	7.04078	3.92402	E10	CTB	human	Xiang et al
D10A3B3	4.61051	6.3333	E10	STB	human	Xiang et al
D10A3B4	7.82449	4.75526	E10	CTB	human	Xiang et al
D10A3B5	8.08476	7.55644	E10	CTB	human	Xiang et al
D10A3B6	6.65153	5.48939	E10	STB	human	Xiang et al
D10A3B7	7.88548	4.90973	E10	CTB	human	Xiang et al
D10A3B8	5.52131	4.42722	E10	STB	human	Xiang et al
D10A3B9	8.07602	5.27682	E10	CTB	human	Xiang et al
D10A3S10	4.35484	6.24601	E10	STB	human	Xiang et al
D10A3S18	4.45786	6.64715	E10	STB	human	Xiang et al
D10A3S1	8.22989	2.7218	E10	CTB	human	Xiang et al
D10A3S2	8.43292	5.41799	E10	CTB	human	Xiang et al
D10A3S35	8.62872	6.46268	E10	CTB	human	Xiang et al
D10A3S7	8.34035	5.25637	E10	CTB	human	Xiang et al
D10A3S9	8.10268	5.36783	E10	CTB	human	Xiang et al
D10A4B3	5.65952	3.14792	E10	CTB	human	Xiang et al
D10A4B7	4.72016	5.80292	E10	STB	human	Xiang et al
D10A4B8	4.97034	5.2182	E10	STB	human	Xiang et al
D14A2S6	7.31038	9.88105	E14	EVT	human	Xiang et al
D14A3B10	8.59067	7.62152	E14	EVT	human	Xiang et al
D14A3B12	8.35593	6.76032	E14	EVT	human	Xiang et al
D14A3B14	4.99987	6.72109	E14	STB	human	Xiang et al
D14A3B2	8.10888	9.06569	E14	EVT	human	Xiang et al
D14A3B7	7.41694	9.8304	E14	EVT	human	Xiang et al
D14A3S14	8.83019	7.47272	E14	EVT	human	Xiang et al
D14A3S18	4.74106	6.50261	E14	STB	human	Xiang et al
D14A3S19	8.19937	9.10123	E14	EVT	human	Xiang et al
D14A3S20	-10.3485	2.17386	E14	ExE_Mes	human	Xiang et al
D14A3S23	8.59166	8.32667	E14	EVT	human	Xiang et al
D14A3S25	9.16657	5.92167	E14	CTB	human	Xiang et al
D14A3S26	8.73571	8.17036	E14	EVT	human	Xiang et al
D14A3S27	8.35504	6.96543	E14	CTB	human	Xiang et al
D14A3S28	8.58526	7.82773	E14	EVT	human	Xiang et al
D14A3S29	-9.88884	5.91342	E14	ExE_Mes	human	Xiang et al
D14A3S30	8.15244	9.0524	E14	EVT	human	Xiang et al
D14A3S5	8.78826	6.58223	E14	CTB	human	Xiang et al
D14A3S7	8.48753	7.44461	E14	EVT	human	Xiang et al
D14A3S8	8.6735	8.08861	E14	EVT	human	Xiang et al
D9A4B7	6.69735	3.04526	E9	CTB	human	Xiang et al
D9A4B8	8.39492	2.01092	E9	CTB	human	Xiang et al
D9A4S1	-3.85548	-5.93666	E9	Epiblast	human	Xiang et al
D9A4S10	8.63336	2.07196	E9	CTB	human	Xiang et al
D9A4S11	8.32387	2.39218	E9	CTB	human	Xiang et al
D9A4S6	9.01827	2.44131	E9	CTB	human	Xiang et al
D9A4S7	7.01513	3.23852	E9	CTB	human	Xiang et al
D9A4S9	6.41158	2.62651	E9	CTB	human	Xiang et al
D9A5B5	7.4319	4.2015	E9	CTB	human	Xiang et al
D9A5S12	-3.76611	-5.0971	E9	Epiblast	human	Xiang et al
D9A5S3	8.57571	4.26314	E9	CTB	human	Xiang et al
D9A5S6	4.25945	4.28804	E9	STB	human	Xiang et al
D9A5S8	8.24777	2.63686	E9	CTB	human	Xiang et al
D9A5S9	4.27851	4.78655	E9	Epiblast	human	Xiang et al
D9A6B1	4.5009	5.93051	E9	STB	human	Xiang et al
D9A6B6	7.30644	4.23014	E9	CTB	human	Xiang et al
D9A6B8	6.44805	3.40294	E9	CTB	human	Xiang et al
D9A6S10	7.16563	3.10263	E9	CTB	human	Xiang et al
D9A6S14	8.18312	4.07837	E9	CTB	human	Xiang et al
D9A6S15	8.40939	3.16513	E9	CTB	human	Xiang et al
D9A6S5	6.9918	4.11248	E9	CTB	human	Xiang et al
D9A6S9	-0.484309	-1.70547	E9	Hypoblast	human	Xiang et al
D9A4B1	-0.413521	-1.80342	E9	Hypoblast	human	Xiang et al
D9A4S14	8.76813	1.54525	E9	CTB	human	Xiang et al
D9A4S16	-3.76817	-5.0477	E9	Epiblast	human	Xiang et al
D9A4S3	-3.3896	-5.01869	E9	Epiblast	human	Xiang et al
D9A4S4	8.97149	2.16488	E9	CTB	human	Xiang et al
D9A4S5	-4.22507	-4.75421	E9	Epiblast	human	Xiang et al
D9A5S10	7.73405	4.67942	E9	CTB	human	Xiang et al
D9A5S11	-3.86245	-5.2408	E9	Epiblast	human	Xiang et al
D10A4S4	4.26216	6.06938	E10	STB	human	Xiang et al
D10A1B11	4.19196	6.05666	E10	STB	human	Xiang et al
D10A1B17	8.45047	5.58952	E10	CTB	human	Xiang et al
D10A1B1	5.0204	5.30173	E10	STB	human	Xiang et al
D10A1B3	5.00491	5.35297	E10	STB	human	Xiang et al
D10A1B4	5.36574	4.34304	E10	STB	human	Xiang et al
D10A1B5	5.17111	5.02968	E10	STB	human	Xiang et al
D10A1B7	4.69297	6.00081	E10	STB	human	Xiang et al
D10A1B8	4.59713	6.2298	E10	STB	human	Xiang et al
D10A1S10	8.09598	5.43773	E10	CTB	human	Xiang et al
D10A1S11	7.55987	4.02494	E10	CTB	human	Xiang et al
D10A1S12	8.64339	3.62899	E10	CTB	human	Xiang et al
D10A1S13	5.51651	4.25282	E10	STB	human	Xiang et al
D10A1S1	7.49431	3.49993	E10	CTB	human	Xiang et al
D10A1S21	-3.4962	-5.03458	E10	Epiblast	human	Xiang et al
D10A1S23	-3.4986	-5.12029	E10	Epiblast	human	Xiang et al
D10A1S2	5.34366	4.48106	E10	STB	human	Xiang et al
D14A1S2	-10.5513	2.57981	E14	ExE_Mes	human	Xiang et al
D14A1S30	-3.8164	-4.52862	E14	Epiblast	human	Xiang et al
D14A1S31	-4.08337	-4.08775	E14	Epiblast	human	Xiang et al
D14A1S32	0.0172474	-1.59381	E14	Ambiguous	human	Xiang et al
D14A1S33	-3.32259	-5.02497	E14	Epiblast	human	Xiang et al
D14A1S36	4.34037	5.95206	E14	STB	human	Xiang et al
D14A1S39	-3.79173	-4.83177	E14	ExE_Mes	human	Xiang et al
D14A1S41	-3.31744	-5.16002	E14	Epiblast	human	Xiang et al
D14A1S42	-9.91321	6.05553	E14	ExE_Mes	human	Xiang et al
D14A1S43	-10.2949	2.22456	E14	ExE_Mes	human	Xiang et al
D14A1S44	4.0792	5.46461	E14	STB	human	Xiang et al
D14A1S45	-3.50434	-4.97251	E14	Epiblast	human	Xiang et al
D14A1S46	-3.61016	-5.38254	E14	Epiblast	human	Xiang et al
D14A1S47	-3.37495	-5.30955	E14	Epiblast	human	Xiang et al
D14A1S48	-3.39803	-5.12489	E14	Epiblast	human	Xiang et al
D14A1S51	-3.34317	-4.99518	E14	Epiblast	human	Xiang et al
D14A1S53	4.10605	5.83662	E14	STB	human	Xiang et al
D14A1S56	-3.77763	-5.37427	E14	Epiblast	human	Xiang et al
D14A1S57	-10.5596	2.38806	E14	ExE_Mes	human	Xiang et al
D14A1S58	-3.70215	-4.95499	E14	Epiblast	human	Xiang et al
D14A1S5	-10.5287	2.82115	E14	ExE_Mes	human	Xiang et al
D14A1S60	-9.85196	6.06226	E14	ExE_Mes	human	Xiang et al
D14A1S61	-3.45304	-5.21696	E14	Epiblast	human	Xiang et al
D14A1S62	-3.54034	-5.14515	E14	Epiblast	human	Xiang et al
D14A1S63	4.70979	6.52556	E14	STB	human	Xiang et al
D14A1S64	-3.53698	-5.16681	E14	Epiblast	human	Xiang et al
D14A1S6	-5.02243	-4.4613	E14	Epiblast	human	Xiang et al
D14A1S7	-0.223553	-1.37261	E14	Hypoblast	human	Xiang et al
D14A1S8	-9.82264	6.17994	E14	Ambiguous	human	Xiang et al
D14A1S9	-3.96566	-4.29332	E14	Epiblast	human	Xiang et al
D14A2B12	7.8026	9.42502	E14	EVT	human	Xiang et al
D14A2B13	6.75106	10.4978	E14	EVT	human	Xiang et al
D14A2B16	4.4956	6.71203	E14	STB	human	Xiang et al
D14A2B1	8.32901	7.91374	E14	EVT	human	Xiang et al
D14A2B2	7.09367	10.1343	E14	EVT	human	Xiang et al
D14A2B4	4.4496	6.69129	E14	STB	human	Xiang et al
D14A2B7	4.555	6.713	E14	STB	human	Xiang et al
D14A2B9	6.2751	10.8081	E14	EVT	human	Xiang et al
D14A2S13	7.63693	9.58018	E14	EVT	human	Xiang et al
D14A2S15	8.83713	6.76115	E14	CTB	human	Xiang et al
D14A2S17	7.63428	9.60749	E14	EVT	human	Xiang et al
D14A2S19	4.33413	6.26007	E14	STB	human	Xiang et al
D14A2S1	7.47443	9.39181	E14	EVT	human	Xiang et al
D14A2S21	8.24055	8.42334	E14	EVT	human	Xiang et al
D14A2S23	6.84743	10.3859	E14	EVT	human	Xiang et al
D14A2S27	8.2041	9.03882	E14	EVT	human	Xiang et al
D14A2S28	6.2021	10.7329	E14	EVT	human	Xiang et al
D14A2S29	4.48426	6.49192	E14	STB	human	Xiang et al
D14A2S5	7.85407	9.34719	E14	EVT	human	Xiang et al
D8A5B7	7.04182	2.86281	E8	CTB	human	Xiang et al
D8A5B8	6.75549	2.74962	E8	CTB	human	Xiang et al
D8A5S14	7.24272	2.01614	E8	CTB	human	Xiang et al
D8A5S1	7.50372	2.46135	E8	TE	human	Xiang et al
D8A5S4	7.62948	1.57054	E8	CTB	human	Xiang et al
D8A6B1	7.86738	2.29118	E8	TE	human	Xiang et al
D8A6B3	6.78623	2.63987	E8	CTB	human	Xiang et al
D8A6B6	6.34467	2.5816	E8	TE	human	Xiang et al
D8A6S15	8.06777	2.59189	E8	TE	human	Xiang et al
D8A6S5	8.59177	1.82215	E8	TE	human	Xiang et al
D8A6S7	-3.82033	-5.45668	E8	Epiblast	human	Xiang et al
D9A1B1	5.76145	3.29707	E9	CTB	human	Xiang et al
D9A1B15	5.36278	3.92386	E9	STB	human	Xiang et al
D9A1B16	7.50276	2.92579	E9	CTB	human	Xiang et al
D9A1B2	4.02734	4.23831	E9	STB	human	Xiang et al
D9A1B3	6.4553	3.05378	E9	CTB	human	Xiang et al
D9A1B4	6.24678	3.31783	E9	STB	human	Xiang et al
D9A1S1	3.92031	4.36242	E9	STB	human	Xiang et al
D9A1S10	-4.27509	-5.36169	E9	Epiblast	human	Xiang et al
D9A1S2	7.56813	2.39798	E9	CTB	human	Xiang et al
D9A1S23	7.4796	2.98762	E9	CTB	human	Xiang et al
D9A1S26	6.64807	2.97112	E9	CTB	human	Xiang et al
D9A1S28	-3.76104	-4.00497	E9	Epiblast	human	Xiang et al
D9A1S3	6.73876	2.80415	E9	CTB	human	Xiang et al
D9A1S7	6.84755	3.09125	E9	CTB	human	Xiang et al
D9A1S8	7.71054	2.40924	E9	CTB	human	Xiang et al
D9A2B1	5.04056	5.02346	E9	STB	human	Xiang et al
D9A2B2	5.59896	3.8971	E9	STB	human	Xiang et al
D9A2B3	7.79669	3.04523	E9	CTB	human	Xiang et al
D9A2B5	6.45467	2.95221	E9	CTB	human	Xiang et al
D9A2B8	6.91682	2.99526	E9	CTB	human	Xiang et al
D9A2S1	7.39527	2.78874	E9	CTB	human	Xiang et al
D9A2S2	6.00776	3.62334	E9	CTB	human	Xiang et al
D9A2S3	8.75133	0.676368	E9	CTB	human	Xiang et al
D9A2S4	8.92397	1.27426	E9	CTB	human	Xiang et al
D9A2S6	-0.443583	-2.25705	E9	Hypoblast	human	Xiang et al
D9A3B1	7.75286	4.09728	E9	CTB	human	Xiang et al
D9A3B2	5.33859	4.17202	E9	STB	human	Xiang et al
D9A3B3	5.34419	4.47236	E9	STB	human	Xiang et al
D9A3B4	4.77904	5.62613	E9	STB	human	Xiang et al
D9A3B7	7.66918	3.07344	E9	CTB	human	Xiang et al
D9A3S1	7.61787	3.68155	E9	CTB	human	Xiang et al
D9A3S11	5.47943	4.39802	E9	STB	human	Xiang et al
D9A3S14	-4.22185	-6.14624	E9	Epiblast	human	Xiang et al
D9A3S15	5.40072	4.31478	E9	STB	human	Xiang et al
D9A3S2	6.88313	4.17162	E9	CTB	human	Xiang et al
D9A3S3	6.60168	3.66743	E9	CTB	human	Xiang et al
D9A4B2	5.9902	2.91614	E9	CTB	human	Xiang et al
D9A4B4	7.13856	4.11256	E9	CTB	human	Xiang et al
D14_2B1	6.06084	10.8322	E14	EVT	human	Xiang et al
D14_2B3	6.92775	10.3346	E14	EVT	human	Xiang et al
D14A1B10	5.45778	3.48106	E14	STB	human	Xiang et al
D14A1B11	-0.046721	-1.41902	E14	Hypoblast	human	Xiang et al
D14A1B12	4.81242	6.00475	E14	STB	human	Xiang et al
D14A1B13	-4.2801	-4.68102	E14	Epiblast	human	Xiang et al
D14A1B14	5.39823	4.30551	E14	STB	human	Xiang et al
D14A1B15	6.35066	3.90729	E14	STB	human	Xiang et al
D14A1B16	2.65929	-9.56268	E14	Epiblast	human	Xiang et al
D14A1B17	7.49139	9.67115	E14	EVT	human	Xiang et al
D14A1B18	4.70378	6.71932	E14	STB	human	Xiang et al
D14A1B19	7.36602	9.83101	E14	EVT	human	Xiang et al
D14A1B1	5.52982	3.67552	E14	STB	human	Xiang et al
D14A1B21	-2.2622	-0.436773	E14	Hypoblast	human	Xiang et al
D14A1B22	4.39225	6.62873	E14	STB	human	Xiang et al
D14A1B23	4.60702	6.48684	E14	STB	human	Xiang et al
D14A1B24	4.83984	6.68638	E14	STB	human	Xiang et al
D14A1B25	4.58008	6.6178	E14	STB	human	Xiang et al
D14A1B26	4.58917	6.30757	E14	STB	human	Xiang et al
D14A1B27	-2.86254	7.28008	E14	Epiblast	human	Xiang et al
D14A1B2	-4.0976	-4.42232	E14	Epiblast	human	Xiang et al
D14A1B3	7.50827	9.76352	E14	EVT	human	Xiang et al
D14A1B4	-0.175984	-0.168058	E14	Hypoblast	human	Xiang et al
D14A1B5	4.90967	5.6806	E14	STB	human	Xiang et al
D14A1B6	0.299174	-1.55189	E14	Ambiguous	human	Xiang et al
D14A1B7	4.45187	4.92477	E14	STB	human	Xiang et al
D14A1B8	0.140543	-1.44898	E14	Hypoblast	human	Xiang et al
D14A1B9	-9.81708	6.05724	E14	ExE_Mes	human	Xiang et al
D14A1S10	-0.0855383	-1.40653	E14	ExE_Mes	human	Xiang et al
D14A1S11	-4.42784	-4.98722	E14	Epiblast	human	Xiang et al
D14A1S12	-0.19429	0.0228297	E14	Hypoblast	human	Xiang et al
D14A1S13	-4.31975	-4.55458	E14	Epiblast	human	Xiang et al
D14A1S14	-3.67606	-3.96563	E14	Epiblast	human	Xiang et al
D14A1S15	4.52375	4.66851	E14	STB	human	Xiang et al
D14A1S16	5.4186	3.90514	E14	STB	human	Xiang et al
D14A1S17	-4.85444	-4.40852	E14	Epiblast	human	Xiang et al
D14A1S18	-3.2164	-3.63181	E14	Epiblast	human	Xiang et al
D14A1S19	-4.4005	-5.28648	E14	Epiblast	human	Xiang et al
D14A1S1	-10.4945	2.68182	E14	ExE_Mes	human	Xiang et al
D14A1S21	2.3511	-10.0331	E14	Epiblast	human	Xiang et al
D14A1S22	-10.603	2.44811	E14	ExE_Mes	human	Xiang et al
D14A1S23	-10.5163	2.43568	E14	Ambiguous	human	Xiang et al
D14A1S24	4.98563	5.4727	E14	STB	human	Xiang et al
D14A1S25	-9.72127	6.32011	E14	ExE_Mes	human	Xiang et al
D14A1S26	2.62514	-9.26964	E14	Epiblast	human	Xiang et al
D14A1S28	-4.60005	-5.23381	E14	Epiblast	human	Xiang et al
D7N1S21	-4.15909	-5.56412	E7	Epiblast	human	Xiang et al
D7N1S27	-4.11081	-5.43016	E7	Epiblast	human	Xiang et al
D7N1S30	-4.25795	-5.17373	E7	Epiblast	human	Xiang et al
D8_8B1	-3.78335	-5.24592	E8	Epiblast	human	Xiang et al
D8_8B2	9.11933	-0.500277	E8	TE	human	Xiang et al
D8_8B3	-0.494589	-1.9207	E8	Hypoblast	human	Xiang et al
D8_8B4	9.05333	-0.732568	E8	TE	human	Xiang et al
D8_8S1	8.77765	0.104329	E8	TE	human	Xiang et al
D8_8S2	-3.76859	-5.39174	E8	Epiblast	human	Xiang et al
D8_8S3	8.07501	1.32064	E8	TE	human	Xiang et al
D8_8S4	7.98993	-1.04475	E8	TE	human	Xiang et al
D8_8S5	7.81411	1.90872	E8	TE	human	Xiang et al
D8_8S6	7.92183	1.16112	E8	TE	human	Xiang et al
D8_8S7	7.98722	-1.43311	E8	TE	human	Xiang et al
D8_8S8	7.58816	1.22201	E8	TE	human	Xiang et al
D8A1B10	5.2813	4.29834	E8	STB	human	Xiang et al
D8A1B2	7.50795	3.16024	E8	CTB	human	Xiang et al
D8A1B3	6.44376	3.00021	E8	CTB	human	Xiang et al
D8A1B4	5.431	4.09589	E8	STB	human	Xiang et al
D8A1B6	6.41563	2.61708	E8	CTB	human	Xiang et al
D8A1S11	-3.88408	-5.13553	E8	Epiblast	human	Xiang et al
D8A1S1	6.56326	3.25519	E8	CTB	human	Xiang et al
D8A1S31	-3.69604	-3.93071	E8	Epiblast	human	Xiang et al
D8A1S3	6.6811	2.87493	E8	CTB	human	Xiang et al
D8A1S7	7.73729	3.03722	E8	CTB	human	Xiang et al
D8A1S8	-3.55392	-3.94088	E8	Epiblast	human	Xiang et al
D8A2B1	4.75807	5.11859	E8	STB	human	Xiang et al
D8A2B2	5.84914	3.77588	E8	CTB	human	Xiang et al
D8A2B5	5.63199	3.71701	E8	STB	human	Xiang et al
D8A2S10	-6.33181	-6.98955	E8	Epiblast	human	Xiang et al
D8A2S12	6.54756	3.00809	E8	CTB	human	Xiang et al
D8A2S15	-3.98193	-4.64825	E8	Epiblast	human	Xiang et al
D8A2S1	5.52852	3.87562	E8	STB	human	Xiang et al
D8A2S24	5.86149	3.05959	E8	TE	human	Xiang et al
D8A2S29	-4.18001	-5.07612	E8	Epiblast	human	Xiang et al
D8A2S2	-3.51804	-3.83565	E8	Epiblast	human	Xiang et al
D8A2S3	6.541	3.06615	E8	CTB	human	Xiang et al
D8A2S4	7.66945	2.86041	E8	CTB	human	Xiang et al
D8A3B10	5.08149	4.92695	E8	STB	human	Xiang et al
D8A3B11	-0.073386	-1.43302	E8	Hypoblast	human	Xiang et al
D8A3B1	4.8584	5.46449	E8	STB	human	Xiang et al
D8A3B4	4.78859	5.42449	E8	STB	human	Xiang et al
D8A3S12	6.7008	2.67203	E8	CTB	human	Xiang et al
D8A3S13	4.24474	4.39832	E8	STB	human	Xiang et al
D8A3S1	4.39881	5.88971	E8	STB	human	Xiang et al
D8A3S28	5.44934	3.83859	E8	STB	human	Xiang et al
D8A3S2	5.72707	3.53198	E8	CTB	human	Xiang et al
D8A3S5	3.63682	4.39856	E8	STB	human	Xiang et al
D8A3S7	-3.25758	-3.71926	E8	TE	human	Xiang et al
D8A3S8	3.98382	4.4595	E8	STB	human	Xiang et al
D12A4S12	9.09795	6.15554	E12	CTB	human	Xiang et al
D12A4S16	9.00041	4.75893	E12	CTB	human	Xiang et al
D12A4S17	8.8968	5.50818	E12	CTB	human	Xiang et al
D12A4S21	4.55163	6.53277	E12	STB	human	Xiang et al
D12A4S22	4.37896	6.43398	E12	Ambiguous	human	Xiang et al
D12A4S26	-3.85109	-5.36414	E12	Epiblast	human	Xiang et al
D12A4S29	-9.91942	6.0111	E12	ExE_Mes	human	Xiang et al
D12A4S2	8.83311	4.85768	E12	CTB	human	Xiang et al
D12A4S30	2.14027	-10.3409	E12	Epiblast	human	Xiang et al
D12A4S7	-9.8979	6.0718	E12	Ambiguous	human	Xiang et al
D12A4S9	8.80637	4.96809	E12	CTB	human	Xiang et al
D12A5B11	-0.372845	-1.26821	E12	Hypoblast	human	Xiang et al
D12A5B15	4.64738	6.70033	E12	STB	human	Xiang et al
D12A5B5	8.08578	8.43895	E12	EVT	human	Xiang et al
D12A5B6	8.72969	4.19352	E12	CTB	human	Xiang et al
D12A5B9	4.47039	6.68588	E12	STB	human	Xiang et al
D12A5S13	8.87158	3.97535	E12	CTB	human	Xiang et al
D12A5S16	-3.49582	-4.9539	E12	Epiblast	human	Xiang et al
D12A5S17	-2.71308	-0.663201	E12	Hypoblast	human	Xiang et al
D12A5S18	8.69701	6.43791	E12	CTB	human	Xiang et al
D12A5S19	-3.49153	-5.04801	E12	Epiblast	human	Xiang et al
D12A5S1	-2.67605	-0.693243	E12	Hypoblast	human	Xiang et al
D12A5S20	-2.49954	-0.623445	E12	Hypoblast	human	Xiang et al
D12A5S24	-0.662966	-1.72242	E12	Hypoblast	human	Xiang et al
D12A5S30	-2.7215	-0.675501	E12	Hypoblast	human	Xiang et al
D12A5S4	-2.6416	-0.723013	E12	Hypoblast	human	Xiang et al
D12A5S5	-3.36043	-5.08312	E12	Epiblast	human	Xiang et al
D12A5S6	-3.80079	-4.96207	E12	Epiblast	human	Xiang et al
D12_1B3	7.19167	9.98496	E12	EVT	human	Xiang et al
D12_1B4	4.28916	6.00877	E12	STB	human	Xiang et al
D12_2B2	6.89381	10.3385	E12	EVT	human	Xiang et al
D12_2B9	7.13538	10.0867	E12	EVT	human	Xiang et al
D12_2S1	4.1705	6.2422	E12	STB	human	Xiang et al
D12A4S27	-3.60094	-5.30495	E12	Epiblast	human	Xiang et al
D14_1B1	6.96889	10.2796	E14	EVT	human	Xiang et al
D14_1B2	4.73958	6.56058	E14	STB	human	Xiang et al
D14_1B5	6.72184	10.4744	E14	EVT	human	Xiang et al
D14_1S10	4.10658	6.01727	E14	STB	human	Xiang et al
D14_1S2	7.33979	9.8141	E14	EVT	human	Xiang et al
D14_2S1	7.32654	8.60159	E14	EVT	human	Xiang et al
D14_3B5	7.06309	10.0404	E14	EVT	human	Xiang et al
D14_3B6	7.00952	10.0217	E14	EVT	human	Xiang et al
D14_3S10	-3.42732	-5.10859	E14	Epiblast	human	Xiang et al
D14_3S15	-3.47144	-5.07033	E14	Epiblast	human	Xiang et al
D14_3S16	-3.59767	-5.1533	E14	Epiblast	human	Xiang et al
D14_3S9	9.16171	5.4995	E14	CTB	human	Xiang et al
D14_2S2	4.90325	6.68501	E14	STB	human	Xiang et al
D7A1S1	8.76529	-1.60266	E7	TE	human	Xiang et al
D7A1S5	8.65495	-1.64682	E7	TE	human	Xiang et al
D7A1S6	7.69791	-2.34979	E7	TE	human	Xiang et al
D7A1S7	8.12889	1.49367	E7	TE	human	Xiang et al
D7A1S8	-0.463294	-2.24222	E7	Hypoblast	human	Xiang et al
D7A1S9	7.3868	1.77694	E7	TE	human	Xiang et al
D7A2B1	9.02929	-0.195062	E7	TE	human	Xiang et al
D7A2B4	8.93001	-0.0242757	E7	TE	human	Xiang et al
D7A2B5	8.14427	-0.424951	E7	TE	human	Xiang et al
D7A2B6	6.92688	1.93206	E7	TE	human	Xiang et al
D7A2B8	7.98528	0.0894544	E7	TE	human	Xiang et al
[truncated: 6,211 more rows]

## Sheet:  extended_3d.cyno
Gene	Nak_E07_MS03T52	Nak_E07_MS03T65	Nak_E07_MS03T70	Nak_E07_MS08T41	Nak_E07_MS08T42	Nak_E08_MS02T02	Nak_E08_MS02T05	Nak_E08_MS02T06	Nak_E08_MS02T16	Nak_E08_MS02T17	Nak_E08_MS02T30	Nak_E08_MS02T31	Nak_E08_MS02T36	Nak_E08_MS02T38	Nak_E08_MS02T44	Nak_E08_MS02T47	Nak_E08_MS02T48	Nak_E08_MS02T52	Nak_E08_MS02T55	Nak_E08_MS02T57	Nak_E08_MS02T59	Nak_E08_MS02T85	Nak_E08_MS02T89	Nak_E08_MS02T92	Nak_E08_MS02T93	Nak_E08_MS03T01	Nak_E09_MS03T79	Nak_E09_MS03T82	Nak_E09_MS03T83	Nak_E09_MS03T85	Nak_E09_MS03T91	CynoY_WT_d10_b2_CTGTCGTCAAGTTTGC	CynoY_WT_d10_b2_AGGTCATCAAAGGATT	CynoY_WT_d10_b1_AATGCCAGTACCATAC	CynoY_WT_d10_b1_ACCATTTCAGAACATA	CynoY_WT_d10_b2_TCTGTCGTCATTACCT	CynoY_WT_d10_b1_AATCACGAGTTGTCGT	CynoY_WT_d10_b1_ACACGCGAGGAAGAAC	CynoY_WT_d10_b1_GACCCTTGTGTTAACC	CynoY_WT_d10_b2_TCATCCGCACTTGAAC	CynoY_WT_d10_b1_AGTGATCGTCGGAACA	CynoY_WT_d10_b2_GCCTGTTAGAAACTGT	CynoY_WT_d10_b2_ACCTGAAAGTAAGAGG	CynoY_WT_d10_b2_TTTCACAGTCGGAACA	CynoY_WT_d10_b2_GAGACTTTCGCTGATA	CynoY_WT_d10_b1_GTCACGGCAGCAGGAT	CynoY_WT_d10_b2_TAGGTACGTTTGTGGT	CynoY_WT_d10_b1_TTACTGTCAACCCTAA	CynoY_WT_d10_b1_TTCACGCGTACTCGTA
SOX2	0.570318	0	0	0	0.070607	0.244084	0.176223	0.032482	0.0762055	0.523715	0.13901	0.202208	0.247564	0.169161	0.431912	0.133278	0	0	0	0.170921	0.114663	0.0378248	0	0.311735	0.139707	0.393818	0	0	0.356887	0	0.0844749	3.17011	2.8963	2.49757	1.97166	3.24722	2.1429	2.29263	3.33867	2.37625	2.51586	1.75006	2.29765	3.4279	2.62188	2.63251	3.265	3.15179	0
TDGF1	4.53551	4.03454	5.97544	4.33317	4.74451	5.59306	4.23482	4.84355	5.10146	5.04281	4.78445	4.50914	3.93213	5.23837	4.08472	4.17778	4.55153	3.90055	4.37586	4.17436	4.60084	5.13487	5.12558	4.37198	4.69837	5.05414	5.54798	4.76477	4.34337	4.71367	4.79879	2.46832	3.02879	2.84728	3.59745	3.04993	2.47387	3.93529	3.46315	2.92955	2.51586	2.51789	3.83959	2.90846	3.03874	2.98818	3.66553	2.72988	3.3005
CXCL12	1.66138	3.47836	1.04849	2.47954	3.55877	2.47058	3.40989	2.24662	2.23327	3.29697	3.14272	2.8387	4.10059	1.9858	3.3737	3.04027	3.80105	2.74008	3.50847	2.35769	2.62046	1.56842	1.02075	2.84292	2.72637	2.07805	1.78891	2.27939	2.0017	2.78747	2.711	2.72264	3.86853	2.84728	3.00238	2.21439	3.1654	4.05294	3.52158	2.49393	2.51586	0	3.2655	2.90846	3.03874	2.15942	1.79114	2.46132	0
CAMKV	0.606108	1.2374	0.966953	2.01845	0.788516	1.09246	1.62909	0.495555	1.7941	0.786087	0.0411025	1.46486	1.39432	1.0321	0.579611	2.35879	0.842066	1.60171	1.80611	1.05775	1.59774	0.110623	1.7266	1.75007	2.15613	0.347118	1.43375	0.832617	0.787777	0.185045	1.69205	1.37864	1.28229	0	1.11694	0.855257	1.09682	0	1.4974	1.46727	2.51586	1.75006	0.834559	0	0	0	1.15733	1.08868	0
DPPA4	6.74843	6.02074	5.09635	5.7678	5.78912	5.56965	5.84081	5.9369	6.35079	5.46176	5.84909	5.35938	5.58458	5.7883	5.64912	5.78571	4.98826	5.89018	5.48786	5.69947	5.71693	4.41608	5.13781	5.14548	4.52444	4.86302	5.67462	5.23851	4.95945	5.32274	5.76786	5.33887	5.65572	6.40347	5.50516	5.63066	6.1154	5.65517	5.22754	5.13737	5.4421	6.38768	5.17987	6.63962	4.84999	5.72821	6.03558	5.72336	5.90731
PRDM14	1.51844	1.06608	1.50651	1.41522	1.40884	1.47382	0.683744	1.03381	2.85284	1.12243	1.95976	1.54886	1.17264	1.87273	0.368322	0.403387	0.535916	0.294092	1.3615	0.435283	1.02434	1.79516	0.919738	2.02263	1.42102	1.88723	1.5994	0.832617	1.89046	0.735272	1.5655	1.64784	0.779156	2.84728	2.17204	1.38856	1.09682	1.84786	0.541847	1.57803	0	0	2.04728	1.05983	2.35739	1.45085	2.22999	0	0
NANOG	7.05842	6.46881	6.06192	6.66334	6.74464	6.58597	6.62942	6.60328	6.81804	6.06403	7.10761	6.87965	7.09765	6.53738	6.2376	6.0417	6.2033	5.82406	5.918	6.92176	5.89595	6.06008	6.00659	6.5413	5.6602	5.88117	7.00795	6.81341	6.69151	5.5114	5.84556	3.8144	4.88972	5.13259	4.57246	4.53914	3.49179	4.82255	4.04425	4.35155	6.06763	4.3986	4.82863	3.69283	5.04283	3.51123	5.04402	3.96794	4.4367
SLC7A3	1.13322	2.3429	0.826077	1.35275	1.10678	1.89747	3.59017	2.0934	2.07976	1.52929	2.49898	2.60893	2.19983	3.65757	3.24684	0	3.41721	3.39575	3.97891	3.88853	3.47415	0.734761	1.42872	1.66485	0.858739	0.059146	1.71437	0	2.49969	0.23383	4.09343	0	0.779156	2.49757	0	1.38856	1.71267	2.90673	1.24337	0.732808	0	1.12556	0	0	0.599845	2.63251	1.15733	1.70203	0
ETV1	0.675129	1.01314	1.34807	1.51843	0.407113	1.68351	0.722125	1.82329	1.92865	0.202781	2.22797	1.40873	1.72359	0.941552	0.551256	1.04587	1.02024	1.18389	1.02465	0.233996	1.44174	0.845547	0.753586	1.37402	0.466033	0.439054	1.23478	1.4653	1.23497	1.49476	0.538303	0.616744	1.28229	2.035	1.46117	0.855257	0	1.20153	1.24337	1.21645	0	2.51789	0	0	1.61458	2.63251	1.50876	0	0
SFRP2	0	0	0	0.154476	0.65702	0	0	0.681143	0	0.221575	0	0.412519	0	0	0.859478	0	1.50706	1.30436	0.146673	0	0.478123	0.0746832	0	0	0.0362155	0	0	0	0.731509	0	1.3774	2.24302	1.95028	2.84728	3.00238	2.33497	2.96956	3.80718	2.35121	3.04973	0	2.18447	1.74413	1.05983	1.02227	4.19667	2.95743	2.13106	2.78696
PARP1	4.20299	3.7369	4.28899	3.74456	4.80918	3.42542	3.39016	4.1924	4.33251	4.22747	4.05488	3.91771	3.38335	3.65472	4.36277	3.40786	4.3855	4.12513	4.31769	4.35013	4.23153	4.24472	4.31709	4.52642	4.3484	4.0738	2.94297	4.43204	4.26129	4.79618	4.25022	4.8314	4.53605	4.04361	4.91752	4.4618	4.70345	4.82255	4.48699	4.52747	4.62041	4.3986	4.30739	4.63594	4.79747	4.19667	4.3271	4.75041	4.4367
ZSCAN10	2.84623	1.47124	1.3609	2.19796	1.5012	1.51428	0.696651	1.65095	1.41572	1.73949	0.747728	1.63525	0.743233	2.01274	1.61591	1.80078	1.8704	2.9604	2.59207	2.33629	2.79826	1.75029	1.535	3.08769	2.36987	1.21303	1.60858	2.34219	3.02946	1.6556	2.64299	2.07055	2.40511	0	2.64614	1.77705	1.09682	2.29263	1.90111	2.24811	2.51586	2.18447	1.35987	2.08884	2.03327	2.15942	2.40777	1.70203	1.98217
TERF1	4.53783	4.77016	1.90707	4.59169	4.78576	4.74102	5.09236	4.32697	5.22482	5.21271	4.11145	5.07766	5.16342	3.07288	5.212	4.1147	4.46182	3.859	4.70864	4.97444	4.53673	4.61686	4.00207	4.53395	3.99523	4.17921	3.91232	3.40422	4.21073	4.40169	5.60313	5.43093	5.28373	6.40347	5.66326	5.66558	5.64298	5.83017	5.192	5.27525	5.08898	5.04047	5.38309	5.57415	5.30985	5.41307	6.15249	5.33764	5.50026
DPPA5	6.59436	6.34844	7.07852	6.99557	7.18718	7.00885	6.7108	6.71803	6.88974	7.0069	7.17032	7.18338	6.6494	6.83237	6.64058	6.61721	6.80719	6.75801	6.64984	6.97437	6.43348	6.68141	6.73073	6.76159	6.69766	6.67157	6.17877	6.66399	7.18837	6.41812	6.99074	7.78637	8.17791	8.20619	7.99565	7.64118	7.72577	8.23487	7.7064	7.45362	8.7015	7.29468	7.73128	7.68655	7.52777	7.76627	8.65149	7.68704	8.69391
USP44	0	0	0	1.44547	0.20223	0.942384	1.68845	1.16413	0.217509	0.975156	1.7023	0.144465	1.08624	0.103857	1.77149	0.71828	0.28003	1.23676	2.65878	0.949163	1.05338	0	0.652279	0	0.204795	0.370657	0.430853	0.158733	0.787777	0	2.19785	2.15936	1.28229	0	3.59745	2.08281	2.7429	2.63211	2.58837	1.95163	0	1.12556	0.834559	1.05983	2.94527	2.98818	2.22999	2.9562	3.3005
PSIP1	3.92693	3.59552	3.56316	4.07716	3.77241	3.66889	3.97626	4.30636	3.80501	3.52023	4.24937	3.35588	3.01367	3.85405	3.90592	3.78739	3.81868	3.641	3.08592	3.92483	3.81668	3.86802	2.9319	3.52863	3.44136	3.30944	2.76153	2.81038	3.01185	3.09862	4.28634	5.07915	5.02279	5.25469	5.40922	5.20961	5.35258	4.68352	4.36464	5.46014	5.84882	5.32198	5.14835	4.86799	5.30985	5.00927	4.87283	5.59471	5.2987
OLFM2	1.15754	0.338001	0	0.225924	0.562186	0.493834	0.866187	0.423903	0.63782	1.05067	0.747728	1.1399	0.224634	0.404305	1.45686	1.2158	0.677907	1.8594	0.477555	1.75044	1.66515	0.179924	1.34029	1.91602	1.48792	1.04764	0.388862	0.961301	0.85516	0.434995	1.14146	3.6402	3.55359	2.035	4.25682	3.9221	2.1429	3.33612	3.63179	3.35983	2.51586	2.51789	2.51093	3.27464	2.84532	3.27328	3.73383	3.7436	3.3005
PDZD4	0.740998	0	0	0.11738	0	0	0.0410629	0	0	0	0.0206976	0	0	0	0	0	0	1.44579	0	0.408191	0.343518	0	0	0.067969	0	0	0	0	0	0	3.34566	1.87462	1.65461	2.84728	1.73887	2.90162	1.09682	1.84786	0.934834	2.49393	0	3.38611	3.00895	2.08884	1.34861	0	0	0	0
RRAGD	1.93904	3.6913	1.17006	1.81338	2.20521	2.74729	3.12723	2.39452	3.54163	3.04333	2.22351	2.90395	2.65484	2.60305	2.77528	2.25536	3.44586	3.70493	3.366	2.44692	2.02173	2.11123	2.24097	1.80089	2.17249	2.12725	1.99889	2.28432	2.93919	2.83173	1.99456	2.32209	1.95028	0	1.73887	2.64594	1.71267	0	2.47466	1.8669	3.92203	2.51789	2.29765	1.05983	2.20441	1.45085	2.40777	1.08868	0
DNMT3B	5.68229	5.79926	3.11821	5.90881	6.28806	6.25192	5.54992	6.28704	6.63784	6.43829	6.59741	6.33257	6.01287	5.91625	6.60653	5.73068	6.32856	6.15397	6.40888	5.73124	6.44449	4.61059	5.28213	6.19645	6.41652	5.0722	4.7228	5.8034	5.96267	5.97938	5.85386	5.05621	3.46281	4.17314	3.8522	5.60691	4.93591	3.80718	4.29934	4.82565	3.92203	5.55743	4.51934	5.32369	4.79747	3.71543	4.81094	4.68871	3.67846
NELL2	0	0.0534101	0	0.11738	0	0	1.50984	0	0	0	0	0	0	0	0.400468	0	0	0	0	0.138319	0.295706	1.56842	0	0	0.568506	1.90346	1.48448	1.66748	0.447004	1.31372	0.0428556	1.04741	0.779156	1.34999	0	0.490099	0	1.84786	0.541847	0.732808	0	1.12556	0	1.05983	0.599845	0	0	0	0
KIF5C	2.06011	1.47124	0	0.907573	0.586485	0	0.413619	0.472064	0	0	0	0	0	3.54829	0.0413622	0	2.15346	3.07613	0.89228	1.15874	1.89109	0	0	0.254545	0	0.92581	1.69727	0	1.29444	0.455709	1.34352	2.46832	2.40511	2.035	2.50474	3.62377	2.7429	2.90673	3.20242	2.88715	2.51586	1.12556	2.29765	3.56644	1.61458	2.98818	2.95743	3.15179	0
ZIC3	1.42133	0	1.26863	0.697415	0.869961	1.99124	2.18166	1.74215	0.573543	0.811121	1.53972	2.07202	1.37362	0	0.859478	0.215747	0.638744	1.49001	0.746529	1.54192	0.246256	1.40437	0.0326171	0.164271	0.326772	1.15998	0.65997	0.646085	1.23497	1.53425	2.05861	1.22251	0	0	1.73887	0	1.71267	0	0.541847	0.912645	0	0	1.74413	1.05983	0.599845	0	0	1.08868	0
DND1	1.46096	2.49542	3.59064	2.18008	3.54333	2.82172	1.7204	2.497	1.26106	2.33903	2.9884	2.88938	2.13367	1.70671	2.52127	2.72539	1.70013	1.65447	1.9727	2.32909	2.48845	2.5381	2.21988	2.0481	3.3033	2.57509	2.12575	2.11758	2.34421	1.76752	2.31612	2.83476	3.36592	1.34999	2.64614	2.54954	0	1.84786	2.06724	2.03165	2.51586	3.01635	2.86126	3.27464	2.35739	2.98818	3.265	1.70203	4.22537
TUBB2B	0.834485	0	1.3987	3.65679	1.33904	1.08353	1.62909	1.57028	1.13311	1.08186	1.30678	0.428735	1.26544	2.19624	0.812466	1.45528	1.89553	1.58821	1.19166	2.42005	1.51664	0.309274	0.733886	1.10953	0.0362155	0.860806	0.826518	0.56739	0.375366	1.66452	3.08362	3.21224	3.86853	0	2.17204	3.30741	3.63091	4.16171	2.58837	4.5412	5.08898	3.80741	3.75841	3.10313	4.04147	4.05338	3.43876	2.72988	1.98217
ZNF462	4.06192	1.97884	0.494836	2.0679	2.25911	2.17071	0.795953	2.25696	1.91316	2.18476	1.06915	2.17655	2.01173	1.1173	2.05004	1.33128	1.10889	0.359118	1.02465	1.4386	2.31943	1.29928	1.34029	2.62896	0.70974	1.03296	1.12395	1.91637	0.356887	1.71694	2.27177	1.51951	0	1.34999	1.46117	2.21439	2.1429	1.84786	0.934834	2.3136	0	1.75006	1.35987	2.08884	2.20441	2.98818	0.69173	1.08868	0
HESX1	0	0	0	0.646244	0.351483	0	0	0.0163324	0	0	0	0	0	0	0	0	0.0305791	0	0	0	0.141959	0	0	0	0	0	0	0	0	0	0.445526	0	0	0	1.11694	0	0	0	0.541847	0	0	0	0	1.05983	1.34861	1.45085	0	1.08868	0
CRMP1	0	0	0	0	0.0357354	0.195144	0.709444	0	0	0.0216097	0.0411025	0	0	0	0.763872	0	0	0	0.146673	0	0	0	0	0	0.731991	0	0	0	0	0	1.79592	1.87462	0	0	1.11694	1.14641	1.71267	0	0.541847	1.77689	0	2.18447	0.834559	0	1.83906	0	0.69173	2.46132	2.78696
DPF1	0.200611	0	0	0.390446	0.512325	0.227954	0.176223	0.095331	0	0.38054	0.0612228	0.396117	0.398614	0.070062	0.634701	0.71828	0.448028	0.421339	0.477555	0.170921	0.343518	0.0378248	0.609677	1.10953	0.898628	0	0.278205	0.70609	0.868267	0.392653	0.810461	2.07055	2.19555	0	2.64614	2.54954	2.47387	3.33612	1.24337	1.95163	2.51586	2.78854	2.04728	1.6642	1.34861	2.98818	1.15733	2.72988	1.98217
FGF4	0.675129	1.96497	0.0324269	3.2357	2.84691	1.74147	2.14917	2.38512	2.59561	3.0486	2.99626	4.31779	1.40456	4.02254	1.41026	1.85325	0.228205	1.978	1.66718	1.5294	2.40641	0.948429	2.27545	2.59481	2.95166	1.45245	3.61506	2.17178	3.93207	3.29818	0.538303	1.22251	0.779156	1.34999	1.11694	2.33497	2.7429	0	2.35121	1.57803	0	1.75006	0.834559	1.05983	2.73792	2.98818	0	1.08868	2.78696
ETV4	2.84623	3.6572	3.74047	3.68242	3.43376	3.09727	2.37874	3.61988	3.67779	3.77366	4.07357	3.69782	4.13482	4.0553	3.64254	3.70413	3.56815	3.73587	3.77599	4.17033	3.79104	3.52935	2.94481	4.41176	4.17042	2.99797	3.80665	3.48351	3.42277	2.77928	3.54142	3.12672	3.71964	4.29199	3.28785	3.24722	3.3378	3.93529	3.33867	3.64067	4.87364	4.22712	3.58091	3.27464	2.35739	4.05338	3.51838	3.47783	4.4367
VAT1L	0	0	0	0	0.070607	0	0	0	0	0	0	0	0	0	0	0	0	0	0	0	0	0	0	0	0	0	0	0	0	0	0	0.341081	0	0	0	0	0	0	0	0	0	0	0	0	0	0	0	0	0
MAD2L2	1.67829	2.52408	0.898234	1.9033	1.38132	2.46371	2.14446	1.71238	1.65814	1.69983	2.45404	2.63363	1.6394	0.606441	1.85505	1.60048	1.50706	2.06828	2.66691	2.58639	2.1211	1.79516	1.3272	2.0481	2.87375	0.546302	0.568883	1.71936	2.33007	1.01194	3.14392	3.51115	3.639	2.84728	3.52605	2.97768	3.1654	4.16171	3.57774	3.08767	3.92203	3.80741	3.75841	3.10313	3.36176	3.27328	3.59383	3.7436	3.67846
SNRPN	4.35797	4.78996	3.15917	2.85119	4.24845	4.58831	4.18531	3.41801	5.032	4.07305	4.27437	3.97129	3.617	3.53905	3.96623	3.33594	4.01687	3.71738	3.49939	4.08737	3.94038	4.1421	1.36611	4.65076	4.33937	3.22156	5.14713	4.25379	4.23623	4.14694	4.4917	4.91029	4.24056	5.25469	5.24106	4.95122	5.3118	6.01551	5.43938	5.32374	5.96237	3.92432	5.11613	5.15826	3.89917	5.15679	4.98918	4.80958	6.53102
GDF3	4.17049	3.15095	1.15541	4.81084	2.93943	3.23074	2.96867	3.67107	3.45686	1.64519	3.07506	2.85978	3.07585	2.11571	2.00893	1.42092	3.77419	2.71546	2.0493	1.54192	2.70982	3.26409	3.11819	3.37275	1.64861	4.76095	2.6415	3.22867	4.00657	3.31528	3.5928	0.848089	3.02879	3.74339	0.663969	0.855257	0	1.20153	0.934834	1.77689	0	1.12556	1.74413	1.6642	1.02227	2.63251	1.15733	2.46132	0
NNAT	0	0	0	0	0.070607	0	0	0	0	0	0	0	0	0	0	0	0	0	0	0	0	0	0	0	0	0	0	0	0	0	0.567948	1.64784	3.15014	0	1.11694	2.33497	2.47387	2.63211	2.47466	3.58871	4.62041	3.54062	3.98941	2.41651	0	5.00927	4.98918	2.46132	3.3005
JARID2	5.16478	5.45058	4.69562	4.85939	4.44896	5.02569	5.77844	5.00877	5.26963	4.70164	5.59206	5.50127	3.31172	4.49485	4.60271	4.91783	5.18289	4.55101	5.32409	4.09588	4.56474	4.32723	4.00823	4.7906	4.17652	4.26649	3.73094	4.84202	4.87755	4.36246	3.22989	3.67073	3.46281	3.36382	3.7926	4.65949	3.63091	2.63211	3.73417	4.42747	0	5.18808	2.6967	3.27464	4.04147	5.00927	4.64348	2.9562	0
PIM2	0	0	0.0324269	0	0	0	0	0.140734	0	0.734677	0	0	0	0	0	0	0	0.421339	0.0994194	0	0.22088	0	0	0	0.236269	0	0.231451	0	0.260763	0	0.0844749	0.616744	0	0	0	0	1.09682	1.20153	0.541847	0.732808	0	0	0.834559	0	1.34861	0	0	0	0
CECR2	3.2765	2.65078	0	1.92493	2.52733	1.26837	1.71407	2.1049	2.31023	0.583056	0.119953	0.379528	2.08994	1.61594	2.39931	1.38573	1.95254	2.95515	1.93282	1.70664	2.53037	1.7729	2.28901	2.88592	0.267072	1.88723	2.44035	1.59791	1.55979	1.53425	2.4335	1.64784	0.779156	2.035	1.97166	3.24722	0	0	2.06724	2.75194	0	2.78854	1.35987	1.05983	2.20441	2.63251	2.56602	2.13106	1.98217
USP28	3.17292	3.2515	2.39252	2.11571	2.61853	2.24473	1.55306	2.5315	2.78917	3.03006	3.43063	2.99933	2.30741	2.09065	2.44626	2.47217	1.8872	1.95715	3.06147	2.41325	2.96037	2.37775	1.90455	2.9231	2.65247	2.12725	2.86087	2.6516	2.75034	3.30105	3.56734	1.76568	1.95028	3.74339	3.28785	2.33497	2.7429	2.29263	2.79199	3.19583	0	4.31541	3.14292	3.27464	2.62188	3.51123	3.51838	2.13106	4.22537
KHDC3L	8.50663	8.04679	8.26341	7.87896	8.31403	7.95145	7.9164	8.24534	8.28938	7.86942	7.61238	7.68849	8.00582	8.54484	7.68909	8.21539	7.78359	7.50984	8.06358	8.38548	7.20842	7.74663	7.46946	8.25772	7.67463	7.98605	7.60438	8.60448	8.35966	8.01139	8.04492	8.93075	9.67613	9.79545	9.9061	8.70624	9.74956	10.3013	9.70042	9.26184	10.8356	8.66668	8.7064	9.15324	9.54199	9.72036	9.51061	9.05147	10.472
KAT7	3.14885	2.17232	2.73553	3.29088	2.84187	3.39865	3.07876	3.47082	2.85555	3.49921	3.48191	3.89163	3.60374	2.98493	3.35742	2.38576	4.42632	3.56034	3.85991	3.20568	3.49811	2.55124	3.23491	3.19037	2.96111	2.20132	2.87615	1.81101	3.50059	2.50399	4.11618	1.51951	1.28229	0	2.34796	2.64594	1.71267	2.29263	0.934834	2.88715	0	3.01635	2.04728	2.08884	1.83906	1.45085	1.50876	2.13106	0
SALL2	0	0	0	0	0	0	0	0.125758	0	0.0429006	0	0.220954	0	0	0.0815716	0	0.146799	0	0	0	0.22088	0.0378248	0.126264	0.100789	0.0715441	0	0.0547374	0	0.0236235	0.0553354	0	0	0	0	0.663969	0.490099	1.09682	0	0	0.912645	0	1.12556	0	0	0.599845	0	0.69173	0	0
PDPN	4.70393	2.64209	1.24115	4.4042	3.78034	2.7946	2.45668	2.12386	2.59561	2.64079	2.58488	3.17784	2.41767	4.28624	3.92262	2.26507	3.91607	2.47263	3.91894	3.8983	3.67904	3.48212	4.18911	3.73871	2.6984	3.31854	2.26574	3.22355	2.31099	2.97851	3.15861	2.98811	3.15014	1.34999	2.64614	2.21439	3.1654	4.05294	3.40225	2.37625	3.38388	2.78854	0.834559	2.08884	3.20927	4.55691	2.22999	2.72988	0
KIF1A	0	0	0	0	0	0	0	0	0	0	0	0	0	0	0	0	0	0	0	0	0	0	0	0	0	0	0	0	0	0	0	0.341081	0	0	1.11694	1.14641	0	1.84786	1.24337	0.527317	0	3.01635	1.35987	0	0	1.45085	0	1.70203	0
MSH2	5.30749	4.97953	4.65715	4.65938	5.30823	5.3627	5.78789	5.54111	5.50063	5.54619	4.86105	5.53678	5.10733	5.48752	5.287	5.4585	5.40848	5.48391	5.12759	4.53838	5.18689	5.00125	5.18391	5.04997	4.47747	4.84528	3.20133	4.8824	4.37929	5.37736	4.30186	4.48133	3.93758	5.66025	4.30027	3.99711	3.75778	4.26286	4.70437	4.18655	3.92203	4.31541	2.6967	4.50423	4.79747	3.89428	3.92125	3.96794	4.4367
GPRC5B	1.82218	2.52408	0.241046	4.36517	2.17348	2.74729	1.66237	2.65138	1.83306	2.37724	1.97044	3.46801	2.33444	3.83154	2.74431	1.36781	3.02768	3.32834	2.73032	3.41749	1.97696	0.687949	2.28225	2.28786	1.2619	2.68244	1.50428	2.94409	2.94847	2.50896	3.62841	0.341081	1.65461	1.34999	1.46117	1.59584	1.09682	1.84786	1.71333	1.3473	0	0	1.74413	1.05983	1.34861	0	2.22999	0	0
FOXH1	2.70484	2.03303	2.06432	2.38906	2.84187	2.13656	1.66237	2.13886	1.76561	2.47447	1.81915	1.71014	1.97098	2.20406	2.23076	2.95881	1.99192	3.49312	2.95268	2.00671	2.43979	1.85994	2.07081	2.49957	2.599	2.37431	2.29445	2.68553	1.95945	1.29085	2.52703	2.88771	3.639	3.56605	3.10394	2.7363	2.7429	1.84786	2.35121	3.16067	0	2.51789	3.37848	2.68335	2.03327	2.63251	2.70862	2.13106	1.98217
UCHL1	0.950398	0	0	1.5605	2.36123	0.932465	0.176223	1.55359	2.31023	0.164441	1.53972	0.362745	1.19641	1.1173	1.72147	1.1544	0.807166	1.32077	1.6833	1.78244	0.540991	1.09915	1.56875	1.00938	2.89363	0.370657	1.12395	0.501189	0.356887	0.785226	1.25516	2.24302	1.65461	2.84728	2.77491	1.93802	2.7429	3.51079	2.06724	2.10747	4.62041	1.75006	2.51093	3.4279	1.02227	2.63251	1.15733	2.9562	0
DLGAP3	0.246689	0	0	0	0	0	0.0206775	0	0.0386058	0	0	0	0	0	0	0	0	0	0.0994194	0	0	0	0	0.194995	0	0	0	0	0	0	0	0.341081	0	0	0.663969	0	1.09682	0	0.934834	1.3473	0	1.12556	0	0	0	1.45085	0	0	0
BCL11A	0.153012	1.19049	0	0	0.65702	0.0188722	1.86463	0.348506	0.330727	0	1.20194	0.163971	1.16061	0.231637	0	0.133278	0.824722	0	0.0505659	0	0.0295314	0.0378248	0	0.470844	0.0362155	0	0	0	0.114429	0.611511	1.67853	0.848089	0.779156	1.34999	0.663969	0.855257	1.09682	1.20153	0.934834	0.287618	0	0	1.35987	0	0.599845	0	1.15733	1.08868	0
SLC39A10	1.82218	2.58882	1.5631	3.2139	2.41649	2.71294	1.94255	2.78368	3.4938	2.99772	2.7917	3.29747	2.78201	2.01274	3.46012	2.39464	3.29659	2.63897	1.76127	2.27762	2.59105	2.80263	2.80075	2.62332	2.74837	1.75932	2.05367	3.03463	1.64603	2.15084	2.18834	2.15936	1.28229	2.84728	2.64614	2.21439	2.1429	2.63211	2.58837	2.03165	0	1.12556	2.04728	2.41651	3.12653	3.51123	1.79114	2.72988	0
ZIC2	3.52576	3.37726	0	4.23268	1.61188	2.158	0.0206775	1.50233	3.36301	0	0	3.08624	2.45262	0.719756	2.44626	2.80747	4.14293	2.74618	3.41988	1.97013	1.31557	0.537647	0.0326171	3.01206	0.68714	0.893674	0.842162	0.630686	3.51108	0.647968	1.74492	0.616744	1.95028	0	1.11694	0.490099	2.47387	2.29263	2.35121	1.57803	0	2.18447	1.74413	0	1.02227	2.15942	2.02719	0	0
FBXO2	0	0.810894	0	0.646244	0.104656	0.337247	0.474842	0.335548	0.0946441	0.583056	1.02885	1.09996	0	0.169161	1.60215	0.689709	0	1.20173	0.973149	0.703886	0.366842	1.09915	0.0326171	0.339502	0.878821	0.1972	0	0.28214	0.815109	1.66452	1.44286	1.87462	2.58806	3.12855	1.73887	2.08281	3.1654	3.13734	1.4974	2.1795	3.38388	3.21304	1.74413	1.6642	1.61458	2.98818	1.79114	3.324	2.78696
PBX1	0.641031	0.421624	0.213027	0.794615	1.98526	0.796898	1.73299	1.66137	0.435703	0.734677	0.0411025	0.984025	0.177651	0.804406	0.738946	1.68975	1.58123	1.82529	0.746529	0.461876	1.38575	0	0.609677	0.744471	0.664181	0.665287	0.183131	0	0.627429	1.17071	1.30882	2.15936	1.95028	0	1.11694	2.21439	2.47387	0	1.4974	1.95163	0	3.01635	0.834559	1.05983	1.02227	1.45085	0	0	1.98217
GPC4	0	0	0	1.41522	0.137919	0.195144	0.783908	0.731474	0	0	0.735259	1.3418	1.06058	1.25902	0	0	2.08227	0.0402109	1.45832	0	0	0	0.400673	0	0	0	0	0.395818	1.94715	0.925479	0.477119	0	0.779156	0	0	0	0	0	0.934834	0	0	0	0	0	0	0	0	1.08868	0
PIMREG	0	0.646829	1.74041	0.565914	0.233341	1.18727	0	1.29707	1.71288	1.71317	1.65674	2.43921	0	0.431176	1.27808	0.600437	0	0	0.440114	0.264529	1.89109	1.16899	0.297085	1.5859	2.61105	1.03296	0.587567	0.676399	1.0518	0	1.39405	0.848089	0	0	0	1.38856	0	1.20153	0	1.8669	0	1.12556	1.35987	1.05983	0	1.45085	1.50876	0	3.3005
ZYG11A	3.12438	2.70185	2.47741	2.78768	3.52144	2.18749	3.28298	3.00443	2.66512	1.79701	2.85069	2.79245	3.39623	1.93976	2.14797	2.8008	3.26157	2.14403	2.60058	2.6743	2.48313	2.79712	2.99532	2.89998	2.34843	2.01223	1.49441	2.4069	1.65362	2.7376	3.5964	0.848089	1.65461	1.34999	1.73887	1.77705	2.47387	2.29263	0.934834	1.21645	0	2.18447	0.834559	3.10313	2.03327	1.45085	0.69173	2.13106	0
AUTS2	3.13667	0.92991	0.26853	2.70257	2.03908	0.306856	0.0206775	0.934181	0.0386058	0	0.382333	0.428735	1.82616	1.55616	1.68278	0.438155	1.46289	1.18389	1.76127	0.352431	0.499385	0.614754	0.064513	0.067969	0.937445	0	0.989928	0.501189	0.515252	0.84925	2.57161	0.616744	0.779156	0	0.663969	0.490099	1.09682	1.84786	0	1.21645	0	1.12556	1.35987	0	0.599845	0	0.69173	1.08868	0
DRAXIN	0	0	0	0	0	0	0	0	0	0	0.0206976	0	0	0	0.0815716	0.0902057	0.771401	0	0	0.408191	0	0.483852	0	0	0.617137	0.0878338	0	0	0	0.23383	0.785442	0	0	0	0	0.490099	0	0	0	0.287618	0	0	0	0	0.599845	0	0	0	0
PGM2L1	0.0528279	0.249232	0.064141	0.0401972	0.0357354	0.546809	0.157673	0.213367	1.24464	0.258446	0	0.444772	1.20815	1.25902	0.0815716	0.403387	0.697097	0.117419	1.21402	0.294429	0.22088	0.866719	1.06872	0.067969	0	1.36139	0.624223	0	0	0	0.0428556	1.22251	1.28229	0	1.46117	1.38856	0	0	2.2162	1.21645	0	1.75006	3.00895	1.05983	0.599845	2.63251	0	0	0
HLTF	2.92627	1.36962	3.16284	2.86804	2.84691	3.34358	3.7473	2.85125	2.32982	3.65769	3.47067	2.43119	3.21905	2.366	2.49917	3.04027	2.16729	2.31766	2.92584	3.30081	2.54578	1.47501	2.48441	2.25907	1.80372	2.64915	3.11381	3.3155	2.60914	3.41913	3.09385	2.39706	1.28229	2.84728	2.34796	2.97768	1.09682	3.33612	2.69377	2.03165	0	3.80741	3.14292	2.08884	2.84532	2.15942	2.70862	2.72988	0
GPR19	0.675129	1.36962	0	0.746834	0.486732	0.381665	0	0.69135	0.826145	0.773405	0.429533	0.961908	0.314245	0.404305	0.713582	0	0	0.480987	0	1.00448	0.271193	0.614754	0	1.34692	0	0.665287	0.0547374	0.340098	0.773914	0.0553354	0.90641	0.616744	0	0	0	0	0	0	0	0.527317	0	1.12556	0	1.05983	0	0	1.50876	0	0
MSH6	4.98107	4.04447	3.95231	4.44594	4.25035	4.46729	4.82263	4.88137	5.10998	4.86446	4.71233	4.16281	4.87858	3.91481	4.09212	4.31037	4.66186	4.38334	4.6046	4.84531	4.44519	4.13121	4.76091	4.59426	4.44753	4.28674	2.47588	4.31528	3.85186	4.12771	4.75918	4.06485	2.58806	4.92757	4.49979	3.75924	4.76517	4.16171	3.91943	4.52747	3.38388	3.80741	3.00895	4.35927	4.28983	4.84493	3.92125	4.68871	3.67846
LRIG1	1.57371	0.421624	0	2.6773	2.47623	2.28426	1.24574	1.90011	2.51234	1.45181	2.63608	1.97044	1.23134	1.72854	1.7467	2.40346	1.9605	1.66737	1.19166	1.35594	2.08639	1.90156	1.47692	1.31929	1.46153	1.60909	1.64471	2.19291	1.9285	2.58143	1.90448	1.04741	0	0	0.663969	0.490099	0	0	0	0.912645	0	0	0	1.05983	1.02227	0	0.69173	0	0
TRIB2	0	0	0	0.538111	0.170433	0	0.783908	0.140734	0.982837	0	0.0810664	0	0.398614	0	0.0413622	0.331233	0	0	0	0.769224	0.0584704	0	0	0.844755	0.593026	0	0	0.74951	0.136265	0	0.124927	0.848089	0	2.49757	0	0.855257	1.09682	0	0	0.287618	0	0	0.834559	0	1.61458	1.45085	0	1.08868	0
TMEM59L	0	0	0	0.0401972	0	0.161571	0.670719	0	0.0762055	0.859922	0.504923	0.821576	0	0	0	0	0	0	0	0	0	0.213365	0	0.445514	0	0	0	0	0.178969	0	0.413225	1.64784	1.28229	0	0	2.08281	1.09682	3.51079	0.934834	1.07253	0	1.12556	0	1.05983	0	0	1.15733	1.08868	0
SORL1	0	0	0.517922	0.722336	0.486732	0.763717	1.5388	0.701486	0.962902	1.57385	1.27267	0.311192	1.08624	0.629827	1.34568	0.689709	1.92024	1.65447	2.36116	0.513635	1.02434	2.27063	0.971126	2.22226	0.492341	0.439054	1.49441	1.80417	1.72019	0.134552	2.01622	0.341081	0	0	0	0	0	0	0	0.732808	0	1.12556	0	1.6642	0.599845	0	0.69173	0	0
ADD2	0	0	0	0	0.20223	0.322131	0	0.0642487	0.0386058	0	0	0	0	0	0.301799	0	0.734727	0	0	0	0	0	0	0.366744	0.106028	0.482914	0	0	0.375366	0	1.34352	0.341081	0	0	0.663969	0.490099	0	0	0	0.287618	0	1.12556	0.834559	1.05983	0.599845	0	0	1.08868	1.98217
PHC1	4.20007	4.5486	3.19184	3.88361	4.08111	4.55637	4.22483	3.94292	3.8906	3.81447	4.05739	4.12226	3.67524	4.33508	4.50446	4.08758	4.38846	4.3696	4.30733	3.97877	3.93063	3.67148	3.64667	3.85148	4.16839	3.87211	4.33764	4.29711	4.44747	4.6008	3.60358	1.87462	0.779156	0	1.73887	1.59584	2.1429	1.84786	2.06724	2.37625	2.51586	1.75006	2.04728	3.80903	2.35739	1.45085	1.15733	1.08868	0
SEZ6L2	0.495959	0	0.26853	0.0401972	0.512325	0.452786	0.176223	0.184751	0.267123	0.859922	0.349986	0.444772	0	0.0354562	0	1.11196	0.401991	0.117419	0	0.352431	0.499385	0.711545	0.064513	0.658901	0.796756	0.170626	0.367399	0	1.26501	0.0553354	0.734065	0.341081	1.28229	0	0.663969	0.855257	1.71267	1.20153	0.541847	1.46727	2.51586	1.75006	1.35987	0	1.02227	2.15942	0.69173	0	0
MYBL2	4.79591	4.64744	3.93526	4.68655	4.54817	4.07044	3.84329	3.99844	3.98505	3.82219	3.86764	3.74067	4.31658	4.87476	3.52717	4.44039	4.54625	4.465	4.398	4.51951	4.18143	3.02137	4.52338	4.47728	4.10586	4.27119	4.32099	3.68704	4.28103	3.25156	3.94881	3.40618	1.65461	3.12855	3.28785	2.7363	2.1429	1.84786	2.9704	3.12463	4.31307	4.03247	3.14292	2.41651	3.03874	2.63251	3.16958	1.70203	3.3005
G3BP2	5.40214	5.19834	3.90712	4.8636	4.94223	5.67565	4.71969	4.66666	5.13525	4.72899	4.7761	4.62891	4.53734	4.11659	4.65528	4.21334	4.55022	4.27798	4.2189	4.97097	4.188	5.17468	5.17481	4.53695	4.6215	4.40545	4.3771	5.36197	5.13848	3.71812	4.5109	4.49845	4.0665	4.29199	4.21203	4.29343	4.26463	4.44608	3.91943	4.63386	4.31307	4.03247	3.37848	4.57159	4.36394	3.51123	4.37065	3.86013	3.67846
GLS2	0	0.154641	0.423274	0.294	0.0357354	0.981392	0.547889	1.11188	1.12417	1.76534	2.02268	1.41688	1.08624	0.200737	0.991965	0	1.32166	0.154527	1.21402	0.831731	1.43072	1.28363	0.0957191	1.15712	0.384099	0.059146	1.29286	1.26043	1.0518	0.349031	2.13981	0.616744	0.779156	1.34999	1.11694	0.490099	1.71267	0	0.934834	0.527317	0	0	0	0	0	0	0	1.70203	0
IGFBP2	2.03407	1.93682	1.04849	2.59199	2.05658	2.2286	2.30479	1.84631	2.56949	1.9114	2.13135	2.24683	1.82616	1.69567	1.58826	1.61575	1.71903	2.15323	2.43915	2.75177	3.10262	2.04777	2.80075	2.55391	2.97983	1.40764	1.62676	2.20855	2.7574	1.91692	1.78334	4.73355	4.66382	4.04361	3.73044	5.25617	4.17652	5.17375	5.58349	4.23806	2.51586	4.75494	5.46212	4.63594	5.68718	5.35314	6.10169	4.41159	3.3005
NREP	0	0	0	0.817925	0.137919	0	0	0.032482	0	0	0	0.638486	1.12391	0	0.579611	0.505274	0	0	0.683839	0	0.768195	0	0.565778	0.132879	0.956469	0	0	0	0	0.535712	1.70545	0	0	0	0	0	0	1.84786	0.541847	0.732808	0	0	0.834559	1.05983	0	2.63251	0	0	2.78696
LRRN1	0.0528279	0	0	0	0.0357354	0	0.42917	0.322472	0.746759	0.221575	0.333536	0.412519	0.104176	0.0354562	0.462687	0	0.11861	0.0793314	0.0505659	0.0708165	0.31981	0.14569	0	0.311735	0.817714	0.274106	0.133136	0.377483	0.787777	0.371007	0.311744	0.616744	0	0	0.663969	0.855257	0	0	1.24337	0	0	0	0	0	0	0	0	0	0
VRTN	0.200611	0	0	0	0	0	0	0	0.0386058	0	0.0612228	0.144465	0	0	0	0	0	0.154527	0.236775	0.0358427	0.0868403	0	0.214202	0.0343847	0	0	0	0	0	0	0	0.341081	0	0	0	0	0	0	0	0.287618	0	0	0	0	0	0	0	0	0
PLCH1	0	0	0	0.0793048	0	0.438839	0	0.69135	0	0	0.56252	0.916631	0	0	0	0.689709	0	0	0	0.38058	0.581431	0.82406	0	0	0	0.274106	0	0.137098	0.429425	0	0	0.616744	0	1.34999	1.11694	0.490099	0	0	0	0.732808	0	0	0	0	0	1.45085	0.69173	0	0
LIN28A	4.9308	4.52516	2.25501	4.14324	3.81417	2.94525	3.99598	3.22775	2.97481	4.07563	2.89621	3.67591	3.92147	3.8811	4.02153	3.64211	4.29079	4.89319	5.13932	4.34121	4.63366	3.02608	4.07042	4.25292	3.93176	2.66351	1.60858	3.38599	3.86009	4.16906	4.67655	4.92303	3.55359	4.6885	4.97226	4.83333	4.50066	4.82255	5.192	4.74486	2.51586	4.81675	5.17987	4.63594	5.04283	4.65944	4.0871	5.0246	2.78696
DCLK1	0.0528279	0	0	0.59319	0	0	0	0.0642487	0	0	0	0	0	0	0	0	0	0.225997	0.321579	0	0.366842	0.427974	0	0	0	0.0878338	0	0	0	0	0	0.341081	0.779156	0	0	0	0	1.20153	0	0.287618	0	1.12556	0.834559	0	0	0	0	0	0
TTYH1	0	0.0534101	0	0	0.20223	0	0.333245	0.0642487	0	0.0429006	0.248351	0.202208	0	0	0.26735	0.293755	0	0.421339	0	0.138319	0	0	0	0	0.0362155	0	0.107474	0.158733	0.393612	0	0.164276	1.22251	0	0	0.663969	0.855257	1.09682	1.20153	0	1.3473	0	0	1.35987	1.05983	1.02227	0	0.69173	1.08868	1.98217
KIF5A	0	0	0	0	0.137919	0.275811	0	0.0798735	0.019432	0	0.0206976	0	0.0267577	0	0.0413622	0	0	0	0	0	0.581431	0	0.156176	0.544267	1.18334	0	0.0276283	0	0	0.535712	0.20258	0	0	1.34999	0	0.855257	1.09682	0	0	1.57803	0	0	1.74413	1.05983	1.02227	0	0	0	0
CTBP2	3.19659	2.62455	1.87166	2.6254	3.40672	1.70697	2.07202	2.65138	2.11632	2.28644	3.09959	1.74293	2.30194	1.79211	3.00694	2.16485	3.17525	0.620135	2.24655	0.58795	0.964439	0.948429	1.88682	2.02263	1.56431	1.96661	1.55262	1.56588	1.20429	1.27928	0.477119	1.97591	2.8963	2.49757	1.46117	2.54954	2.1429	2.90673	0.934834	2.43629	3.38388	3.01635	2.04728	0	1.34861	1.45085	2.02719	1.70203	1.98217
HDAC2	4.92195	4.77613	4.03465	4.46452	4.49782	5.0448	4.93378	4.60859	5.15185	4.20522	4.92695	5.03989	4.759	4.22614	4.48022	4.13868	4.57895	3.9594	4.70469	4.0528	4.43833	3.81182	4.33518	3.53464	4.28208	3.94644	3.54748	4.07617	3.67108	4.40702	4.13363	3.57712	3.71964	4.17314	3.66547	3.18441	4.08267	2.63211	3.27215	4.304	3.92203	4.31541	3.83959	3.80903	3.74128	1.45085	3.265	3.47783	3.3005
SCNN1A	1.80688	1.01314	1.96702	2.0679	1.33904	1.69529	0.230485	1.08116	2.63709	1.22844	1.41237	2.78931	0.0267577	1.8629	2.77528	2.48054	2.68733	1.28775	1.53135	1.90379	2.24585	2.54468	1.60173	2.65129	1.75022	2.36262	2.20653	2.08405	1.36086	1.86366	2.05861	2.15936	0.779156	0	1.11694	0.855257	1.09682	0	0	0.527317	0	0	0	1.05983	0.599845	0	2.02719	1.08868	1.98217
ENO2	0	0	0.125551	0	0	0.80779	0.365934	0.507158	0	1.7198	0.617907	0.581603	0.0267577	0.200737	0.301799	0	0.0305791	0.907805	0	0.0358427	0	0	0	0.225077	0.267072	0	0	0	0	0.683526	0	0.341081	0	0	0.663969	0	0	0	0	0.732808	0	1.12556	0	1.6642	1.34861	0	0	0	0
GCNT2	0.893605	0.294299	0.155303	1.92493	1.61188	0.785922	0.771761	1.38774	2.17381	1.30093	0	0.916631	1.72359	1.42862	1.42596	0.82722	0	1.07197	0.401674	1.42515	1.24179	0.866719	1.51205	1.81085	1.50094	1.71403	1.08504	1.10195	0.580417	0.434995	1.25516	1.04741	0.779156	0	0	0.855257	0	1.84786	1.24337	0.912645	0	2.18447	0	1.05983	1.34861	0	1.15733	1.08868	0
C9orf116	1.0316	1.62027	1.22721	1.05218	0.070607	0.493834	0.722125	0.92556	1.35583	0.773405	1.31518	1.69681	1.49357	0	0.859478	0.878753	0.0605234	1.09124	0	0.461876	0	0.56381	0.242362	0.311735	0.204795	0.274106	0.301026	0.395818	0.240745	0	0.508035	1.76568	0.779156	0	1.46117	1.59584	0	0	1.24337	1.46727	2.51586	2.78854	0	1.05983	1.61458	1.45085	1.79114	1.08868	3.3005
ITGA7	1.42133	0.202712	0	0	0.0357354	0.0188722	0	0.0798735	0	0.0845622	0	0.428735	0.572135	0	0.368322	0	0	0	0.440114	0.202804	0.601234	0	0	1.76038	0.35572	0	0	0.221755	0.0468664	0.535712	1.16104	0.616744	0	0	0.663969	0	0	0	0.541847	0.527317	0	1.12556	0	1.6642	0	0	0	0	0
MTCL1	0	0	0	0.538111	0	0	0	0.032482	0.166129	0	0.697192	0.679723	0	0	0.607419	0	0	0.593358	0	0	0	0.663961	0	0.445514	0.106028	0.059146	0.511337	1.045	0.611927	0.108627	0.239893	0	0	0	0.663969	0	0	0	0.541847	0.287618	0	0	0	0	0	0	0	0	0
GNG3	0.772838	0	0	0	0	0	0	0.0163324	0	0	0	0.104644	0	0	0	0.0902057	0.401991	0	0	0	0.456543	0	0	0	0	0	0	0	0	0	0.0844749	0.341081	0	0	0	1.38856	0	0	0.541847	0.287618	2.51586	0	0	0	0	0	0	1.08868	0
CA14	0	0	0.0324269	0.0793048	0.0357354	0	0	0	0	0	0.944704	0	0.710598	0	0	0	0	0	0	0	0.0295314	0	0	0	0	0	0	0	0	0	0	0	0	0	0	0	0	0	0	0.527317	0	0	0	0	0	0	0	0	0
SLC16A2	0	0	0	0	0.0357354	0.694975	0	1.46712	0	0	0.333536	0.719813	0	0.103857	0	0	0.716035	0	0	0	0.41239	0	0	0	0	0	0	0	0.0236235	0	0.653396	0	0	2.035	0	0	0	1.84786	0	0.287618	0	1.12556	0	0	0	0	1.15733	1.08868	0
DDX25	0	0	0	0	0	0	0	0	0	0	0	0	0	0	0	0	0.174448	1.58821	0	0	0	0.110623	0	0	0.0362155	0	0	0.449465	0	0	0	0.341081	0	0	0	0	0	0	0	0	0	0	0	0	0	0	0	0	0
HELLS	2.83118	2.47599	1.48324	2.39682	3.60112	2.97696	3.43706	3.66849	3.33032	3.41598	3.19373	2.75435	2.50113	2.21182	2.05004	2.76701	2.59316	2.86847	3.50394	2.97127	3.14371	2.08438	2.53082	2.34377	2.76465	2.7998	3.07792	2.70036	3.60607	3.11499	3.78176	4.76219	4.70401	4.8522	5.57758	5.30127	5.3118	6.25532	5.24499	5.27525	5.27632	5.48314	5.17987	5.02042	5.10898	6.10042	5.04402	5.52582	5.18628
GBX2	1.88179	1.93682	2.11061	0.0401972	1.53904	1.47382	2.70045	2.83982	2.96983	1.92293	2.93489	2.88645	3.54015	3.52976	2.03988	2.68977	3.0009	2.54428	3.12774	1.82404	3.09565	2.99757	3.81785	3.75941	1.30707	2.24655	3.20133	1.81101	2.45261	2.80372	1.39405	1.22251	0.779156	0	0.663969	0.490099	1.71267	1.20153	0.934834	0.732808	2.51586	2.18447	1.74413	1.05983	2.35739	0	0	1.08868	0
B4GALNT4	0	0	0	0.0793048	0	0.381665	0.138881	0.58587	0.283289	0.508491	1.51075	1.29833	0	0.0354562	0.522333	0.331233	0	1.23676	0	0.681432	0.295706	0.14569	0	0.680774	0.466033	0	0.0547374	0	0.65794	0.455709	0.653396	0	0.779156	1.34999	1.46117	0	1.09682	0	0.934834	0.287618	0	1.12556	1.74413	1.05983	0	0	0	0	1.98217
JMJD1C	2.5202	0.71471	1.43554	1.74206	1.78984	0.818601	1.45011	1.0889	1.15084	1.67277	1.98104	1.94812	2.52479	2.14035	2.09002	0.569408	1.72839	1.94661	1.25772	2.30726	0.885888	1.02576	2.03906	1.68663	1.11725	2.35083	1.0039	2.90622	0.136265	1.94649	1.75784	2.15936	1.95028	2.49757	1.73887	1.77705	1.09682	1.20153	2.69377	1.77689	0	1.12556	2.04728	0	2.03327	2.63251	2.02719	2.13106	3.67846
ID1	0.376701	0.104913	0	1.16555	0.263796	0.275811	0.807899	0.817869	0	0.0216097	0.248351	1.26259	0.0788287	1.15002	0.0413622	0.175102	0.824722	0.326972	0.362183	0.658623	0.343518	0.179924	0.0957191	0.164271	0.236269	0.0878338	0.255017	0.0237737	0.993176	0.0553354	0.810461	3.67073	4.18484	2.84728	4.21203	2.7363	4.34767	4.35737	4.8019	3.78619	3.92203	5.72797	4.30739	1.05983	1.02227	4.44653	3.92125	2.13106	4.22537
SLC25A12	1.9107	1.32688	2.95863	1.30406	0.767416	1.33011	1.92071	1.96886	2.64023	2.14593	2.25442	1.99788	0.966965	0.844939	0.301799	1.6606	1.41734	0.566075	1.90561	1.26826	1.12353	1.1345	1.47692	1.6089	1.11725	1.65774	2.03337	2.12309	1.97165	2.6048	2.46536	0	0	1.34999	0	0.855257	0	0	1.24337	0.287618	0	0	0	1.05983	1.61458	0	1.50876	0	0
TXLNG	3.50695	2.4563	2.21319	3.93515	4.69369	3.31904	2.61464	3.76104	3.73768	3.56691	3.38945	2.40274	3.54015	2.85701	3.02767	3.06829	3.95843	3.39962	3.67485	3.49357	3.63889	2.71779	3.8295	3.51651	3.17518	3.25039	3.59211	3.75963	3.31681	3.57162	4.12618	3.86809	3.15014	3.56605	2.77491	3.04993	2.96956	1.84786	2.58837	3.32849	0	3.80741	3.67239	2.90846	2.94527	2.63251	2.22999	2.13106	1.98217
ZFP36L2	2.76939	4.01784	3.60688	3.10914	2.14921	3.26276	2.63825	4.15139	3.77674	2.67187	4.78596	3.98917	3.91074	3.66608	2.23967	3.8661	3.18207	2.79399	3.59192	2.45356	3.06746	2.82443	1.42872	2.67872	2.85359	2.42015	2.61897	4.55236	2.4742	3.6114	2.47321	3.08198	3.02879	2.84728	3.00238	3.11874	1.71267	4.68352	3.46315	1.3473	2.51586	4.47726	3.58091	1.6642	3.74128	2.63251	2.70862	3.324	1.98217
KCNN1	0	0	0	0	0.170433	0.438839	0.212623	0.268951	0.148587	0.721533	0	0.0427726	0	0.070062	0.195883	0	0	0	0.401674	0	0.0295314	0	0	0.194995	0.0715441	0	0	0	0	0.516123	0	1.22251	0.779156	0	0	0.490099	2.1429	1.20153	0	0.527317	0	0	0.834559	1.05983	0	0	0	0	1.98217
PRKAR2B	0	0	0	0	0	0.546809	0.0206775	0.596772	0.435703	1.00801	0.0206976	0.29359	0.129086	0	0	0	0	0	0	0	0.93353	0	0	0	0	0.461151	0	0	0.515252	0	0	0.848089	1.28229	1.34999	1.73887	1.38856	1.71267	0	0.934834	1.95163	0	1.12556	2.04728	1.05983	1.02227	0	0.69173	2.46132	0
PIAS2	0.334652	1.01314	0.606742	1.01232	0.984108	1.26837	0.795953	1.02577	0	0.508491	1.21098	1.04841	1.27663	0.320553	0.335444	0.689709	1.32166	0.359118	0.0505659	0	1.03893	1.82791	0.631135	0.100789	0.975244	0.393818	0.857639	0.735181	1.45074	1.41239	0	1.37864	0.779156	0	0	0.490099	2.1429	1.20153	0.934834	0.732808	0	0	1.74413	1.6642	0.599845	0	0	0	0
NPY1R	0	0	0	0.0401972	0	0	0	0	0	0	0	0.507193	0	0	0.0413622	0	0	0	0	0	1.0096	0	0	0	0	0	0	0	0	0	0	0.341081	0	0	1.11694	0.490099	0	0	0	0	0	0	0	1.6642	0	0	0	0	0
FGF2	0	0	0	0	0.104656	0	0	0	0	0	0	0	0	0	0	0	0	0	0	0	0.0584704	0	0	0.067969	0	0	0	0	0	0	0	1.37864	0.779156	1.34999	1.97166	1.59584	1.71267	2.29263	1.4974	0.912645	2.51586	1.12556	0	0	1.34861	2.63251	0	2.13106	0
PIANP	0.0528279	0	0	0	0.486732	0.597907	0.333245	0.032482	0.130829	1.37834	1.71505	0.939447	0.129086	0	0.607419	0.438155	0	0.0402109	0	1.0922	1.12353	0	0.0326171	0.658901	1.68328	0	0.0547374	0	1.26501	0	1.66488	0.848089	0.779156	0	0	0.855257	0	1.84786	1.24337	0.912645	0	1.75006	0	0	0.599845	0	2.02719	0	0
ZNF296	1.4011	0.747489	0.398608	0.421213	1.23528	0.438839	0.0410629	0.155556	0.492429	0.429861	0.157819	0.460632	0.224634	0.783704	0.905005	0.505274	0.330059	1.09124	0.0505659	0.831731	0.85323	0.639568	0.497318	0.991985	1.33641	0.566827	0.642207	0.898393	0.49849	1.02586	1.49008	1.51951	1.95028	1.34999	1.11694	0.855257	1.71267	1.84786	1.24337	1.57803	0	1.12556	2.04728	2.68335	1.83906	2.15942	0.69173	2.46132	1.98217
MAP3K21	1.35977	0	0	0.0793048	0.322842	1.74147	0.444555	0.507158	0.330727	0.397169	0.709993	1.72334	0	0.978455	0.634701	0	1.13726	0.421339	0.192427	0	0.295706	0.614754	0.673118	0.366744	0.172618	0	0.872951	0	0.199857	0.0553354	0	0.341081	0.779156	0	0.663969	0.855257	0	1.20153	0	0.912645	0	1.12556	0	0	1.02227	0	0.69173	0	1.98217
UNG	4.1942	3.60002	3.68545	4.38482	4.20006	3.19592	4.41158	3.26068	3.1214	3.19129	3.21185	3.2797	3.54479	3.27181	3.79542	3.39907	4.34197	3.29133	3.77223	3.75244	3.49547	2.62143	3.78472	3.67747	3.19534	3.21507	3.5355	4.20653	3.80492	4.25872	3.16832	2.24302	1.65461	2.035	2.64614	1.93802	2.96956	2.29263	2.79199	2.6542	3.92203	3.38611	2.51093	3.69283	2.62188	2.98818	0.69173	1.08868	0
PPP1R1B	0	0	0	0	0	0	0	0	0	0	0	0.328582	0.439018	0	0	0.255278	0	0	0	0	0	0	0	0	0.41193	0	0	0	0.319202	0	0.276266	0	0.779156	1.34999	1.11694	0	0	2.63211	0	1.3473	0	0	0	0	1.02227	0	0	1.08868	0
AKIRIN1	2.75352	3.85817	3.37999	3.0315	3.38956	3.36401	3.18333	3.71175	3.39312	3.0643	3.29065	3.62228	3.87253	3.50784	3.26877	4.27234	2.96573	3.56379	3.12774	3.63758	3.47951	3.84952	3.56541	3.48888	3.74745	3.42917	3.05125	3.32031	2.89504	3.99426	2.50421	3.03581	3.26206	3.9013	3.73044	3.52583	3.49179	2.63211	3.40225	3.32849	3.38388	2.78854	2.51093	2.68335	2.84532	3.71543	2.56602	3.86013	4.22537
GRAMD1A	0.533618	1.89355	1.25496	1.62799	1.20422	1.26046	0.48975	1.16413	1.68273	0.653955	1.24655	1.16916	1.39432	1.10066	1.51674	0.853217	0.557076	0.747035	1.09861	1.2067	1.71143	0.278007	0.987856	1.41374	1.73928	1.19995	0.794711	1.54139	1.57586	0.752116	2.28075	2.53623	3.15014	2.49757	2.50474	3.24722	3.8744	4.26286	2.69377	2.54935	0	2.18447	3.00895	3.56644	2.35739	2.98818	3.51838	2.46132	1.98217
SPRY2	0.376701	0.338001	0.321977	0.225924	0.293621	0.127198	0.0809893	0.309277	0.547009	0.734677	0.631427	0.567025	0.643027	0.070062	0.634701	0	0.697097	0.359118	0.806607	0.435283	1.24179	0.0378248	0.733886	0.844755	0.492341	0.0298761	0.41001	0.599385	0.240745	0.0553354	0.20258	0	0	0	0	0	0	0	0.541847	0	0	0	0	0	0	0	0.69173	0	0
ZNF423	0	0	0	0	0	0	0	0	0	0	0.157819	0.0427726	0	0	0.0815716	0	0	0	0	0	0	0	0	0.225077	0	0	0	0	0	0	0	0.848089	0	2.035	0.663969	1.14641	1.09682	0	0.541847	0.732808	0	1.75006	0.834559	0	0.599845	1.45085	1.15733	1.08868	0
GLI1	0	0	0	0	0	0	0	0	0	0	0	0.0427726	0.224634	0.169161	0.0413622	0.175102	0	0	0	0	0	0	0	0	0	0.504354	0	0	0.0697408	0.516123	0.276266	0	0	0	0	0	0	1.20153	0	0	0	0	0	0	0	0	0	1.08868	0
GNAO1	0	0	0	0	0	0.211643	0	0	0	0	0	0	0.553854	0.0354562	0.0413622	0	0	0.225997	0.0505659	0.202804	0	0	0	0	0.106028	0	0.107474	0	0	0	0	0	0	0	0	0.490099	0	0	0	0.287618	0	0	0.834559	0	0	0	0	0	0
REST	3.28756	3.5498	3.03264	3.57706	4.20987	4.4023	4.91871	4.41352	3.88532	4.66091	3.87618	4.56523	3.89811	4.13101	3.96623	4.14659	3.74913	4.31942	3.49484	4.06802	3.89297	3.86276	4.09572	3.38945	2.99371	3.87005	3.50143	4.52659	4.12733	4.87519	4.39163	3.8942	3.71964	4.29199	4.06865	3.71548	3.8744	4.75471	4.42711	4.42747	2.51586	2.78854	3.83959	4.92061	4.2117	3.71543	4.28219	3.7436	3.67846
ZMYND8	3.78582	3.32393	3.87395	3.30745	3.48636	3.6599	3.27655	4.51543	3.4061	4.30772	3.87476	3.9919	3.09178	3.13957	3.96891	3.87565	3.28395	3.65725	3.49484	4.02854	3.57523	2.69429	3.81081	3.68561	3.68609	3.25988	3.78455	3.20807	3.64276	4.29797	2.17876	2.66314	2.40511	1.34999	2.17204	2.90162	2.96956	3.66658	2.35121	2.97073	0	2.51789	3.2655	3.80903	2.84532	1.45085	3.35449	2.13106	2.78696
IGSF1	0	0	0	0	0	0	0	0	0	0	0	0	0	0	0	0	0	0	0	0	0	0	0	0	0	0	0	0	0	0	0	0	0	0	0	0	0	1.20153	0	0	0	0	0	0	0	0	0	0	0
VANGL2	1.0316	0.500663	0	0.294	0.767416	0.306856	1.32269	0.460174	0.533556	0.164441	0.548335	0.950722	0.224634	0.719756	1.05391	0.255278	0.228205	0.190704	1.16896	1.14239	0.520338	0.369845	0.214202	0.393482	0.204795	0.347118	0	0	0	0	0.859233	0.616744	0.779156	0	0	0.490099	1.71267	1.20153	0	0.912645	0	0	0	0	1.02227	0	0	0	0
RARG	0	0	0	0.0401972	0	0	0	0.0163324	0.0575281	0.0638818	0	0.652363	0	0.533918	0.158777	0	0	0	0	0	0	0	0	0	0	0	0	0	0	0.160019	0.20258	0.341081	0.779156	0	0.663969	0	1.09682	1.20153	0.541847	0.287618	0	0	0.834559	0	0	0	0	1.08868	0
ABI2	2.34064	1.34841	1.45959	0.92914	0.610382	0.559754	1.56719	1.75193	1.9841	0.413608	1.20194	1.74293	1.48395	1.67334	1.502	1.33128	0.716035	1.62833	1.34134	1.15874	1.36273	0.639568	1.18935	1.75007	1.86541	0.757455	0.794711	0.923886	0.98116	2.3298	2.44952	0.848089	0.779156	1.34999	1.46117	0.490099	1.71267	1.84786	0	2.1795	0	1.75006	1.74413	2.41651	1.34861	1.45085	1.15733	1.70203	0
FXYD6	0	0.0534101	0	0.11738	0.351483	0	1.07831	0.0484528	0.11285	0.538781	1.78326	1.27161	0	0	0	0	0	0.117419	0	0.635448	0.75057	0.179924	0.565778	1.14143	0	0	1.76449	1.3665	0.375366	0.455709	1.5655	1.22251	0	0	0	0	1.09682	0	0.541847	0.527317	0	0	0	1.6642	0	0	0	2.13106	3.3005
CHEK2	1.35977	1.77136	0	0.770922	0.460678	2.106	0.922211	1.22863	0.735053	2.29534	1.66334	1.80637	2.07719	0.741388	1.24306	0.878753	1.98413	0.390564	1.8496	1.0922	1.67452	1.51578	1.08436	1.18799	1.30707	0.439054	0.491633	1.06805	0	2.20077	1.55073	1.64784	2.58806	1.34999	1.73887	1.38856	0	0	1.24337	1.68088	2.51586	0	1.35987	0	1.02227	1.45085	1.79114	2.46132	0
PLPP2	0	0	0.88053	0.260364	0.322842	0.260035	0.877567	0.507158	0.376655	1.05067	1.01859	1.51888	0.896174	0.606441	0	0.800746	0.425193	0.0793314	0.321579	0.538834	0.964439	0.537647	0.811123	0.882995	0.838372	0.298856	0	0.377483	0.393612	0.647968	0.164276	1.04741	0	0	1.11694	2.21439	2.1429	0	1.71333	0.732808	0	1.12556	0	0	0.599845	2.15942	0.69173	0	0
PAK1	2.43321	1.93682	0.649182	2.07759	2.81127	2.80551	2.64492	2.90706	2.71662	2.67869	2.68553	3.11659	2.97641	1.75004	3.25125	2.34053	2.96177	2.76429	3.0113	1.68423	1.60757	2.22217	2.17676	2.64017	2.36276	1.68616	1.52381	1.68249	1.96556	2.94227	2.90931	1.51951	1.65461	2.49757	2.50474	0.855257	2.47387	1.84786	1.24337	1.57803	0	2.78854	0.834559	1.05983	1.83906	1.45085	1.79114	1.70203	0
ALPL	2.28653	2.4563	0	1.97763	3.20178	1.30727	2.62142	1.64045	2.10272	2.37724	1.74646	1.71675	1.16061	1.60418	1.61591	2.14394	2.19455	2.16237	1.69923	2.59842	2.14827	2.00066	1.66551	2.28786	2.6984	2.50237	0.694854	2.00862	1.78383	0.785226	0.68079	0.616744	0.779156	0	0.663969	0.490099	0	1.20153	0.934834	0.527317	0	2.18447	1.35987	1.05983	0.599845	1.45085	1.50876	2.46132	0
PYY	0	0	0.0951729	0	0	0	0	0.0163324	0	0.10495	0	0	0	0.0354562	0	0	0.0305791	0	0.362183	0	0	0	0.0326171	0	0.106028	0.0298761	0	0	0	0.0822271	0.124927	0.848089	0	0	1.11694	0.490099	1.09682	1.84786	0	0.912645	2.51586	2.18447	0	0	1.61458	3.27328	0	0	0
CTSC	0.10379	0.0534101	1.03255	1.36863	1.12348	1.29183	1.06841	1.54235	1.54202	1.18122	1.00827	2.415	0.0267577	0.404305	1.37833	2.0903	0.0305791	0.929377	0.0505659	0.538834	0.581431	0.987612	0	0	0	0.646125	1.01775	0.242166	0	0	1.10147	0.616744	0	0	0.663969	0.490099	1.71267	0	0.541847	0.732808	0	1.12556	0.834559	1.05983	1.34861	1.45085	0	0	0
USP9X	4.17646	4.48199	1.75019	3.34404	3.91355	3.96613	3.30633	2.78607	3.47105	2.97297	3.27781	3.30627	2.47222	2.80659	3.15561	3.27474	2.76667	3.34449	3.18545	2.59242	2.84468	3.65027	2.22695	2.46217	2.58684	2.07088	3.80665	2.43377	2.99701	3.1376	3.33708	2.39706	1.28229	0	1.11694	1.93802	2.1429	1.20153	2.35121	2.49393	0	2.18447	2.04728	2.90846	1.61458	0	1.50876	2.13106	2.78696
SOX11	0	0	0	0	0	0	0	0	0	0	0	0	0	0	0	0	0	0	0	0	0	0	0	0	0	0	0	0	0	0	0.164276	0.616744	0	0	1.11694	0.490099	1.09682	0	0	0	0	0	0	0	0	1.45085	0	0	0
RAB15	0	0	0	0.326871	0.104656	0.671314	1.23693	0	0	0	0	0.75882	0.608016	0.261888	0.859478	0.215747	0	1.07197	0.919743	0.104962	0.869651	0.456184	0.473757	0	0.0715441	0	0.323491	1.32883	0.65794	0.0553354	1.3774	0	1.28229	0	0.663969	0.855257	0	0	0.541847	0.912645	0	1.12556	0	1.6642	0.599845	0	0.69173	1.08868	2.78696
PYCARD	0.0528279	0.338001	0	0.538111	0.586485	0.0740514	0	0.0163324	0	0	0.212817	0.881715	0	0.200737	0.195883	0.537697	0	0	0	0.513635	0	0	0.587894	0	0.68714	0	0.107474	0	0.240745	0	0	0	0	0	0	0	0	0	0	0.287618	0	1.12556	1.35987	0	0.599845	0	1.50876	1.08868	0
SEMA4D	1.33865	2.03303	1.21313	1.70503	1.29548	0.0188722	1.41149	0.789642	2.32202	1.41962	1.29833	1.86117	0.270135	0.533918	1.34568	1.31267	1.49614	1.01258	0.549644	1.47821	1.02434	0.614754	1.68616	1.64273	0.543562	0.298856	1.69727	1.675	1.91593	1.38025	0.653396	0.341081	0	0	1.11694	1.14641	0	0	0.541847	0.527317	0	0	0	0	0.599845	1.45085	0.69173	0	0
REEP2	0	0	0	0.0793048	0	0	0	0	0	0	0	0	0	0	0	0	0	0	0	0	0	0	0	0	0	0	0	0	0	0	0	0	0	1.34999	0.663969	0.490099	0	0	0	0.287618	0	0	0.834559	0	0.599845	0	0	0	0
SEMA6A	2.76148	3.78506	1.38621	3.53548	3.23674	2.58897	3.37418	3.53316	4.29014	3.25881	4.16124	3.02356	1.13625	3.95008	2.77528	2.51352	3.78544	4.17565	2.38106	2.79947	3.63409	2.47056	2.57023	3.34904	2.66987	3.03895	3.09108	2.81038	2.44825	2.77928	2.12991	1.87462	1.28229	2.035	2.50474	1.77705	2.1429	1.84786	1.24337	2.79843	0	2.18447	2.04728	2.41651	2.20441	2.15942	3.265	2.46132	0
MKRN1	3.40904	2.88977	4.00228	2.27578	2.51473	3.6659	3.53014	3.5682	3.29089	2.78043	2.15026	3.13647	2.70954	3.27181	3.21556	3.5176	2.92562	4.03099	2.67499	3.39006	3.39127	3.60374	3.57097	3.59348	3.13817	2.76025	4.38113	3.37909	4.05036	3.47092	3.45283	3.21224	3.36592	2.035	3.8522	4.26336	2.96956	3.66658	3.46315	4.13313	4.31307	3.54062	4.36337	4.01665	4.04147	2.98818	4.1384	2.72988	3.3005
HMGB3	2.62858	2.14798	1.33513	2.86804	2.69316	1.84556	0.965515	1.97305	1.20276	2.01738	1.09865	1.35883	2.16412	1.3178	1.6564	2.0459	1.70013	1.46068	2.42963	1.71771	2.05083	2.23851	2.20565	2.06483	1.51384	1.32571	1.85979	2.09531	1.26501	1.97547	1.70545	4.464	4.81828	4.59912	3.7926	4.40783	4.50066	4.52964	4.59977	5.25038	5.27632	4.9877	4.66008	4.43357	5.71577	3.71543	4.71282	4.25011	4.78439
POLR3G	0.740998	1.87883	0.88053	1.10998	2.07387	1.41092	2.78144	1.69727	2.61171	2.35614	2.93216	1.91971	2.3557	2.67788	2.63372	1.60048	2.93777	2.20721	3.09197	0.703886	2.22686	1.46115	2.30245	1.88809	2.02711	2.11336	1.83655	2.25449	1.68359	2.31854	0.810461	2.72264	1.95028	2.84728	2.89313	3.18441	2.7429	2.63211	2.47466	2.60273	2.51586	2.78854	3.2655	3.27464	2.94527	0	1.15733	1.08868	1.98217
LTA4H	3.0353	2.80667	2.01649	3.12324	2.09942	2.21639	3.34783	2.6618	2.792	2.88729	2.27179	0.833806	2.36621	2.11571	2.43078	2.43823	2.86752	2.342	1.60087	1.3273	2.64451	2.05701	2.99118	3.24277	3.3968	2.4591	2.77382	3.03755	2.42626	3.09532	2.44952	1.22251	1.28229	1.34999	1.97166	1.77705	2.1429	2.29263	1.24337	1.57803	3.92203	2.78854	1.35987	0	1.34861	2.15942	1.79114	1.70203	1.98217
RASGEF1A	0	0	0	0	0	0.774862	0	0	0.0386058	0	0	0.311192	0	0	0.0413622	0	0.305261	0	0	0.38058	0	0.0378248	0	0	0	0	0	0	0	1.19555	0	1.04741	0	0	1.11694	0.490099	0	0	0.541847	0.912645	0	0	0	0	0	0	0	1.08868	1.98217
GPR160	0	0.421624	0.0324269	0.0793048	0.486732	0.424757	0.138881	0	0	0.312042	0.157819	0.961908	0	0	0.195883	0	0.0305791	0.117419	0	0	0.0295314	0.213365	0	0	0.0362155	0	0	0.0237737	0	0	0.567948	0	0	0	0	0	0	0	0.541847	0	0	0	0	0	0	0	0	0	0
ADGRL1	0.641031	1.03985	0.26853	1.51843	0.586485	0.635077	0.843154	0.711552	0.922187	0.626012	0.843779	1.28057	0.727008	0.582669	1.39438	1.34966	0.789395	1.87059	1.79132	1.67289	1.53735	0.56381	1.52357	1.64273	1.56431	0.566827	0.65997	0.70609	0.627429	1.10666	1.77065	1.04741	0.779156	1.34999	0	1.14641	1.09682	1.20153	0.541847	0.732808	0	0	0	1.6642	0	0	1.79114	0	0
SYT3	0	0.0534101	0	0.722336	0.407113	0	0	0	0	0	0	0.220954	0	0	0	0.600437	0	0	0	0	0.168749	0	0	0.339502	0	0	0.0276283	0	0	0	0.68079	0.341081	0	0	0	0	1.09682	0	0	0.527317	0	0	0	0	0	0	0	0	0
ASH2L	4.04898	3.38249	3.85595	2.85119	3.35815	3.72455	3.21059	3.76226	2.95729	3.45621	3.55999	3.73742	3.63233	3.11492	3.29466	1.42092	3.38799	2.98636	3.61731	2.44025	2.02173	3.13915	2.28901	2.37093	3.25418	2.80413	2.93934	2.94097	2.979	2.40628	3.95443	3.17011	1.95028	3.12855	3.37169	2.54954	1.71267	2.29263	2.06724	2.75194	2.51586	1.75006	2.86126	2.41651	3.43236	1.45085	1.79114	2.13106	1.98217
JADE2	1.4011	0.0534101	0.844458	0.421213	1.58801	0.647257	1.52439	1.29707	1.7069	2.00115	2.57442	1.85518	0.177651	1.67334	1.75914	1.2357	1.7561	2.40494	1.02465	1.60293	3.17708	2.51146	1.62331	2.60628	2.97983	1.97432	1.76449	2.11204	1.43321	1.69968	0.929432	1.51951	2.75039	0	1.97166	1.38856	2.1429	2.29263	1.24337	1.77689	2.51586	3.38611	1.74413	0	1.61458	2.63251	1.50876	1.08868	0
KCNS3	0	0	0	0	0	0	0	0.0484528	0.166129	0	0.429533	0	0	0.50891	0.232059	0.133278	0	0	0	0	0	0	0	0	0	0	0.107474	0	0	0	0.477119	0	0.779156	0	0	0	0	0	0	0.287618	0	0	0	1.05983	0	0	0	1.08868	0
MMP25	0	0	0	0.326871	0	0	0	0	0.234238	0	0	0	0	0	0	0	0	0	0	0	0	0.0378248	0	0	0	0	0	0	0	0	0	0	0	0	0	0	0	0	0	0	0	0	0	0	0	0	0.69173	0	0
TMEM8A	1.85229	2.85259	0.898234	3.80705	1.88107	1.36002	1.62909	1.03381	2.39822	2.141	1.76498	2.45909	1.42482	1.4419	1.70869	1.94072	2.28611	2.47995	2.49499	2.1526	2.59105	2.61519	1.97337	2.26632	3.03903	0.877333	1.5994	3.14714	2.10497	2.04546	2.81356	1.37864	1.65461	0	1.11694	1.38856	0	1.20153	0.541847	1.07253	0	1.75006	0.834559	1.6642	0.599845	1.45085	0	1.08868	0
SLC25A39	3.54893	4.06412	3.06826	3.86135	4.0574	3.52614	3.30211	3.6292	3.67013	3.14528	4.05488	3.92488	4.09744	4.56174	4.22595	3.86929	3.8892	4.66469	4.54191	3.908	3.77151	3.79258	4.26656	3.88249	4.57917	3.68058	4.33072	4.48223	3.62357	3.76866	3.96562	2.53623	3.55359	3.56605	2.64614	2.21439	3.3378	2.90673	2.88395	2.03165	4.31307	3.80741	3.14292	3.80903	3.12653	3.89428	2.83839	2.46132	3.97768
DPYSL5	0	0	0	0	0	0	0	0	0	0	0	0	0	0	0	0	0	0	0	0	0	0	0	0	0	0	0	0	0	0	0	0.341081	0	0	0.663969	0.490099	1.09682	0	0	1.21645	0	0	0	0	0	0	0	0	0
ESRP1	3.82432	3.58649	3.73555	3.50708	3.66241	3.35104	3.6428	3.69536	3.80641	3.71684	3.15914	3.38941	2.25179	3.24933	3.46393	3.34513	2.57771	3.74197	2.7534	2.36475	3.80392	4.02927	3.33638	3.91745	3.53292	3.80458	3.64881	3.44661	1.62301	3.66352	3.06295	2.24302	1.95028	2.49757	1.73887	2.21439	1.09682	0	2.06724	2.10747	3.38388	2.78854	2.04728	2.08884	2.49569	2.15942	1.50876	1.08868	2.78696
PER3	0	1.52894	0.769488	0	0.788516	1.038	1.08813	0.495555	1.11516	1.25605	0	0.610325	0.710598	0	0.0815716	0.952757	0.598488	0	0	0.0708165	0.22088	0.663961	0.473757	0.470844	0.898628	0	0.491633	0.466913	0.319202	0	0.477119	1.04741	0.779156	2.035	0	0.490099	0	0	1.24337	0.287618	0	1.75006	0	1.05983	1.02227	2.15942	0	1.08868	0
MCM2	4.08747	3.5169	3.6467	4.36517	3.50241	3.08164	3.98681	3.06848	3.63592	3.37249	3.16148	3.64328	3.9427	3.21495	3.65592	4.20832	3.84902	3.19666	4.36091	4.3974	4.01055	3.21953	4.35949	3.7124	3.3033	3.16882	3.60134	3.53611	4.04748	4.18776	3.61427	1.76568	0.779156	2.49757	2.34796	1.38856	1.09682	2.63211	1.71333	1.57803	3.38388	2.78854	2.51093	2.08884	1.34861	2.15942	1.50876	2.13106	0
TRIM71	3.20828	1.77136	1.3987	1.85904	2.33994	1.04722	1.84157	2.14258	2.09815	1.30974	2.10736	2.06685	1.78757	2.63229	1.53133	2.0001	2.43069	1.38463	2.2247	2.16884	1.51664	1.83867	2.43036	2.31609	2.19669	1.55874	2.35568	2.51987	1.63073	2.3956	2.29854	2.72264	0.779156	2.035	2.17204	2.21439	2.47387	3.66658	2.35121	2.49393	0	3.01635	2.29765	2.08884	1.34861	2.63251	2.70862	0	1.98217
SINHCAF	3.24279	3.93844	2.22726	3.6307	3.28579	3.30373	2.49413	3.43482	3.98998	3.56691	3.43449	3.28193	3.64318	3.78282	3.77717	3.5773	3.71423	3.63772	3.34082	3.55353	3.53204	3.68048	3.67278	3.18655	3.58581	3.52144	4.02112	2.67806	2.95155	3.5061	2.21669	3.29297	3.46281	3.56605	3.19882	3.36519	3.98229	3.80718	4.36464	3.42054	5.08898	3.21304	2.86126	3.80903	2.73792	4.44653	3.16958	3.324	3.97768
PSRC1	0.834485	1.67241	1.2956	1.27066	0.724266	0.952235	1.45771	1.27008	0.869622	1.30093	0.36625	0.994958	0.881589	1.77123	0.462687	0.746296	0.535916	0.747035	1.04972	0.967838	1.16403	0.780101	1.20374	1.00938	0.593026	0.827172	0.255017	0.898393	0.393612	0.735272	0.596997	0.616744	0.779156	0	0.663969	0.490099	0	0	0	0.527317	0	0	0.834559	1.6642	1.02227	0	0	1.08868	0
IFT22	0.772838	1.77136	3.199	0.722336	1.38132	2.33031	2.309	2.15	2.77781	1.31849	2.21005	2.77353	2.58003	2.56109	2.90419	2.44679	2.16039	2.86847	3.29437	2.23971	2.63494	1.56842	2.61938	1.49006	1.94376	0.52548	2.28875	1.59791	3.15777	2.24904	1.5655	2.15936	2.19555	2.035	1.73887	2.21439	2.1429	2.90673	2.06724	1.8669	2.51586	1.12556	2.6967	0	1.61458	2.98818	2.70862	2.13106	1.98217
FHL1	0	0	0	0	0	0.322131	0	0.268951	0	0	0.490157	0	0	0	0	0	0	0	0	0	0	0	0	0	0	0	0	0	0	0	0	0	0	0	0	0	0	0	0	0	0	0	0	0	0	0	0	0	0
EHMT2	3.11199	2.09801	1.96702	2.36552	2.14921	2.41823	2.20895	1.93918	2.49856	2.44678	1.98631	2.6716	2.16412	2.89611	2.67372	2.19565	2.55159	2.32582	2.78361	2.03355	3.39127	2.66438	2.6086	3.37275	3.78518	2.89216	1.77268	3.36287	2.99999	2.35759	3.37111	3.21224	2.75039	4.40179	4.34244	3.36519	3.1654	1.84786	3.52158	2.84347	3.38388	3.21304	2.86126	3.80903	3.89917	3.27328	2.83839	3.15179	3.97768
INTS6L	0.922281	0	0.933002	0.294	0.702197	0.971739	0.877567	1.44315	0	0.0216097	0	0.0215448	1.07347	0.070062	0.335444	0	0.807166	0	0	1.35594	0.478123	1.21924	1.48873	0.744471	0.568506	1.07656	1.94195	0.28214	0.531821	0	0	0	0	0	0	0	0	0	0	0	2.51586	0	0	0	0	0	0.69173	0	0
TRIM28	4.26588	4.12775	3.42343	3.69506	3.93026	3.63565	3.79459	3.68263	3.95004	3.6139	3.6787	3.67081	3.45159	3.54829	3.50516	3.824	4.02069	4.31328	4.63805	4.06152	4.78418	3.99603	4.62313	5.02561	4.91929	4.37231	3.49402	4.46822	4.85386	4.34314	3.88252	3.40618	3.93758	2.49757	3.28785	3.62377	4.26463	3.80718	3.40225	3.3905	4.31307	3.68017	3.75841	3.91657	3.62553	3.89428	3.43876	2.46132	4.4367
PLEKHA5	1.79142	1.32688	1.64926	2.20682	1.99437	0.48028	0.157673	1.17871	1.844	1.2003	2.85358	2.16207	0.85197	2.23488	1.68278	2.46376	1.59152	0.190704	1.77637	0.170921	0.366842	0.866719	0.652279	0.164271	0.68714	0.439054	0.888102	0.301719	1.00509	1.39104	0.759982	2.46832	2.40511	3.12855	2.89313	2.97768	2.7429	2.29263	2.06724	2.75194	0	2.51789	2.29765	2.08884	1.61458	0	3.66553	3.15179	2.78696
WDR54	1.13322	0.871629	0.423274	0.225924	1.00228	1.3674	0.783908	1.25639	1.73067	0.55369	2.01754	0.679723	0	0.070062	0.579611	1.95279	0	1.38463	0.0994194	0.930243	0	1.41878	0.811123	1.07691	0.172618	0.702864	0.642207	0.997769	1.53534	0.027933	0	1.51951	1.65461	1.34999	0.663969	1.14641	2.1429	2.29263	0.934834	1.07253	0	1.75006	2.04728	0	0	0	1.79114	0	0
PTBP2	1.4011	1.11714	1.14061	2.23307	1.00228	0.796898	0.576102	1.49069	0.478455	0.240128	0.604258	0.821576	1.43484	0.103857	0.431912	0.293755	0.842066	0.421339	1.40101	1.38402	1.16403	0.110623	0.829803	1.37402	0.640851	1.36139	1.24658	0.180048	1.41546	1.40175	0.477119	0.341081	0	1.34999	0.663969	0.855257	0	1.84786	1.71333	1.77689	0	1.75006	0.834559	0	1.02227	1.45085	0.69173	1.08868	0
WNK3	0	0	0	0.480846	0.767416	0.671314	0	0	0.746759	0	0	0	0.292359	1.27394	0.158777	0	0	0	0	0	0.0868403	0	0	0.956562	0	0.0298761	0	0	1.22482	0	1.21825	1.64784	0	1.34999	1.73887	0.855257	0	2.63211	2.2162	1.21645	0	1.75006	0	0	1.83906	0	2.02719	1.08868	0
CACNA2D2	0	0	0.184454	0	0	0	0	0.110625	0	0	0.283031	0	0	0	0.158777	0	0	0	1.23603	0	0.0295314	0	0	0	0	0	0	0	0.411629	0	0.276266	0	0	0	0	0.490099	0	0	0.541847	0	0	1.12556	0	0	0	0	0	0	0
SYT14	0	0	0	0	0	0	0	0.483857	0	0	0.100641	0	0	0	0	0	0	0	0	0	0	0	0.156176	0	0	0	0.0276283	0	0	0	0	0	0	0	0	0	0	0	0	0	0	0	0	0	0	0	0	0	0
PRKCG	0	0	0	0	0	0.161571	0	0.0163324	0	0	0	0	0	0	0	0	0	0.117419	0.0994194	0	0	0.14569	0	0	0	0	0	0	0	0	0	0	0	0	0	0.490099	0	0	0	0	0	0	0	0	0	0	0	0	0
MYEF2	0.246689	0	0	0.0401972	0.0357354	0	0	0.213367	0.019432	0	0	0.522385	0	0.200737	0	0	0.0305791	0	0	0	0.71466	0.780101	0	0.339502	0.41193	0	0	1.06805	0.0922581	0	0.538303	0.616744	0	2.035	0.663969	0.490099	0	0	0	1.68088	0	0	0.834559	0	0.599845	0	0	1.08868	1.98217
NONO	4.00609	4.40703	3.21321	5.03998	4.3759	4.23987	4.78006	4.5495	3.94877	4.82506	4.88029	4.88616	5.00423	4.10621	4.68168	4.38132	4.70871	4.76408	4.22166	4.3141	4.79926	4.59323	4.73513	4.47101	3.9197	4.23958	5.10722	2.78278	4.85469	4.56192	4.44453	3.21224	2.75039	3.36382	3.90943	3.62377	2.47387	2.29263	2.9704	3.7393	2.51586	3.54062	3.14292	3.10313	3.94818	2.98818	3.16958	3.61683	2.78696
SHISA2	0.334652	1.01314	0	0	1.4224	0.922477	0	1.14939	0.625191	1.59563	1.78931	1.03788	0	0	0.607419	0.660561	1.90382	0	1.02465	0.0358427	0	0	0	0	0	0	0.430853	0	0	0	1.67853	0	1.28229	0	0	0.855257	1.71267	0	0.934834	0	0	1.12556	0	1.05983	0	0	0	1.08868	0
PSME4	3.53042	4.48927	3.56038	3.97717	3.85725	4.45695	4.66737	4.74715	4.12281	4.62695	4.63557	4.75805	4.13482	4.18923	4.56598	4.03745	4.19954	4.64853	4.24084	3.97646	4.04349	3.27601	3.89083	3.69638	3.99062	3.48146	2.92838	4.38807	4.21971	3.95479	4.15332	2.60108	1.65461	3.12855	2.34796	2.08281	2.1429	2.90673	2.35121	2.97073	0	2.78854	2.29765	2.08884	2.35739	0	3.43876	1.70203	0
NOTCH3	0.606108	0.0534101	0.184454	0.260364	1.61188	0.161571	0.0206775	0.095331	0.0386058	1.28315	0.0612228	1.68335	0	0.431176	1.17035	0.746296	0	0.260446	0	0	0.0584704	0	0.565778	1.18799	0.172618	0	0	0	0.481531	0.134552	0.276266	0.341081	0	1.34999	0.663969	0	0	1.20153	0	0.732808	0	0	0	0	0	1.45085	0.69173	0	0
GLDC	3.90555	3.54514	2.9331	3.6307	3.64517	3.51289	4.21253	4.45306	4.23095	3.74309	4.19008	4.96333	3.1477	2.80659	4.62499	3.20074	3.43732	3.51112	3.93921	4.39567	3.74728	3.62254	2.41188	4.26383	3.36867	3.78282	2.9502	2.97491	3.26076	4.00132	4.26613	2.39706	2.75039	2.035	1.46117	3.11874	1.71267	0	0.934834	1.46727	0	3.21304	2.29765	3.10313	2.94527	3.51123	2.40777	1.70203	0
CDHR1	2.57541	0.202712	2.78871	3.13721	2.77473	2.32653	1.7883	3.50739	2.42397	1.78443	1.96511	2.88351	1.08624	3.33364	2.06014	2.36784	0.638744	1.35306	0.192427	3.22909	1.22912	0.399202	1.64456	0.825248	1.23099	1.22599	0.606011	0.115134	2.40843	0.954878	0.0428556	0	0.779156	1.34999	0.663969	0	0	1.20153	0.934834	0.287618	0	1.12556	0	1.05983	0.599845	0	0	0	0
BCOR	2.65445	2.54288	0.80746	2.16198	1.29548	2.07478	0	1.50233	2.16075	2.64776	0.922879	2.14745	0.660219	1.6276	1.64303	1.52162	1.93648	0.538267	1.42037	0	1.89911	2.64613	0.829803	2.33	2.391	0.860806	1.84434	2.95341	2.24218	1.01194	0.974403	0.848089	0	0	1.11694	0	0	1.20153	0.541847	1.46727	0	0	0	0	0	1.45085	1.79114	0	0
PRPS1	3.12438	0.871629	2.34812	2.21562	2.46317	2.10158	2.36263	2.59812	2.6149	2.68209	2.25004	2.28296	2.44768	2.21182	1.8079	2.03459	1.70962	2.00873	2.08613	2.16074	2.15499	1.36027	2.5868	1.82073	1.11725	2.16139	2.90995	2.70771	1.82474	2.07254	2.54949	1.22251	0	2.84728	0.663969	1.14641	1.09682	1.84786	0	1.46727	2.51586	1.12556	1.74413	1.05983	2.20441	0	2.02719	1.08868	0
TNRC6C	0.740998	0.294299	1.04849	1.10998	1.28067	0.195144	0.722125	0.58587	1.07858	1.3615	0.709993	0.845933	0.866855	0.200737	0.579611	1.09027	0.146799	0.190704	0.0994194	0	1.03893	0.369845	1.06872	0.470844	0.664181	0.504354	0.388862	0.115134	0.280507	0.349031	0.596997	0.848089	0	0	0	0	0	0	0.541847	0.732808	0	1.12556	0	0	0.599845	0	0	0	0
SKIL	2.75352	2.14798	1.57415	3.6241	2.46317	2.83243	0.176223	2.61699	3.30481	2.72223	2.33513	3.12408	2.85101	3.3085	3.27312	2.92243	3.15457	3.59787	1.07437	2.29252	2.40641	2.44263	1.95647	2.11389	2.06266	2.43139	2.94297	2.39327	0.745783	2.77928	3.16832	1.76568	3.02879	2.49757	1.73887	2.44624	1.71267	2.29263	2.69377	2.70389	0	3.54062	1.74413	2.68335	2.20441	3.71543	2.02719	2.13106	1.98217
BUB1	1.10848	1.21414	1.75019	2.83985	2.69874	3.07038	1.94255	3.28279	2.30232	3.84358	4.03975	3.78544	3.17188	3.21881	3.08813	1.4382	1.91205	2.08759	1.25772	2.0599	3.0781	3.49917	2.23398	3.35586	3.04349	2.97127	0.745646	3.26154	1.18347	2.83963	2.87414	2.66314	3.26206	2.035	2.17204	2.7363	1.71267	3.13734	1.71333	2.1795	0	1.75006	2.51093	1.6642	2.20441	2.63251	2.83839	3.324	2.78696
ZFP57	1.33865	0.249232	1.9586	0.480846	0.137919	1.57293	0.922211	0.563815	2.28637	1.40325	0.413971	0.961908	0.0530281	1.66204	1.03355	1.80078	0.514441	1.49001	1.32088	1.0922	0.93353	1.70399	0.987856	1.47761	1.62502	1.45245	1.1367	0.898393	1.5021	1.27928	1.45878	1.97591	1.95028	2.035	0	1.93802	1.71267	0	1.4974	1.68088	2.51586	3.21304	2.04728	0	2.20441	1.45085	1.79114	1.08868	0
SEL1L3	0	0	0	0.294	0.104656	0	0	0.184751	0.217509	0	0.0206976	0	0	0.200737	0	0	0	0	0	0	0	0	0	0.544267	0	0	0	0	0	0	0	0.341081	0	0	0	0.855257	0	0	0.541847	0	0	0	0	0	0	0	0	1.08868	0
KIF15	1.44128	2.94734	2.28223	0.794615	1.8311	2.0243	1.40364	1.83254	2.16511	1.92866	2.81559	2.57291	0.910613	1.71767	2.1761	2.66796	2.43641	1.38463	2.06168	0.831731	1.55776	2.34795	2.3742	1.27684	2.43913	2.04916	1.82872	0.242166	2.23208	2.77928	3.00453	2.98811	1.95028	2.84728	3.19882	2.54954	2.47387	2.90673	2.69377	3.08767	2.51586	3.21304	2.04728	3.4279	2.73792	0	2.56602	2.72988	3.3005
PRDX1	6.19388	5.94681	6.093	5.97835	6.45984	6.44765	6.4918	6.35984	6.39516	6.62501	6.53178	6.38338	7.17743	6.55352	6.18839	6.51557	6.26809	6.43885	6.49926	6.68163	6.52704	6.25734	6.43913	6.65823	6.30638	6.13248	5.45056	6.78391	6.10684	6.3248	6.0524	5.9987	5.9002	6.14384	6.58891	5.7439	6.41402	6.92937	6.60936	5.6933	7.24812	5.96479	5.80302	6.28564	6.25306	5.9867	6.12731	6.51007	6.66291
CAVIN1	1.31722	1.43145	0	1.20145	1.82089	1.52752	2.41824	1.2495	1.53528	1.5884	0.855348	1.4805	1.35263	3.30487	0.970711	1.2747	1.17881	1.8594	2.03682	0.681432	0.520338	1.02576	1.89571	1.99671	1.18334	0.98801	1.9707	1.32883	1.54354	0.349031	1.36056	1.04741	1.65461	0	0	0.490099	1.71267	0	2.06724	1.07253	0	0	0	1.05983	1.61458	2.15942	0	2.13106	0
EPHA1	0	0	0.398608	0.260364	0.809313	0	0	0.0484528	0.0386058	0.0216097	0	0.0427726	0	0.291519	0.195883	0.0458077	0.201576	0.117419	0.683839	0	0	0	0.126264	0.283424	0.204795	0	0	0.0237737	0.0697408	0.0822271	1.29116	0.848089	2.19555	0	0	1.14641	0	0	1.24337	1.21645	0	3.21304	1.35987	0	1.02227	1.45085	1.15733	1.70203	0
NAP1L1	5.83337	5.59604	5.0848	5.56145	5.37688	5.80835	6.11679	5.83585	5.22429	5.31197	5.24652	5.13129	5.6452	5.47466	5.83113	5.54378	6.08582	5.49571	5.53523	5.62862	5.25097	5.26316	5.32391	5.09139	5.12139	5.18603	4.87124	4.81927	4.81885	5.32766	5.28949	5.66127	4.66382	5.36726	5.55981	5.88884	5.88461	5.89463	5.39318	5.89397	5.4421	5.27871	5.53705	5.3998	6.2235	5.52594	5.24463	6.02741	5.18628
CRABP1	0	0	0	0	0	0.161571	0	0	0	0	0	0	0	0	0	0	0.514441	0	0	0	0.434635	0	0	0.680774	0	0	0	0	0.338167	0	0	1.22251	0	0	0	0	0	0	0	0	0	1.12556	0	0	1.02227	0	0.69173	2.46132	0
PCDH1	1.31722	0.338001	0.064141	0.840865	0.909022	0.275811	0	0.0484528	0.019432	0	0	0.69321	0.398614	0.0354562	0.195883	0.331233	0	1.11025	1.60087	0.703886	0.271193	0	0.0326171	0.636691	0	0.1972	0	0	0.136265	0	0.859233	0	0.779156	0	0	0.490099	2.47387	1.20153	0.541847	0.527317	0	0	1.35987	0	0	0	0	0	0
ZNF398	2.97499	3.4881	2.28896	2.88469	2.46971	2.66282	2.27498	3.06456	3.02134	3.1721	3.22082	2.22842	2.81309	1.87273	1.502	2.47217	2.51961	2.65848	2.56623	2.68562	2.89368	3.59426	2.12476	2.54201	1.9342	3.07163	2.87235	1.62925	2.8757	2.68155	2.31612	0.848089	0.779156	2.49757	0.663969	1.14641	1.09682	0	0	1.46727	0	1.12556	0.834559	2.08884	1.83906	0	0.69173	1.70203	1.98217
RBFOX3	0	0	0	0	0	0	0	0	0	0	0	0	0	0	0	0	0	0	0	0	0	0	0	0	0	0	0	0	0	0	0	0	0	0	0.663969	0.490099	1.09682	0	0	0	0	1.12556	0	0	1.02227	0	0	0	0
RHBDL3	0	0	0.155303	0	0	0	0	0	0	0	0	0	0	0	0	0	0	0	0	0	0	0	0	0	0	0	0	0	0	0	0	0	0	0	0	0	1.09682	0	0	0	0	0	0	0	0	0	0	1.08868	0
SLC44A1	0	0	0	0	0	0	0	0.701486	0.650338	0.0216097	0	0	0	0	0	0.0458077	0	0.971576	0	0	0	0	0.902194	0.132879	0	0	0.0547374	0	0	0	0	0.341081	0.779156	2.84728	1.11694	0.855257	0	1.84786	1.24337	0.912645	0	1.12556	0	1.6642	1.02227	1.45085	1.15733	0	0
CELSR2	0	0.575597	0	0.451337	0.0357354	0	0	0.942752	0.18346	0.523715	0.119953	0.719813	0	0.103857	0	0.331233	0	0.593358	0.999128	0.871946	0.0295314	0	0	0	0	0.347118	0.451399	1.60581	0.894129	0.413979	0	0	0	0	0	0.490099	0	0	0	0.527317	0	0	0	0	0	0	0.69173	0	0
SIRT1	2.75352	3.19321	0.606742	3.31566	3.33682	2.69838	2.94181	3.23997	2.28235	2.77089	2.51001	3.49906	3.56775	2.48619	2.90978	3.30802	3.46277	2.44294	2.59207	3.40041	3.05315	3.20713	3.18862	3.51955	3.37221	2.29657	3.57349	3.26154	2.35821	2.80776	2.70434	2.46832	1.95028	1.34999	1.46117	1.77705	2.7429	1.84786	2.2162	1.68088	0	2.18447	2.04728	2.08884	2.20441	2.63251	1.79114	2.72988	0
CLIP2	0	0	0	0	0	0	0	0.268951	0	0	0.0206976	0	0	0	0.0815716	0	0	0	0	0	0	0	0	0	0.106028	0	0.0547374	0.0928308	0	0.160019	0.239893	0	0	0	0	0.490099	0	0	0	0.287618	0	0	0	0	0	0	0	0	1.98217
OGDHL	2.13552	3.21094	1.09529	1.93563	1.47541	0.752485	1.81222	2.36931	1.21966	2.00658	2.17817	1.80637	1.57741	1.04955	1.44149	1.50532	2.36622	2.06828	1.63441	1.02246	1.06769	1.63163	1.30066	2.64574	1.15068	1.55874	1.5621	1.88427	2.03695	1.54396	2.23528	1.22251	0	0	0	0	1.71267	0	1.4974	0.287618	0	0	1.35987	0	0.599845	1.45085	0	0	0
SFR1	1.72786	3.06904	0.494836	2.72124	1.43583	1.85084	2.35451	1.93059	2.16947	2.72882	2.7144	2.38206	1.38401	2.0822	1.85505	2.49712	2.02267	0.509911	0.776881	2.56815	2.01437	2.48432	1.83228	2.20727	1.37933	0.810056	2.35022	2.6324	2.94538	1.87139	1.92753	0.848089	0.779156	0	1.46117	0.490099	2.47387	1.20153	0.541847	0.912645	0	2.18447	1.74413	1.05983	1.83906	2.63251	1.50876	2.46132	0
SULT4A1	0	0	0.649182	0	0.293621	0	0.734695	0.483857	0.019432	0	0.735259	0	0.0267577	0	0.195883	0.0458077	0	0.620135	0	0	0.520338	0	0	0	0.0362155	0	0.0276283	0.484153	0.932073	0.785226	0.508035	0	0	0	0	1.14641	0	0	0.541847	0.287618	0	0	0	0	0	0	0	0	0
ADGRV1	0	0	0	0.0401972	0	0	0	0.574885	0	0	0	0	0	0	0	0	0	0	0	0	0	0	0	0	0	0	0	0.0237737	0	0	0	0	0	0	0	0	0	0	0	0	0	0	0.834559	0	0	0	0	0	0
CCDC136	0	0	0	0	0	0	0.157673	0	0	0	0	0.396117	0	0.0354562	0.232059	0	0	0.390564	0	0	0	0.399202	0	0	0	0	0.345612	0.501189	0.136265	0.969356	0.276266	0	0	0	0	0.855257	0	1.20153	0	0.287618	0	0	0.834559	1.6642	0.599845	1.45085	0.69173	0	0
RRAS2	4.23763	3.59102	2.41113	3.17832	3.45701	4.19805	4.04348	4.07937	4.27203	3.49728	4.43043	3.25034	3.47849	3.38608	3.85173	3.74636	3.48503	3.72665	3.48568	3.22521	3.49282	3.68942	3.81551	3.28979	3.32542	3.72919	3.83624	3.46191	2.46128	3.45815	3.79436	3.25317	3.02879	2.035	3.28785	3.04993	3.49179	3.51079	3.20242	3.01077	3.92203	4.31541	3.2655	2.68335	3.12653	2.15942	3.43876	3.47783	4.4367
CRYGB	0	0	0	0	0.137919	0	0	0.0484528	0	0.258446	0	0	0	0.457556	0	0	0	0	0	0	0.979649	0	0	0.636691	0	0	0	0	0	0	0	0	0	0	0.663969	0	0	0	0	0	0	0	0	1.05983	0	1.45085	0	0	0
RAD51	2.61107	3.31302	3.20256	3.70134	3.22904	3.05675	3.43128	3.69663	3.31468	2.06499	3.26269	3.25944	3.34665	3.23033	2.84702	2.96478	3.56554	3.66691	3.66271	2.54967	2.81531	2.9438	2.87007	2.77337	3.3828	2.884	3.22539	3.52366	3.29998	3.18489	3.49588	1.37864	1.28229	1.34999	1.46117	1.77705	1.71267	1.20153	2.35121	1.57803	0	1.75006	0.834559	2.68335	2.03327	0	0.69173	2.13106	1.98217
INO80D	0	1.41113	1.00012	0.697415	0	0.178455	0	0.282519	0	0.38054	0	0.719813	0.625628	0.404305	0.431912	0.293755	0	1.40017	1.56653	0.538834	0.168749	0.399202	0.126264	0.194995	0.466033	0.757455	0.388862	0	0	0.392653	1.01801	1.51951	0.779156	2.035	0.663969	0.490099	0	0	0.934834	1.07253	0	1.75006	0	1.05983	1.34861	0	1.15733	0	0
SLAIN1	0	1.70615	0.213027	0.619961	0.0357354	1.30727	1.28899	0	0.148587	0	0.644822	0	0	0	0	1.2357	1.28409	0	0	0	0.561353	0.0746832	0	0	0.236269	0	0	0	1.11913	0.817593	1.01801	0	0	0	0	0	0	0	0	0	0	1.12556	0	0	1.02227	0	0	0	0
TSPAN33	1.205	0.747489	0	0	0.170433	0	0.42917	0.170227	0.972904	0.346698	0.722681	0.257729	0	0.070062	0.26735	0	0	0.359118	0	0.352431	0.677833	0	0.242362	0.544267	0.664181	0.393818	0.0276283	0	0	0	0	0.848089	0.779156	0	0.663969	1.93802	0	0	0.934834	1.21645	0	0	0.834559	0	0.599845	0	1.15733	0	1.98217
SOX15	3.57625	2.40586	3.39566	4.07716	4.03991	3.01035	1.80031	2.31753	2.57606	2.55818	1.89958	2.32689	2.78201	4.09365	3.32429	3.13868	2.88854	3.91143	3.87752	3.28972	3.72489	3.49917	3.18862	4.43608	4.31562	4.03933	4.55733	4.00629	3.7511	3.06531	2.54204	1.64784	1.95028	0	1.46117	1.38856	1.09682	1.20153	2.9704	0.732808	0	2.51789	0.834559	1.6642	1.34861	1.45085	0.69173	1.70203	2.78696
ECT2	2.18369	2.31036	2.53512	2.76387	2.93943	2.61401	2.19082	2.35333	3.10784	2.81488	3.45745	3.134	1.53143	3.50468	3.55242	2.10119	1.45164	2.55125	3.0366	1.97013	2.53037	3.65027	2.77688	3.02494	3.57354	3.21181	2.78601	3.49631	1.79073	3.63202	1.99456	1.87462	1.65461	1.34999	1.97166	2.08281	0	1.84786	3.12915	2.3136	0	2.51789	1.74413	2.90846	1.02227	2.98818	2.22999	1.70203	1.98217
SYT13	0	0	0	0	0	0	0	0	0	0	0	0	0	0	0	0	0	0	0	0	0	0	0	0	0	0	0	0	0	0	0	0	0	0	0	0	0	0	0	0	0	0	0	0	0	0	0	0	0
IL17RD	0	0	0	0	0	0	0	0	0	0	0	0	0	0	0.120691	0	0.330059	0	0	0	0	0	0	0	0	0	0	0	0	0	0	0	0	1.34999	0.663969	0.490099	0	0	0	0.732808	0	1.12556	0.834559	0	0	0	0	0	0
ZNF483	0	0	0	0.538111	0	0	0.28278	0.268951	0	0	0	0	0.439018	0	0	0	0	0	0	0	0	0	0	0	0	0	0	0	0	0	0	0.616744	0.779156	0	1.11694	1.38856	0	2.29263	1.4974	1.07253	0	0	0	1.05983	1.02227	1.45085	0	0	0
DIAPH2	0.570318	0.202712	0.447524	0.294	0	0.410535	0	0.125758	0	0	0	0.275771	0	0.200737	0	0	0.0305791	0.225997	0	0	0	0.483852	0.242362	0	0	0.347118	0.367399	0.70609	0.114429	0	0.0428556	2.24302	0	2.035	1.11694	1.77705	0	1.20153	0	1.21645	0	0	2.29765	2.08884	1.61458	0	2.40777	1.70203	0
DDX43	2.31924	3.3455	4.20791	4.04541	3.52144	3.40404	3.51017	3.81806	3.6839	3.10029	1.93272	2.99933	2.15202	3.46622	3.28608	3.41661	3.59653	3.56034	2.77612	2.65137	3.71356	3.79811	2.26176	2.71097	3.07429	3.70625	3.33449	3.40422	3.02069	3.65235	1.47451	0.848089	1.65461	2.035	0.663969	0.855257	1.09682	1.84786	1.24337	1.46727	0	1.12556	0	2.41651	1.61458	2.15942	1.79114	1.08868	0
CBX2	1.05769	1.70615	1.84453	1.54661	1.44915	1.15351	0.48975	1.78567	0.519977	1.12243	1.13707	0.679723	2.52009	0.941552	1.09377	0.175102	1.71903	0.566075	0.321579	1.64994	1.40841	0.589507	1.535	1.17264	2.44588	1.1049	0.511337	0	2.38582	0.84925	2.5934	0.848089	0.779156	0	1.11694	0.855257	0	1.20153	0	1.46727	0	1.12556	0.834559	1.6642	0.599845	2.15942	2.40777	1.70203	0
NASP	4.53551	4.40959	4.4265	4.40804	4.66545	3.5539	4.12572	4.77201	5.23732	3.80827	4.05613	3.58659	4.65778	3.77497	4.30238	4.44894	4.17408	4.43892	4.54633	4.87034	4.36058	4.10026	4.53765	4.21595	3.82713	4.1842	3.17068	3.83379	4.98675	4.625	4.78308	5.40393	4.92416	5.31207	4.86061	5.50778	5.60972	5.17375	5.79961	5.73573	5.08898	5.55743	4.82863	5.28408	5.23283	5.00927	4.81094	5.21169	4.93115
FCHO1	0	0	0	0	0	0.0188722	0	0.0163324	0	0	0	0.0215448	0	0	0	0	0	0	0	0	0	0	0.0957191	0	0	0	0	0.0237737	0	0.0822271	0	0	0	0	0	0	0	0	0	0	0	0	0	0	0	0	0	0	0
MUTYH	2.21879	0	2.2412	0.840865	1.59999	0.971739	0.42917	1.36241	1.79973	1.31849	0.413971	0.75882	1.08624	0.606441	0.462687	1.00006	0.941968	1.43074	1.90561	0.658623	0	1.29928	1.02075	1.78078	1.03015	1.15998	0.491633	1.87776	0.564399	1.32503	0.477119	0.848089	1.65461	1.34999	1.46117	0	1.71267	0	0.541847	0.912645	2.51586	0	0.834559	1.6642	1.61458	0	1.50876	1.70203	1.98217
CACNA1H	0.675129	0	0	1.58788	0.869961	0.0375008	0.100546	0	0.0762055	0.734677	0.0810664	0.0636926	0.806368	0	0	0.600437	0	0	0	0	0	0.511	0.0326171	0.067969	0.204795	0	0	0.583476	0.828583	0.160019	1.18036	0.341081	0	0	0	0.490099	0	1.20153	0	0.527317	0	1.12556	1.35987	0	0	0	0	0	0
DPEP3	0	0	0.447524	0.260364	0.407113	0.635077	0.316619	0.69135	0.406481	0.397169	0	0.412519	1.14848	0	0	0.331233	0.25435	1.03265	0	0.967838	0.168749	0.537647	0.652279	0.283424	0.617137	0.827172	0.207493	1.05657	0.787777	0	0.974403	0	1.65461	0	0.663969	0	0	1.20153	1.4974	0.527317	0	0	0.834559	0	1.02227	0	0.69173	1.70203	0
PBX3	0.893605	0.0534101	0.064141	0.907573	0.137919	0.718255	0.248128	2.08954	1.53528	1.22844	1.41237	0.706573	1.55919	0.483461	0.120691	0	0	0	0	0	0.0584704	0.845547	0.565778	0	0.858739	0	0.677517	0	0.0236235	0	0.785442	0.848089	0	2.035	0	1.93802	0	1.20153	0	1.07253	0	0	0	1.6642	0.599845	1.45085	0.69173	1.70203	1.98217
ACTN3	0	0	0	0	0	0	0	0	0	0	0	0.220954	0	0	0	0	0	0	0	0	0	0	0	0	0	0	0	0	0	0	0	0	0	0	0	0	1.09682	1.84786	0	0.287618	0	0	0	0	0.599845	0	0	0	0
LRRC49	0	1.21414	0	0	0.070607	0	0	0	0	0	0	0.881715	0	0.169161	0.551256	0	0.0305791	0	0	0	0	0	0	0	0	0	0.388862	0	0.0236235	0	0	0	0	0	0	0	0	0	0	0	0	0	0	0	0	0	0	0	0
HDHD5	1.57371	1.56617	1.47146	1.16555	1.39514	1.3674	1.1076	1.5758	1.74825	0.811121	1.77719	2.18134	1.84883	1.4938	1.93404	1.94072	1.95254	0.950631	1.93282	1.46513	1.59774	1.46115	2.22695	2.38433	2.25931	2.00472	1.64471	2.02048	2.52887	2.06582	2.07934	2.77979	2.58806	2.84728	3.10394	2.64594	2.7429	2.29263	2.69377	2.24811	4.31307	2.18447	2.86126	3.10313	2.84532	1.45085	1.79114	2.46132	3.3005
STON2	0.0528279	0.0534101	0.295501	0.225924	0.512325	0.161571	0	0.976533	0.826145	0.883717	0.212817	0	0.0267577	1.21331	0.970711	0.928508	0.697097	0.480987	1.38139	0.831731	0.0295314	0.734761	0.520501	0.544267	0	0	0.0276283	0.137098	0	1.46442	1.45878	0	1.28229	0	1.11694	0.855257	1.09682	2.29263	1.24337	0.912645	0	1.12556	0	1.05983	0	1.45085	0	1.70203	0
ZNF644	2.03407	2.00619	2.7551	1.23647	2.55222	1.39656	2.04199	1.85542	1.67662	2.30858	1.21995	1.66977	1.62196	2.19624	2.57155	1.34966	1.57086	1.66737	1.40101	2.16884	1.63664	1.3301	1.27363	2.19971	0.858739	1.77704	1.6177	2.10649	1.11913	2.19463	1.49008	2.07055	1.65461	2.035	2.17204	1.77705	1.71267	0	2.06724	2.6542	0	2.51789	0.834559	2.41651	1.61458	1.45085	2.83839	2.46132	1.98217
EML1	0	0	0	0.190643	0.351483	0	0	0	0	0	0.490157	0	0	0	0	0	0	0	0	0	0.271193	0.456184	0.631135	0	0.172618	0	1.3596	0	0	0	0.653396	0	0	0	0	0	0	1.20153	0	0	2.51586	0	0	0	0.599845	0	0	0	0
PDE1B	0.10379	0	0	0	0.070607	0.381665	0	0.0798735	0.200585	0	0	0.362745	0	0.457556	0	0.0458077	0.305261	0.480987	0	0.294429	0.0584704	0	0	0	0	0	0.430853	0	0	0	0.0428556	0	0	0	0	0	0	0	0.934834	0.287618	0	0	0	0	0	0	0	0	0
CERS4	0	0	0	0	0	0	0	0.184751	0.361508	0	0.0612228	0.144465	0.497578	0	0	0	0.228205	0.154527	0	0	0	0	0	0.283424	0.796756	0.274106	0.231451	0	0	0.496265	0	0.616744	1.65461	0	1.46117	0.490099	0	0	0	0.527317	0	1.12556	0.834559	1.05983	1.02227	0	0.69173	0	0
CDCA7	2.98861	3.15095	2.00836	1.54661	1.81062	4.15177	3.51928	3.37433	4.23303	3.11293	3.3491	3.60811	3.25344	2.60895	2.98591	2.48885	1.09448	2.57197	2.62581	2.05117	3.10262	2.30981	2.18403	3.43842	2.391	2.96742	2.21857	2.9991	3.02946	2.42741	2.69093	2.32209	1.95028	2.035	2.50474	1.59584	3.1654	3.33612	2.69377	1.57803	0	3.54062	2.04728	2.41651	1.61458	2.63251	1.79114	2.72988	1.98217
GRB14	0	0	0	0	0.170433	0.572584	0	0	0	0	0	0.537419	0	0	0	0	0.618756	0	0	0	0	0	0.297085	0	0.466033	0	0	0	0	0	0	0	0	0	0	0	0	1.20153	0.541847	0.287618	2.51586	0	0	0	0	0	0	0	0
TRIM46	0	0	0	0	0	0	0	0	0	0	0	0	0	0	0	0	0	0	0	0	0	0	0	0	0.0715441	0	0	0	0	0	0	0.616744	0	0	0	0	0	0	0.541847	0.287618	0	0	0	0	0	0	0	0	0
FAM78B	0	0	0	0	0	0	0	0	0	0.183738	0	0	0	0	0	0	0	0	0	0.104962	0	0	0.400673	0	0.492341	0	0	0	0	0	0	0	0	0	0	0	1.09682	0	0	0.287618	0	0	0	0	0	0	0.69173	0	0
OAZ2	0.0528279	0	0.125551	0.11738	0	0.127198	0	0.423903	0.148587	0.0638818	0.0206976	0.220954	0.694	0.103857	0.522333	0.600437	0.470507	0.154527	0.0505659	0.264529	0	0	0	0.067969	0.139707	0.115962	0.231451	0.242166	0.0468664	0.0553354	0.20258	0.341081	0	0	0	0	0	0	0.541847	0.732808	0	0	0	1.05983	0	1.45085	0	0	0
ANK2	0	0	0	0	0.070607	0	0	0.110625	0.019432	0.597517	0	0	0	0.376924	0	0	0.0305791	0	0	0	0	0	0	0	0	0	0	0	0	0.027933	0	0	0	0	0	0.490099	0	0	0.541847	0.287618	0	0	0	1.05983	0.599845	0	0	0	0
UGT8	0	0	0	0	0	0	0	0	0	0	0	0	0	0	0	0	0	0	0	0	0	0	0	0	0	0	0	0	0	0	0	0	0	0	0	0	0	0	0.541847	0	0	0	0	0	0	0	0	0	0
STRBP	1.31722	0.421624	2.19897	2.61213	2.15735	1.77516	2.05207	2.1463	2.52599	1.84629	2.33513	3.01821	1.09891	1.46808	1.44149	1.6606	1.09448	1.54694	1.83525	2.03355	2.06516	0.511	1.37885	2.28786	1.48792	0.92581	1.70584	0	1.89046	1.90943	2.00543	1.64784	1.28229	2.49757	2.17204	1.59584	2.1429	1.84786	1.71333	2.24811	0	1.12556	0.834559	2.41651	1.83906	2.63251	1.79114	2.13106	1.98217
ITM2C	1.0316	0.681169	0.898234	0.59319	0.65702	0.0919852	0.0611642	1.35601	0.0762055	0.10495	0.157819	1.9024	1.04757	0.103857	0.738946	2.05713	0.0898589	1.87059	0.776881	0.352431	1.41961	2.14629	1.31399	0.744471	1.8854	1.15998	0.961561	1.14594	0.815109	0	2.56428	2.15936	1.65461	2.49757	1.97166	2.82132	2.96956	2.90673	1.71333	1.57803	0	3.21304	2.51093	2.68335	1.02227	3.27328	1.50876	2.46132	0
ZNF614	0.376701	0.294299	0.241046	0.326871	1.10678	0.144487	0	0.322472	0.11285	0	0.0810664	0.745935	0.608016	0.200737	0.462687	1.45528	0.25435	0.421339	0.192427	0.104962	0.581431	1.21924	0.713913	0.366744	1.11725	0.223293	0.0276283	0.534669	0.0236235	0.833508	0	1.51951	0	0	1.73887	0.855257	1.71267	2.29263	1.4974	1.46727	2.51586	1.12556	0	1.05983	1.34861	1.45085	1.50876	0	0
PPP2R1A	3.90196	2.37472	3.04461	2.35759	3.18596	1.73578	2.01132	1.59223	1.52852	2.2909	1.83677	2.14254	1.84132	2.70566	3.04303	3.19058	3.40559	3.53242	3.39564	3.35147	2.71891	2.71779	2.9576	2.82339	3.21126	2.57002	1.9564	2.24945	3.10338	2.53838	3.80061	2.53623	3.36592	2.035	2.34796	2.44624	3.75778	1.84786	3.05196	2.54935	4.31307	1.12556	3.14292	3.27464	2.62188	2.98818	2.70862	2.9562	3.67846
NEFH	0	0	0.0324269	0.0793048	0.070607	0	0	0.241427	0.0762055	0	0	0	0.0530281	0	0.120691	0	0	0	0	0.170921	0	0	0.156176	0	0	0	0.107474	0.115134	0	0.0553354	0	0.616744	0	0	0	0.490099	1.09682	0	0	0.287618	0	0	0	1.05983	0	0	0	0	0
HAT1	3.71793	4.23566	3.69054	3.5178	3.4603	4.6118	4.4597	4.52901	3.64533	3.47395	4.06488	4.19161	4.73689	4.42472	2.99646	3.93771	3.49602	3.97505	4.65857	4.14594	4.1599	3.16502	3.79664	2.91851	3.03456	3.15872	3.3122	3.72561	3.76167	3.28955	3.04725	2.53623	3.46281	2.84728	3.52605	3.04993	2.47387	3.51079	3.46315	2.37625	3.92203	3.01635	3.67239	1.6642	2.94527	2.98818	2.70862	2.72988	3.3005
ATP8B2	1.57371	1.14201	1.75991	1.6798	1.9761	0.572584	1.05844	1.33663	0.11285	1.04012	1.3807	1.68335	0.836929	1.68455	1.81983	1.92854	0.658458	1.35306	1.3615	1.88426	1.58785	1.15185	1.65508	1.65383	1.43465	1.81185	0.917936	1.68249	1.55979	1.14543	1.32627	0.616744	0	0	1.46117	0.490099	1.09682	0	1.24337	1.46727	0	1.12556	0.834559	0	0	1.45085	0	1.70203	0
HMGN5	1.22815	1.68938	1.82615	2.78768	2.11621	0.981392	1.96939	1.83254	3.00437	0.0429006	1.53254	1.92544	0.980716	1.10066	0.195883	1.25533	0.753181	0.538267	0.715525	2.59842	2.28311	1.76164	0.954199	0.844755	0.817714	1.22599	1.16185	1.83136	1.41546	2.6369	2.63601	0.341081	1.28229	1.34999	0.663969	0	1.09682	0	0	0.287618	0	0	0.834559	0	0	1.45085	0	0	1.98217
FAM171B	0.457292	0	0	0.0401972	0.512325	0.195144	0	0	0	0	0	0.345765	0.694	0	0	0	0	0	0	0	0	0	0	0.0343847	0	0.143553	0	0	0	0	0	0	0	0	0	0.490099	0	0	0.541847	0.732808	0	0	0	0	0.599845	0	0	0	0
PPP1R1A	0	1.65524	0	1.72982	0.829814	0.706662	0.722125	0.799112	0.478455	0.907126	0.878211	0.567025	1.11146	1.3178	0.551256	0.976605	0.658458	0.117419	0	1.14239	0	0.0746832	0.543317	0.520206	0.593026	1.04764	1.22288	0	1.33277	0.910552	1.36056	1.64784	1.65461	2.035	1.73887	1.38856	0	1.84786	1.4974	0.732808	0	2.51789	2.04728	0	2.35739	1.45085	2.22999	1.08868	3.3005
TET1	3.81288	3.63985	2.26868	3.24433	3.34396	3.22058	2.82617	3.69155	4.09446	4.20167	3.53862	3.92058	2.73816	3.45644	2.68682	3.7636	2.65334	3.33239	3.18545	3.71424	2.75029	3.20297	3.23491	3.13599	2.06266	3.22156	3.63765	2.299	2.65524	3.80544	3.34138	3.67073	3.15014	3.12855	2.64614	3.52583	4.82436	3.66658	3.82977	2.84347	3.38388	2.78854	3.14292	3.10313	3.62553	4.55691	3.59383	3.7436	3.3005
KCNQ2	0	0	0	0	0	0	0	0	0	0	0	0	0.0788287	0	0	0	0	0.0402109	0	0	0	0	0	0	0	0	0	0	0	0	0.0844749	0.616744	0	0	0	0	1.09682	1.20153	0	0	0	0	0	0	0.599845	0	0.69173	0	0
RBPMS	3.19071	3.29095	2.2412	2.16198	3.11256	3.10832	3.32515	3.27602	3.34001	3.18173	3.84895	3.50098	3.27033	3.48237	3.48282	3.37684	3.18207	2.43542	2.58351	2.84058	3.08514	3.16502	2.24793	2.33	3.15474	2.64915	2.36654	2.47315	3.23063	1.75922	3.69037	2.66314	3.15014	3.12855	3.37169	2.64594	2.96956	3.13734	3.68389	2.70389	2.51586	2.18447	2.86126	3.4279	2.94527	2.63251	2.40777	3.61683	0
RFX7	0.200611	1.54768	0	0.0401972	0.809313	0.785922	1.4193	0.899381	0	0	0.617907	0	0	0	0	1.00006	0	1.18389	0	0	1.12353	1.3301	0	0	0.878821	0	0.642207	0	0.642765	0.8015	0.835053	0.341081	0.779156	0	0.663969	0	0	0	0.541847	0.527317	2.51586	0	0	1.05983	0	0	0	1.08868	0
B3GAT1	0	0	0	0	0	0	0	0	0	0	0	0	0	0	0	0	0	0	0	0	0	0	0	0	0	0	0	0	0	0	0	0	0	0	0	0	0	0	0	0	0	0	0	0	0	0	0	0	0
DTL	3.79748	2.3429	2.70568	2.76387	3.16191	1.98165	3.24394	2.0934	1.9389	2.65123	1.68295	2.22379	2.48675	2.32361	2.44626	2.01169	3.36417	1.32077	2.96591	2.90499	1.74742	1.1345	2.63007	2.12988	1.81419	2.20787	2.53483	2.09531	2.20133	2.7376	2.73079	1.51951	0.779156	1.34999	1.11694	0.855257	1.09682	1.84786	1.24337	1.07253	0	2.51789	2.04728	0	1.83906	2.15942	0.69173	0	0
ATP8A1	0.950398	0	1.3609	0.359008	0.909022	0.96202	0	0.770512	0	0	0.100641	0.784251	0	0.978455	0.462687	0.0458077	0	0	0	0.104962	0.114663	0.14569	0	0.339502	0	0.274106	0.587567	0.0237737	0	0	0	0	0	0	0	0	0	0	0	0	0	1.12556	1.35987	0	1.02227	0	0	0	0
PIF1	0.834485	1.19049	0.125551	0.697415	0.984108	0.291417	0	1.33011	1.68273	2.10602	2.24125	0.950722	0.0530281	0.169161	0.522333	0.438155	0.859204	0.260446	0.835734	0.611894	0.246256	0.110623	0.400673	0.470844	0.384099	1.3377	1.85209	1.05657	0	0.647968	0.0844749	1.37864	0	0	0	0	0	1.20153	0	1.46727	0	0	0	1.05983	1.02227	0	0.69173	0	0
CD70	1.18147	1.03985	0	0	1.4224	0.706662	0.382004	0.170227	0	0.258446	0.316897	0	0	0	0.120691	0.438155	0	0	0.146673	0.0358427	0.75057	1.00681	0.269983	0.805474	0.466033	0.461151	0.367399	0.377483	0.894129	0	0	0.616744	0	0	0.663969	1.59584	0	1.84786	0	1.68088	0	0	0	0	0	0	2.83839	0	1.98217
TOX	0	0	0	0	0	0	0	0	0	0	0	0	0	0	0	0	0	0	0	0	0	0	0	0	0	0	0	0	0	0	0	0	0	0	0	0	0	0	0	0	0	0	0	0	0	0	0	0	0
GNB5	0	0	0	0	0	0	0	0.322472	0.019432	0.895469	0.0612228	0	0	0	0.120691	0	0	0.0402109	0	0	0.366842	0.734761	0.0957191	0	0	0	0	0	0	0	0	0	0.779156	1.34999	0	0.490099	0	1.20153	0.541847	0.287618	0	0	0.834559	0	0.599845	1.45085	0.69173	0	0
ZNF35	0	0	0	0.390446	0.070607	0	0	0	0	0.538781	0	0	0	0	0.0815716	0.0458077	0.201576	0	0	0	0	0	0.269983	0	0	0	0.0547374	0	0.0922581	0	0.124927	0.341081	0	0	0	0.855257	1.71267	1.20153	0.934834	0.527317	0	0	0	0	0	1.45085	1.15733	0	0
CSE1L	3.57625	3.824	3.63355	3.45227	3.79865	4.21656	3.8974	4.28462	4.03841	4.03901	4.28296	4.20697	4.51625	4.05746	4.34016	3.95582	3.80989	3.88131	3.99836	4.06369	3.93454	2.88275	3.97085	3.97833	3.89279	3.78062	3.84597	3.63397	3.99018	3.81148	3.22058	2.60108	2.40511	2.49757	1.73887	2.54954	0	2.29263	2.2162	2.1795	0	2.51789	2.29765	2.90846	2.73792	2.63251	2.02719	1.70203	1.98217
SETX	3.43415	4.53458	2.34166	2.74575	3.4928	2.98658	2.70045	3.13544	3.16349	3.13788	2.72705	3.1874	2.01841	3.39975	3.34095	2.29383	2.39	2.69672	3.0553	2.18489	2.87347	2.83521	2.17676	2.78856	3.16704	1.86254	2.1448	2.27444	2.85938	2.75023	3.57466	2.72264	1.65461	1.34999	1.73887	2.54954	2.96956	1.84786	2.2162	3.01077	2.51586	1.12556	2.6967	2.41651	1.83906	2.15942	2.02719	2.13106	0
PNMA8A	1.15754	0.0534101	1.2956	0.260364	1.53904	1.22839	0.48975	1.23562	0.803906	0.773405	1.73398	0.163971	0.924908	1.34631	0	1.70411	1.35829	0.620135	0.618301	0.0358427	1.27915	1.1345	0.753586	1.02656	1.56431	1.15998	0.888102	0.720709	1.74172	1.34737	0.859233	0.341081	0	0	0.663969	0.855257	1.71267	0	0	0.527317	0	0	0	0	0	0	0	0	0
LZTS3	0.708439	0	0	0.260364	0.293621	0	0	0.241427	0.376655	0	0.283031	0.610325	0	0	0.400468	0	0	0.747035	0	0.138319	0.478123	0	0.156176	0.0343847	0.297231	0.143553	0.0813465	0.137098	0.0236235	0	0.20258	0.341081	0.779156	0	0	0	1.09682	0	0.541847	0	0	0	0.834559	0	0	1.45085	0	0	0
CD83	0	0	0	0	0	0	0	0	0	0	0	0	0	0	0	0	0	0.672242	0	0	0	0	0	0	0	0	0	0	0	0	0	0	0	0	0	0	0	1.20153	0	0.527317	0	0	0	0	0	0	0.69173	0	0
DHDH	0.10379	0.538616	0	0.390446	0	0	0.670719	0	0.299276	0.597517	0.382333	0.0636926	0	0.200737	0.26735	0	0	0.697606	0	0.294429	0.168749	0.399202	0	0.194995	0.139707	0.482914	0	0	0.687819	0.817593	0.859233	0	0.779156	0	0.663969	0.490099	1.09682	1.20153	0.934834	0.287618	0	0	0.834559	0	0.599845	0	0	1.08868	0
BMPR1A	0.708439	1.36962	0.750121	1.70503	0.610382	1.23647	1.0383	1.7568	2.3181	0.895469	1.89398	0.652363	2.14593	1.27394	1.7467	0.438155	0.11861	1.99856	1.25772	0.58795	0.785608	1.55544	1.3272	1.6089	1.29217	1.2642	0.745646	0.358911	1.39749	1.20781	1.71873	0.341081	1.28229	0	0.663969	1.77705	1.71267	1.20153	0.934834	1.07253	0	0	0.834559	0	1.02227	0	0	2.13106	1.98217
TP53	1.66138	2.98906	2.48328	1.38433	1.69245	1.14495	1.4193	1.7568	1.97915	1.99024	2.25442	2.84475	2.10884	2.14035	2.69979	2.31269	2.94982	1.8817	1.60087	1.95148	2.58111	1.91179	2.14727	2.72682	2.75382	1.79455	2.05367	2.60508	1.66117	1.36937	1.73189	1.04741	0.779156	0	0	1.14641	0	1.20153	0	0.912645	0	1.75006	0.834559	1.05983	0.599845	0	0	1.70203	0
CHEK1	2.50132	3.32393	2.33518	2.59199	2.9904	1.74147	2.33813	2.94381	3.28488	2.87547	2.07309	2.65101	2.92755	1.93037	2.19455	1.84031	2.79367	3.3202	3.58336	2.72458	2.96801	2.61519	2.77688	2.21478	2.07141	1.45245	3.315	2.06699	3.29027	2.50399	3.61071	2.39706	2.58806	1.34999	2.17204	2.54954	3.49179	2.29263	2.58837	3.12463	2.51586	3.21304	1.74413	2.68335	2.84532	2.15942	2.40777	2.72988	0
SYT2	0	0	0	0	0	0	0.157673	0	0	0.0638818	0	0	0.270135	0	0	0	0	0	0	0	0	0	0	0	0	0	0.231451	0	0.0236235	0	0	0.341081	0	0	0	0.855257	0	0	0.541847	0.287618	0	1.12556	0	1.05983	0	0	0	1.08868	0
PIM1	2.50132	2.86758	3.10303	2.37341	2.31834	1.58564	2.95261	1.90889	2.43124	2.36038	0.644822	0.345765	1.58643	2.74902	2.07017	1.85325	2.4869	2.89612	3.10399	2.46017	2.20114	2.65832	1.36611	2.19212	1.76108	2.66351	3.03433	2.64011	2.24218	2.03173	0.653396	1.22251	2.40511	2.84728	1.11694	1.77705	2.7429	2.63211	1.71333	2.3136	3.38388	1.75006	1.35987	1.05983	1.34861	0	1.79114	1.70203	0
GDAP1	0.10379	0	0	0.0793048	0.322842	0	0	0	0	0	0.283031	0	0.710598	0	0.738946	0	0	0	0.0505659	0.233996	0.601234	0.663961	0.269983	0	0	0	0	0	0.411629	0	0	0.616744	0	0	0	0.490099	0	0	0.541847	0.527317	0	0	0	0	0	0	0	1.08868	0
RIF1	3.72201	3.50257	3.60149	3.44106	3.17799	3.36032	3.80506	3.52462	3.62486	3.11041	3.13087	3.13153	3.29805	3.39294	2.98591	2.61577	2.59316	2.86288	3.13947	3.49679	2.92151	2.78605	3.43117	2.87648	2.71525	3.70625	3.23134	3.5688	2.76793	2.6683	3.07333	2.66314	0.779156	1.34999	3.66547	2.64594	2.7429	2.29263	3.20242	2.88715	2.51586	3.01635	2.29765	3.4279	2.49569	3.27328	3.265	2.72988	2.78696
GTF3C1	1.695	1.93682	0.80746	1.91416	1.90058	1.56653	1.6949	1.49069	1.86563	1.77173	1.39662	0.893448	1.47426	1.67334	1.77149	1.13334	1.25848	0.841085	1.56653	2.41325	1.35109	0.948429	1.44092	0.70232	1.1994	1.3377	2.33924	1.2301	1.67615	2.11873	1.74492	1.87462	0.779156	2.49757	2.17204	2.08281	0	0	1.24337	1.8669	0	2.51789	1.35987	2.08884	2.03327	2.15942	0	2.13106	0
TRIM2	0.606108	0.681169	1.00012	0.11738	0.070607	0.452786	2.02674	0.0163324	0.18346	0	0.119953	1.02727	0.0530281	0.103857	0.812466	0.537697	0.716035	0.0402109	0.192427	0.0358427	0.246256	0.866719	0.449805	0.164271	0.993779	0.52548	0.530775	0.0237737	1.15166	0	0.508035	0	0.779156	0	0	0	0	0	0.541847	0.527317	0	0	0	0	0	0	0	0	0
RAB29	0.0528279	0	0	0.326871	0.809313	0	0	0.19913	0	1.76534	0.157819	1.17878	0	0.762702	0.0815716	0	1.44029	1.74241	0.919743	0	0.620768	0.968154	1.02075	0.419733	0.297231	0.370657	0.133136	0	0	1.20781	0	0.848089	0	0	0	0	0	0	0.541847	0.732808	0	0	1.35987	0	1.02227	0	0	0	0
PATZ1	1.29546	0	0	1.57425	0.829814	0.861053	0	0.817869	0.019432	1.19079	0.911841	0.624474	1.61316	0.200737	0.738946	0.952757	0.973789	0.566075	1.42037	0.435283	1.30353	0.887584	0.0326171	0.614135	1.40726	0.827172	1.08504	0.321036	1.43321	0.434995	0.445526	0.341081	0	0	0.663969	0.855257	0	0	0.541847	1.07253	0	0	0	0	0	0	0	1.08868	0
RAB3D	0	0.154641	0	0	0.263796	0.671314	0	0.0642487	0	0.445934	0	0	0	0.0354562	0	0	0	0.294092	0.321579	0	0.271193	0	0.064513	0	0	0	0.183131	0	0.564399	0	0.445526	0	0.779156	0	0	0	0	1.84786	0	0.732808	0	0	0	0	0	0	0	0	0
MTA3	0.977977	2.50504	0.241046	1.57425	1.46234	2.60154	1.58118	2.83982	1.53528	2.141	3.01185	3.01553	2.68035	0.996559	2.99646	2.63837	2.3722	1.83675	0.584381	0.949163	1.8503	2.18051	1.28721	2.88121	1.92457	2.09228	0.694854	1.06805	1.17294	0.98369	0.653396	2.72264	3.02879	1.34999	1.73887	3.84296	2.1429	2.29263	1.90111	2.88715	0	2.51789	2.51093	3.10313	1.61458	1.45085	2.83839	0	3.3005
SLC35F1	0	0	0	0.59319	0.947053	0.424757	1.1363	0.448185	0.803906	0.258446	0.987389	1.15947	0	0	0.738946	0.0458077	1.17881	0	0.0994194	0	1.0096	0.246048	0.609677	1.47761	0.106028	1.68616	0.606011	0	0	0.817593	0	0	0	0	0	0	0	0	0	0	0	0	0	0	0	0	0	1.70203	0
CCNA1	0	0	0	0	0.293621	0.0188722	0	0.348506	0	1.84629	0	0.732933	1.07347	0.0354562	0.400468	0	0	0	0	0	1.17729	0.0378248	0.0326171	0	0.68714	0.416614	0.183131	1.42123	0	0.735272	0	0.848089	1.28229	0	0	0.490099	1.09682	0	0	0.912645	0	0	0	0	1.61458	2.15942	0	2.13106	0
MDN1	1.05769	0	0.125551	0.885678	1.20422	0.306856	1.5742	1.06555	1.57522	0.847875	0.283031	0	0	0.349014	0.687765	0.928508	0.425193	0.646424	0.683839	1.51677	0.499385	1.37512	0.866453	0.591219	0.204795	0.702864	0.694854	1.045	1.16234	0.257618	0.124927	2.32209	1.28229	2.84728	2.34796	1.93802	1.09682	0	1.71333	3.16067	0	0	0.834559	1.05983	2.03327	2.63251	2.02719	1.08868	0
RAB3B	0	0	0	0.0401972	0.0357354	0.0375008	0.630927	0	0	0	0	0	0	0.0354562	0	0.0902057	0.25435	0	0	0.0358427	0	0.0378248	0	0	0	0.0298761	0	0.0237737	0.0236235	0	1.1216	0	0	0	0.663969	0	1.09682	0	0	0	0	0	0	0	0	0	0	0	0
MRS2	2.19548	2.88241	3.26871	2.04832	2.31107	2.54082	2.40257	2.36294	2.79764	3.17692	3.44219	2.2514	2.77808	2.48619	0.335444	1.74633	1.23241	2.32582	0.919743	0.725996	2.34901	2.14629	2.6086	2.73207	1.8854	2.65395	2.23644	1.80417	2.18047	2.53352	2.47321	2.32209	1.95028	2.035	2.77491	2.08281	2.7429	2.63211	2.06724	1.07253	0	1.75006	0.834559	2.41651	2.62188	2.15942	2.22999	2.46132	3.3005
ZNF16	0.495959	0.681169	0.769488	0.92914	0.65702	0.818601	0.93316	0.423903	1.08781	0	0.248351	1.64222	0.153572	0.884363	0	1.40344	0	0.154527	0	0	0.41239	1.15185	0.631135	0.591219	0.593026	0.92581	0.15835	0.898393	1.91593	1.32503	0.596997	0.848089	0	1.34999	0	0.855257	0	0	0	0	0	1.75006	0.834559	0	0.599845	0	0.69173	0	0
ZC4H2	0	0	0	0	0	0.127198	1.4193	0.227465	0	0	0	0.0215448	0.0267577	0	0.522333	0	0.734727	0	0.806607	0.891641	0.31981	0.711545	0	0.164271	0	0	0.888102	0	0.199857	0	0	0	0	0	0	0.490099	0	1.20153	0.541847	0.287618	0	0	0	0	0	0	0	0	0
DOC2A	0	0	0	0	0	0	0	0	0	0	0	0	0	0	0	0	0	0	0	0	0	0.0378248	0	0	0.0362155	0	0.0276283	0	0	0	0.0428556	0	0	0	0	0.490099	0	0	0	0.287618	0	0	0.834559	0	0	1.45085	0	1.08868	0
RHEBL1	0	0	0	0.225924	0.322842	0	0.0410629	0.530089	0	0	0	0	0.0267577	0	0.0413622	0	0.0305791	0	0.192427	0	0.114663	0.309274	0	0	0.297231	0.587064	0	0	0.260763	0	0.34637	0.848089	0	1.34999	0.663969	1.14641	0	1.20153	0	0.287618	0	0	0.834559	0	0	0	0	0	0
SP4	0.740998	0	1.17006	0.817925	0.0357354	0.741165	0.888859	0.155556	0.421166	0.477551	0.955494	1.19783	1.06058	0.169161	0.763872	1.50532	0.658458	0.294092	0	0	1.03893	1.09915	0.811123	0.882995	0	0.223293	0.606011	0.321036	1.35156	0.647968	0.883014	0.616744	0.779156	1.34999	0	0.490099	1.71267	0	0	0.912645	0	0	0	0	1.34861	2.15942	1.50876	0	0
LARP1B	2.00755	2.24299	1.70061	2.08721	2.75342	2.65077	2.00615	2.12386	2.15636	2.46661	2.21005	1.45697	3.08861	1.78171	2.09984	1.89139	1.0504	2.54428	1.80611	2.44692	2.34901	2.51817	2.70281	2.39097	2.59293	2.24655	1.47447	1.42123	1.5271	2.09251	1.84518	2.93878	2.19555	2.49757	2.64614	3.36519	2.1429	3.13734	3.46315	2.3136	0	1.12556	2.04728	3.10313	2.84532	2.15942	3.35449	1.70203	2.78696
DLGAP5	3.08688	0.77954	1.8983	2.50131	3.21742	2.5667	2.90614	3.36798	2.49856	3.52591	3.30338	3.37901	3.7128	3.67453	3.46393	1.81408	2.83323	0.992221	3.74178	1.84439	2.8612	3.29175	2.87007	2.34377	1.95327	2.82984	3.2224	3.71104	1.37011	2.45853	2.42543	2.83476	2.40511	4.29199	2.64614	2.82132	2.47387	3.13734	2.58837	2.24811	2.51586	1.75006	2.86126	1.6642	2.35739	2.15942	2.56602	3.15179	3.3005
OTUD4	4.36843	4.04776	2.69052	3.2095	3.36519	2.23669	2.94722	3.10139	3.62009	3.30801	3.36133	1.86713	2.15202	3.53905	3.18359	3.00011	2.60336	2.75224	3.86698	3.19383	3.35964	3.63801	3.13706	3.15954	2.88372	3.13142	2.9502	3.2715	3.23822	3.94383	3.33277	2.07055	0.779156	1.34999	1.46117	0.855257	1.09682	0	2.06724	2.49393	0	2.51789	1.74413	1.05983	2.20441	0	1.50876	2.46132	0
TGIF2	0	0	0.064141	0.421213	0.070607	0	0	0.0798735	0.464345	0.276533	0	0.47632	0	0.0354562	1.09377	0	0	0	0.0505659	0.294429	0.114663	0	0	0	0.172618	0.0878338	0.0813465	0.0471619	0.0697408	0	0	1.04741	0	2.035	1.11694	1.14641	0	0	0.934834	1.07253	0	2.51789	0	1.05983	1.02227	1.45085	0.69173	1.08868	0
KIF21B	0	0.0534101	0	0	0	0.520564	0	0.282519	0	0.183738	0.230694	0	0	0	0.492818	0	2.02267	0	0	0	0	0.56381	0.156176	0.470844	0	0.860806	0	0	0.429425	0.555039	0	0	0	0	0	0	1.09682	0	0	0	0	0	0	0	0	0	0	0	0
AGO1	2.90488	2.51459	0.241046	2.36552	1.77934	1.37475	2.21345	1.90011	0.803906	0.276533	0.855348	0.328582	1.03444	1.87273	1.92302	0.689709	0.0305791	1.75454	1.54905	1.73961	1.49564	1.7729	0.297085	2.03966	1.44815	1.75932	2.05367	1.44783	2.05998	1.42295	2.69093	0.341081	0	0	0	0.855257	0	0	1.24337	0.527317	0	1.12556	0	0	1.02227	1.45085	0	1.70203	0
ZWILCH	1.59168	0.958191	2.81224	3.06599	1.21983	2.58897	2.71321	2.60083	2.15636	1.88217	1.71505	1.98696	2.97298	1.99484	2.11928	2.46376	1.20586	2.20721	3.04286	2.32909	2.31943	1.1345	2.01477	1.18799	1.86541	1.7232	2.26574	1.92271	1.39749	2.3354	1.78334	1.04741	1.65461	1.34999	1.73887	0.490099	2.1429	1.84786	1.90111	1.3473	0	1.12556	1.74413	0	0.599845	1.45085	2.02719	1.08868	0
FGD1	0	0.0534101	0.295501	0.0401972	0.137919	0.396172	0.519112	0	0.464345	0.640051	0.0411025	0.0215448	0.153572	0.169161	0.0413622	0.367761	0	0.225997	0	0.202804	0.31981	0	0.126264	0.0343847	0.297231	0.0298761	1.01775	0.321036	0.0697408	0.304048	0.0428556	0	0	0	0	0	0	0	0	0	0	0	0.834559	0	0	1.45085	0	0	0
KDM2B	2.73748	2.13565	2.63353	2.43501	2.03908	1.69529	2.11592	2.58175	1.88695	2.29534	1.72139	2.0033	2.5059	2.05654	3.19738	2.53776	3.03146	1.77851	3.20232	2.44692	2.34901	2.11123	1.55758	2.20727	0.956469	1.85422	2.05367	2.0555	2.04851	2.41689	2.48879	1.76568	1.28229	0	1.46117	1.59584	0	1.84786	0.934834	1.77689	0	2.51789	1.74413	1.6642	1.61458	1.45085	1.15733	1.08868	1.98217
LRRC20	0.606108	0	0	0.0793048	0.0357354	0	0	0.0798735	0	0	0	0.104644	0	0	0	0	0	0	0	0	0.366842	0	0	0	0	0	0	0	0	0	0	0.341081	0	0	0	0	0	0	0	0	0	0	0	0	0	0	0	0	0
TCF3	0.376701	0.154641	0.966953	0.92914	1.48836	0.990982	0.444555	0.863721	1.0315	2.01199	0.76009	0.984025	0.292359	0.783704	1.03355	0.976605	0.448028	1.30436	2.02422	1.19089	1.6931	1.02576	1.13029	1.84998	0.993779	1.32571	0.888102	2.08405	1.36086	0.817593	1.3774	1.37864	0	2.035	1.46117	1.38856	0	0	0.541847	0.912645	0	1.75006	0.834559	1.6642	1.02227	1.45085	1.15733	1.08868	1.98217
STK39	0	0	0	1.09097	0	0.0188722	0	0.530089	0	0	0.56252	0	0	0	0.195883	0	0	0	0	0	0	0	0	0	0.0362155	0	0.367399	0	0.49849	0	0	0	0	0	0.663969	0	0	0	0.541847	0.912645	0	0	0	0	0	0	0.69173	0	1.98217
CEBPZ	1.38058	2.59784	1.68029	1.62799	2.57669	1.88724	1.8589	2.61966	1.07858	2.30858	1.12756	1.66293	1.82616	2.55499	3.06826	2.15443	3.0009	2.9915	3.69088	2.48631	2.82797	1.85994	2.13981	2.11389	1.90512	1.56895	1.85979	2.54884	2.116	1.85589	2.87414	3.08198	3.46281	4.59912	3.19882	3.04993	3.8744	4.05294	3.46315	2.70389	4.87364	2.18447	3.48324	3.10313	3.49966	4.19667	3.59383	4.16205	3.67846
SV2A	0	0	0	0.0401972	0	0	0	0	0	0	0.194716	0	0	0	0	0	0	0	0	0	0	0	0	0	0	0	0	0	0	0	0	0	0	0	0	0	0	0	0	0	0	0	0	0	0	0	0	0	0
LSR	1.13322	0.92991	1.47146	1.94624	1.91983	0.829332	0.413619	0.552661	1.48025	1.1324	1.3807	1.5927	0.516582	1.19774	1.31228	0.600437	1.51789	1.18389	0.362183	1.61483	1.96936	2.08438	1.90455	1.89746	1.84514	1.99718	1.2699	1.95398	1.5021	1.95379	2.15942	2.15936	3.02879	2.035	2.17204	2.21439	2.1429	2.90673	2.58837	1.77689	2.51586	2.18447	1.74413	0	1.34861	3.51123	1.79114	2.46132	0
CHIC1	0	0	0	0	0	0	0	0.241427	0	0	0	0	0	0	0	0	1.17881	0	0	0.703886	0	0	0	0	0	0	0	0	0	0	0	0	0	0	0	0	0	1.20153	0.934834	0.287618	0	0	0	0	0	0	0	1.08868	0
NSD1	1.9107	3.5498	1.85363	2.72124	2.97668	2.03361	1.97999	2.27744	2.13425	1.96257	1.99157	2.16692	1.81085	1.10066	2.36714	3.08484	2.27338	3.2011	2.47662	2.54967	2.90965	2.10234	0.713913	2.09772	2.68135	2.58015	2.82195	2.28923	2.58552	1.77578	1.9836	2.66314	2.75039	2.84728	3.00238	2.64594	2.7429	1.84786	2.2162	2.6542	2.51586	2.78854	1.74413	3.10313	2.03327	2.98818	3.43876	2.13106	2.78696
NAMPT	1.18147	1.93682	1.57415	2.17106	1.87121	2.40395	2.97663	2.12386	2.15197	0.626012	2.36781	2.86575	1.90039	1.56832	2.01932	2.0459	1.70962	2.42786	2.31019	1.82404	1.89911	1.84934	2.31576	2.47474	2.14788	1.87905	2.20653	2.42487	0.580417	1.32503	1.73189	1.04741	0.779156	2.035	2.17204	2.08281	1.09682	1.20153	2.06724	1.8669	2.51586	3.21304	2.29765	2.41651	1.02227	1.45085	1.50876	2.13106	1.98217
ETNK2	0	0	0.321977	0	0.263796	0.144487	0	0.650079	0.11285	0.611835	0.808505	0.124692	0.881589	0	0.579611	1.06824	1.29672	1.41553	0.2798	0.0358427	0.366842	0.213365	0	0.419733	0.466033	0	0.430853	1.35717	0.220446	0.496265	1.25516	0.616744	0	0	0.663969	0	0	0	0.934834	0.287618	0	0	0.834559	1.6642	1.02227	0	1.15733	0	0
SYNJ2BP	0.708439	1.47124	0.398608	0.480846	1.56373	1.3526	1.73924	1.31698	0.315087	1.00801	0.832116	0.881715	1.90039	0.697793	0.970711	1.45528	1.64191	2.23346	0.477555	1.22233	0.979649	0.399202	0.848244	0.864001	0.326772	0.587064	0.975814	1.13507	0.717092	1.29085	1.1216	1.64784	2.58806	2.49757	1.73887	1.77705	2.1429	2.29263	1.71333	1.95163	4.31307	1.75006	1.74413	2.41651	2.35739	2.15942	1.50876	1.70203	1.98217
AASS	0	0	0	0	0.889624	0.829332	0	0.701486	0.0575281	0	0.966205	0.362745	0	0	0	0.215747	0.789395	1.09124	0	0.0358427	0.732727	0	0	0	0	0	0.606011	0.158733	0.114429	0.516123	0	0	0	1.34999	0	0.490099	0	0	0	0.732808	2.51586	0	0	0	0	0	0	0	0
CDH6	0.0528279	0	0	0	0	0	0	0	0	0	0	0	0	0	0	0	0	0	0	0	0	0	0.323688	0.366744	0	0	0.0547374	0	0	0.027933	0	0	0	0	0	0	0	1.20153	0	0.287618	0	0	0	0	0.599845	0	0	0	0
NYNRIN	0.864348	0.294299	0.0324269	1.28746	1.03796	0.932465	0.0410629	0.789642	0	1.353	0.13901	0.784251	1.06058	1.04955	0.400468	1.67525	2.27338	0.190704	0.715525	0.0358427	1.68384	0.14569	1.3272	1.30528	1.27712	0.775203	1.70584	1.61366	1.5021	0.910552	0.413225	0.616744	0.779156	1.34999	0	0.490099	0	0	0	0.527317	0	0	0	0	0.599845	1.45085	0	0	0
CSDE1	4.47872	5.35544	5.55064	4.7101	4.32084	5.16139	5.05964	4.74592	4.54855	5.03154	4.30316	4.61391	4.82908	4.63291	5.11847	4.89299	4.89578	4.80258	5.19236	4.89495	4.91652	4.67952	5.08533	4.80934	5.12875	4.63418	3.87478	4.83867	5.00911	4.80529	4.94717	3.8144	3.26206	3.36382	4.01751	4.16918	4.08267	3.66658	3.40225	3.80908	4.87364	3.68017	4.36337	3.27464	4.68631	4.75517	3.86144	3.86013	3.97768
PKD2	0	0	0	0.0793048	0.562186	0.0188722	1.7701	0.681143	1.49421	1.40325	0.855348	1.32457	0	0	0.579611	0.293755	1.37029	0	0.51405	0	0	0.987612	0.792198	1.07691	0.139707	0	0	0	0.240745	0.108627	1.21825	0.341081	1.28229	0	0	0.855257	0	1.20153	0.541847	1.07253	0	0	0.834559	0	0	0	1.50876	0	0
SH2B3	1.71153	1.92254	0	1.38433	0.322842	1.50762	0.0410629	1.19315	1.30922	1.20974	0.843779	0.881715	1.06058	1.78171	1.13257	0.569408	2.2345	0	1.19166	0.563601	0.659061	1.41878	1.65508	0.844755	0.617137	0	2.5587	1.41225	0.611927	0.969356	0.883014	0	0	0	0	0	0	0	0.541847	0	0	0	0	0	0	0	0	0	0
USO1	2.12322	3.63109	3.46263	3.48176	2.64769	3.50956	3.24394	3.21011	3.51962	2.5283	2.55681	3.43227	3.7634	3.13957	3.17896	3.30802	3.15457	2.89063	3.28384	3.11224	2.92937	2.65832	3.28315	2.19212	2.65247	2.85091	2.93934	2.89015	2.90143	2.93492	2.84417	2.83476	1.28229	3.12855	3.00238	3.30741	2.96956	1.20153	2.2162	2.10747	0	2.51789	3.00895	2.41651	3.12653	3.27328	3.0674	3.61683	1.98217
RTN3	1.64426	1.34841	0.933002	2.18905	2.22081	2.32274	1.34745	1.27687	1.60768	2.07536	2.49898	1.32457	0.677208	2.01274	1.86661	1.61575	2.30499	2.14403	1.77637	1.92306	2.22047	2.07531	1.48873	2.57742	1.62502	1.50658	0.989928	2.24945	2.09385	1.09351	1.66488	1.87462	1.95028	0	1.73887	1.93802	2.47387	2.29263	2.06724	2.24811	0	2.78854	1.35987	2.08884	2.62188	2.63251	2.02719	1.70203	0
GPRASP2	0.10379	0	0	0	0	0.306856	0.194538	0.255255	0.166129	0	0.230694	0.412519	0	0.0354562	1.05391	0	0.25435	0.117419	0.973149	0.264529	0.366842	0	0.214202	0.0343847	0.172618	0.0298761	0.278205	0.301719	0.0922581	0.134552	0.477119	0.341081	0	0	0	0	0	0	0	0.287618	0	0	0	0	0.599845	0	0	0	0
COQ10A	0	0.294299	0.295501	1.10998	0	0.850557	0	0.639574	0.0386058	0.918689	1.40452	0.857959	0	0.0354562	1.09377	0.853217	0	0.421339	0	0.408191	0.677833	0	0	0	1.08304	0.170626	0	0.0237737	0	0	0.380185	1.04741	0	0	1.46117	0.490099	2.1429	0	0.541847	0.287618	0	1.12556	0	0	0.599845	1.45085	0	0	0
GRIP2	0.10379	0.294299	0	0.190643	0.486732	0.0375008	0.138881	0.0798735	0.18346	0.10495	0.100641	0.0427726	0	0.070062	0	0	0	0.0793314	0	0.294429	0.19505	0	0.242362	0.164271	0.139707	0.223293	0.345612	0.340098	0.411629	0.592932	0.0844749	0	0	0	0	0.490099	0	0	0	0	0	0	0	0	0	0	0	0	0
PPM1J	1.35977	1.36962	1.12566	0.421213	1.31015	0.796898	0.670719	0.650079	1.99396	0.538781	0.56252	1.44107	1.53143	1.24394	1.39438	0.746296	1.0354	0.863669	1.56653	2.11121	1.43072	0.887584	0.520501	2.06483	1.60105	0.92581	0.15835	0.321036	1.5021	0.665857	1.01801	1.76568	0.779156	2.035	1.11694	1.59584	1.09682	1.84786	0.541847	0.527317	0	2.18447	1.35987	1.05983	1.61458	0	1.15733	1.08868	2.78696
SENP2	1.64426	2.68503	2.29565	2.52982	2.63027	1.3674	1.84157	2.72278	2.40562	1.98475	2.69522	1.51888	1.30969	0.675492	2.09002	2.78062	2.49789	2.30946	2.14549	1.60293	2.17495	1.56842	1.73653	2.1378	2.69274	2.09228	3.00683	2.7758	2.77142	1.98262	2.00543	1.37864	1.28229	0	1.73887	1.59584	1.09682	0	1.71333	1.77689	0	1.12556	0.834559	1.05983	0	1.45085	0	2.13106	1.98217
KCNT2	0	0	0	0	0	0	0	0.361349	0	0	0	0	0.357047	0	0.788374	0	0	0	0	0	0	0	0	0	0.236269	0	0	0	0	0	0	0	0.779156	0	0	0	0	0	0	0	0	1.12556	0.834559	0	0	0	0	0	0
SEMA3B	0	0.461685	0	0	0.104656	0	0	0.0163324	0.200585	0.329474	0	0.0843135	0.0530281	0	0	0.689709	0.201576	0.154527	0.0994194	0	0.41239	0.110623	0.652279	0.785424	0.172618	0.248923	0	0	0	0.516123	0	1.04741	0	1.34999	0	0.490099	0	0	0.541847	0.287618	0	0	0.834559	0	0	0	0	0	0
KLRG2	0.834485	1.19049	0	0.794615	0.702197	1.6354	1.01788	0.110625	0.315087	0.611835	0.878211	0.881715	0.497578	0	0.400468	0.0902057	0.11861	0.0402109	0.864284	0	0	0.399202	0	0.882995	0.593026	0	0	0.551122	0.411629	0	1.10147	0	0.779156	1.34999	0.663969	1.77705	1.09682	0	0.934834	1.3473	0	0	0.834559	0	1.02227	0	0	0	0
PTCH1	0.740998	0.810894	0	1.01232	0.0357354	0.0919852	0.0611642	0.0642487	0.699354	0	0.460163	1.35883	0.994336	0	1.22522	0.0458077	0	1.43074	0	0	0.0295314	0	0	0	0	0.860806	0.872951	0	0	0	0	0	0	0	0	0	0	0	0	0.287618	0	0	0.834559	0	0	0	0	0	0
YWHAQ	4.74464	4.5486	4.65715	4.63826	5.04991	4.92235	5.02552	5.05792	5.44244	4.81117	4.77838	4.89494	4.8032	5.18411	4.90539	4.75156	5.28312	5.0205	5.12759	4.93346	4.98595	5.12831	5.09405	5.15332	5.07862	4.91298	4.16335	5.06248	4.67894	5.0291	4.93584	4.3554	4.81828	5.25469	4.42326	4.4618	3.8744	4.05294	4.67892	4.42747	5.59078	4.93294	4.4692	5.06784	4.39962	4.44653	4.53281	4.16205	4.93115
BRSK2	0	0	0	0	0	0	0	0	0	0.0216097	0	0.0843135	0	0	0	0	0	0	0	0	0	0	0	0	0	0	0	0	0	0	0	0	0	0	0	0.490099	0	0	0	0.287618	0	0	0	0	0	0	0	0	0
TERT	0	0.104913	0	0	0.20223	0.127198	0	0	0.361508	0	0	0.311192	0	0	0	0.367761	0	0.359118	0	0.811195	0.22088	0.0746832	0.064513	0.283424	0.236269	0	0.345612	0	0	0.455709	0.311744	0	0	0	1.11694	0	0	1.20153	0	0	0	1.12556	0	0	0	0	0.69173	0	0
SLC38A5	0	0	0	0	0	0	0	0	0	0	0.100641	0	0	0	0	0	0	0	0	0	0	0	0	0	0	0	0	0	0	0	0	0	0	0	0	0	0	0	0	0	0	0	0	0	0	1.45085	0	0	0
NLGN4X	0	0	0	0	0	0	0	0	0	0	0	0	0	0	0	0	0	0	0	0	0	0	0	0	0	0	0	0	0	0	0	0	0	0	0	0	0	0	0	0	0	0	0	0	0	0	0	0	0
USP48	2.40301	3.43877	2.39875	2.59199	2.68192	3.29602	3.15322	3.08793	3.28287	3.49148	1.97575	2.33552	2.01841	1.81269	2.47673	3.1012	3.05024	3.2011	2.72255	2.49921	2.6156	1.90156	2.49029	1.9614	2.13123	2.3027	1.51408	1.85806	2.36747	3.17555	1.79592	3.25317	1.28229	1.34999	3.37169	2.54954	3.1654	3.80718	3.20242	3.7393	0	2.18447	3.14292	3.10313	3.43236	2.63251	2.56602	3.15179	2.78696
UBTD1	0.10379	0.841581	0	0.326871	0.460678	0.452786	0	0.227465	0.0386058	0.164441	0.684277	0.202208	0.270135	0.533918	0.195883	0.175102	0.228205	1.09124	0.973149	0	0.901944	0.56381	0.792198	0.339502	0.838372	0.059146	0.231451	0.872441	0.114429	0.476129	1.10147	0.616744	2.19555	0	0.663969	1.14641	0	0	0	1.07253	2.51586	0	1.35987	1.05983	0	2.15942	1.50876	0	0
VOPP1	0.570318	0	0.73049	0	1.63536	0.861053	0.0206775	0.968162	1.41572	0.583056	0.119953	1.99243	1.53143	0.349014	1.13257	0	0.425193	1.33701	0.549644	0.871946	0.22088	0.845547	0.753586	0.844755	0.796756	0.97271	2.35568	1.2301	0.0236235	1.13262	0.974403	1.04741	0	0	0	0	0	0	0	0.732808	0	0	0	0	0.599845	0	0.69173	0	0
CELSR3	0	0	0	0.770922	0	0.227954	0	0.436095	0.019432	0	0	0	0	0	0.158777	0	0	0	0	0	0.31981	0.213365	0.156176	0.100789	0	0.170626	0	0.0237737	0	0	0	0.616744	0	0	0	0	0	1.20153	0.541847	0	0	0	0	0	0	0	0	0	0
DIXDC1	1.48038	1.43145	0.447524	1.3367	1.59999	0.0375008	0.93316	1.127	0.803906	0.681367	1.1837	0	0	2.24249	2.42298	0.773778	0	0.480987	1.32088	1.14239	1.37429	1.37512	0.425448	0.938519	0.518179	0.143553	1.31545	1.11307	0.564399	0.516123	2.34209	0.616744	1.28229	0	0.663969	0	1.71267	1.20153	1.24337	0.912645	0	1.12556	0	1.6642	1.34861	0	1.15733	0	1.98217
GDAP1L1	0	0	0	0	0	0	0	0	0	0	0	0	0	0	0	0	0	0	0	0	0	0	0	0	0	0	0	0	0	0	0	0	0	0	0	0	0	0	0	0.287618	0	0	0	0	0	0	0	1.08868	0
INPP5J	0	0	0	0.225924	0.070607	0	0	0.0163324	0	0.986189	0	0	0	0.169161	0	0	0	0	0	0	0	0.427974	0.349809	0.132879	0	0	0	0.466913	0.157775	0	0	0	0	0	0	0	0	0	0	0.287618	0	0	0	0	0	0	0	0	1.98217
ARHGAP35	0.10379	1.47124	0.73049	0.451337	0.104656	0.109699	0.459778	0.618331	0.18346	0.823476	0.283031	1.04841	0.201334	0.103857	1.20716	0.293755	0.598488	1.38463	0.236775	0.871946	0.31981	0.483852	0.829803	0.864001	0.664181	0.248923	0.917936	0.0237737	1.19392	0.718229	1.03934	0.848089	0	0	0	0.855257	1.09682	0	0	0.527317	0	1.12556	0	0	0.599845	0	0.69173	0	0
WDHD1	0.457292	1.86396	1.34807	1.28746	1.32467	1.25251	2.80248	1.31038	2.40193	1.3615	0.631427	2.08231	0.458804	1.50649	1.05391	1.77382	1.64191	1.05244	1.56653	0.38058	1.63664	0.757609	1.25992	0.419733	1.13406	1.37309	1.93467	0	0.944502	1.43343	1.53581	1.51951	0.779156	2.035	0.663969	1.77705	1.09682	2.29263	0.541847	1.07253	0	2.51789	0.834559	1.05983	1.61458	0	0.69173	2.9562	1.98217
NUDT16L1	0	0.294299	1.34807	1.38433	0.829814	1.22839	0.0611642	0.731474	0.573543	1.3272	1.74646	1.16916	1.29876	0.864786	1.17035	0.928508	0	1.16583	1.21402	0.513635	1.10977	1.38982	0.269983	1.07691	1.55186	0.739486	1.75626	0.301719	0.531821	0.516123	1.39405	1.97591	1.28229	1.34999	2.34796	2.21439	1.71267	2.90673	2.06724	1.57803	0	2.51789	2.51093	1.6642	2.35739	2.15942	1.50876	2.72988	2.78696
KIF7	0	0	0	0	0	0	0	0	0	0	0	0	0	0	0	0	0.492641	0	0	0	0	0	0	0.164271	0.0715441	0	0	0	0	0.027933	0	0.341081	0	0	0	1.14641	1.09682	0	0.541847	0.287618	0	0	0.834559	0	0	0	0	0	0
PAFAH1B3	0.977977	1.77136	0.950077	1.14727	1.28067	1.33011	0.965515	1.23562	1.48025	1.27417	1.29833	0.939447	1.35263	1.42862	1.05391	1.55368	1.3822	2.2507	2.01151	1.79295	2.60583	1.48873	1.41642	2.09772	2.50522	1.63848	0.65997	1.70472	1.74882	0.895469	1.86919	4.06485	4.0665	3.56605	3.8522	3.52583	4.17652	4.16171	2.35121	4.23806	5.08898	4.3986	3.75841	4.35927	3.89917	3.51123	4.45401	2.46132	4.62099
KCNK6	0.922281	0.202712	0.517922	0	0.170433	0	0.0611642	0	0	0	0	0.362745	0.0267577	0	0	0	0	0	0.321579	0	0	0	0	0	0.297231	0.323189	0	0.819094	0.411629	0.134552	0.276266	0	0.779156	0	0	0.855257	0	0	0.541847	0.527317	0	1.12556	0	0	0	0	0	0	0
RASEF	0	0	0	0.11738	0.322842	0	0	0.170227	2.14314	1.38669	1.48119	1.83098	1.62196	0	0.26735	0	0	0	0	0.38058	1.47432	0.687949	0.866453	1.27684	0.68714	0.504354	0	1.48256	1.57586	2.16349	0.538303	0.616744	0.779156	0	0	0	0	0	0.934834	0.912645	0	0	0.834559	1.05983	0.599845	0	0.69173	0	0
MCM10	3.35748	1.50996	2.38626	3.4634	3.09573	2.78085	3.87628	3.38852	3.7867	3.15019	3.09959	2.80803	3.55171	3.37575	2.34253	3.1752	3.50422	3.12369	3.04286	2.84564	2.59599	2.3851	2.23398	3.10801	2.40491	2.09228	3.05461	2.58923	2.89504	2.96412	2.48879	2.53623	1.95028	2.49757	2.34796	2.33497	2.7429	0	2.47466	2.10747	0	1.12556	1.35987	2.08884	2.03327	0	1.50876	2.46132	1.98217
GNG7	0	0.249232	0	0	0	0	0	0	0	0	0	0	0	0	0	0	0	0	0	0	0	0	0	0.164271	0.0715441	0	0	0	0.375366	0	0	0.848089	0	0	0	0	1.09682	0	0	0.287618	0	0	0	0	0	1.45085	0.69173	1.70203	0
RBMX	3.14277	1.14201	3.67008	3.6274	3.41353	3.0749	3.61927	3.00238	3.16785	2.37305	2.52457	2.40274	2.25745	3.00743	3.49403	3.33132	2.88017	2.97603	2.87062	2.73006	3.59017	3.86539	3.84335	3.61636	3.83999	3.18219	3.32339	2.70036	3.14436	3.37631	2.60774	3.3317	3.55359	4.59912	3.90943	3.30741	4.57147	5.00881	4.08357	1.46727	3.38388	3.01635	3.75841	4.57159	3.74128	4.75517	3.66553	4.16205	4.62099
ELAVL2	0	0	0	0	0.233341	0	0	0	0	0	0	0.202208	0	0	0	0	0	0	0	0	0.0584704	0	0	0	0	0	0	0	0	0.0822271	0	0	0	0	0	0	0	0	0	0	0	0	0	0	0	0	0	0	0
ZDHHC23	0	1.43145	0.0324269	0	0.65702	0.585301	1.1076	0.411608	1.66433	0.721533	1.10835	0	1.17264	0.0354562	1.17035	0	0.697097	1.32077	0.999128	0.725996	0	0	0.323688	0	0.796756	0	0.872951	1.13507	0.611927	0	1.45878	0.341081	0	0	0	0.490099	1.09682	0	0.541847	0.287618	0	0	0	0	0	1.45085	0	1.08868	0
CRACR2B	0.675129	0.92991	0.125551	0.190643	1.58801	0.892092	0.316619	1.0889	1.06928	1.746	1.37267	2.25595	0.292359	0.533918	1.27808	0.746296	1.21919	1.53291	0.89228	1.05775	0.499385	0.928431	0.954199	1.14143	1.95327	0.223293	0.826518	0.358911	1.3422	0.257618	1.30882	2.46832	1.95028	2.035	2.50474	2.08281	2.1429	2.90673	1.24337	2.43629	2.51586	1.12556	2.04728	1.05983	1.83906	0	2.70862	1.70203	4.62099
ESCO1	1.695	0.154641	2.06432	2.38906	2.30376	2.14946	2.02674	1.63517	2.64961	0.445934	2.16428	1.97044	2.68875	2.03918	1.47207	1.31267	1.83618	2.73397	1.74601	2.93851	1.96172	1.64394	2.21988	2.06483	0.753904	2.31488	1.5621	1.84477	1.18347	1.81639	1.88105	0.616744	1.65461	3.36382	1.73887	1.14641	2.7429	0	2.79199	2.03165	0	2.51789	1.74413	1.05983	2.49569	2.15942	1.79114	1.08868	2.78696
FUZ	0.200611	0	0	0.0793048	0.070607	0.144487	0	0	0.0575281	0.0429006	0	0.0215448	0	0.200737	0.0413622	0	0	0	0.192427	0.104962	0.31981	0	0.0326171	0.132879	0.204795	0.0298761	0.207493	0.0928308	0.199857	0.134552	0.124927	0.848089	0	1.34999	0.663969	0	1.09682	1.20153	0	0.527317	0	0	1.35987	1.05983	0.599845	0	0.69173	0	0
RADIL	0	0.747489	0.950077	0	0.170433	0	0	0	0	0	0	0	0	0	0.368322	0.367761	0	0	0	0	0.0295314	0	0.323688	0.445514	0.267072	0.1972	0	0	0.260763	0	0	0.341081	0	0	0.663969	0.490099	1.09682	0	0	0.287618	0	1.12556	0.834559	0	0	0	1.15733	0	0
DCUN1D4	1.33865	0	0.628118	1.09097	0.137919	0.871474	1.85315	2.04247	1.27729	1.1124	1.09865	1.18833	1.41472	0.65284	0	0.773778	0	0	0.477555	1.42515	0.601234	0.948429	1.13029	1.47761	1.06562	0.0878338	1.6536	0	0.548202	1.0533	1.01801	0	0.779156	0	0	0.855257	1.09682	0	0.541847	1.07253	0	0	1.35987	1.6642	1.02227	0	0.69173	1.08868	0
MCM3	1.22815	0.841581	0.494836	1.43043	1.55144	0.622793	1.30594	1.61922	2.48465	1.40325	0.576568	1.06925	0.806368	0.903679	0.905005	0.853217	0.892882	1.07197	1.12244	1.76119	1.87491	1.61921	2.07081	1.78078	1.60105	1.79455	0.903096	1.53313	1.67615	2.03173	1.77065	2.77979	1.28229	3.9013	3.52605	2.82132	3.3378	2.63211	2.47466	3.23016	0	2.78854	3.37848	4.01665	3.94818	2.98818	2.40777	3.324	3.3005
LTBP4	0.10379	0.0534101	0.750121	0.565914	0.65702	0.195144	0.0809893	0.0163324	0.283289	0.583056	0.576568	0.412519	0.478321	0.404305	0.661477	0.331233	0.618756	0.538267	0.651442	0.747772	0.456543	0.246048	0.673118	0.520206	0.898628	0.0878338	0.762187	0.180048	0.429425	0.209644	0.380185	1.22251	0.779156	0	1.11694	0	2.1429	3.13734	1.24337	1.07253	0	1.75006	1.74413	0	1.02227	1.45085	0.69173	0	1.98217
YBX2	0.0528279	1.19049	0	0.92914	1.33904	0.291417	0.194538	0.032482	0.330727	0.346698	0.119953	0.666107	0	0.261888	0.195883	0	1.00492	0	0.715525	0.38058	0.640042	0.757609	0.064513	0.495736	0.0362155	0	0.0813465	0.0471619	0.731509	0.257618	0.883014	0.848089	0	0	0	0.855257	0	0	0	0.527317	0	1.12556	0	0	0	0	0	0	0
ZNF48	0	1.28283	0.563015	0.722336	1.25057	0.861053	0.365934	1.11946	0.815069	0.508491	0.684277	0.0427726	0.153572	0.483461	0.195883	1.56945	0.807166	1.44579	0.0994194	1.37005	0.949067	0.639568	0.609677	0.254545	0.617137	0	0.810702	0.534669	1.18347	0.209644	0.707673	1.64784	1.28229	1.34999	1.11694	1.38856	1.09682	0	0	1.46727	2.51586	2.18447	1.35987	1.05983	0	0	0	1.08868	0
CHGA	0	0	0	0	0	0	0	0	0	0	0	0	0	0	0	0	0	0	0	0	0	0	0	0	0	0	0	0	0	0	0	0	0	0	0	0	0	0	0	0	0	0	0	0	0	1.45085	0	0	0
LYG2	0	0	0	0	0	0	0	0.507158	0	0	0	0	0	0	0	0	0	0	0	0.0708165	0.271193	0.511	0.297085	0	0	0	0	0	0.672957	0	0	0	0	0	0	0	0	0	0	0	0	0	0	0	0	0	0	0	0
INTS8	2.07295	2.28825	1.60682	1.82493	1.88107	2.17071	2.87809	2.43153	2.68046	1.5884	1.74646	1.40053	1.39432	1.99484	1.70869	0.331233	1.32166	1.40017	1.87788	1.25311	1.76509	2.37775	2.40567	1.57427	1.75022	1.89537	1.91261	2.01456	2.04274	2.16977	1.4105	1.04741	0	1.34999	1.11694	0.855257	0	0	0.934834	0.912645	2.51586	1.75006	1.35987	1.6642	0.599845	0	1.15733	0	0
ATP6V0A2	0.606108	0.901064	0.184454	1.44547	1.15632	1.33011	1.37983	1.00136	1.77136	0	1.58212	0.784251	0.247564	1.53154	0.812466	0.331233	0.0605234	1.66737	0	0.0708165	0.696364	1.41878	0.693659	0.825248	0.937445	1.2642	2.16981	0.923886	1.53534	1.13262	0.596997	0.341081	0	0	1.11694	1.77705	2.1429	1.84786	0.541847	0.732808	0	0	1.35987	0	1.02227	0	0	0	0
IPMK	3.02211	1.34841	1.69048	2.41986	3.10417	3.41833	3.57102	2.89827	2.50547	3.17451	2.92942	2.72838	2.90249	2.366	3.18359	2.24558	2.41918	1.90366	2.64239	2.69125	1.70229	3.49917	2.67725	2.90463	0.975244	2.19474	2.59609	2.35161	1.39749	2.04546	2.5934	1.37864	1.65461	2.035	1.46117	1.59584	1.71267	1.84786	1.24337	0.912645	0	1.12556	0	1.6642	2.35739	1.45085	1.15733	2.13106	2.78696
NUDT9	1.98054	2.89709	2.89833	1.48969	2.83681	3.0749	2.81733	2.56797	2.37954	2.80245	3.29491	0.973009	1.6394	1.8922	2.40724	2.8207	2.98147	2.40494	2.52212	2.39956	2.64928	2.04777	2.61938	2.34377	2.80194	2.94407	2.33371	1.97852	2.58155	2.65044	2.10989	2.72264	1.95028	2.84728	2.34796	2.33497	2.47387	1.84786	1.71333	1.77689	0	2.18447	3.2655	2.08884	2.03327	2.15942	1.79114	2.72988	0
SAE1	3.15491	2.97528	2.00018	2.97041	3.09996	1.70697	2.46802	1.85995	2.07048	1.27417	2.05314	2.59822	2.33978	2.58522	2.52127	2.36784	2.0378	2.38166	2.17997	1.80339	2.15499	1.80616	2.25486	2.70564	1.5393	2.18149	2.11934	1.9663	2.54529	2.50896	2.6774	2.77979	0	2.84728	2.89313	3.18441	2.1429	3.13734	2.47466	3.58871	4.62041	2.18447	3.00895	3.56644	2.62188	2.15942	1.79114	2.13106	3.3005
BEX2	0.0528279	0.0534101	1.28218	0.907573	0.070607	1.27623	1.21017	0.472064	0.148587	0.859922	1.9968	1.69681	0.939064	0	0.738946	0.0458077	1.60174	1.21935	1.71499	0.487988	1.46354	2.25466	0.693659	1.10953	0.568506	0	2.18829	1.43015	0.98116	1.23203	1.5946	0.341081	0.779156	2.84728	1.46117	1.14641	2.7429	2.63211	1.90111	1.46727	2.51586	1.12556	0	1.6642	0.599845	1.45085	2.40777	3.7436	2.78696
CCDC88A	0.0528279	0.0534101	1.00012	0.294	1.43583	1.61694	0.0206775	0.650079	0	1.65214	0.590479	1.04841	0	1.13375	0.713582	0	0	0.971576	0.0505659	0	0	0.948429	0.652279	0.0343847	0.617137	0.702864	0.345612	1.68249	0.260763	0.326715	2.17876	0	0	1.34999	1.11694	0.855257	0	0	0	1.46727	0	1.12556	0.834559	0	0	0	0	0	0
CNIH2	0	0	0	0	0	0	0.0410629	0	0	0	0	0	0	0	0	0	0	0	0	0	0	0	0	0	0	0	0	0	0	0	0	0	0	0	0.663969	0	0	0	0	0	0	0	0	0	0	0	0	0	0
SLC16A10	1.00504	0.646829	1.52941	0	0	0.0188722	0.562065	0	0	0.640051	0	0	1.00783	0.960121	0	0	0.0305791	0.190704	0.549644	0.563601	1.17729	0	0.064513	0	0.0362155	0.370657	0	0.449465	0.0697408	0	0.929432	0	0	0	0	0.490099	0	0	0	0	0	0	1.35987	0	0	0	0	0	0
MIS18BP1	0	2.28825	1.86267	0.991974	2.29642	1.36002	1.70132	1.79517	1.76561	2.32606	2.00721	2.04598	1.6394	1.60418	1.6564	1.2747	1.79224	0.646424	1.19166	2.2999	1.73851	2.09338	2.1323	1.92521	0.543562	2.27801	1.59017	0.832617	0.98116	1.33624	1.21825	3.03581	2.40511	2.49757	2.50474	3.24722	3.1654	2.63211	2.47466	2.97073	2.51586	2.18447	2.29765	2.90846	2.03327	1.45085	3.51838	2.46132	1.98217
PGRMC1	1.46096	0.611653	1.81687	1.70503	0.137919	2.15374	0.976141	1.44918	2.49162	0.346698	2.37184	2.0087	1.23134	1.73933	0.634701	0.82722	1.80998	1.64146	2.02422	2.34346	1.50618	2.39242	1.94794	0.339502	0.106028	0.757455	0.826518	1.71936	1.1409	1.26761	3.0525	1.51951	0	3.74339	2.77491	1.14641	2.1429	1.20153	1.24337	1.8669	0	1.75006	1.74413	2.41651	2.20441	2.15942	2.02719	2.13106	0
RIMS3	0	0	0.0324269	0	0.460678	0	0.644313	0.507158	0	0	0	0	0.625628	0.431176	0.26735	0.293755	0	0.390564	0.0505659	1.15874	0	0.639568	0	0.366744	0.35572	0	0	0.431803	0.260763	0	0	0.341081	0	0	0	0	0	0	0	0	0	0	0	0	0	0	0	0	0
MEPCE	1.83731	1.86396	2.28223	2.37341	1.80027	2.82172	1.94796	2.37881	1.78845	1.87031	1.69588	2.15722	1.72359	2.60305	2.33423	2.02318	0.514441	2.74618	2.27872	2.32185	3.19348	2.62764	1.71659	2.92768	2.53083	2.40313	1.85979	2.80353	1.66868	2.23113	2.05861	1.22251	1.28229	0	0.663969	1.93802	0	0	1.4974	1.21645	0	1.12556	0	1.6642	1.02227	2.15942	0	0	0
DPPA3	2.12322	1.90812	1.80753	1.78999	1.74736	2.45334	3.03114	2.23271	3.19588	2.5093	3.08738	3.17544	3.26472	2.25758	2.09984	1.97664	2.51421	2.46526	1.89181	1.73961	2.73244	2.44263	2.31576	2.30908	2.22834	2.15463	1.98486	1.51647	1.59175	2.07254	0.90641	1.04741	0	1.34999	1.11694	0.490099	0	0	0.934834	1.57803	2.51586	0	1.35987	1.6642	1.34861	0	1.50876	0	0
BEND3	0.457292	0	0.750121	0.0793048	0	0.452786	0	0.213367	0	0.493104	0.933833	0	0	0	0.301799	0.175102	0	0.117419	0.362183	0.138319	0.295706	0	0.156176	0.445514	0.617137	0	0.388862	0.340098	0	0.23383	0.239893	0.848089	0.779156	1.34999	1.11694	0.855257	0	0	0.541847	1.07253	0	0	0.834559	1.6642	0	2.15942	1.50876	0	0
XRCC6	4.86954	4.95693	4.56178	5.43619	4.94341	4.80766	4.37591	4.70935	4.70974	4.51237	4.5695	4.72396	5.12679	4.56174	4.79484	4.86611	5.23141	5.02802	4.51516	5.41982	5.52877	4.68697	5.72909	5.46042	5.61751	4.91097	5.44865	4.95452	5.34772	5.03599	4.9401	4.464	4.2942	4.92757	4.1658	4.56403	4.70345	4.88734	4.00383	4.73294	4.87364	3.80741	4.7041	4.50423	4.28983	4.55691	4.37065	3.7436	5.2987
NKAIN1	0	0	0	0.0401972	0.20223	0.195144	0	0	0	0	0	0	0	0	0.579611	0	0.941968	0	0.362183	0	0	0.399202	0	0	0	0.115962	0	0	0	0	0	0	0	0	0.663969	0	0	0	0	0.287618	0	0	0	0	0	0	0	0	0
CHAC2	0.153012	0.338001	0.155303	0.538111	1.61188	2.158	0.843154	1.62455	1.42303	1.05067	0.617907	1.775	1.14848	1.06678	0.970711	0.0902057	1.67131	0.885906	0.401674	0.563601	1.89911	1.18594	0.0326171	1.6974	1.39336	1.55874	0	0	0.429425	0.57411	1.63717	0.616744	1.95028	2.49757	1.46117	1.38856	2.47387	1.20153	2.2162	1.95163	3.38388	1.12556	0	1.6642	1.34861	2.63251	1.79114	2.13106	1.98217
KCNH2	0.246689	0	0.184454	0	0.586485	0.0188722	0	0.29596	0	0.0429006	0.0810664	0.396117	1.14848	0.349014	0.0815716	0	0	0	0	0	0.0295314	0.179924	0.156176	0	0.0715441	0	0.624223	1.28031	0.787777	0.910552	0.34637	0.341081	0	0	0	0	0	0	0	0	0	0	0	0	0	0	0	0	0
FILIP1	0	0.380418	0.540645	0.154476	0	0.227954	0.248128	0.0642487	0.687256	0.0429006	0.44493	0	0	0	0	0.133278	0	0	0	0	0	0	0	0.132879	0	0.0298761	0.842162	0	0.65794	1.41239	0.0428556	0.341081	0	1.34999	0	1.38856	1.09682	0	0	0	0	0	1.35987	1.05983	0	1.45085	0.69173	1.08868	0
SYT5	0	0	0	0	0	0	0	0.0163324	0	0	0	0	0	0	0	0	0	0	0	0	0	0	0	0	0	0	0	0	0	0	0	0	0	0	0	0	0	0	0	0	0	0	0	0	0	0	0	0	0
RASIP1	0	0	0	0	0	0.0188722	0	0.0642487	0	0	0	0	0	0	0	0	0.0305791	0	0	0.611894	0	0	0	0.164271	0	0	0.41001	0	0	0	0	0.341081	0	0	0	0.855257	0	0	0	0.287618	0	0	0	0	0.599845	1.45085	0	0	0
RNF138	2.57541	1.80289	3.54922	1.9033	2.51473	2.6109	2.47553	2.15	2.01347	2.141	3.05263	2.31821	2.55268	1.8629	2.39931	2.0001	3.20571	2.43542	2.79848	2.54346	1.80832	2.69429	2.35498	2.06483	1.63686	2.23377	2.01278	3.00806	1.45943	2.40095	1.79592	1.37864	1.65461	0	0.663969	0.855257	1.71267	0	1.71333	1.07253	0	0	2.6967	1.05983	1.02227	2.15942	1.50876	1.70203	1.98217
CBFA2T2	2.75352	1.45148	2.7107	2.03843	3.1538	1.81889	1.70132	2.06227	2.047	1.19079	1.6233	1.28948	1.94315	2.09065	2.21277	2.87246	1.99967	2.24211	1.19166	3.38312	1.70229	1.83867	2.76237	2.60628	2.37695	1.84584	2.39863	2.28923	2.7145	1.75086	2.27177	1.87462	0	0	1.73887	0.855257	0	1.20153	1.4974	1.07253	0	1.12556	0	2.41651	1.61458	0	1.15733	0	0
CNKSR2	0	0	0	0	0.809313	0	0	0	0	0	0	0	0	0	0.859478	0	0	0	0	0	0	0	0	0	0	0	0	0	0	0	0	0	0	0	0	0	0	0	0	0	0	0	0	0	0	0	0	0	0
QTRT2	1.33865	1.62027	2.48328	1.92493	1.82089	0.452786	2.37473	1.8046	1.74241	2.41447	2.48788	1.44107	1.62196	2.2873	1.72147	0.903845	2.54101	2.55125	2.02422	1.89406	1.37429	2.86708	1.34029	1.89746	0.775489	2.22088	2.81007	2.60508	1.91593	1.77578	1.82076	1.22251	0.779156	2.035	1.73887	2.08281	0	2.29263	0.934834	1.3473	2.51586	2.18447	0.834559	1.05983	1.61458	0	1.50876	2.46132	0
IPO11	2.34064	1.93682	1.03255	1.92493	2.6067	2.08377	1.80031	2.27744	2.28235	2.17996	2.66267	2.33981	1.16061	1.81269	2.01932	1.82726	1.52864	2.07797	1.69923	1.2067	1.68384	1.61921	1.93074	1.90677	1.89529	2.42578	1.92736	1.43015	1.98374	1.87139	2.11994	0.616744	0	0	0	0	1.09682	1.84786	0	0.912645	0	1.12556	0.834559	1.05983	1.02227	0	1.15733	1.08868	0
RPRD1A	1.98054	1.03985	1.60682	1.85904	2.68192	2.2123	0.0410629	2.13886	2.88498	2.35188	1.81915	1.97597	1.78757	1.33213	0.522333	1.42092	1.64191	1.978	2.29978	1.26826	0.659061	1.7729	1.08436	0.067969	1.42102	0.957245	0.989928	1.86466	1.69098	2.16349	1.34352	1.37864	0	0	1.73887	0.855257	0	1.20153	0	0.912645	0	1.12556	1.35987	0	0.599845	0	0	0	0
NUAK1	0	0	0	0.0401972	0.322842	0	0.722125	0.0484528	0.019432	0.883717	0	0	0	0.349014	0.927242	0	0	0	0	0	0.41239	0.511	0	0	0	0	0.41001	0	0	0	1.06035	1.04741	0	1.34999	1.11694	1.14641	0	0	0.541847	0.287618	0	2.51789	1.35987	1.6642	0	0	1.15733	0	1.98217
ZNF574	0.200611	0.202712	0.0324269	0.190643	0.137919	0.275811	0.0809893	0.0642487	0.130829	0.221575	0.398239	0.0215448	0.439018	0.0354562	0.0815716	0.0458077	0.0305791	0.190704	0	0.408191	0.114663	0	0.126264	0.0343847	0	0.059146	0.0547374	0	0.199857	0.027933	0.164276	0.341081	0.779156	0	0	0	0	0	0	0.287618	0	1.12556	0	0	0	0	0	0	0
PCGF6	1.93904	1.73912	2.05645	2.01845	1.47541	2.62944	1.86463	2.28082	2.66203	2.28644	1.66334	1.62824	1.51263	1.95835	2.18535	2.30329	2.50335	2.02885	1.32088	2.16884	1.96936	1.55544	2.10955	2.09772	2.62301	2.02712	2.39863	1.79037	2.10497	2.36308	2.00543	1.76568	1.95028	1.34999	1.97166	1.38856	2.96956	1.20153	1.24337	1.46727	0	1.75006	0.834559	0	1.02227	1.45085	2.02719	2.13106	1.98217
COQ8A	1.67829	0.380418	1.99196	0.722336	0.788516	0	1.28899	0.731474	0	0.0638818	0.855348	0.0215448	1.35263	0.629827	0.232059	0	0.771401	0	1.12244	0.138319	0.901944	1.36027	0.811123	1.2331	0.937445	1.19995	0.606011	1.19911	0.580417	1.01194	1.25516	1.37864	0	0	0	0.855257	0	1.84786	0	0.732808	0	0	0	0	0	2.63251	0.69173	0	0
ZNF217	2.96813	2.05937	2.22726	2.38906	2.25911	1.88724	2.99764	2.59812	2.4706	2.99226	3.10202	3.09389	3.28703	1.83298	2.00893	2.42095	2.00738	3.37625	2.47662	2.33629	1.76509	1.92194	1.99835	2.53602	1.92457	1.74137	2.77382	3.00806	1.75589	2.53352	2.48879	2.24302	2.19555	2.49757	2.34796	1.59584	2.1429	2.29263	2.35121	2.24811	0	2.78854	0.834559	2.41651	2.49569	0	1.50876	2.46132	2.78696
RPL4	6.47846	6.0157	5.60015	6.1414	5.73851	6.45287	6.58997	6.46119	6.70013	6.14194	6.00751	6.26672	6.49567	5.78635	6.45932	6.3673	6.34538	6.14536	6.71888	6.38605	6.68413	6.65807	6.85419	6.73079	6.50317	6.3856	6.53218	6.21412	6.09887	6.1899	6.66008	5.22002	6.07895	5.90367	5.71233	4.95122	5.22661	5.65517	5.79961	5.16424	5.84882	5.69544	5.46212	5.15826	5.23283	5.72821	5.53997	5.29687	5.59138
FAM53C	2.81598	2.13565	1.65968	2.53686	2.30376	2.34908	1.97999	1.5367	1.62046	1.64519	1.48119	1.93682	0.910613	2.18839	1.64303	3.06273	2.53035	2.342	2.12204	2.70245	2.02906	2.28643	1.82298	1.97031	1.70594	2.10637	2.44035	2.31836	2.50809	2.44823	2.23528	0.341081	0.779156	0	1.11694	1.59584	0	0	0.541847	1.07253	0	1.12556	1.35987	1.05983	0.599845	0	0	0	0
PWWP2A	1.695	1.36962	1.42336	2.11571	1.46234	1.55364	1.73299	1.73723	1.81092	1.81569	1.1745	0.460632	1.00783	0.457556	1.84341	0.82722	0.425193	0.0793314	1.80611	0.851979	1.79118	0.399202	1.18935	0.991985	0.918167	1.41897	1.07183	2.11758	1.04026	0.752116	2.33349	2.07055	2.40511	2.035	1.97166	1.38856	1.71267	2.63211	2.47466	1.8669	0	1.75006	2.6967	1.05983	2.49569	2.98818	2.70862	1.08868	1.98217
EIF1B	4.1942	3.83929	3.29233	2.0679	3.613	3.6793	3.79008	4.05389	4.17789	3.67484	3.62395	3.33021	3.24207	4.12073	3.72418	2.76701	3.50149	3.72665	2.72255	2.52466	3.02043	3.73618	3.82252	3.79243	3.36511	3.11757	3.43334	3.71834	3.03819	2.79155	3.62841	4.01812	3.71964	4.6885	3.52605	3.9221	4.57147	4.05294	4.29934	4.28779	5.59078	3.54062	4.4692	4.50423	3.62553	4.05338	4.1384	3.86013	4.62099
OAT	4.92727	3.16315	3.67522	4.50638	4.56509	4.57721	4.37992	4.92852	4.27405	3.1721	5.34879	4.84446	5.26524	3.84659	2.62694	3.12273	3.90373	3.08577	2.8132	3.29713	3.01306	3.66847	3.63078	3.49198	3.05235	3.05357	5.15889	3.64167	3.99914	3.28667	4.73652	3.72993	2.58806	2.49757	3.10394	3.75924	1.71267	2.29263	2.88395	3.04973	4.31307	3.68017	2.29765	2.90846	3.84844	2.98818	3.79905	4.06826	3.67846
THTPA	0	1.11714	0	0	0.537471	0.211643	0.954811	0.255255	1.32493	1.2003	0	0.0215448	0	0.169161	0.335444	2.06827	0.598488	0	0	0	0.168749	0.246048	0	0.938519	0.664181	0.143553	0.278205	0.321036	0.515252	0.833508	0.567948	0.848089	0.779156	0	0.663969	0	1.09682	1.84786	0.541847	0.527317	0	1.12556	0	0	0	0	0.69173	0	0
BCAS4	0	0	0	0	0	0	0.562065	0.0163324	0	0	0.283031	0	0	0	0	0	0	0	0	0.538834	0	0	0	0	0	0	0	0	0	0	0	0.341081	0	0	0	0	0	0	0	0	0	0	0	0	0	1.45085	0	1.08868	1.98217
CBR4	1.93904	2.38517	2.06432	3.07085	2.05658	2.58581	2.12072	2.20448	1.70089	2.71893	2.0278	1.56362	0.0788287	1.71767	3.01734	1.89139	1.51789	1.53291	3.2079	2.14442	1.56786	2.69429	2.03906	1.84998	0.41193	1.91951	1.67996	1.66748	1.7976	1.49476	0.835053	2.39706	1.95028	3.56605	2.64614	2.33497	2.1429	2.90673	1.71333	2.54935	3.38388	3.21304	1.35987	0	2.03327	1.45085	2.70862	2.13106	1.98217
PCGF2	2.11082	1.52894	1.42336	1.46036	1.9761	1.31492	0.954811	1.87794	1.50113	2.00658	1.73398	1.60702	2.11509	2.64956	2.05004	2.21583	1.89553	2.0487	2.40068	2.52466	2.17495	2.89311	2.08643	2.79359	2.56221	2.05644	2.17599	1.52482	2.2219	2.51883	1.95022	1.97591	3.02879	2.84728	1.46117	1.38856	2.47387	1.84786	2.47466	1.68088	0	2.78854	1.74413	2.08884	2.20441	1.45085	1.15733	1.08868	2.78696
CHAF1A	2.8236	1.99258	1.24115	2.84553	1.69245	0.990982	1.20114	1.84631	2.22073	1.66593	1.01859	1.1399	2.41767	1.481	1.79586	2.05713	1.59152	1.76658	2.13381	2.39956	2.33725	1.79516	1.97337	1.92521	1.64861	1.52767	1.45426	2.4514	2.91728	2.18225	2.21669	1.37864	1.28229	2.49757	3.00238	1.93802	2.47387	3.13734	1.4974	2.10747	0	2.51789	1.35987	2.08884	1.83906	2.15942	1.79114	1.70203	0
SRPK2	2.38252	2.37472	1.75019	2.11571	2.46317	1.7696	1.45011	2.21866	1.78845	1.65214	1.9968	1.89074	1.29876	1.53154	2.55736	1.97664	2.24758	1.05244	1.91928	0.352431	1.31557	1.85994	1.67588	2.1219	1.08304	2.16139	2.50566	1.16745	1.71294	2.22511	1.63717	2.39706	2.58806	1.34999	2.17204	2.64594	1.71267	0	1.4974	2.37625	2.51586	2.18447	2.29765	1.05983	2.20441	2.15942	2.22999	2.13106	1.98217
TSR2	1.67829	1.65524	0.213027	0.59319	1.25057	1.36002	0.843154	1.90011	1.99396	1.1124	2.50267	1.71014	0.398614	1.22871	1.60215	2.17519	1.27134	2.27618	2.42004	2.83551	1.10977	1.97164	1.88682	1.57427	1.91488	1.28912	1.3596	1.38497	1.26501	1.784	2.33349	1.97591	0.779156	2.035	2.34796	1.59584	2.1429	1.84786	1.4974	0.912645	3.38388	1.12556	1.74413	2.41651	1.61458	2.15942	1.79114	2.46132	0
PIAS3	0.606108	1.86396	2.04855	1.39986	1.59999	1.67163	0.795953	1.67686	1.09699	1.58115	0.922879	1.03788	1.11146	0.629827	1.44149	1.55368	1.70013	0.646424	0.973149	0.58795	1.33934	1.09915	1.35326	1.46506	1.8349	0.844087	0.975814	0.0237737	1.67615	0.718229	1.4105	1.04741	0	1.34999	1.11694	1.77705	0	0	0.541847	0.912645	0	0	1.35987	1.05983	0.599845	1.45085	2.02719	2.46132	0
RNF5	2.57541	1.36962	2.32212	1.62799	2.42998	2.71583	2.83787	2.42542	2.07513	2.78043	2.24125	2.59463	2.30194	2.30919	2.52856	2.87246	3.11231	2.44294	2.44861	2.71355	2.35485	2.09338	2.42422	1.81085	2.51166	2.20787	1.90519	1.96016	2.86266	2.88996	2.52703	2.66314	2.19555	2.49757	2.89313	2.33497	1.71267	1.84786	2.2162	2.37625	3.38388	1.75006	2.6967	2.90846	2.20441	3.51123	1.15733	2.13106	3.67846
TCF7	0	0.0534101	0.540645	0.294	0.586485	0.546809	0.382004	0.721547	0.376655	0	0	0	0.0267577	0.457556	1.18887	0.689709	1.00492	0.359118	1.16896	0	0.819815	1.75029	0.214202	0.658901	0.838372	1.1049	0.694854	0.321036	1.61526	0.683526	0.477119	0.341081	0	1.34999	1.11694	0	1.09682	0	0	0.732808	0	0	0.834559	1.6642	1.02227	0	0	0	0
ARHGEF19	0	0	0	0	0	0.0558918	0	0	0	0	0	0	0	0	0	0	0	0	0	0	0	0	0.0326171	0	0.0362155	0	0	0	0	0	0	0	0	0	0	0	0	0	0	0	0	0	0	0	0	0	0	0	0
CCDC39	0	0	0.125551	0	0.486732	0.109699	0	0.29596	0	0	0	0	0	0.291519	0.788374	0	0	0	0	0	0	0.0378248	0	0.70232	0	0	0	0.0237737	0	0.134552	0	0	0.779156	0	0.663969	0	0	0	0	0	0	0	0	0	0	0	0	0	0
HNRNPH1	4.08112	3.83929	1.95014	4.45526	4.11282	3.25083	3.98681	3.59563	3.04286	3.61212	3.98155	3.68269	3.71897	2.58522	3.3368	3.39907	3.05396	3.48949	3.56174	3.09536	2.8653	2.39242	2.28901	2.62332	2.18867	2.74232	3.1922	3.84884	2.67028	3.02776	4.24793	4.11011	3.26206	3.9013	3.7926	4.03321	4.50066	4.35737	3.27215	4.36706	4.31307	3.92432	4.4692	4.50423	4.71491	3.27328	3.86144	4.06826	3.3005
FKBP4	3.41914	2.66801	1.69048	3.68242	4.67964	3.3878	3.28298	3.18865	3.64845	3.25881	3.17077	2.96916	2.72596	3.80353	3.67247	2.89141	2.85476	3.32834	2.76101	2.56815	3.36834	3.08146	2.82423	3.63329	4.09946	3.87828	3.79061	4.18033	4.11501	3.71168	3.54515	4.41072	4.34592	4.59912	4.60747	3.84296	4.50066	4.75471	3.87529	4.00022	4.87364	3.80741	3.91644	4.50423	4.36394	4.05338	2.83839	4.41159	3.97768
ZNF101	1.72786	0	0.966953	1.58788	0.702197	2.37128	1.45771	1.02577	1.34817	0.883717	0.248351	0.666107	0.0788287	1.6276	1.37833	1.04587	1.20586	1.25396	1.65089	1.10913	0.168749	0.802248	0.609677	1.33317	0.898628	0.626705	0.810702	0.518026	1.02863	0	0	1.22251	1.28229	0	0.663969	1.14641	1.71267	0	0	0.527317	0	0	0	0	1.61458	0	1.15733	0	0
PLK1	0.977977	1.21414	2.00018	2.84553	4.14181	1.7696	1.14575	3.19045	3.02134	4.01632	3.91124	3.53696	2.37665	3.48558	3.4563	1.70411	2.53569	2.00873	2.38106	2.92424	4.24103	3.51601	4.66013	3.98932	4.1437	3.62049	2.49084	3.58487	2.7145	4.10166	0.707673	2.53623	3.15014	1.34999	2.77491	2.21439	2.1429	0	2.58837	2.54935	0	1.75006	2.04728	1.6642	1.34861	1.45085	2.22999	2.46132	3.3005
SESN3	1.25094	0	0.0951729	0.190643	0.537471	0.109699	0	0.213367	0.560337	1.00801	0.429533	0.311192	1.04757	0.762702	0.738946	0.928508	0	0	0	0	0	0.0746832	0.0957191	0.311735	0.236269	0	0.0813465	0.872441	0.199857	0.134552	0.929432	0	0	3.12855	1.11694	0	0	1.20153	0.541847	0.732808	0	0	0.834559	0	1.02227	1.45085	0	1.08868	1.98217
ATP23	3.22564	2.92602	3.48037	3.02651	2.79572	2.94031	2.63154	2.72029	2.51577	2.25486	1.80132	2.94399	2.7422	2.50528	2.71265	3.14921	2.34204	2.18944	2.74575	3.67784	2.65403	2.01021	2.86555	2.9947	2.56841	2.23377	3.34825	2.69296	3.1737	3.1693	3.14392	2.60108	1.95028	2.49757	2.50474	2.33497	2.47387	2.90673	2.35121	1.8669	3.38388	1.12556	2.51093	2.68335	3.36176	2.63251	2.22999	1.70203	2.78696
ZNF18	0	2.47599	0.844458	2.39682	0.379566	2.38952	2.52702	0.968162	0	1.30093	1.71505	1.4727	0	1.83298	0.859478	1.71832	1.81877	0.117419	2.01151	0.0708165	0.520338	1.15185	1.50043	1.27684	1.68328	1.3847	0.888102	1.56588	1.00509	0.535712	2.54949	0.616744	1.28229	0	1.46117	1.14641	0	2.29263	0	0.287618	0	1.75006	0	0	0.599845	0	1.79114	1.08868	0
FBXL20	1.08331	0	0.494836	0.863445	0.351483	0.466599	0.519112	0.854666	0.148587	0.461829	0.747728	0	0.201334	0.629827	0	0	0.892882	0.646424	0.89228	1.2067	0.561353	0	0.884434	0.225077	0.204795	0.646125	1.1111	0	0.447004	0.864821	0.625472	0.848089	0	0	0.663969	0	0	1.20153	0	0.912645	0	1.12556	0.834559	2.08884	1.61458	0	0.69173	0	0
STIL	2.13552	1.62027	1.72065	1.01232	1.51393	0.932465	1.9152	1.34958	0.0575281	1.50648	1.97575	1.56362	0.910613	1.68455	1.17035	1.40344	2.25407	1.74241	1.23603	1.94207	1.92291	1.82791	1.8598	1.53878	1.82458	1.39622	1.24658	1.48256	1.31374	1.1197	1.55073	1.22251	0.779156	0	0	0.855257	0	1.20153	0.541847	1.21645	0	1.12556	0.834559	1.05983	1.02227	0	1.15733	1.70203	0
NUP54	1.695	0.380418	2.19181	1.10998	1.93883	1.86133	2.21793	1.55359	2.0375	1.49107	1.86566	1.81873	2.44272	1.78171	2.38331	1.6458	1.54991	2.47263	1.76127	1.14239	1.88302	1.43304	2.62473	1.30528	2.05385	1.55874	1.09813	2.34219	1.92223	2.4116	1.19943	1.87462	2.19555	0	1.11694	1.77705	2.96956	2.29263	1.90111	1.46727	2.51586	1.75006	1.74413	2.08884	1.83906	1.45085	1.79114	1.70203	2.78696
HES6	1.98054	2.14798	1.5631	1.71748	1.99437	1.33765	0.771761	2.28082	1.3171	1.83412	2.16428	0.961908	1.70714	1.82287	1.29528	2.11199	2.3722	0.929377	1.66718	2.16884	0.964439	0.845547	0.987856	1.50239	1.9814	2.4145	1.19877	2.00862	1.53534	0.304048	0.810461	1.04741	0.779156	0	2.50474	0.855257	1.09682	1.84786	0.934834	1.8669	0	0	0.834559	1.05983	2.84532	2.15942	2.40777	0	0
THAP11	0.457292	0	0.373514	0.0401972	0.20223	0	0.230485	0.155556	0.283289	0.0638818	0.658094	0.0636926	0.0530281	0	0.195883	0.255278	0.11861	0.117419	0.236775	0.138319	0.732727	0	0.565778	0.164271	0.0715441	0.323189	0.183131	0.28214	0.429425	0.57411	0	0.341081	0	0	0	0	0	0	0	0	0	0	0	1.05983	0	0	0	0	0
ZNF606	1.18147	0	0.0324269	1.12875	0.562186	0.91242	0.644313	1.46116	1.42303	0.445934	1.12756	0.821576	0	0.884363	0	0	0	0.0402109	0	0.0358427	0.677833	0.369845	0.0326171	0.339502	0.664181	0.0298761	0.0547374	0.846014	0	0	0	0	0	0	0	0	0	0	0	0	0	0	0	0	0	0	0	0	0
ZBTB44	0.708439	0.380418	0.184454	0	0.586485	0.671314	0.911179	1.00136	0.519977	0.986189	1.58906	0.220954	1.08624	0.291519	1.18887	0.600437	0.638744	0.260446	1.63441	0.513635	1.02434	0.687949	0.866453	0.591219	0.492341	1.1327	0.207493	1.11307	0.687819	1.03964	1.32627	0.341081	0	0	0.663969	0.490099	1.09682	0	0	0.527317	0	0	0	0	0	0	0	1.08868	0
FXYD5	1.27337	0.77954	0.423274	1.41522	1.23528	1.19559	1.0383	1.40024	2.29835	1.82801	1.60285	1.99788	2.2404	1.69567	1.29528	2.05713	1.81877	1.44579	1.51344	1.28325	1.54759	1.75029	2.09418	2.17681	2.54974	1.0908	1.75626	0.997769	0.393612	0.880227	2.3676	3.12672	4.12688	4.17314	3.19882	3.18441	2.7429	3.33612	3.27215	3.44996	2.51586	2.78854	3.75841	3.80903	2.73792	4.32701	3.86144	3.7436	3.97768
UBE2L6	0	0	0	0	0	0	0	0	0	0	0.100641	0	0.177651	0	0	0.0458077	0	0	0	0	0.41239	0.537647	0.449805	0	0	0	0	0.180048	0	0.160019	0	0.341081	0	0	0	0.490099	0	1.20153	0	0.287618	0	0	0	0	0	0	0	1.08868	0
ANAPC7	1.99411	2.96138	2.63881	1.76622	1.4224	2.3416	1.21915	1.91325	2.33758	2.27299	2.2761	2.13268	1.86375	2.07369	2.33423	2.4553	1.51789	2.11609	2.2247	1.83425	2.49905	1.7729	1.89571	2.52397	2.53716	1.94325	2.38268	1.675	1.20429	0.969356	2.54949	1.51951	1.65461	1.34999	0.663969	2.08281	2.47387	2.29263	0.934834	1.95163	0	2.51789	1.35987	1.05983	1.83906	0	0	1.08868	1.98217
ORC1	2.83118	1.87883	2.94592	1.91416	2.91565	2.57947	2.86385	2.83982	2.01347	2.53583	2.88778	3.20398	2.88065	2.44063	3.165	3.63089	2.38409	2.94988	3.10997	2.41325	3.00565	2.26267	2.77688	2.64017	2.60504	2.95579	2.22455	1.15673	3.21018	2.84749	2.21669	1.64784	0.779156	1.34999	1.46117	1.59584	1.09682	1.20153	1.24337	1.68088	0	1.12556	2.04728	2.08884	0	2.15942	0.69173	0	0
SPIN1	2.2303	2.72673	3.19542	2.47222	2.70984	3.61874	3.32723	3.63318	2.05172	2.85154	3.48191	3.24577	3.01033	3.38265	2.89857	3.47637	2.2345	3.32427	2.87764	3.53173	3.00936	3.33417	3.17408	2.67872	2.83316	2.60517	2.89502	2.9991	2.66278	2.56723	2.02694	2.24302	0.779156	2.035	1.11694	1.38856	2.1429	1.84786	0.541847	2.10747	0	2.18447	0.834559	0	0.599845	0	1.50876	1.08868	0
HSPA4	4.07794	4.01784	4.24297	4.36517	3.83713	4.54665	4.77702	4.7792	3.94496	4.80261	4.34582	4.44681	4.5385	4.36151	4.89414	5.04311	4.5128	4.87663	4.2078	4.36958	4.6634	4.31957	4.40224	4.31193	4.24	4.40117	4.12229	4.4287	3.85516	4.2454	3.83455	4.23796	3.796	4.8522	4.49979	4.48804	4.76517	4.35737	3.82977	4.63386	4.87364	4.75494	4.51934	4.28094	4.50165	3.89428	4.03391	4.75041	3.3005
DSCC1	1.86712	0	0.064141	2.11571	1.59999	2.76975	1.74547	1.95621	2.14756	2.09077	1.10835	0.784251	2.54807	1.41523	0.368322	1.86608	0.354437	2.342	2.03682	1.92306	1.52703	1.54234	0.884434	1.30528	1.06562	0.792734	1.44404	2.22403	1.1409	1.56317	2.07934	0.616744	0.779156	0	0.663969	1.14641	2.47387	1.84786	0.541847	0.527317	0	1.12556	0.834559	0	1.02227	1.45085	1.15733	1.08868	0
RFC2	1.79142	2.57062	1.47146	2.07759	2.25153	2.26463	1.88169	1.127	1.75406	1.88806	1.7023	0.652363	2.10257	1.81269	1.95584	2.18546	1.94453	1.95715	2.06168	1.68423	2.29532	1.70399	1.28721	2.38433	1.40726	1.97432	1.45426	1.92902	2.40843	1.53425	1.5946	2.46832	2.40511	2.49757	2.64614	2.54954	3.49179	2.63211	2.47466	2.49393	3.92203	2.18447	3.37848	2.08884	2.62188	3.71543	1.50876	2.46132	0
PLEKHG4	0.893605	0	1.26863	0	1.72565	0.127198	0.807899	0.213367	0.019432	0	0	0	0	0	0.120691	0	0	0	1.16896	0	0	0	0	0	0	0	0	0	0	0.555039	0	0	0	0	0	0	0	0	0	0	0	0	0	0	0	0	0	0	0
RAB3IP	0.417559	0.681169	0.184454	1.25367	1.2657	1.50762	2.18166	1.47304	0.250774	1.40325	2.46918	1.60702	1.18458	0.533918	0.94914	1.04587	1.79224	0.117419	0.776881	2.02466	0.785608	1.25179	0.349809	0.765093	0.518179	1.57909	1.25829	1.32883	0.841933	1.21997	1.06035	1.51951	1.28229	1.34999	1.73887	0.855257	0	0	0.541847	0.732808	0	0	0	1.6642	0	0	1.50876	1.70203	0
R3HDM1	1.49953	1.14201	0.494836	1.09097	1.29548	0.763717	1.76398	1.25639	0.972904	0.773405	0.900718	1.03788	1.17264	2.14847	1.57424	2.14394	1.27134	0.620135	0	2.00671	0.964439	1.73886	1.17481	0.366744	0.775489	1.28912	0.778541	2.27939	1.0518	1.24399	2.09978	0.341081	1.28229	1.34999	1.73887	0	1.09682	1.20153	1.24337	0.732808	0	1.12556	0.834559	0	1.83906	0	1.15733	1.08868	0
TUB	0	0	0	0.0793048	0	0	2.32986	0.095331	0	0	0	0	0	0	0.195883	0	0	0.421339	0	1.02246	0	0	0	0.445514	0.617137	0.1972	0.451399	0.0237737	0.481531	0.349031	0	0.341081	0	0	0.663969	0	0	0	0	0.287618	0	0	0.834559	0	0	0	0	0	0
TRAIP	0.200611	1.14201	0.0951729	0.359008	1.05548	0.572584	0.248128	0.495555	0.675054	0.798658	0.7845	0.809241	0	0.824815	0.812466	0.600437	0.330059	0.117419	1.34134	0.58795	0.295706	0.537647	0.425448	0.805474	1.47479	0.587064	0.728913	0.948937	1.11913	0.895469	0.508035	0.341081	0	1.34999	0	0.855257	1.09682	1.20153	0	0.527317	0	0	1.35987	0	0	0	0.69173	1.08868	1.98217
STAP2	0.200611	0	0	0	0.104656	0.0919852	0.248128	0.140734	0	0.10495	0.13901	0	0.516582	0.169161	0	0.0902057	0.492641	0.117419	0.0994194	0.461876	0.0584704	0.0746832	0.242362	0.366744	0	0.1972	0.0276283	0.61512	0.319202	0.23383	0	0.848089	0.779156	0	0	0.490099	0	0	0	0.732808	0	0	1.35987	1.05983	0	1.45085	0	0	0
ZSWIM3	0.246689	1.41113	0.628118	0.59319	0.65702	0.671314	0.0206775	0.0484528	0	0	0.796552	1.35034	0.0788287	0.0354562	0.158777	0	0	0	0.440114	0	0	0.483852	0.349809	1.18799	0.267072	0.115962	0.0276283	1.29991	0.199857	1.46442	1.49008	0.341081	0.779156	0	0	0	0	0	0	0	0	0	0	1.05983	0.599845	0	0	0	0
EFHC1	0	0	0	0	0	0	0	0	0	0	0	0.666107	0	0.169161	0	0	0.697097	0	0	0	0	0.213365	0	0	0	0	0	0	0	0	0	0	0	0	0	0	0	0	0	0	0	0	0	0	0	0	0	0	0
INPP5D	0.457292	0	1.24115	0	1.43583	0	0	0.19913	1.0025	0	0	0	0	0.457556	0.232059	0	0	0	0.146673	0.408191	0	1.63163	0	0	0.139707	0.665287	0.0547374	0	0.0236235	0	0	0	0	0	0	0	0	0	0	0	0	0	0	0	0	0	0	0	0
ZNF300	0	0.71471	0.295501	0	0.0357354	0	1.07831	0.255255	1.17704	0.493104	0.922879	0	0.177651	0.169161	0.368322	0.0458077	2.02267	0.646424	0.2798	0.138319	0.601234	0	0.884434	1.56253	0.466033	0.223293	0.568883	0	0	0.0822271	0	0.616744	0	0	0	0.490099	1.09682	0	0	0.527317	0	0	0	1.05983	0	0	0	0	0
CPSF6	3.2371	3.35616	2.64406	2.56469	3.62478	3.61719	3.81841	3.48409	3.48858	3.65596	3.48191	3.28416	3.4317	3.02076	3.32009	3.12807	4.39141	2.61254	4.05519	2.58033	3.76055	3.49577	3.09134	3.19037	3.55493	3.44866	2.82195	3.18717	2.02529	3.82746	4.0256	2.88771	2.19555	2.035	3.10394	2.90162	3.98229	3.51079	2.88395	2.3136	4.62041	3.21304	2.29765	2.68335	3.12653	3.27328	2.95743	2.13106	3.67846
AGBL5	0.153012	0.249232	0.26853	0.11738	0.233341	0.260035	0.138881	0.361349	0.130829	0.811121	0.157819	0.163971	0.0788287	0.070062	0.0815716	0.878753	0.37841	0.421339	1.12244	0.513635	0.581431	0.110623	0.214202	0.164271	0.543562	0.059146	0.183131	0.242166	0.868267	0.28102	0.239893	0	0.779156	0	0	0	0	0	0	0	0	0	0	0	0	0	0	0	0
TUBB	4.7626	5.42422	5.68929	5.99762	5.87115	5.97647	6.06858	6.13804	6.02428	5.9584	6.07555	6.28576	6.19014	6.5804	6.08525	6.44841	6.1262	5.93885	6.39488	6.36419	6.40348	6.12082	6.64564	6.61131	6.31607	5.90806	5.35019	5.6	6.21275	5.87223	5.20828	6.14724	7.26914	6.66806	6.48919	6.00244	6.37497	6.9139	6.22584	6.27306	7.41699	6.04445	6.44567	6.49097	6.06589	6.45424	6.54354	6.00227	7.3772
BRWD3	2.36173	1.32688	0.373514	2.03843	2.63027	2.0243	0.922211	1.69727	2.64961	1.18122	1.03903	0.552298	0.590187	1.38806	0.738946	1.2747	2.20129	0.722532	1.91928	0.986275	1.52703	1.1345	0.866453	1.52675	0.492341	1.22599	1.3596	1.18863	0.0922581	1.61013	2.33349	2.39706	0.779156	2.035	3.10394	2.7363	1.09682	2.29263	1.71333	2.84347	0	3.21304	2.6967	3.4279	3.68456	0	2.95743	2.13106	0
PAQR4	0.246689	0.249232	1.01643	2.75785	0.460678	0.144487	0.954811	0.0798735	1.46616	0.640051	0.922879	0	1.16061	2.00381	0.738946	0	0.11861	0.620135	0.362183	1.10913	0	0.14569	1.3272	1.38738	1.73928	1.49591	0.323491	0	1.38842	0.683526	1.3774	0	0	0	0	0	0	0	0	0.287618	0	0	0	0	0	1.45085	0	0	0
COQ3	1.89632	0.461685	0.563015	0.260364	1.72565	1.67163	0.976141	1.0966	0.942688	0	0.866825	0	1.40456	0.291519	0.462687	0.878753	0.0305791	1.11025	0.999128	0	0.964439	1.47501	0.848244	0.567934	0.593026	1.07656	0.255017	1.49961	1.48518	1.01194	0.413225	1.37864	1.65461	0	0.663969	1.38856	2.1429	0	0.541847	0.527317	0	1.12556	0.834559	0	1.61458	1.45085	0	1.08868	0
LRRC2	0	0	0	0	0	0	0	0.0484528	1.0315	0.811121	0.548335	0	0	0	0	0.472105	0	0	0.192427	0	0	0	0.473757	0.445514	0.139707	0.0298761	0.0276283	0	0	0	0	0	0	0	0	0.490099	0	0	0	0	0	0	0	0	0	0	0	0	0
TBC1D8	2.63726	1.43145	1.33513	2.3416	0.351483	2.97937	1.4193	3.18323	1.74825	1.30974	3.77474	2.31385	0.896174	2.0822	3.04303	2.77383	3.76513	1.95715	2.08613	2.39267	2.89769	1.82791	2.50199	2.57158	2.25931	1.87905	1.41295	2.69296	1.91593	2.36855	2.99365	1.51951	1.95028	1.34999	1.97166	2.08281	1.71267	0	0.934834	1.3473	2.51586	3.01635	0	2.90846	1.02227	1.45085	1.79114	1.08868	2.78696
PCM1	2.19548	2.05937	2.13321	2.30082	1.91024	1.75279	2.73214	2.5315	2.28637	1.93437	2.35971	2.54342	0.0267577	1.61594	2.64718	1.55368	1.83618	2.00873	1.32088	1.5294	2.70982	1.38982	1.94794	2.16909	1.82458	2.42578	2.75741	2.00862	1.63073	1.59153	1.18036	1.87462	1.95028	1.34999	2.64614	2.33497	1.09682	1.20153	2.35121	2.37625	0	1.75006	0.834559	2.08884	2.94527	1.45085	2.02719	3.15179	0
HEXIM2	0	0.202712	0	1.01232	0.20223	0.438839	0.333245	0	0.0386058	0.413608	0	0.124692	0	0.261888	0	0	0.658458	0.672242	0	0.294429	0.168749	0.0378248	0.064513	0	0.106028	0.684198	0.323491	0.321036	0	0	0	0.848089	1.28229	1.34999	0	0.490099	1.09682	1.84786	0.541847	0.527317	0	0	0	0	1.02227	0	0	0	0
BRCA1	2.63726	2.13565	1.43554	0.722336	1.64696	2.90016	2.10143	2.47057	1.75406	2.02275	1.59598	1.36726	1.98469	2.39359	2.49173	0.175102	1.94453	2.01882	1.8638	1.76119	2.69607	1.96183	1.28721	2.41074	1.55186	2.38591	2.60986	1.13507	1.66868	2.6683	2.72423	2.07055	0.779156	1.34999	2.50474	2.21439	0	0	1.71333	2.1795	0	3.21304	1.35987	2.90846	2.03327	2.98818	1.50876	1.70203	0
NUP35	1.99411	2.17232	2.52376	1.21906	1.77934	2.74162	2.48672	1.73229	2.56288	3.14035	2.19647	2.36952	2.5388	2.74367	2.80561	2.91628	2.39588	2.07797	2.12204	2.232	2.17495	2.33281	2.42422	1.57427	2.08875	1.97432	2.52032	1.97242	2.08265	1.57269	0.311744	1.64784	2.19555	2.035	1.46117	1.59584	1.09682	0	1.90111	1.68088	0	1.12556	2.29765	2.08884	0.599845	1.45085	1.15733	1.70203	2.78696
AGTRAP	1.44128	1.65524	1.70061	1.5605	1.10678	1.27623	0.696651	1.29707	0.890878	0.895469	1.81323	1.74293	0.398614	1.10066	1.60215	0.773778	1.29672	1.56083	1.30013	0.58795	1.43072	1.43304	2.1323	1.97916	2.16433	1.3377	1.67996	1.8972	1.48518	1.51464	1.47451	2.60108	2.58806	2.035	2.64614	3.11874	1.71267	2.29263	2.06724	2.92955	0	3.01635	2.29765	2.68335	3.43236	3.71543	3.265	2.46132	0
RPA2	2.03407	2.32129	2.33518	2.03843	3.19784	1.86655	1.45771	1.95198	2.2457	2.7836	2.45404	2.87466	2.48192	2.70015	2.18535	2.17519	2.58288	2.48724	2.86357	1.15874	2.57612	2.22217	2.72793	2.19212	1.79318	1.79455	1.48448	2.61685	2.43068	2.67715	2.49652	2.66314	2.8963	1.34999	1.73887	2.33497	2.1429	2.90673	2.69377	2.03165	0	2.18447	1.74413	2.41651	2.49569	1.45085	2.02719	2.46132	1.98217
FAAH2	0	0	0	0	0	0.410535	0	0	0	0	0	0	0	0	0	0	0	0	0	0	0	0	0	0	0	0	0	0	0.0236235	0	0	0	0	0	0.663969	0	0	0	0	0	0	0	0	0	0	0	0	1.08868	0
ZNF334	0	0	0	0.326871	0	0	1.18291	0.095331	0	0.0216097	0.671245	0	0	0	0	0.438155	0	0	0	0	0	0	0.0326171	0	0.172618	0	0.107474	0.518026	0.338167	0	0	0.616744	0	0	0	0	0	0	0	0.527317	2.51586	2.18447	0	0	0.599845	0	0	0	0
NCAPH	1.51844	2.17232	1.51801	2.39682	2.48272	1.50092	2.14446	2.75477	1.68273	2.37305	2.41548	2.09761	1.70714	1.8825	2.19455	2.79411	1.90382	1.80209	1.99869	2.1526	2.55596	2.52484	2.83813	1.89746	2.41182	2.47004	1.41295	2.38412	2.02529	1.784	2.18834	1.37864	1.28229	1.34999	1.97166	1.14641	1.71267	1.20153	1.24337	1.77689	3.38388	0	0.834559	1.6642	0.599845	1.45085	0.69173	1.08868	0
MCM4	3.71793	3.72461	3.38941	3.74151	3.28579	3.15385	3.8706	3.21895	3.10784	3.23357	2.54615	2.64408	3.47607	3.37229	3.01215	3.58895	2.74379	3.46385	3.37098	3.50959	3.15044	2.57716	3.25578	3.02921	2.35561	2.76913	2.93204	2.76878	3.66734	3.43747	3.40024	2.72264	1.28229	3.12855	2.89313	3.04993	2.47387	3.51079	2.06724	2.75194	2.51586	3.54062	3.37848	3.56644	3.20927	2.63251	1.50876	1.70203	2.78696
PRSS12	0	1.2374	0	2.30906	1.17246	1.41804	1.62235	1.42492	0.723252	0.907126	1.21995	0.845933	0.924908	0	0.788374	2.20578	0.354437	0.0402109	0	1.25311	0.434635	1.63163	0.214202	1.2331	0.466033	1.52767	1.39184	1.56588	0.801508	1.39104	0.952092	0	0	0	0	0	0	0	0	0	0	0	0	0	0	0	0	0	0
IRF4	0.0528279	0.0534101	0.0324269	0	0.0357354	0	0	0	0	0	0	0	0	0	0	0	0.0305791	0	0	0	0	0	0	0	0	0	0	0	0	0	0	0	0	0	0.663969	0	0	0	0.541847	0	0	0	0	0	0	0	0	0	0
DNAJB5	0.675129	0.77954	0	0.794615	0.0357354	1.38205	0.831498	0.596772	0.130829	1.12243	0.333536	0.624474	0	0.103857	0.738946	1.02315	0	1.21935	0.618301	0.0708165	0.785608	0.948429	0	0	0	0	0.278205	1.62925	0.841933	0.455709	0.276266	1.04741	0.779156	0	0.663969	0	0	0	0.541847	0	0	0	0.834559	0	0	0	0	0	0
AEN	1.96684	0.104913	2.32212	1.95678	1.61188	0.752485	1.01788	1.65617	1.08781	0.183738	1.6233	0.928084	2.13367	0.629827	2.05004	0.773778	1.68099	2.24211	1.80611	2.27762	1.16403	1.79516	2.21988	0.366744	1.84514	1.17343	2.31702	1.43902	2.67028	0.592932	0.707673	0.341081	1.28229	0	0	0.855257	1.09682	1.20153	0	0.527317	0	0	0	0	0.599845	1.45085	0	1.08868	0
FXR1	3.21987	3.22265	2.25501	2.64508	3.38956	2.77531	3.3189	3.49287	3.37814	3.05385	2.86793	1.83098	3.28703	3.5204	3.19738	3.9132	3.25834	2.6455	3.07375	2.52466	2.93718	3.401	3.31333	3.38613	3.4346	3.3894	2.45059	2.7758	2.42626	3.18489	2.58617	4.01812	3.71964	5.61537	4.64165	3.80171	4.34767	5.06591	4.45736	4.07766	5.08898	3.92432	4.05886	4.19811	3.99558	4.44653	4.37065	5.0737	5.50026
PITPNC1	0.0528279	0.249232	0.669942	0	0	0	0.176223	0.460174	0.723252	0	0.933833	0.444772	0	0.0354562	0.0413622	0.853217	0	0	0	0	0.659061	0.14569	0.652279	0.723549	0.0715441	0.0298761	0.728913	0.551122	0.0468664	0	0	0.341081	0.779156	0	0	1.38856	0	1.20153	0.934834	0.287618	0	1.12556	0	0	0	0	0	0	0
PIK3R4	1.38058	1.32688	2.42341	1.3367	1.98526	1.85084	2.42988	1.38145	2.45997	2.26395	2.09765	0.973009	1.08624	2.10741	1.56008	0.331233	2.68252	2.4945	1.65089	2.22426	1.52703	0.711545	2.01477	1.93434	1.06562	1.68616	2.35568	1.30961	2.89184	2.09251	1.50549	0.848089	0.779156	0	0	0.490099	1.71267	0	1.24337	0.527317	0	2.18447	0	0	1.34861	1.45085	0	0	0
DCBLD2	0.153012	0.810894	0.690409	1.82493	0.070607	0.952235	0	0	0.573543	0	0	0	0	0.0354562	2.22179	0.0458077	0	0	0.0505659	0	0.31981	0.483852	0	0	1.1994	0.347118	0	0.377483	0.464371	0	0.239893	0	0	1.34999	1.11694	1.59584	0	1.20153	1.4974	0.287618	0	1.12556	0.834559	1.05983	1.02227	1.45085	1.50876	0	0
CLNS1A	0.834485	1.47124	1.15541	0.885678	0.702197	2.29591	1.9262	1.93918	1.65193	1.68636	1.82505	1.7494	2.23468	1.4419	1.77149	1.02315	1.8704	1.98832	1.82075	1.28325	1.63664	1.50232	1.97337	1.63154	1.1671	0.546302	0.728913	1.09074	1.54354	0.718229	1.44286	1.04741	1.28229	2.035	2.17204	1.59584	2.1429	1.20153	1.4974	1.68088	0	2.51789	0.834559	2.68335	1.83906	1.45085	0.69173	2.13106	0
UBP1	1.77579	2.65942	2.50655	2.19796	3.07441	3.37504	2.16318	3.19404	2.89816	2.78991	2.82738	3.42622	3.42418	2.57922	3.33264	2.50534	1.10889	2.70924	2.72255	2.59242	2.52001	2.54468	3.44335	2.4431	2.75925	2.24018	2.77789	2.78626	2.33951	2.86308	1.91605	0.341081	1.28229	2.035	1.73887	0.490099	1.71267	1.20153	0.934834	1.21645	0	1.12556	2.29765	1.05983	1.02227	0	0	1.08868	0
LARS2	1.27337	0.575597	1.49492	2.43501	1.53904	1.86133	2.11111	1.98969	0.234238	1.4755	1.6097	2.06166	1.47426	2.59119	3.07325	3.07934	2.08955	0.566075	0.835734	2.53722	2.05083	2.18894	1.76593	2.69493	2.49224	2.38012	2.45568	1.99063	1.13006	2.4116	1.18036	1.37864	0	0	0.663969	0.490099	2.1429	0	0	0.527317	0	0	0	1.6642	0	0	0.69173	1.08868	0
RFWD3	2.21879	2.19627	2.46558	2.60545	2.41649	2.23669	1.93712	2.10871	2.29437	1.87031	1.48119	2.34409	1.6905	2.27252	2.11928	2.38576	2.29243	1.84812	1.77637	2.30726	1.86675	2.33281	1.44092	1.9614	1.48792	2.64432	2.49084	2.46449	2.08826	2.77104	2.22602	0.616744	0.779156	2.035	0	0.855257	0	0	0.541847	0.527317	2.51586	1.12556	0	0	0	0	0	1.08868	0
PASK	2.77726	1.75533	0.915723	2.59199	2.50838	1.67163	2.65157	2.11251	2.56288	0.493104	2.26313	1.02727	0.153572	1.9858	1.17035	2.28431	1.28409	1.36893	0	2.01572	1.06769	1.08115	1.03691	1.41374	1.40726	1.75037	1.39184	1.44783	1.27489	1.36937	1.75784	0.848089	0	1.34999	0.663969	0.855257	0	0	0	0	0	1.75006	0	1.05983	1.34861	2.15942	0.69173	1.08868	0
SH2D5	0.0528279	0	0	0	0.679785	0	0.519112	0.29596	0.019432	1.28315	0.429533	0.950722	0	0.533918	0.634701	0	1.83618	0.480987	1.42037	1.14239	0.141959	0.511	0.0957191	1.21822	2.009	0.546302	0.430853	0	0.717092	0	0.952092	0.848089	0	0	0.663969	0.855257	0	0	0	0	0	0	0	0	0	0	0	0	0
HCFC1	2.63726	3.71635	2.95441	3.91097	1.61188	3.05903	2.30057	2.19733	1.71884	2.63028	2.95653	3.11659	2.93816	3.26435	3.09797	3.84034	3.53654	3.57067	3.28384	3.12061	3.46877	2.71195	3.04013	3.38613	3.12981	3.44312	4.05843	2.46883	3.38451	3.17555	3.12908	1.22251	0.779156	0	1.97166	1.59584	2.1429	1.20153	1.4974	2.10747	0	2.51789	2.04728	1.05983	1.34861	1.45085	0.69173	0	1.98217
NUP210	0.803991	0	0.0324269	0.390446	0.537471	0	0.230485	0.90816	0.283289	0.0638818	0.429533	0.950722	0	0	0.492818	0.537697	0.0305791	0.0793314	0	0	1.12353	0.179924	0.449805	0.067969	0.297231	2.43698	0.107474	0	1.10813	1.0533	0.883014	0.341081	0	0	0	0	1.09682	0	0	0.287618	2.51586	0	0	0	0	2.63251	0	0	0
KPNA2	2.48219	2.09801	3.53797	2.08721	4.85491	4.09954	2.73214	4.19778	3.88928	5.38412	4.66873	5.26826	2.63324	4.4096	5.17299	3.32204	2.50335	2.57882	2.27872	2.72458	4.3253	5.53107	3.96663	4.92496	4.53555	4.80048	3.35644	2.55701	2.64004	1.96827	2.16912	3.70063	2.19555	1.34999	4.60747	3.62377	3.49179	4.75471	3.57774	3.91838	3.92203	3.21304	2.04728	2.08884	2.03327	1.45085	3.92125	2.13106	5.2987
SF3B3	2.73748	3.22265	3.37684	3.39142	3.2444	3.74878	3.88194	2.90267	3.77246	3.21728	3.6441	3.25262	3.52381	3.27552	3.59472	3.56948	3.99378	3.51469	3.41988	3.61109	3.97684	4.25078	3.29328	3.6021	4.21652	3.96202	3.56879	2.93158	3.74755	3.6183	3.32844	2.32209	1.65461	2.49757	2.64614	2.44624	0	1.84786	1.4974	1.68088	2.51586	2.51789	1.35987	2.08884	2.03327	2.63251	1.50876	2.13106	0
TLE2	0	0	0	0	0.104656	0	0	0	0.234238	0.0638818	0	0	0	0.0354562	0	0	0	0.0402109	0	0	0	0.14569	0	0.0343847	0.0362155	0.059146	0	0	0	0.23383	0	0	0	0	0	0	1.09682	0	0	0.527317	0	0	0	0	0	0	0	0	0
TRMT1L	2.21879	1.09183	1.84453	1.74206	1.66988	2.14088	2.50518	1.85087	1.3171	0.997139	1.99157	1.08979	2.26309	0.741388	1.7467	1.00006	1.7561	1.62833	1.61773	0.747772	1.56786	1.3301	0.792198	0.938519	1.11725	1.30142	1.23478	1.58199	1.00509	1.19555	0.952092	0.616744	0	1.34999	1.46117	0.855257	0	0	0.934834	0.732808	0	1.12556	2.86126	1.05983	0	2.15942	0	1.08868	0
SNUPN	0.10379	0.380418	0.321977	0.11738	0.0357354	0.597907	0	0.574885	0.547009	0.461829	0.212817	0.104644	0	0.431176	0.492818	0.331233	0.146799	0.154527	0.2798	0.38058	0.659061	0.845547	0	0.0343847	0.236269	0.170626	0.278205	0.262291	0.178969	0.910552	0	0	0	0	0	0	0	0	0	0.287618	0	0	0.834559	0	0	0	0.69173	1.08868	0
PALM3	0	0	0	0	0	0.0919852	0	0	0	0	0	0	0	0	0	0	0	0	0	0	0	0	0	0	0.267072	0	0	0	0	0	0	0.848089	0	1.34999	1.11694	1.14641	0	0	0	1.3473	0	1.12556	0.834559	0	0.599845	0	0.69173	1.08868	0
MYC	1.85229	3.05601	0	1.54661	0.679785	2.06573	1.49514	0.448185	2.54958	1.04012	1.09865	0.881715	0.677208	2.80145	0.26735	1.50532	1.60174	1.79035	1.32088	0.769224	2.39511	0.483852	1.57983	2.16909	2.46593	1.77704	2.16981	1.81101	0.956825	2.24309	1.45878	2.66314	1.65461	0	2.34796	1.93802	2.7429	1.20153	3.57774	1.95163	0	1.12556	3.00895	0	0.599845	2.98818	2.22999	1.08868	1.98217
KIF1BP	0.334652	0.421624	0.563015	0.480846	1.08988	1.43921	1.1076	1.27687	1.46616	1.45181	0.933833	0.379528	0.292359	0.762702	1.26068	0.71828	1.70013	1.8594	0.584381	0.769224	1.19042	0.908152	0.652279	0.785424	0.838372	0.504354	1.16185	1.38497	0.464371	1.45417	0.653396	0.616744	0.779156	2.49757	2.17204	1.14641	1.09682	2.29263	1.4974	1.77689	0	2.18447	0	1.6642	1.02227	0	1.15733	0	0
GDPD1	0	0.338001	0	0	0.070607	0.0188722	0.0206775	1.23562	0.758371	0	1.12756	1.17878	0.939064	0.103857	0.400468	0	0.0305791	0	0	0.58795	0.141959	1.1345	1.0044	0	0.858739	1.06217	0	0.115134	0	0.592932	0.596997	0.341081	0.779156	1.34999	1.11694	0	0	0	0.541847	0	0	0	0	0	0	0	0	0	0
PDE7A	0.246689	0.575597	0.788599	1.23647	0.809313	0.244084	0	0.140734	0	0.811121	0	1.94248	0	0.376924	1.09377	0.331233	0.401991	0.593358	0.746529	0	0.520338	0.0378248	0.693659	0	1.33641	0.844087	0	0.0471619	0.828583	0	1.08105	0.616744	0	1.34999	0	0	0	0	0.934834	0	0	0	0	1.05983	0.599845	1.45085	0	0	0
GLIS2	0	1.47124	0	2.98077	0.984108	0.585301	0	0	0.406481	0	0.519539	0.444772	0.201334	1.22871	0.836164	0.367761	0	1.27095	0.618301	0.202804	1.31557	0.309274	0.214202	0.366744	0.753904	0	0.41001	0.0237737	0	0.160019	1.77065	0.341081	0	0	0	0.490099	0	1.20153	0	0.287618	0	1.12556	0.834559	0	0	0	0	0	0
NLGN2	2.41315	1.50996	1.60682	1.25367	0.767416	1.28405	0.0410629	1.21454	1.142	0.611835	1.35648	1.14972	0.335805	1.67334	1.73414	2.06827	1.28409	2.77028	0.321579	1.83425	2.05801	0.687949	0.185481	0.544267	1.92457	1.71403	1.50428	0.599385	1.45074	1.45417	0.567948	0.341081	0	0	0.663969	0	0	0	0	0	0	0	0	0	0	0	0	0	0
CARMIL2	0	0	0	0	0	0	0	0.032482	0	0	0	0	0	0	0	0	0	0	0	0	0	0	0	0.225077	0	0	0	0	0.136265	0.0822271	0.0428556	0	0	0	1.46117	0	0	0	0.541847	0.527317	0	0	0	1.05983	0.599845	0	0	0	0
GNAL	0	0	0.0951729	0.0401972	0.0357354	0	0.0410629	0	0.019432	0.0429006	0	0.144465	0	0	0.607419	0	0	0	0	0	0	0	0.0326171	0.0343847	0	0	0.0813465	0.0237737	0	0	0	0	0	0	0.663969	0	1.09682	0	0.541847	0	0	0	0	0	0	0	0.69173	0	0
WDFY2	0	0	0.0951729	0.0793048	0.0357354	0.424757	0	0.460174	0.315087	0.164441	0.333536	0.257729	0.153572	0.136878	0	0.0458077	0	0	0	0.138319	0	0.213365	0.0326171	0	0	0.0878338	0.0813465	0.0928308	0.220446	0.108627	0.0844749	0.616744	0	0	0.663969	0	0	1.20153	0.541847	0.527317	0	0	0	0	0.599845	0	0	0	0
ABAT	0	0.71471	0	0	0.869961	1.3526	1.27185	0.227465	1.01223	0	1.07905	0	0.924908	1.04955	0	0.952757	0.146799	0	0	0.911071	0.114663	1.38982	1.28721	1.83055	1.06562	0.370657	1.88267	1.43902	0.919535	0	0.413225	0	0	0	0	0	0	0	0	0	0	0	0	0	0	0	0	0	0
TDP1	0.922281	0	0.933002	0.421213	1.65847	1.5601	1.05844	0.460174	1.89223	1.30093	0.843779	0.821576	1.93611	0.960121	1.70869	0	0	0.794826	0.549644	0.170921	1.46354	1.15185	1.30066	1.15712	1.2619	0.877333	1.78891	1.87776	0.429425	0.817593	0	1.51951	1.28229	0	1.46117	1.77705	0	2.29263	1.24337	0.527317	2.51586	0	1.35987	1.05983	1.83906	0	0.69173	0	1.98217
ASPM	2.88316	2.18434	0.966953	1.20145	2.67627	2.26858	0.696651	2.21159	2.20809	2.72223	2.51001	2.21446	0.910613	0.941552	3.03281	2.07933	2.82889	1.36893	1.6833	1.79295	1.31557	2.33281	2.31576	2.35742	2.01808	2.79546	2.16981	3.10318	2.33951	2.37943	0.996373	2.24302	0	2.49757	2.89313	1.77705	0	0	2.35121	1.57803	0	1.12556	1.74413	1.05983	1.61458	1.45085	3.0674	1.08868	0
DLG3	1.205	0.380418	0.155303	0.11738	0.170433	0	1.87034	0.760851	0	0.0429006	0.843779	1.44107	0.806368	1.40171	1.01291	0.0902057	2.7892	0.326972	3.1511	0.703886	1.51664	1.38982	1.63397	0.419733	0.297231	0.347118	2.50566	0.070177	2.11049	0.349031	2.46536	0	0	1.34999	1.11694	0	0	0	0	0	0	0	0	1.6642	0.599845	0	1.15733	1.08868	0
SCAMP1	2.20718	0	0.80746	0.0793048	0.460678	1.34515	0	1.13451	1.12417	0.626012	0.604258	0.522385	1.92904	0.864786	0.991965	1.19562	0.201576	1.25396	1.09861	0.294429	0.677833	0.14569	0.425448	1.46506	1.10025	0.607021	0.642207	0.115134	1.57586	1.25585	0	0.848089	1.28229	0	0.663969	0.490099	2.1429	1.20153	0.541847	0.732808	0	0	0	0	0	0	0.69173	0	0
ZNF749	0	0	0	0	0	0	0	0	0	0	0	0	0	0	0	0	0	0	0	0	0	0	0.242362	0	0.172618	0	0	0	0	0	1.18036	0	0	0	0	0.490099	0	0	0	0	0	0	0	1.05983	0	0	0	1.08868	0
FLAD1	1.42133	1.86396	1.07986	1.3367	2.01242	0.585301	1.4728	1.68199	1.18566	1.84022	1.02885	2.05122	1.97785	1.42862	0.26735	0.952757	0.146799	0.480987	0.973149	1.46513	0.949067	1.37512	0.449805	1.02656	1.23099	0.52548	2.28875	2.12858	0.787777	0.611511	0.835053	2.07055	1.28229	2.035	1.46117	1.59584	1.09682	0	0.541847	1.07253	0	1.75006	1.35987	1.6642	1.61458	1.45085	1.79114	2.13106	0
CENPM	1.9107	1.63786	1.18456	1.23647	1.78984	1.43219	0.0809893	1.50233	1.90795	0.975156	1.71505	1.09996	1.17264	0.903679	1.34568	1.02315	1.34618	1.20173	1.83525	1.51677	0.819815	0.845547	1.91333	1.93434	1.15068	1.31361	1.0039	2.39783	2.08265	1.0533	2.10989	1.64784	2.19555	0	1.73887	1.14641	2.96956	2.29263	1.24337	2.10747	2.51586	0	2.04728	1.05983	1.83906	2.63251	1.15733	1.08868	2.78696
ARHGEF16	0.950398	0.154641	0.213027	0.421213	0.788516	0.195144	1.11723	0.411608	0.267123	1.55915	0.157819	0.75882	0.0530281	0.0354562	1.17035	1.00006	1.00492	0.722532	0.715525	1.2067	1.30353	0.456184	0.866453	0.0343847	1.18334	0.739486	0.231451	0.413923	0.260763	0.209644	1.1216	0	0	2.035	0.663969	1.38856	0	0	0.541847	1.07253	0	0	0.834559	1.05983	0	0	0	1.08868	0
ZNF502	0.10379	0.681169	0.213027	0	1.23528	0.752485	0	0.268951	0	0.477551	0.644822	0.666107	0	0	0.634701	1.25533	0	0.294092	0	0	0.620768	0.866719	0.449805	0.920247	0.838372	1.06217	0.511337	0.0928308	1.1409	0	0	0	0	1.34999	0	0	1.09682	0	0.934834	0.287618	0	0	1.35987	0	0	0	0	0	0
GTPBP1	0.334652	1.09183	1.42336	0.509763	1.00228	0.452786	0.382004	0.507158	0.723252	0.930161	0.772347	1.19783	0	0.697793	1.41026	1.00006	1.10889	0.722532	0.51405	1.54192	1.21633	0.427974	1.14528	1.49006	1.10025	0.721291	0.711984	1.29014	1.68359	0.735272	0.759982	0.341081	0	0	0	0	0	0	0.541847	0.527317	0	0	0	0	0	0	0.69173	0	0
ZNF605	2.03407	1.2603	2.02457	2.26734	1.93883	0.466599	2.09657	1.4371	2.3181	1.30093	2.07804	1.84313	1.58643	0.719756	0.120691	0.0458077	1.80114	0	0	1.29808	1.09588	0.213365	1.0044	0.283424	1.23099	1.27671	1.85209	1.2301	1.82474	1.24399	1.89281	1.51951	0	0	0.663969	0	1.09682	1.20153	0.934834	0.732808	0	1.12556	0	1.05983	0.599845	0	0.69173	1.70203	1.98217
SCAF8	1.59168	2.72673	2.06432	2.05814	1.12348	2.41111	1.55306	1.62987	2.16947	2.08565	2.66595	1.41688	1.0212	1.8922	1.53133	1.17516	2.39588	2.08759	1.27908	1.4386	2.07227	1.85994	1.36611	0.445514	1.64861	1.71403	1.84434	1.00972	1.67615	1.64662	1.67853	1.37864	0	0	0	1.38856	1.71267	0	0.541847	0.732808	0	2.18447	1.35987	1.05983	1.83906	2.15942	1.79114	1.08868	0
TICRR	0.708439	2.54288	2.97957	1.70503	1.80027	1.34515	1.66894	1.37513	2.26618	1.65905	1.40452	1.93682	1.88584	2.57922	1.96662	1.06824	1.0354	1.91452	1.43947	1.96084	1.59774	2.34795	2.01477	1.14143	2.80194	1.85422	2.89502	1.87776	1.71294	1.64662	1.45878	0.616744	0.779156	0	1.11694	1.14641	0	0	0.541847	0.912645	0	0	0	0	0	0	0.69173	0	0
RBM14	4.12496	4.1737	3.53515	3.38753	3.9538	3.44648	3.85053	3.46785	3.50246	3.17933	3.67054	3.52381	3.90534	3.51099	3.66256	3.94074	3.35514	3.75713	3.76468	4.11276	4.0757	4.09578	4.13756	3.96502	4.39621	4.04483	3.3122	3.74897	3.6332	4.15646	3.4288	3.57712	2.8963	3.9013	3.59745	3.04993	3.49179	3.13734	3.05196	4.05869	4.31307	3.92432	3.14292	3.56644	2.94527	2.98818	2.95743	1.70203	3.97768
TEDC2	1.44128	2.51459	0.80746	1.80173	2.12453	1.41804	0.771761	1.74705	1.70089	1.16189	1.9968	1.02727	0.0530281	1.60418	0.301799	1.29381	1.8275	1.50445	1.02465	1.99765	1.48502	1.72733	1.85069	1.5859	2.22834	0.97271	2.31141	1.74818	2.8495	1.83232	2.84417	1.37864	0	0	1.11694	0.490099	0	0	0.934834	1.3473	0	1.12556	1.35987	0	0	0	1.15733	0	1.98217
CCT4	4.81706	4.77811	4.67395	4.8664	5.259	5.46215	5.54189	5.48023	5.15295	5.52223	5.37515	5.2845	5.75979	5.19199	5.35829	5.13207	5.70772	5.25534	5.19236	4.75815	5.1975	5.5144	5.19116	5.31065	4.99599	5.03493	4.68752	5.53944	5.23271	5.28272	4.36865	4.58115	4.81828	4.9992	5.05067	4.61255	4.93591	4.94935	4.39621	4.74486	4.87364	4.93294	4.36337	4.50423	5.40068	3.27328	4.67857	4.25011	4.62099
COMMD5	0	0	0	0	0.0357354	0.0375008	0.299798	0.0484528	0.11285	0.0429006	0.0206976	0.104644	0.270135	0.103857	0.232059	0.133278	0	0.117419	0	0.202804	0	0	0	0	0.106028	0.059146	0.0276283	0.0237737	0.136265	0	0.0428556	0.341081	0	0	0	0.855257	0	0	0.541847	0	0	0	0.834559	0	0	0	0	0	1.98217
KLHL13	0	0.611653	0	0	0.322842	0	0	0	0	0.429861	0.0411025	0	0	0	0	0	0	0	0	0	0.366842	0	0.323688	0	0	0	0.0813465	1.05657	0	0	0	0	0	0	0	0	0	0	0	0	0	0	0	0	0.599845	0	0	0	0
YWHAH	3.72609	3.83548	3.31558	4.14324	4.3513	4.11716	3.84619	4.28798	4.12953	3.90591	4.07852	4.36595	4.08794	3.79062	3.97959	4.23822	4.82449	3.84204	4.01438	4.01064	4.07038	3.37168	3.4127	3.63609	4.44079	3.3894	4.0365	4.10153	3.83193	3.40854	4.06252	4.39252	4.44411	5.52118	4.73959	4.43507	5.03946	2.90673	4.48699	4.22109	4.87364	4.22712	4.18847	4.35927	4.28983	4.32701	4.41293	4.55679	5.06434
ESCO2	1.98054	1.36962	2.02457	1.48969	2.45659	1.51428	1.89294	1.51962	2.43848	2.43072	2.22351	2.36109	1.95713	2.46033	1.96662	1.61575	1.64191	2.38946	0.946693	1.19089	1.93856	1.20269	2.19848	2.15353	1.73928	0.909831	1.80497	0.948937	1.51882	0.895469	2.25364	1.37864	1.28229	2.035	2.17204	2.21439	0	1.84786	2.35121	1.3473	0	1.12556	0.834559	2.08884	2.84532	2.63251	1.79114	1.08868	1.98217
ERCC6L	0.153012	2.01967	1.28218	2.5784	2.05658	1.4462	0.603775	1.93489	1.64569	1.61708	1.95439	2.13762	1.76391	0.741388	2.15741	1.1544	2.41918	0.907805	2.69102	1.97013	1.78254	1.36027	1.535	1.24783	2.36987	2.09228	1.6177	1.92902	0.429425	2.24309	1.69205	1.37864	0	1.34999	0.663969	1.38856	1.71267	1.20153	0.541847	1.68088	2.51586	0	0.834559	1.05983	0	0	0.69173	0	1.98217
MAT2A	2.51079	4.08671	3.44166	3.04638	4.29158	3.96369	2.83495	3.54164	2.85284	3.97261	4.5695	3.9878	3.85584	3.85405	3.99283	3.1752	3.65413	4.00837	4.16828	3.32637	3.35382	2.84591	3.76302	3.05874	4.15198	3.88443	2.83765	3.97462	3.94295	2.9051	2.69765	2.72264	2.58806	2.035	2.17204	2.08281	1.71267	2.29263	2.69377	2.54935	0	2.18447	1.74413	1.05983	2.20441	0	2.02719	3.15179	3.3005
ANAPC1	0.495959	0.901064	0.295501	1.01232	0.486732	1.22026	1.11723	1.40645	1.57522	1.97923	1.21098	1.65606	1.4448	0.864786	1.42596	1.61575	1.0504	0.992221	0.51405	0.681432	1.09588	1.29928	0.214202	1.41374	1.35086	1.01813	0.430853	0.720709	0.548202	0.864821	0.538303	1.04741	0	0	0.663969	0.855257	1.71267	1.20153	0.934834	0.527317	0	0	0	1.05983	0.599845	0	0.69173	2.13106	0
SUGP2	0	0.154641	0	0	0.104656	0	0	0.032482	0.435703	0.0216097	0	0.124692	0	0	0.26735	0.0458077	0	0	0.236775	0.104962	0.0295314	0.0378248	0.0326171	0.283424	0.106028	0.1972	0	0.137098	0.260763	0	0.124927	0.341081	0	0	0.663969	1.14641	0	0	0.541847	1.07253	0	0	0	0	1.02227	1.45085	0.69173	0	1.98217
DDX20	1.98054	1.65524	1.78867	0.770922	1.05548	1.33011	1.6949	1.83715	1.75985	1.88217	1.85417	1.17878	0.625628	1.56832	1.27808	2.41223	2.24758	1.16583	1.69923	1.23781	1.6931	1.96183	0.792198	1.53878	1.37933	1.41897	1.01775	1.35717	0.919535	0.752116	1.63717	1.22251	0	2.035	1.11694	0.490099	0	0	0.541847	0.912645	0	1.12556	0.834559	0	2.03327	0	1.15733	1.08868	0
WBP1	0.950398	1.11714	1.95014	1.07171	1.25057	0.706662	0.0206775	0.495555	0.815069	1.0295	0.413971	0	1.13625	0.582669	0.882421	0.630812	1.00492	0.451471	1.02465	1.22233	0.168749	0.663961	0.323688	1.37402	0.297231	1.27671	0.624223	0.676399	1.33277	0.735272	0.785442	1.37864	1.65461	1.34999	1.46117	1.14641	2.1429	1.20153	0	0.732808	0	0	0.834559	0	1.34861	0	1.50876	0	1.98217
ZNF496	1.71153	1.50996	1.3609	0.885678	1.23528	1.98645	1.34745	0.639574	1.04104	0.694881	1.42795	1.9024	1.06058	1.92093	1.27808	1.81408	2.3298	1.53291	1.63441	0.871946	1.72954	1.44716	1.08436	0.393482	1.35086	0.844087	1.55262	0.61512	1.85798	0.629855	2.24449	0.848089	1.28229	1.34999	0.663969	1.14641	2.1429	0	0.934834	0.527317	0	2.18447	0.834559	2.08884	1.02227	0	1.15733	0	0
CLSTN3	0	0	0	0.294	0	0	0	0	0	0	0	0	0	0	0	0	0	0	0	0	0.0584704	0	0	0	0.326772	0	0	0.180048	0.114429	0	0.164276	0.616744	0	0	0	0	0	0	0.934834	0	0	0	0.834559	0	0.599845	0	0	1.08868	0
ILF3	4.11568	3.86566	3.77681	4.15701	3.29688	3.53436	3.18562	3.79457	3.43352	3.73984	3.50413	2.86277	3.85584	3.86148	4.28095	4.25294	4.23115	4.43326	4.28902	4.27714	4.20912	4.03162	3.92163	4.15083	4.0844	4.25547	3.07462	3.64742	3.7333	4.14056	3.10905	3.36942	3.02879	2.035	2.77491	3.42075	3.1654	3.93529	2.88395	3.80908	3.38388	3.38611	2.6967	3.56644	3.68456	1.45085	2.95743	3.15179	3.3005
CENPH	1.13322	0	0.517922	0.863445	0.947053	0.438839	0.807899	0.951272	1.07858	0.871868	1.01859	1.27161	1.03444	0.483461	0.738946	1.38573	0.305261	1.53291	0.746529	1.10913	1.05338	0.734761	0.269983	0.825248	0.70974	0.416614	1.0585	0.97356	0.338167	0.434995	1.18036	1.97591	1.65461	1.34999	1.97166	0	1.71267	2.29263	1.24337	1.8669	2.51586	0	1.74413	1.6642	1.83906	1.45085	2.02719	0	2.78696
FKBP8	0	0	0.184454	0.11738	0.0357354	0.178455	0.0206775	0.19913	0.11285	0.0638818	0.0612228	0.144465	0.177651	0.136878	0.120691	0.255278	0.25435	0.117419	0.440114	0.294429	0.19505	0.110623	0.156176	0.132879	0.41193	0.143553	0.0813465	0.0471619	0.157775	0.027933	0.20258	3.51115	3.71964	4.59912	3.8522	3.18441	3.8744	4.60863	3.27215	3.26368	4.31307	3.01635	3.67239	1.6642	3.36176	3.27328	3.265	4.16205	4.4367
CAMSAP1	1.60942	1.86396	0.606742	1.66702	1.21983	1.41804	2.09657	2.45268	0.148587	1.45975	2.99365	1.88487	2.01173	1.60418	1.68278	0.952757	0.789395	1.44579	1.47693	1.28325	1.92291	0.511	1.80421	0.864001	0.68714	1.3496	1.68864	1.58997	2.07136	1.26761	1.5946	0.341081	0.779156	1.34999	1.11694	2.21439	0	1.20153	0.541847	0.732808	2.51586	1.75006	0	0	1.02227	0	0.69173	0	0
NR1D1	0.200611	0	0	0	0.170433	0	0	0.0484528	0.019432	0.312042	0.300063	0.202208	0	0.0354562	0	0	0.354437	0	0.236775	0	0.434635	0	0.0326171	0	0.267072	0.0298761	0.0547374	0.0237737	0.157775	0.134552	0.164276	0	0	0	0.663969	0	0	0	0.541847	0.287618	0	0	0	0	0.599845	0	0	0	0
NOP56	2.04715	2.48574	2.05645	2.38906	2.94883	2.13656	2.65818	2.48532	2.81997	2.80556	2.52819	2.53596	3.02035	2.05654	2.45394	2.34969	2.63356	2.67772	2.76859	2.51834	2.84468	2.01021	3.32655	2.65129	2.7429	2.8758	2.37732	3.22611	2.70722	2.96412	2.76958	2.53623	2.40511	2.84728	2.34796	2.33497	2.47387	2.63211	3.40225	2.3136	3.38388	2.18447	2.51093	0	2.49569	2.15942	2.83839	3.15179	2.78696
YIF1B	0.334652	0.202712	0.26853	0.538111	0.486732	0.227954	0.100546	0.140734	0.11285	0.240128	0.36625	0.104644	0.0267577	0.762702	0.301799	0.175102	0.638744	0.451471	0.806607	0.611894	0.366842	0.511	0.375465	0.283424	0.139707	0.323189	0.323491	0.735181	0.70253	0.23383	0.477119	2.53623	2.58806	1.34999	1.46117	2.97768	2.47387	1.84786	2.2162	1.95163	0	1.75006	1.74413	2.41651	2.03327	0	1.79114	0	1.98217
CCDC151	0	0	0	0	0	0	0	0	0.0762055	0	0.0411025	0	0	0	0.0815716	0	0	0	0	0	0	0	0	0	0	0.0878338	0	0	0.0236235	0	0.0428556	0.616744	0	0	1.11694	0	0	0	0.541847	1.07253	2.51586	0	0	0	0	0	0	0	0
ALG6	1.00504	1.47124	2.04855	1.53259	0.767416	1.45316	1.21017	1.65617	0.932474	0	0.976836	1.78133	0.896174	1.41523	1.75914	1.2158	0.734727	1.12902	0.236775	1.14239	0.640042	0.887584	1.41642	1.34692	0.70974	1.93538	1.12395	1.79037	1.66117	0.954878	0	0.848089	0	0	0.663969	1.14641	0	1.20153	0	0.287618	0	1.12556	1.35987	1.05983	0	0	0	0	0
SRSF7	4.70187	4.66898	5.06437	5.44464	5.45897	5.16086	5.51573	5.3562	4.29114	4.64533	5.08639	4.72724	5.43092	4.91339	5.33145	5.64956	6.07394	4.47969	5.3445	4.60998	5.19179	4.99526	5.47322	5.10156	4.97748	4.69255	4.46688	5.4485	4.46051	5.30715	3.4288	5.15671	5.11511	4.59912	4.21203	4.58849	5.03946	4.88734	4.62664	4.64662	5.72556	4.13308	5.04945	4.19811	3.84844	4.92944	4.74627	4.68871	4.78439
ZNF681	1.44128	0.0534101	0.966953	1.50413	0.965699	0.244084	1.1076	1.20745	0	1.21912	0.684277	0.881715	0	0.606441	0.882421	0.215747	0.618756	0.154527	0.192427	1.14239	1.52703	1.51578	0.473757	0	0.68714	0.461151	1.0039	1.2301	1.37011	0.8015	1.03934	1.04741	1.28229	2.49757	1.73887	0.490099	0	1.20153	0.541847	1.46727	0	2.18447	1.35987	0	1.83906	1.45085	0.69173	1.08868	0
HSPD1	4.46904	4.27835	3.88509	3.83873	4.40864	4.60167	4.65833	4.41891	4.6757	4.37642	4.22951	4.12226	4.49125	4.61837	4.43244	4.55174	4.56335	4.58198	4.427	4.73517	4.79712	4.11802	4.74131	4.58414	4.29895	4.52958	4.21983	5.27982	4.78555	4.71689	3.75945	6.63925	6.71202	7.28458	6.80036	6.39113	7.0687	6.6027	6.49735	6.36861	7.05683	6.7143	6.96305	6.41964	7.15762	6.30407	6.65343	6.5966	6.33402
PTGFRN	2.57541	1.36962	2.35455	2.3416	2.02136	0.227954	0.299798	2.20803	0.869622	0.240128	1.13707	0.719813	1.16061	1.59233	1.72147	2.71125	1.8704	1.87059	0.549644	1.2067	1.76509	1.82791	0.954199	1.33317	1.82458	2.36848	1.67996	1.87122	1.49366	1.52448	0.164276	0.848089	0.779156	0	1.46117	0.490099	0	0	0.541847	0.527317	0	0	0	1.05983	0.599845	0	0.69173	0	0
DMAC2	2.1718	1.8184	1.94163	2.15284	2.25153	1.71856	2.6044	1.79989	2.06113	1.5884	2.37988	1.64916	1.54075	1.93976	2.10959	2.18546	2.41918	1.8817	3.3255	1.60293	2.48313	1.40437	1.86886	2.77845	2.47255	2.05644	1.69727	1.61366	2.3348	2.5955	2.0896	0.616744	1.28229	2.49757	1.97166	1.77705	3.1654	1.84786	1.4974	1.46727	2.51586	1.12556	1.35987	2.41651	1.61458	1.45085	1.15733	2.13106	1.98217
SIK3	0	0.249232	0.0324269	0.646244	1.4224	0.694975	0.888859	0.541419	0.250774	1.51412	0.504923	0.928084	0	0.431176	0.301799	0.853217	0.789395	0.992221	0	0.352431	1.15066	0.887584	0.609677	0.938519	0	0.223293	1.03146	0	0.932073	0.718229	0	0.616744	0	1.34999	0.663969	0	0	0	0.541847	0.732808	0	0	0.834559	0	0	0	0	0	0
C19orf54	0	1.73912	1.06426	0.451337	1.80027	1.41092	1.38781	1.45518	1.73656	1.77809	2.07804	1.25351	0.0788287	1.22871	1.72147	1.34966	0.771401	1.07197	0.584381	1.83425	1.24179	1.56842	0.811123	1.42675	0.775489	1.32571	0.932625	1.35717	1.74172	0.647968	0.759982	0.848089	0	0	0	0	0	0	0	0.287618	0	0	0	1.05983	0	0	0	1.08868	0
EIF4E	3.304	3.67861	3.27211	3.63399	3.17799	3.60475	3.58497	3.93005	4.13288	4.0443	3.23417	3.72434	3.91969	3.53596	3.55242	3.18547	4.14468	4.04094	4.27048	3.20174	3.72263	3.77589	3.87517	3.65278	3.64856	3.1106	3.42297	3.48779	2.8495	4.02404	3.49588	3.477	2.75039	3.74339	3.45093	2.44624	3.63091	1.84786	3.52158	2.75194	0	2.51789	3.37848	3.4279	2.84532	3.51123	2.95743	3.47783	3.97768
NAA40	0.0528279	0.871629	0.750121	0.672056	0.351483	1.46697	0.0410629	0.541419	0.330727	1.37834	0.796552	1.11005	1.24279	0.675492	0.812466	1.86608	0.842066	0.971576	0.146673	0.681432	0.93353	1.29928	1.06872	0.882995	0.858739	0.810056	0.794711	0.551122	0.906888	1.18318	1.10147	1.37864	0	0	0.663969	0.490099	1.71267	0	0.541847	1.07253	0	1.12556	1.35987	0	0.599845	0	0	0	0
DDIAS	1.44128	1.11714	1.69048	0.260364	1.15632	1.11017	0.0410629	2.06227	0.450095	1.77809	1.28983	0.7968	0	2.37295	2.09984	1.09027	2.49789	0	1.83525	1.77185	2.49376	1.18594	2.04706	2.06483	0.267072	0.92581	1.22288	1.03334	1.90325	0.8015	0	0	0	0	0	0	0	1.20153	0.541847	0.287618	0	0	1.35987	0	1.34861	0	0.69173	0	0
ZNF3	0	0	0.898234	1.3367	0.460678	0.647257	0.709444	0.984857	1.0315	1.64519	0.519539	0.328582	0.177651	0.404305	0.431912	0.746296	0.90943	0.971576	1.16896	1.0922	0.540991	0.987612	0.733886	0.393482	0.0362155	0.370657	0.278205	1.44783	1.11913	0.940254	0.124927	0.616744	0.779156	0	0.663969	0	0	1.20153	0	0.527317	0	0	0	1.05983	0	0	0	0	0
RUVBL1	0.570318	0.92991	1.77915	1.78999	1.33904	1.51428	1.04841	1.46712	1.72477	1.43581	1.31518	1.44107	1.72359	1.13375	2.07017	1.1544	1.50706	1.41553	1.3615	0.891641	1.56786	1.34526	1.57983	1.12557	1.48792	0.775203	1.22288	1.35717	0.828583	1.19555	0.596997	3.03581	3.15014	2.84728	1.73887	2.90162	2.47387	1.20153	1.4974	2.49393	3.92203	2.18447	3.00895	1.6642	2.94527	1.45085	0.69173	2.46132	3.3005
HK1	3.34694	2.69347	1.3987	3.52843	2.93943	2.71003	3.03877	3.11851	2.84742	3.84358	2.13135	3.23429	3.15984	3.39975	3.26004	3.25049	3.14062	3.75109	3.1511	3.79751	3.42221	4.28263	2.69774	2.29497	3.52339	2.99419	4.0348	2.67055	3.72612	3.40055	4.15087	2.66314	1.95028	3.9013	3.45093	3.04993	2.47387	3.33612	3.12915	3.04973	3.38388	3.21304	2.86126	3.10313	2.73792	2.98818	3.66553	2.9562	3.3005
CPSF3	1.18147	2.27707	1.03255	2.13439	1.81062	2.31894	2.50884	2.52009	1.142	1.91718	3.09472	2.18134	2.17612	2.56716	2.13847	1.09027	1.62196	1.57458	1.34134	1.56663	1.99204	1.7729	2.17676	0.339502	1.15068	1.64814	1.62676	1.3665	1.59963	2.55288	1.23682	0.848089	1.65461	1.34999	1.97166	0.855257	1.09682	0	2.06724	0.732808	0	2.51789	2.6967	1.05983	2.03327	1.45085	1.50876	1.08868	2.78696
KCND1	0	0	0	0	0	0	0	0	0.519977	0	0	0.719813	0	0.070062	0	0	0	0	0	0.0708165	0.434635	0.483852	0.242362	0	0	0.626705	0	0	0	0.027933	0	0	0	0	0	0	0	0	0	0	0	0	0	0	0	0	0	0	0
KATNB1	0.417559	0.202712	1.42336	1.20145	0.928163	1.22026	1.18291	0.374079	0.58663	0.930161	1.15591	1.7299	0.660219	0.741388	0.0815716	1.11196	0.677907	1.40017	2.11017	1.00448	1.19042	0.56381	1.27363	0.765093	1.11725	1.04764	0.917936	0	1.30412	0.496265	1.45878	0	1.95028	0	1.11694	1.14641	0	0	0.541847	0.912645	0	1.12556	1.74413	0	0.599845	0	1.15733	0	0
KATNAL1	0	0	0	0	0	0	1.39574	0.399206	0	0	0.955494	0.809241	0.104176	0	0	0	0.11861	0	0	0.747772	0.295706	0.845547	0	0	0.817714	0	0.0276283	0.859288	0	0.833508	0	0	0	0	1.11694	0.490099	0	0	0.541847	0.287618	0	0	0.834559	0	0.599845	0	0	0	0
CEP135	0.893605	0.958191	0.628118	0.619961	1.25057	0.507261	1.48028	0.942752	1.22804	1.06114	0.519539	0	0	0.675492	0.713582	1.06824	0	0.841085	1.16896	0	0.802813	1.08115	0.693659	0	0.543562	1.0908	0.41001	0.395818	0.944502	0.0553354	0.538303	0.616744	0	0	0.663969	0.490099	0	0	0.541847	0.287618	0	0	0	1.05983	0	0	0	0	1.98217
PRR7	0	0	0	0	0	0	0	0.0642487	0	0	0.0810664	0	0	0	0	0	0	0.0793314	0	0	0	0	0	0	0	0.0298761	0	0.0928308	0	0	0	0.848089	0	0	0	1.14641	0	0	0.934834	0.912645	0	0	0.834559	0	0	1.45085	0	0	2.78696
ZNF180	0.10379	1.16645	1.01643	1.6798	0.679785	1.22026	1.18291	0.0163324	1.04104	0.773405	0.176386	0.745935	0.743233	1.0321	0.431912	1.17516	0	0	0	0.986275	0.343518	0.780101	0.609677	0	0.204795	0.757455	1.0039	0	1.13006	0	0.508035	0	0.779156	0	0	0.490099	1.09682	1.20153	0	0.287618	0	0	0	1.6642	0	0	0	0	0
TEX10	1.31722	1.90812	1.01643	2.32542	2.10784	1.66566	0.709444	1.5758	1.51489	2.1943	1.32354	1.51888	1.52206	1.92093	1.61591	0	1.70962	2.09715	2.53105	1.29808	2.03636	2.23036	2.40567	2.22226	1.99986	2.09934	1.42339	1.97852	1.24506	1.42295	1.42677	1.87462	1.95028	3.12855	2.34796	1.59584	2.7429	2.29263	2.35121	1.95163	0	2.51789	0	1.05983	0	2.63251	2.02719	2.46132	0
DPAGT1	0.740998	0.202712	1.3089	0.646244	0.767416	0.161571	0	0.701486	1.86025	1.18122	0.36625	1.01658	1.09891	1.01444	0.713582	0	0.0305791	0	0.549644	1.45192	1.68384	0	0.473757	2.01404	1.03015	1.04764	1.14933	1.83136	1.90961	0.940254	0.859233	1.22251	0.779156	1.34999	0.663969	0.490099	0	1.20153	0	1.21645	0	0	0	1.05983	1.02227	0	1.15733	1.08868	0
RIC8B	0	0.249232	0.983633	0.390446	0.293621	0	0.630927	0.170227	0.019432	0	0.0206976	0.144465	0.727008	0.231637	0.551256	1.1544	0.577931	0.225997	0	0	0.677833	0	0	0.0343847	1.10025	0.248923	0.471656	0.070177	0.280507	0	0.653396	0	0	0	1.11694	0.490099	1.09682	1.20153	0.541847	0.287618	0	0	0	1.05983	0.599845	1.45085	0	0	0
ZNF689	0.834485	1.16645	1.28218	0.92914	0.104656	1.17049	0.365934	0.530089	1.52852	0.734677	1.38868	1.02727	0.0267577	0.697793	0.492818	0.853217	0.677907	0.294092	0	0	1.22912	1.41878	0.652279	0.520206	0.731991	0.665287	1.09813	1.28031	1.5271	0.925479	0.538303	0.341081	0.779156	0	0	0.490099	1.09682	0	0.541847	0.287618	0	0	0	0	0	0	0.69173	0	0
STK35	2.29751	1.86396	3.2653	1.76622	2.7905	2.84834	2.0868	1.54798	1.56203	1.24691	0.398239	1.54886	0.966965	2.25006	2.39931	2.52973	1.67131	3.30377	2.67499	1.97013	2.02173	0.928431	2.1323	2.46217	1.66026	0.757455	2.11934	1.33834	2.37667	1.92437	2.38436	1.04741	0	0	0.663969	0.490099	1.09682	1.20153	0.541847	1.46727	0	1.12556	0.834559	0	1.34861	0	1.79114	1.70203	0
KANSL1	0.772838	1.87883	0.88053	1.60137	1.48836	1.45316	1.45771	1.70736	0.869622	0.734677	1.57514	1.1399	1.63071	0.960121	1.68278	0.976605	0.973789	1.57458	1.76127	1.14239	1.6931	1.46115	1.03691	0.805474	1.84514	1.81185	1.31545	0.898393	1.00509	0.718229	1.39405	0.848089	0.779156	0	0.663969	0.490099	0	1.20153	1.24337	0.732808	0	1.12556	0.834559	1.05983	0	1.45085	1.15733	0	1.98217
GPBP1L1	1.29546	2.71848	3.11443	2.52274	2.10784	2.15374	2.89498	2.29428	1.75985	2.51312	2.32269	2.44321	2.26309	1.69567	2.32589	2.54576	2.01504	2.5089	1.94624	2.9805	2.65403	2.85654	2.89689	2.94134	2.66409	2.09934	1.47447	2.68925	2.40843	3.10846	2.44952	1.97591	1.65461	1.34999	2.34796	2.33497	1.09682	3.13734	1.24337	1.8669	0	2.18447	2.86126	1.6642	2.20441	3.27328	1.79114	1.08868	0
CYB561	0	0	0	0	0	0	0	0	0	0	0	0	0	0	0	0	0	0	0	0	0.22088	0.339877	0	0.067969	0.0715441	0	0	0.0471619	0	0	0	0	0	0	0	0	0	0	0	0	0	0	0	0	0	0	0.69173	0	0
FRA10AC1	1.4011	2.88241	0.628118	3.04144	2.61853	2.2567	2.82029	2.24662	1.48725	1.67277	2.18735	2.53221	2.75826	1.70671	1.85505	1.67525	2.04531	0.971576	1.8638	1.81375	1.90709	1.96183	2.14727	1.76038	1.29217	0.941613	1.1367	2.51569	2.16462	2.8785	2.41731	1.76568	2.19555	2.035	2.17204	2.33497	1.09682	1.20153	1.4974	2.10747	0	0	1.35987	2.08884	1.83906	2.15942	1.50876	0	0
MYO5A	0	1.03985	0	0	0.233341	0	0	0.448185	0.58663	0.445934	0.900718	0.666107	0	0.136878	0.462687	0.569408	0.677907	0	0.0505659	0.635448	0.22088	0.0378248	0.449805	0	0	0.393818	0.388862	0.158733	0.596258	0	0	0.616744	0	0	1.11694	1.14641	0	0	0	0.912645	0	0	0	1.05983	1.02227	0	0	0	0
PPAT	1.51844	1.28283	1.64926	2.18905	2.03025	1.52092	2.81438	1.73229	1.97418	1.9056	2.01238	1.40873	2.62451	2.23488	1.81983	1.89139	0.201576	2.00873	1.65089	2.19285	2.1211	1.93201	2.32895	1.30528	1.40726	1.3496	1.68864	0.551122	0.944502	1.67339	0.859233	1.51951	1.65461	2.84728	2.34796	2.21439	2.1429	1.20153	2.35121	1.77689	2.51586	2.78854	2.86126	2.41651	1.34861	2.15942	1.50876	1.08868	0
COPG2	0.10379	1.78721	0.0951729	0.0401972	0.562186	0.0740514	0	0.92556	0.299276	0.477551	0	0.69321	0.590187	0.65284	0.0413622	0.293755	0	0.294092	0	0.202804	0.343518	0.399202	0.631135	0.194995	0.664181	0.0878338	0.430853	0.661322	0.157775	0.0553354	0.124927	0.848089	1.28229	2.035	1.46117	0.855257	0	1.84786	1.4974	0.912645	0	1.12556	1.74413	1.05983	1.02227	1.45085	2.22999	1.70203	0
NARS2	1.75999	2.48574	3.06826	2.84553	2.88659	3.13668	2.35043	2.60893	3.01651	0.734677	2.48043	3.12657	3.09494	2.75435	2.62694	3.60051	2.6777	2.89612	2.5749	1.87439	2.84468	1.94202	1.93937	2.33	2.30456	2.59021	2.48587	2.10091	2.88218	2.19463	2.02694	1.64784	1.95028	0	1.11694	1.59584	2.7429	1.84786	1.4974	0.912645	2.51586	1.12556	2.04728	0	1.83906	0	2.22999	1.70203	1.98217
SIRT5	0	0	0	0.672056	0	0.0375008	0.474842	0.19913	0.675054	0	0	0.362745	0	0	0	0	1.06524	0	0	0	0.0295314	0	0	0	0.326772	0	0.0547374	0.262291	0.0236235	0.134552	0.380185	0.341081	0	1.34999	1.46117	0	0	0	0	0	0	0	0	1.05983	0	0	0	0	0
SLC35G2	0	0	0	0.0401972	0.20223	0	0	0	0	0.10495	0.157819	0.163971	0	0.231637	0	0	0	0.509911	0	0	0	0	0	0	0	0	0.0276283	0	0	0	0	0.341081	0	0	0	0	0	0	0	0	0	0	0	0	0	1.45085	0	0	0
FAM136A	0	0.681169	0.184454	0	0.170433	0.144487	0.0611642	0.140734	0.0946441	0.0638818	0.176386	0.0636926	0.270135	0.261888	0.158777	0.255278	0.174448	0.0793314	0	0.104962	0.0584704	0.246048	0.375465	0	0.139707	0.248923	0	0.137098	0.220446	0.108627	0	3.21224	3.36592	4.59912	1.73887	3.24722	2.47387	3.13734	3.63179	3.44996	3.38388	3.21304	3.75841	3.27464	3.03874	3.89428	2.70862	3.15179	2.78696
MTMR14	2.19548	1.80289	1.32207	3.06111	2.6067	1.45316	1.24574	1.56474	1.71884	2.08051	2.08788	1.7299	1.97785	0.960121	2.43854	1.85325	2.29873	2.97084	2.90538	1.10913	1.22912	1.99105	1.39148	1.50239	2.51166	2.21439	2.16981	1.43902	2.25721	2.55288	2.44153	0.848089	1.95028	2.035	1.46117	0.490099	1.09682	2.63211	0.541847	2.24811	2.51586	2.18447	1.35987	2.08884	1.83906	1.45085	1.15733	2.72988	0
SFXN2	1.205	1.09183	1.06426	1.78999	1.84123	1.26837	0.519112	1.04181	0.625191	1.30974	0	0.345765	0	1.28871	0.713582	0.569408	0.37841	0.672242	0.746529	1.22233	0.885888	0	1.63397	1.20319	1.2619	0.0298761	2.27152	0.551122	0.548202	0.611511	0.0428556	0.341081	0	0	0.663969	0	0	0	0	0.527317	0	0	0.834559	1.05983	0.599845	0	0.69173	1.08868	0
EHMT1	1.75999	1.01314	1.74041	1.23647	1.47541	1.5341	0.0611642	1.59767	1.52172	0.930161	1.57514	0.857959	1.39432	1.85299	1.70869	2.14394	1.56042	2.03881	0.440114	0.967838	1.17729	1.61921	0.971126	0.864001	1.61308	1.28912	0.762187	1.4653	1.71294	1.23203	1.32627	1.87462	1.65461	1.34999	2.17204	2.54954	2.47387	2.63211	1.71333	1.77689	3.38388	2.78854	0.834559	2.68335	2.20441	0	2.02719	0	0
ZFYVE9	1.13322	0	0.983633	0	0	0	0	0.095331	0	0.183738	0	0.239459	0	0	0	0	0.492641	0.794826	0	0	0	0.0746832	0	0	0	0.170626	0.0276283	0	0	0.817593	0	0.341081	0	0	1.11694	0.855257	1.09682	0	0.934834	0.527317	0	1.12556	1.35987	1.05983	0.599845	0	1.15733	0	0
MCM7	4.22905	4.04116	3.17378	3.57364	3.33682	2.9103	3.40006	3.13917	2.28235	2.79932	3.14743	2.99933	3.309	3.14363	3.24241	3.91629	3.268	3.44151	4.08885	3.8983	3.04594	3.04478	3.29328	2.91851	3.08297	3.61557	3.35917	2.65541	3.2854	2.74182	3.20652	3.51115	4.24056	3.74339	3.7926	3.57563	4.34767	3.93529	3.91943	4.05869	3.92203	4.13308	3.83959	4.28094	3.20927	4.19667	3.0674	2.72988	3.3005
TUBG1	2.18369	2.94734	1.87166	2.70882	2.33994	2.93783	2.75082	2.52581	2.48465	3.08498	2.98577	3.01821	2.54344	2.15654	3.12708	2.49712	2.39588	2.92325	2.64239	2.72458	2.54578	2.9085	2.87007	2.52397	2.88868	2.38012	1.58087	1.52482	2.67402	1.91692	2.76958	1.97591	3.93758	2.035	2.17204	1.77705	2.1429	1.84786	2.06724	2.37625	3.38388	2.51789	3.37848	2.08884	2.84532	1.45085	3.0674	2.72988	4.4367
ZNF263	1.74402	1.96497	1.22721	1.97763	0.322842	1.07453	1.76398	0.29596	0.982837	0.0429006	1.08888	0.809241	1.66518	0.0354562	0	0.0458077	0.330059	1.41553	0.362183	1.00448	0.885888	0.589507	0.954199	0.765093	0.68714	1.17343	0.0276283	2.10649	2.32532	1.51464	1.78334	0.341081	0.779156	0	0	1.38856	0	0	1.24337	0.287618	0	0	1.35987	0	0	0	0	1.08868	1.98217
UBE2W	0.606108	0.0534101	0.915723	1.07171	1.00228	1.11017	1.24574	0.993132	0.735053	1.05067	1.41237	1.13002	0.0530281	1.10066	1.29528	0.0902057	1.00492	0.971576	1.07437	1.5294	0.768195	0.614754	0.609677	0.132879	1.01208	0.909831	0.183131	0.898393	0.0468664	1.25585	0.34637	0.616744	1.28229	0	0	0.855257	1.09682	0	0.541847	0.912645	0	0	0	1.05983	1.02227	1.45085	1.50876	0	0
COX11	1.67829	2.17232	1.26863	1.74206	2.17348	1.93273	0.819747	1.49069	0.932474	1.52929	0.398239	1.48826	2.66765	0.783704	2.13847	0.71828	2.36622	1.89272	1.4953	1.12585	1.71143	2.1376	1.97337	2.28786	2.11439	2.26551	1.63576	2.68925	1.09704	2.19463	1.96143	0.616744	1.95028	1.34999	2.17204	1.14641	1.09682	1.84786	1.71333	1.77689	2.51586	1.12556	2.04728	1.05983	1.61458	2.15942	1.15733	0	1.98217
FTO	0.246689	1.16645	1.06426	0.991974	1.74736	0.635077	0.93316	0.90816	1.55539	1.31849	1.11799	1.54886	0	1.06678	0.687765	1.2357	0	1.18389	0.584381	1.05775	0.71466	0.711545	0.713913	1.34692	1.03015	0.775203	0.491633	0.846014	0.611927	0	0.90641	1.22251	0	2.035	1.11694	0.490099	1.09682	2.29263	0	1.3473	0	0	0.834559	0	0	0	0	0	0
PLPPR2	0	0	0	0	0	0	0	0.0484528	0	0	0	0	0.247564	0	0	0.0902057	0	0.154527	0.440114	0	0.0295314	0	0.0326171	0	0.204795	0	0	0	0	0	0.164276	0.341081	0	0	0	0.490099	0	0	0.934834	0.287618	0	0	0	0	0	0	0	0	0
LRIG2	0.772838	0.0534101	0.649182	0.294	0.512325	0.410535	0.11984	0.282519	0.019432	0.583056	0.671245	0.75882	1.08624	0.996559	0.335444	0.175102	0.892882	0	0.192427	0.487988	1.16403	0.948429	0.126264	0.991985	0.753904	0.957245	0.183131	0.846014	0.114429	0.785226	0.20258	1.22251	0	0	0	0.490099	0	1.20153	0	0	0	0	0.834559	0	0.599845	0	1.15733	0	0
DCHS1	0	0	0	0	0	0	0.0410629	0	0	0	0	0	0	0	0	0	0	0.480987	0	0	0	0	0	0	0.617137	0	0	0	0	0	0	0	0	1.34999	0	0	0	0	0	0	0	0	0	0	0	0	0	0	0
YTHDF3	2.78509	2.20809	1.81687	2.6645	2.75342	3.11272	2.98717	2.13138	0.464345	2.01199	2.22797	2.48646	3.06298	2.58522	2.21277	2.39464	2.68252	1.69281	2.39091	2.58639	2.72343	2.85124	2.59774	2.57742	2.48571	2.08518	2.84931	2.5365	1.4065	2.44823	1.21825	0.616744	1.28229	3.12855	1.11694	1.59584	0	1.20153	0	0.732808	0	1.75006	1.74413	2.08884	0.599845	2.15942	1.15733	2.13106	0
C2orf69	1.62695	0.747489	1.42336	1.38433	1.5012	1.12766	1.34745	1.36878	1.90273	0.312042	1.98104	1.59988	2.2404	2.06514	0.905005	1.6458	1.83618	0.697606	0.146673	1.37005	0.836619	1.00681	1.37885	0.70232	1.60105	2.33895	2.19439	2.93158	0.944502	1.88672	1.06035	0.616744	0.779156	0	0	1.14641	0	0	0.541847	0.912645	0	1.12556	0	1.05983	0	0	0	1.08868	0
MIF4GD	0.417559	2.09801	0.0324269	1.46036	0.512325	1.39656	2.1255	1.92195	0.283289	1.85835	2.38388	1.55626	1.74792	0.533918	2.13847	0	1.50706	1.03265	0.864284	0	1.91502	1.71571	1.39148	1.70809	1.30707	1.5381	1.0039	0.501189	1.81123	1.19555	1.45878	1.97591	1.95028	1.34999	2.17204	2.21439	1.09682	1.20153	0.934834	1.68088	0	1.75006	1.74413	0	2.35739	0	1.15733	1.08868	1.98217
NIF3L1	1.27337	0.338001	0.933002	1.12875	1.73655	2.24071	2.11592	1.127	1.64569	0.445934	1.74646	1.39229	1.62196	1.33213	1.37833	1.74633	0.618756	0.390564	0.0994194	1.47821	0.901944	1.18594	2.00659	1.95244	1.11725	1.17343	1.08504	2.12309	1.33277	1.01194	0.835053	1.51951	0.779156	2.035	1.73887	1.93802	2.1429	2.63211	1.4974	1.77689	2.51586	2.18447	1.35987	2.41651	1.34861	1.45085	0.69173	1.70203	1.98217
CTTNBP2NL	0.153012	0.461685	2.25501	0.646244	1.29548	1.06549	1.60875	0.448185	1.17704	0	0.976836	0.706573	1.32055	1.21331	0	0	1.34618	0.451471	0.477555	2.05117	0.0584704	2.05701	1.11514	1.26241	0.796756	2.09934	0.568883	1.95398	0.672957	0.665857	0.810461	0.341081	0.779156	2.035	0.663969	1.14641	0	1.20153	0	0.732808	2.51586	0	1.74413	1.05983	0.599845	0	0.69173	1.08868	0
LSM14B	2.24172	2.36419	0.898234	1.36863	1.29548	0.752485	1.02813	1.33011	1.15963	0.640051	1.3401	0.833806	1.50313	1.1661	1.22522	1.06824	1.80114	1.25396	0.618301	1.78244	1.44174	0.589507	0.565778	0.723549	0.898628	1.00315	0.947165	1.58997	1.7274	0.611511	2.07934	1.37864	1.28229	2.49757	1.11694	2.08281	1.09682	1.84786	1.90111	2.1795	3.38388	2.18447	2.29765	1.05983	2.62188	1.45085	0.69173	1.70203	0
PLD6	0	0	0	0	0.322842	0	1.01788	0	0.911826	0	0.176386	0	0	0	0	0.438155	0	0	0	0	0	0	0.064513	0	0.41193	0	0.41001	0.466913	0.515252	0	0	0	0	0	0	0	0	0	0.541847	0	0	0	0	1.05983	0	0	0	0	0
ARMC2	0	0	0.064141	0	0.633889	0.671314	0.759511	0.282519	0	0.734677	0	0.610325	0	0.169161	0.120691	0.0902057	0.0305791	0	0	0.0708165	0.19505	0	0	0	0.236269	0.665287	0	0.583476	0	0	0	0	0	0	0	0	0	0	0	0	0	0	0	0	0	0	0	0	0
ZNF10	0	0.958191	0.241046	0.92914	0.170433	0	0.944026	0.0642487	0.217509	0	1.11799	0.845933	0	0.903679	0.836164	0	1.07994	1.38463	0	0	0.0295314	0.639568	0	0.283424	0.384099	0.248923	0.530775	0.61512	0.0236235	0.910552	0.974403	0	0	0	0.663969	0.490099	1.09682	1.20153	0	0.527317	0	0	0	0	0.599845	0	0	0	0
PIP5KL1	0	0	0	0.0401972	0	0	0.783908	0.032482	0	0	0	0	0	0	0	0	0	0	0	0	0	0	0	0	0	0.059146	0	0	0	0	0	0	0	0	0.663969	0	0	0	0	0.287618	0	0	0	0	0	0	0	0	0
HJURP	0	0	0.0324269	0	0.65702	0.275811	0.0611642	0.140734	0.0575281	0.640051	0.490157	1.03788	0	0.136878	0.522333	0	0.0898589	0	0.0505659	0.233996	0.22088	0.110623	0	0.419733	0.384099	0.223293	0.15835	0.377483	0.240745	0.476129	0.276266	0	1.28229	0	1.46117	0	0	0	0	0.287618	0	0	0.834559	0	0	0	0	0	0
NEPRO	0.495959	1.2603	2.24812	1.77816	2.11621	1.09246	1.25449	1.52534	1.71288	1.06114	0.987389	0.537419	2.66765	1.67334	1.88944	1.73239	0.842066	1.05244	1.07437	1.39786	1.50618	2.28643	1.21799	0.470844	1.77186	1.3377	1.33769	1.76238	1.39749	1.26761	1.18036	1.22251	1.65461	0	1.11694	0.490099	0	2.29263	1.24337	1.07253	0	0	1.35987	1.05983	0.599845	0	1.15733	1.08868	0
TWNK	1.25094	0.461685	1.55196	0.538111	0.512325	1.33765	1.63581	0.436095	1.40837	1.82801	2.06813	1.1399	2.01841	1.60418	1.32908	1.1544	0.842066	1.83675	0.477555	0.831731	1.3275	1.37512	1.62331	1.89746	2.31196	1.11887	1.5994	2.21889	1.37929	1.50474	1.45878	1.22251	1.28229	1.34999	1.46117	0	0	1.20153	1.71333	1.46727	0	1.75006	0.834559	2.08884	1.61458	0	0.69173	0	0
ATXN10	2.73748	2.1602	2.97541	2.48683	3.11256	3.32474	3.26142	3.20477	3.29687	2.77726	3.33471	2.87761	2.5388	3.15577	3.66587	2.92243	3.06877	3.4749	2.27872	2.72458	2.93328	3.02137	3.22436	2.8574	2.44588	2.84672	2.68985	2.63626	2.84288	2.96051	2.8682	2.15936	2.75039	3.36382	1.97166	1.93802	3.1654	2.29263	2.2162	2.3136	3.38388	3.21304	3.14292	2.68335	2.35739	3.27328	2.02719	3.324	4.22537
ZNF317	0	1.16645	0.950077	0.0793048	0.679785	1.47382	1.37983	0.530089	0	0.811121	0	1.08979	0.201334	0.903679	0.522333	0.331233	0.305261	1.05244	0.549644	0.681432	0	0.734761	0.609677	0.744471	0.0362155	0.504354	0.0547374	1.60581	1.49366	0.611511	0.759982	0.341081	0	0	0	0	0	0	0	0	2.51586	0	0.834559	0	0	0	0	0	0
C8orf33	1.64426	1.77136	1.41109	0.907573	1.92936	1.45316	1.27185	0.386697	0	1.38669	0.460163	1.35883	0.535338	1.40171	1.45686	1.50532	0.330059	1.07197	1.12244	1.00448	0.964439	1.2678	1.39148	2.2297	1.61308	1.22599	1.34869	1.51647	1.7274	0.84925	1.21825	2.39706	2.58806	2.035	2.34796	1.77705	2.47387	3.33612	3.12915	1.8669	3.92203	2.18447	2.29765	2.41651	2.20441	2.15942	2.40777	2.13106	3.97768
DEAF1	0.10379	0.202712	0	0	0.0357354	0.127198	0	0.227465	0.0946441	0.0216097	0.13901	0.144465	0.0530281	0.070062	0.301799	0.331233	0.0305791	0	0.362183	0.0358427	0.0868403	0	0	0.283424	0.172618	0	0	0.221755	0	0.0553354	0.124927	0	0	1.34999	0	0	0	0	0	0.287618	0	0	0	0	0	0	0	0	0
FGF11	0	0	0	0	0	0	0	0	0	0	0	0	0	0.070062	0	0	0	0.326972	0	0	0	0	0	0	0	0	0	0	0	0	0	0	0	0	0	0	0	0	0	0.287618	0	0	0	0	0	0	0	0	0
PHF13	0.803991	2.37472	1.8983	1.01232	1.91983	2.1279	1.51713	1.51962	1.30131	1.94005	2.05815	1.70349	1.32055	1.01444	2.16678	1.63085	2.19455	1.75454	0.835734	1.93259	2.10731	0.537647	1.87787	0.614135	2.009	1.47435	1.39184	2.28432	1.67615	2.89376	2.92084	0.616744	0	1.34999	0.663969	1.59584	0	2.29263	0.934834	1.21645	0	0	0	1.6642	1.34861	1.45085	1.15733	1.08868	0
FAM199X	0.0528279	0	0.125551	1.54661	0	0.942384	1.00756	0.799112	0	0.125054	0.100641	0.220954	0.0267577	0	0.492818	0.331233	0.25435	0.421339	0.0505659	0.681432	0.295706	0.213365	0.349809	0.254545	0	0	0.568883	0	0.580417	0	0	0.848089	0	0	1.11694	0.855257	1.09682	0	0	1.07253	0	0	0	0	0.599845	1.45085	0.69173	1.08868	1.98217
SCLY	2.03407	1.03985	0	1.62799	2.58877	1.54064	1.14575	1.79043	1.63313	1.79073	0.548335	1.18833	0.677208	1.81269	1.47207	1.6458	1.49614	0.620135	0.0994194	2.19285	1.65571	1.93201	2.1547	1.5859	1.73928	2.58015	2.06705	1.8972	1.73458	0.910552	0.759982	0.616744	0	1.34999	0.663969	0.855257	1.09682	0	1.4974	0	0	0	0	0	0.599845	0	0	0	0
MAP9	0	0	0	1.10998	0.0357354	0.0375008	0.795953	0.618331	0	0	0.0206976	0.679723	0	0.349014	0.0413622	0.0902057	0.577931	0.593358	0	0	0	0	0.0957191	0	0.139707	0.223293	0.624223	0	0.220446	0	0.0428556	0.848089	0	1.34999	0	0	1.09682	1.20153	0	0.912645	0	0	0	0	0	0	0.69173	1.70203	0
ARL2	2.18369	2.08525	1.17006	1.97763	2.75342	2.34535	1.40364	1.79043	2.18246	2.41447	2.87363	2.75756	2.59352	2.71115	2.14797	3.28432	1.62196	2.47995	1.76127	2.61036	2.43979	2.42846	2.51935	2.94586	3.2846	2.62488	1.5621	2.18766	2.53299	1.21997	3.10905	3.8144	4.66382	3.56605	3.73044	3.57563	4.08267	3.13734	3.96225	3.26368	4.62041	3.01635	4.30739	4.35927	3.68456	2.98818	4.57065	3.47783	5.18628
ZNF566	0	0	0.184454	0	0	0	0.0611642	0	0	0.363718	0	0	0.0788287	0	0.0815716	0.0902057	0	0	0	0.352431	0.0584704	0	0	0	0	0.0298761	0	0.0471619	0.0922581	0.209644	0	0	0	0	0	0.490099	1.09682	0	0	0.287618	0	0	0	0	0	0	1.15733	0	0
ZBTB2	1.33865	0.380418	2.42951	2.63855	1.53904	1.68941	0.683744	2.05043	1.23636	0	1.56108	1.59988	2.83596	2.18049	2.07017	1.29381	2.73917	2.0487	1.3615	1.45192	1.60757	1.66826	1.06872	2.80857	0.817714	2.54437	1.29286	2.32794	1.22482	1.97547	1.58012	0.341081	1.28229	0	1.11694	0.855257	1.09682	1.20153	0	0.732808	0	1.12556	0	0	0	0	0.69173	1.08868	0
DIDO1	1.86712	1.16645	1.84453	0.971332	1.99437	1.4462	1.35562	1.22863	2.1118	0.747702	1.01859	1.20726	0.177651	1.65065	2.00893	0.952757	0.354437	1.53291	0.0505659	1.05775	2.65876	1.28363	1.18935	1.31929	0.858739	1.75037	1.39184	1.07944	1.88402	1.88672	2.15942	1.04741	0	2.035	1.97166	1.59584	1.71267	1.20153	2.06724	2.24811	0	2.51789	2.04728	0	1.83906	2.63251	1.79114	1.70203	1.98217
PITPNM1	0.291341	0	0	0.0793048	0	0.211643	0.176223	0.0484528	0.18346	0.144882	0	0	0	0.200737	0.120691	0	0.201576	0.646424	0.401674	0.264529	0.271193	0	0.497318	0.067969	0.297231	0	0.41001	0.0237737	0	0	0	0	0	0	0.663969	0.490099	0	0	0.934834	0	0	1.12556	0	0	0.599845	0	0	0	0
NFXL1	1.08331	0.249232	0.788599	0.619961	0.293621	1.04722	0.954811	1.17871	0.019432	2.07536	1.11799	0.833806	1.29876	1.04955	1.27808	1.31267	1.0354	1.49001	1.56653	0.891641	1.31557	1.20269	0.866453	0.901741	0.993779	1.95887	1.04504	2.3327	0.464371	0.496265	0	0.848089	0	1.34999	1.11694	0	1.71267	0	0.934834	1.07253	0	0	0.834559	1.05983	0	0	1.15733	0	0
SDHD	3.42916	4.08671	2.9288	3.26143	3.23674	4.11388	4.00638	3.81689	3.26466	3.15753	4.15189	3.54069	4.34609	2.85204	3.97959	3.71835	2.66801	3.78993	3.90869	3.56277	3.0241	2.99277	3.98133	3.54958	3.3033	3.00551	3.29809	3.88336	3.3024	3.59748	2.75677	3.8415	3.639	3.56605	3.45093	3.71548	4.17652	2.63211	3.27215	3.44996	3.38388	3.68017	4.12512	4.11023	3.68456	2.98818	3.86144	4.25011	2.78696
LRRC40	0.533618	0.294299	0.710589	1.12875	0.512325	0.178455	0.562065	0.780108	1.65814	0.397169	0.248351	0.679723	0.553854	0.697793	0.634701	0.255278	1.21919	0.326972	1.23603	0.202804	1.22912	0.537647	0	0.544267	1.01208	0.416614	0.278205	1.09074	0.299984	0.0553354	1.36056	0.616744	0	2.035	0	0	0	1.20153	0.541847	0.287618	2.51586	1.75006	0.834559	1.05983	1.34861	0	0	0	0
TC2N	0.153012	1.65524	0.898234	0.646244	0.351483	1.91773	2.35451	1.49069	0.0762055	0.883717	1.01859	0.328582	1.03444	1.19774	1.1133	1.1544	1.0504	0.771128	0.549644	0.831731	0.478123	1.2678	1.02075	0.544267	1.11725	0.546302	1.55262	1.2704	1.19392	1.5536	2.10989	1.22251	1.28229	1.34999	0.663969	0.490099	0	1.20153	0	0.527317	2.51586	1.75006	0.834559	0	1.02227	0	1.15733	0	0
ZCCHC14	0	0.0534101	0.585044	0.95039	0.20223	0.0188722	1.24574	0.436095	1.28534	1.55915	0.460163	0.928084	0.836929	1.28871	1.44149	0	2.18779	0	0.683839	0.323721	0.819815	0.511	0.693659	0	0.41193	0.059146	0.606011	1.35717	0.0922581	1.68221	0	0.848089	0	0	0	0	0	0	0	0	0	0	0	0	0	0	0	0	0
EARS2	2.04715	1.11714	2.56314	1.64112	1.44915	1.57293	0.683744	0.69135	1.27729	0.640051	1.06915	1.73643	0.806368	1.53154	1.75914	1.47215	0.824722	1.41553	1.07437	2.11121	0.802813	0.780101	2.17676	1.72923	1.32181	1.60909	1.70584	2.15573	2.29167	1.15812	1.32627	0.848089	0.779156	0	1.11694	1.14641	0	0	0.934834	0.287618	0	0	0.834559	0	0.599845	0	0.69173	1.08868	0
PQBP1	1.05769	0	1.3609	0.907573	1.13999	1.13633	0.807899	1.24258	0.421166	0.0845622	0.230694	0.679723	0.790841	1.1661	0.970711	1.31267	1.79224	1.77851	1.42037	1.28325	0.994699	0.399202	1.64456	1.33317	0.384099	0.844087	1.19877	0.859288	0.969044	0.371007	1.19943	2.46832	2.19555	0	2.64614	1.93802	2.7429	2.63211	2.35121	1.68088	0	2.51789	2.29765	0	2.20441	2.15942	2.70862	2.46132	1.98217
SNW1	3.42916	3.08194	3.30897	2.59199	3.02637	3.70721	3.00024	3.44088	3.59279	3.27465	2.61242	2.93834	3.22772	3.21108	3.3898	3.60051	3.08343	2.94988	2.86357	3.01682	3.09216	2.5963	3.4065	3.36939	2.61105	2.96742	3.11703	3.16061	2.72894	3.54529	2.3676	3.3317	3.36592	3.12855	3.52605	3.57563	4.26463	3.93529	3.96225	3.44996	4.87364	3.80741	3.48324	3.69283	3.36176	2.98818	3.51838	4.48602	3.67846
ZSCAN32	2.15981	0.958191	0.125551	1.95678	0	0.0188722	0	0	0.911826	0.445934	0	0	0.0267577	0	0	0	0.0305791	0.0793314	0.919743	0.0358427	0.0584704	0.0378248	0.587894	0.0343847	0	0.274106	0.183131	0.661322	0	1.02586	0	0	0.779156	0	0	0.490099	0	0	0	0	0	0	0	0	0	0	0	0	0
NXPE3	0	0	0	0	0	0	0.0410629	0	0.391646	0	0.0612228	0	0	0.103857	0.158777	0	0.0305791	0.190704	0.2798	0.104962	0	0	0.0326171	0	0.267072	0	0.0547374	0.070177	0	0	0	0	0	0	0	0	1.09682	0	0	0	0	0	0.834559	0	0	0	0	0	0
DNAJC27	0	0	0.88053	0.565914	0.65702	2.54408	1.1363	0.563815	0	0.477551	0.119953	0.428735	0.0267577	0.996559	1.01291	1.19562	1.42886	0.421339	0.401674	0.0358427	0	0	0.937072	0.495736	0	0	0.0276283	0	0	0.954878	1.69205	1.22251	0	0	0	0.490099	0	1.20153	0	0	0	0	0	0	0.599845	0	0	0	0
ATXN7L2	0	0	0	0	0.070607	0.0740514	0	0.0798735	0.166129	0	0.0206976	0	0	0	0.120691	0	0.0305791	0	0	0	0	0.110623	0	0	0	0	0	0	0.0468664	0	0.20258	0	0	0	0	0.490099	0	0	0	0	0	0	0	0	0	0	0	0	0
ACTR3B	0.772838	1.56617	0.184454	0.646244	0.746002	0.902292	1.2632	1.07338	1.37858	1.31849	1.28983	1.65606	0.553854	0.844939	0.0815716	0.133278	0	1.60171	0.401674	0.352431	1.59774	1.28363	0.185481	0.70232	0.297231	0.702864	0.745646	1.30961	0	0	0.0428556	0.341081	0	0	0	0.490099	0	1.20153	0.541847	0.527317	0	0	0.834559	0	0	0	0.69173	0	0
NR2C1	1.9107	0.681169	1.37361	1.12875	1.78984	2.49774	2.39467	2.08568	2.71364	1.68636	2.18276	2.34836	1.92904	2.46684	1.73414	2.28431	1.20586	2.0487	0.2798	1.71771	2.07227	2.29426	1.68616	1.77062	2.58684	1.73232	2.40391	2.55293	2.44388	2.7163	0.0844749	1.22251	1.28229	2.49757	1.73887	2.08281	1.71267	2.29263	1.24337	0.912645	0	1.12556	1.35987	0	1.61458	2.15942	1.50876	1.70203	1.98217
C12orf10	0.376701	0.575597	0.184454	1.01232	0.170433	0.322131	0	0.255255	0.612452	0.202781	0.300063	0.144465	0.759278	0.320553	0.607419	0.82722	0.330059	1.01258	0.89228	0.323721	0.836619	0.0746832	0.954199	0.805474	0.664181	0.646125	0.872951	0.0237737	0.564399	0.434995	1.08105	1.64784	2.75039	0	2.17204	1.93802	1.09682	0	1.90111	1.77689	0	1.12556	2.29765	1.05983	1.34861	0	1.50876	1.70203	0
SFXN5	0	0	0	0	0.20223	0	0	0	0	0	0	0	0	0.103857	0.0815716	0	0	0	0	0	0	0.0378248	0	0.194995	0	0.323189	0	0	0.199857	0	0.164276	0	0	0	0	0	0	0	0	0	0	0	0	0	0	0	0	0	0
ALKBH1	0.10379	1.50996	0.0951729	1.23647	1.94824	1.04722	0.265558	1.20032	0.911826	0.0216097	0.900718	1.22594	1.9915	1.42862	0.687765	0.928508	0.0305791	1.96761	0.0505659	0.635448	0.768195	1.51578	1.55758	1.09332	1.29217	0.98801	2.1448	2.67055	1.7274	1.38025	0	0.616744	0.779156	1.34999	1.11694	0.855257	0	0	0.934834	0	0	0	0	1.05983	1.02227	0	1.15733	1.08868	0
HMBS	2.15981	1.68938	1.24115	0.770922	1.53904	0.0558918	1.34745	1.73229	1.15084	1.01879	1.45861	0.507193	0.0267577	1.85299	1.81983	2.06827	1.2455	1.40017	0.999128	1.35594	1.64621	0.866719	1.17481	1.09332	1.94376	1.92747	1.0585	1.53313	1.22482	1.69968	1.97256	1.37864	1.28229	1.34999	1.11694	1.77705	0	2.63211	1.90111	1.07253	0	1.12556	2.04728	2.08884	1.34861	0	0.69173	1.08868	1.98217
CDCP1	0.246689	1.16645	0	1.25367	0.170433	0	0	0.110625	0.0762055	0.0429006	0.0612228	0.412519	0.553854	0.675492	1.17035	0.133278	0	0.0793314	0.401674	0.461876	1.05338	0.757609	0	0.225077	0	0.684198	1.14933	0.158733	0.672957	0.257618	0.996373	0.848089	0.779156	0	0	1.14641	1.09682	0	0.934834	0.732808	0	1.12556	0.834559	0	0	1.45085	1.15733	0	0
HNRNPA2B1	6.21141	5.86235	5.2982	6.20633	6.33363	5.86094	6.3555	5.77865	5.12295	5.53026	6.02202	5.77541	6.00406	5.82232	6.29323	5.64677	6.54027	6.12037	6.31181	5.91569	5.78993	6.19017	5.95008	5.6442	5.95381	6.15511	5.69361	6.04436	5.63045	6.07453	6.05305	5.63053	6.65165	6.45533	6.27726	5.9084	5.46844	5.79683	6.21703	6.18394	6.95075	5.99183	5.88179	5.87008	6.32904	5.72821	5.73589	6.5278	5.83457
MRPL18	2.94036	3.50257	4.12576	2.99106	3.52144	3.39504	2.43759	3.11093	2.54958	2.83637	3.3954	3.13894	3.5355	3.05139	2.76914	3.28432	2.6777	2.89063	3.51298	3.38312	3.2697	1.97164	3.22083	2.71627	2.48571	3.10359	2.90995	3.97004	3.40264	3.07873	2.01622	3.609	3.36592	3.36382	2.89313	2.54954	2.47387	3.33612	3.05196	2.03165	4.31307	3.01635	2.86126	3.10313	2.94527	2.63251	2.02719	2.9562	4.22537
UPF3A	0.10379	0.871629	0.26853	0	0.724266	0.0919852	1.29749	0.436095	0.315087	0.694881	0.36625	0.0215448	0.104176	0.629827	0.927242	0.600437	0.0898589	0.0402109	0.946693	1.62663	0.246256	0	1.03691	0.636691	0.384099	0.347118	0.451399	0.262291	0.260763	0.997883	1.29116	1.97591	1.95028	0	1.73887	2.90162	2.1429	1.84786	1.71333	1.21645	2.51586	2.18447	2.29765	2.68335	2.03327	1.45085	2.40777	2.46132	2.78696
BRPF3	1.96684	1.89355	2.86271	0.451337	1.51393	1.97683	2.50884	1.57028	0.0575281	0.202781	1.36459	0.610325	0.994336	0.783704	1.58826	0.903845	1.25848	0.326972	1.69923	1.28325	1.22912	1.89127	1.90455	1.65383	1.9814	2.05644	1.23478	0	1.54354	1.06683	2.00543	0.616744	0	0	0	0.490099	1.09682	0	0.541847	0.287618	0	0	0	0	0.599845	0	0.69173	0	0
GPR137B	0	0.611653	0.933002	0	0.070607	1.46697	0.922211	2.0662	0.019432	1.52173	1.97575	1.73643	1.14848	0.0354562	1.07398	0.0458077	0.0605234	0.0402109	0.0505659	1.14239	0.561353	0.0378248	0	0.0343847	1.13406	0.143553	0	0.676399	0	0.185045	0.380185	0.616744	0.779156	0	0	0	0	0	0	0.287618	0	1.75006	0	0	0	0	0	0	0
AP1AR	0.457292	0	0.826077	0.95039	0.702197	0.850557	1.3718	0.255255	1.34046	0.667726	1.7023	1.05887	0	1.0321	0.788374	1.19562	0.0305791	0.722532	1.32088	0.0358427	1.03893	0.614754	0.673118	0.920247	0.817714	1.51716	1.37043	1.19911	0.0697408	1.10666	1.80839	0.616744	0	0	0.663969	0	1.09682	0	0.934834	0.732808	0	0	0	0	0.599845	0	0	1.08868	0
TK1	0	0.104913	0.0951729	0.0793048	0.233341	0.0919852	0.562065	0.322472	0.299276	0.0845622	0.36625	0.275771	0.398614	0.291519	0.462687	0.133278	0.11861	0	0.746529	0.38058	0.0295314	0.110623	0.214202	0.164271	0.106028	0.059146	0.231451	0.0928308	0.299984	0.257618	0.124927	0.341081	0	0	0	0	0	0	0	0	0	0	0	0	0	0	0	0	0
MRPL48	0.200611	0.461685	0.517922	0.885678	0.65702	1.25251	0.944026	1.54798	1.78277	0.708268	1.23774	1.49597	1.84132	1.28871	1.85505	1.2158	1.2455	1.73017	1.09861	0.58795	1.20344	1.43304	1.27363	1.36053	0.593026	0.757455	0.41001	0.583476	0.481531	0.880227	0.596997	1.51951	1.65461	0	0	0	0	1.20153	0.934834	1.07253	2.51586	1.12556	0.834559	0	0	0	1.15733	0	0
KLHDC3	2.84623	2.77522	2.79344	1.84776	2.62441	2.5011	2.56623	2.7178	2.84469	1.96257	2.81855	3.39561	2.10884	2.38674	2.53581	2.78062	2.65334	3.29549	2.63412	2.0599	2.50432	2.46363	2.07864	3.04616	2.54346	2.50769	1.2699	1.81783	2.53299	2.03173	2.64299	2.15936	1.65461	2.035	2.17204	1.59584	1.71267	2.63211	1.24337	1.68088	3.38388	0	2.51093	1.05983	2.03327	0	1.15733	2.46132	0
SMAD1	0.570318	0	0.0324269	1.23647	1.17246	0.546809	0.922211	0.110625	0.019432	0.694881	0.671245	0	0.939064	0.92274	0.195883	0.82722	0.401991	0.509911	0	0.703886	0.696364	1.43304	1.41642	0.658901	0.543562	1.40764	0.15835	1.5496	0.0236235	0.257618	0.0428556	0	0	1.34999	0	0.490099	0	0	0	0	0	0	0	0	1.02227	1.45085	0	0	0
AP2B1	2.87585	1.63786	3.1555	1.58788	2.13281	2.77253	1.71407	2.0662	1.66433	2.84852	1.86566	1.83707	1.94315	2.39359	2.67372	2.98255	2.20799	1.96761	2.93932	2.6222	2.22047	2.53149	2.75261	2.0481	2.66987	1.79455	3.03092	1.59791	2.19094	2.73336	2.81356	2.66314	2.19555	4.40179	3.90943	2.33497	2.7429	2.90673	3.12915	2.3136	2.51586	1.12556	1.74413	3.4279	2.84532	2.63251	2.22999	3.47783	3.3005
NOXO1	0	0	0	0	0	0	0	0	0	0	0	0.0215448	0	0	0	0	0	0	0	0.0358427	0	0	0	0	0.0362155	0	0	0	0	0	0	0	0	0	0	0	0	0	0	0.287618	0	1.12556	0	0	0	0	0	0	0
TAF4B	0	0	0	0	0	0.0919852	0.965515	0.361349	0.478455	0.975156	1.42018	0.771592	0	0.291519	0.0413622	0	0.0305791	1.16583	0	0	0	0	0.214202	0.882995	0	0.370657	0.0547374	0.56739	0	0.027933	1.16104	0.341081	1.28229	1.34999	0.663969	0.490099	0	0	0.541847	0	0	1.12556	0	0	0	0	1.15733	0	0
FIG4	0.153012	1.03985	0.321977	0.0793048	1.02023	0.741165	0.100546	0.530089	0.478455	1.67277	0.548335	0.905086	0.0267577	0.844939	0.882421	0	1.45164	0.747035	0	0.635448	0.520338	0.0378248	0.269983	0.164271	0.993779	0.223293	0.0547374	0	0.531821	0	0.164276	0	0	0	0	0	1.09682	0	0.541847	0.527317	2.51586	0	0	0	0.599845	0	0.69173	0	0
PDS5B	1.80688	0.249232	0.540645	1.93563	1.29548	1.90256	2.42213	1.22863	1.70089	1.25605	0.987389	1.42499	0.0530281	1.51907	1.22522	1.42092	0.677907	0.480987	0.973149	1.3273	1.61732	1.50232	1.24608	0.614135	0.0715441	1.18675	0.568883	2.02048	0.944502	0.768766	1.1216	0.848089	1.95028	1.34999	0	1.38856	0	1.20153	0.934834	1.21645	0	1.12556	0.834559	1.6642	1.02227	1.45085	2.02719	1.70203	0
RBM15	2.04715	1.43145	2.96285	0.885678	1.20422	1.01937	1.28045	1.2216	1.15084	1.73296	0.684277	1.83707	1.79537	0.941552	1.8079	0.928508	0	1.62833	0.919743	0.104962	1.40841	1.2678	1.28721	0.864001	1.13406	1.79455	0.711984	0.518026	1.9285	0.98369	2.49652	1.37864	0.779156	1.34999	0.663969	0.490099	0	0	0	0.912645	0	2.18447	0.834559	2.08884	1.61458	0	1.15733	1.08868	0
UBE2G1	2.48219	2.51459	1.92445	1.62799	2.46971	2.85886	2.67132	3.25553	2.74024	3.05647	2.64277	2.50952	2.34511	2.74902	2.86441	2.66796	1.30925	2.98636	2.70687	2.36475	2.34901	1.90156	2.31576	2.82339	2.79667	2.87168	2.51056	1.52482	1.00509	2.47385	1.63717	2.24302	1.28229	0	1.46117	2.08281	2.7429	1.84786	1.4974	2.24811	0	0	1.35987	2.90846	1.61458	1.45085	1.15733	1.70203	1.98217
NLE1	1.44128	1.32688	0.750121	1.23647	1.15632	0.410535	0.444555	0.541419	0.63782	0.823476	1.51805	1.55626	0.516582	0.5585	0.634701	1.02315	0.734727	0.509911	1.77637	0.891641	1.21633	1.11693	0.753586	0.974382	1.08304	0.909831	0.961561	0.630686	0.411629	1.40175	0.707673	0.616744	0.779156	1.34999	1.11694	0.855257	0	2.29263	0.934834	0.912645	2.51586	1.12556	0.834559	0	0.599845	0	1.15733	2.13106	0
GRTP1	2.56635	1.43145	2.84456	2.08721	2.13281	1.89747	1.87034	2.28756	1.38609	1.95136	1.72139	2.26501	2.34511	2.00381	2.25733	2.06827	0.492641	1.58821	1.38139	2.0599	1.08185	1.91179	1.75619	1.40062	1.08304	2.18813	1.85979	1.56588	1.26501	1.84807	2.54949	2.93878	3.71964	3.56605	2.34796	2.7363	2.1429	1.20153	2.58837	1.21645	0	1.75006	2.04728	1.05983	2.20441	2.63251	2.83839	3.15179	3.3005
CDC16	1.95301	2.71019	2.56314	3.09012	2.70984	3.63259	2.88937	3.10903	2.94464	2.67529	3.06014	2.75435	3.25627	2.50528	2.35078	2.68254	1.0504	2.42786	2.94601	2.03355	2.85297	2.66438	2.11717	2.08956	1.85531	1.95108	2.79407	2.70771	2.25721	2.5955	3.09385	2.53623	2.75039	1.34999	1.73887	2.54954	2.1429	2.29263	1.71333	2.6542	2.51586	1.75006	3.00895	3.10313	2.49569	1.45085	2.40777	0	3.3005
RBM12B	0	0	0.26853	0	0.137919	0.306856	0.0809893	0.639574	0.450095	0.164441	0.475238	0.522385	0.660219	0.0354562	0	0	0.0898589	0	0	0.487988	0	0	0.0326171	0.765093	0.267072	0.0878338	0.932625	0	0.299984	0.185045	0.0428556	0.616744	0	1.34999	0.663969	0.855257	0	0	0	0.912645	0	0	0	1.05983	0.599845	1.45085	0	0	0
POLR2D	2.84623	2.94027	3.07606	2.55084	3.52459	3.31904	1.96406	2.83292	2.37954	2.90193	2.63943	3.39148	3.37035	3.63463	3.39779	3.59282	3.76967	2.93929	2.69102	3.51595	3.06746	2.1635	2.69264	2.64574	3.04793	2.59521	1.75626	2.8172	2.72174	3.80544	3.30222	3.94505	4.18484	3.74339	3.37169	3.84296	3.49179	3.66658	3.20242	3.4788	4.31307	3.92432	3.37848	3.80903	4.08595	3.71543	3.51838	3.15179	4.4367
MAPK7	0.0528279	1.19049	0.494836	0.294	0.486732	0.0375008	0	0.125758	0.019432	0	0	0.202208	0	0.697793	0	0.878753	0	0	0.2798	0.563601	0.601234	0.734761	0	0.164271	0.0362155	0.0878338	0	0.28214	0.260763	0.209644	0.0844749	0	0	0	0	0	0	0	0	0.287618	0	0	0	0	0	0	0	0	0
C1QBP	5.88891	5.25643	5.14258	5.60816	5.80344	5.39421	5.88166	5.36739	5.83882	5.48771	5.13703	4.94301	5.63001	5.58571	5.37153	5.40678	5.58689	5.49842	5.33177	5.3459	5.32801	4.86848	5.41796	5.65873	5.5518	5.2172	4.80991	5.47245	5.67635	5.37261	5.11848	5.9683	6.12408	6.26503	6.28809	5.87895	6.45205	6.74935	6.25196	5.76529	6.50253	6.19167	6.25168	5.7875	5.71577	6.02561	5.73589	5.7538	5.75797
GNAS	4.52386	4.48685	3.86498	4.1593	4.1662	3.81641	4.38491	4.15785	4.31787	4.20404	4.04985	4.21867	4.43118	4.25462	3.78633	4.80582	4.66674	4.0655	4.481	4.36077	3.66969	2.47056	4.01844	3.74391	3.37575	3.22801	4.39842	4.69707	4.37929	4.64881	3.99592	3.477	4.74311	5.19493	3.8522	3.80171	4.76517	4.52964	4.19549	3.76294	5.4421	3.54062	4.86786	4.35927	4.28983	4.55691	4.23583	4.80958	4.22537
UMPS	3.95496	3.64855	3.80758	3.31975	3.09996	3.50287	2.80547	3.49724	3.08958	3.05123	2.10736	2.56925	2.48192	3.56961	3.3737	3.8565	3.67847	3.84772	1.63441	3.87376	2.96419	2.97825	3.36867	2.98594	2.61105	3.50558	3.60134	3.71469	3.05548	3.21254	2.65685	2.07055	3.02879	2.84728	1.73887	2.44624	2.1429	0	2.06724	1.46727	2.51586	2.51789	2.29765	1.05983	2.20441	2.15942	2.22999	2.13106	0
BFAR	3.09949	1.52894	1.3987	1.91416	2.18943	2.17493	2.16318	2.0224	1.43755	2.00115	1.70869	1.16916	1.78757	2.07369	2.20369	2.94073	2.25407	2.12546	1.94624	1.49118	3.13694	1.15185	1.99835	2.02263	1.29217	2.62488	2.85317	2.66678	1.19392	2.07923	2.17876	1.51951	1.28229	1.34999	1.46117	1.93802	2.47387	2.29263	1.4974	1.95163	0	2.18447	2.04728	1.05983	1.61458	1.45085	0.69173	0	0
GNPTAB	0.200611	0.646829	0	0	0.746002	0.227954	0	0.423903	0	1.07154	0	0	0.0267577	0.0354562	1.58826	0	0.842066	0	1.71499	0.0708165	0	0.369845	0.449805	0	0.593026	0	0.231451	0.070177	1.04026	0.0822271	0	0	0	1.34999	0.663969	1.14641	0	0	1.4974	1.07253	0	1.12556	1.74413	0	0.599845	2.15942	1.50876	0	0
DPH5	1.4011	0.575597	0.540645	0.863445	0.460678	1.59824	0.922211	0.854666	0.019432	0.144882	1.28128	0.973009	0.743233	1.06678	0.0815716	1.78736	1.16509	0.0793314	1.23603	1.2067	1.21633	0.511	1.06872	1.47761	1.51384	1.25157	0.842162	0.551122	0.841933	0.683526	1.34352	1.22251	1.28229	0	1.46117	2.08281	2.1429	1.20153	0.934834	1.3473	0	1.75006	2.29765	1.05983	2.35739	1.45085	1.15733	0	1.98217
PIP4K2B	1.0316	0.747489	0.80746	0.390446	0.679785	0.871474	0.48975	1.08116	0.880289	0.760611	0.808505	0.638486	1.57741	0.404305	1.39438	0.255278	0.0305791	0.907805	1.82075	0.930243	0.0868403	1.52912	0.773021	0.864001	0.664181	1.17343	1.03146	0.201052	0.642765	2.01787	1.84518	0.616744	0.779156	1.34999	0	0	1.09682	2.29263	0.541847	1.07253	0	0	0.834559	0	0	1.45085	0.69173	1.08868	0
PREP	1.205	0.575597	0.0324269	0.11738	0.460678	0.0188722	0.230485	0.660508	0.0386058	0.493104	0.808505	0	0.247564	0.376924	0.970711	0.293755	0.305261	0.950631	0.192427	0.294429	0.819815	0.0746832	0.543317	1.18799	0.326772	0.0298761	0.711984	0	0.0468664	0	1.19943	0.616744	1.28229	0	0	0	0	0	0	0.287618	0	0	0	1.05983	0.599845	0	0	1.70203	1.98217
INTS3	1.00504	0.871629	1.54073	1.03239	0.293621	1.37475	1.01788	1.57028	1.21124	1.79073	1.67644	2.04071	0.625628	0.629827	0.232059	0.952757	0.305261	1.35306	0.51405	0.294429	1.37429	1.15185	1.13029	1.66485	1.048	1.51716	1.5994	1.53313	2.49969	1.36937	1.5655	0.848089	0	1.34999	1.11694	1.14641	0	0	0.541847	0.732808	0	1.12556	0.834559	1.05983	0.599845	1.45085	1.15733	0	1.98217
SYNC	0.834485	0.154641	0.125551	0.672056	0.702197	1.28405	0.157673	1.17144	0.880289	0.895469	0.429533	0.507193	1.36316	0.50891	0.687765	1.92854	0.925791	0.907805	0.618301	1.89406	0.389796	0.0746832	0.0957191	0.067969	0.617137	0.566827	0.0547374	0.115134	1.36086	0.434995	0.625472	1.04741	0.779156	0	0.663969	1.14641	1.09682	0	0	0.287618	0	0	0	1.05983	1.34861	0	1.50876	0	1.98217
ZNF493	0.0528279	0	0.155303	0.0793048	0.070607	0	0	0.095331	0.0762055	0.0638818	0.283031	0.257729	0.0788287	0	0	0.0458077	0.0605234	0	0	0	0.31981	0	0.185481	0.0343847	0	0.059146	0	0	0.0236235	0	0	1.04741	0	1.34999	0.663969	0.490099	0	1.20153	0.541847	0.287618	0	0	0	0	0	0	1.15733	1.08868	0
NUP88	2.31924	2.35358	2.61759	0.770922	1.91983	2.46026	3.18333	2.39764	2.18676	2.25486	3.03747	2.0248	3.53084	2.41394	2.76297	2.40346	2.92968	2.15323	2.56623	2.68562	2.31943	2.18051	2.17676	2.60055	2.67562	1.96661	1.91261	1.89075	1.54354	2.42741	1.5946	1.64784	0.779156	0	0.663969	1.59584	0	0	1.24337	1.68088	0	1.12556	1.74413	2.68335	0.599845	0	0.69173	1.08868	0
PAXIP1	1.72786	1.45148	2.05645	0.95039	2.17348	2.07026	2.09169	2.66698	2.16075	2.18954	2.24125	1.33321	1.48395	1.93037	0.551256	1.53774	1.28409	0.566075	2.28929	1.95148	2.00696	1.58129	1.31399	1.97916	1.8349	1.96661	2.10644	1.86466	1.17294	0.864821	1.83302	0.848089	0.779156	1.34999	1.46117	1.77705	1.09682	0	1.90111	1.46727	0	1.12556	1.35987	1.6642	1.61458	0	1.15733	1.08868	0
GYG1	1.72786	0.681169	2.00018	1.32048	1.84123	1.94265	1.94796	2.30096	1.67049	1.94572	2.21005	1.41688	2.01173	0.996559	1.39438	2.13337	2.6135	2.31766	2.0493	2.99423	2.18154	1.11693	2.82423	1.52675	2.27455	2.11336	1.55262	3.06646	2.04274	1.35841	1.06035	0.848089	0.779156	1.34999	1.11694	1.38856	1.09682	2.29263	1.71333	0.527317	0	1.12556	0.834559	2.08884	1.34861	1.45085	1.50876	1.08868	0
AKIRIN2	1.82218	1.54768	2.15547	0.817925	1.94824	1.42514	1.2632	1.22863	1.22804	1.62416	1.28983	1.72334	2.18209	1.92093	1.69579	0.952757	1.0354	1.21935	1.32088	0.911071	2.17495	2.15492	2.03101	2.50571	2.51808	1.84584	0.624223	2.84081	1.95331	2.3956	1.1216	2.15936	3.02879	3.12855	1.97166	2.44624	1.71267	2.63211	2.06724	2.3136	2.51586	1.75006	1.35987	2.08884	1.34861	2.15942	1.50876	1.70203	0
LRRC47	0	0	0.447524	0.0793048	0.263796	0.438839	0.212623	0.282519	0.599598	0.258446	0	0.202208	0	0.070062	0.120691	0	0	0.225997	0	0.0358427	0.561353	0.213365	0.375465	0.339502	0.838372	0.223293	0.451399	0.340098	0.0922581	0.160019	0.0428556	0.616744	0	0	1.11694	0.855257	0	0	0	0.732808	0	0	0	1.05983	1.02227	1.45085	0.69173	1.08868	0
KMT5C	0	0.104913	0.471374	0.294	0.263796	0.635077	0	0.125758	0.848047	0.597517	0.0206976	0.596035	0.270135	0.200737	0.232059	0.660561	0.11861	0.509911	0.864284	0.538834	0.114663	0.399202	0.126264	0.419733	0.106028	0.115962	0.0547374	0.28214	0.627429	0.23383	0	0.616744	0.779156	0	0.663969	0	0	0	0.541847	0.287618	0	0	0	0	0	0	1.15733	0	1.98217
PHKA2	0	0	0	0.697415	0.070607	0	0	0.817869	0.421166	1.06114	0.283031	0	1.97098	1.79211	0.462687	0.293755	1.23241	1.27095	0.362183	0	0	0.427974	0.829803	1.81085	0.568506	0.223293	0.0813465	0.0237737	0.136265	0.785226	0.929432	0.341081	0	0	1.11694	1.14641	0	0	0	1.21645	0	0	1.35987	1.6642	0	0	0	1.08868	0
LRWD1	2.1718	1.75533	1.85363	1.36863	1.28067	0.990982	1.21017	1.127	0.815069	1.3615	1.92175	1.69681	0.85197	1.80244	1.56008	1.78736	1.34618	1.81373	0.973149	0.851979	1.36273	0.908152	0.425448	1.41374	1.1994	1.17343	1.04504	1.34779	1.87106	1.49476	1.69205	2.15936	2.58806	2.035	1.46117	1.93802	1.71267	0	2.35121	1.3473	3.38388	1.75006	2.29765	1.6642	2.20441	1.45085	0.69173	1.70203	0
SYTL2	0	0	0	0	0.233341	0	0.0206775	0.032482	0	0.0429006	0.0206976	0	0	0	0	0	0	0	0	0.0358427	0	0.663961	0	0	0	0	0	0	0.0236235	0	0	0	0	0	0	0	0	0	0	0	0	0	0	0	0	0	0	0	0
RGMB	0	1.50996	0.769488	0.154476	0.0357354	0.88182	0.0410629	0.483857	0.982837	0.477551	0.735259	0.163971	0	0.50891	0.195883	0	0.658458	0.0793314	0.2798	0.703886	0.768195	0.213365	0.297085	0.132879	0	0.860806	0.826518	1.2704	1.27489	1.14543	0	0.341081	0.779156	0	0	0.855257	0	0	0.934834	0.287618	0	0	0	0	1.02227	0	0	1.08868	0
WWOX	0	0	0	0	0.0357354	0	0	0	0.130829	0.0216097	0	0	0	0	0	0	0	0	0	0	0	0	0.0326171	0	0	0	0.0276283	0	0.0236235	0	0	0	0	0	0	0	0	0	0	0	0	0	0	0	0	0	0	0	0
ALKBH5	2.70484	2.43633	2.21319	1.41522	1.7036	2.14518	2.32156	2.24315	2.24982	2.33039	2.67577	1.49597	2.12751	1.53154	2.34253	2.78738	1.98413	2.0487	2.19128	2.69686	1.64621	1.82791	1.7266	2.1378	1.80372	1.69551	2.24823	1.91001	2.35821	2.00387	1.85723	1.37864	1.28229	2.035	2.34796	2.54954	2.47387	1.84786	1.24337	1.77689	2.51586	2.78854	2.04728	1.05983	2.03327	3.27328	1.15733	2.46132	1.98217
CTDP1	2.2643	2.27707	1.75019	1.93563	1.51393	0.829332	1.06841	1.00954	1.142	0.363718	1.24655	0.881715	1.25416	0.824815	0.634701	1.53774	0.771401	1.98832	1.4953	2.37178	1.41961	0.56381	1.44092	1.42675	2.01808	1.41897	2.01968	0.923886	1.29444	1.63758	1.10147	0.848089	1.28229	1.34999	0.663969	0.490099	1.09682	1.20153	0.934834	0.287618	0	1.12556	0.834559	1.6642	1.02227	0	0	1.08868	1.98217
TBC1D22B	0.457292	1.97884	2.17738	1.6798	1.31015	0.729756	0.657577	0.541419	1.62681	1.37834	0.866825	0.491839	1.64805	1.42862	0.763872	1.11196	1.73769	1.23676	0.477555	1.96084	1.33934	1.21924	0.753586	1.56253	1.08304	1.27671	1.1367	1.21984	1.41546	0.434995	1.47451	0	0	1.34999	0.663969	0.855257	1.09682	0	0	0.527317	0	1.12556	0.834559	0	0	0	0	0	0
WAPL	3.50221	3.85065	1.81687	2.65159	2.74804	3.5409	3.12961	3.33092	3.798	3.72345	3.56176	3.22735	2.6634	3.26808	3.06826	3.19567	3.60671	3.43775	3.24637	3.0213	3.38271	3.31118	3.27976	2.89062	3.36511	2.77356	3.58748	3.77897	3.08104	3.1376	3.1241	2.53623	1.65461	1.34999	3.45093	2.97768	3.1654	2.90673	3.05196	3.26368	0	2.51789	2.29765	2.68335	2.73792	1.45085	2.22999	3.15179	1.98217
CNP	0	0	0	0.11738	0.0357354	0.741165	0.0410629	0.213367	0	0.0216097	0.0810664	0	1.34201	0.320553	0	0.71828	0	1.09124	0.746529	0	0.640042	0.866719	0.214202	0.254545	1.69465	0.566827	0.0276283	0.395818	0	0	0.477119	0.341081	0	0	0.663969	0	1.71267	0	0	0.527317	0	1.12556	0.834559	0	1.34861	1.45085	0	1.08868	0
TAF1C	1.22815	0.538616	0.769488	0.11738	0.233341	0.718255	0	0.184751	0.130829	0.0845622	0.176386	0.379528	0.247564	1.10066	0.26735	0.133278	0	0.359118	0.440114	1.63833	0.836619	1.09915	0.971126	0.591219	0.796756	0.439054	0.624223	0.358911	0.969044	0.57411	0.413225	0.848089	1.28229	0	1.46117	0.855257	1.71267	1.20153	0.541847	0.912645	0	0	0.834559	0	0	0	0	0	0
C16orf72	3.19071	2.70185	1.70061	4.37895	2.23625	2.3786	3.06389	1.68199	2.96983	1.57385	2.76128	2.45909	2.34511	2.79112	1.93404	2.80747	1.15125	2.01882	1.19166	2.91464	1.46354	2.51146	2.89246	1.36053	2.65247	2.44808	2.74498	3.00806	1.99574	2.7669	1.70545	0.616744	0.779156	0	0.663969	0.490099	1.09682	0	0.934834	1.21645	0	1.12556	0	0	0.599845	0	0.69173	1.08868	1.98217
UBE2O	0.533618	2.13565	0.73049	1.41522	2.28903	1.71278	1.66894	1.2495	2.14314	1.25605	0.966205	1.23519	0.535338	0.431176	1.44149	1.95279	1.60174	1.66737	1.98576	1.67289	1.3275	1.28363	1.87787	1.31929	1.39336	1.47435	1.52381	2.49882	0.919535	1.5536	1.92753	0.848089	0	0	1.11694	1.14641	1.71267	0	0	1.46727	0	1.75006	1.35987	0	0.599845	0	0	0	0
WDR53	0	0.104913	1.52941	1.4751	0.322842	2.02896	0	0.751125	0	1.01879	0.230694	0.69321	1.03444	1.4419	0.0413622	0.215747	0.658458	0	1.32088	0.635448	0.785608	1.36027	0	0.311735	0	0.827172	0.745646	1.66748	1.07459	1.77578	1.3774	0.341081	0	0	0.663969	0.490099	0	0	1.4974	0.287618	0	0	0	1.05983	0.599845	0	0	1.08868	0
CLASP2	0.291341	2.19627	1.01643	1.71748	1.02023	0.211643	2.18166	1.61386	0.464345	2.03342	1.61652	1.69681	0.497578	1.21331	1.1133	2.22581	0.734727	1.32077	1.45832	0.769224	1.57789	1.37512	0.848244	1.52675	2.15613	2.25922	1.78082	1.09074	1.23497	1.62849	1.27327	1.04741	0	0	0.663969	0.855257	0	0	0.541847	1.07253	0	0	0.834559	2.08884	0.599845	0	0	0	0
UBTF	1.75999	1.52894	1.65968	1.91416	1.10678	0.291417	0.795953	1.29037	2.06581	0.811121	0.709993	0.916631	1.67367	1.37428	1.09377	1.13334	1.64191	1.60171	0.806607	1.35594	2.06516	1.2678	1.0044	2.18448	1.8349	0.860806	1.33769	1.68249	1.09704	1.54396	0.508035	2.83476	3.02879	3.12855	1.46117	2.33497	2.96956	1.84786	2.35121	3.4788	2.51586	3.21304	2.51093	2.90846	2.20441	2.63251	3.35449	2.13106	1.98217
GTPBP3	0	0.0534101	1.38621	0.480846	0.537471	0.337247	0.734695	0.125758	1.07858	0.508491	0.709993	0.396117	0	0.231637	0.26735	0.800746	0.753181	0.697606	1.45832	1.14239	0.93353	0.537647	0.400673	0.520206	0.993779	0.298856	0.888102	0	0.596258	0.185045	0.34637	2.07055	0.779156	0	0	1.59584	1.71267	2.29263	1.24337	1.77689	0	0	0.834559	1.6642	1.34861	0	1.15733	0	2.78696
DCK	0.200611	0	0	0.0793048	0	0.0188722	0	0	0	0	0.100641	0	0	0	0.0815716	0	0	0	0.146673	0.0358427	0.0868403	0.589507	0.126264	0.0343847	0.0362155	0.059146	0	0	0	0.0553354	0.0844749	0	0	0	0	0	0	0	0	0	0	0	0	0	0	0	0	1.08868	0
UNK	1.80688	0.0534101	0.933002	0.538111	0.379566	0.127198	0.138881	0.530089	0	0.0845622	0.349986	0.311192	0	0.719756	0	0.403387	0.557076	0.154527	0	0.911071	0.0868403	0.278007	0.126264	0.067969	0	0	0	1.2704	1.02863	0	0.707673	0.616744	0	0	0	0	0	0	0	0.287618	0	0	0	0	0	0	0	0	0
PPP2CA	3.35222	3.04945	3.64932	2.91744	3.48636	4.23584	3.22625	3.67622	3.43352	3.50497	3.7455	2.87169	4.02961	3.21881	3.72418	4.13868	3.49602	3.72048	3.50847	3.37265	3.89297	3.05865	3.54011	3.66655	2.74837	3.65685	3.15823	3.41324	3.28295	2.97851	3.79122	2.07055	2.19555	3.12855	1.97166	1.59584	3.75778	1.20153	2.2162	2.54935	0	2.18447	2.29765	2.68335	1.02227	2.98818	1.50876	2.46132	2.78696
CEP152	1.08331	0.249232	0.471374	1.44547	0.0357354	0.694975	0.444555	1.14939	2.12531	1.69983	0	0.328582	0.0267577	0.804406	0.607419	0	0.925791	0.509911	0	0.58795	0.343518	0	1.404	0.658901	0.0715441	0.416614	1.3596	1.11307	0.481531	0.413979	0.0844749	0.341081	0	1.34999	0.663969	0	0	0	0	0.732808	0	0	0	0	0	0	0	1.08868	0
XRCC3	0.200611	0.338001	0	0.359008	0.351483	0.410535	0	0.0484528	0.148587	0.10495	0.13901	0.412519	0.660219	0.349014	0.335444	0.255278	0.201576	0.672242	0.549644	0.104962	0.22088	0.179924	0	0.393482	0.35572	0.248923	0	0	0.564399	0	0.164276	0.616744	0	0	0	0.490099	0	0	0	0	0	1.12556	0	0	0	0	0	0	0
SNX16	0	0	0	0	0.104656	0.533746	1.16445	0.110625	0	0.964038	0.866825	0.893448	1.24279	0.320553	1.01291	0.133278	0.0305791	0	0	0	0.677833	0.0378248	0.323688	0	0	1.14641	0.711984	0.961301	0	0.700982	0.759982	0.616744	0.779156	2.49757	0.663969	0	0	1.20153	0	0.912645	0	0	0	1.05983	1.02227	0	0	0	0
ZBTB14	1.05769	0.747489	0.0324269	0.421213	0.263796	1.41804	0	1.08116	1.04104	0.10495	0	0.202208	1.17264	0.261888	0.607419	1.00006	0	0.0793314	0.776881	0.949163	0	0.757609	0.565778	1.21822	0	0.274106	0.65997	0	0.429425	0.700982	0	1.04741	0	0	0	0.490099	0	0	0.541847	0.527317	0	0	0	1.05983	1.02227	0	0	0	1.98217
RFX3	0.0528279	0	0	0.326871	0.0357354	0	0	0.618331	0	0.871868	0	0	0	0	0.232059	0	0	0	0	0	0.0295314	0.179924	0.0326171	0	0	0	0	0	0	0.895469	0	0	0	0	0.663969	0	0	0	0	0.287618	0	0	0	0	0	0	0	0	0
ABCB8	0	0	0.0324269	0.190643	0.0357354	0.0919852	0	0.0642487	0.250774	0.10495	0.0612228	0.124692	0	0.0354562	0.158777	0.0458077	0.25435	0.359118	0.651442	0.233996	0.22088	0.179924	0.297085	0.254545	0.297231	0.0878338	0.0276283	0.377483	0.531821	0.209644	0.20258	0.341081	0	1.34999	0	0	0	0	0.541847	0.527317	0	0	0.834559	0	0	1.45085	0.69173	0	0
NAF1	1.22815	1.14201	0.0324269	0.863445	0.909022	1.51428	1.28045	0.155556	1.89223	1.33585	1.70869	1.11005	2.74623	1.0321	0.991965	1.34966	1.0354	1.32077	0.919743	0.725996	1.22912	0.82406	1.82298	1.53878	0.858739	1.06217	1.07183	1.69735	0.759917	0.997883	1.25516	1.22251	1.28229	1.34999	0.663969	1.14641	0	1.20153	1.90111	1.46727	2.51586	1.75006	1.35987	2.08884	2.49569	2.15942	1.15733	1.08868	0
MRPS5	2.63726	1.96497	2.56314	2.54387	1.69245	2.92538	3.13199	2.7401	2.09815	2.92791	1.96511	1.76226	2.71778	2.7275	3.41363	3.21584	3.04276	3.48949	3.38582	2.94795	3.00565	1.94202	3.15198	3.45755	3.22702	2.85091	2.0803	3.42668	3.34521	3.04153	2.49652	3.57712	3.86853	3.12855	4.06865	3.04993	3.98229	3.66658	3.73417	3.44996	3.38388	3.54062	4.41725	4.28094	3.89917	2.98818	3.265	3.61683	3.97768
FOXA2	0	0	0	0	0	0.0188722	0.0410629	0.032482	0.0386058	0.0429006	0.0206976	0	0.0530281	0.070062	0.120691	0.215747	0	0.0793314	0.0505659	0	0	0	0	0.0343847	0	0	0.255017	0	0.0468664	0	0	0	0	0	0	0	0	0	0	0	0	0	0	0	0	0	0	0	0
PLA2G12B	0	0	0	0	0	0	0	0	0	0	0	0	0	0	0	0	0	0	0	0	0	0	0	0	0	0	0	0	0	0	0	0	0	0	0	0	0	0	0	0	0	0	0.834559	0	0	0	0	0	0
F2	0	0	0	0	0	0	0.0206775	0	0	0	0	0	0.0267577	0	0	0	0	0	0	0	0	0	0	0	0	0.0298761	0	0	0	0	0	0	0	0	0	0	0	0	0	0	0	0	0.834559	0	0	0	0	0	0
IHH	0	0	0	0	0.351483	0	0	0	0	0	0	0	0.0267577	0	0.0413622	0	0.0305791	0	0	0	0.0295314	0	0	0.0343847	0	0	0.430853	0	0	0	0	0	0	0	0	0	0	0	0	0	0	0	0	0	0	0	0	0	0
SOX17	0.10379	0.249232	0.0951729	0.0401972	0	0.0558918	0.176223	0.110625	0.0946441	0.0429006	0.0206976	0.0843135	0.0267577	0	0.368322	0.331233	0.0898589	0.190704	0	0	0.0868403	0.0746832	0	0.132879	0.139707	0.059146	0.0276283	0	0.0468664	0	0.0844749	0	0	0	0	0	0	0	0	0	0	0	0	0	0	0	0	0	0
HNF1B	0.10379	0	0	0	0	0.0188722	0	0.0163324	0	0	0.0206976	0	0	0.103857	0	0	0.0605234	0	0	0.0358427	0	0.0746832	0.0326171	0.0343847	0	0.0298761	0	0	0.114429	0.134552	0	0	0	0	0	0	0	0	0	0	0	0	0	0	0	0	0	0	0
HNF4A	0.0528279	0.500663	1.04849	2.25885	1.57592	0.424757	0.0410629	0.574885	0.547009	0	0.548335	0.124692	0.924908	1.22871	2.52856	1.4382	1.17881	0.117419	0.321579	0.681432	1.0096	0.866719	1.14528	0.614135	1.08304	2.44254	2.11934	1.60581	1.48518	1.49476	0.124927	0	0	0	0	0	0	0	0	0	0	0	0	0	0	0	0	0	0
APOA1	0.376701	0.202712	0.213027	0	0	0.520564	0.397898	0.483857	0.478455	0.294397	0.56252	0.379528	0.247564	0.457556	0.738946	1.06824	0.677907	0.672242	0.651442	0.170921	0.819815	1.04446	0.609677	0.882995	0.858739	0.827172	0.183131	0.221755	0.338167	0.134552	0.311744	0	0.779156	1.34999	2.17204	0	1.09682	2.29263	2.58837	0	0	0	0	0	0.599845	0	0.69173	2.13106	1.98217
CDH2	0.0528279	0.0534101	0.0951729	0.0793048	0.0357354	0.0188722	0.0206775	0.125758	0.0762055	0.0638818	0.0612228	0.0636926	0.0788287	0.320553	0.195883	0.175102	0.146799	0.593358	0.0505659	0.0708165	0.0584704	0.0378248	0.0957191	0.067969	0.106028	0.248923	0.0547374	0.0471619	1.00509	0.027933	0	0	0	0	0	0	0	0	0	0	0	0	0	0	0	0	0	0	0
TTR	0	0	0	0	0	0	0.0206775	0	0	0.0216097	0	0	0	0	0	0	0	0	0	0	0	0	0	0	0	0	0	0	0	0	0	0	0	0	0	0	1.09682	0	0	0	0	0	0	0	0	0	0	0	0
GPC3	0	0	0	0	0	0	0	0	0.019432	0	0	0	0	0	0	0	0	0	0	0	0	0	0	0	0	0	0	0	0	0	0	0	0	0	0	0	0	0	0	0	0	0	0	0	0	0	0	1.08868	0
APOA4	0	0	0	0	0	0	0	0	0	0	0	0	0	0	0	0	0	0	0	0	0	0	0	0	0	0	0	0	0	0	0	0	0	0	0	0	0	0	0	0	0	0	0	0	0	0	0	0	0
FN1	1.18147	0.681169	0.155303	2.18905	0.809313	1.11894	2.77536	2.98589	1.29335	1.22844	2.09278	2.43921	1.04757	1.67334	1.09377	2.13337	0.989439	1.95715	0.746529	1.31276	2.15499	1.46115	0.693659	3.02494	1.85531	0.684198	0.728913	1.09074	0.815109	0.910552	1.9836	0	0.779156	2.49757	0.663969	0.490099	1.09682	0	0.934834	0.912645	0	0	0.834559	1.05983	0	1.45085	0.69173	0	0
PDZK1	0.0528279	0	0.064141	0	0	0.322131	0.783908	0	0.299276	0	0.248351	0.0215448	0.0267577	0	0	0.0458077	0	0	0.362183	0.0358427	0.0584704	0	0.673118	0	0.384099	0	0	0	0.0236235	0.185045	0	0	0	0	0	0	0	0	0	0.732808	0	0	1.35987	2.08884	0	0	0	0	0
SERPINE2	1.57371	0	1.75991	1.05218	0	0.0188722	1.04841	1.21454	0.0946441	0.10495	0.176386	0.881715	2.21154	2.22724	0.158777	2.34969	0.0898589	1.56083	0	1.02246	0.0868403	0.213365	1.73653	0.680774	0.593026	2.04185	1.49441	0.070177	1.31374	1.45417	0	0.341081	0	1.34999	0	0.490099	0	1.20153	0.541847	0.287618	0	1.12556	0	1.05983	0	1.45085	0	0	0
EPHA4	0.533618	0	1.14061	0.11738	0.233341	0.227954	1.38781	0.701486	1.142	1.00801	0.684277	0.928084	0.553854	0.903679	0.26735	2.26507	0	0.0402109	0.0505659	0.0358427	0	1.08115	1.77559	1.21822	0.439235	0.274106	0.183131	0.0237737	0.98116	0	0.477119	0	0	0	0	0	0	0	0.541847	0	0	0	0	0	0	0	0	0	0
HPN	0	0.985928	0	0	0.137919	0.291417	0.0206775	0.854666	0	0.429861	0.966205	0.0215448	0.0267577	0.824815	0.26735	0.773778	0	1.01258	0.746529	1.15874	0.295706	0.246048	0.064513	0.339502	0.640851	0.347118	0	0.898393	0	0.752116	0.883014	0.848089	1.28229	0	0.663969	0.855257	0	0	0	0.527317	0	0	0	0	0	0	1.50876	0	0
PRDM1	0	0.0534101	2.25501	0.0793048	0.984108	1.00997	0	0.596772	0	0	0	0.0427726	0	0	0.120691	0	0.716035	0.646424	0	0.294429	0	0.511	0.473757	0	0.172618	0	0.728913	0	0	0	0	0	0	0	0	0	0	0	0.541847	0	0	0	0	0	0	0	0.69173	0	0
MGST2	2.58441	2.4563	2.0406	2.46485	2.70984	3.63718	3.57975	3.13169	3.1437	3.76888	3.11411	3.36854	3.57683	3.2531	3.89468	3.71481	3.84041	2.15323	2.8205	2.95732	3.16382	3.33036	1.96494	2.37093	2.13958	2.7998	1.80497	2.41591	2.57357	1.46442	2.06901	3.91985	3.796	3.56605	1.97166	2.90162	1.09682	2.90673	2.47466	2.24811	2.51586	3.21304	3.00895	2.41651	3.99558	2.98818	3.16958	2.72988	3.67846
PROS1	0.0528279	0.871629	0.0324269	1.23647	0.702197	0.410535	1.44247	0.90816	0.612452	0	0.0612228	0.0427726	0.743233	0.960121	1.57424	1.87879	0.0605234	0	0.618301	0.747772	0	0	1.18935	0.100789	0	0	0.842162	0	0.136265	0	0.508035	0.341081	0	0	0.663969	0.490099	0	0	0	0.527317	0	1.12556	0	1.05983	1.34861	2.15942	0	0	0
DENND2C	0	0	0	0	0	0	0	0	0	0	0	0	0	0	0	0	0	0	0	0	0	0	0	0	0	0	0	0	0	0	0	0.341081	1.28229	0	0	0.490099	0	1.20153	0	0.732808	0	1.12556	0	0	0	0	0	0	0
MPZL2	0	0	0.0324269	0.390446	0	0	0	0	0	0	0	0	0	0.0354562	0	0	0	0.0402109	0	0	0	0	0	0	0	0	0	0	0	0	0	0	0	0	0	0	0	0	0	0	0	0	0	0	0	0	0	0	0
CYP27A1	0	0.249232	0	0.538111	0	0	0	0.29596	0	0	0	0	0	0.0354562	0	0	0	0	0	0	0	0.0378248	0.269983	0	0	0	0.430853	0	0.0697408	0	0	0	0	0	0	0	0	0	0	0	0	0	0	0	0	0	0	0	0
WNT11	0	0	0	0	0	0	0	0	0	0	0	0	0	0	0	0	0	0	0	0	0	0	0	0	0	0	0	0	0	0	0	0	0	0	0	0	0	0	0	0	0	0	0	0	0	0	0	0	0
TNNC1	0	0	0	0	0	0	0	0.0163324	0	0	0.429533	0	0	0.376924	0	0	0	0	0	0	0	0.339877	0.0326171	0.100789	0.172618	0	0	0	0	0	0	0	0	0	0	0	0	0	0	0	0	0	0	0	0	0	0	0	0
KEL	0	0	0	0	0	0	0	0	0	0	0	0	0	0	0	0	0	0	0	0	0	0	0	0	0	0	0	0	0	0	0	0	0	0	0	0	0	0	0	0	0	0	0	0	0	0	0	0	0
CADM1	2.02087	1.16645	2.43559	1.62799	1.98526	2.28426	0.965515	1.41879	1.52852	0.941542	0.684277	1.53395	0.129086	2.10741	1.37833	2.61577	0.771401	1.28775	1.69923	1.80339	2.46703	1.02576	1.69638	1.92521	1.66026	2.36848	1.91261	2.663	2.29167	1.20781	2.34209	0.848089	0.779156	0	0.663969	1.14641	2.47387	3.13734	1.90111	0.732808	0	1.75006	1.74413	1.05983	0.599845	0	1.15733	2.13106	0
ADD3	2.1718	2.32129	0.494836	2.04832	2.85193	2.6202	3.67087	3.61453	3.04997	3.68164	3.01701	3.86655	3.72715	1.50649	2.87589	2.33131	3.38503	2.72166	2.73806	0.986275	2.72794	2.53149	2.44254	3.09177	2.79667	1.93538	2.22455	3.06359	2.60523	2.57198	2.64299	2.24302	1.95028	2.035	2.89313	2.33497	2.7429	1.84786	2.35121	2.03165	3.38388	2.51789	1.35987	2.08884	2.03327	3.89428	2.70862	2.9562	3.67846
RSPO3	0	0.249232	0.0324269	0.0793048	0.0357354	0.161571	0.212623	0.241427	0.234238	0.202781	0.13901	0.144465	0.270135	0.349014	0.368322	0.367761	0.25435	0.225997	0.146673	0.138319	0.141959	0.14569	0.156176	0.132879	0.139707	0.0878338	0.0547374	0.070177	0.0468664	0.0822271	0.0844749	0	0	0	0	0	0	0	0	0	0	0	0	0	0	0	0	0	0
GLYCTK	0.740998	0.92991	0	0.538111	0.233341	0	0	0	0	0	0.0206976	0.0215448	0	0.457556	0	0	0.0605234	0	0	0.104962	0	0.0746832	0	0	0	0.323189	0.430853	0	0	0	0.0428556	0	0	0	0	0.490099	0	0	0	0	0	0	0.834559	0	0	0	0	0	0
EPCAM	4.32613	4.28394	3.81459	4.7681	3.96775	4.42812	4.63337	4.49518	4.55022	4.03636	3.66726	4.71159	3.63668	4.62711	4.42269	4.64212	4.18432	3.78106	4.21059	4.53682	4.80247	4.41428	3.60932	4.57103	4.18057	4.02086	2.93204	4.59662	3.24074	3.48611	3.84669	3.8415	3.93758	5.78709	3.8522	4.3229	2.96956	3.80718	4.42711	3.50707	0	3.80741	2.29765	4.19811	4.32736	4.19667	4.37065	4.33311	2.78696
VEPH1	0	0	0	0	0	0	0	0	0	0	0	0	0	0	0	0	0.0305791	0	0	0	0	0.179924	0	0	0	0	0	0	0	0	0	0	0	0	0.663969	0	0	0	0.541847	0.287618	0	0	0	0	0.599845	0	0	0	0
TMEM56	0.334652	0	0.0324269	0.0793048	0	0	0.194538	0.0798735	0.019432	0.10495	0.0206976	0.345765	0	0.0354562	0.0413622	0.0458077	0	0.190704	0	0.38058	0.785608	0.213365	0.609677	0	0	0.482914	0.0276283	0.358911	0.299984	0.0553354	0.0844749	0.341081	0	0	0	0	0	0	0	0.287618	0	0	0	0	0	0	0	0	0
FZD4	0.0528279	0.901064	0.241046	0.971332	0.767416	0	0.734695	0.58587	0.3462	0.653955	0.382333	0.0427726	0	0.0354562	1.34568	0.952757	0.492641	0.260446	1.6833	1.34169	0.434635	0.278007	0.902194	0.591219	0	1.01813	1.09813	1.65991	1.1409	0.134552	0	0.341081	0	0	0	0.490099	0	0	0.541847	0.287618	0	0	0	0	0	0	0	1.08868	0
HSPA12A	0.0528279	0.747489	0	0.190643	0.170433	1.08353	0.93316	1.04181	0	1.38669	0.889508	0	0.553854	0.457556	0.551256	0.0902057	0.0898589	0	0.2798	0.811195	0	0.0378248	0.631135	0	0.796756	0	1.60858	0.859288	1.48518	0	1.90448	0	0	0	0	0	0	0	0	0	0	0	0	0	0	0	0	0	0
ACVR1B	0.495959	0.0534101	0.0324269	1.21906	1.69245	0.0188722	0.657577	0.618331	0	0.0216097	0.333536	0.881715	0.535338	1.0321	0.579611	0.569408	0.892882	1.20173	0.321579	0.408191	0.41239	1.09915	0.297085	0.0343847	0.439235	0.877333	0.677517	0.501189	0.0468664	1.08023	0.810461	0	0	0	0	0	0	1.84786	0	0	0	0	0	0	0	1.45085	0.69173	0	0
DENND1C	0.10379	0	0	0.11738	0.104656	0.0375008	0	0	0.0575281	0	0.0810664	0	0.292359	0.136878	0	0.133278	0	0	0	0	0	0.0378248	0	0.100789	0	0.0878338	0	0	0.0236235	0	0	0	0	0	0	0	0	0	0	0	0	0	0	0	0	0	0	0	0
VIL1	1.25094	0	0.563015	1.46036	0.809313	0.892092	1.3718	1.36241	1.0219	1.36994	0.519539	0.821576	2.06434	0.261888	0.335444	0.0458077	1.0354	0	0.401674	1.70664	1.12353	0.537647	0.971126	0.132879	1.18334	1.21303	0.745646	1.05657	0.596258	1.02586	1.39405	0	0	0	0	0	0	0	0	0	0	0	0	0	0	0	0	0	0
PCBD1	1.77579	2.84504	1.65968	2.6254	3.15786	3.35847	3.17644	3.28784	3.05938	3.69683	3.21858	3.69615	3.29255	2.21955	3.30743	2.98255	3.35212	2.78219	2.06168	1.90379	2.4562	2.10234	1.71659	1.70809	2.25163	2.62977	2.3226	2.54474	3.62163	2.65044	2.19785	2.77979	3.796	3.9013	3.10394	2.82132	2.96956	2.63211	2.9704	2.54935	3.92203	3.01635	2.86126	2.90846	3.43236	1.45085	3.16958	3.86013	4.78439
AGRN	0.570318	0.461685	0.649182	0.619961	0.562186	0.178455	0.299798	0.386697	0.330727	0.626012	0.100641	0.29359	0.153572	0.291519	0.26735	0.660561	0.25435	0.863669	0.776881	0.725996	0.964439	0.213365	0.400673	0.591219	0.817714	0.482914	0.0547374	0.413923	1.0518	0.434995	0.380185	1.37864	0	0	1.46117	0.855257	0	1.20153	1.24337	1.21645	0	1.75006	1.74413	1.6642	0.599845	2.15942	0	0	0
SP5	0	0	0.0324269	0.0401972	0.263796	0	0	0	0	0	0	0.581603	0	0.231637	0	0	0.0898589	0	0	0	0	0	0	0	0	0	0	0	0.0236235	0	0	0	0	0	0	0	0	0	0	0	0	0	0	0	0	0	0	0	0
STRADB	2.67144	2.20809	0.517922	1.77816	1.39514	1.79171	1.33099	0.721547	1.75406	0.930161	1.42795	0.869886	1.84883	1.37428	1.51674	0.569408	1.8275	1.65447	1.3615	0.264529	0.802813	0.0378248	1.89571	0.366744	1.5393	1.25157	1.73127	1.48256	2.37208	1.49476	1.06035	0.616744	0.779156	1.34999	0	0	0	0	0.934834	0.732808	0	1.12556	0	0	0	1.45085	0	1.08868	1.98217
CRB3	2.75352	2.53351	0.950077	2.39682	1.65847	1.71856	1.74547	1.56474	1.95916	1.73296	3.04254	2.0087	1.73174	2.07369	2.06014	2.49712	1.0354	1.8817	1.34134	2.32185	2.01437	2.55124	0.971126	1.93434	1.36517	1.88723	2.1636	0.923886	1.56784	2.37943	2.28075	2.07055	2.58806	0	2.64614	2.08281	2.96956	1.84786	2.9704	1.77689	0	2.18447	2.29765	3.4279	2.84532	2.15942	2.40777	2.13106	1.98217
DCAF5	1.49953	1.21414	0.064141	1.20145	1.81062	0.275811	0.0809893	0.968162	0.0575281	0.760611	0.212817	1.01658	0.0788287	0.824815	0.26735	0.689709	0.0605234	1.61508	0.321579	0.891641	0.785608	0	0	0.70232	0.0362155	1.3847	1.1111	1.70472	1.43321	0.997883	1.71873	1.04741	0	1.34999	0	0.490099	0	0	0.934834	1.21645	0	1.12556	0	1.05983	0.599845	0	0.69173	0	0
EXT1	0.457292	0	0.80746	0.565914	0.486732	0.36701	0.0206775	0.574885	0	0	0	0.610325	0	0.50891	0.368322	0.689709	0.892882	0.620135	0.0505659	0.487988	0.114663	0.213365	0.0326171	0.311735	0.267072	0.370657	0.323491	0.0928308	0.411629	0.476129	0.124927	0.341081	0	1.34999	0	0	0	0	0	0.287618	0	0	0.834559	1.05983	0.599845	1.45085	0	0	0
NUDT4	4.1645	4.39673	3.81226	3.63727	4.29895	4.00687	3.71277	3.6979	3.68846	3.56507	3.35319	3.83495	3.8577	3.26808	3.36151	3.94981	4.05827	3.16063	4.25439	3.48063	3.85223	3.26009	3.66759	3.9403	3.15474	3.97744	3.83233	3.92183	3.22809	3.92167	3.4568	3.78679	3.46281	2.49757	3.45093	3.57563	3.1654	3.66658	3.63179	3.26368	0	3.92432	4.30739	3.4279	3.74128	3.51123	3.35449	3.7436	4.4367
HEBP1	1.31722	0.646829	0.184454	1.4751	0.322842	0.647257	0.0410629	0.607592	1.0025	0.202781	0.911841	0.719813	0.0530281	0.675492	1.86661	1.06824	0.0898589	1.36893	0.477555	2.33629	1.12353	1.61921	0.400673	1.20319	0.68714	1.11887	1.17426	1.045	1.51882	0.817593	1.08105	0	1.95028	0	0.663969	0.855257	0	0	0.541847	0.527317	0	1.12556	0	0	0.599845	0	0	1.08868	0
TDRD7	0.0528279	0	0	0	0.610382	0.892092	1.6949	0.58587	0.952831	0.883717	0.658094	0	1.79537	0	0.0413622	1.50532	0	0	0.946693	0.202804	0.0584704	0	0.497318	0	0.0362155	0	0	0	0	0.735272	1.1216	0	0	0	0	0	0	0	0	0	0	0	0	0	0.599845	0	0	0	0
DEPDC7	0.864348	0	0.0951729	0	0.293621	0.0740514	0.0206775	0.448185	0.625191	0.721533	1.12756	0.0427726	0.0267577	0.404305	0	0	0.638744	0	0.192427	0.871946	0.677833	1.18594	0.185481	0.067969	0.172618	0	1.01775	0.484153	0.580417	0.371007	1.73189	1.22251	0	1.34999	0	0	1.09682	1.20153	0.541847	0.732808	0	0	0.834559	0	1.02227	0	0	1.08868	0
APBB2	0.10379	1.80289	0.983633	2.11571	1.4224	0.622793	0.944026	0.032482	0.911826	0.941542	2.331	1.43305	0	1.25902	0.882421	0.600437	0	0.841085	0.835734	0.0358427	0.979649	1.34526	0.733886	0.591219	1.35086	1.19995	1.68864	2.52821	0.260763	0.752116	0.413225	0.616744	0	0	0	0	0	0	0	0	0	0	0	1.05983	0	0	0	0	0
NOSTRIN	0.803991	1.50996	1.64926	2.93353	1.66988	0.932465	1.81222	2.02644	0.019432	1.60996	1.48119	1.11005	0	1.97671	1.37833	2.19565	0	1.61508	0.146673	2.27762	1.41961	1.23561	2.57578	2.01404	0.975244	2.51826	0.917936	1.94778	0.596258	1.33624	0.0428556	0	0	0	0	0	0	0	0	0.287618	0	1.75006	0.834559	0	0	0	0	0	0
GRB7	1.38058	1.43145	0.0324269	1.05218	1.29548	1.59195	1.80628	0.227465	0.942688	1.49107	2.77047	2.56192	2.55727	1.61594	1.85505	1.82726	1.46289	2.01882	1.60087	1.81375	1.39712	1.44716	0.543317	1.63154	1.44815	0.909831	1.2699	1.03334	0.548202	1.35841	1.50549	1.37864	1.28229	1.34999	1.46117	0.855257	0	2.29263	2.2162	1.07253	0	0	0.834559	0	0.599845	1.45085	1.50876	0	1.98217
B4GALT4	1.205	1.28283	0.0324269	1.3367	1.13999	1.23647	1.25449	0.741333	0.972904	0.975156	1.10835	0.0215448	1.28774	1.4419	1.45686	1.94072	1.56042	0.0402109	0.362183	1.75044	0.994699	0	0.449805	1.10953	1.47479	0.757455	0.810702	1.99063	0.220446	0.785226	1.30882	0.341081	1.95028	0	0	0.855257	0	1.20153	0.541847	1.21645	0	1.12556	1.74413	0	0	1.45085	1.50876	1.08868	0
TMEM135	0.10379	0	0.0324269	0	0	0	0	0.0484528	0	0	0	0	0	0	0	0	0	0.0402109	0	0	0.168749	0	0	0	0.0715441	0.143553	0	0	0	0	0	0.341081	0	0	1.46117	0	0	0	0	0	0	0	0	0	0	0	0	0	0
LMBRD1	0.772838	0.747489	0.933002	0.565914	0.850027	1.26046	1.70771	1.32356	2.13425	0.941542	2.17817	1.3418	0.535338	0.864786	0.991965	1.31267	1.29672	0.451471	0.835734	0.487988	0.696364	1.56842	0.673118	1.06032	0.384099	0.52548	0.694854	1.34779	0.0468664	1.17071	1.34352	0.848089	0.779156	0	0	0	0	1.20153	1.4974	0.287618	0	1.12556	0	0	1.61458	1.45085	0.69173	1.08868	0
IGF2R	1.99411	1.45148	1.9586	2.10627	1.28067	1.08353	1.71407	1.47304	1.71288	1.1124	1.00827	0.869886	0	1.36036	1.1133	0.82722	1.54991	1.51875	0.835734	1.51677	1.3275	1.04446	1.50043	1.42675	1.36517	1.68616	2.11934	0.872441	1.442	1.33624	0.164276	0.616744	0	1.34999	1.11694	0	1.09682	0	0.934834	0.912645	0	0	0	1.6642	1.02227	1.45085	0.69173	0	0
PCYOX1	1.25094	0.421624	1.25496	0.907573	0.809313	0.694975	1.39574	0.789642	1.45193	0.508491	0.349986	1.07956	1.11146	0.741388	1.20716	0.472105	1.1924	1.20173	0.618301	0.790362	0.75057	1.51578	1.31399	0.567934	0.568506	1.3847	0.961561	0.0471619	0.114429	0.629855	1.1216	0.341081	2.40511	0	0	1.38856	1.09682	0	0	1.21645	0	0	1.35987	2.68335	2.03327	0	0.69173	1.08868	0
GPRC5C	1.82218	0.958191	1.26863	0.672056	1.84123	1.52752	0.630927	0.808521	1.01223	1.71317	1.19285	1.59988	0.710598	1.63917	1.44149	1.56945	1.20586	2.03881	0.51405	1.39786	0.836619	1.04446	1.28721	1.31929	1.76108	1.52767	1.39184	2.39783	1.65362	1.41239	1.19943	1.76568	1.65461	1.34999	0.663969	1.38856	1.09682	1.20153	1.4974	1.21645	0	1.12556	1.35987	0	1.34861	1.45085	1.15733	0	1.98217
VANGL1	0	0	0.064141	0.770922	0.460678	1.29183	1.20114	0.140734	0	0	0.0411025	1.64916	0	0.582669	1.45686	0.0458077	0.228205	0	0.236775	1.50403	0.540991	0.0378248	0.400673	0	0	1.2642	0.530775	0.0237737	0.969044	0.476129	0.538303	0	0	0	0.663969	0	0	0	0	0	0	0	0	0	0	0	0	0	0
PGM1	0.495959	1.09183	0.788599	2.27578	0.537471	2.26858	1.58118	2.19015	1.98904	1.3272	1.43568	2.26952	1.58643	1.01444	2.61329	1.97664	2.02267	2.12546	1.9727	2.61036	0.949067	1.46115	0.866453	1.7187	0.326772	1.18675	0.65997	2.1611	2.23208	0.209644	1.80839	2.15936	1.95028	2.035	2.34796	2.21439	2.47387	1.84786	1.71333	2.24811	0	1.12556	2.6967	2.08884	2.20441	1.45085	2.40777	1.70203	0
SERPINI1	0	0	0	0.0401972	0	0.0188722	0	0	0	0	0	0	0	0.0354562	0.0413622	0	0	0	0.0505659	0	0	1.00681	0	0	0.775489	0	0	0.997769	0.0236235	0.027933	0.0428556	0	0	0	0	0	0	0	0.541847	0	0	0	0	0	0.599845	0	0	0	0
PFKFB3	0.675129	0	0	0	0	0.694975	0	0.472064	0	0.346698	0.490157	0	1.04757	1.13375	0	0	1.0354	0.0793314	0	0	0	0.369845	0.449805	0	0	0.0298761	0.778541	0.501189	0.932073	0	0	0	0	0	0	0.490099	0	0	0.541847	0.287618	0	0	0	0	0	0	0.69173	0	0
CAMSAP3	0.10379	0.538616	0.26853	0.294	0.610382	0.520564	0.0206775	0.348506	0.217509	0.397169	0.176386	0.412519	0.398614	0.675492	0.812466	0.773778	0	0.260446	0.321579	0.58795	0.246256	0.0746832	0.425448	0.636691	0.664181	0.416614	0.323491	0.377483	0.280507	0.413979	0.164276	0.341081	0	1.34999	0.663969	0	0	1.20153	0.541847	0	0	0	0	0	0.599845	0	0.69173	0	0
MAP2K6	0	0.985928	2.01649	0.294	0.351483	0.0188722	1.29749	0.618331	0.0386058	0.583056	0.644822	0.845933	0.104176	0.483461	0.0815716	0.331233	0.201576	1.33701	0.362183	0.408191	0.41239	1.11693	0.400673	0.744471	0	0.546302	0.301026	0.377483	0.801508	0.413979	0.653396	0.341081	0	0	0.663969	0	0	0	0.541847	0.732808	0	0	0	1.05983	0	0	0	0	0
SCARB1	0	0	0	0.326871	0.104656	0.396172	0	0.227465	0	0	0.590479	0.0215448	0.129086	0.200737	0.0815716	0	0	0	0	0.323721	0.677833	0.110623	0.349809	0.636691	0.466033	0.170626	0.530775	0.735181	0.157775	0.392653	0.0844749	0.341081	0	2.035	0.663969	0	0	0	0	0.287618	0	0	0	0	0	0	0	0	0
CERS2	1.98054	1.75533	1.59601	1.23647	1.56373	2.04746	1.64915	1.98554	2.40193	2.38143	1.55399	1.64222	2.04483	2.35902	2.08013	2.01169	2.32364	2.44294	1.34134	2.30726	1.91502	1.65616	2.70281	1.80089	2.2205	3.24084	2.09343	1.79037	1.97771	2.57198	1.55073	0.848089	0	0	1.11694	1.14641	2.1429	1.20153	1.71333	1.21645	0	0	0	0	0.599845	1.45085	1.15733	2.46132	0
NEK2	1.44128	0.985928	1.79813	0.619961	1.35327	1.81889	1.84157	1.40024	1.81649	1.9114	2.07804	2.22842	1.59539	1.67334	1.37833	1.17516	1.00492	0.566075	0.89228	1.0922	1.65571	2.89826	1.83228	2.54201	1.8349	1.77704	1.68864	2.82398	1.65362	1.59153	0.508035	1.22251	0.779156	0	1.11694	1.14641	2.1429	1.20153	0	0.912645	0	0	0.834559	1.6642	1.34861	0	1.79114	1.08868	0
RBKS	1.49953	1.70615	0.844458	1.54661	1.80027	0.922477	2.10143	1.17144	0.148587	0.183738	0.855348	1.00581	1.00783	1.10066	0	1.48883	1.32166	0.390564	1.8496	0.38058	0.696364	0.711545	1.34029	1.59745	0.731991	1.45245	0.471656	0	0.731509	1.21997	0.477119	0	0	0	0	0.855257	0	0	0.541847	0.527317	0	1.12556	0.834559	1.05983	0	0	0	1.08868	1.98217
RCHY1	1.31722	0.92991	2.73553	0.326871	1.52654	2.41111	1.4193	1.68199	1.0219	1.64519	1.56812	1.42499	1.90039	0.783704	1.13257	1.34966	1.20586	1.73017	1.02465	1.39786	1.46354	1.16899	1.47692	0.765093	2.12283	1.60909	0.471656	0.70609	2.23208	1.734	1.70545	0.848089	1.95028	2.035	1.73887	0.855257	1.71267	1.84786	1.71333	0.732808	2.51586	0	0.834559	2.08884	1.61458	0	1.15733	1.70203	0
HYI	0.803991	2.23145	1.69048	0.885678	0.809313	0.306856	0.722125	0.574885	0.952831	0.760611	0.808505	1.13002	0.0267577	0.533918	0.882421	0.133278	0.859204	0.818141	1.42037	1.55433	0.85323	0.427974	0.609677	0.744471	0	0.702864	0.606011	0.791662	1.10813	2.01089	0.759982	1.22251	1.65461	1.34999	0	0.490099	1.09682	1.20153	0.541847	0.527317	0	1.75006	0.834559	1.05983	1.34861	0	1.15733	0	1.98217
MDM1	0	0	0.241046	1.12875	0.610382	0.861053	0	0.628992	0	1.15212	0.490157	0.0215448	0	0.231637	0	0.537697	0	0	0	0.790362	0.979649	1.08115	0	0.805474	0	0.757455	0.0813465	0.0237737	0.447004	0.027933	0	0.341081	0	0	0	0	0	0	0	0	0	0	0	0	0	0	0	0	0
PKP2	1.4011	2.32129	1.84453	1.98794	1.2657	2.65982	2.7965	2.26724	3.02615	2.86355	2.63943	3.12159	2.22893	2.67226	2.54303	2.68977	0.11861	2.61254	1.60087	2.27762	2.32539	2.76365	1.535	2.02263	1.43465	2.91635	2.79809	2.33745	2.01354	1.96827	0.276266	1.04741	0	1.34999	0.663969	1.59584	0	0	0.934834	0.527317	0	0	1.35987	1.05983	2.03327	0	0.69173	1.70203	1.98217
TMTC4	0.772838	1.41113	0.241046	1.66702	0.947053	0.227954	0.922211	1.0966	0.019432	1.48331	1.28128	0.845933	0	0.070062	0.120691	0.0458077	0.0305791	0.326972	0	0.635448	0.994699	0.82406	0.323688	0.100789	1.56431	0.607021	1.57152	0.911196	0.564399	1.39104	0.538303	0.341081	0	0	0.663969	0	0	0	0	0	0	0	0	0	0	0	0.69173	0	0
AIF1L	2.51079	2.04626	0.373514	1.93563	2.20521	0.785922	2.45668	1.11946	1.13311	1.67958	0.265795	1.72334	1.69884	1.79211	2.36714	1.97664	1.0354	1.90366	2.52212	1.60293	1.58785	1.18594	2.24097	2.19971	2.06266	1.82895	1.1367	1.90362	1.06324	1.17071	2.01622	1.64784	2.19555	0	1.73887	1.77705	0	1.84786	0.934834	2.6542	0	2.51789	3.00895	2.90846	2.03327	1.45085	2.56602	2.13106	1.98217
DAG1	4.20591	4.05432	2.41728	3.77763	3.36869	2.56027	2.93638	2.92014	3.41713	2.89609	3.88326	3.22503	3.12312	4.31898	3.5702	3.50945	3.44017	3.69866	3.74945	4.04842	3.41664	3.29175	3.49108	3.79995	3.8729	4.45859	3.93256	2.77929	3.66171	3.25747	2.88006	1.22251	1.28229	2.84728	0.663969	2.21439	2.1429	3.13734	2.35121	1.68088	0	1.75006	1.74413	1.05983	1.83906	1.45085	2.02719	2.13106	0
DLX3	0.153012	0	0	0.619961	0	0	0.0206775	0.0163324	0	0	0	0.345765	0	0.996559	0	0	0	0	0	0	0.114663	0	1.30066	0	0	0.274106	0.0276283	0	0.956825	0	0	0	0	0	0	0	0	0	0	0	0	0	0	0	0.599845	0	0	0	0
GATA2	0.376701	0.104913	0.155303	0.885678	0.351483	0.0558918	0.138881	0.184751	0.250774	0.258446	0.13901	0.311192	0.0788287	1.21331	0.301799	0.175102	1.06524	0.190704	0.362183	0.461876	2.45075	2.09338	0.693659	1.51462	2.06266	3.57309	0.323491	0.070177	1.2847	0.108627	1.06035	0.341081	0	0	0	0	1.71267	0	0.541847	0	0	0	0	0	0	1.45085	0	1.08868	0
GATA3	0.376701	0.249232	0.844458	2.27578	0.070607	0.275811	0.0206775	0.0798735	0.687256	0.0638818	0.0810664	0.0215448	0.553854	0.291519	0.0815716	0.537697	0.174448	0.294092	0.0994194	0.104962	1.47432	1.91179	1.60173	0.567934	1.03015	2.24018	0.0547374	0.115134	0.868267	1.25585	0.124927	0	0	1.34999	0.663969	0.855257	1.71267	0	0.541847	0	2.51586	1.12556	0.834559	0	0	1.45085	0	0	0
GRAMD2A	0.0528279	0	0	1.71748	0.809313	0.671314	1.11723	0.411608	0	0.626012	0.382333	0.311192	1.06058	0.136878	0.462687	0	0.0305791	0.0793314	1.76127	0.0358427	0.540991	0	0	0.567934	0.236269	0.546302	0.0813465	0	1.38842	0.108627	0.859233	0.341081	0	0	0.663969	0	0	0	0.934834	0.287618	0	1.12556	0	0	1.02227	1.45085	0	0	0
LMNA	0.200611	0.0534101	0.494836	0.294	0.512325	0.659336	0.230485	0.711552	0.217509	1.01879	0.460163	0.596035	0.418958	0.629827	1.62953	0.71828	0.677907	0.672242	0.835734	1.02246	0.885888	1.36027	0.884434	0.567934	0.937445	1.23884	0.107474	1.20951	1.18347	0.413979	0	0.848089	1.28229	0	0.663969	0	1.71267	0	1.4974	0.912645	2.51586	0	0	0	1.83906	1.45085	1.15733	1.08868	1.98217
PSD4	0	0	0	0	0	0	0	0	0	0	0	0	0	0.0354562	0	0	0.0305791	0	0	0	0	0	0.473757	0	0	0	0	0	0	0	0	0	0	0	0	0	0	0	0	0	0	0	0	0	0	0	0	0	0
ST8SIA4	0	0	0	0	0	0	0	0	0	0	0	0	0	0	0	0.0458077	0	0	0	0	0.0295314	0	0	0	0	0.721291	0	0.0237737	0	0	0.0844749	0	0	0	0	0	0	0	0	0	0	0	0	0	0.599845	0	0	0	0
TET2	0.246689	0.0534101	1.41109	0.92914	0.486732	0.952235	1.4728	0.976533	0.18346	0.363718	1.00827	0.104644	0.153572	0.261888	1.18887	0.331233	0.228205	1.33701	0.919743	0.563601	1.51664	2.78605	0.631135	0.70232	1.15068	2.72416	0.989928	0.0928308	0.868267	0.257618	0.20258	0	0	0	0	0	0	0	0	0	0	0	0	0	0.599845	0	0	0	0
TFEB	0	0	0	0	0.322842	0.0188722	0	0.095331	0.250774	0.445934	0.176386	0	0.247564	0.231637	0	0.255278	0.28003	0	0	0.408191	0	0	0.156176	0.366744	0.0362155	0	0.231451	0	0.464371	0.027933	0.34637	0	0	0	0	0	0	0	0	0	0	0	0	0	0	0	0	0	0
TINAGL1	0	0	0	0	0	0	0	0	0	0	0	0	0	0	0	0	0	0	0	0	0	0	0	0	0	0.0298761	0	0	0	0	0	0	0	0	0	0	0	0	0	0	2.51586	0	0	0	0	0	0	0	0
VGLL1	0	0	0.0324269	0.0401972	0	0	0	0.032482	0	0.0216097	0	0.0215448	0.0267577	0	0	0.0458077	0	0	0	0	0.0584704	0.246048	0.0957191	0.393482	0	0.827172	0	0.0237737	0.157775	0	0	0	0	0	0.663969	0	0	1.20153	0.541847	0	0	0	0	0	0	0	0	0	0
LAD1	0.0528279	0	0.669942	0.0401972	0.724266	0.452786	1.48773	1.45518	0.837138	1.10229	0.265795	0.362745	1.21979	1.91141	0.551256	0.878753	0.201576	1.25396	1.34134	0.0358427	0.561353	0.339877	1.30066	1.18799	0.838372	0.607021	0.989928	0.431803	0.299984	0	0.311744	0	0.779156	1.34999	0	0	1.09682	0	0.934834	0.527317	0	0	0	1.05983	0	0	0	0	0
OVOL1	0	1.03985	1.3089	0.390446	0.586485	0	0.0206775	0.125758	0.533556	0.0216097	0.475238	0.69321	0	0.457556	0.195883	0	0	0.992221	0.0505659	0	0.885888	0.0746832	0.349809	1.31929	0.68714	0.844087	0.947165	0.0471619	0.881256	0.027933	0	0.341081	0.779156	0	0.663969	0.490099	0	0	0	0.527317	0	1.12556	0	0	0	0	0	0	0
PIEZO1	0.675129	0	0.0324269	0.260364	0.070607	0.424757	0	0.0163324	0.599598	0.0429006	0.604258	0.460632	1.19641	0.169161	0	0.255278	0.0305791	0.538267	0	0.138319	0.246256	0	0.156176	0.067969	0.796756	1.1049	0.0547374	0	0	0.304048	0.508035	0.341081	0	0	0	0	0	0	0.934834	0	0	0	0	0	0.599845	0	0	0	0
HSPB8	0.153012	0.77954	1.45959	0.190643	0	0.322131	0.0206775	0.140734	0.0575281	0.0429006	0.0206976	0.29359	0	0.103857	0.158777	0.0902057	0.0605234	0.117419	0.0505659	0.0358427	0.85323	1.1345	0.064513	0.393482	0.106028	1.06217	0.0813465	0.158733	0.299984	0	0	0	0	0	0	0.490099	0	0	0	0	0	0	0	0	0	2.15942	0	0	0
CTSL	3.53507	3.30753	3.30234	3.91907	2.96282	3.03605	4.14232	2.73023	3.65313	2.96742	3.6852	3.1969	2.9311	3.36185	2.96993	3.11201	3.00476	3.09534	3.06147	4.0352	3.35964	3.99843	3.19584	3.19797	1.99986	4.05758	2.74914	2.92212	3.26324	2.88615	2.39267	1.64784	2.40511	0	1.11694	2.21439	1.71267	1.84786	2.35121	1.68088	0	1.75006	1.74413	2.41651	2.62188	0	2.70862	1.70203	2.78696
CDC42SE1	0.641031	0	2.26186	1.07171	2.31834	1.02871	0	0.92556	2.2291	0.429861	1.07905	0.961908	0.357047	2.83705	1.85505	2.11199	0	1.21935	0	0.986275	2.75913	0.687949	2.03101	0.225077	2.33395	1.07656	1.93467	2.63626	2.487	0.516123	1.34352	0.341081	1.28229	0	1.46117	1.14641	0	0	0.934834	0.732808	0	1.12556	1.35987	1.05983	1.83906	1.45085	0	0	1.98217
ELL	2.453	2.13565	2.91147	1.88134	1.57592	2.0243	1.0979	1.17871	0.858875	2.11107	1.85417	1.775	1.73174	1.56832	1.1133	2.15443	1.92838	2.51604	1.80611	1.98854	1.77384	2.27855	1.79474	0.70232	1.56431	1.58916	0.491633	0.777748	1.55979	2.25496	1.30882	0.616744	1.28229	0	1.11694	1.14641	1.09682	1.20153	0.934834	0.912645	0	1.75006	1.35987	2.68335	0	0	1.79114	1.08868	0
MICAL2	0	0.0534101	0.844458	0.0401972	0	0.533746	0	0.348506	0.019432	0	0	0	0	0	0	0	0	0	0	0.0358427	0	0	0	0	0	0	0	0	0	0	0.0428556	0	0	0	0	0.490099	0	0	0	0	0	0	0	0	0	0	0	0	0
FADS3	0.0528279	0.646829	0.064141	1.3367	0.407113	0.706662	0	0.411608	0.650338	1.38669	1.3807	0.845933	0.0788287	0.675492	0.158777	0.505274	0	0.117419	0	0.747772	0.271193	0.887584	0.425448	1.27684	0.466033	1.91151	0.430853	0.646085	0.993176	0	0	0.341081	0	0	1.11694	0	1.09682	0	0.934834	0	0	0	0.834559	0	0.599845	0	0	1.70203	2.78696
BZW2	2.36173	3.06254	2.29565	2.6254	3.34396	3.2368	3.35599	2.80734	3.0734	2.52452	2.8478	2.54714	3.5471	3.19157	2.95918	3.15444	3.70003	3.24046	3.53535	2.97127	2.25838	2.3851	2.9319	2.83806	2.28963	2.55468	2.92104	3.24393	3.07257	3.30105	2.10989	1.97591	1.95028	2.49757	1.73887	2.33497	2.7429	2.63211	2.58837	2.37625	0	2.18447	2.29765	3.27464	3.28753	2.63251	2.02719	1.70203	0
WNT7A	0	0	0	0	0	0	0	0	0.019432	0	0	0	0	0	0	0	0	0	0	0	0	0	0.0326171	0	0	0	0	0	0	0	0	0	0	0	0	0	0	0	0	0	0	0	0	0	0	0	0	0	0
PABPC4	2.453	2.07237	2.38626	3.22266	2.49561	2.83509	2.73214	2.17204	2.16075	1.27417	3.01185	3.05263	3.33063	3.56658	3.59472	3.50535	3.02388	2.51604	3.25717	2.84564	3.6196	3.1348	3.99588	3.57608	3.12141	3.79809	2.20048	3.21841	3.37076	2.88996	2.40093	2.88771	2.19555	3.74339	2.34796	2.33497	3.3378	3.93529	2.2162	2.1795	3.38388	3.01635	3.2655	3.27464	3.28753	3.89428	2.40777	3.15179	3.97768
MYO1E	0.977977	1.01314	0.373514	0.770922	0.562186	0.424757	0.783908	0.530089	0.0762055	0.597517	0	0.47632	0.398614	0.864786	0.0413622	0.133278	0.401991	0	0.806607	0.294429	0.601234	2.00066	2.02291	1.27684	1.75022	1.61895	3.17686	1.59791	1.39749	1.48472	1.9836	1.04741	0	0	1.73887	2.21439	0	0	0.934834	1.95163	0	1.12556	2.51093	1.05983	1.34861	0	1.15733	2.13106	0
CTNND1	2.83118	3.67861	2.7107	1.93563	2.64769	2.60779	3.12006	2.48238	2.99213	2.43877	3.39342	2.84777	2.85101	2.78071	2.80561	3.13868	2.92968	2.75828	2.37115	2.28509	2.34901	3.25207	2.86102	2.97271	2.24391	3.08592	2.7198	3.2515	2.98202	3.24859	2.15942	1.37864	1.28229	0	1.11694	1.77705	1.09682	0	1.90111	1.68088	2.51586	1.75006	0.834559	1.05983	2.03327	1.45085	0.69173	2.13106	0
ARL8B	2.21879	2.2658	2.13321	2.0679	2.24391	2.03361	3.12246	2.12386	2.23742	2.72553	2.07804	2.69525	2.19394	2.44723	2.88727	2.17519	3.23883	2.22476	2.25735	2.21647	2.28923	2.90339	2.88801	1.15712	2.77004	2.04185	2.73664	2.0727	2.04274	2.26673	2.24449	1.51951	1.65461	2.035	1.46117	1.59584	1.09682	1.84786	2.2162	1.8669	3.38388	1.12556	1.74413	0	1.83906	2.15942	2.02719	1.70203	1.98217
SERPINB9	3.68065	3.7491	0.0324269	3.19176	2.06525	1.45316	1.3718	0.530089	0.019432	0	0.617907	0.771592	0.224634	3.08984	0.927242	0.255278	0.0605234	2.42026	0.0994194	0.0358427	1.67452	1.54234	1.92206	1.31929	1.95327	3.32759	0.0276283	0	0.114429	0.555039	1.01801	1.37864	0	0	1.46117	1.14641	1.09682	0	1.90111	0.732808	0	0	0	0	1.34861	0	0.69173	1.70203	0
RCOR1	2.62858	2.64209	2.82155	2.37341	2.25911	2.94525	1.28045	2.75477	3.41346	2.49778	3.38945	3.49136	2.16412	2.65527	2.97528	2.78062	3.22237	2.45786	2.38106	1.67289	3.36834	3.51936	2.28901	3.68019	2.31933	3.03159	3.35372	2.80353	0.841933	1.89433	1.50549	2.15936	0.779156	1.34999	1.73887	1.14641	1.09682	1.20153	1.4974	1.46727	0	1.12556	1.74413	0	1.02227	2.63251	1.79114	1.70203	0
DNM2	1.42133	0.841581	1.11056	1.57425	1.02023	1.15351	0.997161	0.827157	0.76989	1.30093	1.23774	0.809241	1.16061	1.04955	1.29528	1.70411	0.697097	1.60171	1.6833	1.4386	1.31557	0.82406	1.60173	1.34692	1.66026	1.07656	0.745646	1.61366	1.09704	1.15812	0.413225	1.76568	1.28229	2.035	1.46117	1.77705	1.71267	1.84786	0.934834	1.07253	2.51586	1.12556	2.04728	2.41651	0	2.63251	2.02719	2.13106	1.98217
MKNK1	0.495959	0.0534101	0.966953	0.0401972	0.65702	0.466599	0.0206775	0.436095	0	0.847875	0.316897	0.0636926	0.994336	0.675492	0.0815716	1.19562	0.0605234	0.794826	0.477555	1.04021	0.561353	0.537647	0.587894	0.520206	1.21528	0.587064	0.0276283	1.06805	0.375366	0.027933	1.23682	0.848089	1.28229	1.34999	0.663969	0.490099	0	0	0.934834	0.912645	0	0	0.834559	2.08884	1.02227	0	0	0	0
DOT1L	1.00504	0.958191	0.80746	0.480846	0.809313	0.195144	0.176223	0.460174	0.687256	0.747702	0.460163	0.396117	0.247564	0.50891	0.195883	0.630812	0.146799	1.14754	0.864284	0.611894	0.520338	0.639568	0.971126	0.723549	0.898628	0.646125	0.568883	0.819094	1.10813	0.57411	0.413225	1.04741	1.28229	0	1.11694	0.855257	0	1.20153	0	1.21645	2.51586	1.75006	0	0	0.599845	0	0	0	0
IPPK	1.0316	0.71471	1.57415	1.25367	1.48836	1.038	1.21017	0.817869	0.675054	1.84022	1.28128	1.25351	1.76391	1.37428	0.788374	0.403387	1.93648	0.260446	2.31019	0.513635	1.86675	1.38982	0.693659	0.785424	0.68714	1.40764	0.794711	0.985715	1.35156	1.10666	0.538303	0	0	0	0	1.14641	2.1429	0	0	0.527317	0	1.12556	0.834559	0	0	0	0	0	0
DDB1	3.55352	3.36675	2.95863	3.17381	3.06579	2.77531	4.13641	2.7401	3.03811	2.56555	2.40764	2.76397	2.16412	3.62884	2.89293	3.71481	2.64842	3.65401	3.56174	3.49035	3.53975	2.63383	2.86102	3.21681	3.4312	2.85925	3.06465	2.96573	3.58439	2.27258	3.34993	2.07055	2.40511	1.34999	1.73887	1.77705	2.96956	2.63211	2.47466	2.03165	3.92203	2.51789	2.04728	2.08884	2.35739	0	1.15733	2.9562	2.78696
SRPRA	2.83118	3.0296	2.7551	2.13439	1.69245	2.5078	1.35562	2.19015	2.47764	2.56923	2.23684	2.46303	3.38851	2.43401	2.62694	2.82727	2.27976	2.84596	2.79848	2.79425	2.03636	2.33281	2.44254	2.77845	2.59293	2.16812	2.73245	2.96266	2.86593	2.93122	3.14392	1.97591	2.40511	1.34999	2.17204	2.64594	1.71267	2.63211	1.71333	2.1795	0	2.51789	2.6967	1.6642	2.20441	2.98818	2.83839	1.70203	0
EPS15L1	0	0.0534101	0.373514	0	0	0.144487	0.397898	0.322472	0	0.10495	0	0.412519	0	0.762702	0	0.215747	0.11861	0.0793314	0.2798	0	0	0	0.375465	0.067969	0.106028	0.274106	0.107474	0.0928308	0	0.371007	0.20258	0	0	0	0	0.490099	0	1.20153	0	0.527317	0	0	0	0	0	0	0.69173	0	0
CAPN1	0	0	0.0324269	0	0	0.227954	0.176223	0.032482	0.0762055	0.0216097	0	0.144465	0	0	0	0	0.0605234	0.154527	0.0505659	0	0.0295314	0.278007	0	0	0.543562	0.0878338	0.0813465	0.301719	0	0	0.0844749	0	0	0	0	0	0	0	0	0	0	0	0	1.05983	0	0	0	0	0
ZC3H12A	0	0	0.0324269	0.451337	1.17246	0.260035	0.397898	0	0	1.06114	0.747728	0.610325	1.16061	1.24394	0.522333	0	0.941968	0	0	1.12585	0.271193	0.456184	0.375465	0	0.956469	0.170626	1.08504	0.583476	0.881256	0.027933	1.06035	0.616744	0	0	0	0	0	0	0.541847	0.527317	0	1.12556	0	0	0.599845	0	0.69173	0	0
LIMK2	2.86111	2.72673	3.57697	1.9033	3.82952	2.8925	3.71595	2.88722	3.06874	2.47055	3.10445	3.22271	2.57551	2.76495	3.59124	3.8108	3.33691	3.30377	2.72255	3.0911	3.18694	2.23851	2.6617	3.07122	3.36511	2.81275	3.24317	3.16328	3.63894	2.17602	3.33708	2.15936	1.65461	2.035	1.46117	1.38856	0	2.63211	1.90111	1.68088	0	1.12556	2.04728	1.6642	2.73792	2.63251	2.02719	1.70203	1.98217
ANXA7	1.93904	1.60246	2.15547	3.05131	2.95817	3.54742	1.78226	3.41031	3.32642	2.78991	2.44258	2.88351	3.16587	2.63229	2.87589	3.13868	2.55685	3.04188	2.70687	3.82849	2.21405	2.84591	2.82423	3.07948	3.04793	2.85509	3.52827	3.35587	0.240745	2.18845	1.23682	1.37864	1.65461	2.035	0.663969	1.38856	1.71267	1.20153	0.934834	1.57803	0	1.12556	1.35987	1.05983	1.83906	2.15942	0	2.13106	3.3005
FOXF1	0	0	0	0	0	0	0	0	0	0	0	0	0	0	0	0	0	0	0	0	0	0	0	0	0	0	0	0	0	0	0	0	0	0	0	0	0	0	0	0	0	0	0	0	0	0	0	0	0
DCN	0	0	0	0.0793048	0	0	0	0	0	0	0	0	0	0	0	0	0	0	0	0	0	0	0	0	0	0	0	0	0	0	0	0	0	0	0	0	0	0	0	0	0	0	0	0	0	0	0	0	0
COL6A3	0	0	0	0	0	0	0	0	0	0	0	0	0	0	0	0	0	0	0	0	0	0	0	0	0	0	0	0	0	0	0	0	0	0	0	0	0	0	0	0	0	0	0	0	0	0	0	0	0
HAND2	0	0	0	0	0	0	0	0	0	0	0	0	0	0	0	0	0	0	0	0	0	0	0	0	0	0	0	0	0	0	0	0	0	0	0	0	0	0	0	0	0	0	0	0	0	0	0	0	0
VIM	0	0	0	0.11738	0.610382	0	0	0.170227	0	0.835727	0	0.0215448	0	0	0	0	0.842066	0	0	0	0	0.0378248	0	0	0	0	0	0	0	0	0	0.341081	1.28229	2.84728	0	0.490099	1.09682	1.20153	0.934834	0.527317	2.51586	0	3.2655	1.05983	0	0	0.69173	1.08868	1.98217
TMEM88	0	0	0	0	0	0	0.0206775	0	0	0.0429006	0.119953	0	0	0	0	0	0	0.190704	0	0	0	0	0	0	0	0	0	0	0	0.185045	0.445526	0.616744	0.779156	0	0	0	1.71267	0	0.541847	0	0	0	0	0	0.599845	1.45085	0	0	0
PITX2	0.334652	0.154641	0.398608	1.18361	1.85129	0.0188722	0.138881	0.507158	0.0386058	0.0216097	0.100641	0.0636926	0.0788287	0.261888	0.0413622	0.215747	0.0898589	0.0402109	0	0.635448	0.0584704	0.0746832	0.064513	0	0	0.439054	1.2699	0.0237737	0	0.0553354	0	0	0	0	0	0	0	0	0	0	0	0	0	0	0	0	0	0	0
SPARC	6.1902	6.5076	4.00228	6.6845	6.33139	4.13997	4.50626	4.08035	4.16268	4.00552	4.009	3.87545	4.25568	6.35031	6.39596	6.26449	6.34842	6.62883	6.07204	6.30712	6.21513	6.09638	5.46054	6.0376	5.83806	6.44847	3.9489	3.18189	4.09981	3.23368	5.36848	3.08198	2.75039	2.035	1.73887	3.04993	1.71267	1.20153	3.73417	1.68088	0	2.18447	2.29765	2.08884	2.84532	0	3.0674	3.7436	0
COL6A2	0	0	0.155303	0.294	0.610382	0.410535	0.0206775	0	0.250774	0.583056	1.10835	0.345765	0.535338	0.457556	0.400468	0	0.658458	0.359118	0.51405	0.0358427	0.114663	0	0.0326171	0.0343847	0.518179	0.143553	0.728913	0.0928308	0.687819	0.700982	0.477119	0.616744	0	1.34999	1.97166	0.490099	1.09682	1.84786	0.541847	0.287618	0	0	0.834559	1.6642	1.02227	0	1.50876	1.70203	0
IGFBP3	0	0	0	0.0401972	0.322842	0	0	0.241427	0.0762055	0	0.0411025	1.13002	0	0	0.158777	0	0	0	0	0	0.19505	0.339877	0	0	0.0362155	0.0298761	0	0	0.787777	0	1.71873	0.616744	0	0	1.11694	1.14641	0	1.84786	1.71333	1.21645	0	0	0	2.08884	0.599845	2.15942	1.15733	1.08868	0
BAMBI	0.533618	0.0534101	1.12566	3.78652	0.137919	1.41804	1.84157	2.22921	0.130829	0.0638818	0.100641	1.7299	0.177651	4.34041	0.462687	0.600437	0.0605234	2.342	0.0994194	2.02466	1.40841	0.110623	3.1333	0.0343847	1.1671	1.74137	1.44404	2.44701	3.21275	0.954878	1.65109	1.22251	1.28229	0	1.46117	1.59584	0	1.20153	1.90111	1.46727	0	1.75006	0	1.05983	0.599845	1.45085	2.22999	1.70203	0
CTHRC1	0	0	0	0.11738	0	0.0188722	0.954811	0	1.0219	0	0	0	0.0788287	0	0	0	0	0	0	0	0	0.179924	0	0	0.0362155	0	0.0276283	0.466913	0	0	0	0.341081	0	0	0.663969	0	1.09682	0	0	0.527317	0	0	0	0	0	0	0	0	0
CREB3L1	0	0	0	0	0	0.466599	0	0	0	0	0	0	0	0	0.579611	0	0	0.646424	0	0	0	0.511	0	0	0	0	0	0	0	0	0	0.341081	0	0	0	0	0	0	0	0	0	0	0	0	0	0	0	0	0
COL5A2	0.0528279	0	0	0.0401972	0.0357354	0	0	0	0	0	0	0	0	0	0.713582	0	0	0	0	0	0.22088	0	0	0	0	0	0	0	0	0	0	0	0	0	0	0	0	0	0	0	0	0	0	0	0	0	0	0	0
ADAMTS9	0	0	0	0	0	0	0	0	0	0	0	0	0	0	0	0	0	0	0	0	0	0	0	0	0	0	0	0	0	0	0	0	0	0	0	0	0	0	0	0	0	0	0	0	0	0	0	0	0
CDH11	0	0	0	0.154476	0	0	0	0.0163324	0.0386058	0	0	0	0	0	0	0.0458077	0	0	0.0505659	0	0	0	0	0.366744	0	0.439054	0	0	0.0236235	0	0	0	0	0	0	0	0	0	0	0	0	0	0	0	0	0	0	0	0
TEK	0	1.63786	0	0.794615	0.379566	0	0.0206775	0.0163324	0	0	0	0	0.0267577	0.941552	1.01291	0	1.09448	0.747035	0	0	0.478123	0	0.214202	0	0.35572	0.347118	0.762187	0	0.0236235	0	0	0	0	0	0	0	0	0	0	0	0	0	0	0	0	0	0	0	0
TCF21	0	0	0	0	0	0	0	0	0	0	0	0	0	0	0	0	0	0	0	0	0	0	0	0	0	0	0	0	0	0	0	0	0	0	0	0	0	0	0	0	0	0	0	0	0	0	0	0	0
TGFB1I1	0	0	0	0	0	0.291417	0	0	0.148587	0	0	0	0	0	0	0	0	0	0.2798	0	0	0	0	0	0	0	0	0	0	0.108627	0	0	0	0	0	0.490099	0	0	0	0.527317	0	0	0.834559	0	0	0	0	0	0
BMP5	0	0	0	0	0	0	0	0	0	0	0	0	0	0	0	0	0	0	0.321579	0	0	0	0.400673	0	0	0	0	0	0	0	0	0	0	0	0	0	0	0	0	0	0	0	0	0	0	0	0	0	0
OLFML3	0.334652	0	0	0.619961	0	0	0	0	0	0	0	0	0	0	0	0	0	0	0	0	0	0	0	0	0	0	0	0	0	0	0	0	0	0	0	0.490099	0	0	0	0	0	0	0	0	0	0	0	0	0
PMP22	0	0	0	0	0.788516	0.671314	1.14575	0.140734	0.63782	0	0.832116	0	0	1.75004	1.66965	0	0	0	0	0.38058	0.295706	0.309274	0.400673	0	0.878821	0.893674	0.810702	0	0.49849	0	0.996373	1.04741	0	0	0	0.490099	1.09682	1.84786	0.934834	0	0	0	0	0	0	0	1.79114	0	0
ZEB2	0	0	0	0	0	0	0.0206775	0	0	0	0	0	0	0	0	0	0	0	0	0	0	0	0	0	0	0	0	0	0	0	0	0	0	0	0	0	0	0	0	0	0	0	0	0	0	0	0	0	0
MEIS2	0.834485	1.16645	1.76956	1.46036	0.104656	0.452786	0.0206775	1.27008	1.0025	0.734677	0.604258	2.07717	1.06058	0	0.607419	0.133278	0.789395	1.28775	1.71499	0.323721	0.343518	1.20269	0	1.04354	0.492341	0.170626	0.872951	0.534669	0.0922581	0.555039	0.20258	0	0.779156	0	0	0	0	0	0	0	0	0	1.35987	0	0	0	1.15733	0	0
CCDC80	0	0	0	0	0	0	0	0	0	0	0	0	0	0	0	0	0	0	0	0	0	0.0746832	0	0	0	0	0	0	0	0	0	0	0	0	0	0	0	0	0	0	0	0	0	0	0	0	0	0	0
ADAM12	0	0	0	0	0	0	0	0	0	0	0	0	0	0	0	0	0	0	0	0	0	0	0	0	0	0	0	0	0	0	0	0	0	0	0	0	0	0	0	0	0	0	0	0	0	0	0	0	0
PDGFRA	0	0	0	0	0	0.0188722	0	0	0	0	0	0.7968	0	0	0	0	0	0	0	0	0	0	0	0	0	0	0	0	0.0697408	0	0	0	0	0	0	0	0	0	0	0	0	0	0	0	0	0	0	0	0
PITX1	0	0	0	0	0	0.0740514	0	0	0	0.0429006	0	0	0	0	0	0	0	0	0	0	0	0	0.126264	0	0	0	0	0.201052	0	0	0	0.341081	0	0	0	0	0	0	0	0.287618	0	0	0	0	0	0	0	0	0
EGFLAM	0	0	0	0	0.0357354	0	0	0.140734	0	0	0	0	0	0	0	0	0	0	0	0	0	0	0	0	0	0	0	0	0	0	0.311744	0	0	0	0	0	0	0	0	0	0	0	0	0	0	0	0	0	0
PPIC	0.0528279	0.0534101	0.690409	1.41522	0.965699	2.13656	1.42706	1.47895	1.0219	2.18954	2.74271	2.16207	1.51263	1.46808	1.3621	0.537697	1.0354	1.46068	0.776881	0.703886	1.05338	1.23561	0.792198	0.225077	0.956469	1.21303	2.27729	1.78343	1.82474	0	1.53581	1.76568	1.28229	2.49757	1.11694	2.08281	1.71267	1.20153	0.541847	1.46727	0	0	0	0	0.599845	1.45085	1.15733	2.13106	0
EMP3	0	0	0	0	0	0	0.0809893	0.0163324	0	0	0.176386	0.0636926	0.104176	0.0354562	0	0.0458077	0	0.260446	0.2798	0.202804	0	0	0.0326171	0	0	0	0	0.180048	0.0236235	0	0.0428556	1.76568	3.02879	1.34999	2.34796	1.59584	1.09682	1.20153	3.12915	1.8669	0	2.51789	0	1.6642	2.03327	1.45085	1.79114	1.08868	0
HAND1	0.675129	0.154641	0.0951729	0.154476	0.070607	0.161571	0.11984	0.155556	0.148587	0.125054	0.119953	0.961908	0.335805	1.68455	0.301799	0.569408	0.425193	0.294092	0.0505659	0.138319	2.87753	2.6824	0.126264	0.567934	1.30707	1.87082	0.65997	0.137098	0.731509	0.134552	0.124927	0.341081	0	0	0.663969	0	0	0	0.541847	0	0	0	0	0	0	0	0	0	0
BMP4	0.376701	0	0.80746	0.11738	0.20223	0.533746	0	0	0	0.773405	0	0	0	0.070062	0	0.0458077	0	0	0	0	0.0584704	0	0	1.20319	0.70974	0.0878338	0	0	0	0	0	0.616744	0	0	0	0	1.09682	0	0	0.287618	0	0	0	0	0	0	0	0	0
HAPLN1	0	0	0	0.0793048	0.070607	0	0	0	0	0	0	0	0	0	0	0	0	0	0	0	0	0	0	0	0	0	0	0	0	0	0	0	0	0	0	0	0	0	0	0	0	0	0	0	0	0	0	0	0
MAGED2	0	0	0	0	0	0.96202	0.365934	0.751125	0.450095	0.240128	0.922879	1.51888	0.516582	0.978455	0	0	0.557076	0.0793314	0	0.538834	0.581431	0.427974	0.126264	0	0	0.0298761	0	0	0.429425	0.0553354	0.625472	0	0	0	1.46117	0	2.47387	1.20153	0	0	0	0	0	1.05983	0	2.15942	1.50876	1.08868	1.98217
FAM114A1	0.675129	0	0	0	0	0	0	0	0	0	0	0	0	0	0	0	0	0	0	0	0	0	0	0	0	0	0	0	0	0	0	0	0	0	0	0	0	0	0	0	0	0	0	0	0	0	0	0	0
SERPINH1	2.55724	1.62027	0.125551	3.28671	2.82154	2.91786	1.50984	2.07402	2.97232	2.16547	2.11701	2.59463	2.63759	3.36534	3.36965	1.80078	2.17415	2.68408	2.03682	2.55586	2.96419	1.31477	1.20374	3.28979	1.81419	0.757455	0.642207	3.66831	3.46221	2.44306	3.14392	3.29297	3.46281	3.12855	3.00238	2.44624	2.96956	3.66658	3.27215	3.64067	3.38388	2.78854	2.6967	2.41651	2.20441	3.71543	2.40777	4.33311	1.98217
LMCD1	0	0	0	0	0	0	0	0	0	0	0	0	0	0	0	0	0	0	0	0	0	0	0	0	0	0	0.183131	0	0.787777	0	0	0	0	0	0	0	0	0	0	0	0	0	0	0	0	0	0	0	0
AFAP1L2	0	0	0	0.971332	0.104656	0	0	0.335548	0	1.15212	0	0.706573	1.4645	0	0	0.133278	0	0	0	1.14239	0.114663	0.639568	0	0	0	0	0	0	0.299984	0	0.380185	0.341081	0	0	0	0	0	0	0	0.287618	0	0	0	0	1.02227	0	0.69173	0	0
MDK	2.75352	3.6997	2.88063	3.86415	3.85725	3.40942	3.81693	3.32765	3.6422	3.89717	4.00511	4.19161	3.66463	4.15337	3.75559	3.85006	3.35514	3.94094	3.38582	3.6492	3.46877	3.2839	4.53338	4.3049	4.34299	3.63999	3.12664	3.06932	3.90211	3.26336	4.13363	5.35776	6.31784	5.74604	5.32759	4.96996	4.93591	5.00881	5.27926	5.46735	4.31307	4.75494	5.32789	5.06784	5.87632	5.72821	6.32846	5.21169	4.62099
HOXA10	0	0	0	2.0679	0.104656	0	0.0206775	0.0163324	0	0	0	0	0	0	0.0413622	0	0	0.117419	0.0505659	0	0	0	0.0326171	0.100789	0	0	0	0	0	0	0	0	0	0	0	0	0	0	0	0	0	0	0	0	0	0	0	0	0
LEF1	0	0	0	0.0793048	0.070607	0	0	0	0	0	0.684277	0	0	0	0	0	0	0	0	0	0	0	0	0	0	0	0	0	0	0	0	0	0	0	0	0	0	0	0	0	0	0	0	0	0	0	0	0	0
HES1	0.740998	0	0.125551	0.0401972	0.889624	0.0558918	0	0	0	0	0.534009	0.950722	0.129086	0	0	0	0.492641	0	0.683839	0	0.0584704	0.56381	0	0.194995	0.384099	0.827172	1.28143	0.646085	0.687819	0.665857	0	0.848089	2.75039	2.035	2.89313	0	1.09682	1.20153	3.52158	0.527317	3.38388	2.51789	1.74413	0	0	3.71543	1.79114	3.15179	2.78696
FRZB	0	0	0	0	0.0357354	0	0	0.472064	0	0	0.0206976	0.0215448	0	0	0	0.0458077	0	0	0	0	0	0.0378248	0	0	0.0362155	0	0	0	0	0	0	0	0	0	0	0.490099	0	0	0	0	0	0	0	0	0	0	0	0	0
NRP2	0.0528279	0	1.17006	1.53259	1.23528	0.520564	0	0	0	0.10495	0	0.0427726	0.314245	0	0	2.02318	0.677907	0.294092	1.34134	0.38058	0.561353	0	0	0	0	1.06217	0.0276283	0	0	0	0	1.04741	0	0	0	0.490099	0	0	0	0	0	1.12556	0.834559	0	0	1.45085	0	0	0
FBLN1	1.18147	0.538616	0.966953	1.48969	1.76876	0.718255	1.2632	1.50233	0.599598	0.798658	0.843779	2.21913	1.56833	0.675492	1.37833	1.02315	0.28003	1.70537	0.0994194	1.78244	2.16167	0.537647	1.17481	1.94342	1.57666	2.04185	1.17426	1.76943	1.33277	0.735272	1.83302	0.341081	1.28229	2.49757	0	1.14641	1.09682	0	1.90111	1.21645	0	1.75006	1.35987	2.08884	0	2.15942	1.79114	1.70203	0
MYL7	0	0	0	0	0	0	0	0	0.18346	0	0	0	0	0	0	0	0	0	0	0	0	0	0	0	0	0.461151	0	0	0	0	0	0	0	0	0	0	0	0	0	0	0	0	0	0	0	0	0	0	0
ETS1	0	0	0.321977	0	0.0357354	0	0	0	0	0.0429006	0.0411025	0	0	0	0	0	0	0	0.440114	0	0	0	0	0	0	0	0	0.221755	0	0	0.952092	0	0	0	0	0	0	0	0	0	0	0	0	0	0	0	0	0	0
COL5A1	0	0	0	0	0	0	0	0	0	0	0	0	0	0	0	0	0	0	0	0	0	0	0	0	0	0	0	0	0	0	0	0	0	0	0	0	0	0	0	0	0	0	0	0	0	0	0	0	0
TMEM98	1.9107	1.80289	0.585044	1.91416	1.62367	1.49419	0.194538	1.94772	1.7069	1.29206	2.77961	1.98148	2.62888	0.376924	2.00893	1.94072	1.35829	1.01258	0	2.36475	1.12353	1.25179	1.18935	1.38738	0.70974	0.775203	1.1111	2.0555	1.82474	1.13262	2.78229	0.848089	0	0	0.663969	1.38856	1.09682	0	0	0.732808	0	1.12556	0	0	1.61458	2.15942	1.15733	0	1.98217
ZNF503	0.10379	0.104913	0	0.0401972	1.38132	0	0	0.227465	0	0	0.0206976	0	0.535338	0.762702	0.0413622	0.0458077	0.0898589	0	0	0	0.0295314	0.589507	0	0.0343847	0	0.115962	0.0276283	0	0	0	0	0	0	0	0	0	0	0	0.541847	0	0	0	0	0	0	0	0	0	0
DOK4	1.64426	0.841581	0.585044	0.95039	0.850027	0.195144	0.877567	0.495555	0.746759	0.493104	0.772347	1.16916	1.21979	0.231637	0.301799	0.403387	0.0898589	0.480987	0.321579	0.0358427	0.85323	0.278007	1.37885	0.920247	0.817714	1.11887	0.711984	0.985715	1.09704	0.0553354	0.759982	1.22251	1.28229	0	0	1.14641	2.7429	0	0	0.912645	0	1.12556	1.74413	1.05983	0.599845	0	1.15733	1.08868	2.78696
BMP2	0.200611	0.0534101	0.0324269	0	0	0.109699	0.0809893	0.140734	0.148587	0.0638818	0.0810664	0.0843135	0.0530281	0.231637	0.195883	0.537697	0.228205	0.154527	0.0994194	0.104962	0.0868403	0.246048	0.214202	0.132879	0.236269	0	0.0813465	0	0.0236235	0.027933	0.0428556	0	0	0	0	0	0	0	0	0	0	0	0	0	0	0	0	0	0
ITIH5	0.153012	0	0	0	0.0357354	0	0	0	0.019432	0	0	0.0215448	0	0.0354562	0	0.0902057	0	0	0	0.0358427	0.0295314	0	0	0.0343847	0	0	0	0	0.0236235	0	0	0	0	0	0	0.490099	0	0	0	0	0	0	0	0	0	0	0	0	0
COL4A1	0	0	0	0	0	0.0188722	0	0	0.019432	0	0	0	0	0	0	0	0	0	0	0	0	0.0378248	0	0	0	0	0	0	0.0236235	0	0	0.341081	0	0	0	0.855257	0	0	0	0.527317	0	0	0	1.05983	0	0	0.69173	0	0
CRB2	0	0	0	0	0	0	0	0	0	0	0	0	0	0	0	0	0	0	0	0	0	0	0	0	0	0	0	0	0	0	0	0	0	0	0	0	0	0	0	0	0	0	0	0	0	0	0	0	0
CDKL1	0	0	0.398608	0	0	0	0	0	0	0	0	0	0	0	0	0	0	0	0	0	0	0	0	0	0	0.0298761	0	0	0.580417	0	0	0.341081	0	0	0	0.490099	0	0	0	0	0	0	0	0	0	0	0.69173	0	0
HOXC6	0	0	0	0.326871	0	0	0	0	0	0	0	0	0	0.349014	0.400468	0	0	0	0	0	0	0	0	0	0	0.248923	0	0	0	0	0	0	0	0	0	0	0	0	0	0	0	0	0	0	0	0	0	0	0
SPON1	0	0	0	0	0	0	0	0	0	0	0	0	0	0.762702	0	0	0	0	0	0	0	0	0	0	0	0.059146	0	0	0	0	0	0	0	0	0	0	0	0	0	0	0	0	0	0	0	0	0	0	0
P4HA1	0.376701	1.72273	0.0324269	1.14727	1.4224	1.64758	2.26201	1.61922	2.3181	1.06114	0.56252	0.939447	2.81692	1.01444	1.29528	0.600437	0.90943	1.27095	1.40101	1.95148	0.41239	1.34526	1.20374	0.744471	1.37933	0.860806	1.92736	1.58199	1.56784	1.19555	0.0844749	1.51951	1.95028	3.12855	3.00238	2.21439	2.47387	3.13734	2.58837	1.8669	0	2.51789	3.00895	0	1.83906	3.27328	1.50876	3.7436	0
TCF4	1.10848	0.646829	0.750121	0.991974	0.767416	1.07453	1.17371	0.881661	0	0.823476	0.0411025	0.104644	0.0530281	0.0354562	0.579611	0.331233	1.02024	1.14754	0.236775	0.0358427	0.917823	0	1.0044	1.50239	1.70594	0.607021	0.917936	0.661322	0	1.27928	1.34352	1.22251	0	0	0.663969	1.14641	2.1429	1.20153	0	1.46727	0	1.12556	0	1.6642	0	2.63251	1.79114	1.08868	1.98217
PDCD4	0.457292	0.747489	0	0.770922	0.379566	1.39656	0	0.58587	0.0575281	1.99571	0.0206976	0.428735	0	0.0354562	0	0.133278	0	0	0	0.811195	0	1.2678	0.126264	0	0.236269	0	0	0.911196	0.0236235	0.304048	0.68079	1.22251	1.28229	0	0.663969	1.14641	1.09682	1.20153	1.71333	2.1795	2.51586	1.12556	1.35987	2.41651	2.03327	2.15942	2.02719	2.13106	1.98217
MLLT3	0	0	0	0.0401972	0	0	0	0.110625	0	0	0	0	0	0.483461	0.0413622	0	0.0305791	0	0	0	0	0	0	0	0	0	0	0	0	0	0	0	0	0	0	0	0	0	0	0	0	0	0	0	0	0	0	0	0
TWSG1	0.641031	0	0	0.0401972	0.070607	0.0375008	0	0.0163324	0	0.202781	0.194716	0.183216	0.335805	0	0.0413622	0.0458077	0.28003	0.0402109	0.0505659	0	0.0584704	0	0.214202	0.194995	0	0	0	0	0.531821	0.134552	0	0	0	0	0	0	0	0	0	0.287618	0	0	0	0	0	0	0	0	0
FSTL1	1.72786	0.681169	2.19897	1.12875	1.18843	1.52752	2.01132	1.37513	1.52852	1.42774	1.95439	1.46486	0.727008	2.25006	2.57859	2.42961	1.63197	2.38946	1.16896	2.76251	1.24179	3.6983	2.28225	1.80089	2.32666	2.20787	1.66244	1.24028	1.51882	0.700982	2.33349	0.341081	0	0	1.11694	0.490099	1.09682	1.84786	1.24337	0	0	2.18447	0	0	0	0	1.15733	0	0
MYH10	1.64426	0.871629	1.65968	1.48969	2.44998	1.50092	2.28356	2.05439	1.77708	2.37724	1.85992	1.64916	3.24207	1.1661	1.61591	1.2747	1.71903	2.50172	1.02465	1.04021	1.87491	1.29928	0.631135	0.974382	1.56431	1.03296	1.25829	2.1611	2.06568	1.23203	2.24449	2.07055	0	0	2.64614	2.7363	1.71267	0	2.06724	2.79843	0	2.18447	2.51093	2.08884	1.83906	3.71543	1.50876	2.72988	1.98217
EIF4EBP1	2.59335	2.12321	2.45366	2.76387	2.00342	3.04759	2.334	2.41005	2.70467	2.17032	2.7917	2.52845	2.75826	3.39294	1.64303	2.21583	2.34204	2.29292	1.77637	3.20961	1.99204	2.23851	2.96607	2.37764	2.41182	2.57509	4.22282	3.16863	3.74755	0.997883	2.68418	2.77979	2.8963	4.50383	3.37169	3.11874	3.63091	3.13734	4.12185	2.75194	0	3.54062	3.00895	2.08884	3.43236	3.51123	2.40777	2.72988	3.3005
S100A10	4.88054	4.17671	5.74599	4.72867	4.9125	5.34832	5.32265	5.30269	5.17857	4.35849	4.11627	4.04019	5.03504	5.75279	4.88281	5.03177	5.37684	4.36762	4.85096	5.42827	4.40914	5.90946	5.24173	3.90357	3.92453	5.16178	4.48941	5.61034	6.65605	5.01957	4.92872	6.22131	6.55607	5.13259	4.88934	6.17391	4.76517	4.82255	5.98754	4.82565	6.42541	6.11994	6.09518	5.02042	6.90801	4.55691	6.56245	5.0246	5.59138
GFPT2	0.0528279	0	0.540645	0.697415	0.809313	0.244084	1.3718	0.951272	0.0386058	1.44383	0.796552	0.624474	0	1.01444	0.788374	1.00006	0.0605234	0.841085	0.192427	0.871946	0.141959	0	1.37885	0.283424	1.15068	0	1.17426	1.29014	1.21459	0.611511	1.36056	0	0.779156	0	0	0	0	0	0.934834	0.287618	0	0	0	0	0.599845	0	0	0	1.98217
GALNT1	1.25094	0.294299	0.0324269	2.38126	1.23528	1.81889	0.590005	1.51388	1.19424	1.29206	0.0411025	1.64222	0	1.37428	1.24306	1.50532	1.21919	0.863669	0.0505659	0.891641	1.72954	1.80616	1.90455	0	0.731991	1.86254	1.59017	0.777748	0.393612	1.75086	2.44153	0.848089	0	0	1.46117	0.490099	1.09682	1.20153	0.934834	1.07253	0	1.75006	0.834559	1.6642	0	1.45085	0.69173	1.08868	0
ENPP2	0	0.646829	0	0	0.20223	0.597907	1.01788	0.29596	0.599598	0.461829	0.519539	0.581603	0	0	1.1133	0.0458077	0	0	0.192427	0	0.964439	0	0.297085	0.0343847	1.18334	0	0	1.045	0	0.57411	1.91605	0	0	0	1.11694	0.855257	1.09682	0	0	0.287618	0	0	0.834559	1.6642	0.599845	1.45085	0	0	0
PCOLCE	0	0	0	0	0.070607	0.36701	0.519112	0.552661	0	0.329474	0.504923	0.784251	0.335805	0.136878	0.0413622	0.878753	1.07994	0.971576	0	1.15874	0.659061	0.687949	0	0.393482	1.18334	0	0	0.449465	0.220446	0.555039	1.50549	1.51951	1.95028	2.035	1.11694	1.38856	1.09682	1.20153	1.24337	1.07253	3.38388	1.75006	0	1.05983	1.83906	0	1.15733	0	0
PLTP	1.77579	1.60246	1.75019	2.61213	1.82089	0.597907	0.533572	1.13451	1.69486	0.859922	1.66991	1.61413	0.759278	0.864786	0.120691	1.1544	1.74692	2.22476	1.5838	2.94795	1.37429	0.56381	1.25992	0.765093	1.96271	0.416614	2.15109	2.15573	2.15395	1.19555	1.99456	1.04741	1.65461	0	1.73887	1.77705	0	2.63211	1.90111	1.77689	0	0	0.834559	1.6642	1.02227	1.45085	2.83839	2.13106	1.98217
SEMA3A	0.334652	0	0	0	0	1.13633	0	0.0163324	0	0	0	0	0	0	0.492818	0.403387	0	0	1.12244	0	0	0.456184	0.609677	0	0	0	0	0	0	0	0	0	0	0	1.11694	0	0	0	0	0	0	0	0	1.05983	0	1.45085	0	0	0
COL21A1	0	0	0	0	0	0	0	0	0	0	0	0	0	0	0	0	0	0	0	0	0	0	0	0	0	0	0	0	0	0	0	0	0	0	0	0	0	0	0	0	0	0	0	1.05983	0	0	0	0	0
IGF2BP2	2.98182	1.78721	0.710589	1.97763	1.85129	2.40753	2.20444	1.85542	1.89223	2.29534	1.6097	1.87307	2.25179	0.844939	1.94498	1.84031	2.50879	2.28457	2.27872	1.45192	1.72954	1.78407	1.11514	2.32306	1.57666	1.27671	2.83374	2.98403	2.88862	2.374	1.16104	1.51951	1.95028	1.34999	1.46117	2.64594	2.7429	1.20153	2.06724	2.24811	2.51586	1.75006	2.51093	1.6642	1.83906	1.45085	2.02719	1.08868	3.3005
FKBP10	0	0	0	0.0401972	0	0	0	0	0	0	0	0.0215448	0	0	0	0	0	0	0	0	0	0	0	0	0	0	0	0	0	0	0	0.616744	0	0	0	0.855257	1.71267	0	0	0	0	0	0	0	0	0	0	1.70203	0
GPX8	1.95301	0.0534101	0	1.69247	0.65702	0.635077	0.944026	1.38774	2.45641	0.258446	0.684277	1.38399	0.153572	1.6276	0.0413622	0.630812	1.13726	0.390564	0.0505659	0.790362	0.869651	1.29928	0.987856	0.254545	1.73928	0.461151	1.09813	1.34779	0.114429	0.434995	1.58012	0	0	1.34999	0	0.490099	0	0	0.934834	0.732808	0	0	2.04728	0	0	2.15942	1.15733	0	1.98217
ECE1	0.922281	1.11714	0.844458	1.09097	1.46234	0.610404	0.349682	0.628992	0.826145	0.640051	0.56252	0.994958	0.201334	0.457556	0.970711	1.13334	1.23241	0.747035	1.43947	1.26826	1.13716	0.734761	1.65508	2.03966	0.975244	1.39622	0.451399	1.55777	1.90325	0.785226	0.734065	0.341081	0.779156	1.34999	0	1.14641	0	0	1.71333	0.527317	0	1.12556	0	0	1.61458	2.15942	1.15733	0	0
CKAP4	1.31722	0.202712	0.321977	2.41222	0.965699	0.729756	1.59503	0.92556	0.922187	1.08186	0.0612228	0.821576	2.22893	1.81269	1.68278	0.928508	1.29672	0.538267	0.0994194	1.99765	0.456543	0	1.21799	0.254545	0.617137	1.18675	1.29286	1.045	2.65145	1.58214	1.08105	1.51951	1.28229	0	0.663969	1.38856	1.09682	0	1.24337	1.8669	0	1.12556	1.74413	1.6642	2.03327	1.45085	1.79114	2.72988	0
ILK	0	1.87883	0.26853	1.01232	0.928163	1.74714	1.80628	2.07792	1.87099	1.29206	1.68295	1.16916	1.90039	1.77123	1.42596	1.74633	1.73769	2.20721	1.91928	1.87439	1.77384	1.18594	1.89571	1.66485	1.76108	1.99718	1.67123	1.85806	2.77838	1.33624	3.07848	2.07055	1.65461	1.34999	1.46117	1.93802	2.7429	1.20153	2.9704	1.77689	2.51586	1.75006	2.51093	0	2.35739	2.15942	2.40777	2.72988	3.3005
LIX1	0.246689	0.380418	0.064141	0	0.070607	0.0375008	0.0410629	0	0	0	0	0.0427726	0	0	0.158777	0.133278	0.0305791	0.154527	0.0505659	0	0.0868403	0.0378248	0	0.067969	0.106028	0.0298761	0	0.0237737	0	0.0553354	0.0844749	0	0	0	0	0	0	0	0	0	0	0	0	0	0	0	0	0	0
IFI16	0	0	0.0951729	0	0.0357354	0	0	0	0	0	0	0	0	0.376924	0	0	0	0	0.192427	0	0	0	0	0	0	0	0	0	0	0	0	0	0	0	0	0	0	0	0	0	0	0	0	0	0	0	0	0	0
CALU	3.40397	3.98386	2.91582	3.48541	2.8061	3.31332	3.36814	3.32601	2.83376	2.66845	3.12131	3.40589	3.63885	4.04446	2.43854	2.99428	2.3722	2.65848	2.2247	2.39956	3.28814	3.52935	3.4065	2.83319	2.63487	3.15872	3.55225	2.78626	3.5027	2.90133	4.29301	2.60108	0.779156	2.49757	1.46117	2.21439	2.47387	1.20153	2.2162	2.88715	2.51586	1.12556	1.74413	1.6642	2.62188	3.27328	2.40777	2.9562	0
ATP1B1	2.19548	2.52408	2.56868	2.48683	2.28161	2.41823	2.32986	2.17568	3.00437	3.31896	2.842	2.93834	2.25179	1.84302	1.3621	0.600437	0.789395	2.05852	0.362183	2.54346	2.28311	2.7002	3.08358	2.34377	2.58684	1.82043	3.20738	2.49882	2.05425	2.87466	0.653396	0.341081	0	2.035	2.34796	1.14641	2.7429	1.84786	2.35121	1.3473	0	1.12556	0.834559	1.05983	1.34861	0	0.69173	1.70203	0
CPXM1	0	0	0	0	0	0	0.0611642	0	0	0	0	0	0	0	0	0	0	0	0.401674	0	0	0	0.156176	0	0	0	0	0	0	0	0	0	0	0	0	0.490099	0	0	0	0	0	0	0	0	0	0	1.15733	0	0
IDH2	3.20828	2.03303	2.34166	3.02651	2.7905	1.9574	2.66804	2.81203	2.93955	1.5443	2.04306	2.59103	1.92193	1.94909	2.59257	2.15443	2.86752	2.51604	1.9727	2.75715	2.41763	2.57716	2.19128	3.48888	2.11439	2.69182	3.16758	2.76173	2.68887	2.2069	1.74492	1.76568	1.65461	2.49757	2.50474	1.38856	1.71267	0	1.90111	1.07253	3.92203	2.18447	2.04728	1.6642	2.20441	2.15942	2.40777	1.08868	2.78696
MAGED1	1.13322	0.958191	1.68029	1.03239	2.14921	1.27623	1.21915	1.62455	0.0946441	1.21912	0.413971	0.412519	0	1.8922	1.66965	1.31267	1.8275	1.03265	1.95953	1.98854	1.08185	0.369845	1.41642	1.41374	0.796756	0.1972	1.16185	0	0.642765	0.98369	1.55073	0	0	0	0	0	0	0	0	0.527317	0	1.12556	1.35987	0	0	0	1.15733	0	0
CHSY1	0	0	0	0.225924	0.0357354	0.635077	1.1363	0.817869	0.148587	2.02275	1.68295	2.31821	2.57097	0.719756	1.66965	1.02315	0.557076	0.841085	0.89228	0.461876	1.56786	1.08115	1.65508	0.544267	1.2619	1.75932	1.48448	2.06126	0.956825	1.08023	0.0428556	0.341081	0	0	0	0	0	1.20153	0	0	0	0	0.834559	0	0.599845	1.45085	0	1.08868	0
AXL	0	0	0	0	0	0	0	0	0	0.0638818	0	0	0	0	0	0	0	0	0	0.38058	0	0	0	0	0	0	0	0	0	0	0	0.341081	0	0	0	0	0	0	0	0	0	0	0	0	0	0	0	0	0
HSP90B1	5.13447	4.66255	8.096	6.2858	5.06512	4.92611	4.99515	5.84016	5.1904	5.21154	4.11507	4.77321	5.33515	4.45122	4.87711	4.93315	5.43872	4.39307	4.88966	5.70852	4.19616	4.64776	5.5428	4.28897	3.92212	5.36002	3.7805	5.40277	4.6288	4.47327	4.49363	5.36711	5.28373	5.827	5.17257	5.06019	4.93591	4.75471	5.1739	4.98489	2.51586	5.04047	5.08318	5.15826	5.50264	5.00927	5.55892	5.66047	0
SRPX	0	0	0	0.0401972	0	0	0	0	0	0.0216097	0.0206976	0.0215448	0	0.0354562	0.0413622	1.31267	0.0605234	0	0	0	0.141959	0	0	0	0	0	0	0	0	0	0	0	0	0	0	0	0	0	0	0	0	0	0	0	0	0	0	0	0
HOXB6	0	0	0	0	0	0	0	0	0	0	0	0	0	0	0	0	0	0	0	0	0	0.427974	0	0	0	0	0	0	0	0	0	0	0.779156	0	0	0	0	0	0	0	0	0	0	0	0	0	0	0	0
NRP1	0	0	0	0	0	0	0	0	0	0	0	0	0	0.136878	0	0	0	0	0	0	0	0	0	0	0	0	0	0	0	0	0	0	0	0	0	0	0	0	0	0	0	0	0	0	0	0	0	0	0
SULF1	0	0	0	0.0401972	0	0	0	0	0	0	0	0	0	0	0	0	0	0	0	0	0	0	0	0	0	0	0	0	0	0.700982	0	0	0	0	0	0	0	0	0.541847	0.912645	0	0	0	0	0	0	0	0	0
MYL4	0	0	0	0	0	0	0	0	0	0	0	0	0	0	0	0	0	0	0	0	0	0	0	0	0	0	0	0	0.531821	0	0	0	0	0	0	0	0	0	0	0	0	0	0	0	0	0	0	0	0
MYRF	0.0528279	0	0.0324269	0.770922	0.137919	0	0	0.125758	0	0.144882	0.157819	0.379528	0.0267577	0.824815	0.882421	0.215747	0	0.0402109	0.715525	0	0	0	0	0.956562	0.753904	0.646125	0.711984	0.484153	0	1.1197	0.164276	0.341081	0	0	0	0	0	0	0	0.287618	0	0	0	0	0.599845	1.45085	0	0	0
[truncated: 250 more rows]
[truncated: 206 more columns]

## Sheet:  extended_3d.human
Gene	sc7786076	sc7786040	sc7786487	sc7786618	sc7786718	sc7786361	sc7786740	sc7786818	sc7788186	sc7786600	sc7788054	sc7785700	sc7785918	sc7785830	sc7786012	sc7786153	sc7785724	sc7788103	sc7786749	sc7785654	sc7786015	sc7786544	sc7785540	sc7786165	sc7786370	sc7786397	sc7786172	sc7785788	sc7786109	sc7785966	sc7785818	sc7785341	sc7785972	sc7786292	sc7785845	sc7786405	sc7788339	sc7785733	sc7785632	sc7788388	sc7786616	sc7786340	sc7786411	sc7785608	sc7786628	sc7785657	sc7786737	sc7786369	sc7786511
[truncated: 1,156 more rows]
[truncated: 206 more columns]

[truncated: 1 more sheets:  extended_3d.marmoset]
