# Supplementary material for: A comprehensive human embryo reference tool using single-cell RNA-sequencing data
Source: Nat Methods. 2024 Nov 14;22(1):193–206. doi: 10.1038/s41592-024-02493-2 (PMC11725501; doi:10.1038/s41592-024-02493-2)
Supplement: Supplementary file 21 — Statistical source data. [file 41592_2024_2493_MOESM21_ESM.xls]

## Sheet:  extended_4a_4b
query_EML	query_pj	recall	precision	F_score	k_num	ds_fc	milo_prop	Rtime
Epiblast	Ai et al., 2023	0.839117	0.5	0.62662	k15	ds100	p0.1	585.592
STB	Ai et al., 2023	0.769363	0.570881	0.655425	k15	ds100	p0.1	585.592
CTB	Ai et al., 2023	0.607729	0.466527	0.527848	k15	ds100	p0.1	585.592
VE_YE	Ai et al., 2023	0	0	0	k15	ds100	p0.1	585.592
AVE	Ai et al., 2023	0	0	0	k15	ds100	p0.1	585.592
ExE_Mes	Ai et al., 2023	0.763736	0.495102	0.600756	k15	ds100	p0.1	585.592
PriS	Ai et al., 2023	0.564706	0.421053	0.482412	k15	ds100	p0.1	585.592
Amnion	Ai et al., 2023	0.506849	0.373737	0.430233	k15	ds100	p0.1	585.592
EVT	Ai et al., 2023	0.851813	0.775472	0.811852	k15	ds100	p0.1	585.592
Epiblast	Ai et al., 2023	0.839117	0.532533	0.651562	k15	ds200	p0.1	427.107
STB	Ai et al., 2023	0.681583	0.60091	0.63871	k15	ds200	p0.1	427.107
CTB	Ai et al., 2023	0.525992	0.50245	0.513952	k15	ds200	p0.1	427.107
VE_YE	Ai et al., 2023	0	0	0	k15	ds200	p0.1	427.107
AVE	Ai et al., 2023	0	0	0	k15	ds200	p0.1	427.107
ExE_Mes	Ai et al., 2023	0.762363	0.497758	0.602279	k15	ds200	p0.1	427.107
PriS	Ai et al., 2023	0.541176	0.410714	0.467005	k15	ds200	p0.1	427.107
Amnion	Ai et al., 2023	0.465753	0.354167	0.402367	k15	ds200	p0.1	427.107
EVT	Ai et al., 2023	0.833161	0.780583	0.806015	k15	ds200	p0.1	427.107
Epiblast	Ai et al., 2023	0.835962	0.608496	0.704319	k15	ds400	p0.1	316.149
STB	Ai et al., 2023	0.595095	0.683976	0.636447	k15	ds400	p0.1	316.149
CTB	Ai et al., 2023	0.448016	0.520461	0.481529	k15	ds400	p0.1	316.149
VE_YE	Ai et al., 2023	0	0	0	k15	ds400	p0.1	316.149
AVE	Ai et al., 2023	0	0	0	k15	ds400	p0.1	316.149
ExE_Mes	Ai et al., 2023	0.744505	0.491833	0.59235	k15	ds400	p0.1	316.149
PriS	Ai et al., 2023	0.505882	0.394495	0.443299	k15	ds400	p0.1	316.149
Amnion	Ai et al., 2023	0.438356	0.344086	0.385542	k15	ds400	p0.1	316.149
EVT	Ai et al., 2023	0.798964	0.838043	0.818037	k15	ds400	p0.1	316.149
Epiblast	Ai et al., 2023	0.839117	0.5	0.62662	k20	ds100	p0.1	561.603
STB	Ai et al., 2023	0.809811	0.531338	0.641664	k20	ds100	p0.1	561.603
CTB	Ai et al., 2023	0.647059	0.471233	0.545324	k20	ds100	p0.1	561.603
VE_YE	Ai et al., 2023	0	0	0	k20	ds100	p0.1	561.603
AVE	Ai et al., 2023	0	0	0	k20	ds100	p0.1	561.603
ExE_Mes	Ai et al., 2023	0.766484	0.496	0.602267	k20	ds100	p0.1	561.603
PriS	Ai et al., 2023	0.611765	0.440678	0.512315	k20	ds100	p0.1	561.603
Amnion	Ai et al., 2023	0.835616	0.495935	0.622449	k20	ds100	p0.1	561.603
EVT	Ai et al., 2023	0.855959	0.727113	0.786292	k20	ds100	p0.1	561.603
Epiblast	Ai et al., 2023	0.839117	0.5	0.62662	k20	ds200	p0.1	430.154
STB	Ai et al., 2023	0.725904	0.56346	0.634449	k20	ds200	p0.1	430.154
CTB	Ai et al., 2023	0.598837	0.48531	0.53613	k20	ds200	p0.1	430.154
VE_YE	Ai et al., 2023	0	0	0	k20	ds200	p0.1	430.154
AVE	Ai et al., 2023	0	0	0	k20	ds200	p0.1	430.154
ExE_Mes	Ai et al., 2023	0.76511	0.495552	0.601512	k20	ds200	p0.1	430.154
PriS	Ai et al., 2023	0.6	0.435897	0.50495	k20	ds200	p0.1	430.154
Amnion	Ai et al., 2023	0.479452	0.360825	0.411765	k20	ds200	p0.1	430.154
EVT	Ai et al., 2023	0.840415	0.738616	0.786234	k20	ds200	p0.1	430.154
Epiblast	Ai et al., 2023	0.837539	0.532865	0.651334	k20	ds400	p0.1	318.59
STB	Ai et al., 2023	0.619191	0.592425	0.605512	k20	ds400	p0.1	318.59
CTB	Ai et al., 2023	0.50513	0.511427	0.508259	k20	ds400	p0.1	318.59
VE_YE	Ai et al., 2023	0	0	0	k20	ds400	p0.1	318.59
AVE	Ai et al., 2023	0	0	0	k20	ds400	p0.1	318.59
ExE_Mes	Ai et al., 2023	0.762363	0.497758	0.602279	k20	ds400	p0.1	318.59
PriS	Ai et al., 2023	0.588235	0.431034	0.497512	k20	ds400	p0.1	318.59
Amnion	Ai et al., 2023	0.465753	0.357895	0.404762	k20	ds400	p0.1	318.59
EVT	Ai et al., 2023	0.823834	0.779412	0.801008	k20	ds400	p0.1	318.59
Epiblast	Ai et al., 2023	0.839117	0.5	0.62662	k30	ds100	p0.1	564.246
STB	Ai et al., 2023	0.846816	0.513436	0.639272	k30	ds100	p0.1	564.246
CTB	Ai et al., 2023	0.681259	0.461859	0.550504	k30	ds100	p0.1	564.246
VE_YE	Ai et al., 2023	0	0	0	k30	ds100	p0.1	564.246
AVE	Ai et al., 2023	0	0	0	k30	ds100	p0.1	564.246
ExE_Mes	Ai et al., 2023	0.778846	0.5	0.609023	k30	ds100	p0.1	564.246
PriS	Ai et al., 2023	0.752941	0.492308	0.595349	k30	ds100	p0.1	564.246
Amnion	Ai et al., 2023	0.849315	0.5	0.629442	k30	ds100	p0.1	564.246
EVT	Ai et al., 2023	0.866321	0.592488	0.703704	k30	ds100	p0.1	564.246
Epiblast	Ai et al., 2023	0.839117	0.5	0.62662	k30	ds200	p0.1	394.647
STB	Ai et al., 2023	0.77926	0.534534	0.634104	k30	ds200	p0.1	394.647
CTB	Ai et al., 2023	0.644323	0.478415	0.549111	k30	ds200	p0.1	394.647
VE_YE	Ai et al., 2023	0	0	0	k30	ds200	p0.1	394.647
AVE	Ai et al., 2023	0	0	0	k30	ds200	p0.1	394.647
ExE_Mes	Ai et al., 2023	0.766484	0.496	0.602267	k30	ds200	p0.1	394.647
PriS	Ai et al., 2023	0.752941	0.492308	0.595349	k30	ds200	p0.1	394.647
Amnion	Ai et al., 2023	0.561644	0.398058	0.465909	k30	ds200	p0.1	394.647
EVT	Ai et al., 2023	0.85285	0.67459	0.753318	k30	ds200	p0.1	394.647
Epiblast	Ai et al., 2023	0.839117	0.506185	0.631454	k30	ds400	p0.1	295.965
STB	Ai et al., 2023	0.698365	0.562565	0.623152	k30	ds400	p0.1	295.965
CTB	Ai et al., 2023	0.580711	0.488493	0.530625	k30	ds400	p0.1	295.965
VE_YE	Ai et al., 2023	0	0	0	k30	ds400	p0.1	295.965
AVE	Ai et al., 2023	0	0	0	k30	ds400	p0.1	295.965
ExE_Mes	Ai et al., 2023	0.762363	0.494652	0.6	k30	ds400	p0.1	295.965
PriS	Ai et al., 2023	0.694118	0.472	0.561905	k30	ds400	p0.1	295.965
Amnion	Ai et al., 2023	0.465753	0.354167	0.402367	k30	ds400	p0.1	295.965
EVT	Ai et al., 2023	0.839378	0.72973	0.780723	k30	ds400	p0.1	295.965
Epiblast	Ai et al., 2023	0.902208	0.500219	0.643601	k15	ds100	p0.15	632.593
STB	Ai et al., 2023	0.835198	0.561957	0.671859	k15	ds100	p0.15	632.593
CTB	Ai et al., 2023	0.681601	0.472499	0.558107	k15	ds100	p0.15	632.593
VE_YE	Ai et al., 2023	0	0	0	k15	ds100	p0.15	632.593
AVE	Ai et al., 2023	0	0	0	k15	ds100	p0.15	632.593
ExE_Mes	Ai et al., 2023	0.885989	0.496536	0.636408	k15	ds100	p0.15	632.593
PriS	Ai et al., 2023	0.6	0.414634	0.490385	k15	ds100	p0.15	632.593
Amnion	Ai et al., 2023	0.534247	0.375	0.440678	k15	ds100	p0.15	632.593
EVT	Ai et al., 2023	0.93057	0.778163	0.84757	k15	ds100	p0.15	632.593
Epiblast	Ai et al., 2023	0.90142	0.517663	0.657652	k15	ds200	p0.15	408.689
STB	Ai et al., 2023	0.712134	0.592977	0.647116	k15	ds200	p0.15	408.689
CTB	Ai et al., 2023	0.621067	0.488829	0.54707	k15	ds200	p0.15	408.689
VE_YE	Ai et al., 2023	0	0	0	k15	ds200	p0.15	408.689
AVE	Ai et al., 2023	0	0	0	k15	ds200	p0.15	408.689
ExE_Mes	Ai et al., 2023	0.861264	0.492925	0.627	k15	ds200	p0.15	408.689
PriS	Ai et al., 2023	0.588235	0.409836	0.483092	k15	ds200	p0.15	408.689
Amnion	Ai et al., 2023	0.479452	0.35	0.404624	k15	ds200	p0.15	408.689
EVT	Ai et al., 2023	0.905699	0.793824	0.846079	k15	ds200	p0.15	408.689
Epiblast	Ai et al., 2023	0.888013	0.564128	0.689951	k15	ds400	p0.15	303.134
STB	Ai et al., 2023	0.644148	0.657155	0.650587	k15	ds400	p0.15	303.134
CTB	Ai et al., 2023	0.514022	0.504024	0.508974	k15	ds400	p0.15	303.134
VE_YE	Ai et al., 2023	0	0	0	k15	ds400	p0.15	303.134
AVE	Ai et al., 2023	0	0	0	k15	ds400	p0.15	303.134
ExE_Mes	Ai et al., 2023	0.851648	0.497992	0.628485	k15	ds400	p0.15	303.134
PriS	Ai et al., 2023	0.541176	0.389831	0.453202	k15	ds400	p0.15	303.134
Amnion	Ai et al., 2023	0.438356	0.333333	0.378698	k15	ds400	p0.15	303.134
EVT	Ai et al., 2023	0.870466	0.836653	0.853225	k15	ds400	p0.15	303.134
Epiblast	Ai et al., 2023	0.902208	0.5	0.64342	k20	ds100	p0.15	619.029
STB	Ai et al., 2023	0.864888	0.524804	0.653234	k20	ds100	p0.15	619.029
CTB	Ai et al., 2023	0.713748	0.470575	0.567197	k20	ds100	p0.15	619.029
VE_YE	Ai et al., 2023	0	0	0	k20	ds100	p0.15	619.029
AVE	Ai et al., 2023	0	0	0	k20	ds100	p0.15	619.029
ExE_Mes	Ai et al., 2023	0.891484	0.498081	0.639094	k20	ds100	p0.15	619.029
PriS	Ai et al., 2023	0.670588	0.44186	0.53271	k20	ds100	p0.15	619.029
Amnion	Ai et al., 2023	0.863014	0.492188	0.626866	k20	ds100	p0.15	619.029
EVT	Ai et al., 2023	0.94715	0.721389	0.818996	k20	ds100	p0.15	619.029
Epiblast	Ai et al., 2023	0.902208	0.500219	0.643601	k20	ds200	p0.15	405.714
STB	Ai et al., 2023	0.771945	0.556797	0.646953	k20	ds200	p0.15	405.714
CTB	Ai et al., 2023	0.659713	0.481047	0.556389	k20	ds200	p0.15	405.714
VE_YE	Ai et al., 2023	0	0	0	k20	ds200	p0.15	405.714
AVE	Ai et al., 2023	0	0	0	k20	ds200	p0.15	405.714
ExE_Mes	Ai et al., 2023	0.869505	0.494531	0.630478	k20	ds200	p0.15	405.714
PriS	Ai et al., 2023	0.647059	0.433071	0.518868	k20	ds200	p0.15	405.714
Amnion	Ai et al., 2023	0.493151	0.356436	0.413793	k20	ds200	p0.15	405.714
EVT	Ai et al., 2023	0.928497	0.739274	0.823151	k20	ds200	p0.15	405.714
Epiblast	Ai et al., 2023	0.90142	0.513477	0.654264	k20	ds400	p0.15	304.258
STB	Ai et al., 2023	0.67642	0.576458	0.622451	k20	ds400	p0.15	304.258
CTB	Ai et al., 2023	0.594049	0.510432	0.549075	k20	ds400	p0.15	304.258
VE_YE	Ai et al., 2023	0	0	0	k20	ds400	p0.15	304.258
AVE	Ai et al., 2023	0	0	0	k20	ds400	p0.15	304.258
ExE_Mes	Ai et al., 2023	0.864011	0.500398	0.633753	k20	ds400	p0.15	304.258
PriS	Ai et al., 2023	0.635294	0.428571	0.511848	k20	ds400	p0.15	304.258
Amnion	Ai et al., 2023	0.479452	0.353535	0.406977	k20	ds400	p0.15	304.258
EVT	Ai et al., 2023	0.889119	0.800373	0.842415	k20	ds400	p0.15	304.258
Epiblast	Ai et al., 2023	0.902208	0.5	0.64342	k30	ds100	p0.15	627.515
STB	Ai et al., 2023	0.912651	0.512938	0.656758	k30	ds100	p0.15	627.515
CTB	Ai et al., 2023	0.749658	0.463621	0.572922	k30	ds100	p0.15	627.515
VE_YE	Ai et al., 2023	0	0	0	k30	ds100	p0.15	627.515
AVE	Ai et al., 2023	0	0	0	k30	ds100	p0.15	627.515
ExE_Mes	Ai et al., 2023	0.896978	0.499617	0.641769	k30	ds100	p0.15	627.515
PriS	Ai et al., 2023	0.823529	0.492958	0.61674	k30	ds100	p0.15	627.515
Amnion	Ai et al., 2023	0.890411	0.5	0.640394	k30	ds100	p0.15	627.515
EVT	Ai et al., 2023	0.953368	0.596628	0.733945	k30	ds100	p0.15	627.515
Epiblast	Ai et al., 2023	0.902208	0.5	0.64342	k30	ds200	p0.15	397.514
STB	Ai et al., 2023	0.846816	0.534057	0.655017	k30	ds200	p0.15	397.514
CTB	Ai et al., 2023	0.713748	0.47878	0.573115	k30	ds200	p0.15	397.514
VE_YE	Ai et al., 2023	0	0	0	k30	ds200	p0.15	397.514
AVE	Ai et al., 2023	0	0	0	k30	ds200	p0.15	397.514
ExE_Mes	Ai et al., 2023	0.89011	0.497696	0.638424	k30	ds200	p0.15	397.514
PriS	Ai et al., 2023	0.811765	0.489362	0.610619	k30	ds200	p0.15	397.514
Amnion	Ai et al., 2023	0.780822	0.467213	0.584615	k30	ds200	p0.15	397.514
EVT	Ai et al., 2023	0.93057	0.67065	0.779514	k30	ds200	p0.15	397.514
Epiblast	Ai et al., 2023	0.902208	0.504632	0.647242	k30	ds400	p0.15	305.555
STB	Ai et al., 2023	0.746127	0.563353	0.641984	k30	ds400	p0.15	305.555
CTB	Ai et al., 2023	0.645349	0.483227	0.552643	k30	ds400	p0.15	305.555
VE_YE	Ai et al., 2023	0	0	0	k30	ds400	p0.15	305.555
AVE	Ai et al., 2023	0	0	0	k30	ds400	p0.15	305.555
ExE_Mes	Ai et al., 2023	0.869505	0.494531	0.630478	k30	ds400	p0.15	305.555
PriS	Ai et al., 2023	0.788235	0.482014	0.598214	k30	ds400	p0.15	305.555
Amnion	Ai et al., 2023	0.493151	0.356436	0.413793	k30	ds400	p0.15	305.555
EVT	Ai et al., 2023	0.909845	0.718494	0.802926	k30	ds400	p0.15	305.555
Epiblast	Ai et al., 2023	0.940063	0.50021	0.652972	k15	ds100	p0.2	772.513
STB	Ai et al., 2023	0.861446	0.565217	0.682578	k15	ds100	p0.2	772.513
CTB	Ai et al., 2023	0.718878	0.474599	0.571739	k15	ds100	p0.2	772.513
VE_YE	Ai et al., 2023	0	0	0	k15	ds100	p0.2	772.513
AVE	Ai et al., 2023	0	0	0	k15	ds100	p0.2	772.513
ExE_Mes	Ai et al., 2023	0.929945	0.497428	0.648157	k15	ds100	p0.2	772.513
PriS	Ai et al., 2023	0.694118	0.42446	0.526786	k15	ds100	p0.2	772.513
Amnion	Ai et al., 2023	0.575342	0.385321	0.461538	k15	ds100	p0.2	772.513
EVT	Ai et al., 2023	0.960622	0.777685	0.859527	k15	ds100	p0.2	772.513
Epiblast	Ai et al., 2023	0.939274	0.518277	0.667975	k15	ds200	p0.2	491.307
STB	Ai et al., 2023	0.747418	0.600415	0.6659	k15	ds200	p0.2	491.307
CTB	Ai et al., 2023	0.641929	0.49291	0.557635	k15	ds200	p0.2	491.307
VE_YE	Ai et al., 2023	0	0	0	k15	ds200	p0.2	491.307
AVE	Ai et al., 2023	0	0	0	k15	ds200	p0.2	491.307
ExE_Mes	Ai et al., 2023	0.898352	0.496206	0.639296	k15	ds200	p0.2	491.307
PriS	Ai et al., 2023	0.658824	0.411765	0.506787	k15	ds200	p0.2	491.307
Amnion	Ai et al., 2023	0.479452	0.346535	0.402299	k15	ds200	p0.2	491.307
EVT	Ai et al., 2023	0.921244	0.792335	0.851941	k15	ds200	p0.2	491.307
Epiblast	Ai et al., 2023	0.921924	0.576999	0.709775	k15	ds400	p0.2	429.848
STB	Ai et al., 2023	0.67599	0.642536	0.658838	k15	ds400	p0.2	429.848
CTB	Ai et al., 2023	0.53933	0.508054	0.523225	k15	ds400	p0.2	429.848
VE_YE	Ai et al., 2023	0	0	0	k15	ds400	p0.2	429.848
AVE	Ai et al., 2023	0	0	0	k15	ds400	p0.2	429.848
ExE_Mes	Ai et al., 2023	0.879121	0.49728	0.635236	k15	ds400	p0.2	429.848
PriS	Ai et al., 2023	0.611765	0.393939	0.479263	k15	ds400	p0.2	429.848
Amnion	Ai et al., 2023	0.438356	0.329897	0.376471	k15	ds400	p0.2	429.848
EVT	Ai et al., 2023	0.912953	0.826454	0.867553	k15	ds400	p0.2	429.848
Epiblast	Ai et al., 2023	0.899054	0.5	0.642616	k20	ds100	p0.2	735.346
STB	Ai et al., 2023	0.866609	0.535211	0.661738	k20	ds100	p0.2	735.346
CTB	Ai et al., 2023	0.71067	0.473349	0.568225	k20	ds100	p0.2	735.346
VE_YE	Ai et al., 2023	0	0	0	k20	ds100	p0.2	735.346
AVE	Ai et al., 2023	0	0	0	k20	ds100	p0.2	735.346
ExE_Mes	Ai et al., 2023	0.913462	0.499249	0.645631	k20	ds100	p0.2	735.346
PriS	Ai et al., 2023	0.764706	0.460993	0.575221	k20	ds100	p0.2	735.346
Amnion	Ai et al., 2023	0.780822	0.467213	0.584615	k20	ds100	p0.2	735.346
EVT	Ai et al., 2023	0.940933	0.724083	0.818387	k20	ds100	p0.2	735.346
Epiblast	Ai et al., 2023	0.940063	0.50042	0.653151	k20	ds200	p0.2	495.414
STB	Ai et al., 2023	0.805077	0.547877	0.65203	k20	ds200	p0.2	495.414
CTB	Ai et al., 2023	0.70896	0.488224	0.578243	k20	ds200	p0.2	495.414
VE_YE	Ai et al., 2023	0	0	0	k20	ds200	p0.2	495.414
AVE	Ai et al., 2023	0	0	0	k20	ds200	p0.2	495.414
ExE_Mes	Ai et al., 2023	0.928571	0.497791	0.64813	k20	ds200	p0.2	495.414
PriS	Ai et al., 2023	0.776471	0.452055	0.571429	k20	ds200	p0.2	495.414
Amnion	Ai et al., 2023	0.493151	0.349515	0.409091	k20	ds200	p0.2	495.414
EVT	Ai et al., 2023	0.950259	0.748571	0.837443	k20	ds200	p0.2	495.414
Epiblast	Ai et al., 2023	0.930599	0.520512	0.66761	k20	ds400	p0.2	430.505
STB	Ai et al., 2023	0.704819	0.596721	0.646281	k20	ds400	p0.2	430.505
CTB	Ai et al., 2023	0.621067	0.505287	0.557226	k20	ds400	p0.2	430.505
VE_YE	Ai et al., 2023	0	0	0	k20	ds400	p0.2	430.505
AVE	Ai et al., 2023	0	0	0	k20	ds400	p0.2	430.505
ExE_Mes	Ai et al., 2023	0.892857	0.498084	0.639449	k20	ds400	p0.2	430.505
PriS	Ai et al., 2023	0.717647	0.432624	0.539823	k20	ds400	p0.2	430.505
Amnion	Ai et al., 2023	0.465753	0.343434	0.395349	k20	ds400	p0.2	430.505
EVT	Ai et al., 2023	0.918135	0.780617	0.84381	k20	ds400	p0.2	430.505
Epiblast	Ai et al., 2023	0.899054	0.5	0.642616	k30	ds100	p0.2	723.084
STB	Ai et al., 2023	0.919966	0.516925	0.66192	k30	ds100	p0.2	723.084
CTB	Ai et al., 2023	0.74145	0.460004	0.567762	k30	ds100	p0.2	723.084
VE_YE	Ai et al., 2023	0	0	0	k30	ds100	p0.2	723.084
AVE	Ai et al., 2023	0	0	0	k30	ds100	p0.2	723.084
ExE_Mes	Ai et al., 2023	0.914835	0.499625	0.646288	k30	ds100	p0.2	723.084
PriS	Ai et al., 2023	0.870588	0.493333	0.629787	k30	ds100	p0.2	723.084
Amnion	Ai et al., 2023	0.863014	0.492188	0.626866	k30	ds100	p0.2	723.084
EVT	Ai et al., 2023	0.949223	0.594034	0.730754	k30	ds100	p0.2	723.084
Epiblast	Ai et al., 2023	0.940063	0.5	0.652793	k30	ds200	p0.2	487.636
STB	Ai et al., 2023	0.868761	0.528119	0.656906	k30	ds200	p0.2	487.636
CTB	Ai et al., 2023	0.73461	0.475011	0.576954	k30	ds200	p0.2	487.636
VE_YE	Ai et al., 2023	0	0	0	k30	ds200	p0.2	487.636
AVE	Ai et al., 2023	0	0	0	k30	ds200	p0.2	487.636
ExE_Mes	Ai et al., 2023	0.936813	0.499268	0.651385	k30	ds200	p0.2	487.636
PriS	Ai et al., 2023	0.905882	0.490446	0.636364	k30	ds200	p0.2	487.636
Amnion	Ai et al., 2023	0.60274	0.396396	0.478261	k30	ds200	p0.2	487.636
EVT	Ai et al., 2023	0.959585	0.674927	0.792469	k30	ds200	p0.2	487.636
Epiblast	Ai et al., 2023	0.940063	0.503804	0.656026	k30	ds400	p0.2	446.258
STB	Ai et al., 2023	0.7642	0.555521	0.643362	k30	ds400	p0.2	446.258
CTB	Ai et al., 2023	0.673735	0.490294	0.56756	k30	ds400	p0.2	446.258
VE_YE	Ai et al., 2023	0	0	0	k30	ds400	p0.2	446.258
AVE	Ai et al., 2023	0	0	0	k30	ds400	p0.2	446.258
ExE_Mes	Ai et al., 2023	0.909341	0.492926	0.639305	k30	ds400	p0.2	446.258
PriS	Ai et al., 2023	0.858824	0.477124	0.613445	k30	ds400	p0.2	446.258
Amnion	Ai et al., 2023	0.493151	0.349515	0.409091	k30	ds400	p0.2	446.258
EVT	Ai et al., 2023	0.944041	0.722443	0.818509	k30	ds400	p0.2	446.258

## Sheet:  extended_4c
query_EML	features	value	nDim	pup
EightCell	Precision	0.898551	nDim2	Petropoulos et al
Morula	Precision	0.986301	nDim2	Petropoulos et al
Prelineage	Precision	0.896552	nDim2	Petropoulos et al
ICM	Precision	0.464286	nDim2	Petropoulos et al
TE	Precision	0.947518	nDim2	Petropoulos et al
Epiblast	Precision	0.809524	nDim2	Petropoulos et al
Hypoblast	Precision	0.961538	nDim2	Petropoulos et al
EightCell	Recall	1	nDim2	Petropoulos et al
Morula	Recall	0.917197	nDim2	Petropoulos et al
Prelineage	Recall	0.981132	nDim2	Petropoulos et al
ICM	Recall	0.5	nDim2	Petropoulos et al
TE	Recall	0.9838	nDim2	Petropoulos et al
Epiblast	Recall	0.64557	nDim2	Petropoulos et al
Hypoblast	Recall	0.568182	nDim2	Petropoulos et al
overall	overall_kappa	0.876726	nDim2	Petropoulos et al
TE	Precision	0.737288	nDim2	Xiang et al
Epiblast	Precision	1	nDim2	Xiang et al
Hypoblast	Precision	0.941176	nDim2	Xiang et al
CTB	Precision	0.945055	nDim2	Xiang et al
STB	Precision	0.981982	nDim2	Xiang et al
EVT	Precision	1	nDim2	Xiang et al
ExE_Mes	Precision	NA	nDim2	Xiang et al
TE	Recall	1	nDim2	Xiang et al
Epiblast	Recall	0.960784	nDim2	Xiang et al
Hypoblast	Recall	1	nDim2	Xiang et al
CTB	Recall	0.735043	nDim2	Xiang et al
STB	Recall	0.973214	nDim2	Xiang et al
EVT	Recall	0.97561	nDim2	Xiang et al
ExE_Mes	Recall	NA	nDim2	Xiang et al
overall	overall_kappa	0.897296	nDim2	Xiang et al
Epiblast	Precision	1	nDim2	Meistermann et al
TE	Precision	1	nDim2	Meistermann et al
Hypoblast	Precision	1	nDim2	Meistermann et al
Morula	Precision	1	nDim2	Meistermann et al
Epiblast	Recall	1	nDim2	Meistermann et al
TE	Recall	1	nDim2	Meistermann et al
Hypoblast	Recall	1	nDim2	Meistermann et al
Morula	Recall	1	nDim2	Meistermann et al
overall	overall_kappa	1	nDim2	Meistermann et al
HEP	Precision	0.987342	nDim2	Tyser et al
DE	Precision	1	nDim2	Tyser et al
AdvMes	Precision	0.8	nDim2	Tyser et al
PriS	Precision	0.926667	nDim2	Tyser et al
ExE_Mes	Precision	0.838926	nDim2	Tyser et al
AxMes	Precision	0.869565	nDim2	Tyser et al
Erythroblasts	Precision	0.96875	nDim2	Tyser et al
YSE	Precision	0.910714	nDim2	Tyser et al
Mesoderm	Precision	0.947566	nDim2	Tyser et al
Epiblast	Precision	0.86755	nDim2	Tyser et al
Amnion	Precision	1	nDim2	Tyser et al
Hypoblast	Precision	0.625	nDim2	Tyser et al
HEP	Recall	0.764706	nDim2	Tyser et al
DE	Recall	0.6	nDim2	Tyser et al
AdvMes	Recall	0.913043	nDim2	Tyser et al
PriS	Recall	0.858025	nDim2	Tyser et al
ExE_Mes	Recall	0.976562	nDim2	Tyser et al
AxMes	Recall	0.909091	nDim2	Tyser et al
Erythroblasts	Recall	0.96875	nDim2	Tyser et al
YSE	Recall	1	nDim2	Tyser et al
Mesoderm	Recall	0.930147	nDim2	Tyser et al
Epiblast	Recall	0.992424	nDim2	Tyser et al
Amnion	Recall	0.75	nDim2	Tyser et al
Hypoblast	Recall	0.869565	nDim2	Tyser et al
overall	overall_kappa	0.882674	nDim2	Tyser et al
TE	Precision	1	nDim2	Blakeley et al
Hypoblast	Precision	1	nDim2	Blakeley et al
Epiblast	Precision	1	nDim2	Blakeley et al
TE	Recall	1	nDim2	Blakeley et al
Hypoblast	Recall	1	nDim2	Blakeley et al
Epiblast	Recall	1	nDim2	Blakeley et al
overall	overall_kappa	1	nDim2	Blakeley et al
TE	Precision	0.968085	nDim2	Yanagida et al
Epiblast	Precision	0.884615	nDim2	Yanagida et al
Hypoblast	Precision	0.8125	nDim2	Yanagida et al
ICM	Precision	1	nDim2	Yanagida et al
Prelineage	Precision	0.636364	nDim2	Yanagida et al
TE	Recall	0.883495	nDim2	Yanagida et al
Epiblast	Recall	0.884615	nDim2	Yanagida et al
Hypoblast	Recall	1	nDim2	Yanagida et al
ICM	Recall	0.909091	nDim2	Yanagida et al
Prelineage	Recall	1	nDim2	Yanagida et al
overall	overall_kappa	0.851448	nDim2	Yanagida et al
Epiblast	Precision	0.912551	nDim2	Ai et al
STB	Precision	0.978804	nDim2	Ai et al
CTB	Precision	0.911253	nDim2	Ai et al
ExE_Mes	Precision	1	nDim2	Ai et al
PriS	Precision	NA	nDim2	Ai et al
Amnion	Precision	NA	nDim2	Ai et al
EVT	Precision	0.533333	nDim2	Ai et al
Epiblast	Recall	1	nDim2	Ai et al
STB	Recall	0.968765	nDim2	Ai et al
CTB	Recall	0.553333	nDim2	Ai et al
ExE_Mes	Recall	0.9375	nDim2	Ai et al
PriS	Recall	0	nDim2	Ai et al
Amnion	Recall	0	nDim2	Ai et al
EVT	Recall	0.952381	nDim2	Ai et al
overall	overall_kappa	0.781359	nDim2	Ai et al
CTB	Precision	0.635783	nDim2	Zhou et al
Epiblast	Precision	0.976654	nDim2	Zhou et al
STB	Precision	0.723923	nDim2	Zhou et al
EVT	Precision	0.989247	nDim2	Zhou et al
Hypoblast	Precision	0.977778	nDim2	Zhou et al
TE	Precision	0.327878	nDim2	Zhou et al
CTB	Recall	0.268074	nDim2	Zhou et al
Epiblast	Recall	0.984314	nDim2	Zhou et al
STB	Recall	0.996561	nDim2	Zhou et al
EVT	Recall	0.213457	nDim2	Zhou et al
Hypoblast	Recall	0.988764	nDim2	Zhou et al
TE	Recall	0.989779	nDim2	Zhou et al
overall	overall_kappa	0.460476	nDim2	Zhou et al
CTB	Precision	0.319712	nDim2	Mole et al
STB	Precision	0.993744	nDim2	Mole et al
Epiblast	Precision	0.982759	nDim2	Mole et al
Hypoblast	Precision	0.719298	nDim2	Mole et al
CTB	Recall	0.943262	nDim2	Mole et al
STB	Recall	0.875371	nDim2	Mole et al
Epiblast	Recall	0.934426	nDim2	Mole et al
Hypoblast	Recall	0.911111	nDim2	Mole et al
overall	overall_kappa	0.607852	nDim2	Mole et al
TE	Precision	1	nDim2	Yan et al
Epiblast	Precision	1	nDim2	Yan et al
Hypoblast	Precision	1	nDim2	Yan et al
Z4cell	Precision	1	nDim2	Yan et al
EightCell	Precision	0.625	nDim2	Yan et al
Morula	Precision	1	nDim2	Yan et al
TE	Recall	1	nDim2	Yan et al
Epiblast	Recall	1	nDim2	Yan et al
Hypoblast	Recall	1	nDim2	Yan et al
Z4cell	Recall	0.4	nDim2	Yan et al
EightCell	Recall	1	nDim2	Yan et al
Morula	Recall	1	nDim2	Yan et al
overall	overall_kappa	0.806139	nDim2	Yan et al
Z4cell	Precision	1	nDim2	Xue et al
EightCell	Precision	1	nDim2	Xue et al
Morula	Precision	1	nDim2	Xue et al
Z4cell	Recall	1	nDim2	Xue et al
EightCell	Recall	1	nDim2	Xue et al
Morula	Recall	1	nDim2	Xue et al
overall	overall_kappa	1	nDim2	Xue et al
EightCell	Precision	0.924242	nDim5	Petropoulos et al
Morula	Precision	0.993151	nDim5	Petropoulos et al
Prelineage	Precision	0.896552	nDim5	Petropoulos et al
ICM	Precision	0.645161	nDim5	Petropoulos et al
TE	Precision	0.948718	nDim5	Petropoulos et al
Epiblast	Precision	0.877193	nDim5	Petropoulos et al
Hypoblast	Precision	1	nDim5	Petropoulos et al
EightCell	Recall	1	nDim5	Petropoulos et al
Morula	Recall	0.917722	nDim5	Petropoulos et al
Prelineage	Recall	0.990476	nDim5	Petropoulos et al
ICM	Recall	0.8	nDim5	Petropoulos et al
TE	Recall	0.988131	nDim5	Petropoulos et al
Epiblast	Recall	0.657895	nDim5	Petropoulos et al
Hypoblast	Recall	0.568182	nDim5	Petropoulos et al
overall	overall_kappa	0.89554	nDim5	Petropoulos et al
TE	Precision	0.85	nDim5	Xiang et al
Epiblast	Precision	1	nDim5	Xiang et al
Hypoblast	Precision	0.96	nDim5	Xiang et al
CTB	Precision	0.94898	nDim5	Xiang et al
STB	Precision	0.981818	nDim5	Xiang et al
EVT	Precision	1	nDim5	Xiang et al
ExE_Mes	Precision	1	nDim5	Xiang et al
TE	Recall	0.988372	nDim5	Xiang et al
Epiblast	Recall	0.960784	nDim5	Xiang et al
Hypoblast	Recall	1	nDim5	Xiang et al
CTB	Recall	0.861111	nDim5	Xiang et al
STB	Recall	0.981818	nDim5	Xiang et al
EVT	Recall	0.97561	nDim5	Xiang et al
ExE_Mes	Recall	1	nDim5	Xiang et al
overall	overall_kappa	0.93963	nDim5	Xiang et al
Epiblast	Precision	1	nDim5	Meistermann et al
TE	Precision	1	nDim5	Meistermann et al
Hypoblast	Precision	1	nDim5	Meistermann et al
Morula	Precision	1	nDim5	Meistermann et al
Epiblast	Recall	1	nDim5	Meistermann et al
TE	Recall	1	nDim5	Meistermann et al
Hypoblast	Recall	1	nDim5	Meistermann et al
Morula	Recall	1	nDim5	Meistermann et al
overall	overall_kappa	1	nDim5	Meistermann et al
HEP	Precision	0.990099	nDim5	Tyser et al
DE	Precision	1	nDim5	Tyser et al
AdvMes	Precision	0.952941	nDim5	Tyser et al
PriS	Precision	0.932927	nDim5	Tyser et al
ExE_Mes	Precision	0.916667	nDim5	Tyser et al
AxMes	Precision	0.909091	nDim5	Tyser et al
Erythroblasts	Precision	0.96875	nDim5	Tyser et al
YSE	Precision	0.87931	nDim5	Tyser et al
Mesoderm	Precision	0.944056	nDim5	Tyser et al
Epiblast	Precision	0.929078	nDim5	Tyser et al
Amnion	Precision	1	nDim5	Tyser et al
Hypoblast	Precision	0.55814	nDim5	Tyser et al
HEP	Recall	0.934579	nDim5	Tyser et al
DE	Recall	0.510204	nDim5	Tyser et al
AdvMes	Recall	0.835052	nDim5	Tyser et al
PriS	Recall	0.921687	nDim5	Tyser et al
ExE_Mes	Recall	0.985075	nDim5	Tyser et al
AxMes	Recall	0.909091	nDim5	Tyser et al
Erythroblasts	Recall	0.96875	nDim5	Tyser et al
YSE	Recall	0.980769	nDim5	Tyser et al
Mesoderm	Recall	0.985401	nDim5	Tyser et al
Epiblast	Recall	0.992424	nDim5	Tyser et al
Amnion	Recall	0.809524	nDim5	Tyser et al
Hypoblast	Recall	0.857143	nDim5	Tyser et al
overall	overall_kappa	0.915685	nDim5	Tyser et al
TE	Precision	1	nDim5	Blakeley et al
Hypoblast	Precision	1	nDim5	Blakeley et al
Epiblast	Precision	1	nDim5	Blakeley et al
TE	Recall	1	nDim5	Blakeley et al
Hypoblast	Recall	1	nDim5	Blakeley et al
Epiblast	Recall	1	nDim5	Blakeley et al
overall	overall_kappa	1	nDim5	Blakeley et al
TE	Precision	0.978495	nDim5	Yanagida et al
Epiblast	Precision	0.92	nDim5	Yanagida et al
Hypoblast	Precision	0.8125	nDim5	Yanagida et al
ICM	Precision	0.954545	nDim5	Yanagida et al
Prelineage	Precision	0.619048	nDim5	Yanagida et al
TE	Recall	0.883495	nDim5	Yanagida et al
Epiblast	Recall	0.92	nDim5	Yanagida et al
Hypoblast	Recall	1	nDim5	Yanagida et al
ICM	Recall	0.954545	nDim5	Yanagida et al
Prelineage	Recall	0.928571	nDim5	Yanagida et al
overall	overall_kappa	0.859377	nDim5	Yanagida et al
Epiblast	Precision	0.921031	nDim5	Ai et al
STB	Precision	0.979265	nDim5	Ai et al
CTB	Precision	0.933635	nDim5	Ai et al
ExE_Mes	Precision	1	nDim5	Ai et al
PriS	Precision	0.769231	nDim5	Ai et al
Amnion	Precision	1	nDim5	Ai et al
EVT	Precision	0.541796	nDim5	Ai et al
Epiblast	Recall	1	nDim5	Ai et al
STB	Recall	0.974215	nDim5	Ai et al
CTB	Recall	0.615308	nDim5	Ai et al
ExE_Mes	Recall	0.977564	nDim5	Ai et al
PriS	Recall	0.294118	nDim5	Ai et al
Amnion	Recall	0.0212766	nDim5	Ai et al
EVT	Recall	0.950054	nDim5	Ai et al
overall	overall_kappa	0.808604	nDim5	Ai et al
CTB	Precision	0.647812	nDim5	Zhou et al
Epiblast	Precision	0.976654	nDim5	Zhou et al
STB	Precision	0.72511	nDim5	Zhou et al
EVT	Precision	0.989583	nDim5	Zhou et al
Hypoblast	Precision	1	nDim5	Zhou et al
TE	Precision	0.339732	nDim5	Zhou et al
CTB	Recall	0.278824	nDim5	Zhou et al
Epiblast	Recall	0.992095	nDim5	Zhou et al
STB	Recall	0.995701	nDim5	Zhou et al
EVT	Recall	0.221963	nDim5	Zhou et al
Hypoblast	Recall	0.990099	nDim5	Zhou et al
TE	Recall	1	nDim5	Zhou et al
overall	overall_kappa	0.474979	nDim5	Zhou et al
CTB	Precision	0.594203	nDim5	Mole et al
STB	Precision	0.993818	nDim5	Mole et al
Epiblast	Precision	1	nDim5	Mole et al
Hypoblast	Precision	0.834711	nDim5	Mole et al
CTB	Recall	0.953488	nDim5	Mole et al
STB	Recall	0.942715	nDim5	Mole et al
Epiblast	Recall	0.934959	nDim5	Mole et al
Hypoblast	Recall	0.980583	nDim5	Mole et al
overall	overall_kappa	0.819595	nDim5	Mole et al
TE	Precision	1	nDim5	Yan et al
Epiblast	Precision	1	nDim5	Yan et al
Hypoblast	Precision	1	nDim5	Yan et al
Z4cell	Precision	1	nDim5	Yan et al
EightCell	Precision	0.625	nDim5	Yan et al
Morula	Precision	1	nDim5	Yan et al
TE	Recall	1	nDim5	Yan et al
Epiblast	Recall	1	nDim5	Yan et al
Hypoblast	Recall	1	nDim5	Yan et al
Z4cell	Recall	0.4	nDim5	Yan et al
EightCell	Recall	1	nDim5	Yan et al
Morula	Recall	1	nDim5	Yan et al
overall	overall_kappa	0.8025	nDim5	Yan et al
Z4cell	Precision	1	nDim5	Xue et al
EightCell	Precision	1	nDim5	Xue et al
Morula	Precision	1	nDim5	Xue et al
Z4cell	Recall	1	nDim5	Xue et al
EightCell	Recall	1	nDim5	Xue et al
Morula	Recall	1	nDim5	Xue et al
overall	overall_kappa	1	nDim5	Xue et al
EightCell	Precision	0.953846	nDim10	Petropoulos et al
Morula	Precision	0.993197	nDim10	Petropoulos et al
Prelineage	Precision	0.944954	nDim10	Petropoulos et al
ICM	Precision	0.923077	nDim10	Petropoulos et al
TE	Precision	0.950425	nDim10	Petropoulos et al
Epiblast	Precision	0.80303	nDim10	Petropoulos et al
Hypoblast	Precision	1	nDim10	Petropoulos et al
EightCell	Recall	1	nDim10	Petropoulos et al
Morula	Recall	0.966887	nDim10	Petropoulos et al
Prelineage	Recall	0.990385	nDim10	Petropoulos et al
ICM	Recall	0.5	nDim10	Petropoulos et al
TE	Recall	0.991137	nDim10	Petropoulos et al
Epiblast	Recall	0.757143	nDim10	Petropoulos et al
Hypoblast	Recall	0.581395	nDim10	Petropoulos et al
overall	overall_kappa	0.911924	nDim10	Petropoulos et al
TE	Precision	0.826923	nDim10	Xiang et al
Epiblast	Precision	1	nDim10	Xiang et al
Hypoblast	Precision	0.96	nDim10	Xiang et al
CTB	Precision	0.947917	nDim10	Xiang et al
STB	Precision	0.981818	nDim10	Xiang et al
EVT	Precision	1	nDim10	Xiang et al
ExE_Mes	Precision	1	nDim10	Xiang et al
TE	Recall	0.988506	nDim10	Xiang et al
Epiblast	Recall	0.961165	nDim10	Xiang et al
Hypoblast	Recall	1	nDim10	Xiang et al
CTB	Recall	0.834862	nDim10	Xiang et al
STB	Recall	0.981818	nDim10	Xiang et al
EVT	Recall	0.97561	nDim10	Xiang et al
ExE_Mes	Recall	1	nDim10	Xiang et al
overall	overall_kappa	0.932403	nDim10	Xiang et al
Epiblast	Precision	1	nDim10	Meistermann et al
TE	Precision	1	nDim10	Meistermann et al
Hypoblast	Precision	1	nDim10	Meistermann et al
Morula	Precision	1	nDim10	Meistermann et al
Epiblast	Recall	1	nDim10	Meistermann et al
TE	Recall	1	nDim10	Meistermann et al
Hypoblast	Recall	1	nDim10	Meistermann et al
Morula	Recall	1	nDim10	Meistermann et al
overall	overall_kappa	1	nDim10	Meistermann et al
HEP	Precision	1	nDim10	Tyser et al
DE	Precision	1	nDim10	Tyser et al
AdvMes	Precision	0.951807	nDim10	Tyser et al
PriS	Precision	0.954839	nDim10	Tyser et al
ExE_Mes	Precision	0.916667	nDim10	Tyser et al
AxMes	Precision	0.904762	nDim10	Tyser et al
Erythroblasts	Precision	0.939394	nDim10	Tyser et al
YSE	Precision	0.894737	nDim10	Tyser et al
Mesoderm	Precision	0.967626	nDim10	Tyser et al
Epiblast	Precision	0.922535	nDim10	Tyser et al
Amnion	Precision	1	nDim10	Tyser et al
Hypoblast	Precision	0.548387	nDim10	Tyser et al
HEP	Recall	0.943925	nDim10	Tyser et al
DE	Recall	0.6	nDim10	Tyser et al
AdvMes	Recall	0.868132	nDim10	Tyser et al
PriS	Recall	0.907975	nDim10	Tyser et al
ExE_Mes	Recall	0.985075	nDim10	Tyser et al
AxMes	Recall	0.95	nDim10	Tyser et al
Erythroblasts	Recall	1	nDim10	Tyser et al
YSE	Recall	1	nDim10	Tyser et al
Mesoderm	Recall	0.99262	nDim10	Tyser et al
Epiblast	Recall	1	nDim10	Tyser et al
Amnion	Recall	0.840909	nDim10	Tyser et al
Hypoblast	Recall	0.809524	nDim10	Tyser et al
overall	overall_kappa	0.930243	nDim10	Tyser et al
TE	Precision	1	nDim10	Blakeley et al
Hypoblast	Precision	1	nDim10	Blakeley et al
Epiblast	Precision	1	nDim10	Blakeley et al
TE	Recall	1	nDim10	Blakeley et al
Hypoblast	Recall	1	nDim10	Blakeley et al
Epiblast	Recall	1	nDim10	Blakeley et al
overall	overall_kappa	1	nDim10	Blakeley et al
TE	Precision	0.96875	nDim10	Yanagida et al
Epiblast	Precision	0.851852	nDim10	Yanagida et al
Hypoblast	Precision	0.857143	nDim10	Yanagida et al
ICM	Precision	1	nDim10	Yanagida et al
Prelineage	Precision	0.722222	nDim10	Yanagida et al
TE	Recall	0.920792	nDim10	Yanagida et al
Epiblast	Recall	0.884615	nDim10	Yanagida et al
Hypoblast	Recall	1	nDim10	Yanagida et al
ICM	Recall	0.769231	nDim10	Yanagida et al
Prelineage	Recall	1	nDim10	Yanagida et al
overall	overall_kappa	0.858239	nDim10	Yanagida et al
Epiblast	Precision	0.915865	nDim10	Ai et al
STB	Precision	0.980578	nDim10	Ai et al
CTB	Precision	0.939249	nDim10	Ai et al
ExE_Mes	Precision	1	nDim10	Ai et al
PriS	Precision	0.8	nDim10	Ai et al
Amnion	Precision	0.875	nDim10	Ai et al
EVT	Precision	0.537569	nDim10	Ai et al
Epiblast	Recall	1	nDim10	Ai et al
STB	Recall	0.975955	nDim10	Ai et al
CTB	Recall	0.59949	nDim10	Ai et al
ExE_Mes	Recall	0.982673	nDim10	Ai et al
PriS	Recall	0.181818	nDim10	Ai et al
Amnion	Recall	0.233333	nDim10	Ai et al
EVT	Recall	0.955483	nDim10	Ai et al
overall	overall_kappa	0.809781	nDim10	Ai et al
CTB	Precision	0.635864	nDim10	Zhou et al
Epiblast	Precision	0.976654	nDim10	Zhou et al
STB	Precision	0.724203	nDim10	Zhou et al
EVT	Precision	0.989583	nDim10	Zhou et al
Hypoblast	Precision	1	nDim10	Zhou et al
TE	Precision	0.33467	nDim10	Zhou et al
CTB	Recall	0.265503	nDim10	Zhou et al
Epiblast	Recall	0.992095	nDim10	Zhou et al
STB	Recall	0.995701	nDim10	Zhou et al
EVT	Recall	0.221963	nDim10	Zhou et al
Hypoblast	Recall	0.989474	nDim10	Zhou et al
TE	Recall	1	nDim10	Zhou et al
overall	overall_kappa	0.467324	nDim10	Zhou et al
CTB	Precision	0.635983	nDim10	Mole et al
STB	Precision	0.993879	nDim10	Mole et al
Epiblast	Precision	1	nDim10	Mole et al
Hypoblast	Precision	0.915966	nDim10	Mole et al
CTB	Recall	0.95	nDim10	Mole et al
STB	Recall	0.957804	nDim10	Mole et al
Epiblast	Recall	0.942623	nDim10	Mole et al
Hypoblast	Recall	0.981982	nDim10	Mole et al
overall	overall_kappa	0.856996	nDim10	Mole et al
TE	Precision	1	nDim10	Yan et al
Epiblast	Precision	1	nDim10	Yan et al
Hypoblast	Precision	1	nDim10	Yan et al
Z4cell	Precision	1	nDim10	Yan et al
EightCell	Precision	0.625	nDim10	Yan et al
Morula	Precision	1	nDim10	Yan et al
TE	Recall	1	nDim10	Yan et al
Epiblast	Recall	1	nDim10	Yan et al
Hypoblast	Recall	1	nDim10	Yan et al
Z4cell	Recall	0.4	nDim10	Yan et al
EightCell	Recall	1	nDim10	Yan et al
Morula	Recall	1	nDim10	Yan et al
overall	overall_kappa	0.806139	nDim10	Yan et al
Z4cell	Precision	1	nDim10	Xue et al
EightCell	Precision	1	nDim10	Xue et al
Morula	Precision	1	nDim10	Xue et al
Z4cell	Recall	1	nDim10	Xue et al
EightCell	Recall	1	nDim10	Xue et al
Morula	Recall	1	nDim10	Xue et al
overall	overall_kappa	1	nDim10	Xue et al
EightCell	Precision	0.938462	nDim20	Petropoulos et al
Morula	Precision	0.993151	nDim20	Petropoulos et al
Prelineage	Precision	0.933962	nDim20	Petropoulos et al
ICM	Precision	0.9	nDim20	Petropoulos et al
TE	Precision	0.949153	nDim20	Petropoulos et al
Epiblast	Precision	0.916667	nDim20	Petropoulos et al
Hypoblast	Precision	1	nDim20	Petropoulos et al
EightCell	Recall	1	nDim20	Petropoulos et al
Morula	Recall	0.941558	nDim20	Petropoulos et al
Prelineage	Recall	0.99	nDim20	Petropoulos et al
ICM	Recall	0.818182	nDim20	Petropoulos et al
TE	Recall	0.992614	nDim20	Petropoulos et al
Epiblast	Recall	0.753425	nDim20	Petropoulos et al
Hypoblast	Recall	0.568182	nDim20	Petropoulos et al
overall	overall_kappa	0.917427	nDim20	Petropoulos et al
TE	Precision	0.851485	nDim20	Xiang et al
Epiblast	Precision	1	nDim20	Xiang et al
Hypoblast	Precision	0.958333	nDim20	Xiang et al
CTB	Precision	0.94	nDim20	Xiang et al
STB	Precision	0.990654	nDim20	Xiang et al
EVT	Precision	1	nDim20	Xiang et al
ExE_Mes	Precision	1	nDim20	Xiang et al
TE	Recall	0.988506	nDim20	Xiang et al
Epiblast	Recall	0.961905	nDim20	Xiang et al
Hypoblast	Recall	1	nDim20	Xiang et al
CTB	Recall	0.87037	nDim20	Xiang et al
STB	Recall	0.972477	nDim20	Xiang et al
EVT	Recall	0.975	nDim20	Xiang et al
ExE_Mes	Recall	1	nDim20	Xiang et al
overall	overall_kappa	0.93967	nDim20	Xiang et al
Epiblast	Precision	1	nDim20	Meistermann et al
TE	Precision	1	nDim20	Meistermann et al
Hypoblast	Precision	1	nDim20	Meistermann et al
Morula	Precision	0.965517	nDim20	Meistermann et al
Epiblast	Recall	0.9375	nDim20	Meistermann et al
TE	Recall	1	nDim20	Meistermann et al
Hypoblast	Recall	1	nDim20	Meistermann et al
Morula	Recall	1	nDim20	Meistermann et al
overall	overall_kappa	0.984127	nDim20	Meistermann et al
HEP	Precision	1	nDim20	Tyser et al
DE	Precision	1	nDim20	Tyser et al
AdvMes	Precision	0.974026	nDim20	Tyser et al
PriS	Precision	0.952703	nDim20	Tyser et al
ExE_Mes	Precision	0.898649	nDim20	Tyser et al
AxMes	Precision	0.833333	nDim20	Tyser et al
Erythroblasts	Precision	1	nDim20	Tyser et al
YSE	Precision	0.864407	nDim20	Tyser et al
Mesoderm	Precision	0.960993	nDim20	Tyser et al
Epiblast	Precision	0.916667	nDim20	Tyser et al
Amnion	Precision	1	nDim20	Tyser et al
Hypoblast	Precision	0.733333	nDim20	Tyser et al
HEP	Recall	0.961905	nDim20	Tyser et al
DE	Recall	0.710526	nDim20	Tyser et al
AdvMes	Recall	0.824176	nDim20	Tyser et al
PriS	Recall	0.903846	nDim20	Tyser et al
ExE_Mes	Recall	1	nDim20	Tyser et al
AxMes	Recall	0.952381	nDim20	Tyser et al
Erythroblasts	Recall	1	nDim20	Tyser et al
YSE	Recall	1	nDim20	Tyser et al
Mesoderm	Recall	0.989051	nDim20	Tyser et al
Epiblast	Recall	1	nDim20	Tyser et al
Amnion	Recall	0.809524	nDim20	Tyser et al
Hypoblast	Recall	0.6875	nDim20	Tyser et al
overall	overall_kappa	0.932957	nDim20	Tyser et al
TE	Precision	1	nDim20	Blakeley et al
Hypoblast	Precision	1	nDim20	Blakeley et al
Epiblast	Precision	1	nDim20	Blakeley et al
TE	Recall	1	nDim20	Blakeley et al
Hypoblast	Recall	1	nDim20	Blakeley et al
Epiblast	Recall	1	nDim20	Blakeley et al
overall	overall_kappa	1	nDim20	Blakeley et al
TE	Precision	0.979381	nDim20	Yanagida et al
Epiblast	Precision	0.916667	nDim20	Yanagida et al
Hypoblast	Precision	0.8125	nDim20	Yanagida et al
ICM	Precision	1	nDim20	Yanagida et al
Prelineage	Precision	0.846154	nDim20	Yanagida et al
TE	Recall	0.95	nDim20	Yanagida et al
Epiblast	Recall	0.916667	nDim20	Yanagida et al
Hypoblast	Recall	1	nDim20	Yanagida et al
ICM	Recall	0.777778	nDim20	Yanagida et al
Prelineage	Recall	1	nDim20	Yanagida et al
overall	overall_kappa	0.898775	nDim20	Yanagida et al
Epiblast	Precision	0.915459	nDim20	Ai et al
STB	Precision	0.987025	nDim20	Ai et al
CTB	Precision	0.930115	nDim20	Ai et al
ExE_Mes	Precision	1	nDim20	Ai et al
PriS	Precision	0.8	nDim20	Ai et al
Amnion	Precision	0.785714	nDim20	Ai et al
EVT	Precision	0.550407	nDim20	Ai et al
Epiblast	Recall	1	nDim20	Ai et al
STB	Recall	0.966588	nDim20	Ai et al
CTB	Recall	0.638161	nDim20	Ai et al
ExE_Mes	Recall	0.966258	nDim20	Ai et al
PriS	Recall	0.193548	nDim20	Ai et al
Amnion	Recall	0.186441	nDim20	Ai et al
EVT	Recall	0.955435	nDim20	Ai et al
overall	overall_kappa	0.81373	nDim20	Ai et al
CTB	Precision	0.61748	nDim20	Zhou et al
Epiblast	Precision	0.976654	nDim20	Zhou et al
STB	Precision	0.744695	nDim20	Zhou et al
EVT	Precision	0.989247	nDim20	Zhou et al
Hypoblast	Precision	1	nDim20	Zhou et al
TE	Precision	0.331818	nDim20	Zhou et al
CTB	Recall	0.257332	nDim20	Zhou et al
Epiblast	Recall	0.992095	nDim20	Zhou et al
STB	Recall	0.995701	nDim20	Zhou et al
EVT	Recall	0.213457	nDim20	Zhou et al
Hypoblast	Recall	0.986842	nDim20	Zhou et al
TE	Recall	1	nDim20	Zhou et al
overall	overall_kappa	0.464555	nDim20	Zhou et al
CTB	Precision	0.656109	nDim20	Mole et al
STB	Precision	0.994086	nDim20	Mole et al
Epiblast	Precision	0.97479	nDim20	Mole et al
Hypoblast	Precision	0.911111	nDim20	Mole et al
CTB	Recall	0.953947	nDim20	Mole et al
STB	Recall	0.961392	nDim20	Mole et al
Epiblast	Recall	0.95082	nDim20	Mole et al
Hypoblast	Recall	0.942529	nDim20	Mole et al
overall	overall_kappa	0.859599	nDim20	Mole et al
TE	Precision	1	nDim20	Yan et al
Epiblast	Precision	1	nDim20	Yan et al
Hypoblast	Precision	1	nDim20	Yan et al
Z4cell	Precision	1	nDim20	Yan et al
EightCell	Precision	0.625	nDim20	Yan et al
Morula	Precision	1	nDim20	Yan et al
TE	Recall	1	nDim20	Yan et al
Epiblast	Recall	1	nDim20	Yan et al
Hypoblast	Recall	1	nDim20	Yan et al
Z4cell	Recall	0.4	nDim20	Yan et al
EightCell	Recall	1	nDim20	Yan et al
Morula	Recall	1	nDim20	Yan et al
overall	overall_kappa	0.806139	nDim20	Yan et al
Z4cell	Precision	1	nDim20	Xue et al
EightCell	Precision	1	nDim20	Xue et al
Morula	Precision	1	nDim20	Xue et al
Z4cell	Recall	1	nDim20	Xue et al
EightCell	Recall	1	nDim20	Xue et al
Morula	Recall	1	nDim20	Xue et al
overall	overall_kappa	1	nDim20	Xue et al
EightCell	Precision	1	nDim50	Petropoulos et al
Morula	Precision	0.993827	nDim50	Petropoulos et al
Prelineage	Precision	1	nDim50	Petropoulos et al
ICM	Precision	1	nDim50	Petropoulos et al
TE	Precision	0.958217	nDim50	Petropoulos et al
Epiblast	Precision	0.951613	nDim50	Petropoulos et al
Hypoblast	Precision	1	nDim50	Petropoulos et al
EightCell	Recall	1	nDim50	Petropoulos et al
Morula	Recall	1	nDim50	Petropoulos et al
Prelineage	Recall	0.988372	nDim50	Petropoulos et al
ICM	Recall	0.666667	nDim50	Petropoulos et al
TE	Recall	0.998549	nDim50	Petropoulos et al
Epiblast	Recall	0.766234	nDim50	Petropoulos et al
Hypoblast	Recall	0.727273	nDim50	Petropoulos et al
overall	overall_kappa	0.947421	nDim50	Petropoulos et al
TE	Precision	0.977528	nDim50	Xiang et al
Epiblast	Precision	1	nDim50	Xiang et al
Hypoblast	Precision	1	nDim50	Xiang et al
CTB	Precision	1	nDim50	Xiang et al
STB	Precision	1	nDim50	Xiang et al
EVT	Precision	1	nDim50	Xiang et al
ExE_Mes	Precision	1	nDim50	Xiang et al
TE	Recall	1	nDim50	Xiang et al
Epiblast	Recall	0.988889	nDim50	Xiang et al
Hypoblast	Recall	1	nDim50	Xiang et al
CTB	Recall	0.991736	nDim50	Xiang et al
STB	Recall	1	nDim50	Xiang et al
EVT	Recall	1	nDim50	Xiang et al
ExE_Mes	Recall	1	nDim50	Xiang et al
overall	overall_kappa	0.994746	nDim50	Xiang et al
Epiblast	Precision	1	nDim50	Meistermann et al
TE	Precision	1	nDim50	Meistermann et al
Hypoblast	Precision	1	nDim50	Meistermann et al
Morula	Precision	1	nDim50	Meistermann et al
Epiblast	Recall	1	nDim50	Meistermann et al
TE	Recall	1	nDim50	Meistermann et al
Hypoblast	Recall	1	nDim50	Meistermann et al
Morula	Recall	1	nDim50	Meistermann et al
overall	overall_kappa	1	nDim50	Meistermann et al
HEP	Precision	1	nDim50	Tyser et al
DE	Precision	1	nDim50	Tyser et al
AdvMes	Precision	1	nDim50	Tyser et al
PriS	Precision	1	nDim50	Tyser et al
ExE_Mes	Precision	1	nDim50	Tyser et al
AxMes	Precision	1	nDim50	Tyser et al
Erythroblasts	Precision	1	nDim50	Tyser et al
YSE	Precision	1	nDim50	Tyser et al
Mesoderm	Precision	0.985612	nDim50	Tyser et al
Epiblast	Precision	1	nDim50	Tyser et al
Amnion	Precision	1	nDim50	Tyser et al
Hypoblast	Precision	1	nDim50	Tyser et al
HEP	Recall	1	nDim50	Tyser et al
DE	Recall	1	nDim50	Tyser et al
AdvMes	Recall	0.979798	nDim50	Tyser et al
PriS	Recall	0.986301	nDim50	Tyser et al
ExE_Mes	Recall	1	nDim50	Tyser et al
AxMes	Recall	1	nDim50	Tyser et al
Erythroblasts	Recall	1	nDim50	Tyser et al
YSE	Recall	1	nDim50	Tyser et al
Mesoderm	Recall	1	nDim50	Tyser et al
Epiblast	Recall	1	nDim50	Tyser et al
Amnion	Recall	1	nDim50	Tyser et al
Hypoblast	Recall	1	nDim50	Tyser et al
overall	overall_kappa	0.994973	nDim50	Tyser et al
TE	Precision	1	nDim50	Blakeley et al
Hypoblast	Precision	1	nDim50	Blakeley et al
Epiblast	Precision	1	nDim50	Blakeley et al
TE	Recall	1	nDim50	Blakeley et al
Hypoblast	Recall	1	nDim50	Blakeley et al
Epiblast	Recall	1	nDim50	Blakeley et al
overall	overall_kappa	1	nDim50	Blakeley et al
TE	Precision	0.990099	nDim50	Yanagida et al
Epiblast	Precision	0.962963	nDim50	Yanagida et al
Hypoblast	Precision	1	nDim50	Yanagida et al
ICM	Precision	1	nDim50	Yanagida et al
Prelineage	Precision	1	nDim50	Yanagida et al
TE	Recall	0.990099	nDim50	Yanagida et al
Epiblast	Recall	0.962963	nDim50	Yanagida et al
Hypoblast	Recall	1	nDim50	Yanagida et al
ICM	Recall	1	nDim50	Yanagida et al
Prelineage	Recall	1	nDim50	Yanagida et al
overall	overall_kappa	0.973002	nDim50	Yanagida et al
Epiblast	Precision	0.949324	nDim50	Ai et al
STB	Precision	0.976636	nDim50	Ai et al
CTB	Precision	0.918249	nDim50	Ai et al
ExE_Mes	Precision	1	nDim50	Ai et al
PriS	Precision	NA	nDim50	Ai et al
Amnion	Precision	0.661538	nDim50	Ai et al
EVT	Precision	0.611111	nDim50	Ai et al
Epiblast	Recall	0.990308	nDim50	Ai et al
STB	Recall	0.98492	nDim50	Ai et al
CTB	Recall	0.654118	nDim50	Ai et al
ExE_Mes	Recall	0.985714	nDim50	Ai et al
PriS	Recall	0	nDim50	Ai et al
Amnion	Recall	0.767857	nDim50	Ai et al
EVT	Recall	0.923664	nDim50	Ai et al
overall	overall_kappa	0.843892	nDim50	Ai et al
CTB	Precision	0.580524	nDim50	Zhou et al
Epiblast	Precision	1	nDim50	Zhou et al
STB	Precision	0.721669	nDim50	Zhou et al
EVT	Precision	0.98913	nDim50	Zhou et al
Hypoblast	Precision	0.977778	nDim50	Zhou et al
TE	Precision	0.305094	nDim50	Zhou et al
CTB	Recall	0.207682	nDim50	Zhou et al
Epiblast	Recall	0.968992	nDim50	Zhou et al
STB	Recall	0.996561	nDim50	Zhou et al
EVT	Recall	0.211137	nDim50	Zhou et al
Hypoblast	Recall	0.988764	nDim50	Zhou et al
TE	Recall	1	nDim50	Zhou et al
overall	overall_kappa	0.408856	nDim50	Zhou et al
CTB	Precision	0.587571	nDim50	Mole et al
STB	Precision	0.994957	nDim50	Mole et al
Epiblast	Precision	NA	nDim50	Mole et al
Hypoblast	Precision	0.985075	nDim50	Mole et al
CTB	Recall	0.945455	nDim50	Mole et al
STB	Recall	0.96385	nDim50	Mole et al
Epiblast	Recall	0	nDim50	Mole et al
Hypoblast	Recall	0.985075	nDim50	Mole et al
overall	overall_kappa	0.786542	nDim50	Mole et al
TE	Precision	1	nDim50	Yan et al
Epiblast	Precision	1	nDim50	Yan et al
Hypoblast	Precision	1	nDim50	Yan et al
Z4cell	Precision	NA	nDim50	Yan et al
EightCell	Precision	1	nDim50	Yan et al
Morula	Precision	0.846154	nDim50	Yan et al
TE	Recall	1	nDim50	Yan et al
Epiblast	Recall	1	nDim50	Yan et al
Hypoblast	Recall	1	nDim50	Yan et al
Z4cell	Recall	NA	nDim50	Yan et al
EightCell	Recall	0.9	nDim50	Yan et al
Morula	Recall	1	nDim50	Yan et al
overall	overall_kappa	0.952304	nDim50	Yan et al
Z4cell	Precision	1	nDim50	Xue et al
EightCell	Precision	0.833333	nDim50	Xue et al
Morula	Precision	0.75	nDim50	Xue et al
Z4cell	Recall	0.5	nDim50	Xue et al
EightCell	Recall	0.909091	nDim50	Xue et al
Morula	Recall	1	nDim50	Xue et al
overall	overall_kappa	0.686047	nDim50	Xue et al
