# Supplementary material for: A comprehensive human embryo reference tool using single-cell RNA-sequencing data
Source: Nat Methods. 2024 Nov 14;22(1):193–206. doi: 10.1038/s41592-024-02493-2 (PMC11725501; doi:10.1038/s41592-024-02493-2)
Supplement: Supplementary file 22 — Statistical source data. [file 41592_2024_2493_MOESM22_ESM.xls]

## Sheet:  extended_6a
cell	UMAP_1	UMAP_2	rename_EML	paper
ref_Yan_SRR491011	-2.01103	-7.73224	TE	Yan et al
ref_Yan_SRR491012	-2.77581	-7.22347	TE	Yan et al
ref_Yan_SRR491013	-2.00472	-7.49662	TE	Yan et al
ref_Yan_SRR491014	-1.7942	-7.60746	TE	Yan et al
ref_Yan_SRR491015	-1.65371	-7.6183	TE	Yan et al
ref_Yan_SRR491016	-2.04203	-7.59866	TE	Yan et al
ref_Yan_SRR491017	-1.75385	-7.80987	TE	Yan et al
ref_Yan_SRR491018	-1.78443	-7.69668	TE	Yan et al
ref_Yan_SRR491019	-1.66138	-7.62659	TE	Yan et al
ref_Yan_SRR491020	-2.28131	-7.39008	TE	Yan et al
ref_Yan_SRR491022	2.57113	-5.4101	Epiblast	Yan et al
ref_Yan_SRR491023	2.19825	-5.38166	Epiblast	Yan et al
ref_Yan_SRR491024	-2.39671	-6.5232	TE	Yan et al
ref_Yan_SRR491025	-2.7392	-6.93928	TE	Yan et al
ref_Yan_SRR491026	-2.5949	-6.14442	TE	Yan et al
ref_Yan_SRR491027	-2.49215	-6.84434	TE	Yan et al
ref_Yan_SRR491028	1.31792	-2.85968	Hypoblast	Yan et al
ref_Yan_SRR491029	-2.40721	-6.84283	TE	Yan et al
ref_Yan_SRR491030	-2.56547	-6.0427	TE	Yan et al
ref_Yan_SRR491032	1.32394	-3.04729	Hypoblast	Yan et al
ref_Yan_SRR491033	-3.78155	-5.5605	TE	Yan et al
ref_Yan_SRR491034	2.54716	-5.51926	Epiblast	Yan et al
ref_Yan_SRR491035	2.86125	-5.50627	Epiblast	Yan et al
ref_Yan_SRR491036	-4.62302	-5.89558	TE	Yan et al
ref_Yan_SRR491037	-3.91535	-6.23509	TE	Yan et al
ref_Yan_SRR491038	-4.08371	-6.23135	TE	Yan et al
ref_Yan_SRR445722	2.04172	-14.1634	Zygote	Yan et al
ref_Yan_SRR445724	2.07474	-14.1229	2-4 cell	Yan et al
ref_Yan_SRR445725	2.07436	-14.1236	2-4 cell	Yan et al
ref_Yan_SRR445726	2.04551	-14.1545	2-4 cell	Yan et al
ref_Yan_SRR445727	2.06926	-14.1271	2-4 cell	Yan et al
ref_Yan_SRR445728	2.08943	-14.1016	2-4 cell	Yan et al
ref_Yan_SRR445729	2.06775	-14.129	2-4 cell	Yan et al
ref_Yan_SRR490961	2.23432	-13.8775	2-4 cell	Yan et al
ref_Yan_SRR490962	2.25278	-13.8431	2-4 cell	Yan et al
ref_Yan_SRR490963	2.28118	-13.8141	2-4 cell	Yan et al
ref_Yan_SRR490964	2.28739	-13.8192	2-4 cell	Yan et al
ref_Yan_SRR490965	2.32814	-13.7524	2-4 cell	Yan et al
ref_Yan_SRR490966	2.2291	-13.8903	2-4 cell	Yan et al
ref_Yan_SRR490967	2.31117	-13.7687	2-4 cell	Yan et al
ref_Yan_SRR490968	2.26842	-13.8431	2-4 cell	Yan et al
ref_Yan_SRR490969	2.26162	-13.8469	2-4 cell	Yan et al
ref_Yan_SRR490970	2.23356	-13.8787	2-4 cell	Yan et al
ref_Yan_SRR490971	2.26319	-13.8373	2-4 cell	Yan et al
ref_Yan_SRR490972	2.267	-13.8391	2-4 cell	Yan et al
ref_Yan_SRR490973	3.88742	-11.3097	8 cell	Yan et al
ref_Yan_SRR490974	3.75325	-11.4594	8 cell	Yan et al
ref_Yan_SRR490975	3.68057	-11.4652	8 cell	Yan et al
ref_Yan_SRR490976	3.78241	-11.3238	8 cell	Yan et al
ref_Yan_SRR490977	3.78823	-11.3184	8 cell	Yan et al
ref_Yan_SRR490978	3.84039	-11.2864	8 cell	Yan et al
ref_Yan_SRR490979	3.83375	-11.2375	8 cell	Yan et al
ref_Yan_SRR490980	3.81481	-11.3328	8 cell	Yan et al
ref_Yan_SRR490981	2.7694	-13.0877	8 cell	Yan et al
ref_Yan_SRR490982	2.79888	-13.0509	8 cell	Yan et al
ref_Yan_SRR490983	2.80702	-13.0458	8 cell	Yan et al
ref_Yan_SRR490984	2.78531	-13.0775	8 cell	Yan et al
ref_Yan_SRR490985	3.51311	-12.0275	8 cell	Yan et al
ref_Yan_SRR490986	3.58422	-12.0242	8 cell	Yan et al
ref_Yan_SRR490987	3.59923	-11.87	8 cell	Yan et al
ref_Yan_SRR490988	3.46768	-12.1445	8 cell	Yan et al
ref_Yan_SRR490989	3.54898	-12.0047	8 cell	Yan et al
ref_Yan_SRR490990	3.59189	-11.897	8 cell	Yan et al
ref_Yan_SRR490991	3.53962	-12	8 cell	Yan et al
ref_Yan_SRR490992	3.6164	-11.7993	8 cell	Yan et al
ref_Yan_SRR490994	4.0632	-10.1688	Morula	Yan et al
ref_Yan_SRR490996	3.62964	-10.2387	Morula	Yan et al
ref_Yan_SRR490997	3.9821	-10.0564	Morula	Yan et al
ref_Yan_SRR490998	4.15819	-10.1442	Morula	Yan et al
ref_Yan_SRR491001	4.30605	-9.99204	Morula	Yan et al
ref_Yan_SRR491002	4.21469	-10.0033	Morula	Yan et al
ref_Yan_SRR491003	4.30034	-10.1957	Morula	Yan et al
ref_Yan_SRR491004	4.24465	-10.3186	Morula	Yan et al
ref_Yan_SRR491005	4.42071	-9.96104	Morula	Yan et al
ref_Yan_SRR491006	4.21874	-10.3011	Morula	Yan et al
ref_Yan_SRR491007	4.33505	-10.2891	Morula	Yan et al
ref_Yan_SRR491008	4.33079	-10.1628	Morula	Yan et al
ref_Yan_SRR491009	-1.72643	-7.59914	TE	Yan et al
ref_Yan_SRR491010	-1.94285	-7.74584	TE	Yan et al
ref_Yan_SRR445721	2.05321	-14.143	Zygote	Yan et al
ref_Meis_B11C3	1.67236	-6.35365	Epiblast	Meistermann et al
ref_Meis_B11C4	-0.027783	-7.55197	Prelineage	Meistermann et al
ref_Meis_B11C7	1.40841	-7.09317	Prelineage	Meistermann et al
ref_Meis_B11C8	1.30948	-7.19176	Epiblast	Meistermann et al
ref_Meis_B11C9	1.53323	-6.61698	Epiblast	Meistermann et al
ref_Meis_B11C11	-0.20735	-7.70581	Prelineage	Meistermann et al
ref_Meis_B11C12	-0.0712149	-7.78544	Prelineage	Meistermann et al
ref_Meis_B11C13	-1.8343	-7.54359	TE	Meistermann et al
ref_Meis_B11C15	-1.89025	-7.37032	TE	Meistermann et al
ref_Meis_B11C16	-0.142232	-7.65804	Prelineage	Meistermann et al
ref_Meis_B11C18	-1.85161	-7.74345	TE	Meistermann et al
ref_Meis_B13C1	-0.91731	-7.40748	TE	Meistermann et al
ref_Meis_B13C2	1.75866	-5.10217	Epiblast	Meistermann et al
ref_Meis_B13C3	2.10536	-5.1913	Epiblast	Meistermann et al
ref_Meis_B13C4	1.99523	-5.18101	Epiblast	Meistermann et al
ref_Meis_B13C5	-1.4835	-7.72039	TE	Meistermann et al
ref_Meis_B13C6	-1.72731	-7.5312	TE	Meistermann et al
ref_Meis_B13C7	-1.55122	-7.6911	TE	Meistermann et al
ref_Meis_B13C8	-1.53158	-7.35506	TE	Meistermann et al
ref_Meis_B13C9	-1.86184	-7.57539	TE	Meistermann et al
ref_Meis_B13C10	-1.79099	-7.69309	TE	Meistermann et al
ref_Meis_B13C11	-0.493019	-7.90394	TE	Meistermann et al
ref_Meis_B18C3	-1.74662	-7.38731	TE	Meistermann et al
ref_Meis_B18C4	-4.39965	-4.47327	TE	Meistermann et al
ref_Meis_B18C5	-2.4856	-6.20591	TE	Meistermann et al
ref_Meis_B28C5	1.65828	-5.88282	Epiblast	Meistermann et al
ref_Meis_B28C8	1.96119	-5.58131	Epiblast	Meistermann et al
ref_Meis_B24C3	2.21493	-5.15079	Epiblast	Meistermann et al
ref_Meis_B24C4	-2.18154	-7.2292	TE	Meistermann et al
ref_Meis_B24C6	-2.14525	-7.10221	TE	Meistermann et al
ref_Meis_B24C7	2.35533	-5.26564	Epiblast	Meistermann et al
ref_Meis_B24C8	2.54837	-5.23125	Epiblast	Meistermann et al
ref_Meis_B24C10	2.34227	-5.32962	Epiblast	Meistermann et al
ref_Meis_B24C11	2.43001	-5.24922	Epiblast	Meistermann et al
ref_Meis_B26C2	1.99977	-4.8755	Epiblast	Meistermann et al
ref_Meis_B26C3	2.5596	-5.49176	Epiblast	Meistermann et al
ref_Meis_B26C4	2.52257	-5.37248	Epiblast	Meistermann et al
ref_Meis_B26C5	-2.21063	-6.70446	TE	Meistermann et al
ref_Meis_B26C6	2.55098	-5.42803	Epiblast	Meistermann et al
ref_Meis_B26C7	-2.31884	-6.75017	TE	Meistermann et al
ref_Meis_B26C9	2.48002	-5.47089	Epiblast	Meistermann et al
ref_Meis_B26C10	2.53745	-5.45043	Epiblast	Meistermann et al
ref_Meis_B26C14	-2.29613	-6.705	TE	Meistermann et al
ref_Meis_B26C15	-2.43389	-6.59897	TE	Meistermann et al
ref_Meis_B20C2	-3.698	-3.75636	TE	Meistermann et al
ref_Meis_B20C3	-3.93413	-3.76147	TE	Meistermann et al
ref_Meis_B20C4	1.46164	-4.11271	Epiblast	Meistermann et al
ref_Meis_B20C5	-4.2695	-5.19553	TE	Meistermann et al
ref_Meis_B20C6	1.36931	-3.13356	Hypoblast	Meistermann et al
ref_Meis_B20C7	2.81386	-5.55127	Epiblast	Meistermann et al
ref_Meis_B20C8	2.91728	-5.43886	Epiblast	Meistermann et al
ref_Meis_B20C10	-3.61421	-3.80003	TE	Meistermann et al
ref_Meis_B20C11	-3.85497	-5.00872	TE	Meistermann et al
ref_Meis_B22C1	-1.94503	-7.41697	TE	Meistermann et al
ref_Meis_B22C2	-1.59858	-7.58235	TE	Meistermann et al
ref_Meis_B22C3	-1.6825	-7.55051	TE	Meistermann et al
ref_Meis_B22C4	-2.08799	-7.5382	TE	Meistermann et al
ref_Meis_B22C6	-2.00617	-7.62389	TE	Meistermann et al
ref_Meis_B22C12	-2.63829	-7.26577	TE	Meistermann et al
ref_Meis_B22C14	-2.58928	-7.25442	TE	Meistermann et al
ref_Meis_M30C10	3.95875	-10.8916	Morula	Meistermann et al
ref_Meis_M30C11	3.94916	-10.8607	Morula	Meistermann et al
ref_Meis_M31C01	3.87339	-11.0584	Morula	Meistermann et al
ref_Meis_M31C11	3.84238	-11.1362	Morula	Meistermann et al
ref_Meis_M31C13	3.83986	-11.0956	Morula	Meistermann et al
ref_Meis_M34C04	3.85623	-10.7112	Morula	Meistermann et al
ref_Meis_M42C02	3.45212	-10.2081	Morula	Meistermann et al
ref_Meis_M37C02	3.94544	-10.498	Morula	Meistermann et al
ref_Meis_M37C04	3.94099	-10.8248	Morula	Meistermann et al
ref_Meis_M37C06	4.13928	-10.0697	Morula	Meistermann et al
ref_Meis_M37C13	3.89313	-10.7068	Morula	Meistermann et al
ref_Meis_M37C14	4.04348	-10.3394	Morula	Meistermann et al
ref_Meis_M39C02	3.52837	-9.91614	Morula	Meistermann et al
ref_Meis_M39C03	3.79748	-10.4106	Morula	Meistermann et al
ref_Meis_M39C04	3.97898	-9.9665	Morula	Meistermann et al
ref_Meis_M39C05	3.50994	-11.9774	Morula	Meistermann et al
ref_Meis_M39C06	4.05211	-10.0479	Morula	Meistermann et al
ref_Meis_M39C07	3.71206	-10.0947	Morula	Meistermann et al
ref_Meis_M39C08	3.47903	-9.90479	Morula	Meistermann et al
ref_Meis_B38C01	-4.40879	-5.94003	TE	Meistermann et al
ref_Meis_B38C02	-4.45159	-6.09773	TE	Meistermann et al
ref_Meis_B38C03	-4.13656	-6.1557	TE	Meistermann et al
ref_Meis_B38C05	-4.16128	-6.29189	TE	Meistermann et al
ref_Meis_B38C06	-4.64111	-5.93527	TE	Meistermann et al
ref_Meis_B38C07	-4.57881	-5.99465	TE	Meistermann et al
ref_Meis_B38C09	-4.53822	-5.87508	TE	Meistermann et al
ref_Meis_B38C10	-3.75697	-5.93727	TE	Meistermann et al
ref_Meis_B38C14	-3.49571	-6.21815	TE	Meistermann et al
ref_Meis_B38C15	-3.36598	-6.72639	TE	Meistermann et al
ref_Meis_B38C18	-2.79099	-6.31238	TE	Meistermann et al
ref_Meis_B41T05	-2.19854	-7.51829	TE	Meistermann et al
ref_Meis_B41T06	-1.35337	-7.70509	TE	Meistermann et al
ref_Meis_B41T11	-1.67099	-7.76342	TE	Meistermann et al
ref_Meis_M42C03	2.70655	-9.23829	Prelineage	Meistermann et al
ref_Meis_M42C04	3.03931	-9.88731	Morula	Meistermann et al
ref_Meis_M42C05	3.41615	-10.2021	Morula	Meistermann et al
ref_Meis_M42C06	3.20834	-10.0095	Morula	Meistermann et al
ref_Meis_M42C07	3.33048	-10.1018	Morula	Meistermann et al
ref_Meis_M42C08	2.60755	-9.01996	Prelineage	Meistermann et al
ref_Meis_M42C09	3.13084	-10.0205	Morula	Meistermann et al
ref_Meis_M42C10	2.94728	-9.42491	Prelineage	Meistermann et al
ref_Meis_M42C11	2.93537	-9.84669	Morula	Meistermann et al
ref_Meis_B48C01	2.59967	-5.54002	Epiblast	Meistermann et al
ref_Meis_B48C02	1.67933	-4.96763	Epiblast	Meistermann et al
ref_Meis_B48C04	1.51975	-4.44753	Hypoblast	Meistermann et al
ref_Meis_B48C05	1.67836	-4.9983	Epiblast	Meistermann et al
ref_Meis_B48C06	1.71313	-4.81656	Epiblast	Meistermann et al
ref_Meis_B48C07	-1.95823	-7.36976	TE	Meistermann et al
ref_Meis_B48C08	-1.84425	-7.41374	TE	Meistermann et al
ref_Meis_B48C09	-1.95282	-7.38799	TE	Meistermann et al
ref_Meis_B48C10	2.61392	-5.50402	Epiblast	Meistermann et al
ref_Meis_B48C13	1.83293	-4.94722	Epiblast	Meistermann et al
ref_Meis_B48C14	2.68201	-5.5464	Epiblast	Meistermann et al
ref_Meis_B48C15	-1.67256	-7.33826	TE	Meistermann et al
ref_Meis_B48C17	-1.8967	-7.3011	TE	Meistermann et al
ref_Meis_B48T01	-2.45393	-7.28558	TE	Meistermann et al
ref_Meis_B48T02	-2.28659	-7.37565	TE	Meistermann et al
ref_Meis_B50C01	1.62425	-5.73873	Epiblast	Meistermann et al
ref_Meis_B49C06	-2.06862	-6.64774	TE	Meistermann et al
ref_Meis_B49T02	-3.81531	-6.24414	TE	Meistermann et al
ref_Meis_B49T03	-3.96074	-6.39045	TE	Meistermann et al
ref_Meis_M57C02	3.99497	-10.6282	Morula	Meistermann et al
ref_Meis_M57C05	3.87819	-10.805	Morula	Meistermann et al
ref_Meis_M57C07	3.98666	-10.5119	Morula	Meistermann et al
ref_Meis_M57C12	3.98563	-10.5371	Morula	Meistermann et al
ref_Meis_B56C01	-3.63477	-6.74406	TE	Meistermann et al
ref_Meis_B56T04	-3.28007	-7.10305	TE	Meistermann et al
ref_Meis_B56T05	-3.38637	-7.08327	TE	Meistermann et al
ref_Meis_B56T06	-2.98832	-6.91733	TE	Meistermann et al
ref_Meis_B56T09	-3.13431	-7.15478	TE	Meistermann et al
ref_Meis_B56T10	-3.40695	-6.96638	TE	Meistermann et al
ref_Meis_B56T12	-3.27995	-7.22022	TE	Meistermann et al
ref_Meis_B52C09	1.72887	-5.26204	Epiblast	Meistermann et al
ref_Meis_B52C16	-2.11923	-7.16063	TE	Meistermann et al
ref_Meis_B53T05	-3.06617	-6.13527	TE	Meistermann et al
ref_Meis_B53T13	-3.15643	-6.7373	TE	Meistermann et al
ref_Meis_B53T14	-4.6381	-5.50011	TE	Meistermann et al
ref_Meis_B53T15	-2.91821	-6.17494	TE	Meistermann et al
ref_Meis_B53T18	-4.17299	-5.3926	TE	Meistermann et al
ref_Meis_B52T06	-2.74714	-7.07551	TE	Meistermann et al
ref_E3.1.443	2.95989	-12.8231	8 cell	Petropoulos et al
ref_E3.1.444	3.2418	-12.3925	8 cell	Petropoulos et al
ref_E3.1.445	2.87351	-12.9482	8 cell	Petropoulos et al
ref_E3.1.447	2.80937	-13.0049	8 cell	Petropoulos et al
ref_E3.1.448	2.83414	-12.9903	8 cell	Petropoulos et al
ref_E3.2.449	2.6593	-13.2362	8 cell	Petropoulos et al
ref_E3.2.450	2.85669	-12.9896	8 cell	Petropoulos et al
ref_E3.2.453	2.50166	-13.4724	8 cell	Petropoulos et al
ref_E3.2.454	2.53061	-13.4192	8 cell	Petropoulos et al
ref_E3.2.455	2.53647	-13.4268	8 cell	Petropoulos et al
ref_E3.2.466	2.2033	-13.9332	8 cell	Petropoulos et al
ref_E3.2.467	2.21148	-13.9218	8 cell	Petropoulos et al
ref_E3.3.457	2.88274	-12.9491	8 cell	Petropoulos et al
ref_E3.3.458	2.85221	-12.981	8 cell	Petropoulos et al
ref_E3.3.459	2.85039	-12.9784	8 cell	Petropoulos et al
ref_E3.3.460	2.82145	-13.0172	8 cell	Petropoulos et al
ref_E3.4.462	2.44422	-13.561	8 cell	Petropoulos et al
ref_E3.4.463	2.2251	-13.8852	8 cell	Petropoulos et al
ref_E3.4.465	2.38019	-13.659	8 cell	Petropoulos et al
ref_E3.45.3374	3.38422	-12.2677	8 cell	Petropoulos et al
ref_E3.45.3376	2.97688	-12.8468	8 cell	Petropoulos et al
ref_E3.45.3378	3.43347	-12.172	8 cell	Petropoulos et al
ref_E3.45.3380	3.3255	-12.3474	8 cell	Petropoulos et al
ref_E3.46.3382	3.66939	-11.5422	8 cell	Petropoulos et al
ref_E3.46.3385	3.6498	-11.5013	8 cell	Petropoulos et al
ref_E3.46.3386	3.73814	-11.3974	8 cell	Petropoulos et al
ref_E3.46.3388	3.6021	-11.7108	8 cell	Petropoulos et al
ref_E3.47.3389	3.77232	-11.1854	8 cell	Petropoulos et al
ref_E3.47.3390	3.71859	-11.4014	8 cell	Petropoulos et al
ref_E3.47.3391	3.79037	-11.2569	8 cell	Petropoulos et al
ref_E3.47.3393	3.77239	-11.2019	8 cell	Petropoulos et al
ref_E3.48.3397	3.7066	-11.5332	8 cell	Petropoulos et al
ref_E3.48.3398	3.7932	-11.3687	8 cell	Petropoulos et al
ref_E3.48.3400	3.66431	-11.5285	8 cell	Petropoulos et al
ref_E3.48.3401	3.58206	-11.7635	8 cell	Petropoulos et al
ref_E3.48.3402	3.68758	-11.5042	8 cell	Petropoulos et al
ref_E3.49.3403	3.68818	-11.4613	8 cell	Petropoulos et al
ref_E3.49.3406	3.67121	-11.4949	8 cell	Petropoulos et al
ref_E3.49.3407	3.65737	-11.5075	8 cell	Petropoulos et al
ref_E3.49.3408	3.65641	-11.4828	8 cell	Petropoulos et al
ref_E3.49.3409	3.72488	-11.3809	8 cell	Petropoulos et al
ref_E3.49.3410	3.71668	-11.4474	8 cell	Petropoulos et al
ref_E3.49.3411	3.75503	-11.379	8 cell	Petropoulos et al
ref_E3.50.3412	3.18099	-12.5401	8 cell	Petropoulos et al
ref_E3.50.3413	3.30097	-12.3354	8 cell	Petropoulos et al
ref_E3.50.3416	3.33632	-12.3038	8 cell	Petropoulos et al
ref_E3.50.3417	3.36767	-12.2291	8 cell	Petropoulos et al
ref_E3.51.3420	3.28967	-12.405	8 cell	Petropoulos et al
ref_E3.51.3421	3.09593	-12.6931	8 cell	Petropoulos et al
ref_E3.51.3422	3.13313	-12.6332	8 cell	Petropoulos et al
ref_E3.51.3423	3.44824	-12.1519	8 cell	Petropoulos et al
ref_E3.51.3425	3.25214	-12.4561	8 cell	Petropoulos et al
ref_E3.51.3426	3.34153	-12.321	8 cell	Petropoulos et al
ref_E3.52.3428	2.97286	-12.857	8 cell	Petropoulos et al
ref_E3.52.3429	2.89054	-12.9576	8 cell	Petropoulos et al
ref_E3.52.3430	2.99182	-12.83	8 cell	Petropoulos et al
ref_E3.52.3431	3.03785	-12.7764	8 cell	Petropoulos et al
ref_E3.52.3432	2.88192	-12.9585	8 cell	Petropoulos et al
ref_E3.52.3433	3.01413	-12.8089	8 cell	Petropoulos et al
ref_E3.52.3434	3.00643	-12.7717	8 cell	Petropoulos et al
ref_E3.53.3435	3.01828	-12.8059	8 cell	Petropoulos et al
ref_E3.53.3436	3.05901	-12.7765	8 cell	Petropoulos et al
ref_E3.53.3437	3.10795	-12.695	8 cell	Petropoulos et al
ref_E3.53.3438	3.01097	-12.7608	8 cell	Petropoulos et al
ref_E4.10.1219	3.05562	-9.74599	Morula	Petropoulos et al
ref_E4.10.1221	3.11279	-9.85799	Morula	Petropoulos et al
ref_E4.10.1223	3.71861	-10.5746	Morula	Petropoulos et al
ref_E4.10.1225	3.50419	-10.1649	Morula	Petropoulos et al
ref_E4.10.1227	3.67617	-10.0011	Morula	Petropoulos et al
ref_E4.10.1228	3.54582	-10.9975	Morula	Petropoulos et al
ref_E4.10.1229	3.57416	-10.8614	Morula	Petropoulos et al
ref_E4.10.1230	2.67877	-13.1679	Morula	Petropoulos et al
ref_E4.10.1231	3.66229	-10.6563	Morula	Petropoulos et al
ref_E4.10.1232	3.80497	-10.4441	Morula	Petropoulos et al
ref_E4.10.1233	3.90305	-10.6489	Morula	Petropoulos et al
ref_E4.2.10	3.68924	-10.5299	Morula	Petropoulos et al
ref_E4.2.13	3.72783	-10.6576	Morula	Petropoulos et al
ref_E4.24_5_0_4.12	3.44573	-9.39575	Morula	Petropoulos et al
ref_E4.24_5_0_4.7	4.29404	-10.0143	Morula	Petropoulos et al
ref_E4.31_5_1.10	3.46262	-10.1042	Morula	Petropoulos et al
ref_E4.31_5_1.11	3.48199	-10.2472	Morula	Petropoulos et al
ref_E4.31_5_1.12	3.3284	-10.1239	Morula	Petropoulos et al
ref_E4.31_5_1.3	3.99931	-10.3109	Morula	Petropoulos et al
ref_E4.31_5_1.4	3.80921	-10.1525	Morula	Petropoulos et al
ref_E4.31_5_1.9	3.4967	-10.2157	Morula	Petropoulos et al
ref_E4.3.472	3.82938	-10.3884	Morula	Petropoulos et al
ref_E4.3.473	4.12899	-10.2026	Morula	Petropoulos et al
ref_E4.3.476	4.08127	-10.1535	Morula	Petropoulos et al
ref_E4.3.478	4.08606	-10.1857	Morula	Petropoulos et al
ref_E4.3.479	4.27756	-10.1914	Morula	Petropoulos et al
ref_E4.3.480	4.24634	-10.1318	Morula	Petropoulos et al
ref_E4.3.481	2.91259	-12.8697	Morula	Petropoulos et al
ref_E4.3.482	4.16979	-10.0927	Morula	Petropoulos et al
ref_E4.3.484	4.13663	-10.0154	Morula	Petropoulos et al
ref_E4.3.485	4.21034	-10.1485	Morula	Petropoulos et al
ref_E4.3.486	3.00731	-12.7315	Morula	Petropoulos et al
ref_E4.3.487	4.1937	-10.233	Morula	Petropoulos et al
ref_E4.3.488	4.08776	-10.0085	Morula	Petropoulos et al
ref_E4.3.489	4.01036	-10.1992	Morula	Petropoulos et al
ref_E4.3.490	4.18633	-10.2889	Morula	Petropoulos et al
ref_E4.3.491	4.34211	-10.1064	Morula	Petropoulos et al
ref_E4.4.492	3.88211	-9.81924	Morula	Petropoulos et al
ref_E4.4.493	4.00907	-9.83194	Morula	Petropoulos et al
ref_E4.4.494	3.79889	-9.51589	Morula	Petropoulos et al
ref_E4.4.495	4.00305	-10.0157	Morula	Petropoulos et al
ref_E4.4.496	3.87015	-9.64322	Morula	Petropoulos et al
ref_E4.4.497	4.20219	-10.0263	Morula	Petropoulos et al
ref_E4.4.498	3.9801	-9.78283	Morula	Petropoulos et al
ref_E4.4.499	3.95138	-9.81819	Morula	Petropoulos et al
ref_E4.4.500	3.81962	-9.58432	Morula	Petropoulos et al
ref_E4.4.501	4.12063	-9.81956	Morula	Petropoulos et al
ref_E4.4.502	3.95406	-9.74394	Morula	Petropoulos et al
ref_E4.4.504	4.17387	-10.0255	Morula	Petropoulos et al
ref_E4.4.505	4.17851	-10.0646	Morula	Petropoulos et al
ref_E4.4.506	4.10107	-9.89565	Morula	Petropoulos et al
ref_E4.4.507	4.04936	-9.77733	Morula	Petropoulos et al
ref_E4.4.508	3.81691	-9.67931	Morula	Petropoulos et al
ref_E4.4.509	4.09025	-9.88716	Morula	Petropoulos et al
ref_E4.5.510	4.17354	-9.85738	Morula	Petropoulos et al
ref_E4.5.511	4.13382	-9.87363	Morula	Petropoulos et al
ref_E4.5.512	4.21266	-10.1696	Morula	Petropoulos et al
ref_E4.5.513	4.27195	-10.0278	Morula	Petropoulos et al
ref_E4.5.514	4.21414	-9.82026	Morula	Petropoulos et al
ref_E4.5.515	4.25726	-10.0472	Morula	Petropoulos et al
ref_E4.5.517	4.20705	-10.0245	Morula	Petropoulos et al
ref_E4.5.518	4.22167	-9.99151	Morula	Petropoulos et al
ref_E4.5.520	4.23352	-9.9543	Morula	Petropoulos et al
ref_E4.5.521	4.19416	-9.83972	Morula	Petropoulos et al
ref_E4.5.522	4.07359	-9.73898	Morula	Petropoulos et al
ref_E4.5.523	4.31576	-9.96185	Morula	Petropoulos et al
ref_E4.5.524	4.17564	-9.79984	Morula	Petropoulos et al
ref_E4.5.525	4.15688	-9.91884	Morula	Petropoulos et al
ref_E4.5.526	4.01371	-9.68889	Morula	Petropoulos et al
ref_E4.6.610	1.38959	-7.93312	Morula	Petropoulos et al
ref_E4.6.613	1.62155	-7.81463	Morula	Petropoulos et al
ref_E4.6.614	1.57719	-8.25656	Morula	Petropoulos et al
ref_E4.6.616	1.6886	-8.56824	Morula	Petropoulos et al
ref_E4.6.625	1.59812	-7.91273	Morula	Petropoulos et al
ref_E4.6.627	1.45985	-7.87734	Morula	Petropoulos et al
ref_E4.7.642	0.785668	-7.4891	Morula	Petropoulos et al
ref_E4.7.643	1.06255	-7.58421	Morula	Petropoulos et al
ref_E4.7.644	1.10619	-7.52823	Morula	Petropoulos et al
ref_E4.7.645	1.30494	-7.6151	Morula	Petropoulos et al
ref_E4.7.646	1.41208	-7.92251	Morula	Petropoulos et al
ref_E4.7.647	1.39575	-7.74918	Morula	Petropoulos et al
ref_E4.8.1171	4.02806	-10.0888	Morula	Petropoulos et al
ref_E4.8.1172	3.96222	-10.2579	Morula	Petropoulos et al
ref_E4.8.1173	3.03454	-9.66013	Morula	Petropoulos et al
ref_E4.8.1175	3.20459	-9.7292	Morula	Petropoulos et al
ref_E4.8.1177	3.10294	-9.47162	Morula	Petropoulos et al
ref_E4.8.1178	2.96527	-9.51491	Morula	Petropoulos et al
ref_E4.8.1179	3.11212	-9.58523	Morula	Petropoulos et al
ref_E4.8.1180	3.71854	-9.74735	Morula	Petropoulos et al
ref_E4.8.1181	3.15884	-9.48097	Morula	Petropoulos et al
ref_E4.8.1182	3.08024	-9.54917	Morula	Petropoulos et al
ref_E4.8.1183	3.00845	-9.59269	Morula	Petropoulos et al
ref_E4.8.1184	3.02178	-9.53512	Morula	Petropoulos et al
ref_E4.8.1185	2.9908	-9.54482	Morula	Petropoulos et al
ref_E4.8.1187	3.15259	-9.65474	Morula	Petropoulos et al
ref_E4.8.1188	3.74583	-9.88724	Morula	Petropoulos et al
ref_E4.8.1189	3.22998	-9.78161	Morula	Petropoulos et al
ref_E4.8.1190	3.1888	-9.75745	Morula	Petropoulos et al
ref_E4.8.1191	3.16694	-9.74816	Morula	Petropoulos et al
ref_E4.8.1192	3.05573	-9.70366	Morula	Petropoulos et al
ref_E4.8.1193	3.1199	-9.66895	Morula	Petropoulos et al
ref_E4.8.1194	3.21309	-9.75891	Morula	Petropoulos et al
ref_E4.9.1195	3.28057	-10.1877	Morula	Petropoulos et al
ref_E4.9.1197	2.8223	-9.59536	Morula	Petropoulos et al
ref_E4.9.1200	3.01675	-9.70611	Morula	Petropoulos et al
ref_E4.9.1202	2.83621	-9.75325	Morula	Petropoulos et al
ref_E4.9.1203	2.91827	-9.62496	Morula	Petropoulos et al
ref_E4.9.1204	2.88622	-9.59324	Morula	Petropoulos et al
ref_E4.9.1206	2.87217	-9.75405	Morula	Petropoulos et al
ref_E4.9.1207	3.00264	-9.88948	Morula	Petropoulos et al
ref_E4.9.1208	2.98782	-9.83474	Morula	Petropoulos et al
ref_E4.9.1209	3.17456	-9.97463	Morula	Petropoulos et al
ref_E4.9.1210	4.25866	-9.911	Morula	Petropoulos et al
ref_E4.9.1211	2.90477	-9.70049	Morula	Petropoulos et al
ref_E4.9.1212	2.79828	-9.77555	Morula	Petropoulos et al
ref_E4.9.1213	2.94221	-9.73347	Morula	Petropoulos et al
ref_E4.9.1214	2.84974	-9.72076	Morula	Petropoulos et al
ref_E4.9.1215	2.8844	-9.76874	Morula	Petropoulos et al
ref_E4.9.1217	3.5261	-10.9844	Morula	Petropoulos et al
ref_E4.9.1218	4.32426	-10.0382	Morula	Petropoulos et al
ref_E4.late.33.3157	2.51146	-8.87949	Morula	Petropoulos et al
ref_E4.late.33.3158	2.49322	-8.84857	Morula	Petropoulos et al
ref_E4.late.33.3159	2.7871	-9.05713	Morula	Petropoulos et al
ref_E4.late.33.3160	2.54571	-8.88408	Morula	Petropoulos et al
ref_E4.late.33.3161	2.44421	-8.81703	Morula	Petropoulos et al
ref_E4.late.33.3162	2.56112	-8.89738	Morula	Petropoulos et al
ref_E4.late.33.3163	3.00378	-9.47016	Morula	Petropoulos et al
ref_E4.late.33.3164	3.64876	-9.34752	Morula	Petropoulos et al
ref_E4.late.33.3165	2.4917	-8.82891	Morula	Petropoulos et al
ref_E4.late.33.3166	2.48366	-8.84109	Morula	Petropoulos et al
ref_E4.late.34.3171	1.63908	-8.01875	Morula	Petropoulos et al
ref_E4.late.34.3173	1.50152	-7.7794	Morula	Petropoulos et al
ref_E4.late.34.3174	1.5818	-7.92154	Morula	Petropoulos et al
ref_E4.late.34.3175	1.78455	-8.02907	Morula	Petropoulos et al
ref_E4.late.34.3176	1.42329	-7.92898	Morula	Petropoulos et al
ref_E4.late.34.3178	1.71397	-8.37479	Morula	Petropoulos et al
ref_E4.late.34.3179	1.26897	-7.93959	Morula	Petropoulos et al
ref_E4.late.34.3180	1.55365	-7.95359	Morula	Petropoulos et al
ref_E4.late.34.3183	1.47984	-7.94187	Morula	Petropoulos et al
ref_E4.late.34.3185	1.31722	-8.02638	Morula	Petropoulos et al
ref_E4.late.34.3186	1.28693	-8.00941	Morula	Petropoulos et al
ref_E4.late.34.3188	1.38734	-7.77869	Morula	Petropoulos et al
ref_E4.late.34.3189	1.51398	-8.20593	Morula	Petropoulos et al
ref_E4.late.34.3190	1.35377	-7.98355	Morula	Petropoulos et al
ref_E4.late.34.3191	1.53919	-8.17197	Morula	Petropoulos et al
ref_E4.late.35.3197	3.76419	-9.42528	Morula	Petropoulos et al
ref_E4.late.35.3199	3.7667	-9.54102	Morula	Petropoulos et al
ref_E4.late.35.3200	3.67474	-9.40319	Morula	Petropoulos et al
ref_E4.late.35.3201	3.85285	-9.50107	Morula	Petropoulos et al
ref_E4.late.35.3202	3.97698	-9.51682	Morula	Petropoulos et al
ref_E4.late.35.3203	3.90538	-9.45835	Morula	Petropoulos et al
ref_E4.late.35.3204	3.80841	-9.4374	Morula	Petropoulos et al
ref_E4.late.35.3205	3.65065	-9.50141	Morula	Petropoulos et al
ref_E4.late.35.3208	4.09764	-9.73176	Morula	Petropoulos et al
ref_E4.late.35.3209	3.97608	-9.50188	Morula	Petropoulos et al
ref_E4.late.35.3212	3.93512	-9.45236	Morula	Petropoulos et al
ref_E5.15.1820	1.50172	-6.77463	Prelineage	Petropoulos et al
ref_E5.15.1823	1.4552	-7.12163	Prelineage	Petropoulos et al
ref_E5.15.1825	1.56453	-8.05774	Prelineage	Petropoulos et al
ref_E5.15.1826	1.38234	-7.02123	Prelineage	Petropoulos et al
ref_E5.15.1827	1.41482	-7.00615	Prelineage	Petropoulos et al
ref_E5.15.1828	1.44969	-7.02074	Prelineage	Petropoulos et al
ref_E5.15.1829	1.37938	-7.00574	Prelineage	Petropoulos et al
ref_E5.15.1830	1.37966	-7.0464	Prelineage	Petropoulos et al
ref_E5.15.1831	1.34144	-7.09995	Prelineage	Petropoulos et al
ref_E5.15.1834	1.37999	-6.9845	Prelineage	Petropoulos et al
ref_E5.15.1835	0.958171	-7.16373	Prelineage	Petropoulos et al
ref_E5.15.1838	1.04206	-7.22358	Prelineage	Petropoulos et al
ref_E5.15.1839	0.728216	-7.278	Prelineage	Petropoulos et al
ref_E5.15.1840	0.613267	-7.35542	Prelineage	Petropoulos et al
ref_E5.15.1843	0.801012	-7.24473	Prelineage	Petropoulos et al
ref_E5.15.1845	0.833341	-7.40776	Prelineage	Petropoulos et al
ref_E5.38.3255	1.60994	-6.04989	ICM	Petropoulos et al
ref_E5.38.3256	1.25683	-6.8306	Prelineage	Petropoulos et al
ref_E5.41.3305	-0.33855	-7.7415	Prelineage	Petropoulos et al
ref_E5.41.3306	-0.276331	-7.92782	Prelineage	Petropoulos et al
ref_E5.41.3307	-0.258316	-8.00552	Prelineage	Petropoulos et al
ref_E5.41.3308	-0.378599	-8.03775	TE	Petropoulos et al
ref_E5.41.3309	-0.368673	-7.80567	Prelineage	Petropoulos et al
ref_E5.41.3310	-0.281572	-7.85268	TE	Petropoulos et al
ref_E5.41.3317	-0.432348	-7.78544	Prelineage	Petropoulos et al
ref_E5.41.3318	-0.186214	-7.77263	Prelineage	Petropoulos et al
ref_E5.41.3321	-0.141067	-7.81767	Prelineage	Petropoulos et al
ref_E5.41.3322	-0.37248	-7.91454	Prelineage	Petropoulos et al
ref_E5.41.3323	-0.315918	-7.78762	Prelineage	Petropoulos et al
ref_E5.41.3324	0.0605394	-7.73333	Prelineage	Petropoulos et al
ref_E5.41.3325	-0.070569	-7.73653	Prelineage	Petropoulos et al
ref_E5.41.3326	-0.134339	-7.71101	Prelineage	Petropoulos et al
ref_E5.41.3327	-0.46943	-7.8598	Prelineage	Petropoulos et al
ref_E5.41.3328	-0.411464	-7.98403	TE	Petropoulos et al
ref_E5.42.3329	-0.217083	-7.75787	Prelineage	Petropoulos et al
ref_E5.42.3330	-0.315376	-7.6024	Prelineage	Petropoulos et al
ref_E5.42.3331	-0.243967	-7.77715	Prelineage	Petropoulos et al
ref_E5.42.3332	-0.233782	-7.61699	Prelineage	Petropoulos et al
ref_E5.42.3333	-0.364622	-7.60826	Prelineage	Petropoulos et al
ref_E5.42.3334	-0.406309	-7.52431	Prelineage	Petropoulos et al
ref_E5.42.3335	-0.283481	-7.55186	Prelineage	Petropoulos et al
ref_E5.42.3336	-0.285135	-7.55904	Prelineage	Petropoulos et al
ref_E5.42.3337	-0.111355	-7.78861	Prelineage	Petropoulos et al
ref_E5.42.3340	-0.176198	-7.65303	Prelineage	Petropoulos et al
ref_E5.43.3343	-0.163775	-7.89576	Prelineage	Petropoulos et al
ref_E5.43.3347	0.0141639	-7.75102	Prelineage	Petropoulos et al
ref_E5.43.3348	-0.331549	-7.80633	Prelineage	Petropoulos et al
ref_E5.43.3349	-0.107813	-7.96523	Prelineage	Petropoulos et al
ref_E5.43.3350	-0.0326098	-7.57544	Prelineage	Petropoulos et al
ref_E5.43.3352	-0.235879	-7.55641	Prelineage	Petropoulos et al
ref_E5.43.3353	-0.324609	-7.56114	Prelineage	Petropoulos et al
ref_E5.43.3355	-0.234431	-7.53437	Prelineage	Petropoulos et al
ref_E5.43.3356	-0.250735	-7.58737	Prelineage	Petropoulos et al
ref_E5.43.3357	-0.338711	-7.62825	Prelineage	Petropoulos et al
ref_E5.43.3358	-0.633492	-7.97612	Prelineage	Petropoulos et al
ref_E5.43.3360	-0.498464	-7.95354	Prelineage	Petropoulos et al
ref_E5.43.3361	-0.574215	-7.83464	Prelineage	Petropoulos et al
ref_E5.43.3362	-0.598835	-8.03956	Prelineage	Petropoulos et al
ref_E5.43.3363	-0.588351	-7.973	Prelineage	Petropoulos et al
ref_E5.43.3364	-0.563186	-7.96689	Prelineage	Petropoulos et al
ref_E5.43.3365	-0.582524	-7.94843	Prelineage	Petropoulos et al
ref_E5.6.360	0.459031	-7.56365	Prelineage	Petropoulos et al
ref_E5.6.361	2.91754	-9.46163	Morula	Petropoulos et al
ref_E5.6.362	3.0348	-9.55583	Morula	Petropoulos et al
ref_E5.6.363	0.61407	-7.55211	Prelineage	Petropoulos et al
ref_E5.6.364	-0.625988	-7.51407	Prelineage	Petropoulos et al
ref_E5.6.365	0.513912	-7.49147	Prelineage	Petropoulos et al
ref_E5.6.369	-0.023798	-7.57183	Prelineage	Petropoulos et al
ref_E5.6.371	0.330407	-7.46566	Prelineage	Petropoulos et al
ref_E5.6.372	-0.0218233	-7.49412	Prelineage	Petropoulos et al
ref_E5.6.373	0.189551	-7.58543	Prelineage	Petropoulos et al
ref_E5.6.375	0.175877	-7.47212	Prelineage	Petropoulos et al
ref_E5.6.379	0.654754	-7.38411	Prelineage	Petropoulos et al
ref_E5.6.382	3.23432	-9.89348	Morula	Petropoulos et al
ref_E5.7.674	1.21722	-7.271	Prelineage	Petropoulos et al
ref_E5.7.675	0.743715	-7.33885	Prelineage	Petropoulos et al
ref_E5.7.676	0.808161	-7.27534	Prelineage	Petropoulos et al
ref_E5.7.677	0.94865	-7.1763	Prelineage	Petropoulos et al
ref_E5.7.678	0.656436	-7.39892	Prelineage	Petropoulos et al
ref_E5.7.679	0.977677	-7.17664	Prelineage	Petropoulos et al
ref_E5.7.680	0.708941	-7.37932	Prelineage	Petropoulos et al
ref_E5.7.681	1.25998	-7.09306	Prelineage	Petropoulos et al
ref_E5.7.682	1.17673	-7.17062	Prelineage	Petropoulos et al
ref_E5.7.685	0.664436	-7.33259	Prelineage	Petropoulos et al
ref_E5.7.686	0.938406	-7.25044	Prelineage	Petropoulos et al
ref_E5.7.688	0.746026	-7.20897	Prelineage	Petropoulos et al
ref_E5.7.689	0.793375	-7.24111	Prelineage	Petropoulos et al
ref_E5.7.691	1.04113	-7.20847	Prelineage	Petropoulos et al
ref_E5.7.692	0.262279	-7.39808	Prelineage	Petropoulos et al
ref_E5.7.693	0.769569	-7.2407	Prelineage	Petropoulos et al
ref_E5.7.695	1.02402	-7.24757	Prelineage	Petropoulos et al
ref_E5.7.696	0.642034	-7.33981	Prelineage	Petropoulos et al
ref_E5.7.697	0.730646	-7.3074	Prelineage	Petropoulos et al
ref_E5.7.698	0.950767	-7.19873	Prelineage	Petropoulos et al
ref_E5.7.700	0.685856	-7.30032	Prelineage	Petropoulos et al
ref_E5.7.701	0.761235	-7.20379	Prelineage	Petropoulos et al
ref_E5.7.703	0.878277	-7.2825	Prelineage	Petropoulos et al
ref_E5.7.706	0.144465	-7.54859	Prelineage	Petropoulos et al
ref_E5.early.31.3059	1.37157	-7.52464	Prelineage	Petropoulos et al
ref_E5.early.31.3060	2.36386	-8.75663	Morula	Petropoulos et al
ref_E5.early.31.3062	1.32344	-7.47174	Prelineage	Petropoulos et al
ref_E5.early.31.3064	2.47634	-8.90056	Morula	Petropoulos et al
ref_E5.early.31.3070	1.2185	-7.39046	Prelineage	Petropoulos et al
ref_E5.early.31.3071	1.20595	-7.41808	Prelineage	Petropoulos et al
ref_E5.early.31.3072	1.09647	-7.37033	Prelineage	Petropoulos et al
ref_E5.early.36.3215	1.2168	-7.8327	Prelineage	Petropoulos et al
ref_E5.early.36.3216	1.08679	-7.93367	Prelineage	Petropoulos et al
ref_E5.early.36.3217	1.06521	-7.87671	Prelineage	Petropoulos et al
ref_E5.early.36.3218	1.26495	-7.78231	Prelineage	Petropoulos et al
ref_E5.early.36.3219	0.961377	-7.96636	Prelineage	Petropoulos et al
ref_E5.early.36.3220	1.15504	-7.81646	Prelineage	Petropoulos et al
ref_E5.early.36.3221	0.936228	-7.87786	Prelineage	Petropoulos et al
ref_E5.early.36.3222	1.06927	-7.93937	Prelineage	Petropoulos et al
ref_E5.early.36.3224	1.16275	-7.61064	Prelineage	Petropoulos et al
ref_E5.early.36.3226	1.07897	-7.80072	Prelineage	Petropoulos et al
ref_E5.13.1773	1.90922	-5.11391	Epiblast	Petropoulos et al
ref_E5.13.1779	2.3397	-5.1065	Epiblast	Petropoulos et al
ref_E5.13.1780	2.26947	-4.99604	Epiblast	Petropoulos et al
ref_E5.14.1782	1.82604	-5.07517	ICM	Petropoulos et al
ref_E5.14.1806	1.98496	-5.12224	ICM	Petropoulos et al
ref_E5.14.1807	2.00712	-5.26686	Epiblast	Petropoulos et al
ref_E5.14.1813	1.82252	-5.09156	ICM	Petropoulos et al
ref_E5.14.1918	2.43247	-5.17002	Epiblast	Petropoulos et al
ref_E5.16.1898	2.29875	-5.0642	Epiblast	Petropoulos et al
ref_E5.16.1909	2.46171	-5.07686	Epiblast	Petropoulos et al
ref_E5.3.50	2.38342	-5.33953	ICM	Petropoulos et al
ref_E5.37.3239	1.88895	-5.05859	ICM	Petropoulos et al
ref_E5.37.3242	2.00512	-5.16527	ICM	Petropoulos et al
ref_E5.37.3246	1.89166	-5.18941	ICM	Petropoulos et al
ref_E5.40.3286	2.03428	-5.29327	ICM	Petropoulos et al
ref_E5.40.3290	2.07484	-5.37895	ICM	Petropoulos et al
ref_E5.12.1038	1.41074	-3.9656	EPI.PrE.INT	Petropoulos et al
ref_E5.1.31	1.78977	-5.03181	ICM	Petropoulos et al
ref_E5.14.1783	1.58363	-4.57363	ICM	Petropoulos et al
ref_E5.14.1785	1.5124	-4.42257	Hypoblast	Petropoulos et al
ref_E5.14.1793	1.53859	-4.40161	ICM	Petropoulos et al
ref_E5.14.1811	1.42034	-4.03014	ICM	Petropoulos et al
ref_E5.14.1812	1.46922	-4.16608	Hypoblast	Petropoulos et al
ref_E5.16.1890	1.98417	-4.90262	Epiblast	Petropoulos et al
ref_E5.16.1891	1.74756	-4.77368	TE	Petropoulos et al
ref_E5.37.3243	1.43141	-4.01787	ICM	Petropoulos et al
ref_E5.37.3245	1.45383	-4.13463	ICM	Petropoulos et al
ref_E5.40.3288	1.91553	-5.50988	ICM	Petropoulos et al
ref_E5.40.3289	1.77818	-5.10551	ICM	Petropoulos et al
ref_E5.40.3292	1.75922	-5.33002	ICM	Petropoulos et al
ref_E5.9.931	1.67068	-5.54694	ICM	Petropoulos et al
ref_E5.13.1750	1.58269	-4.83326	Epiblast	Petropoulos et al
ref_E5.13.1771	1.41759	-4.85612	EPI.PrE.INT	Petropoulos et al
ref_E5.14.1784	1.61492	-4.77267	Epiblast	Petropoulos et al
ref_E5.14.1794	1.72786	-5.13641	TE	Petropoulos et al
ref_E5.16.1897	1.95944	-4.97322	Epiblast	Petropoulos et al
ref_E5.16.1913	1.93401	-5.0152	Epiblast	Petropoulos et al
ref_E5.3.59	1.85758	-5.12692	ICM	Petropoulos et al
ref_E5.3.61	2.15582	-5.3115	ICM	Petropoulos et al
ref_E5.40.3281	1.92065	-5.33936	ICM	Petropoulos et al
ref_E5.40.3282	1.82105	-5.29518	ICM	Petropoulos et al
ref_E5.40.3287	2.03418	-5.27167	ICM	Petropoulos et al
ref_E5.40.3300	2.00752	-5.21266	Epiblast	Petropoulos et al
ref_E5.8.922	1.69512	-5.82803	ICM	Petropoulos et al
ref_E5.10.936	-1.46338	-7.36963	TE	Petropoulos et al
ref_E5.10.939	-0.896088	-7.38452	TE	Petropoulos et al
ref_E5.11.953	1.57593	-5.58824	ICM	Petropoulos et al
ref_E5.11.955	1.62539	-5.77773	ICM	Petropoulos et al
ref_E5.11.956	1.63723	-5.5413	ICM	Petropoulos et al
ref_E5.12.1033	-2.25243	-7.40493	TE	Petropoulos et al
ref_E5.12.1034	-1.96518	-7.17757	TE	Petropoulos et al
ref_E5.12.1036	-1.50753	-6.67507	TE	Petropoulos et al
ref_E5.12.1039	-2.05991	-7.12361	TE	Petropoulos et al
ref_E5.12.1041	-1.32787	-6.49019	EPI.PrE.INT	Petropoulos et al
ref_E5.1.28	-1.84595	-7.50346	TE	Petropoulos et al
ref_E5.1.30	-1.88506	-7.50298	TE	Petropoulos et al
ref_E5.13.1752	-1.34841	-6.65129	EPI.PrE.INT	Petropoulos et al
ref_E5.13.1753	-1.51575	-6.89693	TE	Petropoulos et al
ref_E5.13.1754	-1.1352	-6.49578	Epiblast	Petropoulos et al
ref_E5.13.1755	-1.42943	-6.70323	TE	Petropoulos et al
ref_E5.13.1756	-1.27666	-6.51309	EPI.PrE.INT	Petropoulos et al
ref_E5.13.1757	-1.4152	-6.79477	TE	Petropoulos et al
ref_E5.13.1758	-1.24827	-6.59022	TE	Petropoulos et al
ref_E5.13.1759	-1.54795	-6.94034	TE	Petropoulos et al
ref_E5.13.1760	-1.88302	-7.34944	TE	Petropoulos et al
ref_E5.13.1761	-1.64262	-7.14651	TE	Petropoulos et al
ref_E5.13.1762	-1.90014	-7.34037	TE	Petropoulos et al
ref_E5.13.1763	-1.56845	-6.98115	TE	Petropoulos et al
ref_E5.13.1764	-1.33284	-6.73281	TE	Petropoulos et al
ref_E5.13.1765	-1.40692	-6.97067	EPI.PrE.INT	Petropoulos et al
ref_E5.13.1766	-1.82744	-7.2608	TE	Petropoulos et al
ref_E5.13.1767	-1.9694	-7.02766	TE	Petropoulos et al
ref_E5.13.1768	-1.46123	-6.81849	TE	Petropoulos et al
ref_E5.13.1769	-1.8793	-7.34652	TE	Petropoulos et al
ref_E5.13.1770	-1.62069	-7.08834	TE	Petropoulos et al
ref_E5.13.1774	-1.79735	-6.89545	TE	Petropoulos et al
ref_E5.13.1775	-1.85974	-7.13278	TE	Petropoulos et al
ref_E5.13.1776	-1.6856	-7.01977	TE	Petropoulos et al
ref_E5.13.1777	-1.40948	-6.57863	EPI.PrE.INT	Petropoulos et al
ref_E5.13.1781	-1.96686	-7.42697	TE	Petropoulos et al
ref_E5.14.1788	-1.42662	-6.98787	TE	Petropoulos et al
ref_E5.14.1789	-1.38661	-6.4988	Epiblast	Petropoulos et al
ref_E5.14.1790	-1.11568	-6.68866	TE	Petropoulos et al
ref_E5.14.1791	-1.71351	-7.25465	TE	Petropoulos et al
ref_E5.14.1795	-1.39186	-6.60326	Epiblast	Petropoulos et al
ref_E5.14.1797	-1.70226	-7.23671	TE	Petropoulos et al
ref_E5.14.1916	1.71864	-5.02183	TE	Petropoulos et al
ref_E5.14.1919	1.48609	-4.24569	EPI.PrE.INT	Petropoulos et al
ref_E5.14.1923	-2.02065	-7.15547	TE	Petropoulos et al
ref_E5.14.1924	-1.50361	-6.66656	TE	Petropoulos et al
ref_E5.16.1887	-2.38313	-6.77197	TE	Petropoulos et al
ref_E5.16.1888	-2.07623	-6.75618	TE	Petropoulos et al
ref_E5.16.1889	-2.28104	-6.75267	TE	Petropoulos et al
ref_E5.16.1893	-2.08464	-6.78293	TE	Petropoulos et al
ref_E5.16.1894	-2.1842	-6.80178	TE	Petropoulos et al
ref_E5.16.1899	-2.26352	-6.80073	TE	Petropoulos et al
ref_E5.16.1900	-2.34395	-6.82369	TE	Petropoulos et al
ref_E5.16.1901	-1.84292	-6.68761	TE	Petropoulos et al
ref_E5.16.1903	-2.06125	-6.67509	TE	Petropoulos et al
ref_E5.16.1904	-2.13221	-6.80263	TE	Petropoulos et al
ref_E5.16.1905	-2.07644	-6.77425	TE	Petropoulos et al
ref_E5.16.1906	-2.13731	-6.64408	TE	Petropoulos et al
ref_E5.16.1907	-1.97579	-6.96956	TE	Petropoulos et al
ref_E5.16.1910	-1.75993	-6.20158	Epiblast	Petropoulos et al
ref_E5.16.1912	-2.24782	-6.7659	TE	Petropoulos et al
ref_E5.16.1914	-1.92361	-6.61832	TE	Petropoulos et al
ref_E5.16.1915	-2.48987	-6.9276	TE	Petropoulos et al
ref_E5.2.38	-1.57617	-7.7026	TE	Petropoulos et al
ref_E5.2.42	-1.50373	-7.5451	TE	Petropoulos et al
ref_E5.2.46	-1.58858	-7.74756	TE	Petropoulos et al
ref_E5.2.47	-1.49026	-7.68584	TE	Petropoulos et al
ref_E5.3.51	-2.17037	-7.25356	TE	Petropoulos et al
ref_E5.3.54	-2.42913	-7.18705	TE	Petropoulos et al
ref_E5.3.55	-2.41131	-6.06098	TE	Petropoulos et al
ref_E5.3.56	-2.33498	-7.21897	TE	Petropoulos et al
ref_E5.3.57	-2.15801	-7.12122	TE	Petropoulos et al
ref_E5.37.3232	-2.34917	-6.87786	TE	Petropoulos et al
ref_E5.37.3234	-2.48874	-6.58877	TE	Petropoulos et al
ref_E5.37.3235	-2.52637	-6.99519	TE	Petropoulos et al
ref_E5.37.3237	-2.46877	-7.0002	TE	Petropoulos et al
ref_E5.37.3240	1.75385	-4.99555	TE	Petropoulos et al
ref_E5.39.3262	-0.728755	-7.75434	TE	Petropoulos et al
ref_E5.39.3264	-1.11059	-7.54738	TE	Petropoulos et al
ref_E5.40.3278	-2.03	-7.20045	TE	Petropoulos et al
ref_E5.40.3279	-2.10812	-6.98257	TE	Petropoulos et al
ref_E5.40.3280	1.82352	-5.00163	TE	Petropoulos et al
ref_E5.40.3283	-1.25819	-7.28426	TE	Petropoulos et al
ref_E5.40.3291	-1.48549	-7.17288	TE	Petropoulos et al
ref_E5.40.3294	-1.5311	-7.0751	TE	Petropoulos et al
ref_E5.40.3296	1.89053	-5.2039	Epiblast	Petropoulos et al
ref_E5.40.3297	1.44404	-5.49859	Epiblast	Petropoulos et al
ref_E5.40.3299	2.03453	-5.15582	Epiblast	Petropoulos et al
ref_E5.40.3301	1.75776	-5.05214	TE	Petropoulos et al
ref_E5.40.3303	1.83993	-5.40933	TE	Petropoulos et al
ref_E5.41.3313	-0.481034	-7.95639	TE	Petropoulos et al
ref_E5.41.3315	-0.489672	-7.99199	TE	Petropoulos et al
ref_E5.41.3316	-0.522224	-7.9524	TE	Petropoulos et al
ref_E5.5.101	-1.86137	-7.61932	TE	Petropoulos et al
ref_E5.5.96	-1.87554	-7.53835	TE	Petropoulos et al
ref_E5.5.98	-2.0862	-7.49592	TE	Petropoulos et al
ref_E6.10.1046	2.74986	-5.5562	Epiblast	Petropoulos et al
ref_E6.10.1048	2.75912	-5.56479	Epiblast	Petropoulos et al
ref_E6.10.1049	2.67534	-5.47486	Epiblast	Petropoulos et al
ref_E6.10.1050	2.82495	-5.52714	Epiblast	Petropoulos et al
ref_E6.10.1051	2.5951	-5.45634	Epiblast	Petropoulos et al
ref_E6.10.1055	2.35124	-5.30783	Epiblast	Petropoulos et al
ref_E6.10.1056	2.58497	-5.34938	Epiblast	Petropoulos et al
ref_E6.10.1057	2.66815	-5.45801	Epiblast	Petropoulos et al
ref_E6.12.1274	2.90728	-4.75598	Epiblast	Petropoulos et al
ref_E6.12.1289	-2.08782	-5.44641	Epiblast	Petropoulos et al
ref_E6.13.1381	3.50522	-4.91383	EPI.PrE.INT	Petropoulos et al
ref_E6.13.1389	3.44737	-4.75152	Epiblast	Petropoulos et al
ref_E6.17.1586	3.01156	-5.06169	Epiblast	Petropoulos et al
ref_E6.17.1588	3.07236	-4.97368	Epiblast	Petropoulos et al
ref_E6.17.1611	3.21326	-4.98281	Epiblast	Petropoulos et al
ref_E6.17.1612	2.9171	-4.99038	EPI.PrE.INT	Petropoulos et al
ref_E6.6.721	1.67708	-5.11135	Epiblast	Petropoulos et al
ref_E6.6.722	1.89441	-5.25186	Epiblast	Petropoulos et al
ref_E6.8.794	3.03995	-5.0012	Epiblast	Petropoulos et al
ref_E6.8.801	3.00365	-4.8001	Epiblast	Petropoulos et al
ref_E6.9.1022	2.979	-4.97576	Epiblast	Petropoulos et al
ref_E6.10.1043	1.35009	-3.02652	Hypoblast	Petropoulos et al
ref_E6.10.1044	1.32148	-3.0514	Hypoblast	Petropoulos et al
ref_E6.10.1060	1.39316	-3.66909	Hypoblast	Petropoulos et al
ref_E6.10.1061	1.39884	-3.62286	Hypoblast	Petropoulos et al
ref_E6.12.1281	1.25094	-2.56598	Hypoblast	Petropoulos et al
ref_E6.22.1866	-2.48447	-5.17626	EPI.PrE.INT	Petropoulos et al
ref_E6.6.718	1.70354	-5.08723	Epiblast	Petropoulos et al
ref_E6.6.720	1.5841	-5.10833	Epiblast	Petropoulos et al
ref_E6.8.816	2.89047	-4.68787	Epiblast	Petropoulos et al
ref_E6.12.1279	-1.64054	-5.42598	Hypoblast	Petropoulos et al
ref_E6.13.1378	3.41053	-4.4803	EPI.PrE.INT	Petropoulos et al
ref_E6.13.1382	0.884401	-3.07402	Hypoblast	Petropoulos et al
ref_E6.17.1579	-1.88097	-5.32189	TE	Petropoulos et al
ref_E6.17.1584	0.928527	-7.09378	Epiblast	Petropoulos et al
ref_E6.17.1617	3.06854	-4.83837	EPI.PrE.INT	Petropoulos et al
ref_E6.6.715	1.64324	-5.01496	Epiblast	Petropoulos et al
ref_E6.8.791	-2.27523	-5.54845	Epiblast	Petropoulos et al
ref_E6.8.792	-1.92799	-5.49329	Epiblast	Petropoulos et al
ref_E6.8.802	-1.87855	-5.46134	Epiblast	Petropoulos et al
ref_E6.8.813	-2.28116	-5.52434	Epiblast	Petropoulos et al
ref_E6.8.815	3.01014	-4.78607	Epiblast	Petropoulos et al
ref_E6.9.1024	2.921	-4.768	Epiblast	Petropoulos et al
ref_E6.10.1045	1.35621	-3.1516	Hypoblast	Petropoulos et al
ref_E6.10.1047	2.21497	-5.32375	Epiblast	Petropoulos et al
ref_E6.10.1052	2.40207	-5.42032	Epiblast	Petropoulos et al
ref_E6.10.1058	2.11791	-5.18109	Epiblast	Petropoulos et al
ref_E6.11.1064	-4.14699	-4.85081	TE	Petropoulos et al
ref_E6.11.1070	-4.84531	-1.0836	TE	Petropoulos et al
ref_E6.11.1076	-3.32577	-6.23271	TE	Petropoulos et al
ref_E6.12.1266	-2.68733	-6.45888	TE	Petropoulos et al
ref_E6.12.1267	-2.84789	-6.77322	TE	Petropoulos et al
ref_E6.12.1268	-2.8713	-6.37807	TE	Petropoulos et al
ref_E6.12.1270	-2.80664	-6.01263	TE	Petropoulos et al
ref_E6.12.1271	-3.513	-3.54711	TE	Petropoulos et al
ref_E6.12.1272	-2.60718	-5.71663	TE	Petropoulos et al
ref_E6.12.1273	-1.96027	-5.65959	Hypoblast	Petropoulos et al
ref_E6.12.1275	-2.79495	-6.11356	TE	Petropoulos et al
ref_E6.12.1276	-2.75888	-6.26179	TE	Petropoulos et al
ref_E6.12.1277	-2.70635	-5.49977	TE	Petropoulos et al
ref_E6.12.1278	-2.75376	-5.88881	TE	Petropoulos et al
ref_E6.12.1280	-5.18426	-2.54152	TE	Petropoulos et al
ref_E6.12.1286	-2.7358	-5.8572	TE	Petropoulos et al
ref_E6.12.1287	-2.73748	-6.04795	TE	Petropoulos et al
ref_E6.12.1288	-2.70276	-5.73819	TE	Petropoulos et al
ref_E6.12.1290	-3.27095	-5.96757	TE	Petropoulos et al
ref_E6.12.1291	-3.44273	-5.90348	TE	Petropoulos et al
ref_E6.12.1293	-3.72417	-6.03674	TE	Petropoulos et al
ref_E6.12.1482	-2.92311	-5.11909	TE	Petropoulos et al
ref_E6.12.1483	-2.80379	-5.58592	TE	Petropoulos et al
ref_E6.12.1484	-2.86025	-4.98055	TE	Petropoulos et al
ref_E6.12.1486	-2.77401	-6.15912	TE	Petropoulos et al
ref_E6.12.1487	-2.6547	-5.77539	TE	Petropoulos et al
ref_E6.12.1488	-2.87797	-6.23114	TE	Petropoulos et al
ref_E6.13.1364	-2.78481	-6.31937	TE	Petropoulos et al
ref_E6.13.1365	-2.85211	-6.31559	TE	Petropoulos et al
ref_E6.13.1366	-2.94675	-6.21334	TE	Petropoulos et al
ref_E6.13.1368	-3.12434	-6.20705	TE	Petropoulos et al
ref_E6.13.1374	-3.1278	-6.02982	TE	Petropoulos et al
ref_E6.13.1375	-3.50382	-5.73047	TE	Petropoulos et al
ref_E6.13.1376	-3.43644	-5.57914	TE	Petropoulos et al
ref_E6.13.1377	-3.58442	-3.45029	TE	Petropoulos et al
ref_E6.13.1379	-3.25359	-5.17323	TE	Petropoulos et al
ref_E6.13.1380	-3.3544	-4.73045	TE	Petropoulos et al
ref_E6.13.1384	-3.96006	-2.93219	TE	Petropoulos et al
ref_E6.13.1386	-3.43471	-3.57946	TE	Petropoulos et al
ref_E6.13.1387	-3.57613	-3.61032	TE	Petropoulos et al
ref_E6.13.1388	-3.64097	-3.31093	TE	Petropoulos et al
ref_E6.13.1391	-3.34117	-4.46784	TE	Petropoulos et al
ref_E6.13.1392	-3.16155	-6.06018	TE	Petropoulos et al
ref_E6.13.1393	-3.29561	-4.61432	TE	Petropoulos et al
ref_E6.13.1394	-3.45255	-4.27195	TE	Petropoulos et al
ref_E6.13.1395	-3.73642	-3.23933	TE	Petropoulos et al
ref_E6.13.1396	-3.13592	-5.43861	TE	Petropoulos et al
ref_E6.13.1397	-3.39608	-3.90487	TE	Petropoulos et al
ref_E6.13.1398	-3.24989	-4.3764	TE	Petropoulos et al
ref_E6.13.1399	-3.84316	-2.96396	TE	Petropoulos et al
ref_E6.13.1400	-4.8652	-3.13083	TE	Petropoulos et al
ref_E6.14.1402	-4.84009	-1.56649	TE	Petropoulos et al
ref_E6.14.1403	-3.58244	-4.44663	TE	Petropoulos et al
ref_E6.14.1404	-3.55731	-4.22021	TE	Petropoulos et al
ref_E6.14.1405	-4.88916	-2.47402	TE	Petropoulos et al
ref_E6.14.1406	-3.64603	-4.56395	TE	Petropoulos et al
ref_E6.14.1407	-3.69773	-4.51851	TE	Petropoulos et al
ref_E6.14.1409	-3.55994	-4.46601	TE	Petropoulos et al
ref_E6.14.1410	-3.4684	-4.43571	TE	Petropoulos et al
ref_E6.14.1411	-3.78425	-3.97137	TE	Petropoulos et al
ref_E6.14.1412	-4.04677	-4.52645	TE	Petropoulos et al
ref_E6.14.1413	-4.19439	-5.00823	TE	Petropoulos et al
ref_E6.14.1414	-3.74812	-4.3799	TE	Petropoulos et al
ref_E6.14.1416	-3.69747	-4.29548	TE	Petropoulos et al
ref_E6.14.1417	-3.61263	-4.41436	TE	Petropoulos et al
ref_E6.14.1418	-3.6669	-4.47538	TE	Petropoulos et al
ref_E6.14.1419	-3.69768	-4.44399	TE	Petropoulos et al
ref_E6.14.1420	-4.22435	-3.80629	TE	Petropoulos et al
ref_E6.14.1421	-3.56082	-4.22569	TE	Petropoulos et al
ref_E6.14.1422	-4.66486	-2.8621	TE	Petropoulos et al
ref_E6.14.1423	-3.59322	-4.31916	TE	Petropoulos et al
ref_E6.14.1424	-3.6714	-4.38394	TE	Petropoulos et al
ref_E6.14.1425	-3.8724	-4.62531	TE	Petropoulos et al
ref_E6.14.1426	-3.61306	-4.36587	TE	Petropoulos et al
ref_E6.14.1427	-3.57697	-4.32883	TE	Petropoulos et al
ref_E6.14.1428	-3.83147	-4.47033	TE	Petropoulos et al
ref_E6.14.1429	-3.60668	-4.62078	TE	Petropoulos et al
ref_E6.14.1430	-3.61356	-4.31785	TE	Petropoulos et al
ref_E6.14.1431	-3.65829	-4.26602	TE	Petropoulos et al
ref_E6.14.1432	-3.54244	-4.37694	TE	Petropoulos et al
ref_E6.14.1433	-3.37819	-4.4148	Hypoblast	Petropoulos et al
ref_E6.15.1434	-2.86711	-6.42732	TE	Petropoulos et al
ref_E6.15.1435	-2.85526	-6.10919	TE	Petropoulos et al
ref_E6.15.1436	-3.16091	-7.10332	TE	Petropoulos et al
ref_E6.15.1438	-3.00821	-7.07868	TE	Petropoulos et al
ref_E6.15.1439	-3.07191	-7.14473	TE	Petropoulos et al
ref_E6.15.1441	-3.15118	-7.00596	TE	Petropoulos et al
ref_E6.15.1442	-3.58783	-6.75616	TE	Petropoulos et al
ref_E6.15.1445	-3.79368	-6.66144	TE	Petropoulos et al
ref_E6.15.1446	-3.58511	-6.6969	TE	Petropoulos et al
ref_E6.15.1447	-3.22766	-7.01192	TE	Petropoulos et al
ref_E6.15.1450	-3.32155	-7.0678	TE	Petropoulos et al
ref_E6.15.1451	-3.39426	-6.90225	TE	Petropoulos et al
ref_E6.15.1453	-3.70938	-6.69394	TE	Petropoulos et al
ref_E6.15.1454	-3.39672	-6.94308	TE	Petropoulos et al
ref_E6.15.1455	-3.46207	-7.10211	TE	Petropoulos et al
ref_E6.15.1457	-3.30291	-7.13005	TE	Petropoulos et al
ref_E6.15.1458	-3.30989	-7.25499	TE	Petropoulos et al
ref_E6.15.1460	-3.38528	-7.24102	TE	Petropoulos et al
ref_E6.15.1461	-3.34889	-7.08279	TE	Petropoulos et al
ref_E6.15.1462	-3.35736	-7.16944	TE	Petropoulos et al
ref_E6.15.1463	-3.28676	-7.07241	TE	Petropoulos et al
ref_E6.15.1465	-3.17287	-7.09691	TE	Petropoulos et al
ref_E6.15.1466	-3.15101	-7.19914	TE	Petropoulos et al
ref_E6.15.1467	-3.18629	-7.17372	TE	Petropoulos et al
ref_E6.15.1468	-3.20584	-7.14791	TE	Petropoulos et al
ref_E6.15.1469	-3.06594	-7.11181	TE	Petropoulos et al
ref_E6.15.1470	-3.18431	-7.11402	TE	Petropoulos et al
ref_E6.15.1471	-3.2372	-6.73058	TE	Petropoulos et al
ref_E6.15.1473	-3.05627	-7.22505	TE	Petropoulos et al
ref_E6.15.1474	-3.25366	-7.24105	TE	Petropoulos et al
ref_E6.15.1475	-3.01445	-7.03299	TE	Petropoulos et al
ref_E6.15.1476	-3.15233	-7.26114	TE	Petropoulos et al
ref_E6.15.1477	-3.17921	-7.1733	TE	Petropoulos et al
ref_E6.15.1478	-3.2337	-6.92306	TE	Petropoulos et al
ref_E6.15.1479	-3.25999	-7.19551	TE	Petropoulos et al
ref_E6.15.1481	-3.26344	-7.17585	TE	Petropoulos et al
ref_E6.16.1493	-3.65993	-3.39291	TE	Petropoulos et al
ref_E6.16.1494	-3.66655	-3.39157	TE	Petropoulos et al
ref_E6.16.1495	-4.17292	-2.44744	TE	Petropoulos et al
ref_E6.16.1496	-3.54318	-3.72089	TE	Petropoulos et al
ref_E6.16.1497	-3.86337	-2.84706	TE	Petropoulos et al
ref_E6.16.1499	-3.20283	-3.94585	Hypoblast	Petropoulos et al
ref_E6.16.1500	-3.31504	-4.25801	TE	Petropoulos et al
ref_E6.16.1501	-3.05837	-4.3866	TE	Petropoulos et al
ref_E6.16.1503	-3.26974	-5.49169	TE	Petropoulos et al
ref_E6.16.1504	-3.4329	-4.24555	TE	Petropoulos et al
ref_E6.16.1505	-3.82914	-3.00434	TE	Petropoulos et al
ref_E6.17.1570	-2.86691	-6.11473	TE	Petropoulos et al
ref_E6.17.1571	-2.751	-6.12489	TE	Petropoulos et al
ref_E6.17.1573	-2.04591	-5.15953	TE	Petropoulos et al
ref_E6.17.1574	-2.21832	-5.10727	TE	Petropoulos et al
ref_E6.17.1575	-2.54711	-4.71191	TE	Petropoulos et al
ref_E6.17.1576	-2.37009	-4.78137	TE	Petropoulos et al
ref_E6.17.1581	-2.15448	-5.06275	TE	Petropoulos et al
ref_E6.17.1582	-2.04673	-5.06253	TE	Petropoulos et al
ref_E6.17.1583	-2.15621	-4.99019	TE	Petropoulos et al
ref_E6.17.1585	-2.05575	-5.00229	TE	Petropoulos et al
ref_E6.17.1587	-2.11727	-5.10893	TE	Petropoulos et al
ref_E6.17.1589	-3.58495	-6.19463	TE	Petropoulos et al
ref_E6.17.1590	-2.32545	-5.1658	TE	Petropoulos et al
ref_E6.17.1591	-2.27795	-5.13481	TE	Petropoulos et al
ref_E6.17.1592	-2.2588	-5.06179	TE	Petropoulos et al
ref_E6.17.1593	-2.20592	-5.063	TE	Petropoulos et al
ref_E6.17.1594	-2.02158	-4.99028	TE	Petropoulos et al
ref_E6.17.1596	-2.11583	-5.05366	TE	Petropoulos et al
ref_E6.17.1598	-2.44849	-4.61052	TE	Petropoulos et al
ref_E6.17.1599	-2.09514	-4.97386	TE	Petropoulos et al
ref_E6.17.1600	-1.95056	-5.42137	TE	Petropoulos et al
ref_E6.17.1601	-2.29535	-4.90089	TE	Petropoulos et al
ref_E6.17.1603	-2.16368	-5.12152	TE	Petropoulos et al
ref_E6.17.1606	-2.17932	-5.12607	TE	Petropoulos et al
ref_E6.17.1607	-2.14934	-4.94894	TE	Petropoulos et al
ref_E6.17.1608	-2.17098	-5.13655	TE	Petropoulos et al
ref_E6.17.1609	-2.20581	-5.01328	TE	Petropoulos et al
ref_E6.17.1610	-2.20187	-5.02938	TE	Petropoulos et al
ref_E6.17.1613	-2.02232	-5.09073	TE	Petropoulos et al
ref_E6.17.1616	-2.2172	-4.72499	TE	Petropoulos et al
ref_E6.17.1618	-2.10399	-4.94622	TE	Petropoulos et al
ref_E6.17.1619	-2.06052	-4.96128	TE	Petropoulos et al
ref_E6.17.1620	-1.97434	-5.06398	TE	Petropoulos et al
ref_E6.17.1621	-2.17472	-5.02072	TE	Petropoulos et al
ref_E6.1.72	-3.2357	-6.50485	TE	Petropoulos et al
ref_E6.1.77	-1.73046	-7.00397	TE	Petropoulos et al
ref_E6.1.78	-2.67377	-7.06452	TE	Petropoulos et al
ref_E6.1.79	-3.14435	-6.87257	TE	Petropoulos et al
ref_E6.1.80	-2.465	-6.91329	TE	Petropoulos et al
ref_E6.18.1622	-3.4493	-3.49009	TE	Petropoulos et al
ref_E6.18.1623	-3.68729	-3.11013	TE	Petropoulos et al
ref_E6.18.1624	-3.57466	-3.37189	TE	Petropoulos et al
ref_E6.18.1625	-3.5037	-3.47686	TE	Petropoulos et al
ref_E6.18.1626	-3.62912	-3.43822	TE	Petropoulos et al
ref_E6.18.1628	-3.84263	-4.1611	TE	Petropoulos et al
ref_E6.18.1629	-3.8763	-4.38849	TE	Petropoulos et al
ref_E6.18.1630	-4.11641	-4.23983	TE	Petropoulos et al
ref_E6.18.1632	-4.04624	-4.46492	TE	Petropoulos et al
ref_E6.18.1633	-4.12959	-4.74742	TE	Petropoulos et al
ref_E6.18.1634	-4.02549	-2.54454	TE	Petropoulos et al
ref_E6.18.1635	-3.47635	-3.51051	TE	Petropoulos et al
ref_E6.18.1636	-3.53426	-3.54141	TE	Petropoulos et al
ref_E6.18.1637	-3.47563	-3.49497	TE	Petropoulos et al
ref_E6.18.1638	-3.08378	-3.8134	Hypoblast	Petropoulos et al
ref_E6.18.1639	-3.06222	-3.66228	Hypoblast	Petropoulos et al
ref_E6.18.1642	6.11297	-2.72581	TE	Petropoulos et al
ref_E6.18.1643	-3.12236	-3.50526	Hypoblast	Petropoulos et al
ref_E6.18.1644	-3.12655	-3.72249	Hypoblast	Petropoulos et al
ref_E6.18.1645	-2.95676	-3.5788	Hypoblast	Petropoulos et al
ref_E6.1.81	-1.57375	-7.38859	TE	Petropoulos et al
ref_E6.1.82	-4.39586	-6.15356	TE	Petropoulos et al
ref_E6.1.83	-4.22627	-6.41052	TE	Petropoulos et al
ref_E6.1.84	-3.08378	-6.70114	TE	Petropoulos et al
ref_E6.1.85	-1.5699	-7.44685	TE	Petropoulos et al
ref_E6.1.86	-1.79567	-7.11875	TE	Petropoulos et al
ref_E6.1.88	-2.75183	-6.81368	TE	Petropoulos et al
ref_E6.1.89	-1.96926	-7.0394	TE	Petropoulos et al
ref_E6.1.90	-1.71434	-7.54839	TE	Petropoulos et al
ref_E6.2.104	-3.82753	-6.31801	TE	Petropoulos et al
ref_E6.2.105	-4.59262	-5.99726	TE	Petropoulos et al
ref_E6.2.108	-3.96446	-6.12331	TE	Petropoulos et al
ref_E6.2.109	-3.88499	-6.22123	TE	Petropoulos et al
ref_E6.2.115	-4.67234	-5.95444	TE	Petropoulos et al
ref_E6.2.116	-3.80596	-6.13187	TE	Petropoulos et al
ref_E6.22.1846	-2.7457	-5.86573	TE	Petropoulos et al
ref_E6.22.1847	-2.78535	-5.73432	TE	Petropoulos et al
ref_E6.22.1848	-2.87186	-5.98219	TE	Petropoulos et al
ref_E6.22.1849	-2.92335	-5.82298	TE	Petropoulos et al
ref_E6.22.1850	-2.7974	-5.96784	TE	Petropoulos et al
ref_E6.22.1851	-2.83911	-5.84398	TE	Petropoulos et al
ref_E6.22.1852	-2.68131	-5.26799	TE	Petropoulos et al
ref_E6.22.1853	-2.79708	-6.12353	TE	Petropoulos et al
ref_E6.22.1854	-3.00244	-6.55641	TE	Petropoulos et al
ref_E6.22.1856	-2.89017	-5.91823	TE	Petropoulos et al
ref_E6.22.1857	-2.68512	-5.88204	TE	Petropoulos et al
ref_E6.22.1858	-2.91334	-5.96832	TE	Petropoulos et al
ref_E6.22.1859	-2.85985	-5.84462	TE	Petropoulos et al
ref_E6.22.1860	-2.88304	-5.78215	TE	Petropoulos et al
ref_E6.22.1861	-2.69709	-5.75173	TE	Petropoulos et al
ref_E6.22.1862	-3.48365	-5.57214	TE	Petropoulos et al
ref_E6.22.1863	-3.67928	-3.74298	TE	Petropoulos et al
ref_E6.22.1867	-3.05717	-5.41051	TE	Petropoulos et al
ref_E6.3.391	-1.91996	-7.07867	TE	Petropoulos et al
ref_E6.6.710	-1.84681	-6.87093	TE	Petropoulos et al
ref_E6.6.712	-2.50475	-6.27026	TE	Petropoulos et al
ref_E6.6.713	-1.52131	-7.09193	TE	Petropoulos et al
ref_E6.6.714	-2.5283	-6.28682	TE	Petropoulos et al
ref_E6.6.725	-2.59453	-6.05071	TE	Petropoulos et al
ref_E6.7.737	-2.2653	-6.61798	TE	Petropoulos et al
ref_E6.7.738	-3.40294	-6.88133	TE	Petropoulos et al
ref_E6.7.742	-3.36943	-6.93476	TE	Petropoulos et al
ref_E6.8.769	-2.5153	-5.60744	Epiblast	Petropoulos et al
ref_E6.8.771	-3.1403	-5.87343	TE	Petropoulos et al
ref_E6.8.775	-3.52218	-5.99507	TE	Petropoulos et al
ref_E6.8.776	-3.16443	-5.84699	TE	Petropoulos et al
ref_E6.8.784	-3.02013	-5.88921	TE	Petropoulos et al
ref_E6.8.789	-3.34398	-5.6861	TE	Petropoulos et al
ref_E6.8.793	-3.13837	-5.73782	TE	Petropoulos et al
ref_E6.8.797	-3.12194	-5.56723	TE	Petropoulos et al
ref_E6.8.799	-3.0815	-5.6718	TE	Petropoulos et al
ref_E6.8.800	-3.89092	-6.08389	TE	Petropoulos et al
ref_E6.8.804	-3.42342	-6.03632	TE	Petropoulos et al
ref_E6.8.808	-3.82071	-3.16845	TE	Petropoulos et al
ref_E6.8.809	-2.84628	-6.27501	TE	Petropoulos et al
ref_E6.8.810	-2.98117	-5.98915	TE	Petropoulos et al
ref_E6.8.812	-3.06403	-5.0076	TE	Petropoulos et al
ref_E6.8.814	-3.75815	-3.351	TE	Petropoulos et al
ref_E6.8.817	-2.8364	-5.30131	TE	Petropoulos et al
ref_E6.8.819	-3.01682	-6.2247	TE	Petropoulos et al
ref_E6.8.825	-3.03032	-6.26178	TE	Petropoulos et al
ref_E6.8.832	-3.14704	-5.19253	TE	Petropoulos et al
ref_E6.9.1007	-3.87694	-5.96943	TE	Petropoulos et al
ref_E6.9.1008	-3.87187	-6.05951	TE	Petropoulos et al
ref_E6.9.1011	-3.69933	-6.23828	TE	Petropoulos et al
ref_E6.9.1012	-3.63912	-6.09245	TE	Petropoulos et al
ref_E6.9.1013	-2.76693	-5.50413	TE	Petropoulos et al
ref_E6.9.1014	-3.06226	-4.98108	TE	Petropoulos et al
ref_E6.9.1015	-3.2131	-5.87942	TE	Petropoulos et al
ref_E6.9.1016	-3.80749	-5.60037	TE	Petropoulos et al
ref_E6.9.1017	-3.7102	-5.62162	TE	Petropoulos et al
ref_E6.9.1018	-3.54499	-6.25676	TE	Petropoulos et al
ref_E6.9.1020	-3.11111	-5.87132	TE	Petropoulos et al
ref_E6.9.1021	-3.84427	-6.40556	TE	Petropoulos et al
ref_E6.9.1023	-3.10281	-5.63244	TE	Petropoulos et al
ref_E6.9.1026	-3.20455	-6.02907	TE	Petropoulos et al
ref_E7.10.760	2.8332	-5.5508	Epiblast	Petropoulos et al
ref_E7.10.761	3.02464	-5.17042	Epiblast	Petropoulos et al
ref_E7.10.762	3.20651	-5.16186	Epiblast	Petropoulos et al
ref_E7.10.766	2.7622	-5.38166	Epiblast	Petropoulos et al
ref_E7.12.858	2.76491	-5.45358	Epiblast	Petropoulos et al
ref_E7.12.869	2.71037	-5.35983	Epiblast	Petropoulos et al
ref_E7.12.871	2.75463	-5.35338	Epiblast	Petropoulos et al
ref_E7.17.1335	3.01982	-5.20183	Epiblast	Petropoulos et al
ref_E7.17.1347	3.68032	-4.8423	Epiblast	Petropoulos et al
ref_E7.17.1353	3.70174	-4.74807	Epiblast	Petropoulos et al
ref_E7.6.262	4.18645	-4.27117	EPI.PrE.INT	Petropoulos et al
ref_E7.8.311	3.99761	-4.55444	Epiblast	Petropoulos et al
ref_E7.8.329	3.81043	-4.66014	Epiblast	Petropoulos et al
ref_E7.9.569	3.29257	-4.87489	Epiblast	Petropoulos et al
ref_E7.10.764	3.04397	-5.2462	Epiblast	Petropoulos et al
ref_E7.10.768	2.24617	-5.30715	Epiblast	Petropoulos et al
ref_E7.11.843	1.3161	-2.70281	Hypoblast	Petropoulos et al
ref_E7.11.855	1.32741	-2.71317	Hypoblast	Petropoulos et al
ref_E7.13.884	1.21149	-2.46101	Hypoblast	Petropoulos et al
ref_E7.13.892	1.33593	-2.54026	Hypoblast	Petropoulos et al
ref_E7.14.894	1.35487	-2.9127	Hypoblast	Petropoulos et al
ref_E7.14.904	1.30122	-2.2516	Hypoblast	Petropoulos et al
ref_E7.16.1135	0.67484	-2.40261	Hypoblast	Petropoulos et al
ref_E7.6.265	1.43859	-2.24286	Hypoblast	Petropoulos et al
ref_E7.6.266	1.38107	-2.37194	Hypoblast	Petropoulos et al
ref_E7.8.327	1.29886	-2.77246	Hypoblast	Petropoulos et al
ref_E7.9.539	1.23067	-3.26088	Hypoblast	Petropoulos et al
ref_E7.11.842	1.32336	-2.58472	Hypoblast	Petropoulos et al
ref_E7.12.872	1.39288	-3.63944	Hypoblast	Petropoulos et al
ref_E7.12.879	1.58116	-4.46253	EPI.PrE.INT	Petropoulos et al
ref_E7.13.882	0.509897	-2.2215	Hypoblast	Petropoulos et al
ref_E7.13.883	0.370877	-2.11958	Hypoblast	Petropoulos et al
ref_E7.14.895	-4.00465	-1.67787	Epiblast	Petropoulos et al
ref_E7.14.905	-0.748963	-2.20284	Hypoblast	Petropoulos et al
ref_E7.14.908	-1.23102	-2.2474	Hypoblast	Petropoulos et al
ref_E7.16.1169	-0.79351	-2.26795	Hypoblast	Petropoulos et al
ref_E7.17.1342	3.73188	-4.68439	Epiblast	Petropoulos et al
ref_E7.17.1343	-2.45152	-3.44726	Hypoblast	Petropoulos et al
ref_E7.17.1346	3.80282	-4.63857	Epiblast	Petropoulos et al
ref_E7.17.1348	3.84266	-4.6494	Epiblast	Petropoulos et al
ref_E7.6.264	-3.31685	-2.34092	TE	Petropoulos et al
ref_E7.8.312	3.53091	-4.35964	Epiblast	Petropoulos et al
ref_E7.8.317	-3.44485	-3.48103	Epiblast	Petropoulos et al
ref_E7.9.556	3.33448	-4.50638	Epiblast	Petropoulos et al
ref_E7.9.571	3.44438	-4.51984	Epiblast	Petropoulos et al
ref_E7.10.746	-4.3728	-3.28875	TE	Petropoulos et al
ref_E7.10.747	-4.07534	-3.58461	TE	Petropoulos et al
ref_E7.10.748	-4.36847	-4.08473	TE	Petropoulos et al
ref_E7.10.763	-4.27585	-4.55592	TE	Petropoulos et al
ref_E7.11.833	-4.01761	-1.60632	TE	Petropoulos et al
ref_E7.11.835	-4.31288	-2.10437	TE	Petropoulos et al
ref_E7.11.836	-4.35106	-2.17761	TE	Petropoulos et al
ref_E7.11.837	-4.10019	-2.57099	TE	Petropoulos et al
ref_E7.11.838	-4.24816	-2.14527	TE	Petropoulos et al
ref_E7.11.839	-4.73374	-1.3756	TE	Petropoulos et al
ref_E7.11.840	-4.38367	-1.7343	TE	Petropoulos et al
ref_E7.11.841	1.11061	-3.09063	Hypoblast	Petropoulos et al
ref_E7.11.844	-2.30065	-2.29217	Hypoblast	Petropoulos et al
ref_E7.11.845	-1.78176	-2.33365	Hypoblast	Petropoulos et al
ref_E7.11.846	-2.15373	-2.23922	Hypoblast	Petropoulos et al
ref_E7.11.847	-1.65495	-2.29054	Hypoblast	Petropoulos et al
ref_E7.11.848	-4.18352	-1.75589	TE	Petropoulos et al
ref_E7.11.849	-4.19356	-1.89259	TE	Petropoulos et al
ref_E7.11.850	-4.10282	-1.94392	TE	Petropoulos et al
ref_E7.11.851	-4.13361	-1.80898	TE	Petropoulos et al
ref_E7.11.852	-4.16251	-1.99347	TE	Petropoulos et al
ref_E7.11.853	-4.08448	-1.84844	TE	Petropoulos et al
ref_E7.11.854	-4.10854	-1.83578	TE	Petropoulos et al
ref_E7.11.856	-4.21743	-1.798	TE	Petropoulos et al
ref_E7.12.860	-3.70989	-5.81689	TE	Petropoulos et al
ref_E7.12.861	-2.22392	-5.72654	Epiblast	Petropoulos et al
ref_E7.12.862	-4.87814	-1.34899	TE	Petropoulos et al
ref_E7.12.863	-3.70944	-5.82887	TE	Petropoulos et al
ref_E7.12.864	-3.63272	-5.66712	TE	Petropoulos et al
ref_E7.12.870	-3.82001	-6.2254	TE	Petropoulos et al
ref_E7.12.874	-3.59174	-6.28219	TE	Petropoulos et al
ref_E7.12.875	-3.65444	-5.80074	TE	Petropoulos et al
ref_E7.12.876	-3.49479	-5.47754	TE	Petropoulos et al
ref_E7.12.878	-3.2997	-6.19927	TE	Petropoulos et al
ref_E7.13.881	-5.26078	-1.20102	TE	Petropoulos et al
ref_E7.13.885	-5.29725	-1.62022	TE	Petropoulos et al
ref_E7.13.887	-5.0973	-2.16813	TE	Petropoulos et al
ref_E7.13.891	-5.53994	-0.692823	TE	Petropoulos et al
ref_E7.14.893	-3.71592	-3.64176	TE	Petropoulos et al
ref_E7.14.896	-4.19632	-1.57814	TE	Petropoulos et al
ref_E7.14.897	-4.2835	-1.52001	TE	Petropoulos et al
ref_E7.14.898	-4.35037	-1.53753	TE	Petropoulos et al
ref_E7.14.899	-4.37646	-1.45095	TE	Petropoulos et al
ref_E7.14.900	-4.44027	-1.51908	TE	Petropoulos et al
ref_E7.14.901	-4.3317	-1.51917	TE	Petropoulos et al
ref_E7.14.902	-4.6068	-1.32992	TE	Petropoulos et al
ref_E7.14.903	-5.02557	-1.04212	TE	Petropoulos et al
ref_E7.14.906	-1.80298	-2.23932	Hypoblast	Petropoulos et al
ref_E7.14.907	-1.49563	-2.22621	Hypoblast	Petropoulos et al
ref_E7.14.909	-4.3793	-1.5561	TE	Petropoulos et al
ref_E7.14.910	-4.21002	-2.14911	TE	Petropoulos et al
ref_E7.14.911	-4.33928	-1.94064	TE	Petropoulos et al
ref_E7.14.912	-4.01551	-2.63303	TE	Petropoulos et al
ref_E7.14.913	-4.46498	-1.56918	TE	Petropoulos et al
ref_E7.14.914	-4.27089	-1.58404	TE	Petropoulos et al
ref_E7.15.1078	-4.18149	-4.14814	TE	Petropoulos et al
ref_E7.15.1079	-4.10972	-3.95001	TE	Petropoulos et al
ref_E7.15.1082	-4.26928	-4.06185	TE	Petropoulos et al
ref_E7.15.1083	-4.22898	-4.10531	TE	Petropoulos et al
ref_E7.15.1087	-3.92916	-4.2255	TE	Petropoulos et al
ref_E7.15.1090	-3.95618	-4.29527	TE	Petropoulos et al
ref_E7.15.1094	-4.31866	-4.46531	TE	Petropoulos et al
ref_E7.15.1096	-4.1212	-4.19123	TE	Petropoulos et al
ref_E7.15.1098	-4.30732	-5.3133	TE	Petropoulos et al
ref_E7.15.1100	-4.12892	-3.79496	TE	Petropoulos et al
ref_E7.16.1102	-5.20834	-1.32626	TE	Petropoulos et al
ref_E7.16.1103	-5.05875	-2.81393	TE	Petropoulos et al
ref_E7.16.1104	-4.98511	-2.90992	TE	Petropoulos et al
ref_E7.16.1105	-4.69409	-4.28978	TE	Petropoulos et al
ref_E7.16.1106	-5.00669	-3.53583	TE	Petropoulos et al
ref_E7.16.1107	-5.20287	-2.71678	TE	Petropoulos et al
ref_E7.16.1108	-4.95056	-2.95511	TE	Petropoulos et al
ref_E7.16.1109	-5.23582	-2.78843	TE	Petropoulos et al
ref_E7.16.1110	-5.24725	-1.15504	TE	Petropoulos et al
ref_E7.16.1111	-5.19885	-2.71074	TE	Petropoulos et al
ref_E7.16.1112	-5.26672	-2.31146	TE	Petropoulos et al
ref_E7.16.1113	-5.329	-2.64579	TE	Petropoulos et al
ref_E7.16.1114	-5.30538	-1.74534	TE	Petropoulos et al
ref_E7.16.1115	-4.91014	-2.33943	TE	Petropoulos et al
ref_E7.16.1116	-4.73892	-2.61381	TE	Petropoulos et al
ref_E7.16.1118	-4.9878	-2.4642	TE	Petropoulos et al
ref_E7.16.1119	-5.23193	-2.60773	TE	Petropoulos et al
ref_E7.16.1120	-5.1804	-2.58834	TE	Petropoulos et al
ref_E7.16.1121	-4.95449	-2.92416	TE	Petropoulos et al
ref_E7.16.1122	-5.15694	-2.48871	TE	Petropoulos et al
ref_E7.16.1123	-5.31395	-2.01767	TE	Petropoulos et al
ref_E7.16.1124	-5.37372	-2.97584	TE	Petropoulos et al
ref_E7.16.1125	-5.28717	-2.04872	TE	Petropoulos et al
ref_E7.16.1126	-5.29763	-2.54605	TE	Petropoulos et al
ref_E7.16.1127	-5.22818	-2.5096	TE	Petropoulos et al
ref_E7.16.1128	-5.34948	-2.21936	TE	Petropoulos et al
ref_E7.16.1129	-5.25845	-3.05394	TE	Petropoulos et al
ref_E7.16.1130	-5.27758	-2.038	TE	Petropoulos et al
ref_E7.16.1131	-4.35551	-3.42912	TE	Petropoulos et al
ref_E7.16.1132	-5.16338	-2.58697	TE	Petropoulos et al
ref_E7.16.1133	-5.33849	-2.64291	TE	Petropoulos et al
ref_E7.16.1134	-5.17165	-2.77443	TE	Petropoulos et al
ref_E7.16.1136	-5.24144	-2.10457	TE	Petropoulos et al
ref_E7.16.1138	-5.33633	-2.85018	TE	Petropoulos et al
ref_E7.16.1139	-5.41257	-2.16766	TE	Petropoulos et al
ref_E7.16.1141	-5.22672	-2.59401	TE	Petropoulos et al
ref_E7.16.1142	-5.35491	-2.08259	TE	Petropoulos et al
ref_E7.16.1143	-5.2811	-2.26719	TE	Petropoulos et al
ref_E7.16.1144	-5.17299	-1.01484	TE	Petropoulos et al
ref_E7.16.1146	-5.33349	-1.69614	TE	Petropoulos et al
ref_E7.16.1147	-5.28402	-1.69298	TE	Petropoulos et al
ref_E7.16.1148	-5.31549	-1.96096	TE	Petropoulos et al
ref_E7.16.1149	-5.36777	-2.63021	TE	Petropoulos et al
ref_E7.16.1150	-4.96009	-4.36325	TE	Petropoulos et al
ref_E7.16.1152	-4.92821	-4.21462	TE	Petropoulos et al
ref_E7.16.1153	-5.18159	-3.49787	TE	Petropoulos et al
ref_E7.16.1154	-5.33939	-2.89544	TE	Petropoulos et al
ref_E7.16.1155	-5.23852	-2.77223	TE	Petropoulos et al
ref_E7.16.1156	-5.238	-3.56375	TE	Petropoulos et al
ref_E7.16.1157	-5.22323	-3.26102	TE	Petropoulos et al
ref_E7.16.1158	-5.16904	-3.41048	TE	Petropoulos et al
ref_E7.16.1159	-5.29572	-3.18325	TE	Petropoulos et al
ref_E7.16.1160	-5.15962	-3.58837	TE	Petropoulos et al
ref_E7.16.1161	-4.67588	-4.06456	TE	Petropoulos et al
ref_E7.16.1162	-5.43982	-2.77572	TE	Petropoulos et al
ref_E7.16.1163	-5.23261	-2.89836	TE	Petropoulos et al
ref_E7.16.1164	-4.08619	-3.55884	TE	Petropoulos et al
ref_E7.16.1165	-5.3142	-2.70746	TE	Petropoulos et al
ref_E7.16.1166	-5.33988	-2.18176	TE	Petropoulos et al
ref_E7.16.1167	-5.33506	-1.88694	TE	Petropoulos et al
ref_E7.16.1168	-5.3607	-1.95278	TE	Petropoulos et al
ref_E7.16.1170	-5.36736	-2.42479	TE	Petropoulos et al
ref_E7.17.1301	-5.00959	-4.4189	TE	Petropoulos et al
ref_E7.17.1302	-4.93457	-3.93107	TE	Petropoulos et al
ref_E7.17.1303	-5.12449	-3.6458	TE	Petropoulos et al
ref_E7.17.1304	-5.03538	-3.95313	TE	Petropoulos et al
ref_E7.17.1305	-4.93901	-3.95145	TE	Petropoulos et al
ref_E7.17.1306	-4.95465	-4.39124	TE	Petropoulos et al
ref_E7.17.1307	-4.84706	-3.26325	TE	Petropoulos et al
ref_E7.17.1308	-5.07693	-3.26506	TE	Petropoulos et al
ref_E7.17.1309	-4.51113	-2.88769	TE	Petropoulos et al
ref_E7.17.1310	-4.32182	-3.77467	TE	Petropoulos et al
ref_E7.17.1311	-4.39056	-2.55606	TE	Petropoulos et al
ref_E7.17.1312	-5.14716	-4.14073	TE	Petropoulos et al
ref_E7.17.1313	-5.04485	-4.08699	TE	Petropoulos et al
ref_E7.17.1314	-5.09939	-3.65814	TE	Petropoulos et al
ref_E7.17.1315	-5.10651	-3.68924	TE	Petropoulos et al
ref_E7.17.1316	-5.21031	-3.41239	TE	Petropoulos et al
ref_E7.17.1317	-5.2466	-3.4571	TE	Petropoulos et al
ref_E7.17.1318	-5.22435	-3.42179	TE	Petropoulos et al
ref_E7.17.1320	-5.16655	-3.41177	TE	Petropoulos et al
ref_E7.17.1321	-4.94127	-4.13262	TE	Petropoulos et al
ref_E7.17.1323	-4.76434	-5.08382	TE	Petropoulos et al
ref_E7.17.1324	-4.85823	-4.59337	TE	Petropoulos et al
ref_E7.17.1326	-5.10022	-3.44037	TE	Petropoulos et al
ref_E7.17.1327	-5.02249	-3.99535	TE	Petropoulos et al
ref_E7.17.1329	-4.58317	-4.28928	TE	Petropoulos et al
ref_E7.17.1330	-5.0479	-4.5967	TE	Petropoulos et al
ref_E7.17.1331	-4.93055	-4.60137	TE	Petropoulos et al
ref_E7.17.1332	-4.95121	-4.16693	TE	Petropoulos et al
ref_E7.17.1333	-5.10403	-3.51866	TE	Petropoulos et al
ref_E7.17.1334	-3.78639	-2.6087	Epiblast	Petropoulos et al
ref_E7.17.1336	-4.83232	-3.38479	TE	Petropoulos et al
ref_E7.17.1337	-4.86709	-3.61766	TE	Petropoulos et al
ref_E7.17.1338	-5.16815	-3.44703	TE	Petropoulos et al
ref_E7.17.1339	-4.24784	-2.6929	TE	Petropoulos et al
ref_E7.17.1340	-4.56133	-3.68001	TE	Petropoulos et al
ref_E7.17.1341	-4.37928	-2.7543	TE	Petropoulos et al
ref_E7.17.1344	-4.98552	-4.30494	TE	Petropoulos et al
ref_E7.17.1345	-4.39591	-3.19422	TE	Petropoulos et al
ref_E7.17.1349	-5.09953	-4.26641	TE	Petropoulos et al
ref_E7.17.1350	-4.29928	-3.30203	TE	Petropoulos et al
ref_E7.17.1351	-4.28665	-3.23034	TE	Petropoulos et al
ref_E7.17.1352	-5.0134	-4.02368	TE	Petropoulos et al
ref_E7.19.1538	-4.41153	-5.20082	TE	Petropoulos et al
ref_E7.19.1542	-4.21383	-2.41003	TE	Petropoulos et al
ref_E7.19.1543	-4.06899	-3.99901	TE	Petropoulos et al
ref_E7.19.1544	-4.64571	-1.86622	TE	Petropoulos et al
ref_E7.19.1545	-3.78082	-3.01998	TE	Petropoulos et al
ref_E7.19.1546	-3.8002	-3.03599	TE	Petropoulos et al
ref_E7.19.1547	-3.815	-3.07823	TE	Petropoulos et al
ref_E7.19.1548	-3.8263	-3.07261	TE	Petropoulos et al
ref_E7.19.1549	-3.87353	-3.1898	TE	Petropoulos et al
ref_E7.19.1550	-3.86017	-3.09222	TE	Petropoulos et al
ref_E7.19.1551	-3.78801	-3.13239	TE	Petropoulos et al
ref_E7.19.1552	-3.81359	-3.11274	TE	Petropoulos et al
ref_E7.19.1553	-4.89081	-1.81696	TE	Petropoulos et al
ref_E7.19.1554	-4.41964	-4.7686	TE	Petropoulos et al
ref_E7.19.1556	-4.50973	-5.61569	TE	Petropoulos et al
ref_E7.19.1564	-3.8517	-3.57178	TE	Petropoulos et al
ref_E7.19.1565	-4.3045	-2.33604	TE	Petropoulos et al
ref_E7.19.1566	-4.02863	-4.74314	TE	Petropoulos et al
ref_E7.19.1567	-4.25617	-4.84021	TE	Petropoulos et al
ref_E7.19.1568	-4.31604	-4.97691	TE	Petropoulos et al
ref_E7.19.1569	-4.30176	-5.07333	TE	Petropoulos et al
ref_E7.2.138	-4.50405	-4.93534	TE	Petropoulos et al
ref_E7.2.139	-4.56923	-3.42467	TE	Petropoulos et al
ref_E7.2.141	-4.46533	-4.45593	TE	Petropoulos et al
ref_E7.2.142	-4.33531	-3.37105	TE	Petropoulos et al
ref_E7.2.144	-4.51019	-4.43295	TE	Petropoulos et al
ref_E7.2.145	-4.35796	-2.4458	TE	Petropoulos et al
ref_E7.2.146	-4.48373	-3.31972	TE	Petropoulos et al
ref_E7.2.147	-5.02863	0.427019	TE	Petropoulos et al
ref_E7.2.148	-4.46282	-3.94126	TE	Petropoulos et al
ref_E7.2.149	-4.69934	-3.19697	TE	Petropoulos et al
ref_E7.2.151	-4.75034	0.255528	TE	Petropoulos et al
ref_E7.2.152	-4.40661	-4.03034	TE	Petropoulos et al
ref_E7.2.153	-4.37118	-4.55669	TE	Petropoulos et al
ref_E7.2.154	-4.22691	-3.96742	TE	Petropoulos et al
ref_E7.2.155	-4.31673	-4.9136	TE	Petropoulos et al
ref_E7.2.156	-4.53764	-3.81853	TE	Petropoulos et al
ref_E7.2.157	-4.60901	-4.20117	TE	Petropoulos et al
ref_E7.2.158	-4.42956	-2.73332	TE	Petropoulos et al
ref_E7.2.159	-4.38043	-3.47664	TE	Petropoulos et al
ref_E7.2.160	-4.57653	-3.995	TE	Petropoulos et al
ref_E7.2.163	-4.47137	-3.76261	TE	Petropoulos et al
ref_E7.2.164	-4.55539	-5.12308	TE	Petropoulos et al
ref_E7.2.165	-4.487	-4.19906	TE	Petropoulos et al
ref_E7.2.166	-4.50325	-3.76737	TE	Petropoulos et al
ref_E7.3.167	-3.84835	-3.49732	TE	Petropoulos et al
ref_E7.3.168	-3.75384	-5.126	TE	Petropoulos et al
ref_E7.3.170	-4.15347	-4.62059	TE	Petropoulos et al
ref_E7.3.172	-4.13213	-4.15394	TE	Petropoulos et al
ref_E7.3.173	-4.12561	-4.8594	TE	Petropoulos et al
ref_E7.3.174	-4.07368	-4.10673	TE	Petropoulos et al
ref_E7.3.175	-3.8916	-3.84775	TE	Petropoulos et al
ref_E7.3.176	-3.98783	-4.63348	TE	Petropoulos et al
ref_E7.3.177	-3.82981	-5.36388	TE	Petropoulos et al
ref_E7.3.178	-4.15675	-4.85209	TE	Petropoulos et al
ref_E7.3.179	-4.01589	-3.94178	TE	Petropoulos et al
ref_E7.3.181	-4.05148	-4.57403	TE	Petropoulos et al
ref_E7.3.183	-3.69338	-5.16217	TE	Petropoulos et al
ref_E7.3.185	-4.16293	-4.36335	TE	Petropoulos et al
ref_E7.3.186	-4.19749	-4.08144	TE	Petropoulos et al
ref_E7.3.187	-4.02012	-4.68075	TE	Petropoulos et al
ref_E7.3.189	-4.11364	-4.17356	TE	Petropoulos et al
ref_E7.3.190	-3.95067	-4.89705	TE	Petropoulos et al
ref_E7.4.191	-4.77327	-4.48296	TE	Petropoulos et al
ref_E7.4.192	-4.71447	-4.79178	TE	Petropoulos et al
ref_E7.4.193.1	-4.66708	-5.83812	TE	Petropoulos et al
ref_E7.4.193.2	-4.67193	-5.80908	TE	Petropoulos et al
ref_E7.4.194	-4.74076	-4.71609	TE	Petropoulos et al
ref_E7.4.195	-4.73804	-4.75107	TE	Petropoulos et al
ref_E7.4.196	-4.60824	-4.17198	TE	Petropoulos et al
ref_E7.4.197	-4.69459	-5.74658	TE	Petropoulos et al
ref_E7.4.198	-4.68155	-4.79548	TE	Petropoulos et al
ref_E7.4.200	-4.60657	-4.14386	TE	Petropoulos et al
ref_E7.4.202	-4.64441	-5.30227	TE	Petropoulos et al
ref_E7.4.203	-4.09618	-2.73718	TE	Petropoulos et al
ref_E7.4.204	-4.58694	-4.40717	TE	Petropoulos et al
ref_E7.4.205	-4.66367	-4.84689	TE	Petropoulos et al
ref_E7.4.206	-4.65001	-4.86845	TE	Petropoulos et al
ref_E7.4.207	-4.43014	-3.54679	TE	Petropoulos et al
ref_E7.4.208	-4.58849	-4.04472	TE	Petropoulos et al
ref_E7.4.210	-4.81486	-4.25365	TE	Petropoulos et al
ref_E7.4.211	-4.55128	-4.2334	TE	Petropoulos et al
ref_E7.4.212	-4.80386	-4.75459	TE	Petropoulos et al
ref_E7.4.213	-4.78537	-4.44988	TE	Petropoulos et al
ref_E7.4.214	-4.81313	-4.47596	TE	Petropoulos et al
ref_E7.4.216	-4.58704	-5.81126	TE	Petropoulos et al
ref_E7.4.217	-4.73508	-4.32763	TE	Petropoulos et al
ref_E7.4.218	-4.67325	-5.63708	TE	Petropoulos et al
ref_E7.4.219	-4.71736	-5.01541	TE	Petropoulos et al
ref_E7.4.220	-4.62676	-4.13568	TE	Petropoulos et al
ref_E7.4.221	-4.64339	-4.54588	TE	Petropoulos et al
ref_E7.4.222	-4.74841	-4.32361	TE	Petropoulos et al
ref_E7.4.223	-4.63935	-4.39144	TE	Petropoulos et al
ref_E7.4.224	-4.66097	-4.74244	TE	Petropoulos et al
ref_E7.4.225	-4.71814	-4.60736	TE	Petropoulos et al
ref_E7.4.226	-4.73163	-4.1533	TE	Petropoulos et al
ref_E7.4.227	-4.72837	-4.46077	TE	Petropoulos et al
ref_E7.4.228	-4.71045	-4.69894	TE	Petropoulos et al
ref_E7.4.229	-4.66046	-5.73634	TE	Petropoulos et al
ref_E7.4.230	-4.69088	-5.28731	TE	Petropoulos et al
ref_E7.5.232	-4.37166	-4.26284	TE	Petropoulos et al
ref_E7.5.233	-4.29369	-4.33586	TE	Petropoulos et al
ref_E7.5.235	-4.61069	-6.00852	TE	Petropoulos et al
ref_E7.5.237	-3.82337	-6.19275	TE	Petropoulos et al
ref_E7.5.240	-4.05536	-5.97656	TE	Petropoulos et al
ref_E7.5.241	-3.89832	-5.97103	TE	Petropoulos et al
ref_E7.5.243	-4.66293	-5.91141	TE	Petropoulos et al
ref_E7.5.245	-4.00511	-5.71199	TE	Petropoulos et al
ref_E7.5.246	-4.48672	-5.98815	TE	Petropoulos et al
ref_E7.6.247	-4.51304	-1.80565	TE	Petropoulos et al
ref_E7.6.248	-4.38008	-1.92552	TE	Petropoulos et al
ref_E7.6.249	-4.58223	-1.74234	TE	Petropoulos et al
ref_E7.6.250	-4.60888	-2.05707	TE	Petropoulos et al
ref_E7.6.251	-4.33079	-2.03597	TE	Petropoulos et al
ref_E7.6.252	-4.59484	-1.58451	TE	Petropoulos et al
ref_E7.6.253	-4.23289	-2.21341	TE	Petropoulos et al
ref_E7.6.254	-4.54807	-1.52521	TE	Petropoulos et al
ref_E7.6.255	-4.44148	-1.69473	TE	Petropoulos et al
ref_E7.6.257	-4.36332	-2.22425	TE	Petropoulos et al
ref_E7.6.258	-4.00482	-2.2521	TE	Petropoulos et al
ref_E7.6.259	-3.52364	-2.21311	Hypoblast	Petropoulos et al
ref_E7.6.260	-3.93811	-4.15272	TE	Petropoulos et al
ref_E7.6.261	-3.8818	-2.04448	EPI.PrE.INT	Petropoulos et al
ref_E7.6.267	-3.97377	-3.90969	TE	Petropoulos et al
ref_E7.6.274	-4.05909	-2.50735	TE	Petropoulos et al
ref_E7.6.275	-4.7797	-1.3883	TE	Petropoulos et al
ref_E7.6.276	-3.95421	-3.8184	TE	Petropoulos et al
ref_E7.6.278	-4.79693	-3.67084	TE	Petropoulos et al
ref_E7.7.280	-4.08259	-4.13353	TE	Petropoulos et al
ref_E7.7.281	-4.70813	-1.49776	TE	Petropoulos et al
ref_E7.7.282	-3.93122	-2.90462	TE	Petropoulos et al
ref_E7.7.283	-4.06272	-4.57749	TE	Petropoulos et al
ref_E7.7.284	-4.02561	-4.18336	TE	Petropoulos et al
ref_E7.7.285	-3.97353	-4.14526	TE	Petropoulos et al
ref_E7.7.286	-3.70872	-4.02117	TE	Petropoulos et al
ref_E7.7.293	-4.04447	-4.74411	TE	Petropoulos et al
ref_E7.7.294	-4.08928	-4.15478	TE	Petropoulos et al
ref_E7.7.299	-4.07448	-4.982	TE	Petropoulos et al
ref_E7.7.300	-4.09085	-4.87139	TE	Petropoulos et al
ref_E7.7.301	-5.23479	-0.308173	TE	Petropoulos et al
ref_E7.7.302	-4.01637	-4.79585	TE	Petropoulos et al
ref_E7.7.307	-3.81222	-4.21062	TE	Petropoulos et al
ref_E7.7.309	-4.1165	-4.71179	TE	Petropoulos et al
ref_E7.7.310	-3.77219	-3.61112	TE	Petropoulos et al
ref_E7.8.313	-4.65627	-3.34205	TE	Petropoulos et al
ref_E7.8.314	-4.41031	-3.66685	TE	Petropoulos et al
ref_E7.8.315	-4.67676	-3.33861	TE	Petropoulos et al
ref_E7.8.316	-4.53191	-3.24256	TE	Petropoulos et al
ref_E7.8.318	-4.03478	-3.44544	TE	Petropoulos et al
ref_E7.8.319	-4.63402	-3.40753	TE	Petropoulos et al
ref_E7.8.320	-4.65839	-3.65308	TE	Petropoulos et al
ref_E7.8.321	-4.69199	-3.67518	TE	Petropoulos et al
ref_E7.8.322	-4.63213	-3.39613	TE	Petropoulos et al
ref_E7.8.323	-4.67079	-3.48853	TE	Petropoulos et al
ref_E7.8.324	-4.75404	-3.25122	TE	Petropoulos et al
ref_E7.8.325	-4.6515	-3.26857	TE	Petropoulos et al
ref_E7.8.328	-4.70945	-3.83084	TE	Petropoulos et al
ref_E7.8.330	-4.75215	-3.45674	TE	Petropoulos et al
ref_E7.8.331	-4.70116	-3.28084	TE	Petropoulos et al
ref_E7.8.333	-4.30738	-3.2424	TE	Petropoulos et al
ref_E7.8.335	-4.49238	-3.6325	TE	Petropoulos et al
ref_E7.8.339	-4.61667	-3.13384	TE	Petropoulos et al
ref_E7.8.340	-4.71956	-3.90413	TE	Petropoulos et al
ref_E7.8.341	-4.78569	-4.26392	TE	Petropoulos et al
ref_E7.8.342	-4.76933	-3.33008	TE	Petropoulos et al
ref_E7.8.343	-4.24351	-3.17787	TE	Petropoulos et al
ref_E7.8.344	-4.58935	-3.80486	TE	Petropoulos et al
ref_E7.8.347	-4.72266	-3.29116	TE	Petropoulos et al
ref_E7.8.350	-4.69569	-4.08168	TE	Petropoulos et al
ref_E7.9.531	-3.86882	-4.93919	TE	Petropoulos et al
ref_E7.9.532	-3.66494	-5.35475	TE	Petropoulos et al
ref_E7.9.534	-4.062	-5.54097	TE	Petropoulos et al
ref_E7.9.535	-3.87158	-5.2419	TE	Petropoulos et al
ref_E7.9.536	-3.73968	-5.33221	TE	Petropoulos et al
ref_E7.9.537	-3.25785	-6.03887	TE	Petropoulos et al
ref_E7.9.538	-3.8879	-4.92483	TE	Petropoulos et al
ref_E7.9.541	-4.13375	-2.4431	TE	Petropoulos et al
ref_E7.9.545	-3.54166	-5.77313	TE	Petropoulos et al
ref_E7.9.546	-4.0416	-5.20854	TE	Petropoulos et al
ref_E7.9.548	-3.39081	-5.84722	TE	Petropoulos et al
ref_E7.9.549	-3.86407	-4.65466	TE	Petropoulos et al
ref_E7.9.551	-3.19234	-5.63199	TE	Petropoulos et al
ref_E7.9.555	-3.64715	-4.63713	TE	Petropoulos et al
ref_E7.9.557	-3.30728	-4.7618	TE	Petropoulos et al
ref_E7.9.559	-3.36173	-5.2727	TE	Petropoulos et al
ref_E7.9.560	-3.34176	-5.45846	TE	Petropoulos et al
ref_E7.9.561	-3.22966	-5.50543	TE	Petropoulos et al
ref_E7.9.562	-2.99925	-4.70252	TE	Petropoulos et al
ref_E7.9.563	-3.98206	-5.23039	TE	Petropoulos et al
ref_E7.9.564	-3.90637	-4.66	TE	Petropoulos et al
ref_E7.9.567	-3.68126	-5.64018	TE	Petropoulos et al
ref_E7.9.568	-3.51246	-5.1856	TE	Petropoulos et al
ref_E7.9.570	-3.83617	-5.51795	TE	Petropoulos et al
ref_E7.9.573	-3.53471	-5.37608	TE	Petropoulos et al
ref_nBG_Day7.1.pTEICM_3	-4.44723	-5.38549	TE	Yanagida et al
ref_nBG_Day7.1.pTEICM_4	4.97021	-2.06887	TE	Yanagida et al
ref_nBG_Day7.1.pTEICM_8	-4.48199	-5.00374	TE	Yanagida et al
ref_nBG_Day6.3.pTEICM_2	2.90905	-4.85271	Epiblast	Yanagida et al
ref_nBG_Day6.3.pTEICM_4	2.89357	-4.52363	Epiblast	Yanagida et al
ref_nBG_Day6.3.pTEICM_5	1.59788	-4.50839	TE	Yanagida et al
ref_nBG_Day6.3.pTEICM_6	2.80337	-5.18844	Epiblast	Yanagida et al
ref_nBG_Day6.3.pTEICM_7	-3.38261	-4.22802	TE	Yanagida et al
ref_nBG_Day6.3.pTEICM_8	-3.49573	-4.16452	Epiblast	Yanagida et al
ref_nBG_Day7.1.pTEICM_9	-4.46561	-4.71	TE	Yanagida et al
ref_nBG_Day6.3.pTEICM_9	1.44646	-4.13923	Hypoblast	Yanagida et al
ref_nBG_Day6.3.pTEICM_11	1.3767	-3.87239	TE	Yanagida et al
ref_nBG_Day6.4.pTEICM_1	-4.57841	-5.18453	TE	Yanagida et al
ref_nBG_Day6.4.pTEICM_2	-4.44519	-3.95957	TE	Yanagida et al
ref_nBG_Day6.4.pTEICM_3	3.26973	-5.16183	Epiblast	Yanagida et al
ref_nBG_Day6.4.pTEICM_4	-4.60734	-5.24445	TE	Yanagida et al
ref_nBG_Day6.4.pTEICM_5	-2.90277	-4.72463	TE	Yanagida et al
ref_nBG_Day6.4.pTEICM_6	1.29362	-2.83721	Hypoblast	Yanagida et al
ref_nBG_Day6.4.pTEICM_7	-4.42638	-5.01842	TE	Yanagida et al
ref_nBG_Day6.4.pTEICM_8	-3.80812	-4.1999	TE	Yanagida et al
ref_nBG_Day6.4.pTEICM_9	-3.97259	-3.27458	TE	Yanagida et al
ref_nBG_Day6.4.pTEICM_10	1.26145	-3.12247	Hypoblast	Yanagida et al
ref_nBG_Day6.4.pTEICM_11	3.20102	-5.36324	Epiblast	Yanagida et al
ref_nBG_Day6.4.pTEICM_16	-4.03945	-4.52112	TE	Yanagida et al
ref_nBG_Day6.4.pTEICM_17	-4.61408	-3.30451	TE	Yanagida et al
ref_nBG_Day6.4.pTEICM_18	-3.9366	-3.24274	TE	Yanagida et al
ref_nBG_Day7.2.pTEICM_24	-4.60761	-4.68027	TE	Yanagida et al
ref_nBG_Day6.4.pTEICM_19	-4.61022	-5.17407	TE	Yanagida et al
ref_nBG_Day6.4.pTEICM_21	-4.49217	-4.0563	TE	Yanagida et al
ref_nBG_Day6.4.pTEICM_25	-4.16332	-5.10699	TE	Yanagida et al
ref_nBG_Day6.4.pTEICM_26	-4.60153	-5.18535	TE	Yanagida et al
ref_nBG_Day7.2.pTEICM_33	1.27537	-2.73947	Hypoblast	Yanagida et al
ref_nBG_Day7.2.pTEICM_34	-4.67619	-4.31858	TE	Yanagida et al
ref_nBG_Day7.2.pTEICM_35	-2.32951	-5.28458	TE	Yanagida et al
ref_nBG_Day7.2.pTEICM_36	-4.39043	-3.34471	TE	Yanagida et al
ref_nBG_Day7.2.pTEICM_37	1.3689	-2.72853	Hypoblast	Yanagida et al
ref_nBG_Day7.2.mTE_1	-5.01416	-3.56691	TE	Yanagida et al
ref_nBG_Day7.2.mTE_2	-3.65668	-5.85534	TE	Yanagida et al
ref_nBG_Day6.4.pTEICM_27	-4.62137	-5.42024	TE	Yanagida et al
ref_nBG_Day6.4.pTEICM_28	-4.20217	-4.32496	TE	Yanagida et al
ref_nBG_Day7.2.mTE_3	-4.37228	-5.52696	TE	Yanagida et al
ref_nBG_Day7.2.mTE_4	-3.62394	-5.79208	TE	Yanagida et al
ref_nBG_Day7.2.mTE_5	-3.65075	-5.88474	TE	Yanagida et al
ref_nBG_Day7.2.mTE_6	-3.74774	-5.85607	TE	Yanagida et al
ref_nBG_Day7.2.mTE_7	-3.64833	-5.84422	TE	Yanagida et al
ref_nBG_Day7.2.mTE_8	-4.33639	-5.69053	TE	Yanagida et al
ref_nBG_Day7.2.mTE_9	-3.55739	-5.89886	TE	Yanagida et al
ref_nBG_Day6.4.pTEICM_37	-2.50893	-4.94937	TE	Yanagida et al
ref_nBG_Day6.4.mTE_4	-3.05611	-5.47483	TE	Yanagida et al
ref_nBG_Day6.4.mTE_5	-3.73586	-5.85738	TE	Yanagida et al
ref_nBG_Day7.2.mTE_11	-4.54606	-5.51039	TE	Yanagida et al
ref_nBG_Day7.3.pTEICM_1	3.76903	-4.46956	Epiblast	Yanagida et al
ref_nBG_Day7.3.pTEICM_2	3.77038	-4.79894	Epiblast	Yanagida et al
ref_nBG_Day7.3.pTEICM_3	-0.0803001	-2.14115	Hypoblast	Yanagida et al
ref_nBG_Day7.3.pTEICM_4	3.62539	-5.03163	Epiblast	Yanagida et al
ref_nBG_Day7.3.pTEICM_5	1.86946	-1.37565	Hypoblast	Yanagida et al
ref_nBG_Day7.3.pTEICM_6	1.81197	-1.20456	Hypoblast	Yanagida et al
ref_nBG_Day6.5.pTEICM_1	1.33843	-3.67264	TE	Yanagida et al
ref_nBG_Day6.5.pTEICM_4	2.85066	-5.43056	Epiblast	Yanagida et al
ref_nBG_Day6.5.pTEICM_5	2.81071	-5.11129	Epiblast	Yanagida et al
ref_nBG_Day6.5.pTEICM_6	-2.7546	-5.88409	TE	Yanagida et al
ref_nBG_Day6.5.pTEICM_7	2.83041	-5.19654	Epiblast	Yanagida et al
ref_nBG_Day7.3.pTEICM_9	-3.29244	1.60053	TE	Yanagida et al
ref_nBG_Day7.3.pTEICM_10	3.39608	-4.99417	Epiblast	Yanagida et al
ref_nBG_Day7.3.pTEICM_11	-4.89599	-3.07478	TE	Yanagida et al
ref_nBG_Day7.3.pTEICM_12	-4.93721	-3.73571	TE	Yanagida et al
ref_nBG_Day7.3.pTEICM_13	-4.33675	-2.81898	TE	Yanagida et al
ref_nBG_Day7.3.pTEICM_14	-4.56721	-4.31625	TE	Yanagida et al
ref_nBG_Day6.5.pTEICM_9	-3.66612	-5.07899	TE	Yanagida et al
ref_nBG_Day6.5.pTEICM_11	-4.39884	-5.96844	TE	Yanagida et al
ref_nBG_Day6.5.pTEICM_12	1.32435	-3.05347	Hypoblast	Yanagida et al
ref_nBG_Day6.5.pTEICM_14	-4.63998	-3.71938	TE	Yanagida et al
ref_nBG_Day6.5.pTEICM_15	-2.91585	-5.80121	TE	Yanagida et al
ref_nBG_Day7.3.pTEICM_15	1.44017	-2.42655	Hypoblast	Yanagida et al
ref_nBG_Day7.3.pTEICM_16	3.70145	-5.0011	Epiblast	Yanagida et al
ref_nBG_Day7.3.pTEICM_17	-4.95968	-3.40825	TE	Yanagida et al
ref_nBG_Day7.3.pTEICM_18	3.73514	-4.35158	Epiblast	Yanagida et al
ref_nBG_Day7.3.pTEICM_19	4.14293	-4.51713	Epiblast	Yanagida et al
ref_nBG_Day7.3.pTEICM_20	-4.58662	0.439816	TE	Yanagida et al
ref_nBG_Day7.3.pTEICM_21	-4.78375	0.144131	TE	Yanagida et al
ref_nBG_Day7.3.pTEICM_22	3.93925	-4.50661	Epiblast	Yanagida et al
ref_nBG_Day6.5.pTEICM_16	1.51172	-4.35193	Hypoblast	Yanagida et al
ref_nBG_Day6.5.pTEICM_19	1.31885	-3.00709	TE	Yanagida et al
ref_nBG_Day6.5.pTEICM_20	2.58637	-5.46958	Epiblast	Yanagida et al
ref_nBG_Day6.5.pTEICM_21	2.88174	-5.31486	Epiblast	Yanagida et al
ref_nBG_Day6.5.pTEICM_22	-2.82763	-6.0085	TE	Yanagida et al
ref_nBG_Day6.5.pTEICM_23	-1.40468	-6.7252	Unknown	Yanagida et al
ref_nBG_Day7.3.pTEICM_23	3.86486	-4.44557	TE	Yanagida et al
ref_nBG_Day7.3.pTEICM_24	-5.18152	-3.18075	TE	Yanagida et al
ref_nBG_Day7.3.pTEICM_25	-4.88364	-3.59959	TE	Yanagida et al
ref_nBG_Day7.3.pTEICM_26	-4.56539	-3.09493	TE	Yanagida et al
ref_nBG_Day7.3.mTE_1	-4.98581	-0.928748	TE	Yanagida et al
ref_nBG_Day7.3.mTE_2	-4.87154	-3.9854	TE	Yanagida et al
ref_nBG_Day7.3.mTE_3	-5.04738	-4.2062	TE	Yanagida et al
ref_nBG_Day7.3.mTE_4	-4.39065	-3.06946	TE	Yanagida et al
ref_nBG_Day6.5.pTEICM_24	1.32846	-3.01132	Hypoblast	Yanagida et al
ref_nBG_Day6.5.pTEICM_25	-4.58063	-4.02261	TE	Yanagida et al
ref_nBG_Day6.5.pTEICM_26	2.91971	-5.35961	Epiblast	Yanagida et al
ref_nBG_Day6.5.pTEICM_27	2.83745	-5.22511	Epiblast	Yanagida et al
ref_nBG_Day6.5.pTEICM_28	-1.66488	-6.02229	Unknown	Yanagida et al
ref_nBG_Day6.5.pTEICM_29	1.42001	-3.82498	Hypoblast	Yanagida et al
ref_nBG_Day6.5.pTEICM_30	-4.53218	-4.0317	TE	Yanagida et al
ref_nBG_Day6.5.pTEICM_31	-1.48278	-6.19419	Unknown	Yanagida et al
ref_nBG_Day7.4.pTEICM_2	-2.43312	-5.42295	TE	Yanagida et al
ref_nBG_Day6.5.mTE_4	-4.52241	-5.87299	TE	Yanagida et al
ref_nBG_Day6.5.mTE_6	-3.13975	-6.3397	TE	Yanagida et al
ref_nBG_Day6.5.mTE_8	-3.27804	-6.39376	TE	Yanagida et al
ref_nBG_Day6.5.mTE_9	-3.205	-6.23833	TE	Yanagida et al
ref_nBG_Day7.4.pTEICM_5	-3.16034	-5.41613	TE	Yanagida et al
ref_nBG_Day7.4.pTEICM_6	-3.19669	-5.86668	TE	Yanagida et al
ref_nBG_Day7.4.pTEICM_8	-3.76257	-5.74007	TE	Yanagida et al
ref_nBG_Day7.4.pTEICM_10	-1.38817	2.93741	TE	Yanagida et al
ref_nBG_Day7.4.pTEICM_11	-3.41529	-6.59159	TE	Yanagida et al
ref_nBG_Day7.6.pTEICM_1	-4.58062	-4.66504	TE	Yanagida et al
ref_nBG_Day7.6.pTEICM_2	1.32983	-2.70635	Hypoblast	Yanagida et al
ref_nBG_Day7.6.pTEICM_4	-4.16127	-2.48125	TE	Yanagida et al
ref_nBG_Day7.6.pTEICM_5	-4.2143	-2.94492	TE	Yanagida et al
ref_nBG_Day7.6.pTEICM_6	4.06565	-4.52233	Epiblast	Yanagida et al
ref_nBG_Day7.6.pTEICM_7	-3.86967	-2.3422	TE	Yanagida et al
ref_nBG_Day7.6.pTEICM_8	3.41951	-4.74732	Epiblast	Yanagida et al
ref_nBG_Day7.4.pTEICM_13	-2.86486	-5.7174	TE	Yanagida et al
ref_nBG_Day7.6.pTEICM_9	-4.70948	-2.08994	TE	Yanagida et al
ref_nBG_Day7.6.pTEICM_11	4.16046	-4.3992	TE	Yanagida et al
ref_nBG_Day7.6.pTEICM_12	-5.3531	-2.46418	TE	Yanagida et al
ref_nBG_Day7.6.mTE_1	-3.93102	-4.70406	TE	Yanagida et al
ref_nBG_Day7.6.pTEICM_13	3.11649	-5.02082	Epiblast	Yanagida et al
ref_nBG_Day7.6.pTEICM_14	-3.49676	-5.37196	TE	Yanagida et al
ref_nBG_Day7.6.pTEICM_15	-3.81644	-2.95896	TE	Yanagida et al
ref_nBG_Day7.6.pTEICM_16	-3.59153	-4.96668	TE	Yanagida et al
ref_nBG_Day7.6.pTEICM_17	-4.4722	-2.05304	TE	Yanagida et al
ref_nBG_Day7.6.pTEICM_18	-4.39259	-2.15153	TE	Yanagida et al
ref_nBG_Day5.4.pTEICM_2	1.56905	-6.17262	ICM	Yanagida et al
ref_nBG_Day5.4.pTEICM_3	1.44551	-6.8148	ICM	Yanagida et al
ref_nBG_Day5.4.pTEICM_4	1.55522	-5.96086	ICM	Yanagida et al
ref_nBG_Day5.4.pTEICM_5	1.46504	-6.36595	ICM	Yanagida et al
ref_nBG_Day5.4.pTEICM_6	1.4641	-7.69599	Prelineage	Yanagida et al
ref_nBG_Day5.4.pTEICM_7	1.5801	-6.20037	ICM	Yanagida et al
ref_nBG_Day5.4.pTEICM_8	1.53284	-7.7975	Prelineage	Yanagida et al
ref_nBG_Day5.4.mTE_1	-0.0305326	-7.82785	TE	Yanagida et al
ref_nBG_Day5.4.mTE_3	-0.212968	-7.3543	TE	Yanagida et al
ref_nBG_Day5.4.mTE_4	-0.0298764	-7.45079	TE	Yanagida et al
ref_nBG_Day5.4.mTE_5	-0.222401	-7.46399	TE	Yanagida et al
ref_nBG_Day5.4.mTE_6	0.0454812	-7.69965	TE	Yanagida et al
ref_nBG_Day5.4.mTE_9	-0.0558954	-7.48792	TE	Yanagida et al
ref_nBG_Day5.4.mTE_10	-0.137914	-7.71971	TE	Yanagida et al
ref_nBG_Day5.5.pTEICM_3	1.19333	-7.9078	Prelineage	Yanagida et al
ref_nBG_Day5.5.pTEICM_4	1.4682	-7.19455	Prelineage	Yanagida et al
ref_nBG_Day5.5.pTEICM_5	0.713638	-7.31577	Prelineage	Yanagida et al
ref_nBG_Day5.5.pTEICM_6	1.37695	-7.77138	Prelineage	Yanagida et al
ref_nBG_Day5.5.pTEICM_7	0.704131	-7.33284	Prelineage	Yanagida et al
ref_nBG_Day5.5.pTEICM_8	1.37887	-6.99078	Prelineage	Yanagida et al
ref_nBG_Day5.5.pTEICM_9	0.754301	-7.31151	Prelineage	Yanagida et al
ref_nBG_Day5.5.mTE_1	0.788907	-7.25063	Prelineage	Yanagida et al
ref_nBG_Day5.5.mTE_2	0.753072	-7.21981	Prelineage	Yanagida et al
ref_nBG_Day5.5.mTE_3	0.845223	-7.19377	Prelineage	Yanagida et al
ref_nBG_Day5.5.mTE_4	0.788777	-7.26579	Prelineage	Yanagida et al
ref_nBG_Day5.5.mTE_5	0.784066	-7.34877	Prelineage	Yanagida et al
ref_nBG_Day5.8.pTEICM_1	1.44204	-4.45575	ICM	Yanagida et al
ref_nBG_Day5.8.pTEICM_2	1.71313	-5.17043	ICM	Yanagida et al
ref_nBG_Day5.8.pTEICM_3	-0.862623	-7.74803	TE	Yanagida et al
ref_nBG_Day5.8.pTEICM_4	1.67707	-5.05333	ICM	Yanagida et al
ref_nBG_Day5.8.pTEICM_5	1.54465	-5.01708	ICM	Yanagida et al
ref_nBG_Day5.8.pTEICM_6	-1.32206	-7.20052	TE	Yanagida et al
ref_nBG_Day5.8.pTEICM_7	1.50063	-4.40835	ICM	Yanagida et al
ref_nBG_Day5.8.pTEICM_8	-1.42048	-7.10608	TE	Yanagida et al
ref_nBG_Day5.3.pTEICM_9	1.42555	-6.75333	Prelineage	Yanagida et al
ref_nBG_Day5.8.pTEICM_9	2.27677	-5.43954	ICM	Yanagida et al
ref_nBG_Day5.8.pTEICM_10	2.03205	-5.29223	ICM	Yanagida et al
ref_nBG_Day5.8.pTEICM_11	1.88333	-5.2866	ICM	Yanagida et al
ref_nBG_Day5.8.pTEICM_12	1.62734	-5.18528	ICM	Yanagida et al
ref_nBG_Day5.8.pTEICM_13	1.5284	-4.76858	ICM	Yanagida et al
ref_nBG_Day5.8.pTEICM_14	1.76363	-5.15994	ICM	Yanagida et al
ref_nBG_Day5.8.pTEICM_15	1.45904	-4.35841	ICM	Yanagida et al
ref_nBG_Day5.8.pTEICM_16	1.52624	-4.407	ICM	Yanagida et al
ref_nBG_Day5.3.pTEICM_14	0.423665	-7.65845	TE	Yanagida et al
ref_nBG_Day5.3.pTEICM_16	0.896398	-7.93534	TE	Yanagida et al
ref_nBG_Day5.8.pTEICM_19	2.40505	-5.45368	ICM	Yanagida et al
ref_nBG_Day5.8.pTEICM_20	1.67562	-4.90547	ICM	Yanagida et al
ref_nBG_Day5.8.pTEICM_21	-1.40118	-6.96032	TE	Yanagida et al
ref_nBG_Day5.8.pTEICM_23	1.617	-5.20471	ICM	Yanagida et al
ref_nBG_Day5.8.pTEICM_24	1.92524	-5.4148	ICM	Yanagida et al
ref_nBG_Day5.8.mTE_1	-0.822048	-7.79264	TE	Yanagida et al
ref_nBG_Day5.8.pTEICM_30	-0.880637	-7.74525	TE	Yanagida et al
ref_nBG_Day6.2.pTEICM_10	2.54988	-5.3212	Epiblast	Yanagida et al
ref_nBG_Day6.2.pTEICM_11	2.47769	-5.39017	Epiblast	Yanagida et al
ref_nBG_Day6.2.pTEICM_12	-3.53715	-4.83596	TE	Yanagida et al
ref_nBG_Day6.2.pTEICM_14	-3.13441	-4.57822	TE	Yanagida et al
ref_nBG_Day6.2.pTEICM_19	-3.31057	-4.64224	TE	Yanagida et al
ref_nBG_Day6.2.pTEICM_24	-3.73739	-4.79002	TE	Yanagida et al
ref_nBG_Day6.2.pTEICM_26	2.86457	-5.05869	Epiblast	Yanagida et al
ref_nBG_Day6.2.pTEICM_29	-3.39185	-4.65407	TE	Yanagida et al
ref_D6A2S8	-1.83659	-7.43593	TE	Xiang et al
ref_D6A2B1	-1.53712	-7.47419	TE	Xiang et al
ref_D6A2B2	1.48992	-4.91289	Epiblast	Xiang et al
ref_D6A2B4	-1.48109	-7.5562	TE	Xiang et al
ref_D6A3S1	-2.77713	-6.64466	TE	Xiang et al
ref_D6A3S3	1.29253	-2.90671	Hypoblast	Xiang et al
ref_D6A3S4	0.146221	-7.76192	Epiblast	Xiang et al
ref_D6A3S5	-3.07306	-7.09857	TE	Xiang et al
ref_D6A3B1	-3.07429	-7.08835	TE	Xiang et al
ref_D6A3B2	-2.83912	-5.83501	TE	Xiang et al
ref_D6A4S4	-3.66221	-3.39458	TE	Xiang et al
ref_D6A4S5	-1.60898	-5.67758	TE	Xiang et al
ref_D6A4S6	-3.23973	-6.32655	TE	Xiang et al
ref_D6A4S7	-3.08021	-6.61966	TE	Xiang et al
ref_D6A4B3	-3.20128	-5.89798	TE	Xiang et al
ref_D6A4B4	-4.68644	-5.78226	TE	Xiang et al
ref_D6A5S1	-3.25932	-6.27708	TE	Xiang et al
ref_D6A5S7	-3.50475	-5.08833	TE	Xiang et al
ref_D6A5S8	2.439	-5.29392	Epiblast	Xiang et al
ref_D6A5B3	-3.2812	-5.52295	TE	Xiang et al
ref_D6A5B4	-3.20467	-5.65292	TE	Xiang et al
ref_D6N1B23	-3.13347	-6.89961	TE	Xiang et al
ref_D6N1B6	-2.00747	-5.57684	Epiblast	Xiang et al
ref_D6N1S15	2.63115	-5.56847	Epiblast	Xiang et al
ref_D6N1S1	1.36081	-3.3619	Epiblast	Xiang et al
ref_D6N1S19	-3.28224	-7.2062	TE	Xiang et al
ref_D6N1S33	2.83448	-5.36957	Epiblast	Xiang et al
ref_D6N1S34	2.69286	-5.42214	Epiblast	Xiang et al
ref_D6N1S3	2.64754	-5.51578	Epiblast	Xiang et al
ref_D6N1S39	1.31908	-2.89588	Hypoblast	Xiang et al
ref_D6N1S42	2.76773	-5.32045	Epiblast	Xiang et al
ref_D6N1S4	2.75649	-5.49429	Epiblast	Xiang et al
ref_D6N1S9	2.86935	-5.52273	Epiblast	Xiang et al
ref_D6N2B11	-0.454731	-7.56161	CTB	Xiang et al
ref_D6N2B12	-1.36324	-7.54778	TE	Xiang et al
ref_D6N2B2	1.57207	-5.1227	Epiblast	Xiang et al
ref_D6N2B28	-1.51836	-7.38256	TE	Xiang et al
ref_D10A1S31	4.38664	-5.11011	Epiblast	Xiang et al
ref_D10A1S32	3.97233	-4.43594	Epiblast	Xiang et al
ref_D10A1S34	2.11075	-5.51102	Epiblast	Xiang et al
ref_D10A1S3	-7.00165	0.263818	CTB	Xiang et al
ref_D10A1S40	4.43807	-4.98948	Epiblast	Xiang et al
ref_D10A1S4	-4.77135	1.70163	STB	Xiang et al
ref_D10A1S6	6.77864	-4.6347	Epiblast	Xiang et al
ref_D10A1S7	-4.88116	0.228316	CTB	Xiang et al
ref_D10A1S9	-7.34845	0.222968	CTB	Xiang et al
ref_D10A2B1	-3.87931	1.4993	STB	Xiang et al
ref_D10A2B2	-6.55702	0.233209	CTB	Xiang et al
ref_D10A2B3	-3.55372	1.50011	STB	Xiang et al
ref_D10A2B4	-4.1481	1.25097	STB	Xiang et al
ref_D10A2B6	-4.09323	1.16026	STB	Xiang et al
ref_D10A2S1	-9.11837	-0.17127	CTB	Xiang et al
ref_D10A2S21	-7.52841	0.383669	CTB	Xiang et al
ref_D10A2S24	1.63415	-1.77173	Hypoblast	Xiang et al
ref_D10A2S2	-4.67045	0.945689	STB	Xiang et al
ref_D10A2S32	4.65598	-4.84688	Epiblast	Xiang et al
ref_D10A2S3	-7.29616	0.446531	Epiblast	Xiang et al
ref_D10A3B17	-7.35149	0.258115	CTB	Xiang et al
ref_D10A3B2	-6.08027	-0.0690512	CTB	Xiang et al
ref_D10A3B3	-4.3375	1.14531	STB	Xiang et al
ref_D10A3B4	-7.0021	0.202898	CTB	Xiang et al
ref_D10A3B5	-8.86615	-0.00415127	CTB	Xiang et al
ref_D10A3B6	-5.79211	0.533551	STB	Xiang et al
ref_D10A3B7	-7.30514	0.171887	CTB	Xiang et al
ref_D10A3B8	-5.19016	0.297987	STB	Xiang et al
ref_D10A3B9	-7.58353	0.164745	CTB	Xiang et al
ref_D10A3S10	-4.4426	0.757902	STB	Xiang et al
ref_D10A3S18	-3.87773	1.2876	STB	Xiang et al
ref_D10A3S1	-4.6642	-1.42126	CTB	Xiang et al
ref_D10A3S2	-7.43635	0.333859	CTB	Xiang et al
ref_D10A3S35	-8.33846	-0.160829	CTB	Xiang et al
ref_D10A3S7	-7.35078	0.298544	CTB	Xiang et al
ref_D10A3S9	-7.50809	0.315618	CTB	Xiang et al
ref_D10A4B3	-5.23512	-1.39677	CTB	Xiang et al
ref_D10A4B7	-4.69465	0.795691	STB	Xiang et al
ref_D10A4B8	-4.82851	0.71202	STB	Xiang et al
ref_D14A2S6	-12.1297	-1.28181	EVT	Xiang et al
ref_D14A3B10	-9.40858	-0.192062	EVT	Xiang et al
ref_D14A3B12	-8.76215	-0.0756795	EVT	Xiang et al
ref_D14A3B14	-3.46087	1.84722	STB	Xiang et al
ref_D14A3B2	-12.1256	-1.24994	EVT	Xiang et al
ref_D14A3B7	-12.2946	-1.47831	EVT	Xiang et al
ref_D14A3S14	-9.34986	-0.105418	EVT	Xiang et al
ref_D14A3S18	-3.46252	1.83698	STB	Xiang et al
ref_D14A3S19	-12.0024	-1.38702	EVT	Xiang et al
ref_D14A3S20	5.01003	-1.10314	ExE_Mes	Xiang et al
ref_D14A3S23	-11.5388	-1.19944	EVT	Xiang et al
ref_D14A3S25	-7.97276	0.205988	CTB	Xiang et al
ref_D14A3S26	-9.98975	-1.04883	EVT	Xiang et al
ref_D14A3S27	-8.56791	-0.311745	CTB	Xiang et al
ref_D14A3S28	-9.35696	-0.249417	EVT	Xiang et al
ref_D14A3S29	5.76938	0.520956	ExE_Mes	Xiang et al
ref_D14A3S30	-11.0731	-1.11218	EVT	Xiang et al
ref_D14A3S5	-9.12224	-0.0694961	CTB	Xiang et al
ref_D14A3S7	-9.48911	-0.290143	EVT	Xiang et al
ref_D14A3S8	-10.3335	-0.74486	EVT	Xiang et al
ref_D9A4B7	-5.33801	-0.765767	CTB	Xiang et al
ref_D9A4B8	-4.32695	-2.64451	CTB	Xiang et al
ref_D9A4S1	3.9172	-5.05368	Epiblast	Xiang et al
ref_D9A4S10	-4.59559	-1.8525	CTB	Xiang et al
ref_D9A4S11	-4.48931	-2.51174	CTB	Xiang et al
ref_D9A4S6	-4.42465	-2.68813	CTB	Xiang et al
ref_D9A4S7	-5.66075	-0.694919	CTB	Xiang et al
ref_D9A4S9	-4.66626	-1.28018	CTB	Xiang et al
ref_D9A5B5	-6.74479	0.169944	CTB	Xiang et al
ref_D9A5S12	4.2092	-5.12055	Epiblast	Xiang et al
ref_D9A5S3	-7.19689	0.631523	CTB	Xiang et al
ref_D9A5S6	-4.76269	0.411176	STB	Xiang et al
ref_D9A5S8	-4.88001	-1.36177	CTB	Xiang et al
ref_D9A5S9	-2.04506	2.78667	Epiblast	Xiang et al
ref_D9A6B1	-4.77905	0.945555	STB	Xiang et al
ref_D9A6B6	-6.19778	0.0346233	CTB	Xiang et al
ref_D9A6B8	-5.5758	-0.304531	CTB	Xiang et al
ref_D9A6S10	-5.32146	-0.637207	CTB	Xiang et al
ref_D9A6S14	-7.0888	0.498307	CTB	Xiang et al
ref_D9A6S15	-5.5656	-1.05965	CTB	Xiang et al
ref_D9A6S5	-5.95475	-0.0853782	CTB	Xiang et al
ref_D9A6S9	1.27309	-2.6324	Hypoblast	Xiang et al
ref_D9A4B1	1.60803	-2.03776	Hypoblast	Xiang et al
ref_D9A4S14	-4.37544	-2.72398	CTB	Xiang et al
ref_D9A4S16	4.23443	-5.12915	Epiblast	Xiang et al
ref_D9A4S3	4.44807	-5.17311	Epiblast	Xiang et al
ref_D9A4S4	-4.57926	-2.84052	CTB	Xiang et al
ref_D9A4S5	4.36011	-4.97459	Epiblast	Xiang et al
ref_D9A5S10	-6.31458	0.117495	CTB	Xiang et al
ref_D9A5S11	3.93684	-5.16523	Epiblast	Xiang et al
ref_D10A4S4	-4.65707	1.12932	STB	Xiang et al
ref_D10A1B11	-4.6864	1.13993	STB	Xiang et al
ref_D10A1B17	-8.18681	-0.0693977	CTB	Xiang et al
ref_D10A1B1	-4.80942	0.753816	STB	Xiang et al
ref_D10A1B3	-4.96282	0.629942	STB	Xiang et al
ref_D10A1B4	-5.12048	0.0814799	STB	Xiang et al
ref_D10A1B5	-5.14614	0.420932	STB	Xiang et al
ref_D10A1B7	-4.51437	0.943627	STB	Xiang et al
ref_D10A1B8	-4.12273	1.15955	STB	Xiang et al
ref_D10A1S10	-7.64424	0.247751	CTB	Xiang et al
ref_D10A1S11	-6.78128	0.309261	CTB	Xiang et al
ref_D10A1S12	-5.49321	-1.0556	CTB	Xiang et al
ref_D10A1S13	-5.17116	0.034521	STB	Xiang et al
ref_D10A1S1	-6.5933	0.0195724	CTB	Xiang et al
ref_D10A1S21	4.56522	-5.21986	Epiblast	Xiang et al
ref_D10A1S23	4.33606	-5.16266	Epiblast	Xiang et al
ref_D10A1S2	-5.15512	0.22755	STB	Xiang et al
ref_D14A1S2	5.65991	-0.437786	ExE_Mes	Xiang et al
ref_D14A1S30	5.04648	-4.22729	Epiblast	Xiang et al
ref_D14A1S31	4.89785	-4.21012	Epiblast	Xiang et al
ref_D14A1S32	5.44431	-0.394714	Ambiguous	Xiang et al
ref_D14A1S33	5.0256	-5.60429	Epiblast	Xiang et al
ref_D14A1S36	-4.67102	1.19302	STB	Xiang et al
ref_D14A1S39	5.41073	-1.42458	ExE_Mes	Xiang et al
ref_D14A1S41	4.96074	-5.58534	Epiblast	Xiang et al
ref_D14A1S42	5.66082	0.0885717	ExE_Mes	Xiang et al
ref_D14A1S43	5.30001	-1.10757	ExE_Mes	Xiang et al
ref_D14A1S44	-4.28973	1.4113	STB	Xiang et al
ref_D14A1S45	4.79829	-3.93049	Epiblast	Xiang et al
ref_D14A1S46	4.43527	-4.81346	Epiblast	Xiang et al
ref_D14A1S47	4.69765	-4.31639	Epiblast	Xiang et al
ref_D14A1S48	4.80449	-5.00562	Epiblast	Xiang et al
ref_D14A1S51	5.05648	-5.63787	Epiblast	Xiang et al
ref_D14A1S53	-4.25173	1.4185	STB	Xiang et al
ref_D14A1S56	4.66351	-4.93996	Epiblast	Xiang et al
ref_D14A1S57	5.51855	-0.224705	ExE_Mes	Xiang et al
ref_D14A1S58	4.90006	-3.30264	Epiblast	Xiang et al
ref_D14A1S5	5.8033	-0.434263	ExE_Mes	Xiang et al
ref_D14A1S60	5.68775	0.29041	ExE_Mes	Xiang et al
ref_D14A1S61	4.86387	-5.04769	Epiblast	Xiang et al
ref_D14A1S62	4.67127	-4.85854	Epiblast	Xiang et al
ref_D14A1S63	-3.40104	1.60881	STB	Xiang et al
ref_D14A1S64	4.72313	-4.4832	Epiblast	Xiang et al
ref_D14A1S6	5.46696	-3.97485	Epiblast	Xiang et al
ref_D14A1S7	1.94515	0.043172	Hypoblast	Xiang et al
ref_D14A1S8	5.33632	-0.255613	Ambiguous	Xiang et al
ref_D14A1S9	4.47444	-4.57651	Epiblast	Xiang et al
ref_D14A2B12	-10.4448	-1.36229	EVT	Xiang et al
ref_D14A2B13	-12.7584	-1.2984	EVT	Xiang et al
ref_D14A2B16	-3.19314	1.65611	STB	Xiang et al
ref_D14A2B1	-9.83104	-0.527234	EVT	Xiang et al
ref_D14A2B2	-12.0908	-1.49941	EVT	Xiang et al
ref_D14A2B4	-3.31687	1.61673	STB	Xiang et al
ref_D14A2B7	-3.29465	1.66229	STB	Xiang et al
ref_D14A2B9	-12.8359	-1.23559	EVT	Xiang et al
ref_D14A2S13	-11.6858	-1.45148	EVT	Xiang et al
ref_D14A2S15	-8.80519	-0.372793	CTB	Xiang et al
ref_D14A2S17	-10.119	-0.838736	EVT	Xiang et al
ref_D14A2S19	-3.83921	1.82476	STB	Xiang et al
ref_D14A2S1	-10.2681	-1.17659	EVT	Xiang et al
ref_D14A2S21	-10.6941	-0.984074	EVT	Xiang et al
ref_D14A2S23	-12.6987	-1.35212	EVT	Xiang et al
ref_D14A2S27	-10.1327	-0.707866	EVT	Xiang et al
ref_D14A2S28	-12.8243	-0.300384	EVT	Xiang et al
ref_D14A2S29	-3.58146	1.586	STB	Xiang et al
ref_D14A2S5	-10.2901	-0.983131	EVT	Xiang et al
ref_D8A5B7	-5.01963	-1.24395	CTB	Xiang et al
ref_D8A5B8	-5.01425	-1.02289	CTB	Xiang et al
ref_D8A5S14	-4.89165	-1.13537	CTB	Xiang et al
ref_D8A5S1	-4.80043	-1.58224	TE	Xiang et al
ref_D8A5S4	-4.89771	-1.06084	CTB	Xiang et al
ref_D8A6B1	-4.61017	-2.09458	TE	Xiang et al
ref_D8A6B3	-4.94166	-1.14868	CTB	Xiang et al
ref_D8A6B6	-5.02941	-1.1378	TE	Xiang et al
ref_D8A6S15	-4.78242	-1.87692	TE	Xiang et al
ref_D8A6S5	-4.47233	-2.49597	TE	Xiang et al
ref_D8A6S7	3.75649	-5.11743	Epiblast	Xiang et al
ref_D9A1B1	-5.09498	-0.998047	CTB	Xiang et al
ref_D9A1B15	-5.15203	0.155374	STB	Xiang et al
ref_D9A1B16	-5.50185	-1.05744	CTB	Xiang et al
ref_D9A1B2	-4.64898	0.365776	STB	Xiang et al
ref_D9A1B3	-5.30771	-0.534649	CTB	Xiang et al
ref_D9A1B4	-5.26213	-0.280181	STB	Xiang et al
ref_D9A1S1	-4.6651	0.358236	STB	Xiang et al
ref_D9A1S10	4.17645	-5.11409	Epiblast	Xiang et al
ref_D9A1S2	-5.13343	-1.30192	CTB	Xiang et al
ref_D9A1S23	-5.4929	-0.981554	CTB	Xiang et al
ref_D9A1S26	-5.28348	-0.659682	CTB	Xiang et al
ref_D9A1S28	3.91704	-4.39491	Epiblast	Xiang et al
ref_D9A1S3	-5.11732	-1.01237	CTB	Xiang et al
ref_D9A1S7	-5.3195	-0.575345	CTB	Xiang et al
ref_D9A1S8	-4.70175	-1.75732	CTB	Xiang et al
ref_D9A2B1	-5.02306	0.503531	STB	Xiang et al
ref_D9A2B2	-5.17278	-0.40638	STB	Xiang et al
ref_D9A2B3	-5.19012	-1.13357	CTB	Xiang et al
ref_D9A2B5	-5.10378	-0.971579	CTB	Xiang et al
ref_D9A2B8	-5.38695	-0.809772	CTB	Xiang et al
ref_D9A2S1	-5.00148	-1.37956	CTB	Xiang et al
ref_D9A2S2	-4.98944	-0.148129	CTB	Xiang et al
ref_D9A2S3	-4.81546	-1.99979	CTB	Xiang et al
ref_D9A2S4	-4.7828	-1.79753	CTB	Xiang et al
ref_D9A2S6	1.30179	-2.87268	Hypoblast	Xiang et al
ref_D9A3B1	-6.72544	0.152534	CTB	Xiang et al
ref_D9A3B2	-5.08234	0.541029	STB	Xiang et al
ref_D9A3B3	-5.02661	0.624767	STB	Xiang et al
ref_D9A3B4	-4.74254	0.735028	STB	Xiang et al
ref_D9A3B7	-5.75692	-0.84398	CTB	Xiang et al
ref_D9A3S1	-6.5099	-0.118441	CTB	Xiang et al
ref_D9A3S11	-5.0376	0.237229	STB	Xiang et al
ref_D9A3S14	4.35609	-5.06193	Epiblast	Xiang et al
ref_D9A3S15	-5.14992	0.148106	STB	Xiang et al
ref_D9A3S2	-6.07767	-0.00956885	CTB	Xiang et al
ref_D9A3S3	-5.43493	-0.452718	CTB	Xiang et al
ref_D9A4B2	-5.05023	-1.283	CTB	Xiang et al
ref_D9A4B4	-5.77036	-0.168981	CTB	Xiang et al
ref_D14_2B1	-13.1022	-1.0884	EVT	Xiang et al
ref_D14_2B3	-12.3896	-1.57288	EVT	Xiang et al
ref_D14A1B10	-3.30535	1.53942	STB	Xiang et al
ref_D14A1B11	2.41055	1.37724	Hypoblast	Xiang et al
ref_D14A1B12	-3.5165	1.73824	STB	Xiang et al
ref_D14A1B13	4.72509	-4.72577	Epiblast	Xiang et al
ref_D14A1B14	-5.02398	0.969961	STB	Xiang et al
ref_D14A1B15	-5.76223	0.627625	STB	Xiang et al
ref_D14A1B16	3.82323	-9.0023	Epiblast	Xiang et al
ref_D14A1B17	-12.1342	-1.56515	EVT	Xiang et al
ref_D14A1B18	-3.38864	1.7816	STB	Xiang et al
ref_D14A1B19	-12.3776	-1.54635	EVT	Xiang et al
ref_D14A1B1	-3.29455	1.66301	STB	Xiang et al
ref_D14A1B21	2.40481	-0.959961	Hypoblast	Xiang et al
ref_D14A1B22	-3.33236	1.63152	STB	Xiang et al
ref_D14A1B23	-3.50302	1.47578	STB	Xiang et al
ref_D14A1B24	-3.33395	1.73041	STB	Xiang et al
ref_D14A1B25	-3.44807	1.4768	STB	Xiang et al
ref_D14A1B26	-4.10076	1.58534	STB	Xiang et al
ref_D14A1B27	9.11092	-0.535462	Epiblast	Xiang et al
ref_D14A1B2	4.76715	-4.81878	Epiblast	Xiang et al
ref_D14A1B3	-12.0949	-1.67374	EVT	Xiang et al
ref_D14A1B4	1.94891	0.992826	Hypoblast	Xiang et al
ref_D14A1B5	-4.38827	1.79592	STB	Xiang et al
ref_D14A1B6	5.04498	-0.700816	Ambiguous	Xiang et al
ref_D14A1B7	-3.96691	1.71808	STB	Xiang et al
ref_D14A1B8	2.06347	-0.162768	Hypoblast	Xiang et al
ref_D14A1B9	5.56557	-0.298645	ExE_Mes	Xiang et al
ref_D14A1S10	5.53367	-0.368047	ExE_Mes	Xiang et al
ref_D14A1S11	5.57093	-5.02473	Epiblast	Xiang et al
ref_D14A1S12	1.92781	1.10534	Hypoblast	Xiang et al
ref_D14A1S13	4.56116	-4.38949	Epiblast	Xiang et al
ref_D14A1S14	4.08328	-4.41351	Epiblast	Xiang et al
ref_D14A1S15	-3.65512	1.73894	STB	Xiang et al
ref_D14A1S16	-3.58572	1.47745	STB	Xiang et al
ref_D14A1S17	4.64169	-4.60602	Epiblast	Xiang et al
ref_D14A1S18	4.221	-4.47485	Epiblast	Xiang et al
ref_D14A1S19	4.79939	-4.61398	Epiblast	Xiang et al
ref_D14A1S1	5.65802	-0.582025	ExE_Mes	Xiang et al
ref_D14A1S21	4.08284	-5.51513	Epiblast	Xiang et al
ref_D14A1S22	5.45118	-0.62102	ExE_Mes	Xiang et al
ref_D14A1S23	5.28978	-0.561991	Ambiguous	Xiang et al
ref_D14A1S24	-4.60969	1.303	STB	Xiang et al
ref_D14A1S25	5.71522	0.284405	ExE_Mes	Xiang et al
ref_D14A1S26	4.16496	-5.32917	Epiblast	Xiang et al
ref_D14A1S28	5.3156	-4.07741	Epiblast	Xiang et al
ref_D7N1S21	3.0861	-5.22868	Epiblast	Xiang et al
ref_D7N1S27	3.11334	-5.23985	Epiblast	Xiang et al
ref_D7N1S30	3.33206	-5.06834	Epiblast	Xiang et al
ref_D8_8B1	3.06757	-5.06223	Epiblast	Xiang et al
ref_D8_8B2	-3.57121	-3.4467	TE	Xiang et al
ref_D8_8B3	1.40564	-2.49789	Hypoblast	Xiang et al
ref_D8_8B4	-3.50492	-3.57615	TE	Xiang et al
ref_D8_8S1	-3.64199	-3.30754	TE	Xiang et al
ref_D8_8S2	3.33176	-5.13168	Epiblast	Xiang et al
ref_D8_8S3	-4.55214	-2.11713	TE	Xiang et al
ref_D8_8S4	-3.57079	-3.45605	TE	Xiang et al
ref_D8_8S5	-4.7982	-1.83863	TE	Xiang et al
ref_D8_8S6	-4.71899	-2.35784	TE	Xiang et al
ref_D8_8S7	-3.66304	-3.48426	TE	Xiang et al
ref_D8_8S8	-5.21473	-2.13097	TE	Xiang et al
ref_D8A1B10	-5.08412	0.357319	STB	Xiang et al
ref_D8A1B2	-5.78953	-0.786933	CTB	Xiang et al
ref_D8A1B3	-5.15384	-0.885384	CTB	Xiang et al
ref_D8A1B4	-5.14113	0.199028	STB	Xiang et al
ref_D8A1B6	-4.9498	-1.17433	CTB	Xiang et al
ref_D8A1S11	4.04131	-5.09017	Epiblast	Xiang et al
ref_D8A1S1	-5.09173	-0.960516	CTB	Xiang et al
ref_D8A1S31	3.7227	-4.35438	Epiblast	Xiang et al
ref_D8A1S3	-5.05998	-1.00819	CTB	Xiang et al
ref_D8A1S7	-5.75499	-0.837546	CTB	Xiang et al
ref_D8A1S8	3.89562	-4.35401	Epiblast	Xiang et al
ref_D8A2B1	-4.91065	0.574776	STB	Xiang et al
ref_D8A2B2	-5.35469	-0.0529172	CTB	Xiang et al
ref_D8A2B5	-5.15062	0.0516157	STB	Xiang et al
ref_D8A2S10	3.95188	-5.62593	Epiblast	Xiang et al
ref_D8A2S12	-5.41624	-0.609853	CTB	Xiang et al
ref_D8A2S15	3.81038	-4.56603	Epiblast	Xiang et al
ref_D8A2S1	-5.18715	0.120998	STB	Xiang et al
ref_D8A2S24	-5.18765	-1.52901	TE	Xiang et al
ref_D8A2S29	3.60827	-4.84108	Epiblast	Xiang et al
ref_D8A2S2	3.41777	-4.30967	Epiblast	Xiang et al
ref_D8A2S3	-5.54727	-0.434211	CTB	Xiang et al
ref_D8A2S4	-5.64457	-0.903002	CTB	Xiang et al
ref_D8A3B10	-4.94972	0.638518	STB	Xiang et al
ref_D8A3B11	1.48922	-1.98391	Hypoblast	Xiang et al
ref_D8A3B1	-4.85859	0.724955	STB	Xiang et al
ref_D8A3B4	-4.94308	0.608391	STB	Xiang et al
ref_D8A3S12	-5.11135	-1.02453	CTB	Xiang et al
ref_D8A3S13	-4.72961	0.434068	STB	Xiang et al
ref_D8A3S1	-4.84578	0.921872	STB	Xiang et al
ref_D8A3S28	-5.1427	-0.00999896	STB	Xiang et al
ref_D8A3S2	-5.06004	-0.01353	CTB	Xiang et al
ref_D8A3S5	-4.64226	0.362483	STB	Xiang et al
ref_D8A3S7	-3.95509	-1.62481	TE	Xiang et al
ref_D8A3S8	-4.70034	0.342526	STB	Xiang et al
ref_D12A4S12	-8.1664	0.161075	CTB	Xiang et al
ref_D12A4S16	-7.44313	0.7313	CTB	Xiang et al
ref_D12A4S17	-7.61039	0.466666	CTB	Xiang et al
ref_D12A4S21	-3.32291	1.4907	STB	Xiang et al
ref_D12A4S22	-3.82959	1.50889	Ambiguous	Xiang et al
ref_D12A4S26	4.98829	-5.26566	Epiblast	Xiang et al
ref_D12A4S29	5.57735	-0.187089	ExE_Mes	Xiang et al
ref_D12A4S2	-7.33433	0.684609	CTB	Xiang et al
ref_D12A4S30	3.98042	-5.64506	Epiblast	Xiang et al
ref_D12A4S7	5.55312	-0.187212	Ambiguous	Xiang et al
ref_D12A4S9	-7.39207	0.686977	CTB	Xiang et al
ref_D12A5B11	1.64005	-1.62202	Hypoblast	Xiang et al
ref_D12A5B15	-3.46989	1.54858	STB	Xiang et al
ref_D12A5B5	-9.75346	-0.611801	EVT	Xiang et al
ref_D12A5B6	-7.36317	0.82796	CTB	Xiang et al
ref_D12A5B9	-3.36978	1.60924	STB	Xiang et al
ref_D12A5S13	-7.75364	1.63681	CTB	Xiang et al
ref_D12A5S16	4.69427	-4.80887	Epiblast	Xiang et al
ref_D12A5S17	2.54473	-1.64757	Hypoblast	Xiang et al
ref_D12A5S18	-8.38203	0.114945	CTB	Xiang et al
ref_D12A5S19	4.87825	-5.45654	Epiblast	Xiang et al
ref_D12A5S1	2.38524	-1.03426	Hypoblast	Xiang et al
ref_D12A5S20	2.47143	-1.57858	Hypoblast	Xiang et al
ref_D12A5S24	2.08253	0.565842	Hypoblast	Xiang et al
ref_D12A5S30	2.59047	-1.40618	Hypoblast	Xiang et al
ref_D12A5S4	2.07969	-0.75787	Hypoblast	Xiang et al
ref_D12A5S5	5.03752	-5.71964	Epiblast	Xiang et al
ref_D12A5S6	4.44646	-4.9855	Epiblast	Xiang et al
ref_D12_1B3	-12.7826	-1.26385	EVT	Xiang et al
ref_D12_1B4	-4.728	1.03997	STB	Xiang et al
ref_D12_2B2	-12.578	-1.4003	EVT	Xiang et al
ref_D12_2B9	-12.5792	-1.39041	EVT	Xiang et al
ref_D12_2S1	-3.42956	1.78801	STB	Xiang et al
ref_D12A4S27	4.79751	-4.83334	Epiblast	Xiang et al
ref_D14_1B1	-12.6238	-1.43316	EVT	Xiang et al
ref_D14_1B2	-3.41168	1.75018	STB	Xiang et al
ref_D14_1B5	-12.8705	-1.30829	EVT	Xiang et al
ref_D14_1S10	-4.65601	1.06571	STB	Xiang et al
ref_D14_1S2	-12.5267	-1.26415	EVT	Xiang et al
ref_D14_2S1	-12.7102	-0.385552	EVT	Xiang et al
ref_D14_3B5	-11.41	-1.7898	EVT	Xiang et al
ref_D14_3B6	-11.2194	-1.81097	EVT	Xiang et al
ref_D14_3S10	5.44954	-5.60778	Epiblast	Xiang et al
ref_D14_3S15	5.47817	-5.60335	Epiblast	Xiang et al
ref_D14_3S16	5.62983	-5.37074	Epiblast	Xiang et al
ref_D14_3S9	-7.53814	0.731362	CTB	Xiang et al
ref_D14_2S2	-3.41612	1.75373	STB	Xiang et al
ref_D7A1S1	-4.78326	-4.05154	TE	Xiang et al
ref_D7A1S5	-3.81486	-5.17617	TE	Xiang et al
ref_D7A1S6	-4.19208	-5.06167	TE	Xiang et al
ref_D7A1S7	-4.61705	-2.17704	TE	Xiang et al
ref_D7A1S8	1.34601	-2.72788	Hypoblast	Xiang et al
ref_D7A1S9	-4.43975	-2.50319	TE	Xiang et al
ref_D7A2B1	-4.21685	-3.12354	TE	Xiang et al
ref_D7A2B4	-3.95965	-3.03405	TE	Xiang et al
ref_D7A2B5	-5.14157	-3.54282	TE	Xiang et al
ref_D7A2B6	-4.76939	-1.4713	TE	Xiang et al
ref_D7A2B8	-5.24213	-3.26803	TE	Xiang et al
[truncated: 4,062 more rows]

## Sheet:  extended_6b
cell	UMAP_1	UMAP_2	rename_EML	paper
NGS_D1_AACAAAGCATTACTCT.1	4.56361	-4.71426	Naive_derived	Guo et al
NGS_D1_AACCTGATCGTTAGTG.1	3.95958	-4.74622	Naive_derived	Guo et al
NGS_D1_AACCTTTAGATTAGTG.1	4.6666	-4.94714	Naive_derived	Guo et al
NGS_D1_AACGGGACAGCAGTCC.1	4.47227	-4.76044	Naive_derived	Guo et al
NGS_D1_AAGGTAATCTTCTAAC.1	4.06386	-4.68937	Naive_derived	Guo et al
NGS_D1_AAGGTAATCTTGTTAC.1	3.81949	-4.78722	Naive_derived	Guo et al
NGS_D1_AATCACGGTGAACCGA.1	4.61783	-4.63801	Naive_derived	Guo et al
NGS_D1_ACACGCGAGCGCCTTG.1	3.98913	-4.92247	Naive_derived	Guo et al
NGS_D1_ACCATTTTCGTGCGAC.1	3.96582	-5.12686	Naive_derived	Guo et al
NGS_D1_ACTACGAAGTCATGGG.1	4.45297	-4.75318	Naive_derived	Guo et al
NGS_D1_ACTCCCAAGGTCGCCT.1	4.58366	-4.6076	Naive_derived	Guo et al
NGS_D1_ACTCCCAGTCACTTCC.1	3.43198	-5.26021	Naive_derived	Guo et al
NGS_D1_ACTGCAAGTTCCCAAA.1	4.56894	-4.86203	Naive_derived	Guo et al
NGS_D1_ACTGTGAAGACATCCT.1	4.43898	-4.7678	Naive_derived	Guo et al
NGS_D1_AGAAGTATCGCTTTAT.1	4.29547	-5.02058	Naive_derived	Guo et al
NGS_D1_AGACTCAGTTGCCGCA.1	3.6102	-5.27485	Naive_derived	Guo et al
NGS_D1_AGCATCATCCACACAA.1	3.23858	-5.26343	Naive_derived	Guo et al
NGS_D1_AGCCAGCAGAAACACT.1	3.57104	-4.70479	Naive_derived	Guo et al
NGS_D1_AGGTAGGGTGTGTGGA.1	4.57454	-4.77331	Naive_derived	Guo et al
NGS_D1_AGGTTGTAGGGTTGCA.1	4.53037	-5.10483	Naive_derived	Guo et al
NGS_D1_AGTACTGGTCTGTCCT.1	4.74465	-4.71655	Naive_derived	Guo et al
NGS_D1_AGTTAGCCATGTGTCA.1	4.35455	-5.03192	Naive_derived	Guo et al
NGS_D1_AGTTCGAGTGTTGAGG.1	3.57203	-5.12308	Naive_derived	Guo et al
NGS_D1_ATCACTTTCTTGGTGA.1	3.86439	-5.02601	Naive_derived	Guo et al
NGS_D1_ATCCGTCTCCAGCCTT.1	4.29153	-5.1061	Naive_derived	Guo et al
NGS_D1_ATTCAGGTCGGACTGC.1	2.35047	-4.93721	Naive_derived	Guo et al
NGS_D1_ATTCCATCACAAATGA.1	3.94892	-4.92585	Naive_derived	Guo et al
NGS_D1_ATTCCCGCATTGAAGA.1	4.4143	-4.25543	Naive_derived	Guo et al
NGS_D1_CAAGGGAAGCTCATAC.1	4.05091	-4.95891	Naive_derived	Guo et al
NGS_D1_CACGTGGTCTGGGCGT.1	3.80686	-4.78684	Naive_derived	Guo et al
NGS_D1_CACTTCGTCCCTCATG.1	4.54461	-4.7143	Naive_derived	Guo et al
NGS_D1_CACTTCGTCTCGGTCT.1	3.8561	-5.36893	Naive_derived	Guo et al
NGS_D1_CAGATCAAGCGCACAA.1	3.54753	-5.15932	Naive_derived	Guo et al
NGS_D1_CAGCACGGTTTACACG.1	2.68671	-4.66514	Naive_derived	Guo et al
NGS_D1_CATCCACTCTTGTTAC.1	3.83854	-5.07609	Naive_derived	Guo et al
NGS_D1_CATGGATAGACTTGTC.1	4.26235	-4.67385	Naive_derived	Guo et al
NGS_D1_CATTGAGCATGTGGCC.1	4.43916	-4.53829	Naive_derived	Guo et al
NGS_D1_CCAATTTGTAAGCTCT.1	4.51171	-4.82426	Naive_derived	Guo et al
NGS_D1_CCACAAAAGATAGTCA.1	4.36694	-4.82083	Naive_derived	Guo et al
NGS_D1_CCACGTTTCGCTTAAG.1	3.81188	-5.1167	Naive_derived	Guo et al
NGS_D1_CCACTTGCAACATACC.1	4.35658	-4.65917	Naive_derived	Guo et al
NGS_D1_CCATCACCATGGTACT.1	4.16332	-5.10316	Naive_derived	Guo et al
NGS_D1_CCGATGGCAGACAAAT.1	2.8165	-4.8419	Naive_derived	Guo et al
NGS_D1_CCTCACAGTATATGGA.1	4.31464	-4.94799	Naive_derived	Guo et al
NGS_D1_CGATGGCCAATTGTGC.1	4.56045	-4.76228	Naive_derived	Guo et al
NGS_D1_CGGCAGTTCATGACAC.1	4.59634	-4.74822	Naive_derived	Guo et al
NGS_D1_CGTTCTGGTGAGATCG.1	4.60027	-4.6945	Naive_derived	Guo et al
NGS_D1_CTACATTCAGCGTACC.1	4.4964	-4.5789	Naive_derived	Guo et al
NGS_D1_CTATCCGGTGTACATC.1	3.29948	-5.51382	Naive_derived	Guo et al
NGS_D1_CTATCTATCTATTTCG.1	4.42324	-4.86983	Naive_derived	Guo et al
NGS_D1_CTCAGAACAGGAAGTC.1	3.76627	-4.91935	Naive_derived	Guo et al
NGS_D1_CTGCAGGCAGTTCTAG.1	-1.25597	-6.53891	Naive_derived	Guo et al
NGS_D1_CTGCCTATCGTGGAAG.1	3.78188	-4.90754	Naive_derived	Guo et al
NGS_D1_GAACACTAGCTGGCCT.1	1.20415	-5.54517	Naive_derived	Guo et al
NGS_D1_GAACTGTCACAACGCC.1	4.6359	-4.87058	Naive_derived	Guo et al
NGS_D1_GACCCAGCAGTAGTTC.1	4.57474	-4.71621	Naive_derived	Guo et al
NGS_D1_GACCGTGCACCCTAGG.1	3.96623	-5.09396	Naive_derived	Guo et al
NGS_D1_GACCTTCAGTCGCCAC.1	4.41759	-4.71692	Naive_derived	Guo et al
NGS_D1_GACTATGCAATGGCAG.1	4.32887	-4.96229	Naive_derived	Guo et al
NGS_D1_GACTCTCGTGCTTATG.1	3.78388	-5.13385	Naive_derived	Guo et al
NGS_D1_GAGACTTGTATCATGC.1	2.60651	-4.77667	Naive_derived	Guo et al
NGS_D1_GAGTCTATCACCCATC.1	4.01843	-4.96631	Naive_derived	Guo et al
NGS_D1_GAGTGTTGTGAGATCG.1	3.58982	-5.23236	Naive_derived	Guo et al
NGS_D1_GATTCTTCAGGTTCCG.1	3.21527	-5.28391	Naive_derived	Guo et al
NGS_D1_GCCAGGTAGCTTCTAG.1	4.22565	-4.82353	Naive_derived	Guo et al
NGS_D1_GCCCGAAGTAGTAAGT.1	4.60279	-4.6916	Naive_derived	Guo et al
NGS_D1_GGAATCTCACTCCTTG.1	3.24965	-5.23281	Naive_derived	Guo et al
NGS_D1_GGGCTCAGTACAAGTA.1	4.41976	-4.77978	Naive_derived	Guo et al
NGS_D1_GGTAATCAGCCGATTT.1	4.50282	-4.93537	Naive_derived	Guo et al
NGS_D1_GTAACCATCCCTCAAC.1	4.11977	-5.07107	Naive_derived	Guo et al
NGS_D1_GTAATGCAGTACAACA.1	4.35502	-4.82602	Naive_derived	Guo et al
NGS_D1_GTAATGCCAGCGCTTG.1	4.19316	-5.0029	Naive_derived	Guo et al
NGS_D1_GTCACGGTCATGCTAG.1	-0.438489	-6.39488	Naive_derived	Guo et al
NGS_D1_GTCCCATGTGTACGCC.1	2.56049	-4.79743	Naive_derived	Guo et al
NGS_D1_GTGAGGAAGACGCCAA.1	3.66625	-5.13756	Naive_derived	Guo et al
NGS_D1_GTGATGTAGTCATGCT.1	4.43879	-4.54035	Naive_derived	Guo et al
NGS_D1_GTGATGTGTGTTAACC.1	4.52066	-4.68853	Naive_derived	Guo et al
NGS_D1_GTGCAGCAGTGCCCGT.1	3.86218	-4.68497	Naive_derived	Guo et al
NGS_D1_GTGCTGGCACGATAGG.1	-1.5359	-6.36112	Naive_derived	Guo et al
NGS_D1_GTGCTTCGTCGTAATC.1	4.42793	-4.61629	Naive_derived	Guo et al
NGS_D1_GTGTCCTTCCAGCAAT.1	4.15954	-4.65834	Naive_derived	Guo et al
NGS_D1_TAAGCGTAGGCCTTGC.1	4.35776	-4.89153	Naive_derived	Guo et al
NGS_D1_TCAGGTAGTGCTTCAA.1	2.5797	-4.88028	Naive_derived	Guo et al
NGS_D1_TCAGTTTCATCGATAC.1	3.63615	-5.04402	Naive_derived	Guo et al
NGS_D1_TCATCATGTTATAGAG.1	1.2584	-5.59425	Naive_derived	Guo et al
NGS_D1_TCATGCCTCCGCAACG.1	4.3027	-5.01974	Naive_derived	Guo et al
NGS_D1_TCATTCAGTTTAGACC.1	3.88356	-5.09184	Naive_derived	Guo et al
NGS_D1_TCTCACGAGATACAGT.1	4.20281	-4.74386	Naive_derived	Guo et al
NGS_D1_TGACCCTTCGAAGTGG.1	4.54156	-5.04637	Naive_derived	Guo et al
NGS_D1_TGAGCATTCCACGAAT.1	4.31073	-4.82678	Naive_derived	Guo et al
NGS_D1_TGAGCGCTCACGGGAA.1	4.3264	-4.91921	Naive_derived	Guo et al
NGS_D1_TGAGGTTGTTACCCTC.1	3.89179	-4.96507	Naive_derived	Guo et al
NGS_D1_TGATCAGCAGTGCCTG.1	3.47621	-4.69947	Naive_derived	Guo et al
NGS_D1_TGTAACGTCCACCTGT.1	4.61944	-4.73647	Naive_derived	Guo et al
NGS_D1_TGTGATGGTTCGGGTC.1	4.55683	-4.76344	Naive_derived	Guo et al
NGS_D1_TTAATCCCACGTAGTT.1	4.18543	-5.07544	Naive_derived	Guo et al
NGS_D1_TTCAGGAAGCTTAAGA.1	3.77085	-4.96034	Naive_derived	Guo et al
NGS_D1_TTCATTGGTGAGAACC.1	3.96589	-5.16768	Naive_derived	Guo et al
NGS_D1_TTCGCTGCACAATGAA.1	4.40419	-4.66407	Naive_derived	Guo et al
NGS_D1_TTGCTGCCACGAGGAT.1	3.60942	-5.05258	Naive_derived	Guo et al
NGS_D3_AACCATGGTGTTAAAG.1	-3.3682	-5.59812	Naive_derived	Guo et al
NGS_D3_AATGCCAAGCGCCTCA.1	-3.13043	-5.1429	Naive_derived	Guo et al
NGS_D3_AATGGCTGTGTTCATG.1	-3.25845	-5.38022	Naive_derived	Guo et al
NGS_D3_AATTCCTAGCCTAGGA.1	-3.65393	-4.46256	Naive_derived	Guo et al
NGS_D3_AATTCCTAGGACTGGT.1	-2.61069	-5.32776	Naive_derived	Guo et al
NGS_D3_ACAAAGACAAGAATAC.1	-4.81367	-3.8975	Naive_derived	Guo et al
NGS_D3_ACACAGTGTCAAGTTC.1	-3.04251	-5.45639	Naive_derived	Guo et al
NGS_D3_ACACTGAAGCCATTCA.1	4.34319	-4.55821	Naive_derived	Guo et al
NGS_D3_ACCCTTGCAGAGATGC.1	-3.0341	-5.86704	Naive_derived	Guo et al
NGS_D3_ACCGTTCTCACAATGC.1	-3.19128	-5.71359	Naive_derived	Guo et al
NGS_D3_ACGTAGTCAGAACTAA.1	-3.00372	-5.65317	Naive_derived	Guo et al
NGS_D3_ACTCCCAAGTTACGAA.1	-2.70392	-5.97188	Naive_derived	Guo et al
NGS_D3_ACTCTCGGTGTCTTGA.1	-3.33085	-5.45704	Naive_derived	Guo et al
NGS_D3_ACTGCAATCGGTCAGC.1	-4.0088	-4.52234	Naive_derived	Guo et al
NGS_D3_ACTGTGAAGGTCCTGC.1	-2.88426	-5.83845	Naive_derived	Guo et al
NGS_D3_ACTGTGATCAAGCTTG.1	-2.69254	-6.00183	Naive_derived	Guo et al
NGS_D3_ACTTATCCACAAATAG.1	-2.20634	-6.36725	Naive_derived	Guo et al
NGS_D3_ACTTTCACAGCTACCG.1	-2.96146	-5.91979	Naive_derived	Guo et al
NGS_D3_AGAAGCGCAGACCAGA.1	-3.41083	-5.40802	Naive_derived	Guo et al
NGS_D3_AGACTCATCGTCTACC.1	4.18419	-4.3949	Naive_derived	Guo et al
NGS_D3_AGAGAGCTCTGCATAG.1	-3.32171	-5.31163	Naive_derived	Guo et al
NGS_D3_AGCCAGCTCTAGCCTC.1	-3.06559	-5.67897	Naive_derived	Guo et al
NGS_D3_AGCGATTTCCGGCAGT.1	-3.13358	-5.98895	Naive_derived	Guo et al
NGS_D3_AGCGCCAAGTTGGAAT.1	-2.62349	-5.38273	Naive_derived	Guo et al
NGS_D3_AGGCATTCACAGAGCA.1	-2.76953	-5.60398	Naive_derived	Guo et al
NGS_D3_AGGCATTTCTGGAGAG.1	3.90444	-6.12121	Naive_derived	Guo et al
NGS_D3_AGGCCACCACCGTGGT.1	3.46174	-5.04103	Naive_derived	Guo et al
NGS_D3_AGTAGTCGTGTAAATG.1	2.59349	-4.67128	Naive_derived	Guo et al
NGS_D3_AGTCAACGTGTTGATC.1	-1.47748	-6.48063	Naive_derived	Guo et al
NGS_D3_ATACTTCAGTCGAAGC.1	-3.28702	-5.50707	Naive_derived	Guo et al
NGS_D3_ATAGAGATCAATGTCG.1	-3.25792	-5.21696	Naive_derived	Guo et al
NGS_D3_ATAGGCTCATACACCA.1	-2.6834	-6.12534	Naive_derived	Guo et al
NGS_D3_ATCACTTCATAGCTGT.1	-3.05503	-6.02202	Naive_derived	Guo et al
NGS_D3_ATCGGATAGTGCAAAT.1	-3.66581	-4.90668	Naive_derived	Guo et al
NGS_D3_ATCGGCGCAAGATGTA.1	-4.27785	-4.3294	Naive_derived	Guo et al
NGS_D3_ATGAGGGTCTTCGTAT.1	-2.87931	-5.61329	Naive_derived	Guo et al
NGS_D3_ATGGATCCACGTGTGC.1	-3.20303	-4.90141	Naive_derived	Guo et al
NGS_D3_ATGGGTTCACTCCTTG.1	2.58224	-4.82315	Naive_derived	Guo et al
NGS_D3_ATGTCTTAGATCCTAC.1	-3.53358	-5.08918	Naive_derived	Guo et al
NGS_D3_ATTATCCAGCCGTTGC.1	-3.26537	-4.46523	Naive_derived	Guo et al
NGS_D3_ATTATCCAGCTCGGCT.1	-2.61094	-5.39388	Naive_derived	Guo et al
NGS_D3_ATTCCCGAGACGCTCC.1	-2.70493	-5.43295	Naive_derived	Guo et al
NGS_D3_ATTCCCGTCCTCTGCA.1	-2.99524	-6.08475	Naive_derived	Guo et al
NGS_D3_ATTCCTACAGTAGTTC.1	-2.12217	-5.23925	Naive_derived	Guo et al
NGS_D3_ATTCCTATCCTTATAC.1	-2.76695	-5.18499	Naive_derived	Guo et al
NGS_D3_ATTCTACGTGAAGCGT.1	-2.88265	-6.40864	Naive_derived	Guo et al
NGS_D3_CAACGGCTCTCCAATT.1	-3.31984	-5.60609	Naive_derived	Guo et al
NGS_D3_CAATACGTCCAACCGG.1	-3.84595	-4.54383	Naive_derived	Guo et al
NGS_D3_CAATGACTCACCTCGT.1	-4.22093	-2.77062	Naive_derived	Guo et al
NGS_D3_CAATGACTCTGCGGCA.1	-3.18183	-5.58197	Naive_derived	Guo et al
NGS_D3_CACCAAACACCAGCTG.1	-2.94688	-5.81788	Naive_derived	Guo et al
NGS_D3_CACGAATGTTGCTCGG.1	-2.9577	-6.01023	Naive_derived	Guo et al
NGS_D3_CACGTTCGTGCAATGG.1	4.29123	-5.02356	Naive_derived	Guo et al
NGS_D3_CACTGGGAGGCATCAG.1	4.49369	-4.73793	Naive_derived	Guo et al
NGS_D3_CACTGTCGTGTTAACC.1	-5.29147	-2.56076	Naive_derived	Guo et al
NGS_D3_CACTTCGAGAACTGAT.1	-2.08818	-5.38366	Naive_derived	Guo et al
NGS_D3_CAGGGCTTCGGTGTAT.1	-2.87814	-6.04825	Naive_derived	Guo et al
NGS_D3_CAGGTATCAAGATGTA.1	-3.28783	-5.53009	Naive_derived	Guo et al
NGS_D3_CAGTTAGGTGAATTAG.1	2.08301	-4.87484	Naive_derived	Guo et al
NGS_D3_CATAAGCCAAATCCCA.1	-3.31942	-5.38743	Naive_derived	Guo et al
NGS_D3_CATCCGTCAGCGAGTA.1	-2.44098	-6.4857	Naive_derived	Guo et al
NGS_D3_CATCCGTTCGAATCCA.1	3.56935	-8.98885	Naive_derived	Guo et al
NGS_D3_CATGCCTTCAACCGAT.1	3.99921	-5.29327	Naive_derived	Guo et al
NGS_D3_CATTTCAGTAAGGCCA.1	-2.185	-6.66848	Naive_derived	Guo et al
NGS_D3_CCAAGCGGTGAACTAA.1	-2.89356	-5.75593	Naive_derived	Guo et al
NGS_D3_CCAATTTGTATCGAGG.1	-3.00936	-5.63555	Naive_derived	Guo et al
NGS_D3_CCACCATAGTCTTCCC.1	-3.07594	-5.76216	Naive_derived	Guo et al
NGS_D3_CCCTCAAAGATTCGCT.1	-4.22554	-3.82653	Naive_derived	Guo et al
NGS_D3_CCGATCTCAAGCTGCC.1	-3.68569	-5.00132	Naive_derived	Guo et al
NGS_D3_CCGTGAGGTGCTCCGA.1	-3.08727	-5.98716	Naive_derived	Guo et al
NGS_D3_CCGTTCAGTTTAGACC.1	-3.4072	-4.826	Naive_derived	Guo et al
NGS_D3_CCTCAACCAATGTGGG.1	-3.31828	-5.50157	Naive_derived	Guo et al
NGS_D3_CCTGCATTCAGTCTTT.1	-3.01337	-5.79005	Naive_derived	Guo et al
NGS_D3_CGAAGTTTCCCGTGAG.1	-3.35991	-5.02698	Naive_derived	Guo et al
NGS_D3_CGGGACTAGGTGTGAC.1	-1.27157	-6.58217	Naive_derived	Guo et al
NGS_D3_CGGTCAGCATGCAGGA.1	-5.33814	-2.48881	Naive_derived	Guo et al
NGS_D3_CGTCCATTCCTAAGTG.1	-2.72174	-5.67898	Naive_derived	Guo et al
NGS_D3_CGTGATACACTGGAAG.1	-2.8858	-6.02148	Naive_derived	Guo et al
NGS_D3_CGTGTCTCATAAGATG.1	-3.08462	-5.70315	Naive_derived	Guo et al
NGS_D3_CGTTAGACAGGTTCAT.1	-2.61169	-5.53918	Naive_derived	Guo et al
NGS_D3_CGTTCTGTCAGGACAG.1	-3.26322	-5.46987	Naive_derived	Guo et al
NGS_D3_CTAGACACAATGCAGG.1	0.256866	-6.13282	Naive_derived	Guo et al
NGS_D3_CTCAACCAGTGCACTT.1	-3.05269	-5.69995	Naive_derived	Guo et al
NGS_D3_CTCAGGGTCCCTTGGT.1	3.7349	-5.07705	Naive_derived	Guo et al
NGS_D3_CTCAGGGTCGCATTAG.1	-3.56574	-5.13684	Naive_derived	Guo et al
NGS_D3_CTCTCGAAGCTTTGTG.1	-2.0505	-6.6952	Naive_derived	Guo et al
NGS_D3_CTCTGGTGTGTAAACA.1	-3.12682	-5.28561	Naive_derived	Guo et al
NGS_D3_CTGCAGGCACTGGCGT.1	-5.20359	-1.44148	Naive_derived	Guo et al
NGS_D3_CTGTGAACACTGTGAT.1	-3.23177	-5.56856	Naive_derived	Guo et al
NGS_D3_CTTCCTTGTAGGCAGT.1	4.56391	-4.54358	Naive_derived	Guo et al
NGS_D3_CTTTCGGCATTCCTAT.1	-3.50817	-4.84504	Naive_derived	Guo et al
NGS_D3_GAATCGTTCCTAGCCT.1	-2.54185	-4.89816	Naive_derived	Guo et al
NGS_D3_GACCCAGGTAGTCGGA.1	-2.98973	-5.7254	Naive_derived	Guo et al
NGS_D3_GACTCTCTCATCTACT.1	-3.41418	-5.08792	Naive_derived	Guo et al
NGS_D3_GAGACCCGTGGACAGT.1	2.58803	-4.89204	Naive_derived	Guo et al
NGS_D3_GAGGCAATCTCCTGTG.1	-3.02869	-5.55508	Naive_derived	Guo et al
NGS_D3_GATTCTTCATAGATGA.1	-3.47988	-5.60578	Naive_derived	Guo et al
NGS_D3_GATTTCTGTGGGTTGA.1	-3.07166	-5.52354	Naive_derived	Guo et al
NGS_D3_GCAACATGTTATGGTC.1	-3.18445	-5.57683	Naive_derived	Guo et al
NGS_D3_GCATGATAGAAGCGGG.1	4.25351	-4.49229	Naive_derived	Guo et al
NGS_D3_GCCAGGTCAGAACTTC.1	-2.84441	-5.13424	Naive_derived	Guo et al
NGS_D3_GCCAGTGCATGAGAAT.1	-2.57961	-6.27897	Naive_derived	Guo et al
NGS_D3_GCCCAGATCTGCTTTA.1	-4.07706	-3.71505	Naive_derived	Guo et al
NGS_D3_GCGGAAATCAGTGTCA.1	-2.96009	-5.73705	Naive_derived	Guo et al
NGS_D3_GCTGCAGCACAGCGCT.1	-2.71974	-5.25912	Naive_derived	Guo et al
NGS_D3_GGAACCCAGGAGCTGT.1	-3.04231	-5.49707	Naive_derived	Guo et al
NGS_D3_GGAACCCAGTTTGGCT.1	-2.93252	-5.45223	Naive_derived	Guo et al
NGS_D3_GGAGAACGTACCGGAA.1	-1.32931	-6.73993	Naive_derived	Guo et al
NGS_D3_GGCAGTCTCCATTGGA.1	-3.32734	-5.54294	Naive_derived	Guo et al
NGS_D3_GGCAGTCTCTCTTGCG.1	4.42353	-4.23547	Naive_derived	Guo et al
NGS_D3_GGGCCATCAGTAACGG.1	-2.8212	-5.72507	Naive_derived	Guo et al
NGS_D3_GGGCTCAAGTTCAACC.1	-5.33911	-2.22269	Naive_derived	Guo et al
NGS_D3_GGGTCACTCTCTGACC.1	-3.09346	-5.38306	Naive_derived	Guo et al
NGS_D3_GTAAGTCCATCTCAAG.1	-3.75954	-4.9335	Naive_derived	Guo et al
NGS_D3_GTAATGCTCACTTTGT.1	-3.1807	-5.5812	Naive_derived	Guo et al
NGS_D3_GTAGATCAGTGCGTCC.1	3.55032	-5.08969	Naive_derived	Guo et al
NGS_D3_GTAGGAGGTCCCGCAA.1	-3.0867	-5.29688	Naive_derived	Guo et al
NGS_D3_GTATTTCTCCCTCATG.1	4.3532	-4.40311	Naive_derived	Guo et al
NGS_D3_GTCAAACGTCATACCA.1	-3.46181	-5.27329	Naive_derived	Guo et al
NGS_D3_GTCATTTTCTGCTAGA.1	-2.8269	-5.52829	Naive_derived	Guo et al
NGS_D3_GTCCACTAGCTGACCC.1	-2.91574	-5.98286	Naive_derived	Guo et al
NGS_D3_GTCCACTCAGGAGGAG.1	-2.81374	-5.25261	Naive_derived	Guo et al
NGS_D3_GTCTCACGTGTGATGG.1	-2.5182	-6.51039	Naive_derived	Guo et al
NGS_D3_GTGAGCCCAGTTAGAA.1	-1.6684	-6.28554	Naive_derived	Guo et al
NGS_D3_GTGGGAAAGCGTTGTT.1	-3.67866	-4.99005	Naive_derived	Guo et al
NGS_D3_GTGTGGCAGCCTTGAT.1	-3.12349	-5.74533	Naive_derived	Guo et al
NGS_D3_GTGTGGCCAGATCACT.1	-3.32246	-5.51576	Naive_derived	Guo et al
NGS_D3_GTTGTCCTCGCATTAG.1	-3.16954	-5.52346	Naive_derived	Guo et al
NGS_D3_GTTTACTCATGCACTA.1	-2.97065	-5.65774	Naive_derived	Guo et al
NGS_D3_TAACCAGGTTCTCCTG.1	3.17543	-5.22804	Naive_derived	Guo et al
NGS_D3_TAACGACCACATCATG.1	-2.69194	-5.53505	Naive_derived	Guo et al
NGS_D3_TACCCACGTATGACAA.1	-2.53173	-6.34348	Naive_derived	Guo et al
NGS_D3_TACTTACAGCGTCAGA.1	-2.96235	-5.67767	Naive_derived	Guo et al
NGS_D3_TAGACTGAGTCAGGGT.1	-1.73509	-6.83487	Naive_derived	Guo et al
NGS_D3_TCAAGCAAGATTACCC.1	4.41637	-4.56227	Naive_derived	Guo et al
NGS_D3_TCAATTCTCAAGAGTA.1	-2.95101	-5.3772	Naive_derived	Guo et al
NGS_D3_TCACATTAGTTGGAAT.1	-3.59503	-4.79797	Naive_derived	Guo et al
NGS_D3_TCACGCTCAGTGTACT.1	-2.48558	-6.09493	Naive_derived	Guo et al
NGS_D3_TCACTCGAGTATGAGT.1	-2.91678	-5.48505	Naive_derived	Guo et al
NGS_D3_TCAGGTACAGAACTAA.1	-3.93794	-3.29251	Naive_derived	Guo et al
NGS_D3_TCATGAGGTTGGATCT.1	-4.3931	-2.4501	Naive_derived	Guo et al
NGS_D3_TCATTCATCGGCTGGT.1	3.95148	-6.07711	Naive_derived	Guo et al
NGS_D3_TCCATGCTCCTTATCA.1	-1.6799	-6.67672	Naive_derived	Guo et al
NGS_D3_TCCGAAATCCGCAAAT.1	-3.26828	-5.55912	Naive_derived	Guo et al
NGS_D3_TCCGATCCAGTGGTGA.1	-4.13907	-4.66579	Naive_derived	Guo et al
NGS_D3_TCCGGGACACGCGGTT.1	4.39884	-4.71867	Naive_derived	Guo et al
NGS_D3_TCCTAATCATGGGAAC.1	-5.407	-2.41671	Naive_derived	Guo et al
NGS_D3_TCCTCGACAACCTAAC.1	-2.65534	-5.21307	Naive_derived	Guo et al
NGS_D3_TCCTCGAGTGTAGCAG.1	4.00646	-5.21575	Naive_derived	Guo et al
NGS_D3_TCCTGCAGTCTACAAC.1	-2.40736	-5.28019	Naive_derived	Guo et al
NGS_D3_TCGAAGTTCGGCCAAC.1	-2.88851	-5.89798	Naive_derived	Guo et al
NGS_D3_TCGGGACCACCTGATA.1	-3.01459	-6.04383	Naive_derived	Guo et al
NGS_D3_TCGGGACTCAACACGT.1	4.03845	-6.00019	Naive_derived	Guo et al
NGS_D3_TCGTGGGTCCTCACGT.1	-3.56075	-5.22291	Naive_derived	Guo et al
NGS_D3_TGACAGTAGAAACCCG.1	-2.82786	-6.11869	Naive_derived	Guo et al
NGS_D3_TGATCTTGTCGAGTGA.1	-3.28364	-5.54724	Naive_derived	Guo et al
NGS_D3_TGATTCTCACCTAAAC.1	-1.65156	-6.39269	Naive_derived	Guo et al
NGS_D3_TGCACGGAGGTACTGG.1	-3.2934	-5.47162	Naive_derived	Guo et al
NGS_D3_TGCCGAGCAGAACATA.1	-2.84466	-6.16369	Naive_derived	Guo et al
NGS_D3_TGCCGAGCATTACTCT.1	-2.94407	-5.20574	Naive_derived	Guo et al
NGS_D3_TGCCGAGTCCACTGGG.1	3.32575	-5.07594	Naive_derived	Guo et al
NGS_D3_TGCGACGAGCGTTCAT.1	-2.69897	-5.31544	Naive_derived	Guo et al
NGS_D3_TGCGGGTAGAAACTGT.1	-3.19081	-5.57965	Naive_derived	Guo et al
NGS_D3_TGGAACTAGATCGCTT.1	-2.8744	-5.52686	Naive_derived	Guo et al
NGS_D3_TGGGATTAGGCCACCT.1	3.18457	-5.41444	Naive_derived	Guo et al
NGS_D3_TGGTTAGGTTATGTCG.1	-2.81755	-5.90254	Naive_derived	Guo et al
NGS_D3_TTACAGGCATACTGAC.1	-2.85015	-6.09764	Naive_derived	Guo et al
NGS_D3_TTCATTGAGTAGGGTC.1	4.18761	-4.60407	Naive_derived	Guo et al
NGS_D3_TTCCGGTCATGAGAAT.1	3.45287	-5.04779	Naive_derived	Guo et al
NGS_D3_TTCCTTCTCAAGAGTA.1	-2.89527	-5.56653	Naive_derived	Guo et al
NGS_D3_TTCTCTCAGTCAATCC.1	-2.78255	-5.36977	Naive_derived	Guo et al
NGS_D3_TTCTTCCCAAGTGCTT.1	-2.76244	-6.14561	Naive_derived	Guo et al
NGS_D3_TTGCTGCCACTCCTGT.1	-3.06476	-5.85176	Naive_derived	Guo et al
NGS_D3_TTGTGGAAGCTCGCAC.1	3.33943	-5.27472	Naive_derived	Guo et al
NGS_D3_TTTGGTTAGTCATAGA.1	-4.14345	-3.34318	Naive_derived	Guo et al
NGS_D5_AAAGGGCGTTCCATTT.1	-5.0533	-1.59011	Naive_derived	Guo et al
NGS_D5_AAAGTCCGTTCTCACC.1	-4.61868	-2.03029	Naive_derived	Guo et al
NGS_D5_AACAACCTCTGCGGAC.1	-4.60663	-2.25803	Naive_derived	Guo et al
NGS_D5_AACAGGGCATATGCGT.1	-5.43737	-0.6799	Naive_derived	Guo et al
NGS_D5_AACCAACCAGGAGGTT.1	-5.54773	-1.26839	Naive_derived	Guo et al
NGS_D5_AACCACAGTGGCCTCA.1	-5.18487	-0.883006	Naive_derived	Guo et al
NGS_D5_AACCATGTCATTGCGA.1	-4.60559	-2.09763	Naive_derived	Guo et al
NGS_D5_AACCTTTAGCGAGTAC.1	-5.45489	-0.583885	Naive_derived	Guo et al
NGS_D5_AACGGGAGTTATCTTC.1	-4.51981	-2.23568	Naive_derived	Guo et al
NGS_D5_AAGACAAGTCGAAGCA.1	-5.09865	-1.62218	Naive_derived	Guo et al
NGS_D5_AAGCCATCAGGTATGG.1	-5.8497	-0.774092	Naive_derived	Guo et al
NGS_D5_AATGCCATCGAGAGCA.1	-3.75475	-2.0479	Naive_derived	Guo et al
NGS_D5_ACAAAGAAGATAGTGT.1	-4.90142	-1.5197	Naive_derived	Guo et al
NGS_D5_ACAACCATCTCTATGT.1	-5.0505	0.544466	Naive_derived	Guo et al
NGS_D5_ACAAGCTTCTAGCCTC.1	-5.12235	-1.41681	Naive_derived	Guo et al
NGS_D5_ACACCAAGTCTCTCAC.1	-4.54787	-2.37092	Naive_derived	Guo et al
NGS_D5_ACATCCCGTCGCGGTT.1	-5.24871	-0.882287	Naive_derived	Guo et al
NGS_D5_ACATTTCAGCGCTGAA.1	-5.7454	-0.771301	Naive_derived	Guo et al
NGS_D5_ACCAACATCTGTGCAA.1	-4.91554	-1.87529	Naive_derived	Guo et al
NGS_D5_ACCACAATCCCGTGTT.1	-5.02996	0.0945814	Naive_derived	Guo et al
NGS_D5_ACCCTCAAGCTACTAC.1	3.20226	-5.23302	Naive_derived	Guo et al
NGS_D5_ACCCTCACAGCATCTA.1	-4.61916	-2.21326	Naive_derived	Guo et al
NGS_D5_ACGCACGGTAATTGGA.1	-5.94092	-0.726175	Naive_derived	Guo et al
NGS_D5_ACGGAAGGTATTTCCT.1	4.03517	-4.8079	Naive_derived	Guo et al
NGS_D5_ACGGTCGGTTCGGGTC.1	4.29713	-4.71676	Naive_derived	Guo et al
NGS_D5_ACTACGATCAGGAAAT.1	-4.56871	-2.39119	Naive_derived	Guo et al
NGS_D5_ACTATCTCAGAGAAAG.1	-4.4152	-2.54553	Naive_derived	Guo et al
NGS_D5_ACTATGGTCGTTGCCT.1	-5.05218	-1.1919	Naive_derived	Guo et al
NGS_D5_ACTCCCAAGTGAGTTA.1	-4.75774	-1.89909	Naive_derived	Guo et al
NGS_D5_ACTCCCACAGTTAGGG.1	-4.0788	-3.30212	Naive_derived	Guo et al
NGS_D5_ACTCCCATCGTGCACG.1	-5.35404	-0.0716621	Naive_derived	Guo et al
NGS_D5_ACTGATGTCCATAGGT.1	-5.36177	-1.29662	Naive_derived	Guo et al
NGS_D5_ACTGTGATCTGTGCAA.1	-4.69498	-1.98093	Naive_derived	Guo et al
NGS_D5_ACTTCGCGTGATCGTT.1	3.80326	-4.95889	Naive_derived	Guo et al
NGS_D5_AGAAATGAGAAACCCG.1	-4.66844	-2.05568	Naive_derived	Guo et al
NGS_D5_AGAAGCGCATTGGGAG.1	-4.14987	-4.28088	Naive_derived	Guo et al
NGS_D5_AGACAGGTCACTGGGC.1	3.46119	-5.02329	Naive_derived	Guo et al
NGS_D5_AGACCATCAGTTACCA.1	-5.57941	-0.921218	Naive_derived	Guo et al
NGS_D5_AGAGCAGAGCACTAGG.1	-5.7042	-0.393796	Naive_derived	Guo et al
NGS_D5_AGATCCAGTCTTCTAT.1	4.61701	-4.64289	Naive_derived	Guo et al
NGS_D5_AGATCGTAGAGCTGCA.1	-4.48332	-2.39578	Naive_derived	Guo et al
NGS_D5_AGCCAATAGCAGGGAG.1	-4.46993	-2.38018	Naive_derived	Guo et al
NGS_D5_AGCCAGCTCTGGCCGA.1	-5.18221	-1.76541	Naive_derived	Guo et al
NGS_D5_AGCGCTGTCAAGTGTC.1	-5.71937	-1.07944	Naive_derived	Guo et al
NGS_D5_AGCGTATCATGTTCAG.1	-4.67974	-1.89635	Naive_derived	Guo et al
NGS_D5_AGCTCAAAGGTCTTTG.1	-5.49241	-0.620297	Naive_derived	Guo et al
NGS_D5_AGGAATAGTAGCACGA.1	-3.39023	-4.64548	Naive_derived	Guo et al
NGS_D5_AGGATCTTCTCCGCAT.1	3.83112	-5.06343	Naive_derived	Guo et al
NGS_D5_AGGCCACCAAATGATG.1	-4.16641	-2.40697	Naive_derived	Guo et al
NGS_D5_AGGTAGGAGCATCGAG.1	-4.30992	-4.00511	Naive_derived	Guo et al
NGS_D5_AGGTTGTCAAGTTCGT.1	-2.84206	-5.9423	Naive_derived	Guo et al
NGS_D5_AGTAACCAGACAAGCC.1	-7.1717	0.765442	Naive_derived	Guo et al
NGS_D5_AGTAGCTTCCGATAGT.1	-5.67671	-0.974018	Naive_derived	Guo et al
NGS_D5_AGTCACACATCAACCA.1	-5.09111	-1.37897	Naive_derived	Guo et al
NGS_D5_AGTTCCCCATCCTCAC.1	-5.5603	-1.24391	Naive_derived	Guo et al
NGS_D5_ATAGGCTAGTCCTGCG.1	-5.08892	-3.28189	Naive_derived	Guo et al
NGS_D5_ATATCCTGTGGTCTTA.1	-5.26783	-1.55736	Naive_derived	Guo et al
NGS_D5_ATCACTTCAAATGGTA.1	-6.93567	0.418269	Naive_derived	Guo et al
NGS_D5_ATCATTCGTCACTCAA.1	-4.75165	-1.79832	Naive_derived	Guo et al
NGS_D5_ATCCCTGCACTGGCGT.1	-5.24243	-1.40505	Naive_derived	Guo et al
NGS_D5_ATCGATGCAATACGCT.1	-4.91899	-1.31115	Naive_derived	Guo et al
NGS_D5_ATCGATGGTTGCTTGA.1	-5.72623	-1.03613	Naive_derived	Guo et al
NGS_D5_ATCGGATCACTTGACA.1	-5.122	-1.31012	Naive_derived	Guo et al
NGS_D5_ATCTCTACATCTGGGC.1	-4.63318	-2.06398	Naive_derived	Guo et al
NGS_D5_ATGCATGCATCGGAGA.1	-4.60968	-1.96483	Naive_derived	Guo et al
NGS_D5_ATGCGATCATCAGCAT.1	-4.87403	-1.70481	Naive_derived	Guo et al
NGS_D5_ATGCGATTCTGCCCTA.1	-5.15357	-1.53182	Naive_derived	Guo et al
NGS_D5_ATGTCCCAGGATGTTA.1	-4.39567	-2.40792	Naive_derived	Guo et al
NGS_D5_ATGTCCCGTTGTACGT.1	-4.38798	-2.26095	Naive_derived	Guo et al
NGS_D5_ATTCAGGAGGAGAGGC.1	-5.03917	-1.59941	Naive_derived	Guo et al
NGS_D5_ATTCCCGTCGCCTCTA.1	-4.91095	-1.84244	Naive_derived	Guo et al
NGS_D5_ATTGGGTTCTTGATTC.1	-3.29762	-5.60743	Naive_derived	Guo et al
NGS_D5_ATTTACCCAGGATTCT.1	-5.235	-1.44728	Naive_derived	Guo et al
NGS_D5_ATTTCACAGTGCCGAA.1	-4.9407	-1.1718	Naive_derived	Guo et al
NGS_D5_CAACCAAGTCAGTCCG.1	-5.43253	-1.41175	Naive_derived	Guo et al
NGS_D5_CAACCAATCACAGAGG.1	-2.71236	-6.037	Naive_derived	Guo et al
NGS_D5_CAACGATGTACCAATC.1	-4.54423	-2.15804	Naive_derived	Guo et al
NGS_D5_CAATGACCACTCCCTA.1	-5.3533	-0.976146	Naive_derived	Guo et al
NGS_D5_CACATGATCAAGAAAC.1	-4.88827	-1.68767	Naive_derived	Guo et al
NGS_D5_CACGAATGTAGCGAGT.1	-5.85506	-0.308144	Naive_derived	Guo et al
NGS_D5_CACGGGTAGCTTCGTA.1	-5.8156	-0.794247	Naive_derived	Guo et al
NGS_D5_CACGTTCCAGGCTCTG.1	-4.48877	-2.134	Naive_derived	Guo et al
NGS_D5_CACTAAGCAACACGTT.1	-4.97606	-1.77872	Naive_derived	Guo et al
NGS_D5_CACTTCGCAATGACCT.1	-4.40282	-2.7701	Naive_derived	Guo et al
NGS_D5_CAGCCAGGTTCATCGA.1	-5.7398	-1.09497	Naive_derived	Guo et al
NGS_D5_CAGTTAGAGAAGGTAG.1	-5.42462	-1.35454	Naive_derived	Guo et al
NGS_D5_CAGTTCCTCCGAAGGA.1	-4.61342	-2.01829	Naive_derived	Guo et al
NGS_D5_CATACAGCAGCACGAA.1	-5.22186	-1.13307	Naive_derived	Guo et al
NGS_D5_CATACCCAGAGATCGC.1	-7.08942	0.733581	Naive_derived	Guo et al
NGS_D5_CATACCCGTCATCCGG.1	-4.24332	-2.56201	Naive_derived	Guo et al
NGS_D5_CATAGACAGTTCCAGT.1	-5.08749	-1.39349	Naive_derived	Guo et al
NGS_D5_CATCCGTCAAGTACCT.1	-5.61287	-0.420118	Naive_derived	Guo et al
NGS_D5_CATGCGGAGTGCACCC.1	-5.1359	0.743843	Naive_derived	Guo et al
NGS_D5_CATTGAGTCGTAGCTA.1	-5.92128	-0.8521	Naive_derived	Guo et al
NGS_D5_CATTTCATCGACGATT.1	-4.43265	-2.53923	Naive_derived	Guo et al
NGS_D5_CCAATGAAGTAAAGCT.1	-4.65337	-2.16738	Naive_derived	Guo et al
NGS_D5_CCACAAAAGGTGCATG.1	-5.47033	-1.22569	Naive_derived	Guo et al
NGS_D5_CCACAAAGTTTCGATG.1	-5.05361	-1.4145	Naive_derived	Guo et al
NGS_D5_CCACAAATCGTTCTAT.1	3.36651	-5.07928	Naive_derived	Guo et al
NGS_D5_CCACACTGTGATAGTA.1	-4.45296	-2.57527	Naive_derived	Guo et al
NGS_D5_CCACCATGTCCAGGTC.1	-3.84276	-4.18621	Naive_derived	Guo et al
NGS_D5_CCACCATGTCTTACTT.1	-4.59105	-2.29219	Naive_derived	Guo et al
NGS_D5_CCACGTTTCTGGACCG.1	-5.38952	-1.17922	Naive_derived	Guo et al
NGS_D5_CCACTTGCAACGTTAC.1	-4.93672	-3.49996	Naive_derived	Guo et al
NGS_D5_CCCTAACCACATGGTT.1	-3.99711	-4.62754	Naive_derived	Guo et al
NGS_D5_CCCTCTCAGACCTGGA.1	4.33873	-4.66995	Naive_derived	Guo et al
NGS_D5_CCCTTAGAGATTAGTG.1	-3.93797	-4.38326	Naive_derived	Guo et al
NGS_D5_CCGATGGGTGGTACAG.1	-7.02726	0.658657	Naive_derived	Guo et al
NGS_D5_CCGCAAGGTCCAAGAG.1	-4.61393	-1.82307	Naive_derived	Guo et al
NGS_D5_CCGGTGACAATCAAGA.1	-4.12417	-3.15171	Naive_derived	Guo et al
NGS_D5_CCGGTGAGTTTATGCG.1	4.3673	-4.7493	Naive_derived	Guo et al
NGS_D5_CCTAACCCATCAACCA.1	-4.41346	-2.12339	Naive_derived	Guo et al
NGS_D5_CCTCATGTCCTCAGAA.1	-5.30609	-0.679211	Naive_derived	Guo et al
NGS_D5_CCTCTCCCATCATCCC.1	-5.35877	-1.11646	Naive_derived	Guo et al
NGS_D5_CCTGCATCATGACGTT.1	-3.76697	-4.86208	Naive_derived	Guo et al
NGS_D5_CGAAGGATCGCGATCG.1	-2.95347	-4.81573	Naive_derived	Guo et al
NGS_D5_CGAATTGAGTGCCAGA.1	-4.61429	-2.01561	Naive_derived	Guo et al
NGS_D5_CGATGGCCATTGAGGG.1	3.46189	-5.19358	Naive_derived	Guo et al
NGS_D5_CGCATAAGTCATGGCC.1	-4.61401	-2.27709	Naive_derived	Guo et al
NGS_D5_CGCCAGAAGCTCGTGC.1	-4.49786	-2.18272	Naive_derived	Guo et al
NGS_D5_CGCCAGAAGCTGAAAT.1	-4.98216	-1.44932	Naive_derived	Guo et al
NGS_D5_CGGAACCCAAAGAGTT.1	-5.39852	-0.650917	Naive_derived	Guo et al
NGS_D5_CGGAATTAGCTTGTTG.1	-5.00371	-1.56638	Naive_derived	Guo et al
NGS_D5_CGGACACTCTATACTC.1	-5.15623	-1.52845	Naive_derived	Guo et al
NGS_D5_CGGGTGTGTTTGTTGG.1	-2.50168	-5.48048	Naive_derived	Guo et al
NGS_D5_CGTAAGTTCGTTGTAG.1	-5.06255	-1.66484	Naive_derived	Guo et al
NGS_D5_CGTAGTAGTGCATGAG.1	-4.35343	-2.49902	Naive_derived	Guo et al
NGS_D5_CGTCAAAAGTGGACTG.1	-4.51981	-1.99241	Naive_derived	Guo et al
NGS_D5_CGTCAAACAACACGAG.1	-2.29093	-6.08082	Naive_derived	Guo et al
NGS_D5_CGTCAAAGTATGCAAA.1	-7.28687	0.756485	Naive_derived	Guo et al
NGS_D5_CTAAGTGAGAGTGACC.1	-4.56386	-2.40748	Naive_derived	Guo et al
NGS_D5_CTACAGACAATGGCAG.1	-4.57808	-2.65831	Naive_derived	Guo et al
NGS_D5_CTAGACACAGTAACCT.1	-7.18632	0.734623	Naive_derived	Guo et al
NGS_D5_CTAGGTACACTCACTC.1	3.36636	-5.14183	Naive_derived	Guo et al
NGS_D5_CTAGGTATCACCTTGC.1	-5.17293	-1.41544	Naive_derived	Guo et al
NGS_D5_CTCAACCAGGTTCACT.1	-4.51419	-2.39185	Naive_derived	Guo et al
NGS_D5_CTCAATTGTAGGCAAC.1	-4.46069	-2.31796	Naive_derived	Guo et al
NGS_D5_CTCAGAATCCGCGGAT.1	-5.6833	-1.06548	Naive_derived	Guo et al
NGS_D5_CTCCAACAGGGCTAAC.1	-4.54929	-4.0743	Naive_derived	Guo et al
NGS_D5_CTCCCAAAGGGTACAC.1	-4.22148	-2.81843	Naive_derived	Guo et al
NGS_D5_CTCCCAACATAGGTAA.1	-4.86408	-1.34219	Naive_derived	Guo et al
NGS_D5_CTCCGATCAATCGCGC.1	-5.35574	-1.49243	Naive_derived	Guo et al
NGS_D5_CTCTGGTTCTGCTTAT.1	-4.66954	-1.45929	Naive_derived	Guo et al
NGS_D5_CTGGACGCAAGTCGTT.1	-5.23083	-1.26612	Naive_derived	Guo et al
NGS_D5_CTGGCAGAGTTTCTTC.1	-5.32409	-1.29103	Naive_derived	Guo et al
NGS_D5_CTGTAGATCGAAGCCC.1	-5.4741	-1.39036	Naive_derived	Guo et al
NGS_D5_CTTCGGTTCAGTCAGT.1	-5.34125	-1.42576	Naive_derived	Guo et al
NGS_D5_GAAATGAGTTCCCACT.1	-4.61283	-2.21227	Naive_derived	Guo et al
NGS_D5_GAACTGTCACCTGCGA.1	-5.50874	-1.31357	Naive_derived	Guo et al
NGS_D5_GAAGAATGTCCACGCA.1	-4.4212	-2.50022	Naive_derived	Guo et al
NGS_D5_GAATCACCAGAACTTC.1	-6.9374	0.380797	Naive_derived	Guo et al
NGS_D5_GAATCACCAGAGGTAC.1	-5.62331	-0.640081	Naive_derived	Guo et al
NGS_D5_GACCTTCAGTAATTGG.1	-5.2097	-1.4102	Naive_derived	Guo et al
NGS_D5_GACGTTATCTTACTGT.1	-5.14224	-1.33189	Naive_derived	Guo et al
NGS_D5_GAGACCCAGCTTCTAG.1	-5.18966	-1.28504	Naive_derived	Guo et al
NGS_D5_GAGACCCTCATTCGTT.1	-4.71841	-2.0729	Naive_derived	Guo et al
NGS_D5_GAGCCTGGTTAACAGA.1	-4.35023	-2.42232	Naive_derived	Guo et al
NGS_D5_GAGGCCTGTTAGCTAC.1	-4.8745	-1.88765	Naive_derived	Guo et al
NGS_D5_GAGTCTATCGCATTAG.1	-4.93568	-1.71502	Naive_derived	Guo et al
NGS_D5_GAGTGTTTCATTACCT.1	-5.18417	-1.04698	Naive_derived	Guo et al
NGS_D5_GAGTTACCAGAATTCC.1	-5.01787	-1.58101	Naive_derived	Guo et al
NGS_D5_GAGTTGTAGACCAGCA.1	-5.82629	-0.877761	Naive_derived	Guo et al
NGS_D5_GAGTTTGAGATGCTGG.1	-4.4877	-2.30047	Naive_derived	Guo et al
NGS_D5_GATAGAATCTAGTGTG.1	-4.60165	-1.97298	Naive_derived	Guo et al
NGS_D5_GATGTTGTCTCTCCGA.1	3.37947	-5.25059	Naive_derived	Guo et al
NGS_D5_GATTCGACAGGCGAAT.1	-3.56038	-2.45528	Naive_derived	Guo et al
NGS_D5_GATTTCTTCGTTACCC.1	-5.34257	-1.23818	Naive_derived	Guo et al
NGS_D5_GCACATAGTCGTTGCG.1	-5.72781	-0.446891	Naive_derived	Guo et al
NGS_D5_GCACATATCCTGGCTT.1	-5.75812	-0.945275	Naive_derived	Guo et al
NGS_D5_GCACGGTAGCAGCGAT.1	-4.80258	-1.5931	Naive_derived	Guo et al
NGS_D5_GCACGTGTCAAGTAAG.1	-5.63243	-1.05756	Naive_derived	Guo et al
NGS_D5_GCAGCTGGTGAACCGA.1	-4.76979	-1.84784	Naive_derived	Guo et al
NGS_D5_GCAGCTGTCTAGCCTC.1	-5.41066	-1.15623	Naive_derived	Guo et al
NGS_D5_GCAGGCTAGTTCGCAT.1	-4.97052	-1.64962	Naive_derived	Guo et al
NGS_D5_GCATCGGGTGGTCTTA.1	-5.2747	-0.837936	Naive_derived	Guo et al
NGS_D5_GCATGATAGCTTTGTG.1	-4.44026	-2.82175	Naive_derived	Guo et al
NGS_D5_GCCATTCAGTTCATCG.1	3.47717	-5.1626	Naive_derived	Guo et al
NGS_D5_GCCCGAACACACGCCA.1	-4.94556	-1.35329	Naive_derived	Guo et al
NGS_D5_GCCGATGAGGAAACGA.1	-4.89172	-3.93872	Naive_derived	Guo et al
NGS_D5_GCCGATGGTTTAGAGA.1	-4.94531	-1.65651	Naive_derived	Guo et al
NGS_D5_GCGTGCACAGTGAGCA.1	-4.3588	-2.31146	Naive_derived	Guo et al
NGS_D5_GCTACCTTCACGAACT.1	-5.65524	-1.17552	Naive_derived	Guo et al
NGS_D5_GCTGCAGGTTGTACGT.1	-5.05109	-2.96491	Naive_derived	Guo et al
NGS_D5_GCTTGGGAGAATTTGG.1	-5.22718	-1.11	Naive_derived	Guo et al
NGS_D5_GCTTGGGAGGCGATAC.1	-4.6197	-2.08028	Naive_derived	Guo et al
NGS_D5_GGAATGGAGCCGATCC.1	-5.77242	-0.391212	Naive_derived	Guo et al
NGS_D5_GGACGTCAGATAGGGA.1	-4.27973	-2.87291	Naive_derived	Guo et al
NGS_D5_GGAGAACGTATAATGG.1	-5.48528	-1.36365	Naive_derived	Guo et al
NGS_D5_GGCACGTTCCGTGTAA.1	-4.71406	-2.01987	Naive_derived	Guo et al
NGS_D5_GGCGTCATCAGACCCG.1	-4.57146	-2.19661	Naive_derived	Guo et al
NGS_D5_GGCTTGGCATCAGCAT.1	-5.08474	-1.54966	Naive_derived	Guo et al
NGS_D5_GGGAAGTCATCCCGTT.1	-4.75044	-1.80465	Naive_derived	Guo et al
NGS_D5_GGGACTCGTACGACAG.1	-5.42489	-1.45101	Naive_derived	Guo et al
NGS_D5_GGGAGATAGGACAGCT.1	-4.67573	-3.00433	Naive_derived	Guo et al
NGS_D5_GGGATCCCAACAGTGG.1	-4.61448	-2.10633	Naive_derived	Guo et al
NGS_D5_GGGATCCTCACATACG.1	-5.24041	-1.3666	Naive_derived	Guo et al
NGS_D5_GGGATCCTCTATTGTC.1	-4.93905	-1.80274	Naive_derived	Guo et al
NGS_D5_GGGCGTTAGCTTTGTG.1	-5.7298	-1.1107	Naive_derived	Guo et al
NGS_D5_GGGCGTTCACCAGTAT.1	-6.95478	0.534947	Naive_derived	Guo et al
NGS_D5_GGGCTCATCACATACG.1	-4.1944	-2.96078	Naive_derived	Guo et al
NGS_D5_GGGTCTGGTATGAGGC.1	-1.29917	-6.43676	Naive_derived	Guo et al
NGS_D5_GGGTGAAAGGATTCAA.1	-4.65987	-1.87428	Naive_derived	Guo et al
NGS_D5_GGGTGAACACAGCTGC.1	-3.24476	-4.82859	Naive_derived	Guo et al
NGS_D5_GGTTCTCGTAGATCCT.1	-4.56946	-2.31573	Naive_derived	Guo et al
NGS_D5_GGTTCTCGTGAGATTA.1	-4.78211	-1.74508	Naive_derived	Guo et al
NGS_D5_GTAACACGTACTGGGA.1	-5.01227	-1.1616	Naive_derived	Guo et al
NGS_D5_GTAAGTCCACTTGTGA.1	-5.86117	-0.301839	Naive_derived	Guo et al
NGS_D5_GTAAGTCTCACTCGAA.1	-5.42468	-0.813544	Naive_derived	Guo et al
NGS_D5_GTAATGCGTGGCCCAT.1	-4.79275	-2.09453	Naive_derived	Guo et al
NGS_D5_GTACAACAGAATTCAG.1	-2.70199	-5.14488	Naive_derived	Guo et al
NGS_D5_GTACAACTCTATACTC.1	-5.39821	-0.801786	Naive_derived	Guo et al
NGS_D5_GTAGATCCAGAGTCTT.1	-5.94498	-0.817939	Naive_derived	Guo et al
NGS_D5_GTAGCTACAGACCGCT.1	-5.42956	-0.705368	Naive_derived	Guo et al
NGS_D5_GTAGGAGCACATCATG.1	-1.42525	-6.30609	Naive_derived	Guo et al
NGS_D5_GTATTGGAGCGATGGT.1	-4.61016	-2.12368	Naive_derived	Guo et al
NGS_D5_GTATTGGTCCAACCGG.1	-6.89985	0.267547	Naive_derived	Guo et al
NGS_D5_GTCATTTCATAACTCG.1	-6.53152	-0.0451206	Naive_derived	Guo et al
NGS_D5_GTCATTTTCAGCGCAC.1	-5.20899	0.514696	Naive_derived	Guo et al
NGS_D5_GTCCCATGTTCCTAGA.1	-5.1611	-1.51235	Naive_derived	Guo et al
NGS_D5_GTCTAGACAGCGATTT.1	-5.90623	-0.750853	Naive_derived	Guo et al
NGS_D5_GTGAGGAGTCATGCAT.1	-2.72659	-5.25634	Naive_derived	Guo et al
NGS_D5_GTGTTCCGTTGGTAGG.1	-5.25695	-1.16958	Naive_derived	Guo et al
NGS_D5_GTTAGTGCACTGAGGA.1	-5.01117	-1.65813	Naive_derived	Guo et al
NGS_D5_GTTCCGTAGCAAACAT.1	-4.15964	-2.99056	Naive_derived	Guo et al
NGS_D5_GTTGTAGAGCTGTGCC.1	-4.6882	-2.08448	Naive_derived	Guo et al
NGS_D5_TAACCAGCAATCTGCA.1	-4.59966	-2.27564	Naive_derived	Guo et al
NGS_D5_TAAGTCGGTACAGCGA.1	-5.1656	-1.50613	Naive_derived	Guo et al
NGS_D5_TACAGGTCACCAGACC.1	-6.16166	-0.492182	Naive_derived	Guo et al
NGS_D5_TACAGGTGTGACCGTC.1	3.60513	-5.0043	Naive_derived	Guo et al
NGS_D5_TACCGAACAACGATTC.1	-4.83748	-1.85082	Naive_derived	Guo et al
NGS_D5_TACCGGGAGCAATAGT.1	-4.61576	-2.05228	Naive_derived	Guo et al
NGS_D5_TACGCTCCAGCGACCT.1	-4.81602	-1.63132	Naive_derived	Guo et al
NGS_D5_TACGGTATCGCAGATT.1	3.39102	-5.25994	Naive_derived	Guo et al
NGS_D5_TACTGCCGTAGACAAT.1	-4.42721	-2.73893	Naive_derived	Guo et al
NGS_D5_TACTTACTCACACCCT.1	-4.89018	-1.68248	Naive_derived	Guo et al
NGS_D5_TACTTGTTCTAAGAAG.1	-4.48328	-2.31812	Naive_derived	Guo et al
NGS_D5_TAGATCGAGACAGCGT.1	-4.75699	-3.12042	Naive_derived	Guo et al
NGS_D5_TAGCACAGTCACTTCC.1	-5.21448	-1.69598	Naive_derived	Guo et al
NGS_D5_TAGGGTTTCTGAGCAT.1	4.33287	-4.50217	Naive_derived	Guo et al
NGS_D5_TAGGTACGTACCCAGC.1	-5.68212	-0.707693	Naive_derived	Guo et al
NGS_D5_TATACCTAGATCGGTG.1	3.32931	-5.19995	Naive_derived	Guo et al
NGS_D5_TATCCTAAGAGCCTGA.1	-5.3767	-0.309079	Naive_derived	Guo et al
NGS_D5_TATCCTAGTTACGATC.1	-5.67428	-0.98625	Naive_derived	Guo et al
NGS_D5_TATCGCCAGTCTGCGC.1	3.68457	-5.06161	Naive_derived	Guo et al
NGS_D5_TATGTTCAGTCAACAA.1	-4.85313	-1.25292	Naive_derived	Guo et al
NGS_D5_TATTGGGGTCTGGTTA.1	-4.98369	-1.62526	Naive_derived	Guo et al
NGS_D5_TCAAGCAGTCTGTGCG.1	-6.88023	0.42002	Naive_derived	Guo et al
NGS_D5_TCAAGTGAGCAATAAC.1	-4.55104	-3.70723	Naive_derived	Guo et al
NGS_D5_TCAATCTCACTACCGG.1	-4.37827	-2.55784	Naive_derived	Guo et al
NGS_D5_TCAATTCTCGAACCTA.1	-5.08736	-3.70358	Naive_derived	Guo et al
NGS_D5_TCACATTGTATGGTAA.1	-4.39194	-2.7769	Naive_derived	Guo et al
NGS_D5_TCACATTGTTGGAGGT.1	-5.13051	-1.54797	Naive_derived	Guo et al
NGS_D5_TCACGCTTCTCGCGTT.1	-4.6889	-2.15156	Naive_derived	Guo et al
NGS_D5_TCACGGGCAATCAAGA.1	-6.93931	0.488153	Naive_derived	Guo et al
NGS_D5_TCACTCGGTTCTTCAT.1	-7.0163	0.474545	Naive_derived	Guo et al
NGS_D5_TCAGGTACATGGCCCA.1	3.45343	-5.09398	Naive_derived	Guo et al
NGS_D5_TCAGTTTGTGATACCT.1	-5.39145	-1.39737	Naive_derived	Guo et al
NGS_D5_TCATACTGTACGAGCA.1	3.39904	-5.08123	Naive_derived	Guo et al
NGS_D5_TCATCCGCAGCTATTG.1	-4.66512	-1.9658	Naive_derived	Guo et al
NGS_D5_TCATCCGCATCGCTCT.1	-4.61341	-2.02564	Naive_derived	Guo et al
NGS_D5_TCATTGTTCGGCTATA.1	-4.33645	-2.30671	Naive_derived	Guo et al
NGS_D5_TCATTTGCAGACCAAG.1	-4.94194	-1.52767	Naive_derived	Guo et al
NGS_D5_TCCATGCAGTTGTAAG.1	-4.61484	-2.32258	Naive_derived	Guo et al
NGS_D5_TCCATGCCATCGATGT.1	-5.89939	-0.76651	Naive_derived	Guo et al
NGS_D5_TCCCACACATGCCGGT.1	-5.09456	-1.44901	Naive_derived	Guo et al
NGS_D5_TCCGAAACAACGGCTC.1	-5.43968	-0.807613	Naive_derived	Guo et al
NGS_D5_TCCGATCCACAAAGTA.1	-4.80505	-1.8679	Naive_derived	Guo et al
NGS_D5_TCCTAATTCAGGGATG.1	-5.53119	-0.571575	Naive_derived	Guo et al
NGS_D5_TCCTCGACAGACCGCT.1	-5.93099	-0.673462	Naive_derived	Guo et al
NGS_D5_TCGCACTTCAACTCTT.1	-6.98303	0.518087	Naive_derived	Guo et al
NGS_D5_TCGGGACGTTTCAGAC.1	-5.02884	-1.54655	Naive_derived	Guo et al
NGS_D5_TCGTGCTTCCTCACTG.1	-4.9433	0.604416	Naive_derived	Guo et al
NGS_D5_TCTAACTTCACCATAG.1	-4.24956	-2.83162	Naive_derived	Guo et al
NGS_D5_TCTGTCGTCTGAACGT.1	-5.34547	-0.642985	Naive_derived	Guo et al
NGS_D5_TCTTAGTAGGCTTCCG.1	-4.36627	-2.31899	Naive_derived	Guo et al
NGS_D5_TCTTCCTCATGTGCCG.1	-4.89311	-1.49727	Naive_derived	Guo et al
NGS_D5_TCTTGCGCATACAGGG.1	-5.77679	-0.801674	Naive_derived	Guo et al
NGS_D5_TGAATGCAGCAGCCTC.1	-5.33695	-0.729935	Naive_derived	Guo et al
NGS_D5_TGACCCTAGTGGCCTC.1	-5.70787	-0.949998	Naive_derived	Guo et al
NGS_D5_TGAGCATAGTAAGACT.1	-4.42948	-2.3539	Naive_derived	Guo et al
NGS_D5_TGAGCGCTCAGCAATC.1	-5.92769	-0.700076	Naive_derived	Guo et al
NGS_D5_TGAGGTTTCTCCCAAC.1	-6.25293	-0.393689	Naive_derived	Guo et al
NGS_D5_TGAGTCACAAAGGCTG.1	3.32965	-5.11098	Naive_derived	Guo et al
NGS_D5_TGAGTCATCAAAGAAC.1	-4.62677	-1.97759	Naive_derived	Guo et al
NGS_D5_TGATCTTCATCCGAGC.1	-4.91521	-1.5479	Naive_derived	Guo et al
NGS_D5_TGATCTTTCGCTAATG.1	-4.4343	-2.37691	Naive_derived	Guo et al
NGS_D5_TGATGGTCAGGGCTTC.1	-4.87618	-1.8029	Naive_derived	Guo et al
NGS_D5_TGCAGGCAGACTCCGC.1	-5.27826	-1.18413	Naive_derived	Guo et al
NGS_D5_TGCAGTAAGTGCACTT.1	-7.12485	0.703496	Naive_derived	Guo et al
NGS_D5_TGCCGAGCAGACATCT.1	-5.75997	-0.857817	Naive_derived	Guo et al
NGS_D5_TGCGATAGTCATTGCA.1	-4.93419	-1.91153	Naive_derived	Guo et al
NGS_D5_TGCTCCAGTACGATTC.1	-6.69846	0.0416184	Naive_derived	Guo et al
NGS_D5_TGCTCGTTCAGCTGTA.1	-6.50483	0.151475	Naive_derived	Guo et al
NGS_D5_TGCTTGCAGGATGTTA.1	-4.47164	-2.08928	Naive_derived	Guo et al
NGS_D5_TGGGAAGCAACGGCTC.1	-4.73812	-1.86775	Naive_derived	Guo et al
NGS_D5_TGGGTTAGTGTTAAAG.1	-4.9575	-1.29312	Naive_derived	Guo et al
NGS_D5_TGGTGATGTTGCATGT.1	-4.77602	-1.89973	Naive_derived	Guo et al
NGS_D5_TGTGGCGAGGGCCTCT.1	4.41133	-4.68984	Naive_derived	Guo et al
NGS_D5_TGTTCCGAGTGACCTT.1	-4.49141	-2.07605	Naive_derived	Guo et al
NGS_D5_TGTTGGACAGAATCGG.1	-3.63288	-4.2381	Naive_derived	Guo et al
NGS_D5_TGTTTGTGTAGGCTGA.1	-4.55244	-2.3702	Naive_derived	Guo et al
NGS_D5_TTCCTAAAGTCTAACC.1	-4.90736	-1.62471	Naive_derived	Guo et al
NGS_D5_TTCGCTGGTAGACAGC.1	-4.48295	-2.39672	Naive_derived	Guo et al
NGS_D5_TTGTTGTGTACAAAGT.1	3.194	-5.47986	Naive_derived	Guo et al
NGS_D5_TTTACCAAGACCATGG.1	-5.05491	-1.30993	Naive_derived	Guo et al
NGS_D5_TTTACCAGTTTCGGCG.1	-4.50781	-2.4981	Naive_derived	Guo et al
NGS_D5_TTTACGTTCCTCTCTT.1	-4.50024	-2.29912	Naive_derived	Guo et al
NGS_D5_TTTACTGAGTTTGCTG.1	-4.44087	-2.09979	Naive_derived	Guo et al
NGS_D5_TTTACTGTCAAAGACA.1	-5.11183	-1.31565	Naive_derived	Guo et al
NGS_D5_TTTAGTCCAACAACAA.1	-5.18284	-1.48298	Naive_derived	Guo et al
NGS_D5_TTTATGCTCCTAAACG.1	-4.41271	-3.44324	Naive_derived	Guo et al
NGS_D5_TTTGATCAGGCTGTAG.1	-4.52924	-2.33958	Naive_derived	Guo et al
NGS_D5_TTTGGTTGTCAACCAT.1	-4.42869	-2.61043	Naive_derived	Guo et al
NGS_D5_TTTGTTGTCAGAGTTC.1	-5.20443	-1.72777	Naive_derived	Guo et al
NGS_PXGL_AAACGCTCACACACGC.1	3.42621	-5.24691	Naive	Guo et al
NGS_PXGL_AACAAGACACGGCCAT.1	3.8516	-5.09228	Naive	Guo et al
NGS_PXGL_AACCAACCATCGTGCG.1	3.35059	-5.29531	Naive	Guo et al
NGS_PXGL_AACCAACGTAAGTCAA.1	3.43807	-5.16634	Naive	Guo et al
NGS_PXGL_AACCATGAGTCACTGT.1	3.26023	-5.3823	Naive	Guo et al
NGS_PXGL_AACGTCACAGTTGTTG.1	4.31508	-4.83127	Naive	Guo et al
NGS_PXGL_AAGATAGCATGCCGAC.1	3.24473	-5.30295	Naive	Guo et al
NGS_PXGL_AAGCGTTGTGGCCACT.1	3.30777	-5.23761	Naive	Guo et al
NGS_PXGL_AATGAAGTCATGGGAG.1	3.76329	-5.97171	Naive	Guo et al
NGS_PXGL_AATGACCTCTAAGAAG.1	3.23484	-5.28232	Naive	Guo et al
NGS_PXGL_AATGGAACACGGATCC.1	3.35675	-5.25675	Naive	Guo et al
NGS_PXGL_ACCAACAAGTGCGTCC.1	3.32587	-5.25672	Naive	Guo et al
NGS_PXGL_ACGTACATCGTTACCC.1	3.26316	-4.95251	Naive	Guo et al
NGS_PXGL_ACTATGGCACATTACG.1	2.26029	-4.81882	Naive	Guo et al
NGS_PXGL_ACTATGGGTCGATGCC.1	3.1983	-5.2152	Naive	Guo et al
NGS_PXGL_ACTTCCGGTTCCACAA.1	3.72674	-5.68982	Naive	Guo et al
NGS_PXGL_ACTTCCGTCCCTCATG.1	3.22356	-5.29472	Naive	Guo et al
NGS_PXGL_ACTTCGCTCTGCACCT.1	3.34049	-5.26313	Naive	Guo et al
NGS_PXGL_ACTTTGTTCCATTGTT.1	4.53029	-4.836	Naive	Guo et al
NGS_PXGL_AGAACAAAGGAACTAT.1	3.2521	-5.25336	Naive	Guo et al
NGS_PXGL_AGACCATGTAGAGCTG.1	3.36625	-5.36002	Naive	Guo et al
NGS_PXGL_AGCATCAAGCACTCGC.1	3.62734	-5.18524	Naive	Guo et al
NGS_PXGL_AGGTGTTAGCACGTCC.1	3.32845	-5.2238	Naive	Guo et al
NGS_PXGL_AGTACCATCACCTGTC.1	3.60634	-5.17878	Naive	Guo et al
NGS_PXGL_AGTGACTAGGATAATC.1	4.29624	-4.93424	Naive	Guo et al
NGS_PXGL_ATCAGGTTCTAGCAAC.1	3.40467	-5.38552	Naive	Guo et al
NGS_PXGL_ATCCACCTCGCAGTTA.1	3.53821	-5.22495	Naive	Guo et al
NGS_PXGL_ATCCTATCAACGAGGT.1	3.1985	-5.29878	Naive	Guo et al
NGS_PXGL_ATCGTGAGTGCATTTG.1	3.23975	-5.23201	Naive	Guo et al
NGS_PXGL_ATGCATGAGCGCCTAC.1	4.46374	-4.99039	Naive	Guo et al
NGS_PXGL_ATGGGTTGTGCACATT.1	3.37681	-5.22684	Naive	Guo et al
NGS_PXGL_ATGGGTTGTTAACCTG.1	4.01417	-5.10561	Naive	Guo et al
NGS_PXGL_ATGTCTTGTTGCCGAC.1	3.31198	-5.37256	Naive	Guo et al
NGS_PXGL_CAACAACAGTAGAGTT.1	3.6298	-5.16745	Naive	Guo et al
NGS_PXGL_CAACGGCAGCGGACAT.1	4.01787	-5.19166	Naive	Guo et al
NGS_PXGL_CAAGAGGCACCAAAGG.1	3.01888	-5.01198	Naive	Guo et al
NGS_PXGL_CAATGACGTGGATACG.1	3.45706	-5.23428	Naive	Guo et al
NGS_PXGL_CACGTGGCAGGAGGAG.1	3.49072	-5.23145	Naive	Guo et al
NGS_PXGL_CACGTGGTCTACTCAT.1	3.44979	-5.19333	Naive	Guo et al
NGS_PXGL_CAGATACCAACTGCCG.1	3.59411	-5.36569	Naive	Guo et al
NGS_PXGL_CAGCCAGTCGCGGACT.1	3.21609	-5.33815	Naive	Guo et al
NGS_PXGL_CAGCGTGCAAAGCTCT.1	3.60265	-5.22761	Naive	Guo et al
NGS_PXGL_CAGGGCTTCACCCTCA.1	3.73492	-5.16369	Naive	Guo et al
NGS_PXGL_CATGCTCGTCTGATAC.1	3.39868	-5.30051	Naive	Guo et al
NGS_PXGL_CATGGATCAAGCCCAC.1	3.80752	-5.10077	Naive	Guo et al
NGS_PXGL_CATTTCATCTGACAGT.1	3.88238	-5.1048	Naive	Guo et al
NGS_PXGL_CCGGGTACACTCCACT.1	3.20639	-5.0786	Naive	Guo et al
NGS_PXGL_CCTACGTTCTGCTAGA.1	3.0448	-5.34809	Naive	Guo et al
NGS_PXGL_CCTCTCCGTGTTTACG.1	3.28357	-5.26868	Naive	Guo et al
NGS_PXGL_CGGAATTCATACTGAC.1	3.50872	-5.13099	Naive	Guo et al
NGS_PXGL_CGGAATTTCTGTCGCT.1	3.45166	-5.28563	Naive	Guo et al
NGS_PXGL_CGTAATGGTTCCGGTG.1	3.24829	-5.3599	Naive	Guo et al
NGS_PXGL_CGTCAAAAGTTGCGCC.1	3.63545	-5.32852	Naive	Guo et al
NGS_PXGL_CGTGTCTCACTTGGGC.1	3.28387	-5.3429	Naive	Guo et al
NGS_PXGL_CTACAGAAGGTAGCAC.1	3.78308	-5.23361	Naive	Guo et al
NGS_PXGL_CTCCCAATCCCGAATA.1	3.21686	-5.40098	Naive	Guo et al
NGS_PXGL_CTGCATCTCCTATTTG.1	4.64094	-4.81373	Naive	Guo et al
NGS_PXGL_CTGCGAGGTATGTCAC.1	3.88794	-5.15685	Naive	Guo et al
NGS_PXGL_CTTCCTTAGCGTCTCG.1	3.31495	-5.41991	Naive	Guo et al
NGS_PXGL_CTTCCTTCACACTTAG.1	3.26516	-5.30097	Naive	Guo et al
NGS_PXGL_CTTCGGTCAATTCTTC.1	3.69229	-5.19182	Naive	Guo et al
NGS_PXGL_GAAACCTGTCGTGTTA.1	3.28471	-5.32931	Naive	Guo et al
NGS_PXGL_GAAATGAGTGGGCTCT.1	3.40767	-5.24333	Naive	Guo et al
NGS_PXGL_GAATCACCACATTCGA.1	3.18626	-5.25637	Naive	Guo et al
NGS_PXGL_GACCCAGTCGGTGTTA.1	3.76766	-5.24735	Naive	Guo et al
NGS_PXGL_GAGTTGTTCATGTCAG.1	4.11271	-5.16422	Naive	Guo et al
NGS_PXGL_GATCACAGTTAGGACG.1	3.99742	-4.99962	Naive	Guo et al
NGS_PXGL_GCAGCCAAGACTAGAT.1	4.01862	-5.32917	Naive	Guo et al
NGS_PXGL_GCCAGGTGTCGGTGTC.1	3.36619	-5.28842	Naive	Guo et al
NGS_PXGL_GCCCAGAGTATCGTAC.1	3.33289	-5.21344	Naive	Guo et al
NGS_PXGL_GCCCAGAGTGCATTTG.1	3.88242	-5.19889	Naive	Guo et al
NGS_PXGL_GGAACCCAGTACCCTA.1	3.40704	-5.28962	Naive	Guo et al
NGS_PXGL_GGAAGTGTCACTTGGA.1	3.30042	-5.33304	Naive	Guo et al
NGS_PXGL_GGATGTTAGCCATTCA.1	3.36503	-5.01361	Naive	Guo et al
NGS_PXGL_GGGAAGTGTTGTGCCG.1	3.2399	-5.2541	Naive	Guo et al
NGS_PXGL_GGTGTTATCCGTACGG.1	3.25043	-5.21325	Naive	Guo et al
NGS_PXGL_GTAAGTCGTTGCCGAC.1	3.15281	-5.39155	Naive	Guo et al
NGS_PXGL_GTAGATCGTAGTCGTT.1	3.62348	-5.28187	Naive	Guo et al
NGS_PXGL_GTGGCGTGTCAGACTT.1	3.284	-5.3041	Naive	Guo et al
NGS_PXGL_GTTACGATCATCAGTG.1	3.15753	-5.35996	Naive	Guo et al
NGS_PXGL_GTTCATTCATCCGGTG.1	3.19534	-5.26299	Naive	Guo et al
NGS_PXGL_GTTCATTGTGGCAGAT.1	3.85196	-5.16988	Naive	Guo et al
NGS_PXGL_TAACGACTCCCAACTC.1	3.28417	-5.36841	Naive	Guo et al
NGS_PXGL_TAAGCCATCGCTATTT.1	3.31502	-5.29829	Naive	Guo et al
NGS_PXGL_TAATTCCCATTGAGGG.1	3.29627	-5.31459	Naive	Guo et al
NGS_PXGL_TACATTCCATCGCTAA.1	4.02537	-5.11156	Naive	Guo et al
NGS_PXGL_TACGGGCTCTTTCCGG.1	4.04899	-5.25464	Naive	Guo et al
NGS_PXGL_TACTTCACAATACCCA.1	3.61483	-5.16641	Naive	Guo et al
NGS_PXGL_TAGATCGCAACACTAC.1	3.15564	-5.32744	Naive	Guo et al
NGS_PXGL_TAGCACAGTTGCCGCA.1	3.48371	-5.17937	Naive	Guo et al
NGS_PXGL_TATCCTATCCCGTGTT.1	3.3448	-5.21587	Naive	Guo et al
NGS_PXGL_TATTGCTGTCTTGAAC.1	3.29587	-5.41465	Naive	Guo et al
NGS_PXGL_TCCGATCCAGAATTCC.1	3.7046	-5.20485	Naive	Guo et al
NGS_PXGL_TCCTAATGTTGACTGT.1	3.18066	-5.2299	Naive	Guo et al
NGS_PXGL_TCGGGCAAGGCCTTCG.1	3.20005	-5.30513	Naive	Guo et al
NGS_PXGL_TGAATGCTCAGTCACA.1	3.89288	-5.09336	Naive	Guo et al
NGS_PXGL_TGAGGAGTCCAATCCC.1	3.01326	-4.92104	Naive	Guo et al
NGS_PXGL_TGCACGGAGTCTTCGA.1	3.44242	-5.33142	Naive	Guo et al
NGS_PXGL_TGGAGGACATAACGGG.1	3.29047	-5.42256	Naive	Guo et al
NGS_PXGL_TGGGAAGAGGCGATAC.1	3.32346	-5.1941	Naive	Guo et al
NGS_PXGL_TGGTGATAGCTCCATA.1	3.26894	-5.32427	Naive	Guo et al
NGS_PXGL_TGGTGATCAGGAAGTC.1	3.60279	-5.25151	Naive	Guo et al
NGS_PXGL_TGTCCCAGTTCAAGTC.1	3.3059	-5.36655	Naive	Guo et al
NGS_PXGL_TGTGATGGTACTGGGA.1	3.2295	-5.30215	Naive	Guo et al
NGS_PXGL_TTCACCGGTACCATAC.1	3.67941	-5.04616	Naive	Guo et al
NGS_PXGL_TTCACGCCAATGGCAG.1	3.38789	-5.2899	Naive	Guo et al
NGS_PXGL_TTCATGTCATGGGCAA.1	3.15698	-5.42789	Naive	Guo et al
NGS_PXGL_TTCCTAAGTACTGTTG.1	3.92037	-5.12537	Naive	Guo et al
NGS_PXGL_TTGCCTGAGGTGCTGA.1	3.42225	-5.23736	Naive	Guo et al
NGS_PXGL_TTGCCTGTCCCTTCCC.1	3.45067	-5.21984	Naive	Guo et al
NGS_PXGL_TTGTTTGAGATTAGAC.1	3.34589	-5.33509	Naive	Guo et al
d1.SB.AAAGGTACATCAGTCA-1	3.03211	-5.36904	Naive_derived	Osnato et al
d1.SB.AACCATGTCCTCAGGG-1	3.10912	-5.2003	Naive_derived	Osnato et al
d1.SB.AACGTCACAGAAATTG-1	3.43933	-5.127	Naive_derived	Osnato et al
d1.SB.AAGACAAAGGGATGTC-1	3.01989	-5.04001	Naive_derived	Osnato et al
d1.SB.AAGATAGAGATGTTGA-1	3.29598	-5.18151	Naive_derived	Osnato et al
d1.SB.ACAAAGATCAACCTCC-1	3.12705	-5.15984	Naive_derived	Osnato et al
d1.SB.ACCAACAAGGTTCTTG-1	3.13433	-5.23364	Naive_derived	Osnato et al
d1.SB.ACCAACAAGTAGACCG-1	3.44192	-4.85172	Naive_derived	Osnato et al
d1.SB.ACCCAAACACGGCCAT-1	2.85758	-4.96473	Naive_derived	Osnato et al
d1.SB.ACGGGTCAGAGAGGGC-1	4.00154	-4.57674	Naive_derived	Osnato et al
d1.SB.ACGGTCGAGTAAACGT-1	4.50761	-4.19279	Naive_derived	Osnato et al
d1.SB.ACGTAACTCGACGCTG-1	3.003	-5.39703	Naive_derived	Osnato et al
d1.SB.ACGTAGTTCTTAATCC-1	3.35627	-5.21838	Naive_derived	Osnato et al
d1.SB.ACGTTCCGTTGAAGTA-1	3.00105	-5.09477	Naive_derived	Osnato et al
d1.SB.ACTGATGAGGACGCAT-1	3.76557	-5.08664	Naive_derived	Osnato et al
d1.SB.ACTGATGAGTGGTTGG-1	3.15969	-5.219	Naive_derived	Osnato et al
d1.SB.ACTTAGGTCCCGTGAG-1	4.58433	-4.18028	Naive_derived	Osnato et al
d1.SB.ACTTATCCAAACCATC-1	2.9967	-4.88875	Naive_derived	Osnato et al
d1.SB.ACTTCCGCACCAGGTC-1	4.89854	-4.80081	Naive_derived	Osnato et al
d1.SB.AGACAAATCGCAATGT-1	3.03029	-5.08655	Naive_derived	Osnato et al
d1.SB.AGCGATTTCTCTAGGA-1	4.20423	-4.71782	Naive_derived	Osnato et al
d1.SB.AGGACGAAGTTGGAGC-1	4.42936	-4.76565	Naive_derived	Osnato et al
d1.SB.AGGATCTAGGCAGGGA-1	2.71858	-4.88406	Naive_derived	Osnato et al
d1.SB.AGGCATTCACTTGTGA-1	3.42056	-5.11764	Naive_derived	Osnato et al
d1.SB.AGGGTTTGTAGGCTGA-1	4.23087	-4.62787	Naive_derived	Osnato et al
d1.SB.AGGTGTTGTGGCTTAT-1	3.36267	-5.18858	Naive_derived	Osnato et al
d1.SB.AGGTTACTCAGCTTCC-1	4.16116	-4.59581	Naive_derived	Osnato et al
d1.SB.ATAGAGACAAGGAGTC-1	3.3014	-5.12365	Naive_derived	Osnato et al
d1.SB.ATCGTGAGTTCAATCG-1	3.64647	-5.07435	Naive_derived	Osnato et al
d1.SB.ATGACCAGTTAGGGAC-1	4.03967	-4.73131	Naive_derived	Osnato et al
d1.SB.ATGATCGAGCCTGAAG-1	3.45219	-5.11212	Naive_derived	Osnato et al
d1.SB.ATGATCGTCGATTTCT-1	3.00195	-5.55054	Naive_derived	Osnato et al
d1.SB.ATGGGAGAGCATATGA-1	2.5183	-4.47184	Naive_derived	Osnato et al
d1.SB.ATTATCCAGCGATGAC-1	3.19303	-5.22414	Naive_derived	Osnato et al
d1.SB.CAATCGACATCCGAAT-1	3.63941	-5.04306	Naive_derived	Osnato et al
d1.SB.CAATGACCACCAGTAT-1	3.06392	-5.37319	Naive_derived	Osnato et al
d1.SB.CACAACAAGATCCCGC-1	4.28338	-4.65968	Naive_derived	Osnato et al
d1.SB.CAGCGTGCAGAACTCT-1	3.24249	-4.69837	Naive_derived	Osnato et al
d1.SB.CAGTTCCAGCAACAAT-1	4.39179	-4.64747	Naive_derived	Osnato et al
d1.SB.CATACAGCAAATACAG-1	2.99516	-4.99195	Naive_derived	Osnato et al
d1.SB.CATGCTCTCACATCAG-1	4.63739	-4.62676	Naive_derived	Osnato et al
d1.SB.CATGGATCAGTGTGGA-1	3.59461	-5.03822	Naive_derived	Osnato et al
d1.SB.CATTGCCCATGTCGTA-1	3.19384	-5.09722	Naive_derived	Osnato et al
d1.SB.CATTGTTTCAATCCAG-1	3.63338	-5.17696	Naive_derived	Osnato et al
d1.SB.CCGATGGGTGGTACAG-1	3.06229	-5.33035	Naive_derived	Osnato et al
d1.SB.CCGGACACAGTAGATA-1	3.4451	-5.121	Naive_derived	Osnato et al
d1.SB.CCGGACATCCAACCAA-1	3.32142	-5.04297	Naive_derived	Osnato et al
d1.SB.CCGGGTATCTGGCCAG-1	3.09872	-5.19922	Naive_derived	Osnato et al
d1.SB.CGAGAAGTCGGCACTG-1	4.38629	-4.54203	Naive_derived	Osnato et al
d1.SB.CGCCAGACACTCACTC-1	3.82759	-4.57849	Naive_derived	Osnato et al
d1.SB.CGGAACCCAGACACCC-1	3.9568	-4.9753	Naive_derived	Osnato et al
d1.SB.CGGAATTGTCGACTGC-1	4.31956	-4.70384	Naive_derived	Osnato et al
d1.SB.CGTCAAAAGTGATCGG-1	3.85831	-4.59783	Naive_derived	Osnato et al
d1.SB.CTAACTTTCAAGGACG-1	3.97223	-4.82335	Naive_derived	Osnato et al
d1.SB.CTACGGGCAGATTTCG-1	3.19296	-5.0227	Naive_derived	Osnato et al
d1.SB.CTATCTAGTAGAGTTA-1	3.97127	-5.05881	Naive_derived	Osnato et al
d1.SB.CTCAGAATCTGGAGAG-1	4.70284	-4.53315	Naive_derived	Osnato et al
d1.SB.CTCATCGAGTTAGAAC-1	3.17133	-5.09503	Naive_derived	Osnato et al
d1.SB.CTCCTCCCACGCGGTT-1	3.35558	-5.227	Naive_derived	Osnato et al
d1.SB.CTCCTTTTCTACTGAG-1	3.28626	-5.21138	Naive_derived	Osnato et al
d1.SB.CTCTCAGTCTGATGGT-1	3.11589	-5.37456	Naive_derived	Osnato et al
d1.SB.CTGTCGTTCTGTGCAA-1	3.47525	-5.31067	Naive_derived	Osnato et al
d1.SB.CTTACCGCACCCTGAG-1	5.32172	-4.60176	Naive_derived	Osnato et al
d1.SB.CTTAGGACAATGCAGG-1	3.39722	-5.18341	Naive_derived	Osnato et al
d1.SB.CTTCAATTCGCCGAAC-1	3.06979	-5.1814	Naive_derived	Osnato et al
d1.SB.CTTCCGATCGGCTGAC-1	3.51111	-4.87093	Naive_derived	Osnato et al
d1.SB.CTTCTAAGTTACGATC-1	3.28413	-5.15174	Naive_derived	Osnato et al
d1.SB.GAGACCCTCGCTACGG-1	3.13464	-5.18364	Naive_derived	Osnato et al
d1.SB.GAGACTTAGAGGGTAA-1	3.46829	-5.22916	Naive_derived	Osnato et al
d1.SB.GAGCCTGAGATCCGAG-1	2.97456	-5.29588	Naive_derived	Osnato et al
d1.SB.GAGGCAACAATCGAAA-1	4.30484	-4.57866	Naive_derived	Osnato et al
d1.SB.GAGGCCTGTATTCTCT-1	3.05759	-5.14446	Naive_derived	Osnato et al
d1.SB.GATCAGTTCATAGACC-1	3.60046	-5.10024	Naive_derived	Osnato et al
d1.SB.GATCGTAGTTGCATGT-1	3.06081	-5.11101	Naive_derived	Osnato et al
d1.SB.GATGACTGTTTATGCG-1	2.57186	-4.6464	Naive_derived	Osnato et al
d1.SB.GATGCTAAGACATATG-1	4.2742	-4.75733	Naive_derived	Osnato et al
d1.SB.GATGCTATCTTCCTAA-1	3.08484	-5.30512	Naive_derived	Osnato et al
d1.SB.GCAGGCTCAAGTATCC-1	3.90573	-4.93394	Naive_derived	Osnato et al
d1.SB.GCCTGTTTCAAGCTGT-1	2.90092	-5.05557	Naive_derived	Osnato et al
d1.SB.GCGTTTCCATTGTAGC-1	4.42953	-4.50619	Naive_derived	Osnato et al
d1.SB.GCTGGGTAGTGTGTTC-1	3.16892	-5.0724	Naive_derived	Osnato et al
d1.SB.GGAATCTGTCAACATC-1	3.25035	-5.07419	Naive_derived	Osnato et al
d1.SB.GGCACGTGTCGCCTAG-1	3.33253	-5.07906	Naive_derived	Osnato et al
d1.SB.GGGACAAGTATGGTTC-1	3.09462	-5.41465	Naive_derived	Osnato et al
d1.SB.GGGTATTGTTACGCCG-1	3.17696	-5.17236	Naive_derived	Osnato et al
d1.SB.GGTAACTTCACAGTGT-1	2.75084	-5.4548	Naive_derived	Osnato et al
d1.SB.GTAATCGAGAGCCTGA-1	3.36955	-4.54829	Naive_derived	Osnato et al
d1.SB.GTAGATCCAACAGAGC-1	2.95096	-4.96545	Naive_derived	Osnato et al
d1.SB.GTGAGTTAGGGTTTCT-1	3.5366	-5.2015	Naive_derived	Osnato et al
d1.SB.GTGGAAGTCGTTCTAT-1	4.72576	-4.6284	Naive_derived	Osnato et al
d1.SB.GTGTTCCGTGTGGACA-1	3.39044	-5.31417	Naive_derived	Osnato et al
d1.SB.TAACACGAGTGACACG-1	3.16175	-5.1362	Naive_derived	Osnato et al
d1.SB.TAACACGGTCGATTCA-1	3.40349	-5.24828	Naive_derived	Osnato et al
d1.SB.TACAACGCAAAGTATG-1	3.05079	-5.20347	Naive_derived	Osnato et al
d1.SB.TAGACTGGTGAACGGT-1	3.12991	-5.41949	Naive_derived	Osnato et al
d1.SB.TAGAGTCCAACCGATT-1	4.1575	-4.67097	Naive_derived	Osnato et al
d1.SB.TATACCTCACTTCTCG-1	4.64918	-4.18411	Naive_derived	Osnato et al
d1.SB.TATTGGGCAGTGGGTA-1	3.44305	-5.23555	Naive_derived	Osnato et al
d1.SB.TCACTCGAGACCAGAC-1	3.27174	-5.20336	Naive_derived	Osnato et al
d1.SB.TCAGGTAGTCTCCTGT-1	3.2777	-5.19922	Naive_derived	Osnato et al
d1.SB.TCATACTCAAATTGCC-1	3.65496	-5.0746	Naive_derived	Osnato et al
d1.SB.TCATCCGAGCAAATCA-1	5.23882	-4.65837	Naive_derived	Osnato et al
d1.SB.TCCACGTTCGAGCTGC-1	3.14133	-4.9321	Naive_derived	Osnato et al
d1.SB.TCCCACACAGGAGACT-1	3.09441	-5.08125	Naive_derived	Osnato et al
d1.SB.TCCCATGCAAATTAGG-1	3.3541	-5.43438	Naive_derived	Osnato et al
d1.SB.TCCGATCAGTCTAGCT-1	3.33905	-5.21142	Naive_derived	Osnato et al
d1.SB.TCCGGGAGTCCTGGTG-1	3.6	-4.96177	Naive_derived	Osnato et al
d1.SB.TCGGGCAGTCCTTGTC-1	4.15607	-4.73935	Naive_derived	Osnato et al
d1.SB.TCGGTCTAGTGGACTG-1	3.21791	-5.25126	Naive_derived	Osnato et al
d1.SB.TCGTAGAAGGCTTCCG-1	3.21615	-5.03307	Naive_derived	Osnato et al
d1.SB.TCTTAGTCAATGTGGG-1	2.96121	-4.97884	Naive_derived	Osnato et al
d1.SB.TGAATGCCACTAACCA-1	-4.63754	-3.06731	Naive_derived	Osnato et al
d1.SB.TGATGCAGTATCGATC-1	3.21545	-5.07989	Naive_derived	Osnato et al
d1.SB.TGATTTCAGCACCGTC-1	3.64616	-5.16417	Naive_derived	Osnato et al
d1.SB.TGCTGAAGTTAAGGGC-1	3.11661	-5.18037	Naive_derived	Osnato et al
d1.SB.TGGAACTCAGCGATTT-1	3.47185	-5.17206	Naive_derived	Osnato et al
d1.SB.TGGATCAAGGGAGGTG-1	3.78281	-5.07262	Naive_derived	Osnato et al
d1.SB.TGGGAAGAGAAGCGAA-1	4.28235	-4.66735	Naive_derived	Osnato et al
d1.SB.TGGGTTACATATGAAG-1	3.32109	-5.09149	Naive_derived	Osnato et al
d1.SB.TGGTACACAACGACAG-1	3.58739	-5.11356	Naive_derived	Osnato et al
d1.SB.TGTCCTGTCTACTATC-1	3.02517	-4.86911	Naive_derived	Osnato et al
d1.SB.TGTGAGTAGGCCTAGA-1	3.54934	-4.99463	Naive_derived	Osnato et al
d1.SB.TGTGGCGCACGTACTA-1	3.42249	-5.12195	Naive_derived	Osnato et al
d1.SB.TGTTTGTAGTATGGAT-1	3.72563	-5.0456	Naive_derived	Osnato et al
d1.SB.TTACCGCCATGACAAA-1	4.44063	-4.25287	Naive_derived	Osnato et al
d1.SB.TTCAGGAGTCTTACTT-1	2.81667	-5.03582	Naive_derived	Osnato et al
d1.SB.TTCGCTGAGAGCCTGA-1	3.28923	-5.09765	Naive_derived	Osnato et al
d1.SB.TTCGGTCAGTTAGTGA-1	3.23503	-5.09161	Naive_derived	Osnato et al
d1.SB.TTGCCTGAGAGCAGCT-1	2.96951	-5.49335	Naive_derived	Osnato et al
d1.SB.TTGCTGCAGGGTTGCA-1	3.28415	-5.23806	Naive_derived	Osnato et al
d1.SB.TTGCTGCAGGTGCATG-1	3.19107	-5.3107	Naive_derived	Osnato et al
d1.SB.TTGGGATGTTTCGACA-1	3.14244	-5.29417	Naive_derived	Osnato et al
d1.SB.TTGGGATTCCAAGGGA-1	3.19631	-4.93243	Naive_derived	Osnato et al
d1.SB.TTGTTCATCCATCAGA-1	3.77342	-5.03573	Naive_derived	Osnato et al
d1.SB.TTTGGAGTCGATTCCC-1	3.70182	-5.00096	Naive_derived	Osnato et al
d1.SB.TTTGTTGGTGAATTGA-1	3.72301	-4.89413	Naive_derived	Osnato et al
d3.SB.AAAGGATAGGCCTTGC-1	4.14508	-4.5405	Naive_derived	Osnato et al
d3.SB.AAAGTCCAGCTTCATG-1	2.88833	-5.21287	Naive_derived	Osnato et al
d3.SB.AACAGGGAGTTGCGCC-1	2.79243	-5.1002	Naive_derived	Osnato et al
d3.SB.AACAGGGCAATTAGGA-1	2.80321	-4.97922	Naive_derived	Osnato et al
d3.SB.AACCTGATCACCGGGT-1	3.27582	-5.07582	Naive_derived	Osnato et al
d3.SB.AACGGGATCCCATAGA-1	3.36284	-5.12483	Naive_derived	Osnato et al
d3.SB.AAGGAATCACTTCAGA-1	-4.17901	-3.40302	Naive_derived	Osnato et al
d3.SB.AAGTTCGCACACGGAA-1	3.10127	-5.30817	Naive_derived	Osnato et al
d3.SB.ACAAAGACAGCGTACC-1	2.69283	-4.82821	Naive_derived	Osnato et al
d3.SB.ACACTGATCCTGATAG-1	2.76681	-5.07683	Naive_derived	Osnato et al
d3.SB.ACATCGAAGGTCTTTG-1	2.75838	-4.878	Naive_derived	Osnato et al
d3.SB.ACCCTCATCGTGGTAT-1	3.26277	-5.29812	Naive_derived	Osnato et al
d3.SB.ACCGTTCAGTACCCTA-1	3.90817	-5.17266	Naive_derived	Osnato et al
d3.SB.ACCTGAAGTATACGGG-1	2.9881	-5.41528	Naive_derived	Osnato et al
d3.SB.ACTATCTCACACGTGC-1	3.48839	-5.10776	Naive_derived	Osnato et al
d3.SB.ACTATGGTCTGGCCGA-1	3.05119	-5.2376	Naive_derived	Osnato et al
d3.SB.ACTCCCATCCATGATG-1	-2.92074	-4.74884	Naive_derived	Osnato et al
d3.SB.ACTCTCGTCTCGCAGG-1	3.55413	-5.00972	Naive_derived	Osnato et al
d3.SB.AGACAAATCTGAGCAT-1	2.90313	-5.03431	Naive_derived	Osnato et al
d3.SB.AGACTCACAACCGTAT-1	3.00028	-5.24098	Naive_derived	Osnato et al
d3.SB.AGATGAAGTTCTTCAT-1	2.73771	-5.05606	Naive_derived	Osnato et al
d3.SB.AGCCAATTCCTATTGT-1	4.22873	-4.75699	Naive_derived	Osnato et al
d3.SB.AGGACGATCAGCATTG-1	2.86222	-5.21175	Naive_derived	Osnato et al
d3.SB.AGGATAAGTGCCTGCA-1	2.92101	-5.06046	Naive_derived	Osnato et al
d3.SB.AGGATCTGTTAAGGAT-1	2.81498	-5.01407	Naive_derived	Osnato et al
d3.SB.AGGCCACTCATCTGTT-1	3.20341	-5.45874	Naive_derived	Osnato et al
d3.SB.AGGTCTAGTTCCGGTG-1	2.951	-5.3931	Naive_derived	Osnato et al
d3.SB.AGTAACCGTTGGTAGG-1	2.97013	-5.16857	Naive_derived	Osnato et al
d3.SB.AGTCACACACACAGAG-1	3.21469	-5.10515	Naive_derived	Osnato et al
d3.SB.AGTTCCCCACTTACAG-1	2.96835	-5.40491	Naive_derived	Osnato et al
d3.SB.ATACCGACACTCGATA-1	2.93068	-5.05921	Naive_derived	Osnato et al
d3.SB.ATAGAGACAGGCGATA-1	2.19431	-4.53781	Naive_derived	Osnato et al
d3.SB.ATCAGGTGTCCGTTTC-1	-2.86863	-4.56064	Naive_derived	Osnato et al
d3.SB.ATCATTCAGTAGTCAA-1	-1.85442	-5.39069	Naive_derived	Osnato et al
d3.SB.ATCCTATTCTCGCTCA-1	-4.24438	-3.07879	Naive_derived	Osnato et al
d3.SB.ATCGTCCAGTAACGAT-1	2.63111	-4.72939	Naive_derived	Osnato et al
d3.SB.ATCTTCATCATTCGGA-1	3.07668	-5.49871	Naive_derived	Osnato et al
d3.SB.ATGAGTCAGTGGCCTC-1	3.45534	-4.95025	Naive_derived	Osnato et al
d3.SB.ATGCGATGTCATAACC-1	-1.76521	-4.64123	Naive_derived	Osnato et al
d3.SB.ATGTCTTTCTCCGATC-1	2.88046	-5.24428	Naive_derived	Osnato et al
d3.SB.ATTATCCTCTTACGGA-1	3.08155	-5.37435	Naive_derived	Osnato et al
d3.SB.ATTCGTTCAGTATTCG-1	2.86129	-5.03874	Naive_derived	Osnato et al
d3.SB.ATTGTTCTCAAGGCTT-1	4.61011	-4.31416	Naive_derived	Osnato et al
d3.SB.ATTTACCTCGAACGGA-1	2.80082	-5.1165	Naive_derived	Osnato et al
d3.SB.CAACCAACACCGAATT-1	2.64702	-4.82804	Naive_derived	Osnato et al
d3.SB.CAATCGATCTAGCCTC-1	3.19219	-5.27526	Naive_derived	Osnato et al
d3.SB.CACACAACAAGACGGT-1	2.24793	-4.72379	Naive_derived	Osnato et al
d3.SB.CACACAACAGCTGAAG-1	-4.20872	-3.11796	Naive_derived	Osnato et al
d3.SB.CACGAATTCATGAGAA-1	3.12118	-4.79274	Naive_derived	Osnato et al
d3.SB.CACGGGTCACTGGCGT-1	3.10434	-5.27711	Naive_derived	Osnato et al
d3.SB.CACGTGGTCTTTGATC-1	-4.30164	-3.16796	Naive_derived	Osnato et al
d3.SB.CAGTTAGGTTGGAGAC-1	-4.22812	-2.94749	Naive_derived	Osnato et al
d3.SB.CATACCCAGAGGCCAT-1	3.08469	-5.33565	Naive_derived	Osnato et al
d3.SB.CATGCTCAGTAAATGC-1	3.75866	-4.88276	Naive_derived	Osnato et al
d3.SB.CATGGATGTTAAACCC-1	3.09348	-5.44828	Naive_derived	Osnato et al
d3.SB.CATTGCCAGATCCCAT-1	-1.54088	-5.44361	Naive_derived	Osnato et al
d3.SB.CATTGCCCAACTTGGT-1	2.84203	-5.27503	Naive_derived	Osnato et al
d3.SB.CATTGTTAGGTTGAGC-1	2.41181	-4.76455	Naive_derived	Osnato et al
d3.SB.CCAAGCGGTCTCGACG-1	2.92193	-5.51425	Naive_derived	Osnato et al
d3.SB.CCACGAGCACACGGTC-1	2.56709	-4.91814	Naive_derived	Osnato et al
d3.SB.CCACGTTCAAGGTACG-1	-4.06031	-3.94114	Naive_derived	Osnato et al
d3.SB.CCCAACTTCATTACTC-1	3.16274	-5.24273	Naive_derived	Osnato et al
d3.SB.CCCTGATAGGCCTTCG-1	3.52353	-4.87797	Naive_derived	Osnato et al
d3.SB.CCCTGATAGTCCCGAC-1	3.09529	-5.26961	Naive_derived	Osnato et al
d3.SB.CCGAACGGTAAGCGGT-1	3.0479	-5.08903	Naive_derived	Osnato et al
d3.SB.CCGGTAGCAATCGCCG-1	3.08107	-5.37579	Naive_derived	Osnato et al
d3.SB.CGACAGCAGGGCCAAT-1	3.43661	-5.2106	Naive_derived	Osnato et al
d3.SB.CGAGGAATCTTACTGT-1	2.99516	-5.39363	Naive_derived	Osnato et al
d3.SB.CGCAGGTTCCAAATGC-1	2.35056	-4.7884	Naive_derived	Osnato et al
d3.SB.CGCATGGTCCGATGCG-1	-4.47423	-4.25224	Naive_derived	Osnato et al
d3.SB.CGTCCATCATAGAGGC-1	2.98037	-5.59015	Naive_derived	Osnato et al
d3.SB.CGTTAGAAGGCCTGCT-1	2.94749	-5.02944	Naive_derived	Osnato et al
d3.SB.CTAGGTACACGGCACT-1	2.53892	-5.03122	Naive_derived	Osnato et al
d3.SB.CTATAGGCATCCTCAC-1	4.68374	-4.65299	Naive_derived	Osnato et al
d3.SB.CTCAAGAGTAGCTGTT-1	2.73292	-5.43266	Naive_derived	Osnato et al
d3.SB.CTCAATTGTCGAGCTC-1	2.98804	-5.45969	Naive_derived	Osnato et al
d3.SB.CTCAATTGTCTTGAAC-1	2.28563	-4.86505	Naive_derived	Osnato et al
d3.SB.CTCAGAACACGCTATA-1	3.18073	-5.37792	Naive_derived	Osnato et al
d3.SB.CTCCACATCCTGATAG-1	3.05963	-4.96194	Naive_derived	Osnato et al
d3.SB.CTCCCAACAAGCAGGT-1	-3.59508	-4.08273	Naive_derived	Osnato et al
d3.SB.CTGAATGAGGCTAAAT-1	2.83071	-5.46745	Naive_derived	Osnato et al
d3.SB.CTGATCCAGTCTAGCT-1	-2.40496	-4.8415	Naive_derived	Osnato et al
d3.SB.CTGCAGGTCGTTGTTT-1	2.83048	-4.97659	Naive_derived	Osnato et al
d3.SB.CTGGTCTCACGGAAGT-1	3.02303	-5.0967	Naive_derived	Osnato et al
d3.SB.CTGTACCAGCCTCATA-1	2.61469	-4.89417	Naive_derived	Osnato et al
d3.SB.CTGTACCTCCATTGCC-1	-3.7618	-3.83005	Naive_derived	Osnato et al
d3.SB.CTGTGGGAGCAAGCCA-1	-4.35514	-3.12542	Naive_derived	Osnato et al
d3.SB.GAAACCTTCCATTTCA-1	2.94512	-5.05644	Naive_derived	Osnato et al
d3.SB.GAAGGACTCATAGGCT-1	2.81411	-5.00008	Naive_derived	Osnato et al
d3.SB.GAAGTAATCCTGTTGC-1	2.74289	-5.43945	Naive_derived	Osnato et al
d3.SB.GACCCAGTCTTCGTAT-1	2.92097	-5.36347	Naive_derived	Osnato et al
d3.SB.GACTCTCAGGGCAACT-1	3.1709	-5.2014	Naive_derived	Osnato et al
d3.SB.GACTCTCGTCTACAGT-1	3.73908	-4.76702	Naive_derived	Osnato et al
d3.SB.GACTTCCGTCTACGTA-1	-2.92843	-4.55345	Naive_derived	Osnato et al
d3.SB.GAGTGTTAGAGAGAAC-1	3.1437	-5.20031	Naive_derived	Osnato et al
d3.SB.GAGTGTTGTGGAACAC-1	3.20296	-5.09823	Naive_derived	Osnato et al
d3.SB.GATGACTGTGAGTCAG-1	3.51157	-5.22597	Naive_derived	Osnato et al
d3.SB.GATGGAGGTGAATAAC-1	2.9232	-5.15297	Naive_derived	Osnato et al
d3.SB.GATTCGACACAAATAG-1	4.32133	-4.70737	Naive_derived	Osnato et al
d3.SB.GATTGGTGTGGTCCCA-1	3.2437	-5.36829	Naive_derived	Osnato et al
d3.SB.GATTTCTAGAAGCGGG-1	2.96056	-5.20485	Naive_derived	Osnato et al
d3.SB.GATTTCTGTTACCCTC-1	2.85449	-5.04141	Naive_derived	Osnato et al
d3.SB.GCAACATAGTAGATCA-1	2.33453	-4.53062	Naive_derived	Osnato et al
d3.SB.GCAACCGGTCTGTCCT-1	2.79428	-5.198	Naive_derived	Osnato et al
d3.SB.GCAGGCTGTTCGTAAC-1	2.9114	-5.39427	Naive_derived	Osnato et al
d3.SB.GCTACCTCACCAGCGT-1	4.6958	-4.34794	Naive_derived	Osnato et al
d3.SB.GGAAGTGGTTGAGTCT-1	2.59611	-5.07986	Naive_derived	Osnato et al
d3.SB.GGCACGTGTAAGATCA-1	2.76052	-5.35737	Naive_derived	Osnato et al
d3.SB.GGGTAGATCACGGTCG-1	-3.42327	-3.85553	Naive_derived	Osnato et al
d3.SB.GTAACCATCCTAGAGT-1	3.14189	-5.10939	Naive_derived	Osnato et al
d3.SB.GTAATGCAGATGCCGA-1	2.99532	-5.25947	Naive_derived	Osnato et al
d3.SB.GTAATGCTCAACTACG-1	-3.2478	-4.25176	Naive_derived	Osnato et al
d3.SB.GTACAACGTGTACAGG-1	3.01142	-4.86654	Naive_derived	Osnato et al
d3.SB.GTAGGTTGTGTCCACG-1	3.061	-5.20959	Naive_derived	Osnato et al
d3.SB.GTCAAGTTCTTCCAGC-1	2.82173	-5.37295	Naive_derived	Osnato et al
d3.SB.GTCACTCAGCGAGTCA-1	2.93732	-5.11691	Naive_derived	Osnato et al
d3.SB.GTCATGACAGTTGAAA-1	-1.55091	-5.48963	Naive_derived	Osnato et al
d3.SB.GTCCTCATCTCAACGA-1	2.56055	-4.86919	Naive_derived	Osnato et al
d3.SB.GTGACGCCAACCAACT-1	2.85569	-5.65191	Naive_derived	Osnato et al
d3.SB.GTGACGCTCCATTTCA-1	3.51561	-4.52677	Naive_derived	Osnato et al
d3.SB.GTGCTGGTCACTGATG-1	2.91379	-5.43162	Naive_derived	Osnato et al
d3.SB.GTGTGATAGGTAGTAT-1	2.78741	-4.95281	Naive_derived	Osnato et al
d3.SB.GTGTGGCGTCTACACA-1	-4.34555	-2.95662	Naive_derived	Osnato et al
d3.SB.GTGTTAGGTGTGTCCG-1	4.28014	-4.44264	Naive_derived	Osnato et al
d3.SB.TAAGCGTAGAGACAAG-1	3.00059	-5.399	Naive_derived	Osnato et al
d3.SB.TACCGAATCTCCCATG-1	2.84718	-5.05163	Naive_derived	Osnato et al
d3.SB.TACGGTATCTCCGAAA-1	2.9828	-5.37438	Naive_derived	Osnato et al
d3.SB.TAGGGTTCAATTCTTC-1	2.46312	-4.74947	Naive_derived	Osnato et al
d3.SB.TATGTTCGTACCATAC-1	2.965	-5.319	Naive_derived	Osnato et al
d3.SB.TATTGGGGTATCTTCT-1	-2.9248	-4.11963	Naive_derived	Osnato et al
d3.SB.TATTTCGCACCAGCGT-1	3.08337	-5.00793	Naive_derived	Osnato et al
d3.SB.TCAGCAATCCATGAGT-1	-3.87381	-4.30168	Naive_derived	Osnato et al
d3.SB.TCCCAGTTCTAGTGAC-1	3.10329	-5.37851	Naive_derived	Osnato et al
d3.SB.TCCTGCATCCGCACGA-1	3.23588	-4.97223	Naive_derived	Osnato et al
d3.SB.TCGAACATCGGTGTAT-1	2.84187	-4.97297	Naive_derived	Osnato et al
d3.SB.TCGGGTGAGGGATCAC-1	3.2848	-5.21909	Naive_derived	Osnato et al
d3.SB.TCTTCCTAGGTGAGAA-1	2.84669	-5.03932	Naive_derived	Osnato et al
d3.SB.TGACCCTCAAACACCT-1	3.12563	-5.08281	Naive_derived	Osnato et al
d3.SB.TGACGCGCAGAGCTAG-1	3.12192	-5.25442	Naive_derived	Osnato et al
d3.SB.TGACGCGGTGCCTTCT-1	4.21605	-4.93552	Naive_derived	Osnato et al
d3.SB.TGATTTCCACTCAAGT-1	2.91749	-5.30277	Naive_derived	Osnato et al
d3.SB.TGCATCCGTTAAGGAT-1	3.00909	-5.41552	Naive_derived	Osnato et al
d3.SB.TGCGACGAGAGAGGGC-1	2.89124	-5.11711	Naive_derived	Osnato et al
d3.SB.TGCGACGTCCGTAGTA-1	3.53787	-5.08393	Naive_derived	Osnato et al
d3.SB.TGCTTGCAGTGCTCGC-1	-2.27725	-5.11074	Naive_derived	Osnato et al
d3.SB.TGGATCATCCCATAAG-1	3.14319	-5.03635	Naive_derived	Osnato et al
d3.SB.TGGATGTAGTTGTACC-1	2.49675	-5.02524	Naive_derived	Osnato et al
d3.SB.TGGGTTAGTCTTGAAC-1	4.14547	-5.03456	Naive_derived	Osnato et al
d3.SB.TGGTGATGTATTCCGA-1	-2.97803	-4.75885	Naive_derived	Osnato et al
d3.SB.TGGTTAGTCGGTAGAG-1	3.00426	-5.43246	Naive_derived	Osnato et al
d3.SB.TGTAAGCCACTCAGAT-1	4.56965	-4.47791	Naive_derived	Osnato et al
d3.SB.TGTCCTGCATCGGCCA-1	3.06297	-5.29331	Naive_derived	Osnato et al
d3.SB.TGTTTGTTCGCTAAAC-1	2.8425	-4.97122	Naive_derived	Osnato et al
d3.SB.TTACAGGGTTTGGAAA-1	-4.13347	-3.51547	Naive_derived	Osnato et al
d3.SB.TTACCGCCAAGTTCGT-1	4.35714	-4.45556	Naive_derived	Osnato et al
d3.SB.TTAGGCAGTTAACAGA-1	3.44856	-5.31713	Naive_derived	Osnato et al
d3.SB.TTAGTCTAGAATTGTG-1	3.03772	-5.10453	Naive_derived	Osnato et al
d3.SB.TTCCACGAGCTCAGAG-1	3.70412	-5.23134	Naive_derived	Osnato et al
d3.SB.TTCTTCCAGTATAACG-1	-4.33835	-3.2776	Naive_derived	Osnato et al
d3.SB.TTGGATGCAAGTATAG-1	2.9882	-5.63557	Naive_derived	Osnato et al
d3.SB.TTTGACTCAGATCCAT-1	3.02694	-4.98897	Naive_derived	Osnato et al
d3.SB.TTTGTTGAGCCTCTTC-1	2.70754	-4.95869	Naive_derived	Osnato et al
d5.SB.AAACCCACAGAGAATT-1	3.64772	-4.72734	Naive_derived	Osnato et al
d5.SB.AAAGGGCCATGGTACT-1	3.17983	-5.38289	Naive_derived	Osnato et al
d5.SB.AAAGTCCAGCGTTCAT-1	3.28356	-4.87526	Naive_derived	Osnato et al
d5.SB.AACAACCCATCCCGTT-1	-1.48251	-5.18444	Naive_derived	Osnato et al
d5.SB.AACAAGAAGGTCACCC-1	2.89465	-5.24798	Naive_derived	Osnato et al
d5.SB.AACAAGACAGTCACGC-1	4.1371	-4.12881	Naive_derived	Osnato et al
d5.SB.AACACACGTACGATCT-1	-4.78455	-2.33178	Naive_derived	Osnato et al
d5.SB.AACAGGGCATAAGCAA-1	-3.46007	-2.47096	Naive_derived	Osnato et al
d5.SB.AACCACAGTGGCATCC-1	3.27556	-5.05504	Naive_derived	Osnato et al
d5.SB.AACTTCTTCTGGCTGG-1	3.24415	-5.05222	Naive_derived	Osnato et al
d5.SB.AAGAACAAGGATTACA-1	3.88993	-4.31168	Naive_derived	Osnato et al
d5.SB.AAGTCGTAGCAACTCT-1	2.76139	-4.99256	Naive_derived	Osnato et al
d5.SB.AATCACGAGACTCAAA-1	4.58681	-4.30957	Naive_derived	Osnato et al
d5.SB.AATCGACTCTCAGTCC-1	2.69297	-4.83826	Naive_derived	Osnato et al
d5.SB.AATGACCGTATCACGT-1	-4.31444	-3.00809	Naive_derived	Osnato et al
d5.SB.AATGGCTAGCGTACAG-1	2.43006	-5.01459	Naive_derived	Osnato et al
d5.SB.AATTTCCGTACCAATC-1	3.31471	-5.21339	Naive_derived	Osnato et al
d5.SB.ACACGCGGTACCATAC-1	3.02005	-5.39719	Naive_derived	Osnato et al
d5.SB.ACATTTCTCGAGTGAG-1	-4.85895	-3.26024	Naive_derived	Osnato et al
d5.SB.ACCCTCATCCATTGCC-1	2.73749	-4.99812	Naive_derived	Osnato et al
d5.SB.ACCGTTCTCTGTCTCG-1	-4.90049	-1.83687	Naive_derived	Osnato et al
d5.SB.ACGGTCGGTTCGTACA-1	3.02135	-5.17102	Naive_derived	Osnato et al
d5.SB.ACGTACAAGCTCATAC-1	-4.56778	-3.68858	Naive_derived	Osnato et al
d5.SB.ACTCTCGTCCTCACCA-1	4.18838	-4.76127	Naive_derived	Osnato et al
d5.SB.ACTTTCACATCTAACG-1	3.26701	-5.1262	Naive_derived	Osnato et al
d5.SB.ACTTTGTGTCCTGAAT-1	-4.63068	-3.30303	Naive_derived	Osnato et al
d5.SB.AGACAAACACCTGATA-1	3.63848	-4.9776	Naive_derived	Osnato et al
d5.SB.AGACAAAGTCCCGCAA-1	3.15223	-5.10951	Naive_derived	Osnato et al
d5.SB.AGACCCGTCATCTCTA-1	-4.59531	-3.04428	Naive_derived	Osnato et al
d5.SB.AGAGAATTCCGAGAAG-1	-4.54786	-3.23652	Naive_derived	Osnato et al
d5.SB.AGAGCAGAGCACTCCG-1	4.76194	-4.72852	Naive_derived	Osnato et al
d5.SB.AGCGATTTCATCTATC-1	3.0516	-5.41232	Naive_derived	Osnato et al
d5.SB.AGCGTCGCAAAGACGC-1	3.42851	-5.12604	Naive_derived	Osnato et al
d5.SB.AGGCATTTCGTTGTTT-1	-4.50324	-2.71109	Naive_derived	Osnato et al
d5.SB.AGGGTGACACACCTGG-1	-4.46964	-2.86708	Naive_derived	Osnato et al
d5.SB.AGGTGTTAGGCATCGA-1	-4.41999	-3.1789	Naive_derived	Osnato et al
d5.SB.AGGTTGTGTTGATGTC-1	3.08331	-5.26631	Naive_derived	Osnato et al
d5.SB.AGTAACCGTTAGTCGT-1	-4.62265	-3.27005	Naive_derived	Osnato et al
d5.SB.AGTAACCGTTGCCTAA-1	3.27498	-5.09931	Naive_derived	Osnato et al
d5.SB.AGTAGCTCACTACGGC-1	4.63012	-4.615	Naive_derived	Osnato et al
d5.SB.AGTTCGAAGTAGTGCG-1	2.99907	-5.12379	Naive_derived	Osnato et al
d5.SB.ATAGGCTCAAATACAG-1	3.05889	-5.45005	Naive_derived	Osnato et al
d5.SB.ATCACGATCTCATAGG-1	-4.97715	-1.68454	Naive_derived	Osnato et al
d5.SB.ATCCATTGTCTACAAC-1	3.14606	-5.33872	Naive_derived	Osnato et al
d5.SB.ATCCGTCCAGTGCGCT-1	3.14452	-5.12017	Naive_derived	Osnato et al
d5.SB.ATCGATGGTGGATTTC-1	3.18487	-5.05828	Naive_derived	Osnato et al
d5.SB.ATCGCCTAGCGTTCCG-1	-4.97055	-3.91609	Naive_derived	Osnato et al
d5.SB.ATCGTAGTCACTACGA-1	3.67575	-4.99835	Naive_derived	Osnato et al
d5.SB.ATGAAAGCAAGGTCTT-1	3.654	-4.82229	Naive_derived	Osnato et al
d5.SB.ATGAGTCGTCGGTGAA-1	3.04018	-4.97456	Naive_derived	Osnato et al
d5.SB.ATGGTTGAGACCAAAT-1	4.51858	-4.30228	Naive_derived	Osnato et al
d5.SB.ATTCAGGGTAGACAAT-1	-2.94897	-4.24387	Naive_derived	Osnato et al
d5.SB.ATTCCATCAAAGGCTG-1	-4.47677	-2.44093	Naive_derived	Osnato et al
d5.SB.ATTCCCGCAAACGGCA-1	4.60108	-4.55596	Naive_derived	Osnato et al
d5.SB.ATTCCCGGTAGAGACC-1	-4.59395	-2.96059	Naive_derived	Osnato et al
d5.SB.ATTCCTATCTCGACGG-1	-4.60047	-3.00546	Naive_derived	Osnato et al
d5.SB.ATTGTTCTCCGTGTAA-1	3.59334	-5.14344	Naive_derived	Osnato et al
d5.SB.CAACCAATCTCTGAGA-1	3.29813	-5.08924	Naive_derived	Osnato et al
d5.SB.CAACGGCTCTCGCTCA-1	4.46604	-4.65035	Naive_derived	Osnato et al
d5.SB.CAATACGCACTGTGTA-1	3.12382	-4.92751	Naive_derived	Osnato et al
d5.SB.CAATCGAGTTCGAACT-1	4.58189	-4.57409	Naive_derived	Osnato et al
d5.SB.CACATGAAGGATTTAG-1	4.98804	-4.74583	Naive_derived	Osnato et al
d5.SB.CACGGGTCAGGTGGAT-1	2.42527	-4.59277	Naive_derived	Osnato et al
d5.SB.CACGTGGTCGGCATAT-1	2.29044	-4.69551	Naive_derived	Osnato et al
d5.SB.CAGCACGTCTCAACCC-1	3.29878	-5.20883	Naive_derived	Osnato et al
d5.SB.CAGGGCTCACTCCTTG-1	3.53664	-5.09628	Naive_derived	Osnato et al
d5.SB.CAGTTAGAGGTCTACT-1	3.08096	-5.23359	Naive_derived	Osnato et al
d5.SB.CATGCCTAGTAACGTA-1	4.37107	-4.32349	Naive_derived	Osnato et al
d5.SB.CATGCGGTCCTTGGAA-1	-5.08039	-3.7895	Naive_derived	Osnato et al
d5.SB.CATGCTCCACGACTAT-1	3.75688	-5.15397	Naive_derived	Osnato et al
d5.SB.CATTGTTCAAGACCGA-1	2.94047	-5.4588	Naive_derived	Osnato et al
d5.SB.CCACTTGGTTAGTTCG-1	3.42912	-5.0858	Naive_derived	Osnato et al
d5.SB.CCCGAAGAGGTCATTC-1	3.40475	-5.12453	Naive_derived	Osnato et al
d5.SB.CCCTTAGCAGGTGTTT-1	3.85352	-5.01277	Naive_derived	Osnato et al
d5.SB.CCGATCTGTCGTATTG-1	-4.45497	-3.10819	Naive_derived	Osnato et al
d5.SB.CCGGTAGTCCATAGAC-1	2.34892	-4.92119	Naive_derived	Osnato et al
d5.SB.CCTAACCGTCCAAAGG-1	4.4487	-4.58268	Naive_derived	Osnato et al
d5.SB.CCTCCAAAGTCAGCGA-1	3.24715	-4.97277	Naive_derived	Osnato et al
d5.SB.CCTTCAGGTTTGGGTT-1	-4.61117	-2.87248	Naive_derived	Osnato et al
d5.SB.CGAATTGCAGACGCTC-1	-5.11293	-3.66456	Naive_derived	Osnato et al
d5.SB.CGATCGGGTATCGTGT-1	3.52341	-5.05558	Naive_derived	Osnato et al
d5.SB.CGCCAGACACGTTGGC-1	3.71375	-4.68034	Naive_derived	Osnato et al
d5.SB.CGCCATTAGCATGGGT-1	3.28102	-4.82959	Naive_derived	Osnato et al
d5.SB.CGCGTGAAGAATAACC-1	2.7924	-4.92561	Naive_derived	Osnato et al
d5.SB.CGCGTGACATGCAGGA-1	-4.75982	-3.55212	Naive_derived	Osnato et al
d5.SB.CGGTCAGGTAACTTCG-1	3.49822	-5.10552	Naive_derived	Osnato et al
d5.SB.CGTGTCTAGCGTCAAG-1	-4.62117	-3.01887	Naive_derived	Osnato et al
d5.SB.CGTTAGAGTGAGACCA-1	3.03915	-5.2549	Naive_derived	Osnato et al
d5.SB.CTAACCCCAAATGGCG-1	3.00378	-5.31752	Naive_derived	Osnato et al
d5.SB.CTAACCCTCGTTCCTG-1	-4.62162	-2.90001	Naive_derived	Osnato et al
d5.SB.CTCAGAAGTCAAAGAT-1	3.20036	-5.06054	Naive_derived	Osnato et al
d5.SB.CTCCATGGTGAGCTCC-1	3.21334	-5.27611	Naive_derived	Osnato et al
d5.SB.CTCCCAAGTATGTGTC-1	3.15714	-5.36134	Naive_derived	Osnato et al
d5.SB.CTCCGATCAGCATTGT-1	-4.53622	-2.77083	Naive_derived	Osnato et al
d5.SB.CTCCGATGTATGAGAT-1	4.35221	-4.66747	Naive_derived	Osnato et al
d5.SB.CTCTCAGCATCTGCGG-1	4.28817	-4.82762	Naive_derived	Osnato et al
d5.SB.CTCTCGAGTAACTAAG-1	3.19518	-4.91356	Naive_derived	Osnato et al
d5.SB.CTCTGGTGTGGAAATT-1	4.08132	-4.74373	Naive_derived	Osnato et al
d5.SB.CTGCATCCAATCGAAA-1	3.00869	-5.43068	Naive_derived	Osnato et al
d5.SB.CTGCGAGAGGAGATAG-1	-4.62424	-3.72718	Naive_derived	Osnato et al
d5.SB.CTGGCAGCATTGCTGA-1	4.17433	-4.7716	Naive_derived	Osnato et al
d5.SB.CTGTAGACAATAGTCC-1	3.11076	-5.15319	Naive_derived	Osnato et al
d5.SB.CTGTAGAGTACTTCCC-1	3.11238	-5.09737	Naive_derived	Osnato et al
d5.SB.CTGTATTAGTTACGGG-1	3.00605	-4.89877	Naive_derived	Osnato et al
d5.SB.CTTCCGAAGATCGACG-1	4.48858	-4.42851	Naive_derived	Osnato et al
d5.SB.CTTCGGTCACATTCTT-1	4.53868	-4.56499	Naive_derived	Osnato et al
d5.SB.GAACGTTTCATCCTGC-1	3.37234	-5.45523	Naive_derived	Osnato et al
d5.SB.GAAGAATCAAATGCTC-1	-4.47597	-3.42155	Naive_derived	Osnato et al
d5.SB.GACGTTAGTGTGAATA-1	3.20374	-5.09759	Naive_derived	Osnato et al
d5.SB.GAGAAATTCGTAACCA-1	-4.63948	-2.51996	Naive_derived	Osnato et al
d5.SB.GAGACCCGTCAGATTC-1	-4.63073	-3.04989	Naive_derived	Osnato et al
d5.SB.GAGACTTGTGATTCTG-1	3.24379	-5.05112	Naive_derived	Osnato et al
d5.SB.GAGTGAGTCTCTTGCG-1	-4.72975	-2.07898	Naive_derived	Osnato et al
d5.SB.GATGATCTCTCCACTG-1	3.08053	-5.34149	Naive_derived	Osnato et al
d5.SB.GATGTTGTCACTGATG-1	-4.8845	-3.44789	Naive_derived	Osnato et al
d5.SB.GCACATACAGGCAATG-1	-4.99399	-3.48438	Naive_derived	Osnato et al
d5.SB.GCATCTCAGATTCGCT-1	3.01087	-5.09109	Naive_derived	Osnato et al
d5.SB.GCGATCGCATCGCCTT-1	3.70786	-4.78482	Naive_derived	Osnato et al
d5.SB.GCGATCGTCTACTTCA-1	2.94477	-5.34274	Naive_derived	Osnato et al
d5.SB.GCTACCTGTAGCTCGC-1	3.54606	-5.04006	Naive_derived	Osnato et al
d5.SB.GCTTCACGTCTCGGAC-1	2.67936	-5.09382	Naive_derived	Osnato et al
d5.SB.GCTTGGGAGATTCGCT-1	3.09673	-5.27195	Naive_derived	Osnato et al
d5.SB.GGAATGGCACAACATC-1	2.85132	-4.96262	Naive_derived	Osnato et al
d5.SB.GGAGGTAAGTCTGGTT-1	4.55489	-4.55626	Naive_derived	Osnato et al
d5.SB.GGATCTAGTGTTCCAA-1	3.51615	-5.08575	Naive_derived	Osnato et al
d5.SB.GGCTGTGCAGTCGCAC-1	3.74664	-5.05096	Naive_derived	Osnato et al
d5.SB.GGGTAGAGTCAAAGCG-1	3.15492	-5.04336	Naive_derived	Osnato et al
d5.SB.GTAAGTCAGTAACGTA-1	3.89149	-4.89206	Naive_derived	Osnato et al
d5.SB.GTAATCGTCCGGCAAC-1	-4.52525	-3.43922	Naive_derived	Osnato et al
d5.SB.GTAGCTACAACCTATG-1	3.11232	-5.26809	Naive_derived	Osnato et al
d5.SB.GTAGGTTCATTAGGCT-1	-4.65569	-3.36245	Naive_derived	Osnato et al
d5.SB.GTAGTACTCCGACAGC-1	2.9614	-5.04884	Naive_derived	Osnato et al
d5.SB.GTCAAACAGACGTCGA-1	-4.65227	-2.8607	Naive_derived	Osnato et al
d5.SB.GTCACGGTCAAGAAAC-1	4.17892	-4.05031	Naive_derived	Osnato et al
d5.SB.GTCACTCGTGTCCTAA-1	3.4273	-4.64621	Naive_derived	Osnato et al
d5.SB.GTCCACTTCTCCTGCA-1	4.20003	-4.59412	Naive_derived	Osnato et al
d5.SB.GTCTACCCAAACTAAG-1	3.12926	-4.98731	Naive_derived	Osnato et al
d5.SB.GTGCAGCTCGAACCAT-1	-4.61267	-3.53817	Naive_derived	Osnato et al
d5.SB.GTGGAAGGTCCGGTGT-1	3.11251	-5.35313	Naive_derived	Osnato et al
d5.SB.GTGTAACAGCGCACAA-1	4.44214	-4.57957	Naive_derived	Osnato et al
d5.SB.GTGTAACTCATCACAG-1	2.86726	-5.36609	Naive_derived	Osnato et al
d5.SB.GTTACAGAGGCCCGTT-1	4.34535	-4.6107	Naive_derived	Osnato et al
d5.SB.GTTACCCAGATGGCAC-1	4.56924	-4.79827	Naive_derived	Osnato et al
d5.SB.GTTAGACGTCCAATCA-1	2.35346	-4.83808	Naive_derived	Osnato et al
d5.SB.TAACACGGTACACGTT-1	-3.55181	-3.00507	Naive_derived	Osnato et al
d5.SB.TAACACGTCTGGGCGT-1	-4.23368	-3.33491	Naive_derived	Osnato et al
d5.SB.TAATCTCGTGACGTCC-1	-4.58617	-2.8542	Naive_derived	Osnato et al
d5.SB.TACAGGTCATTAAAGG-1	3.25295	-5.17837	Naive_derived	Osnato et al
d5.SB.TACATTCAGTTGCCTA-1	3.46863	-5.12188	Naive_derived	Osnato et al
d5.SB.TACCTGCTCCACAGGC-1	3.21324	-5.31393	Naive_derived	Osnato et al
d5.SB.TACGCTCCACATATGC-1	5.01734	-4.70096	Naive_derived	Osnato et al
d5.SB.TAGCACAAGATCACTC-1	3.27869	-5.0668	Naive_derived	Osnato et al
d5.SB.TATTCCAGTTCGTTCC-1	-4.58509	-3.25294	Naive_derived	Osnato et al
d5.SB.TCAAGTGGTTCTTGTT-1	3.0996	-5.24459	Naive_derived	Osnato et al
d5.SB.TCAGCCTAGGCTAGCA-1	3.2306	-5.20472	Naive_derived	Osnato et al
d5.SB.TCATGCCAGTTGCGCC-1	2.81877	-4.78628	Naive_derived	Osnato et al
d5.SB.TCATGCCCAGGTTACT-1	3.12981	-5.35883	Naive_derived	Osnato et al
d5.SB.TCCATCGTCGTAGTCA-1	3.41614	-5.049	Naive_derived	Osnato et al
d5.SB.TCGACCTCATTCTCCG-1	-5.13545	-3.92559	Naive_derived	Osnato et al
d5.SB.TCGACGGAGATACAGT-1	2.27251	-4.88954	Naive_derived	Osnato et al
d5.SB.TCGCAGGGTTCTAACG-1	4.07086	-4.64134	Naive_derived	Osnato et al
d5.SB.TCGCTCACATGTTTGG-1	2.95809	-5.49659	Naive_derived	Osnato et al
d5.SB.TCGGGTGTCAGGGTAG-1	4.6024	-4.43681	Naive_derived	Osnato et al
d5.SB.TCTACATTCCGACGGT-1	2.70244	-5.27128	Naive_derived	Osnato et al
d5.SB.TCTATCATCCGCAACG-1	4.06293	-4.87423	Naive_derived	Osnato et al
d5.SB.TCTCACGTCGTTTACT-1	4.05317	-4.27281	Naive_derived	Osnato et al
d5.SB.TCTCAGCGTCAAATCC-1	3.08828	-5.26895	Naive_derived	Osnato et al
d5.SB.TCTCTGGCAGACCAGA-1	3.20297	-5.15712	Naive_derived	Osnato et al
d5.SB.TCTCTGGGTTTCGACA-1	-4.55072	-2.64133	Naive_derived	Osnato et al
d5.SB.TCTGTCGAGTCAGAGC-1	3.17739	-5.4039	Naive_derived	Osnato et al
d5.SB.TGAGCATAGGATGGCT-1	2.91701	-5.4856	Naive_derived	Osnato et al
d5.SB.TGAGCATGTATACAGA-1	3.27968	-5.10588	Naive_derived	Osnato et al
d5.SB.TGATTCTGTTGAGTCT-1	2.59015	-4.7773	Naive_derived	Osnato et al
d5.SB.TGCAGTAAGCCGATTT-1	-4.49223	-2.57264	Naive_derived	Osnato et al
d5.SB.TGCAGTATCTGGCTGG-1	4.17386	-4.74625	Naive_derived	Osnato et al
d5.SB.TGCCGAGAGGGTCACA-1	4.6138	-3.74246	Naive_derived	Osnato et al
d5.SB.TGCCGAGCAGCTTCCT-1	3.57334	-5.12142	Naive_derived	Osnato et al
d5.SB.TGCGACGCAGGTTCGC-1	3.31869	-5.43582	Naive_derived	Osnato et al
d5.SB.TGCTCCAAGTATTGCC-1	3.14317	-5.29719	Naive_derived	Osnato et al
d5.SB.TGGATGTTCGGTAAGG-1	3.38716	-5.13636	Naive_derived	Osnato et al
d5.SB.TGGGAGAGTTAACAGA-1	4.29899	-4.61228	Naive_derived	Osnato et al
d5.SB.TGGGCGTGTATGAAGT-1	3.27848	-5.32057	Naive_derived	Osnato et al
d5.SB.TGGGCTGTCATTATCC-1	4.54019	-4.49006	Naive_derived	Osnato et al
d5.SB.TGGGTTAAGGCTTAGG-1	3.24261	-5.09051	Naive_derived	Osnato et al
d5.SB.TGTAGACAGAATAGTC-1	4.40536	-4.62276	Naive_derived	Osnato et al
d5.SB.TGTGATGAGAGTAACT-1	4.19266	-4.65712	Naive_derived	Osnato et al
d5.SB.TGTGATGTCGCCATAA-1	3.20343	-5.19367	Naive_derived	Osnato et al
d5.SB.TGTTGGATCTCGCAGG-1	3.5525	-4.89564	Naive_derived	Osnato et al
d5.SB.TTACTGTAGCAACAAT-1	3.10437	-5.09044	Naive_derived	Osnato et al
d5.SB.TTAGTCTCACAGTGTT-1	3.22545	-5.17788	Naive_derived	Osnato et al
d5.SB.TTCACCGTCTACGGGC-1	3.0934	-5.28569	Naive_derived	Osnato et al
d5.SB.TTCGCTGTCCGAAATC-1	3.00212	-5.12522	Naive_derived	Osnato et al
d5.SB.TTGACCCAGATGCGAC-1	3.44533	-5.31187	Naive_derived	Osnato et al
d5.SB.TTGAGTGCAAGCAGGT-1	2.95128	-5.52601	Naive_derived	Osnato et al
d5.SB.TTGCATTCAAGCGAGT-1	3.3125	-5.20235	Naive_derived	Osnato et al
d5.SB.TTGTTCAAGGGCTAAC-1	3.60674	-4.83127	Naive_derived	Osnato et al
d5.SB.TTTACGTTCGCGGTAC-1	3.04153	-5.50843	Naive_derived	Osnato et al
d5.SB.TTTGATCCAGGGAGAG-1	3.16702	-5.1783	Naive_derived	Osnato et al
d7.SB.AAACCCAAGCAGTACG-1	-4.5544	-2.48215	Naive_derived	Osnato et al
d7.SB.AACAACCTCGGACTGC-1	-4.15994	-3.39787	Naive_derived	Osnato et al
d7.SB.AACCATGCAGAGGTTG-1	-4.93757	-3.07157	Naive_derived	Osnato et al
d7.SB.AACCTTTTCCAACCAA-1	-4.65687	-2.82445	Naive_derived	Osnato et al
d7.SB.ACATTTCGTATATGGA-1	3.40304	-5.0737	Naive_derived	Osnato et al
d7.SB.ACCAAACGTGACTCGC-1	-4.76764	-2.96929	Naive_derived	Osnato et al
d7.SB.ACCACAACACTCCGAG-1	4.06004	-4.7073	Naive_derived	Osnato et al
d7.SB.ACCACAAGTGTTAAAG-1	-4.68167	-2.58022	Naive_derived	Osnato et al
d7.SB.ACCACAATCAAAGACA-1	2.95646	-5.44163	Naive_derived	Osnato et al
d7.SB.ACCTGTCGTGTTCCTC-1	4.31055	-4.65931	Naive_derived	Osnato et al
d7.SB.ACGATGTTCCCTTCCC-1	3.25671	-5.29735	Naive_derived	Osnato et al
d7.SB.ACGCACGTCACTCGAA-1	3.54963	-4.9769	Naive_derived	Osnato et al
d7.SB.ACGTACATCTCAACGA-1	-4.78508	-2.99192	Naive_derived	Osnato et al
d7.SB.ACGTTCCAGATTACCC-1	3.16322	-4.5929	Naive_derived	Osnato et al
d7.SB.ACGTTCCCAGCAGAAC-1	-4.11299	-2.66405	Naive_derived	Osnato et al
d7.SB.ACTATGGAGCGTACAG-1	4.39746	-4.47528	Naive_derived	Osnato et al
d7.SB.ACTATGGGTGGTAACG-1	-4.37159	-2.94929	Naive_derived	Osnato et al
d7.SB.ACTCTCGGTCCTGAAT-1	-3.23413	-4.13641	Naive_derived	Osnato et al
d7.SB.ACTCTCGGTGGTCTAT-1	-4.56582	-2.75609	Naive_derived	Osnato et al
d7.SB.ACTGCAAAGGTTCAGG-1	4.50835	-4.40843	Naive_derived	Osnato et al
d7.SB.ACTGTCCCAGCGCTTG-1	2.88731	-5.11163	Naive_derived	Osnato et al
d7.SB.ACTGTGACACGATTCA-1	4.72882	-4.40983	Naive_derived	Osnato et al
d7.SB.ACTTATCCACATTACG-1	5.28701	0.15061	Naive_derived	Osnato et al
d7.SB.ACTTCCGAGAGCTGCA-1	3.4916	-5.23216	Naive_derived	Osnato et al
d7.SB.ACTTCGCTCGCAGAGA-1	3.36777	-5.18687	Naive_derived	Osnato et al
d7.SB.ACTTTCACACTATGTG-1	3.57564	-4.89794	Naive_derived	Osnato et al
d7.SB.ACTTTCAGTTCAAACC-1	-4.76905	-2.83215	Naive_derived	Osnato et al
d7.SB.ACTTTCATCGCTGACG-1	2.84703	-5.13035	Naive_derived	Osnato et al
d7.SB.AGAAATGAGCCTAGGA-1	3.56636	-5.01703	Naive_derived	Osnato et al
d7.SB.AGAAATGAGTTGTCAC-1	3.04532	-5.3822	Naive_derived	Osnato et al
d7.SB.AGACTCACATGTGTCA-1	3.61414	-4.82746	Naive_derived	Osnato et al
d7.SB.AGATCCAAGCGATGCA-1	3.30399	-5.26424	Naive_derived	Osnato et al
d7.SB.AGATGAACAATCTAGC-1	3.69059	-4.33132	Naive_derived	Osnato et al
d7.SB.AGCCAATGTCAGGAGT-1	4.04856	-4.77011	Naive_derived	Osnato et al
d7.SB.AGCCAATTCTTCCACG-1	3.67451	-5.04061	Naive_derived	Osnato et al
d7.SB.AGCGCTGTCTAAGCCA-1	-4.58105	-2.81651	Naive_derived	Osnato et al
d7.SB.AGCTTCCAGATCCCGC-1	-4.33597	-3.1815	Naive_derived	Osnato et al
d7.SB.AGGGCCTCACGTCATA-1	-4.99609	-1.75644	Naive_derived	Osnato et al
d7.SB.AGGTTACGTCTGTCCT-1	-4.30442	-2.93697	Naive_derived	Osnato et al
d7.SB.AGTAACCGTGGTCCCA-1	-4.57195	-3.01769	Naive_derived	Osnato et al
d7.SB.AGTCATGCACTTGAAC-1	2.78672	-4.89479	Naive_derived	Osnato et al
d7.SB.AGTGCCGAGACCAACG-1	-4.22483	-2.6396	Naive_derived	Osnato et al
d7.SB.AGTTCGAAGCCAAGTG-1	-2.86244	-3.38945	Naive_derived	Osnato et al
d7.SB.ATACCTTGTCACAGTT-1	4.55649	-4.60663	Naive_derived	Osnato et al
d7.SB.ATACTTCAGGCTGAAC-1	4.71012	-4.62187	Naive_derived	Osnato et al
d7.SB.ATAGACCCATACTGAC-1	3.47406	-5.0774	Naive_derived	Osnato et al
d7.SB.ATATCCTCAGTAGGAC-1	3.50309	-5.10436	Naive_derived	Osnato et al
d7.SB.ATCACTTTCATAGACC-1	4.34117	-4.62388	Naive_derived	Osnato et al
d7.SB.ATCGTGAAGCATCCCG-1	-4.55399	-3.01323	Naive_derived	Osnato et al
d7.SB.ATGAGTCGTGGTCTGC-1	-4.6467	-3.04272	Naive_derived	Osnato et al
d7.SB.ATGCGATCACTACAGT-1	3.24479	-5.05815	Naive_derived	Osnato et al
d7.SB.ATGGTTGAGGTAATCA-1	3.4275	-4.97648	Naive_derived	Osnato et al
d7.SB.ATTCACTCACTTCATT-1	-4.52675	-2.67659	Naive_derived	Osnato et al
d7.SB.ATTCACTCAGATTCGT-1	2.69277	-0.0935257	Naive_derived	Osnato et al
d7.SB.ATTCAGGGTGATTGGG-1	3.40865	-5.20899	Naive_derived	Osnato et al
d7.SB.ATTCATCGTAGTCTTG-1	2.99574	-5.24719	Naive_derived	Osnato et al
d7.SB.ATTCTACCACTGGATT-1	-4.40011	-2.68568	Naive_derived	Osnato et al
d7.SB.CAACGGCCAATTCTTC-1	-6.84353	-0.252534	Naive_derived	Osnato et al
d7.SB.CACATGACAGATCCTA-1	3.36142	-5.17793	Naive_derived	Osnato et al
d7.SB.CACCAAACATCCGTGG-1	2.73994	-5.10583	Naive_derived	Osnato et al
d7.SB.CACGTTCCAATAACCC-1	4.58224	-4.70111	Naive_derived	Osnato et al
d7.SB.CACTAAGTCCGGCAGT-1	-4.73659	-2.17419	Naive_derived	Osnato et al
d7.SB.CACTGTCCACGTTCGG-1	3.07772	-5.37664	Naive_derived	Osnato et al
d7.SB.CAGATACTCATGAGAA-1	3.9229	-5.11183	Naive_derived	Osnato et al
d7.SB.CAGATTGGTGTCCCTT-1	-4.44981	-2.69473	Naive_derived	Osnato et al
d7.SB.CATACAGGTCGCTTAA-1	-4.62688	-2.36559	Naive_derived	Osnato et al
d7.SB.CATACTTCACCATTCC-1	-4.28219	-2.90841	Naive_derived	Osnato et al
d7.SB.CATCCCACAAAGAGTT-1	3.45591	-5.28937	Naive_derived	Osnato et al
d7.SB.CATCGGGTCTTAATCC-1	3.17361	-5.53581	Naive_derived	Osnato et al
d7.SB.CATTCCGTCTTTGCTA-1	3.87257	-4.7392	Naive_derived	Osnato et al
d7.SB.CATTGTTAGACCCGCT-1	3.62262	-5.12702	Naive_derived	Osnato et al
d7.SB.CCAATTTCAGCAGTGA-1	3.46299	-5.09801	Naive_derived	Osnato et al
d7.SB.CCAATTTGTCCCGGTA-1	3.10993	-5.19003	Naive_derived	Osnato et al
d7.SB.CCACACTCATCTCGTC-1	4.60447	-4.71287	Naive_derived	Osnato et al
d7.SB.CCACACTGTTACACTG-1	3.28226	-5.03081	Naive_derived	Osnato et al
d7.SB.CCACGTTCACCTGCTT-1	3.27521	-5.03174	Naive_derived	Osnato et al
d7.SB.CCACTTGCAAGACAAT-1	3.31256	-5.09107	Naive_derived	Osnato et al
d7.SB.CCCGGAAGTCCGTACG-1	2.97975	-5.32944	Naive_derived	Osnato et al
d7.SB.CCCTCAAGTACCGGAA-1	-4.60921	-2.28838	Naive_derived	Osnato et al
d7.SB.CCCTCTCCAGACGGAT-1	-4.50099	-3.11848	Naive_derived	Osnato et al
d7.SB.CCCTTAGTCGGTCACG-1	3.42228	-5.37336	Naive_derived	Osnato et al
d7.SB.CCGGTAGGTGCTCCGA-1	3.20054	-5.1135	Naive_derived	Osnato et al
d7.SB.CCGGTAGTCGCTAATG-1	3.09838	-5.03528	Naive_derived	Osnato et al
d7.SB.CCGGTGAAGCACTTTG-1	3.048	-5.4331	Naive_derived	Osnato et al
d7.SB.CCTCACAAGGACGCAT-1	3.21953	-5.36216	Naive_derived	Osnato et al
d7.SB.CCTCAGTGTTACAGCT-1	4.73325	-4.63767	Naive_derived	Osnato et al
d7.SB.CCTCATGCAACCCTAA-1	3.12296	-5.36535	Naive_derived	Osnato et al
d7.SB.CCTCATGTCAAGTCTG-1	3.09495	-5.13409	Naive_derived	Osnato et al
d7.SB.CCTCCAAAGACTCATC-1	-4.52132	-2.16121	Naive_derived	Osnato et al
d7.SB.CGATCGGAGGTCACTT-1	4.29535	-4.58426	Naive_derived	Osnato et al
d7.SB.CGCATAAGTAAGCTCT-1	-4.45026	-2.98586	Naive_derived	Osnato et al
d7.SB.CGCCATTTCACTTATC-1	-7.40439	0.5798	Naive_derived	Osnato et al
d7.SB.CGTAAGTAGCATAGGC-1	-4.63754	-2.71494	Naive_derived	Osnato et al
d7.SB.CGTCCATTCCCTTCCC-1	-4.46926	-2.94235	Naive_derived	Osnato et al
d7.SB.CGTGAATTCACGATAC-1	-4.88057	-1.77622	Naive_derived	Osnato et al
d7.SB.CTAACCCGTGAGACCA-1	3.44413	-5.05053	Naive_derived	Osnato et al
d7.SB.CTAACTTTCGGCTTGG-1	-7.16623	1.28647	Naive_derived	Osnato et al
d7.SB.CTACATTAGCGCACAA-1	-4.50078	-3.03814	Naive_derived	Osnato et al
d7.SB.CTATCCGAGATCCCAT-1	4.49361	-4.52606	Naive_derived	Osnato et al
d7.SB.CTCAATTAGTATGCAA-1	-2.18411	-4.83404	Naive_derived	Osnato et al
d7.SB.CTCCCAAAGTCAGCGA-1	3.14319	-5.30813	Naive_derived	Osnato et al
d7.SB.CTCCGATTCCGTAATG-1	4.81245	-4.61776	Naive_derived	Osnato et al
d7.SB.CTCCTCCGTATCGAAA-1	3.28523	-5.01651	Naive_derived	Osnato et al
d7.SB.CTGGACGAGGACTAAT-1	3.2293	-5.19705	Naive_derived	Osnato et al
d7.SB.CTGGCAGGTTTCACTT-1	3.09957	-5.42016	Naive_derived	Osnato et al
d7.SB.CTGTATTAGCACCCAC-1	2.35053	-4.80256	Naive_derived	Osnato et al
d7.SB.CTGTATTCACTACCCT-1	3.46173	-5.19467	Naive_derived	Osnato et al
d7.SB.CTGTGGGGTTTGGAAA-1	-4.90753	-1.83525	Naive_derived	Osnato et al
d7.SB.CTTCTAAAGGTCGTAG-1	2.25506	-4.98088	Naive_derived	Osnato et al
d7.SB.GAAGAATAGTGTTGTC-1	-4.46025	-3.57318	Naive_derived	Osnato et al
d7.SB.GAAGTAACACCAGCTG-1	2.76203	-4.9809	Naive_derived	Osnato et al
d7.SB.GAAGTAATCACTGATG-1	4.14197	-4.72779	Naive_derived	Osnato et al
d7.SB.GAATCACAGGCTATCT-1	-4.58924	-2.59697	Naive_derived	Osnato et al
d7.SB.GAATCACCATAGTCAC-1	-4.63379	-2.78363	Naive_derived	Osnato et al
d7.SB.GACACGCAGTAGACCG-1	3.32344	-5.15495	Naive_derived	Osnato et al
d7.SB.GACCCTTGTCTGTAAC-1	2.97592	-5.10049	Naive_derived	Osnato et al
d7.SB.GACCGTGTCGTTGTTT-1	-1.21611	2.80591	Naive_derived	Osnato et al
d7.SB.GAGAAATTCTGGGCGT-1	3.16063	-5.51283	Naive_derived	Osnato et al
d7.SB.GAGCTGCAGAGTCCGA-1	3.00113	-5.46215	Naive_derived	Osnato et al
d7.SB.GAGGCCTGTTATGTGC-1	3.52754	-5.15326	Naive_derived	Osnato et al
d7.SB.GATCACACAGAGCGTA-1	-5.24377	-1.16944	Naive_derived	Osnato et al
d7.SB.GATCAGTGTCCACAGC-1	3.37272	-5.15473	Naive_derived	Osnato et al
d7.SB.GATCATGGTTGTGTAC-1	-2.86031	-4.87337	Naive_derived	Osnato et al
d7.SB.GATGACTTCTCCGTGT-1	2.45525	-4.81147	Naive_derived	Osnato et al
d7.SB.GATGATCGTCCAGGTC-1	-4.63027	-2.54128	Naive_derived	Osnato et al
d7.SB.GATGGAGCAGCAGTCC-1	3.14158	-5.16897	Naive_derived	Osnato et al
d7.SB.GCAACATAGTTGTAAG-1	3.54366	-4.99922	Naive_derived	Osnato et al
d7.SB.GCACGTGCAATGCAGG-1	3.12244	-5.21152	Naive_derived	Osnato et al
d7.SB.GCAGCCATCGGCTGAC-1	-4.57042	-2.56623	Naive_derived	Osnato et al
d7.SB.GCAGGCTTCCGAACGC-1	-4.71993	-2.24229	Naive_derived	Osnato et al
d7.SB.GCCAGGTTCCAACTAG-1	3.15542	-5.33699	Naive_derived	Osnato et al
d7.SB.GCCCAGACATTGTAGC-1	2.98213	-4.98436	Naive_derived	Osnato et al
d7.SB.GCGTTTCAGGAATGTT-1	2.62005	-4.96431	Naive_derived	Osnato et al
d7.SB.GCGTTTCCAAGTATAG-1	-4.64299	-2.68912	Naive_derived	Osnato et al
d7.SB.GCTACCTCAAAGACTA-1	-4.4995	-2.35115	Naive_derived	Osnato et al
d7.SB.GCTGCAGTCACAATGC-1	4.77394	-4.57852	Naive_derived	Osnato et al
d7.SB.GCTTCACAGGAGGCAG-1	3.15403	-5.39103	Naive_derived	Osnato et al
d7.SB.GGAACCCTCGGATACT-1	3.11725	-5.30717	Naive_derived	Osnato et al
d7.SB.GGAGATGGTTCTTCAT-1	4.14316	-4.88722	Naive_derived	Osnato et al
d7.SB.GGAGGATTCCAGTGCG-1	3.10415	-5.14839	Naive_derived	Osnato et al
d7.SB.GGGAGATGTCTCAGGC-1	-4.55518	-2.38148	Naive_derived	Osnato et al
d7.SB.GGGCTACTCCCAGTGG-1	-4.33503	-2.59888	Naive_derived	Osnato et al
d7.SB.GGGTATTAGGGTTAGC-1	3.25503	-4.98695	Naive_derived	Osnato et al
d7.SB.GGGTGAAGTATTTCTC-1	3.37699	-4.86216	Naive_derived	Osnato et al
d7.SB.GGGTGAAGTTAGTCGT-1	-4.56004	-2.11224	Naive_derived	Osnato et al
d7.SB.GGGTGTCAGTGTCATC-1	-4.1263	-3.13818	Naive_derived	Osnato et al
d7.SB.GGGTTTAGTCTCACGG-1	-4.69945	-2.24584	Naive_derived	Osnato et al
d7.SB.GGTAACTAGACCAGAC-1	-4.64414	-3.79835	Naive_derived	Osnato et al
d7.SB.GGTAACTCACGTAGTT-1	4.6536	-4.68996	Naive_derived	Osnato et al
d7.SB.GGTGTTAGTAATTAGG-1	4.42853	-4.60145	Naive_derived	Osnato et al
d7.SB.GGTTGTAAGGTTATAG-1	-4.46277	-2.26775	Naive_derived	Osnato et al
d7.SB.GTCATCCCACAACGAG-1	3.20944	-5.29601	Naive_derived	Osnato et al
d7.SB.GTCATTTTCGACGCGT-1	4.67807	-4.27438	Naive_derived	Osnato et al
d7.SB.GTCTAGATCACTCACC-1	-4.48408	-2.24608	Naive_derived	Osnato et al
d7.SB.GTCTGTCGTCGAATTC-1	-4.58733	-2.25989	Naive_derived	Osnato et al
d7.SB.GTGAGCCCAGGTTTAC-1	2.67416	-4.94875	Naive_derived	Osnato et al
d7.SB.GTGAGCCGTTATGTGC-1	2.96484	-5.51927	Naive_derived	Osnato et al
d7.SB.GTGGGAATCTTAGTTC-1	4.33805	-4.4597	Naive_derived	Osnato et al
d7.SB.GTGTGATTCTTCGGAA-1	-4.75841	-1.96829	Naive_derived	Osnato et al
d7.SB.GTTATGGCACTCAAGT-1	2.25096	-4.75505	Naive_derived	Osnato et al
d7.SB.GTTTACTAGTCGCTAT-1	2.47695	-4.4645	Naive_derived	Osnato et al
d7.SB.TAACGACCAGGACTTT-1	2.89798	-4.97159	Naive_derived	Osnato et al
d7.SB.TACAACGGTACAGTTC-1	3.52924	-5.13862	Naive_derived	Osnato et al
d7.SB.TACAACGGTGTCTTAG-1	3.15023	-5.00846	Naive_derived	Osnato et al
d7.SB.TACCCACAGCGTCAGA-1	3.2981	-5.32254	Naive_derived	Osnato et al
d7.SB.TACCGGGAGACTCTTG-1	3.09011	-5.09518	Naive_derived	Osnato et al
d7.SB.TACCGGGTCTTCCACG-1	3.33676	-5.32043	Naive_derived	Osnato et al
d7.SB.TACCTCGAGCCTCATA-1	3.0463	-4.90376	Naive_derived	Osnato et al
d7.SB.TACTTACTCAAACGTC-1	3.3636	-5.15118	Naive_derived	Osnato et al
d7.SB.TACTTGTGTGTAGTGG-1	-4.54174	-3.02201	Naive_derived	Osnato et al
d7.SB.TAGACCAGTGAGACCA-1	5.61465	0.278448	Naive_derived	Osnato et al
d7.SB.TAGGTACGTGACAACG-1	-4.26865	-2.81063	Naive_derived	Osnato et al
d7.SB.TAGGTTGCACATAGCT-1	3.02427	-4.7064	Naive_derived	Osnato et al
d7.SB.TATTGCTAGTAAGACT-1	3.12414	-5.15393	Naive_derived	Osnato et al
d7.SB.TATTGCTCATTGTAGC-1	2.91188	-5.36889	Naive_derived	Osnato et al
d7.SB.TATTTCGCAGCTCATA-1	3.12068	-5.1091	Naive_derived	Osnato et al
d7.SB.TCACTATTCATTTCCA-1	4.47123	-4.57227	Naive_derived	Osnato et al
d7.SB.TCAGGGCCAATCGCGC-1	4.55863	-4.56276	Naive_derived	Osnato et al
d7.SB.TCAGTTTAGTATGGCG-1	-4.21044	-3.07914	Naive_derived	Osnato et al
d7.SB.TCATACTCAAATGATG-1	3.31996	-5.018	Naive_derived	Osnato et al
d7.SB.TCATGGATCTATCGGA-1	-4.66817	-2.89318	Naive_derived	Osnato et al
d7.SB.TCCCAGTGTTATGTGC-1	2.93832	-4.94735	Naive_derived	Osnato et al
d7.SB.TCCCATGGTCACATTG-1	3.48425	-5.13591	Naive_derived	Osnato et al
d7.SB.TCCTGCAGTCCTCCAT-1	-5.35599	-1.30143	Naive_derived	Osnato et al
d7.SB.TCCTGCAGTTTCGATG-1	3.05928	-5.0863	Naive_derived	Osnato et al
d7.SB.TCGAACAGTATTTCGG-1	3.07203	-5.33721	Naive_derived	Osnato et al
d7.SB.TCGGGTGGTTGAAGTA-1	3.01955	-5.23586	Naive_derived	Osnato et al
d7.SB.TCTGTCGAGCTCGAAG-1	-4.64374	-2.27194	Naive_derived	Osnato et al
d7.SB.TGACAGTTCGGTGCAC-1	-4.97879	-1.71023	Naive_derived	Osnato et al
d7.SB.TGAGGTTAGATGAATC-1	-4.6415	-2.11017	Naive_derived	Osnato et al
d7.SB.TGCGGCACAGGATCTT-1	-2.99688	-4.70665	Naive_derived	Osnato et al
d7.SB.TGCTCGTCAATGCTCA-1	-4.35556	-2.82493	Naive_derived	Osnato et al
d7.SB.TGCTCGTCAGTAACGG-1	2.52919	-4.84505	Naive_derived	Osnato et al
d7.SB.TGGGATTAGGTACCTT-1	-5.46387	-1.33318	Naive_derived	Osnato et al
d7.SB.TGGGTTAAGTGCCAGA-1	2.83165	-5.00374	Naive_derived	Osnato et al
d7.SB.TGGGTTAGTCCGTTTC-1	2.91838	-5.02717	Naive_derived	Osnato et al
d7.SB.TGTCAGATCCCAGTGG-1	4.08886	-4.80833	Naive_derived	Osnato et al
d7.SB.TGTGGCGGTCGTCGGT-1	-4.17965	-2.65395	Naive_derived	Osnato et al
d7.SB.TGTGGCGTCTTACACT-1	3.26965	-5.31834	Naive_derived	Osnato et al
d7.SB.TGTGTGAGTTCCTACC-1	3.34951	-5.09346	Naive_derived	Osnato et al
d7.SB.TGTTCATTCGATACAC-1	4.76275	-4.66696	Naive_derived	Osnato et al
d7.SB.TGTTCCGGTGTGGTCC-1	-4.34828	-2.4429	Naive_derived	Osnato et al
d7.SB.TTACAGGAGTTGTAGA-1	3.12089	-5.53383	Naive_derived	Osnato et al
d7.SB.TTCATTGAGGATTACA-1	-4.29359	-2.85372	Naive_derived	Osnato et al
d7.SB.TTGCGTCGTTTACCTT-1	3.28655	-5.12929	Naive_derived	Osnato et al
d7.SB.TTGTGTTAGTTTGAGA-1	-4.46903	-2.75908	Naive_derived	Osnato et al
d7.SB.TTTCGATAGTCCCGAC-1	-4.89789	-2.12122	Naive_derived	Osnato et al
d0.NA.AAACGAACACTATGTG-1	3.00199	-5.39931	Naive	Osnato et al
d0.NA.AAAGGTACACATCATG-1	3.24988	-5.00465	Naive	Osnato et al
d0.NA.AAAGGTATCATGCCGG-1	3.04283	-4.88285	Naive	Osnato et al
d0.NA.AAAGTCCAGCTCTGTA-1	3.03558	-5.0664	Naive	Osnato et al
d0.NA.AAATGGAAGCTTCATG-1	3.58949	-4.81307	Naive	Osnato et al
d0.NA.AACGAAACATGTGACT-1	3.15386	-5.1109	Naive	Osnato et al
d0.NA.AAGATAGAGTTGCATC-1	3.26689	-5.13665	Naive	Osnato et al
d0.NA.AAGATAGGTTGCACGC-1	3.30406	-5.17187	Naive	Osnato et al
d0.NA.AAGATAGTCCTGGTCT-1	3.27586	-5.14776	Naive	Osnato et al
d0.NA.AAGCCATCACCGCTGA-1	3.2702	-5.15093	Naive	Osnato et al
d0.NA.AAGTCGTCACCAGCCA-1	3.24575	-5.27181	Naive	Osnato et al
d0.NA.AATGCCAAGATGAATC-1	3.28524	-5.18531	Naive	Osnato et al
d0.NA.AATGCCATCGTTCCCA-1	3.42895	-5.01829	Naive	Osnato et al
d0.NA.AATGGAACACCAGCCA-1	4.4826	-4.5108	Naive	Osnato et al
d0.NA.AATTCCTCACAAACGG-1	3.71471	-5.09678	Naive	Osnato et al
d0.NA.ACAAGCTTCTAGCAAC-1	3.22312	-5.20692	Naive	Osnato et al
d0.NA.ACATGCAAGCGAGTCA-1	3.24992	-5.23309	Naive	Osnato et al
d0.NA.ACCGTTCTCATGTCAG-1	3.28596	-5.23569	Naive	Osnato et al
d0.NA.ACCTGTCTCGAGAACG-1	3.17233	-5.45995	Naive	Osnato et al
d0.NA.ACGATGTAGTCAGCCC-1	3.39624	-5.26546	Naive	Osnato et al
d0.NA.ACGGTTACATGACTCA-1	-4.72464	-3.52817	Naive	Osnato et al
d0.NA.ACGTAGTCAGACCGCT-1	4.44229	-4.51168	Naive	Osnato et al
d0.NA.ACGTTCCAGCATGATA-1	3.24099	-5.08676	Naive	Osnato et al
d0.NA.ACGTTCCGTGCACGCT-1	3.15321	-5.35578	Naive	Osnato et al
d0.NA.ACTATGGCAGGTGTGA-1	3.91323	-4.99605	Naive	Osnato et al
d0.NA.ACTGCAACACGCAAAG-1	3.03554	-5.35309	Naive	Osnato et al
d0.NA.ACTGTCCTCTTGAGCA-1	3.28068	-5.18972	Naive	Osnato et al
d0.NA.AGAGCCCCACCCATAA-1	3.18513	-5.19308	Naive	Osnato et al
d0.NA.AGCCAGCGTACAGTCT-1	3.0272	-5.3143	Naive	Osnato et al
d0.NA.AGCTTCCAGAGTCACG-1	3.61264	-5.1244	Naive	Osnato et al
d0.NA.AGGAAATAGGACACTG-1	3.28787	-5.26591	Naive	Osnato et al
d0.NA.AGGAATAGTCCCTAAA-1	3.68516	-5.04048	Naive	Osnato et al
d0.NA.AGGCATTTCAGCGCAC-1	3.48095	-5.21884	Naive	Osnato et al
d0.NA.AGGGTCCCACACACTA-1	3.61927	-5.2315	Naive	Osnato et al
d0.NA.AGGGTGAAGTTCCATG-1	3.24999	-5.2218	Naive	Osnato et al
d0.NA.ATATCCTAGGTAGGCT-1	3.29167	-5.20099	Naive	Osnato et al
d0.NA.ATCGGCGAGGGCTGAT-1	3.62051	-5.17167	Naive	Osnato et al
d0.NA.ATCGTAGGTTGCTCCT-1	3.10194	-5.34743	Naive	Osnato et al
d0.NA.ATGGTTGCAACATACC-1	3.30886	-5.16829	Naive	Osnato et al
d0.NA.ATTCACTCAAAGACGC-1	2.95278	-5.07093	Naive	Osnato et al
d0.NA.ATTCTACCAACAAGTA-1	4.30539	-4.52491	Naive	Osnato et al
d0.NA.ATTTCTGGTATCTTCT-1	3.24908	-5.27328	Naive	Osnato et al
d0.NA.CAACAGTTCTGGCCAG-1	4.06487	-4.91136	Naive	Osnato et al
d0.NA.CACAGGCGTTTGAACC-1	3.24549	-5.27653	Naive	Osnato et al
d0.NA.CACAGGCTCCCTCATG-1	3.27996	-5.23178	Naive	Osnato et al
d0.NA.CAGATTGCAAGATGTA-1	3.19948	-5.26953	Naive	Osnato et al
d0.NA.CATGGTATCGGCTGGT-1	3.0851	-5.26732	Naive	Osnato et al
d0.NA.CATTCATAGACGACGT-1	4.56203	-4.83264	Naive	Osnato et al
d0.NA.CCATCACAGAATCGCG-1	2.9807	-5.30666	Naive	Osnato et al
d0.NA.CCGAACGCAAATGAAC-1	3.65241	-5.0311	Naive	Osnato et al
d0.NA.CCGCAAGCAGGATGAC-1	3.20222	-5.12597	Naive	Osnato et al
d0.NA.CCGGACATCGTTTACT-1	3.01271	-5.35733	Naive	Osnato et al
d0.NA.CCGGGTAAGCGCCATC-1	3.21413	-5.03485	Naive	Osnato et al
d0.NA.CCTTGTGCAAATGAGT-1	3.21815	-5.15378	Naive	Osnato et al
d0.NA.CGAGTTACAGTAGGAC-1	3.93161	-4.84737	Naive	Osnato et al
d0.NA.CGCATAACAAATGCGG-1	3.30319	-5.09333	Naive	Osnato et al
d0.NA.CGGTCAGTCGAACGCC-1	3.33498	-5.20411	Naive	Osnato et al
d0.NA.CGTAATGGTATGCTAC-1	3.20399	-5.33356	Naive	Osnato et al
d0.NA.CGTGATACACAACGCC-1	3.32799	-5.17434	Naive	Osnato et al
d0.NA.CTACAGAGTAGCCCTG-1	3.09609	-5.3734	Naive	Osnato et al
d0.NA.CTACCCACACGATAGG-1	3.30615	-5.155	Naive	Osnato et al
d0.NA.CTAGGTAGTCGGTGAA-1	3.2874	-5.15456	Naive	Osnato et al
d0.NA.CTAGGTAGTGCGGTAA-1	3.09134	-5.13813	Naive	Osnato et al
d0.NA.CTATAGGCAATGGCCC-1	3.09941	-5.1976	Naive	Osnato et al
d0.NA.CTCAGTCAGAAAGCGA-1	3.20776	-5.18486	Naive	Osnato et al
d0.NA.CTGAATGCATGTTCAG-1	3.23678	-5.30263	Naive	Osnato et al
d0.NA.CTTCGGTGTTCCCACT-1	2.98756	-5.29209	Naive	Osnato et al
d0.NA.CTTCGGTTCCGCATAA-1	4.20436	-4.39674	Naive	Osnato et al
d0.NA.CTTTCAACAATCCTTT-1	3.12992	-5.22349	Naive	Osnato et al
d0.NA.GAAGAATAGGTGCCAA-1	3.06861	-5.27058	Naive	Osnato et al
d0.NA.GAATCGTCAAACTCGT-1	3.09925	-5.35331	Naive	Osnato et al
d0.NA.GAATCGTTCGCCAGTG-1	3.123	-5.18606	Naive	Osnato et al
d0.NA.GACACGCGTACCAATC-1	3.2597	-5.28006	Naive	Osnato et al
d0.NA.GACGCTGCAAGACTGG-1	2.91607	-5.06714	Naive	Osnato et al
d0.NA.GACTCAACAAATCAGA-1	3.37477	-5.11983	Naive	Osnato et al
d0.NA.GACTCTCTCTTGGAAC-1	3.13041	-5.41446	Naive	Osnato et al
d0.NA.GACTGATGTAGCGCTC-1	3.21927	-5.203	Naive	Osnato et al
d0.NA.GACTGATGTGAGTTTC-1	3.10937	-5.24404	Naive	Osnato et al
d0.NA.GACTTCCCAGGTATGG-1	3.3451	-5.18258	Naive	Osnato et al
d0.NA.GAGTCATAGTATGTAG-1	3.19518	-5.18704	Naive	Osnato et al
d0.NA.GAGTGTTTCTGTGCTC-1	3.54891	-5.15376	Naive	Osnato et al
d0.NA.GATAGCTGTCCCTCAT-1	3.4009	-5.2236	Naive	Osnato et al
d0.NA.GATCAGTAGCTCGTGC-1	-4.71581	-3.41727	Naive	Osnato et al
d0.NA.GATCATGGTTCTCCTG-1	3.84316	-4.77027	Naive	Osnato et al
d0.NA.GATCGTAGTTCGGTCG-1	2.65723	-4.51396	Naive	Osnato et al
d0.NA.GATGAGGCACAGCCAC-1	3.16363	-5.08642	Naive	Osnato et al
d0.NA.GATTCGACACAGCTGC-1	3.23116	-5.21217	Naive	Osnato et al
d0.NA.GCACATAAGTTGCGCC-1	3.15017	-5.50974	Naive	Osnato et al
d0.NA.GCCATGGGTGGTTTAC-1	3.52714	-5.24699	Naive	Osnato et al
d0.NA.GCCCGAAAGTGATTCC-1	3.50894	-5.22699	Naive	Osnato et al
d0.NA.GCCTGTTCACGCCAGT-1	3.1899	-5.28428	Naive	Osnato et al
d0.NA.GCGAGAATCGTGGCGT-1	3.17101	-5.39337	Naive	Osnato et al
d0.NA.GCGGATCAGTCCGTCG-1	3.19002	-5.20825	Naive	Osnato et al
d0.NA.GCTCAAAGTGTACATC-1	3.42992	-5.07498	Naive	Osnato et al
d0.NA.GGAGGATTCTCCCATG-1	3.28781	-5.25939	Naive	Osnato et al
d0.NA.GGATCTATCTCCTGTG-1	3.12034	-5.22038	Naive	Osnato et al
d0.NA.GGATGTTGTTAGCTAC-1	3.04201	-5.34969	Naive	Osnato et al
d0.NA.GGCAGTCGTGGTCTCG-1	3.34867	-4.88543	Naive	Osnato et al
d0.NA.GGCTTGGGTGTGGACA-1	3.17798	-5.26651	Naive	Osnato et al
d0.NA.GGGTAGAAGTCACTAC-1	3.31529	-5.12278	Naive	Osnato et al
d0.NA.GGGTAGACAATAGGGC-1	3.26166	-5.2732	Naive	Osnato et al
d0.NA.GGGTGTCAGAGCATTA-1	3.30216	-5.11526	Naive	Osnato et al
d0.NA.GGTCACGTCCGTGGTG-1	3.19438	-5.22822	Naive	Osnato et al
d0.NA.GTAATGCTCGGCATTA-1	4.15458	-4.65625	Naive	Osnato et al
d0.NA.GTACAACCAGTCGCTG-1	3.50146	-5.224	Naive	Osnato et al
d0.NA.GTACAGTCACGCGCTA-1	2.93306	-4.86305	Naive	Osnato et al
d0.NA.GTAGATCCAAGACCTT-1	3.79057	-5.1849	Naive	Osnato et al
d0.NA.GTCACTCGTTCCGGTG-1	2.466	-4.79741	Naive	Osnato et al
d0.NA.GTCATGACACGTCATA-1	2.90444	-5.1554	Naive	Osnato et al
d0.NA.GTGATGTCACGTAACT-1	3.84364	-4.70343	Naive	Osnato et al
d0.NA.GTGCTGGCATGGTACT-1	3.43985	-5.07115	Naive	Osnato et al
d0.NA.GTTACGAAGGCGTTAG-1	3.21032	-5.30551	Naive	Osnato et al
d0.NA.GTTGCGGGTCCACAGC-1	3.1146	-5.42685	Naive	Osnato et al
d0.NA.GTTTACTTCACTGGGC-1	3.05537	-4.80017	Naive	Osnato et al
d0.NA.TAACCAGAGGCATCGA-1	3.10708	-5.37017	Naive	Osnato et al
d0.NA.TAACCAGAGGGTCAAC-1	3.50986	-5.05954	Naive	Osnato et al
d0.NA.TAACCAGCAATCTCGA-1	3.3242	-5.00393	Naive	Osnato et al
d0.NA.TACAACGCAATCCAGT-1	3.7732	-4.9747	Naive	Osnato et al
d0.NA.TACCGGGCAACTGGTT-1	3.11134	-5.49442	Naive	Osnato et al
d0.NA.TACCGGGGTTAAGGAT-1	3.36581	-5.04504	Naive	Osnato et al
d0.NA.TACGGGCAGACTAAGT-1	3.03425	-5.43055	Naive	Osnato et al
d0.NA.TACGGGCGTAACAAGT-1	3.37134	-5.23944	Naive	Osnato et al
d0.NA.TACTTGTAGACCTCCG-1	3.46853	-5.20834	Naive	Osnato et al
d0.NA.TCATACTAGGCTGGAT-1	3.23055	-5.24337	Naive	Osnato et al
d0.NA.TCATTTGCACAATTCG-1	3.10348	-4.9175	Naive	Osnato et al
d0.NA.TCCTCCCAGATGAACT-1	-4.66531	-3.51551	Naive	Osnato et al
d0.NA.TCCTCCCGTCCGGTGT-1	3.03026	-5.29355	Naive	Osnato et al
d0.NA.TCCTTCTAGCCGTTGC-1	3.37921	-5.44245	Naive	Osnato et al
d0.NA.TCCTTCTAGCGTCAAG-1	3.33151	-5.29066	Naive	Osnato et al
d0.NA.TCGAACAGTACAGAGC-1	3.88723	-4.95617	Naive	Osnato et al
d0.NA.TCGACGGTCAAGGACG-1	3.53637	-5.15062	Naive	Osnato et al
d0.NA.TCGGATATCTCGCTCA-1	3.3739	-5.097	Naive	Osnato et al
d0.NA.TCGGTCTAGACAGCTG-1	3.21751	-5.22946	Naive	Osnato et al
d0.NA.TCTCACGGTTAATCGC-1	3.09268	-5.37565	Naive	Osnato et al
d0.NA.TCTTAGTCATGACTTG-1	2.96256	-5.29386	Naive	Osnato et al
d0.NA.TGAGTCATCACCATGA-1	3.3516	-5.1827	Naive	Osnato et al
d0.NA.TGATGCATCATCGCTC-1	3.21787	-5.32662	Naive	Osnato et al
d0.NA.TGCACGGTCAAGCCTA-1	3.17322	-5.33357	Naive	Osnato et al
d0.NA.TGCAGGCAGCCACCGT-1	3.24978	-5.2518	Naive	Osnato et al
d0.NA.TGCGGGTTCTACCCAC-1	3.37723	-5.15847	Naive	Osnato et al
d0.NA.TGCTTCGGTTACCGTA-1	3.42759	-5.03787	Naive	Osnato et al
d0.NA.TGCTTGCCACTTACAG-1	3.18941	-5.3347	Naive	Osnato et al
d0.NA.TGGAGGACAATCCAGT-1	3.1169	-5.27901	Naive	Osnato et al
d0.NA.TGGATGTCAACTGCTA-1	3.37527	-5.24036	Naive	Osnato et al
d0.NA.TGGATGTTCTCTCGAC-1	3.36844	-5.22521	Naive	Osnato et al
d0.NA.TGGGAGACAAGCGCAA-1	3.44259	-5.32074	Naive	Osnato et al
d0.NA.TGGTGATGTGAGTAGC-1	3.25822	-5.30605	Naive	Osnato et al
d0.NA.TGTACAGCACGCGCAT-1	3.29937	-5.24732	Naive	Osnato et al
d0.NA.TGTCAGAAGCCGCACT-1	3.15514	-5.18495	Naive	Osnato et al
d0.NA.TGTCCTGAGTAGTCAA-1	3.40925	-5.16041	Naive	Osnato et al
d0.NA.TGTTCCGCAAGGACAC-1	3.81306	-4.90716	Naive	Osnato et al
d0.NA.TGTTCCGCAATTGGTC-1	3.32909	-5.19951	Naive	Osnato et al
d0.NA.TTCCTAAAGATGCCGA-1	3.24481	-5.19568	Naive	Osnato et al
d0.NA.TTCGGTCAGTGTACAA-1	3.11282	-5.30499	Naive	Osnato et al
d0.NA.TTCTCTCTCTCATGCC-1	3.45153	-5.15565	Naive	Osnato et al
d0.NA.TTGAACGGTAGACACG-1	3.69906	-4.93701	Naive	Osnato et al
d0.NA.TTGGATGAGCCTCATA-1	3.75993	-5.05569	Naive	Osnato et al
d0.NA.TTGGATGGTATAGCTC-1	3.19422	-5.27055	Naive	Osnato et al
d0.NA.TTGGGATCAGGAAGTC-1	3.13474	-5.3141	Naive	Osnato et al
d0.NA.TTGGTTTCAATTGGTC-1	4.23727	-4.78076	Naive	Osnato et al
d0.NA.TTGTGTTAGCCGTTGC-1	3.13414	-4.92203	Naive	Osnato et al
nTE.D2.AACCACAGTTGGTACT-1	-3.31093	-4.09865	Naive_derived	Io et al
nTE.D2.AAGAACACAGTTTCGA-1	-3.79698	-3.33529	Naive_derived	Io et al
nTE.D2.AAGATAGAGGCTCAAG-1	-2.99576	-4.70403	Naive_derived	Io et al
nTE.D2.AAGTACCTCCTAGCTC-1	-1.58553	-6.18834	Naive_derived	Io et al
nTE.D2.AAGTGAACACGCTTAA-1	-3.20123	-4.21375	Naive_derived	Io et al
nTE.D2.AAGTGAACAGATTCGT-1	1.0461	-5.30605	Naive_derived	Io et al
nTE.D2.AATCGTGGTTGACTGT-1	-4.86849	0.0214323	Naive_derived	Io et al
nTE.D2.AATTCCTGTCGAAGCA-1	-1.79728	-6.12715	Naive_derived	Io et al
nTE.D2.AATTTCCAGTGGACTG-1	2.56347	-4.81609	Naive_derived	Io et al
nTE.D2.ACAAAGACAATAGTCC-1	2.70787	-4.79982	Naive_derived	Io et al
nTE.D2.ACACCAAAGATTCGCT-1	-3.5517	-3.69411	Naive_derived	Io et al
nTE.D2.ACACCAAAGGAACTCG-1	-3.40278	-3.74533	Naive_derived	Io et al
nTE.D2.ACAGAAACATACAGAA-1	-4.71397	-1.84823	Naive_derived	Io et al
nTE.D2.ACATGCAAGGCTCACC-1	-4.31199	-3.08484	Naive_derived	Io et al
nTE.D2.ACCAACAGTATTCTCT-1	-2.02676	-5.29355	Naive_derived	Io et al
nTE.D2.ACGGAAGGTACGTAGG-1	-3.05299	-4.80056	Naive_derived	Io et al
nTE.D2.ACGGTTACAAATGAGT-1	-0.76709	-6.11896	Naive_derived	Io et al
nTE.D2.ACGTCCTTCCAGCTCT-1	-3.2752	-4.37707	Naive_derived	Io et al
nTE.D2.ACTGTCCTCAAGAGGC-1	-4.41765	-3.04369	Naive_derived	Io et al
nTE.D2.ACTTTCACATTGTAGC-1	-2.06833	-5.99573	Naive_derived	Io et al
nTE.D2.ACTTTGTGTCGTATTG-1	-3.17543	-4.60417	Naive_derived	Io et al
nTE.D2.AGAACCTAGTTCCGGC-1	-2.91407	-5.08267	Naive_derived	Io et al
nTE.D2.AGAAGTAGTGGATACG-1	-1.5867	-6.35376	Naive_derived	Io et al
nTE.D2.AGACAAAGTTCCCAAA-1	-1.66369	-6.14437	Naive_derived	Io et al
nTE.D2.AGACCCGTCACGGACC-1	-2.52627	-5.67459	Naive_derived	Io et al
nTE.D2.AGACCCGTCGGTCGAC-1	-2.00534	-5.9044	Naive_derived	Io et al
nTE.D2.AGATGCTAGGCCGCTT-1	-1.74121	-6.25276	Naive_derived	Io et al
nTE.D2.AGATGCTCATTGTACG-1	3.00793	-5.1235	Naive_derived	Io et al
nTE.D2.AGATGCTTCTTGGAAC-1	-3.16759	-4.45949	Naive_derived	Io et al
nTE.D2.AGCGATTCAGGCAATG-1	-1.79459	-5.9516	Naive_derived	Io et al
nTE.D2.AGGACGAAGGCATCTT-1	-2.97828	-4.66315	Naive_derived	Io et al
nTE.D2.AGGGTTTCATCGCTAA-1	-4.56765	-1.71722	Naive_derived	Io et al
nTE.D2.AGGTTACGTAAGGCTG-1	2.79114	-4.78827	Naive_derived	Io et al
nTE.D2.AGGTTGTTCTACAGGT-1	-4.84111	0.0876313	Naive_derived	Io et al
nTE.D2.AGTAGTCCAGATCCTA-1	-1.13088	-6.12712	Naive_derived	Io et al
nTE.D2.AGTGATCTCATTGGTG-1	-1.51715	-6.34943	Naive_derived	Io et al
nTE.D2.AGTGCCGCAGCTACCG-1	2.39066	-4.873	Naive_derived	Io et al
nTE.D2.ATATCCTGTTAAGAAC-1	1.08162	-5.32899	Naive_derived	Io et al
nTE.D2.ATCCATTTCGGTGAAG-1	-1.64114	-6.29312	Naive_derived	Io et al
nTE.D2.ATCCCTGAGACATAAC-1	-4.19307	-3.19383	Naive_derived	Io et al
nTE.D2.ATCCTATTCGCGTGAC-1	-4.74868	-1.62832	Naive_derived	Io et al
nTE.D2.ATCGTAGTCAGACCTA-1	2.96611	-4.70887	Naive_derived	Io et al
nTE.D2.ATCGTCCGTGACTCTA-1	-1.63321	-6.19817	Naive_derived	Io et al
nTE.D2.ATCTCTACAAATGCGG-1	-4.46576	-2.98745	Naive_derived	Io et al
nTE.D2.ATGAGGGCAACGGCCT-1	-2.80258	-5.39973	Naive_derived	Io et al
nTE.D2.ATGATCGAGGTTAGTA-1	-3.09616	-4.53556	Naive_derived	Io et al
nTE.D2.ATGGGTTGTACTAAGA-1	-3.21336	-4.12159	Naive_derived	Io et al
nTE.D2.ATGGTTGAGCAACCAG-1	-2.75737	-4.88446	Naive_derived	Io et al
nTE.D2.ATGTCCCAGCCTTGAT-1	-4.87462	-1.60807	Naive_derived	Io et al
nTE.D2.ATTATCCTCCGCGAGT-1	-2.57507	-5.16566	Naive_derived	Io et al
nTE.D2.ATTCCATTCATCGTAG-1	-1.88697	-6.0534	Naive_derived	Io et al
nTE.D2.CAACAGTAGGGATCAC-1	-4.63727	-1.73711	Naive_derived	Io et al
nTE.D2.CAATACGAGGAGGCAG-1	-2.83033	-5.00371	Naive_derived	Io et al
nTE.D2.CAATTTCGTATCGAGG-1	-3.10588	-4.16604	Naive_derived	Io et al
nTE.D2.CACCGTTAGCTCACTA-1	2.69074	-4.8337	Naive_derived	Io et al
nTE.D2.CACGTGGTCTCGACCT-1	-3.26407	-4.09284	Naive_derived	Io et al
nTE.D2.CACTTCGAGCGTGCTC-1	-1.59632	-6.09781	Naive_derived	Io et al
nTE.D2.CACTTCGTCATCGTAG-1	-3.98019	-3.26233	Naive_derived	Io et al
nTE.D2.CAGATACCACGAGAAC-1	-1.69301	-6.36434	Naive_derived	Io et al
nTE.D2.CAGTTCCTCCGATGTA-1	3.92251	-5.30538	Naive_derived	Io et al
nTE.D2.CATACCCAGCTCTATG-1	-3.85804	-3.31607	Naive_derived	Io et al
nTE.D2.CATACTTAGCTATCTG-1	-3.19015	-4.36359	Naive_derived	Io et al
nTE.D2.CATCCGTCAAGTGACG-1	-1.44722	-6.26999	Naive_derived	Io et al
nTE.D2.CATTCCGAGACTTCCA-1	-3.32428	-4.18353	Naive_derived	Io et al
nTE.D2.CATTCCGAGCAAGTGC-1	-2.14323	-5.73944	Naive_derived	Io et al
nTE.D2.CATTGCCTCAAATAGG-1	-3.52904	-3.78272	Naive_derived	Io et al
nTE.D2.CCACACTCAGTCAGAG-1	-4.92084	-1.5373	Naive_derived	Io et al
nTE.D2.CCACGAGGTATGCGGA-1	-1.93616	-5.91813	Naive_derived	Io et al
nTE.D2.CCACGTTGTTTCGCTC-1	-3.06963	-4.32066	Naive_derived	Io et al
nTE.D2.CCATCACCAGAGGAAA-1	1.89415	-5.24433	Naive_derived	Io et al
nTE.D2.CCCTCAACATTAAGCC-1	-1.47663	-6.4662	Naive_derived	Io et al
nTE.D2.CCTTGTGAGTGGACTG-1	-3.15308	-4.43794	Naive_derived	Io et al
nTE.D2.CGAGTGCCATTGAAAG-1	3.01568	-5.26676	Naive_derived	Io et al
nTE.D2.CGCAGGTGTGATACCT-1	-1.60297	-6.31305	Naive_derived	Io et al
nTE.D2.CGCATAAGTAGGTACG-1	-3.64367	-3.84313	Naive_derived	Io et al
nTE.D2.CGGAACCAGACTCAAA-1	-3.10265	-4.2243	Naive_derived	Io et al
nTE.D2.CGGAACCTCGGTAGAG-1	-4.42238	-3.52496	Naive_derived	Io et al
nTE.D2.CGGAATTTCGTTCCTG-1	-3.04005	-4.61573	Naive_derived	Io et al
nTE.D2.CGGGCATGTTCGAGCC-1	-3.23387	-4.33001	Naive_derived	Io et al
nTE.D2.CGTTCTGGTATGAGGC-1	-1.55031	-6.53456	Naive_derived	Io et al
nTE.D2.CTAGACACATCTAGAC-1	-3.29082	-4.0743	Naive_derived	Io et al
nTE.D2.CTATCTAGTACGTTCA-1	-2.58196	-5.52955	Naive_derived	Io et al
nTE.D2.CTCAGGGCAATCCTAG-1	-1.93717	-6.05845	Naive_derived	Io et al
nTE.D2.CTCATCGCATTGCAAC-1	-4.90817	0.0063648	Naive_derived	Io et al
nTE.D2.CTCTGGTAGGATGAGA-1	-1.47868	-6.17075	Naive_derived	Io et al
nTE.D2.CTGATCCTCCTTCAGC-1	-4.41796	-2.70708	Naive_derived	Io et al
nTE.D2.CTTACCGTCTTACGTT-1	-2.45227	-5.28518	Naive_derived	Io et al
nTE.D2.CTTGATTCACGACGTC-1	-1.944	-6.13257	Naive_derived	Io et al
nTE.D2.GAACTGTCACAGTATC-1	-2.05459	-5.91748	Naive_derived	Io et al
nTE.D2.GAAGTAAGTTCTCCCA-1	3.32967	-4.76439	Naive_derived	Io et al
nTE.D2.GAATAGAAGTAAACAC-1	-1.63983	-6.46444	Naive_derived	Io et al
nTE.D2.GAATAGACAGGCATTT-1	-1.89858	-6.00976	Naive_derived	Io et al
nTE.D2.GACCTTCGTTGTGTTG-1	-2.84403	-4.96567	Naive_derived	Io et al
nTE.D2.GAGACTTAGACCTCAT-1	-3.3815	-3.73879	Naive_derived	Io et al
nTE.D2.GAGCCTGAGTGTGTTC-1	-2.64717	-5.17981	Naive_derived	Io et al
nTE.D2.GAGTCTAGTCATGACT-1	-2.29184	-5.75421	Naive_derived	Io et al
nTE.D2.GAGTCTATCCTCAGGG-1	-2.36815	-5.36043	Naive_derived	Io et al
nTE.D2.GATAGAACACCCTGAG-1	-1.87627	-6.08523	Naive_derived	Io et al
nTE.D2.GATCAGTTCCGATAGT-1	-2.61221	-4.71835	Naive_derived	Io et al
nTE.D2.GCACGTGGTATGCAAA-1	-0.906005	-6.10064	Naive_derived	Io et al
nTE.D2.GCATGATGTGTCTTCC-1	-1.46394	-6.31764	Naive_derived	Io et al
nTE.D2.GCCAGGTCAATGCTCA-1	1.20094	-5.18755	Naive_derived	Io et al
nTE.D2.GCCCGAACAGGATGAC-1	-1.62086	-6.11691	Naive_derived	Io et al
nTE.D2.GCCTGTTCATCGGCCA-1	-3.11163	-4.06513	Naive_derived	Io et al
nTE.D2.GCGAGAAGTTATCTTC-1	-4.05229	-3.11718	Naive_derived	Io et al
nTE.D2.GCGGAAATCATTATCC-1	3.20811	-5.56399	Naive_derived	Io et al
nTE.D2.GCGTTTCCACAAATAG-1	-3.56418	-3.97815	Naive_derived	Io et al
nTE.D2.GCGTTTCCATCCGGCA-1	-3.02044	-4.62946	Naive_derived	Io et al
nTE.D2.GCTACCTTCGATGCAT-1	-2.70377	-5.15756	Naive_derived	Io et al
nTE.D2.GCTCAAAAGATAGCTA-1	-2.58804	-5.56359	Naive_derived	Io et al
nTE.D2.GGAGAACAGCTCGAAG-1	2.58869	-4.71082	Naive_derived	Io et al
nTE.D2.GGAGCAACAAGAGATT-1	-3.12202	-3.9156	Naive_derived	Io et al
nTE.D2.GGATGTTCAATCAAGA-1	-3.16843	-4.24532	Naive_derived	Io et al
nTE.D2.GGGATCCTCCACAGGC-1	-1.62014	-6.28032	Naive_derived	Io et al
nTE.D2.GGGATCCTCCGCTGTT-1	-3.17978	-4.42956	Naive_derived	Io et al
nTE.D2.GGGTGTCAGCTGCGAA-1	-3.02178	-4.66842	Naive_derived	Io et al
nTE.D2.GGGTTTACAAACACCT-1	-3.20727	-4.34647	Naive_derived	Io et al
nTE.D2.GGTTCTCGTTCGGCGT-1	-3.84326	-3.43079	Naive_derived	Io et al
nTE.D2.GTACAGTCACAAGTTC-1	-1.8586	-6.27549	Naive_derived	Io et al
nTE.D2.GTAGGTTAGTCTGCAT-1	-1.55875	-6.13438	Naive_derived	Io et al
nTE.D2.GTAGGTTTCGCGTTTC-1	2.32746	-4.89313	Naive_derived	Io et al
nTE.D2.GTCAAACTCATAGAGA-1	-4.46358	-2.85269	Naive_derived	Io et al
nTE.D2.GTCATTTCACAGTATC-1	3.00835	-4.83639	Naive_derived	Io et al
nTE.D2.GTCCTCACAACTCCAA-1	2.50855	-4.71391	Naive_derived	Io et al
nTE.D2.GTCGAATAGGAGAGTA-1	3.0642	-5.15396	Naive_derived	Io et al
nTE.D2.GTCTACCTCGAAGCCC-1	-2.97646	-4.81903	Naive_derived	Io et al
nTE.D2.GTCTCACAGGACAGCT-1	-2.72631	-5.301	Naive_derived	Io et al
nTE.D2.GTCTGTCAGGTTCCAT-1	3.28114	-5.08383	Naive_derived	Io et al
nTE.D2.GTGCAGCCAGTTACCA-1	-3.99299	-3.65715	Naive_derived	Io et al
nTE.D2.GTGTCCTGTTACACTG-1	-4.80705	-0.89572	Naive_derived	Io et al
nTE.D2.GTTACAGGTACTGTTG-1	-3.08341	-4.55054	Naive_derived	Io et al
nTE.D2.GTTACGAGTCAAAGCG-1	-4.62321	-2.63883	Naive_derived	Io et al
nTE.D2.GTTGAACAGCATAGGC-1	-4.57757	-1.81667	Naive_derived	Io et al
nTE.D2.TAACGACAGGCATGCA-1	-1.5993	-6.2874	Naive_derived	Io et al
nTE.D2.TACAACGGTAAGATTG-1	-4.84525	-0.380045	Naive_derived	Io et al
nTE.D2.TACACCCCAGCGAACA-1	-2.10934	-5.72693	Naive_derived	Io et al
nTE.D2.TACCGGGGTGGGTTGA-1	3.20049	-5.13917	Naive_derived	Io et al
nTE.D2.TACTTGTAGTTTGGCT-1	-1.89186	-5.81658	Naive_derived	Io et al
nTE.D2.TACTTGTGTTGTGCCG-1	3.09895	-5.3783	Naive_derived	Io et al
nTE.D2.TATACCTAGTCACTGT-1	-3.12573	-4.35939	Naive_derived	Io et al
nTE.D2.TCACATTCAGGTAGTG-1	-4.00844	-3.44723	Naive_derived	Io et al
nTE.D2.TCACGGGCAATGGCCC-1	2.17394	-4.90514	Naive_derived	Io et al
nTE.D2.TCACTCGTCCGGCTTT-1	-3.17808	-4.69396	Naive_derived	Io et al
nTE.D2.TCAGGTAGTTGCTTGA-1	2.79961	-4.88135	Naive_derived	Io et al
nTE.D2.TCATTGTGTATCAGCT-1	-1.72794	-6.17826	Naive_derived	Io et al
nTE.D2.TCCGATCCATGACTGT-1	-2.6373	-5.33696	Naive_derived	Io et al
nTE.D2.TCCTGCAAGCGTGTCC-1	-2.06567	-5.8269	Naive_derived	Io et al
nTE.D2.TCCTTCTTCCACGTGG-1	-3.39036	-3.89237	Naive_derived	Io et al
nTE.D2.TCGAAGTGTATTCCGA-1	-2.45187	-5.81649	Naive_derived	Io et al
nTE.D2.TCGCTCAAGCTAGATA-1	-4.08988	-2.977	Naive_derived	Io et al
nTE.D2.TCGCTCAGTATCATGC-1	-2.58372	-5.33785	Naive_derived	Io et al
nTE.D2.TCTACCGGTGTGTTTG-1	3.02289	-4.89847	Naive_derived	Io et al
nTE.D2.TCTATACAGAGTCGAC-1	-2.41033	-5.78926	Naive_derived	Io et al
nTE.D2.TCTATACAGCAGGCAT-1	-2.68653	-5.62786	Naive_derived	Io et al
nTE.D2.TCTCAGCAGAGCTGAC-1	-1.77233	-6.14055	Naive_derived	Io et al
nTE.D2.TCTTCCTAGGCCATAG-1	-3.05053	-4.77407	Naive_derived	Io et al
nTE.D2.TCTTTGATCTTTACAC-1	-2.03174	-5.98869	Naive_derived	Io et al
nTE.D2.TGAGGGACACGCCACA-1	3.17021	-5.34024	Naive_derived	Io et al
nTE.D2.TGATGCAGTAGAGACC-1	-2.27027	-5.67202	Naive_derived	Io et al
nTE.D2.TGCAGTAGTCAAAGCG-1	-2.04209	-5.83406	Naive_derived	Io et al
nTE.D2.TGCATCCAGTACAGAT-1	-3.94869	-3.34883	Naive_derived	Io et al
nTE.D2.TGCGATAAGAAGGGAT-1	-3.23386	-4.27288	Naive_derived	Io et al
nTE.D2.TGGAGGAAGTAGTGCG-1	2.49783	-4.61398	Naive_derived	Io et al
nTE.D2.TGGATCAAGCAACCAG-1	2.99695	-5.32173	Naive_derived	Io et al
nTE.D2.TGGTACATCTTACACT-1	-3.91915	-2.95121	Naive_derived	Io et al
nTE.D2.TGTAAGCAGTGGATTA-1	-2.75615	-4.94522	Naive_derived	Io et al
nTE.D2.TGTAAGCTCCTCATAT-1	-2.09415	-5.8768	Naive_derived	Io et al
nTE.D2.TGTGCGGCATACGCAT-1	-4.23106	-3.22864	Naive_derived	Io et al
nTE.D2.TGTTACTAGCCAACCC-1	-4.88607	-0.497999	Naive_derived	Io et al
nTE.D2.TGTTCATTCATTACTC-1	-4.18513	-3.03684	Naive_derived	Io et al
nTE.D2.TGTTTGTCAACGATCT-1	-4.05907	-3.30453	Naive_derived	Io et al
nTE.D2.TTACGCCAGTCTTCGA-1	-3.11669	-4.84023	Naive_derived	Io et al
nTE.D2.TTAGGCAGTAGCTCGC-1	-4.39844	-3.12427	Naive_derived	Io et al
nTE.D2.TTCATTGAGTTCCTGA-1	-2.27945	-5.6036	Naive_derived	Io et al
nTE.D2.TTCTAACGTCCAGCCA-1	-2.86946	-4.85769	Naive_derived	Io et al
nTE.D2.TTCTCTCAGTAGCTCT-1	3.21946	-4.87575	Naive_derived	Io et al
nTE.D2.TTGCTGCTCGATTCCC-1	-3.3474	-4.08919	Naive_derived	Io et al
nTE.D2.TTGGGTACACAGCTGC-1	-3.06453	-4.67376	Naive_derived	Io et al
nTE.D2.TTGTTCAGTAGCTGCC-1	-4.09541	-3.30002	Naive_derived	Io et al
nTE.D2.TTTACGTCAATGTGGG-1	-1.90813	-6.07804	Naive_derived	Io et al
nTE.D2.TTTGTTGTCCCTCTTT-1	-2.10957	-6.08243	Naive_derived	Io et al
nTE.D3.AAAGGATGTCAAAGCG-1	-4.60113	-1.93148	Naive_derived	Io et al
nTE.D3.AAAGGTAGTGCCTAAT-1	-4.86764	-3.70855	Naive_derived	Io et al
nTE.D3.AAAGTGACATCGGCCA-1	-1.48236	-6.02218	Naive_derived	Io et al
nTE.D3.AAAGTGAGTTCAGCTA-1	-3.77542	-3.8904	Naive_derived	Io et al
nTE.D3.AAATGGAAGATGAACT-1	-4.8991	-1.88021	Naive_derived	Io et al
nTE.D3.AACAACCAGGCCTGCT-1	-3.6406	-3.94879	Naive_derived	Io et al
nTE.D3.AACAACCCACTGTGTA-1	-4.352	-2.29852	Naive_derived	Io et al
nTE.D3.AACACACAGTGTAGTA-1	-4.52266	-1.93659	Naive_derived	Io et al
nTE.D3.AACAGGGCAACTCGAT-1	-3.48425	-4.55782	Naive_derived	Io et al
nTE.D3.AACCATGAGCCTCTGG-1	-4.75493	-3.1216	Naive_derived	Io et al
nTE.D3.AACGAAACATCGATGT-1	-4.28089	-3.4284	Naive_derived	Io et al
nTE.D3.AACGGGAAGCACCTGC-1	-4.36612	-3.3506	Naive_derived	Io et al
nTE.D3.AACGTCACAGAGACTG-1	-4.15402	-4.05841	Naive_derived	Io et al
nTE.D3.AAGACTCCAGGTACGA-1	-4.94216	0.145827	Naive_derived	Io et al
nTE.D3.AAGATAGTCGGAATTC-1	-4.55836	-2.23522	Naive_derived	Io et al
nTE.D3.AAGCATCGTCTACGTA-1	-1.87125	-5.7149	Naive_derived	Io et al
nTE.D3.AAGGAATAGCTAAATG-1	-4.34051	-2.9388	Naive_derived	Io et al
nTE.D3.AAGGTAACACGACAAG-1	-4.72553	-1.51244	Naive_derived	Io et al
nTE.D3.AAGTCGTTCTGAGGCC-1	-5.02862	-0.576721	Naive_derived	Io et al
nTE.D3.AATAGAGCACATATCG-1	-4.11624	-3.43877	Naive_derived	Io et al
nTE.D3.AATCACGTCCACGGGT-1	-4.36537	-3.74918	Naive_derived	Io et al
nTE.D3.AATGAAGTCATGCCCT-1	-4.23287	-3.21167	Naive_derived	Io et al
nTE.D3.AATGACCCAGCTCGGT-1	-4.60891	-2.18696	Naive_derived	Io et al
nTE.D3.AATTTCCAGTCAGAGC-1	-4.34487	-2.24332	Naive_derived	Io et al
nTE.D3.AATTTCCTCGGAGTGA-1	-4.1975	-3.25791	Naive_derived	Io et al
nTE.D3.ACACGCGGTGTTACAC-1	-3.91033	-3.9329	Naive_derived	Io et al
nTE.D3.ACACGCGTCCTTCAGC-1	-4.51758	-3.70243	Naive_derived	Io et al
nTE.D3.ACACTGAAGCACTCTA-1	-4.86749	-3.67421	Naive_derived	Io et al
nTE.D3.ACAGGGACATGGCCCA-1	-4.06783	-2.86265	Naive_derived	Io et al
nTE.D3.ACATCCCAGAGAATCT-1	-3.62792	-4.20375	Naive_derived	Io et al
nTE.D3.ACATCCCCACGGCCAT-1	-4.61922	-2.31895	Naive_derived	Io et al
nTE.D3.ACATGCAAGACTGAGC-1	-3.78559	-4.10397	Naive_derived	Io et al
nTE.D3.ACATTTCAGACGGTTG-1	-4.3083	-2.34528	Naive_derived	Io et al
nTE.D3.ACATTTCTCTAAGAAG-1	-4.50428	-1.96089	Naive_derived	Io et al
nTE.D3.ACCACAATCGGCTGGT-1	-4.08924	-2.30188	Naive_derived	Io et al
nTE.D3.ACCCTTGCAAGGAGTC-1	-4.18117	-3.07476	Naive_derived	Io et al
nTE.D3.ACCCTTGTCGGAAACG-1	-4.70595	-1.28513	Naive_derived	Io et al
nTE.D3.ACCTGTCCAAGCAGGT-1	-4.43989	-3.56066	Naive_derived	Io et al
nTE.D3.ACGATGTGTCTACTGA-1	-4.49123	-2.6467	Naive_derived	Io et al
nTE.D3.ACGATGTGTGAGTTTC-1	-3.96932	-3.59371	Naive_derived	Io et al
nTE.D3.ACGGGTCAGCGAAACC-1	-4.97875	-0.883356	Naive_derived	Io et al
nTE.D3.ACGGGTCTCACTGGGC-1	-4.30868	-3.26343	Naive_derived	Io et al
nTE.D3.ACGGTTATCGCCCAGA-1	-4.32168	-3.14091	Naive_derived	Io et al
nTE.D3.ACTACGACAAGCTCTA-1	-4.83273	0.209332	Naive_derived	Io et al
nTE.D3.ACTACGACACCAAAGG-1	-4.75766	-3.57743	Naive_derived	Io et al
nTE.D3.ACTCCCAAGGCCCAAA-1	-4.7748	-1.19808	Naive_derived	Io et al
nTE.D3.ACTGATGCAGTCGCAC-1	-4.10037	-4.23822	Naive_derived	Io et al
nTE.D3.ACTGCAATCAATCTTC-1	-3.43198	-4.08222	Naive_derived	Io et al
nTE.D3.ACTGTCCTCTTGCAGA-1	-4.65656	-1.707	Naive_derived	Io et al
nTE.D3.ACTTCGCAGGGCCTCT-1	-3.49179	-4.10492	Naive_derived	Io et al
nTE.D3.ACTTTCACATATGGCT-1	-4.52795	-2.10695	Naive_derived	Io et al
nTE.D3.AGAAGCGGTCATAGTC-1	-2.47165	-5.43167	Naive_derived	Io et al
nTE.D3.AGAAGCGGTTGTTTGG-1	-4.54153	-1.98145	Naive_derived	Io et al
nTE.D3.AGAAGTAGTAGAGACC-1	-4.2832	-3.34684	Naive_derived	Io et al
nTE.D3.AGACAAATCTGAACGT-1	-4.70375	-3.20269	Naive_derived	Io et al
nTE.D3.AGACACTAGAGTGTTA-1	-4.218	-3.47037	Naive_derived	Io et al
nTE.D3.AGACACTTCCATCTCG-1	-4.68275	-3.01137	Naive_derived	Io et al
nTE.D3.AGACAGGGTTCCTACC-1	-4.40077	-3.2974	Naive_derived	Io et al
nTE.D3.AGACCATTCTATTTCG-1	-4.37886	-2.24259	Naive_derived	Io et al
nTE.D3.AGATCCAAGAGTGGCT-1	-4.48572	-3.42389	Naive_derived	Io et al
nTE.D3.AGATCCAAGCCTCATA-1	-4.72505	-1.48596	Naive_derived	Io et al
nTE.D3.AGATCCAAGGTTACCT-1	-4.25033	-2.11473	Naive_derived	Io et al
nTE.D3.AGATGCTAGGTCGCCT-1	-3.41663	-4.21516	Naive_derived	Io et al
nTE.D3.AGATGCTTCCCTGTTG-1	-4.49156	-3.29966	Naive_derived	Io et al
nTE.D3.AGCATCACATGGGATG-1	-4.51213	-1.91382	Naive_derived	Io et al
nTE.D3.AGCGCTGAGAGTGTTA-1	-4.43299	-3.29985	Naive_derived	Io et al
nTE.D3.AGCGCTGCATATTCGG-1	-4.044	-2.81782	Naive_derived	Io et al
nTE.D3.AGCTTCCTCCCATTTA-1	-4.54823	-3.31331	Naive_derived	Io et al
nTE.D3.AGGAAATTCGTTCATT-1	-4.30202	-3.78509	Naive_derived	Io et al
nTE.D3.AGGAAATTCTTGCAAG-1	-2.64721	-5.28512	Naive_derived	Io et al
nTE.D3.AGGAATACACGACTAT-1	-4.64065	-3.60608	Naive_derived	Io et al
nTE.D3.AGGAATAGTGGACCTC-1	-3.78767	-3.99929	Naive_derived	Io et al
nTE.D3.AGGACGACAGTAGATA-1	-3.71974	-4.07157	Naive_derived	Io et al
nTE.D3.AGGAGGTAGTTGCGCC-1	-4.2548	-3.11033	Naive_derived	Io et al
nTE.D3.AGGAGGTCAGTCTGGC-1	-4.21657	-3.25381	Naive_derived	Io et al
nTE.D3.AGGCATTAGACTCAAA-1	-4.27521	-3.37751	Naive_derived	Io et al
nTE.D3.AGGCTGCCAGAGGACT-1	-4.24048	-3.47325	Naive_derived	Io et al
nTE.D3.AGGCTGCCAGCGACCT-1	-4.31376	-3.33821	Naive_derived	Io et al
nTE.D3.AGGCTGCCAGGTCCGT-1	-4.61749	-2.80936	Naive_derived	Io et al
nTE.D3.AGGGCTCTCATGAGTC-1	-4.36313	-3.70046	Naive_derived	Io et al
nTE.D3.AGGTCATAGAAGTGTT-1	-3.52817	-4.22437	Naive_derived	Io et al
nTE.D3.AGGTGTTAGAAACTAC-1	-4.57434	-3.11937	Naive_derived	Io et al
nTE.D3.AGGTTACAGGCTGGAT-1	-4.28431	-3.01382	Naive_derived	Io et al
nTE.D3.AGTACCAGTCCTGGTG-1	-4.6428	-1.39492	Naive_derived	Io et al
nTE.D3.AGTAGTCCATGTGACT-1	-4.26237	-2.79725	Naive_derived	Io et al
nTE.D3.AGTCAACAGATTGAGT-1	-4.31326	-3.16459	Naive_derived	Io et al
nTE.D3.AGTCACAGTACCTAGT-1	4.4092	-4.31982	Naive_derived	Io et al
nTE.D3.AGTGACTAGTGCTAGG-1	-3.55993	-4.31913	Naive_derived	Io et al
nTE.D3.AGTGATCAGTAGGGTC-1	-4.78081	-1.45084	Naive_derived	Io et al
nTE.D3.AGTGATCCAAGGCCTC-1	-4.31403	-3.78697	Naive_derived	Io et al
nTE.D3.AGTGTTGCAAACAGGC-1	-1.8805	-5.80199	Naive_derived	Io et al
nTE.D3.AGTTCGAAGATGGTCG-1	-3.59929	-4.33151	Naive_derived	Io et al
nTE.D3.AGTTCGATCCCATACC-1	-4.45792	-3.26581	Naive_derived	Io et al
nTE.D3.ATAGACCAGAAATTCG-1	-4.66427	-1.45016	Naive_derived	Io et al
nTE.D3.ATAGAGACACCGTCGA-1	-4.08684	-3.60948	Naive_derived	Io et al
nTE.D3.ATAGGCTAGGTCCCTG-1	1.26005	-5.16024	Naive_derived	Io et al
nTE.D3.ATATCCTGTTTAAGGA-1	-4.7346	-3.27842	Naive_derived	Io et al
nTE.D3.ATCATTCAGGCGAAGG-1	-4.67415	-2.06176	Naive_derived	Io et al
nTE.D3.ATCCACCAGCCATTGT-1	-4.58024	-3.56449	Naive_derived	Io et al
nTE.D3.ATCCATTGTAGCTGAG-1	-3.51531	-3.90807	Naive_derived	Io et al
nTE.D3.ATCCCTGGTCCAAATC-1	-4.44697	-2.60809	Naive_derived	Io et al
nTE.D3.ATCGATGTCCCGTGTT-1	-4.91252	-3.61211	Naive_derived	Io et al
nTE.D3.ATCGGCGTCAACTCTT-1	-3.91268	-3.83413	Naive_derived	Io et al
nTE.D3.ATCGTAGTCATCACCC-1	-4.1235	-3.02585	Naive_derived	Io et al
nTE.D3.ATCGTCCCAGTCAACT-1	-4.67379	-1.58755	Naive_derived	Io et al
nTE.D3.ATCTCTATCGGATTAC-1	-4.51273	-1.85703	Naive_derived	Io et al
nTE.D3.ATGGATCCATGGGTCC-1	-4.62761	-2.13713	Naive_derived	Io et al
nTE.D3.ATGGGAGAGAGAACCC-1	-3.60965	-4.07214	Naive_derived	Io et al
nTE.D3.ATGGGTTCACAGTCGC-1	-4.57716	-3.5941	Naive_derived	Io et al
nTE.D3.ATTACTCCATCTGGGC-1	3.31556	-5.06739	Naive_derived	Io et al
nTE.D3.ATTCCATAGCAGATAT-1	-4.19536	-3.23235	Naive_derived	Io et al
nTE.D3.ATTTCACGTGACAACG-1	-4.88226	-1.25445	Naive_derived	Io et al
nTE.D3.ATTTCTGAGTGTGTTC-1	3.30933	-5.18173	Naive_derived	Io et al
nTE.D3.CAAAGAAAGCGACTAG-1	-4.61417	-2.4384	Naive_derived	Io et al
nTE.D3.CAACAACCAACAGTGG-1	-4.68602	0.285598	Naive_derived	Io et al
nTE.D3.CAACAGTTCATCTACT-1	-4.66759	-1.68139	Naive_derived	Io et al
nTE.D3.CAAGACTAGATCCGAG-1	-4.28493	-3.58443	Naive_derived	Io et al
nTE.D3.CAAGACTTCGCGTTTC-1	-4.57081	-3.2393	Naive_derived	Io et al
nTE.D3.CAAGAGGAGCTAGAAT-1	-4.68425	-2.83237	Naive_derived	Io et al
nTE.D3.CAAGGGACAAGTGTCT-1	-4.1881	-3.49231	Naive_derived	Io et al
nTE.D3.CAATACGAGGCCTAAG-1	3.11498	-5.2096	Naive_derived	Io et al
nTE.D3.CAATGACAGGTAAGAG-1	-4.24832	-3.48771	Naive_derived	Io et al
nTE.D3.CAATGACAGGTTCAGG-1	-4.44239	-3.52845	Naive_derived	Io et al
nTE.D3.CACAACAAGCTAGAGC-1	-4.12645	-3.60015	Naive_derived	Io et al
nTE.D3.CACAACAAGGCCTTGC-1	-4.3184	-2.18022	Naive_derived	Io et al
nTE.D3.CACAACAAGTAGACAT-1	-4.16047	-3.15247	Naive_derived	Io et al
nTE.D3.CACAACACACCTGAAT-1	-3.84569	-4.06988	Naive_derived	Io et al
nTE.D3.CACAACACAGATACCT-1	-4.62043	-2.44241	Naive_derived	Io et al
nTE.D3.CACAACACAGCTGAGA-1	-3.97712	-3.90944	Naive_derived	Io et al
nTE.D3.CACACAAGTACAGAGC-1	-4.63607	-1.62425	Naive_derived	Io et al
nTE.D3.CACACAAGTGACACGA-1	-4.11611	-2.47402	Naive_derived	Io et al
nTE.D3.CACACAATCCGTAGGC-1	-4.08969	-4.01407	Naive_derived	Io et al
nTE.D3.CACATGATCGACGCTG-1	4.12989	-4.30039	Naive_derived	Io et al
nTE.D3.CACCGTTGTTCAGTAC-1	-4.66458	-1.84817	Naive_derived	Io et al
nTE.D3.CACGAATAGATACGAT-1	-4.6545	-1.82993	Naive_derived	Io et al
nTE.D3.CACGGGTAGACCACGA-1	-4.39654	-3.54166	Naive_derived	Io et al
nTE.D3.CACGTGGCAATTGTGC-1	-4.32643	-2.5699	Naive_derived	Io et al
nTE.D3.CACGTGGGTGACTCTA-1	-4.92898	-3.79618	Naive_derived	Io et al
nTE.D3.CACTGAAGTCTTGAGT-1	-2.5679	-5.57693	Naive_derived	Io et al
nTE.D3.CACTGTCCACGGCGTT-1	-4.42123	-2.63382	Naive_derived	Io et al
nTE.D3.CAGAGCCAGTTGCGCC-1	-4.64974	-3.23347	Naive_derived	Io et al
nTE.D3.CAGATACAGAGAAGGT-1	-4.23943	-2.92269	Naive_derived	Io et al
nTE.D3.CAGATCACAGCTACCG-1	-4.52087	-2.837	Naive_derived	Io et al
nTE.D3.CAGATCATCTCCAATT-1	-4.36458	-3.4207	Naive_derived	Io et al
nTE.D3.CAGCAATCATAGATCC-1	-4.25471	-3.40993	Naive_derived	Io et al
nTE.D3.CAGCACGAGCGACTAG-1	-4.52233	-2.77649	Naive_derived	Io et al
nTE.D3.CATAAGCCAACACACT-1	3.9534	-4.26049	Naive_derived	Io et al
nTE.D3.CATAAGCGTCCCTGAG-1	-4.6667	-2.13656	Naive_derived	Io et al
nTE.D3.CATAAGCTCGTGAGAG-1	-4.85072	-3.50402	Naive_derived	Io et al
nTE.D3.CATAGACCACCAGTTA-1	-4.34064	-3.32582	Naive_derived	Io et al
nTE.D3.CATGCAAGTTACGCCG-1	-4.38845	-2.78064	Naive_derived	Io et al
nTE.D3.CATGGATAGGTACAAT-1	-3.75218	-3.7895	Naive_derived	Io et al
nTE.D3.CATGGATAGGTTGTTC-1	-3.65801	-3.90076	Naive_derived	Io et al
nTE.D3.CATGGTACAACACGTT-1	-4.06773	-3.76301	Naive_derived	Io et al
nTE.D3.CATTGTTAGTGATCGG-1	-4.44773	-3.38624	Naive_derived	Io et al
nTE.D3.CATTTCACATAGCACT-1	-4.30983	-1.93539	Naive_derived	Io et al
nTE.D3.CATTTCATCAAGAATG-1	-4.2423	-2.54123	Naive_derived	Io et al
nTE.D3.CCAAGCGGTTGTGTTG-1	-4.47721	-3.1973	Naive_derived	Io et al
nTE.D3.CCACACTCACGGAAGT-1	-4.14157	-4.19119	Naive_derived	Io et al
nTE.D3.CCACACTGTGCCCTTT-1	-3.22898	-4.65635	Naive_derived	Io et al
nTE.D3.CCACGAGAGATGGCGT-1	-4.46828	-2.91817	Naive_derived	Io et al
nTE.D3.CCACGAGCACGCTATA-1	-3.36169	-4.3128	Naive_derived	Io et al
nTE.D3.CCACTTGGTCTGATCA-1	-4.60837	-1.61692	Naive_derived	Io et al
nTE.D3.CCACTTGTCGTTATCT-1	-3.98638	-3.83878	Naive_derived	Io et al
nTE.D3.CCCAACTAGCAAGTCG-1	-4.42279	-2.35211	Naive_derived	Io et al
nTE.D3.CCCGAAGAGATCCAAA-1	-5.02606	0.0664392	Naive_derived	Io et al
nTE.D3.CCCTGATCAAGCCTGC-1	-4.58778	-1.90358	Naive_derived	Io et al
nTE.D3.CCGGACAGTAGATTAG-1	-3.80146	-4.02496	Naive_derived	Io et al
nTE.D3.CCGTAGGAGTAGCTCT-1	-4.62123	-1.63605	Naive_derived	Io et al
nTE.D3.CCGTTCATCGTAGTGT-1	-4.6202	-3.45419	Naive_derived	Io et al
nTE.D3.CCTAAGAGTCCGATCG-1	-4.27728	-3.42428	Naive_derived	Io et al
nTE.D3.CCTATCGTCCCGGTAG-1	-4.66479	-1.79661	Naive_derived	Io et al
nTE.D3.CCTATCGTCTCTTGCG-1	-4.29631	-2.54027	Naive_derived	Io et al
nTE.D3.CCTCAGTAGGTGCTGA-1	-4.3652	-3.53778	Naive_derived	Io et al
nTE.D3.CCTCATGCACACCAGC-1	-4.47097	-1.81981	Naive_derived	Io et al
nTE.D3.CCTCTCCGTATCACCA-1	-3.97931	-3.86535	Naive_derived	Io et al
nTE.D3.CCTCTCCTCAGTCCGG-1	-4.54225	-3.13812	Naive_derived	Io et al
nTE.D3.CCTTCAGTCCTGTAGA-1	-4.53351	-2.26578	Naive_derived	Io et al
nTE.D3.CCTTTGGTCTGACGCG-1	-4.61923	-1.72352	Naive_derived	Io et al
nTE.D3.CGAAGGAGTCGGATTT-1	-4.61415	-3.66019	Naive_derived	Io et al
nTE.D3.CGAAGGAGTTCCGCAG-1	-4.0016	-4.08093	Naive_derived	Io et al
nTE.D3.CGACAGCGTTTAGACC-1	3.29924	-4.85404	Naive_derived	Io et al
nTE.D3.CGAGAAGAGTCTGGAG-1	-4.23638	-2.35498	Naive_derived	Io et al
nTE.D3.CGAGTGCTCGGAGTAG-1	-4.69474	-1.63871	Naive_derived	Io et al
nTE.D3.CGATCGGAGTTGGGAC-1	-4.77219	-2.69528	Naive_derived	Io et al
nTE.D3.CGATGGCCATGACGTT-1	-3.13865	-4.72833	Naive_derived	Io et al
nTE.D3.CGCAGGTAGAAACCAT-1	-4.4095	-3.51669	Naive_derived	Io et al
nTE.D3.CGCATGGCATGCCGAC-1	-4.39155	-3.63079	Naive_derived	Io et al
nTE.D3.CGCGTGATCGAACCTA-1	3.17395	-5.35215	Naive_derived	Io et al
nTE.D3.CGGAACCTCGTTGTAG-1	-4.70025	-3.68	Naive_derived	Io et al
nTE.D3.CGGAATTGTCTCGGGT-1	-4.61257	-2.57009	Naive_derived	Io et al
nTE.D3.CGGAATTTCAAGAATG-1	-4.59491	-2.44766	Naive_derived	Io et al
nTE.D3.CGGCAGTAGAATCCCT-1	-3.36805	-4.31055	Naive_derived	Io et al
nTE.D3.CGGGACTTCCATCTAT-1	-4.55005	-1.69711	Naive_derived	Io et al
nTE.D3.CGGGCATCAGAGTGAC-1	-4.52527	-2.48024	Naive_derived	Io et al
nTE.D3.CGGGTCAGTAGAGATT-1	-4.40296	-3.19579	Naive_derived	Io et al
nTE.D3.CGGTCAGCAACCGATT-1	-4.15217	-3.5557	Naive_derived	Io et al
nTE.D3.CGGTCAGTCATTACCT-1	-4.00325	-2.98467	Naive_derived	Io et al
nTE.D3.CGTAAGTCACCCTATC-1	-4.54272	-2.20472	Naive_derived	Io et al
nTE.D3.CGTAAGTGTCATTCCC-1	-4.48596	-3.38401	Naive_derived	Io et al
nTE.D3.CGTAATGCACGCAGTC-1	-4.68816	-1.73216	Naive_derived	Io et al
nTE.D3.CGTGTCTGTCCGTACG-1	-4.83768	-3.80786	Naive_derived	Io et al
nTE.D3.CGTTAGAGTGCGTTTA-1	-4.11364	-3.55347	Naive_derived	Io et al
nTE.D3.CGTTGGGCAAGGTCTT-1	-4.65696	-2.91838	Naive_derived	Io et al
nTE.D3.CTAACTTGTTCTGACA-1	-4.27352	-3.47401	Naive_derived	Io et al
nTE.D3.CTAAGTGGTATACGGG-1	-4.15328	-3.77712	Naive_derived	Io et al
nTE.D3.CTAAGTGGTGGTATGG-1	-4.52776	-3.77409	Naive_derived	Io et al
nTE.D3.CTAAGTGTCACTTCTA-1	-4.58024	-2.76208	Naive_derived	Io et al
nTE.D3.CTAAGTGTCCTGTACC-1	-4.66002	-3.65317	Naive_derived	Io et al
nTE.D3.CTAAGTGTCTTTCCAA-1	-4.29809	-2.34564	Naive_derived	Io et al
nTE.D3.CTACCCAAGTTAGTAG-1	-4.55823	-2.97529	Naive_derived	Io et al
nTE.D3.CTACGGGAGGACAAGA-1	-3.58282	-4.69419	Naive_derived	Io et al
nTE.D3.CTATAGGGTTATCTGG-1	-4.60309	-1.59777	Naive_derived	Io et al
nTE.D3.CTATCCGCATAATCGC-1	-4.20305	-3.16991	Naive_derived	Io et al
nTE.D3.CTATCTATCTCGTGGG-1	-4.81532	-2.12254	Naive_derived	Io et al
nTE.D3.CTCAAGACAGGTTCAT-1	-4.93442	-3.68005	Naive_derived	Io et al
nTE.D3.CTCCCAACATAGGTAA-1	-4.34026	-2.38802	Naive_derived	Io et al
nTE.D3.CTCCGATGTCCAAGAG-1	-4.29483	-3.22124	Naive_derived	Io et al
nTE.D3.CTCCTCCGTCGAGCAA-1	-4.14741	-3.59445	Naive_derived	Io et al
nTE.D3.CTCTGGTTCGTCGCTT-1	-3.67535	-4.05301	Naive_derived	Io et al
nTE.D3.CTGAGGCGTCTTACAG-1	-4.86958	-3.77635	Naive_derived	Io et al
nTE.D3.CTGCGAGTCCGCAGTG-1	-3.22311	-4.38086	Naive_derived	Io et al
nTE.D3.CTGGCAGGTGCTTATG-1	-4.46529	-2.16473	Naive_derived	Io et al
nTE.D3.CTGTGAATCCATACTT-1	-4.61989	-1.74577	Naive_derived	Io et al
nTE.D3.CTTACCGGTACAGTTC-1	-4.50035	-2.1996	Naive_derived	Io et al
nTE.D3.CTTAGGAGTTGCACGC-1	-4.87703	-0.873501	Naive_derived	Io et al
nTE.D3.CTTCCGACATTAAAGG-1	-4.31118	-3.13573	Naive_derived	Io et al
nTE.D3.CTTCGGTGTGACCTGC-1	-4.41744	-2.5033	Naive_derived	Io et al
nTE.D3.CTTGATTTCGAGAGAC-1	-4.5458	-3.07764	Naive_derived	Io et al
nTE.D3.CTTTCGGAGCTAAACA-1	-4.70245	-3.51612	Naive_derived	Io et al
nTE.D3.CTTTCGGCATACACCA-1	-4.72426	-1.71424	Naive_derived	Io et al
nTE.D3.GAAACCTGTGAGTTTC-1	-4.39331	-3.47332	Naive_derived	Io et al
nTE.D3.GAAACCTGTTTCTTAC-1	-1.91696	-5.59346	Naive_derived	Io et al
nTE.D3.GAAACCTTCGGCTTCT-1	-3.1501	-4.50914	Naive_derived	Io et al
nTE.D3.GAACACTTCGAGAAGC-1	-3.26916	-4.19295	Naive_derived	Io et al
nTE.D3.GAAGAATAGAAATCCA-1	-4.2457	-3.04057	Naive_derived	Io et al
nTE.D3.GAAGCCCCAGTCTACA-1	-4.84664	0.276612	Naive_derived	Io et al
nTE.D3.GAAGCGATCTGCCTGT-1	-4.71282	-2.8099	Naive_derived	Io et al
nTE.D3.GAAGGGTGTATACGGG-1	-1.83256	-5.77971	Naive_derived	Io et al
nTE.D3.GAAGTAACACCTGAAT-1	-3.52097	-4.15602	Naive_derived	Io et al
nTE.D3.GAAGTAACAGGTCCCA-1	-4.3024	-2.54298	Naive_derived	Io et al
nTE.D3.GAATCACCACCTGTCT-1	-4.67337	-1.53617	Naive_derived	Io et al
nTE.D3.GAATCACCAGCTCATA-1	-4.40273	-2.0233	Naive_derived	Io et al
nTE.D3.GACCCAGAGAATCGAT-1	-3.82689	-3.95123	Naive_derived	Io et al
nTE.D3.GACCGTGGTCTTACTT-1	-4.69755	-1.99726	Naive_derived	Io et al
nTE.D3.GACCTTCAGGACAAGA-1	-2.42904	-5.76344	Naive_derived	Io et al
nTE.D3.GACGCTGCAACTTGCA-1	-4.25704	-3.36181	Naive_derived	Io et al
nTE.D3.GACTATGCAAATGCGG-1	-4.34399	-2.24584	Naive_derived	Io et al
nTE.D3.GACTCAATCTGGGCAC-1	-3.57036	-4.02313	Naive_derived	Io et al
nTE.D3.GACTGATTCCTCTAGC-1	-4.53899	-2.04073	Naive_derived	Io et al
nTE.D3.GAGATGGAGGATACGC-1	-4.69493	-2.19386	Naive_derived	Io et al
nTE.D3.GAGGGATCAAGAGTGC-1	-3.67468	-4.00392	Naive_derived	Io et al
nTE.D3.GAGTCATTCCACTAGA-1	-4.22115	-3.74439	Naive_derived	Io et al
nTE.D3.GAGTGAGTCGAGTTGT-1	-4.43953	-2.30391	Naive_derived	Io et al
[truncated: 2,798 more rows]
