# Supplementary material for: A comprehensive human embryo reference tool using single-cell RNA-sequencing data
Source: Nat Methods. 2024 Nov 14;22(1):193–206. doi: 10.1038/s41592-024-02493-2 (PMC11725501; doi:10.1038/s41592-024-02493-2)
Supplement: Supplementary file 23 — Statistical source data. [file 41592_2024_2493_MOESM23_ESM.xls]

## Sheet:  extended_7
cell	rename_EML	species	UMAP_1	UMAP_2	Integration
CynoY_WT_d14_b2_AAACCCAAGAGGATGA	Endoderm	Cyno	-3.87829	-10.0206	Yang et al + Liu et al
CynoY_WT_d14_b2_AAACCCATCCCGGTAG	TE	Cyno	6.7018	2.15236	Yang et al + Liu et al
CynoY_WT_d14_b2_AAAGAACTCAAGCCGC	TE	Cyno	9.45743	-0.38001	Yang et al + Liu et al
CynoY_WT_d14_b2_AAAGGATAGTCCGCGT	TE	Cyno	7.57668	2.1418	Yang et al + Liu et al
CynoY_WT_d14_b2_AAAGGATTCAGAACCT	TE	Cyno	7.01438	2.18943	Yang et al + Liu et al
CynoY_WT_d14_b2_AAAGGATTCCTCAGAA	TE	Cyno	11.7987	0.92452	Yang et al + Liu et al
CynoY_WT_d14_b2_AAAGGTAAGGGAACAA	TE	Cyno	9.16415	2.29517	Yang et al + Liu et al
CynoY_WT_d14_b2_AAAGGTAGTCTGTTAG	TE	Cyno	6.82537	1.87775	Yang et al + Liu et al
CynoY_WT_d14_b2_AAAGTCCGTCATCTAG	TE	Cyno	9.65035	0.895963	Yang et al + Liu et al
CynoY_WT_d14_b2_AAATGGAGTCACTCAA	TE	Cyno	8.69801	0.243485	Yang et al + Liu et al
CynoY_WT_d14_b2_AACAAAGTCGGACCAC	Trans	Cyno	-4.35825	5.08918	Yang et al + Liu et al
CynoY_WT_d14_b2_AACAACCCACGACAAG	TE	Cyno	6.89053	0.960067	Yang et al + Liu et al
CynoY_WT_d14_b2_AACAACCCAGATAAAC	ExE_Mech	Cyno	0.941249	8.20007	Yang et al + Liu et al
CynoY_WT_d14_b2_AACAACCTCAATCTCT	TE	Cyno	7.80334	1.45935	Yang et al + Liu et al
CynoY_WT_d14_b2_AACAAGAGTTCTCACC	Mesoderm	Cyno	-3.40875	4.48972	Yang et al + Liu et al
CynoY_WT_d14_b2_AACAAGATCCTTCTAA	Epiblast	Cyno	-5.1541	6.03472	Yang et al + Liu et al
CynoY_WT_d14_b2_AACACACTCCATTGCC	TE	Cyno	8.60878	1.21086	Yang et al + Liu et al
CynoY_WT_d14_b2_AACAGGGAGTGCGTCC	Amnion	Cyno	-2.96955	3.82044	Yang et al + Liu et al
CynoY_WT_d14_b2_AACCAACTCCTCATAT	Trans	Cyno	-4.42983	5.05616	Yang et al + Liu et al
CynoY_WT_d14_b2_AACCACACAATGTTGC	ExE_Mech	Cyno	2.39505	8.35407	Yang et al + Liu et al
CynoY_WT_d14_b2_AACCACAGTCATACCA	TE	Cyno	8.09088	2.88265	Yang et al + Liu et al
CynoY_WT_d14_b2_AACCATGAGATCCCAT	TE	Cyno	10.5818	-4.34124	Yang et al + Liu et al
CynoY_WT_d14_b2_AACCATGCAGATTCGT	ExE_Mech	Cyno	1.19078	6.93968	Yang et al + Liu et al
CynoY_WT_d14_b2_AACCCAATCGAGTACT	TE	Cyno	5.24603	-2.97357	Yang et al + Liu et al
CynoY_WT_d14_b2_AACCTGAGTTCGGCGT	TE	Cyno	11.1671	0.841739	Yang et al + Liu et al
CynoY_WT_d14_b2_AACCTTTCACAAGTGG	TE	Cyno	9.42326	0.826837	Yang et al + Liu et al
CynoY_WT_d14_b2_AACCTTTCACAGAAGC	TE	Cyno	7.06163	1.72824	Yang et al + Liu et al
CynoY_WT_d14_b2_AACCTTTCATCCAACA	TE	Cyno	7.23769	2.58728	Yang et al + Liu et al
CynoY_WT_d14_b2_AACGAAACATCGAACT	TE	Cyno	8.52159	1.60906	Yang et al + Liu et al
CynoY_WT_d14_b2_AACGGGATCATGGGAG	TE	Cyno	9.51372	1.66764	Yang et al + Liu et al
CynoY_WT_d14_b2_AACGTCACAGCCCACA	TE	Cyno	7.11545	1.67455	Yang et al + Liu et al
CynoY_WT_d14_b2_AACTTCTTCATGTCTT	Epiblast	Cyno	-5.08458	6.12839	Yang et al + Liu et al
CynoY_WT_d14_b2_AACTTCTTCCTACGGG	TE	Cyno	8.13154	0.672237	Yang et al + Liu et al
CynoY_WT_d14_b2_AACTTCTTCTATTGTC	ExE_Mech	Cyno	2.56475	8.2993	Yang et al + Liu et al
CynoY_WT_d14_b2_AAGAACAAGCGGACAT	TE	Cyno	5.10195	-2.95669	Yang et al + Liu et al
CynoY_WT_d14_b2_AAGACAAGTGGTAACG	Epiblast	Cyno	-5.76581	6.21828	Yang et al + Liu et al
CynoY_WT_d14_b2_AAGACTCCACGATTCA	ExE_Mech	Cyno	1.7257	7.55644	Yang et al + Liu et al
CynoY_WT_d14_b2_AAGACTCCACTCAGAT	TE	Cyno	9.32201	2.15421	Yang et al + Liu et al
CynoY_WT_d14_b2_AAGATAGAGCTCACTA	Amnion	Cyno	-3.16658	3.89788	Yang et al + Liu et al
CynoY_WT_d14_b2_AAGATAGCACCCTTAC	Trans	Cyno	-4.49519	5.18193	Yang et al + Liu et al
CynoY_WT_d14_b2_AAGCCATCACGACCTG	TE	Cyno	8.55483	1.29451	Yang et al + Liu et al
CynoY_WT_d14_b2_AAGCCATCACGGGTAA	TE	Cyno	10.8345	-8.25471	Yang et al + Liu et al
CynoY_WT_d14_b2_AAGCCATGTTATGACC	TE	Cyno	8.93416	2.01943	Yang et al + Liu et al
CynoY_WT_d14_b2_AAGCCATTCTACCTTA	ExE_Mech	Cyno	2.55646	8.30893	Yang et al + Liu et al
CynoY_WT_d14_b2_AAGCGAGCAAGACCGA	TE	Cyno	8.23833	1.75526	Yang et al + Liu et al
CynoY_WT_d14_b2_AAGCGAGCATAGATCC	TE	Cyno	9.70875	0.488593	Yang et al + Liu et al
CynoY_WT_d14_b2_AAGCGTTAGTGTAGAT	ExE_Mech	Cyno	2.32761	8.52302	Yang et al + Liu et al
CynoY_WT_d14_b2_AAGCGTTTCAGACCTA	TE	Cyno	8.57922	-3.82493	Yang et al + Liu et al
CynoY_WT_d14_b2_AAGCGTTTCATCCTAT	TE	Cyno	8.0447	2.23712	Yang et al + Liu et al
CynoY_WT_d14_b2_AAGCGTTTCCTGTAAG	TE	Cyno	8.87223	-0.345641	Yang et al + Liu et al
CynoY_WT_d14_b2_AAGGAATAGCGAGAAA	TE	Cyno	6.62747	2.0239	Yang et al + Liu et al
CynoY_WT_d14_b2_AAGGAATCAGCAGAAC	TE	Cyno	8.50951	1.22932	Yang et al + Liu et al
CynoY_WT_d14_b2_AAGGAATTCAGCATTG	TE	Cyno	8.4515	1.95526	Yang et al + Liu et al
CynoY_WT_d14_b2_AAGGAATTCGCGGACT	TE	Cyno	11.828	0.761141	Yang et al + Liu et al
CynoY_WT_d14_b2_AAGGTAAAGACCTCAT	TE	Cyno	8.94458	2.11842	Yang et al + Liu et al
CynoY_WT_d14_b2_AAGGTAATCATCCCGT	TE	Cyno	7.64717	1.05497	Yang et al + Liu et al
CynoY_WT_d14_b2_AAGGTAATCTGTCCGT	TE	Cyno	5.02535	-2.78426	Yang et al + Liu et al
CynoY_WT_d14_b2_AAGTACCAGGGTATAT	TE	Cyno	9.99308	1.25095	Yang et al + Liu et al
CynoY_WT_d14_b2_AAGTGAACAGCAGTAG	TE	Cyno	9.81995	1.40878	Yang et al + Liu et al
CynoY_WT_d14_b2_AAGTGAAGTTGCTCCT	TE	Cyno	10.2923	1.0255	Yang et al + Liu et al
CynoY_WT_d14_b2_AATAGAGAGATCCCAT	TE	Cyno	8.07144	1.88481	Yang et al + Liu et al
CynoY_WT_d14_b2_AATAGAGAGCATCCTA	TE	Cyno	12.6215	0.470961	Yang et al + Liu et al
CynoY_WT_d14_b2_AATCACGAGCTACAAA	TE	Cyno	8.56042	1.96084	Yang et al + Liu et al
CynoY_WT_d14_b2_AATCACGGTTTCGATG	TE	Cyno	7.89297	2.8092	Yang et al + Liu et al
CynoY_WT_d14_b2_AATCACGTCGAATCCA	TE	Cyno	6.48342	2.29334	Yang et al + Liu et al
CynoY_WT_d14_b2_AATCGACAGTAAACTG	TE	Cyno	7.06868	1.62513	Yang et al + Liu et al
CynoY_WT_d14_b2_AATCGACTCAAACGAA	TE	Cyno	7.82864	2.58063	Yang et al + Liu et al
CynoY_WT_d14_b2_AATCGTGCACTCCCTA	TE	Cyno	12.2704	0.708808	Yang et al + Liu et al
CynoY_WT_d14_b2_AATGAAGAGAGTGAAG	TE	Cyno	8.17457	1.78691	Yang et al + Liu et al
CynoY_WT_d14_b2_AATGAAGCAAGTCATC	TE	Cyno	8.62712	2.54296	Yang et al + Liu et al
CynoY_WT_d14_b2_AATGACCTCCTTCTGG	TE	Cyno	8.00273	2.21712	Yang et al + Liu et al
CynoY_WT_d14_b2_AATGACCTCTACACAG	TE	Cyno	6.92035	1.75057	Yang et al + Liu et al
CynoY_WT_d14_b2_AATGCCAAGATCACCT	Epiblast	Cyno	-5.01544	5.98697	Yang et al + Liu et al
CynoY_WT_d14_b2_AATGCCACAATTGCCA	TE	Cyno	12.6122	0.531979	Yang et al + Liu et al
CynoY_WT_d14_b2_AATGGAATCATTGTTC	ExE_Mech	Cyno	0.747378	7.6216	Yang et al + Liu et al
CynoY_WT_d14_b2_AATGGCTGTGATTCTG	ExE_Mech	Cyno	3.66975	7.52132	Yang et al + Liu et al
CynoY_WT_d14_b2_AATTCCTCATGAATCC	TE	Cyno	8.81185	-0.164654	Yang et al + Liu et al
CynoY_WT_d14_b2_AATTTCCTCAACCGAT	TE	Cyno	5.24866	-2.79105	Yang et al + Liu et al
CynoY_WT_d14_b2_ACAAAGACAAATCGGG	Amnion	Cyno	-3.19646	4.18776	Yang et al + Liu et al
CynoY_WT_d14_b2_ACAAAGAGTCAATGGG	TE	Cyno	5.82958	0.899856	Yang et al + Liu et al
CynoY_WT_d14_b2_ACAACCACAATGAACA	ExE_Mech	Cyno	1.40984	8.30345	Yang et al + Liu et al
CynoY_WT_d14_b2_ACAACCATCGAGATAA	TE	Cyno	6.10318	0.838389	Yang et al + Liu et al
CynoY_WT_d14_b2_ACAAGCTGTCAGGAGT	TE	Cyno	7.91155	2.07254	Yang et al + Liu et al
CynoY_WT_d14_b2_ACACAGTTCCACGGGT	ExE_Mech	Cyno	1.08526	6.87658	Yang et al + Liu et al
CynoY_WT_d14_b2_ACACCAATCGACGATT	ExE_Mech	Cyno	1.56847	7.5074	Yang et al + Liu et al
CynoY_WT_d14_b2_ACACGCGAGAGAGCCT	TE	Cyno	7.96091	2.28984	Yang et al + Liu et al
CynoY_WT_d14_b2_ACACGCGGTTGTGTTG	TE	Cyno	12.1179	0.926845	Yang et al + Liu et al
CynoY_WT_d14_b2_ACACGCGTCTGATGGT	TE	Cyno	6.68068	2.07806	Yang et al + Liu et al
CynoY_WT_d14_b2_ACAGAAAGTTCAGGTT	TE	Cyno	7.95802	-0.964314	Yang et al + Liu et al
CynoY_WT_d14_b2_ACAGAAATCAACCTTT	TE	Cyno	11.9334	0.97437	Yang et al + Liu et al
CynoY_WT_d14_b2_ACAGCCGTCGCCAACG	TE	Cyno	9.21699	0.952951	Yang et al + Liu et al
CynoY_WT_d14_b2_ACATCGAAGGTAAGTT	TE	Cyno	8.74384	2.48605	Yang et al + Liu et al
CynoY_WT_d14_b2_ACATCGATCGAGAAAT	TE	Cyno	9.09856	2.01479	Yang et al + Liu et al
CynoY_WT_d14_b2_ACATGCATCCGCTAGG	TE	Cyno	7.54568	1.81643	Yang et al + Liu et al
CynoY_WT_d14_b2_ACATTTCCAACCAGAG	TE	Cyno	8.42788	2.33622	Yang et al + Liu et al
CynoY_WT_d14_b2_ACATTTCTCGAGTCTA	TE	Cyno	7.4983	2.48762	Yang et al + Liu et al
CynoY_WT_d14_b2_ACCAACATCGTGGGTC	TE	Cyno	9.33479	1.80553	Yang et al + Liu et al
CynoY_WT_d14_b2_ACCACAAAGTAGAATC	TE	Cyno	8.06522	1.93952	Yang et al + Liu et al
CynoY_WT_d14_b2_ACCACAACAACCGTGC	Amnion	Cyno	-3.22708	3.8726	Yang et al + Liu et al
CynoY_WT_d14_b2_ACCACAACACGCGCTA	TE	Cyno	12.2505	0.771781	Yang et al + Liu et al
CynoY_WT_d14_b2_ACCATTTAGCGACAGT	TE	Cyno	3.77681	7.51011	Yang et al + Liu et al
CynoY_WT_d14_b2_ACCATTTTCCAGCCTT	TE	Cyno	6.85059	2.22142	Yang et al + Liu et al
CynoY_WT_d14_b2_ACCATTTTCTTCACGC	ExE_Mech	Cyno	0.757823	8.19334	Yang et al + Liu et al
CynoY_WT_d14_b2_ACCCAAACACACCGCA	ExE_Mech	Cyno	0.601798	6.56981	Yang et al + Liu et al
CynoY_WT_d14_b2_ACCCTCACAAGGCAAC	TE	Cyno	12.2836	0.749985	Yang et al + Liu et al
CynoY_WT_d14_b2_ACCCTTGCACCGCTGA	ExE_Mech	Cyno	2.0291	8.3433	Yang et al + Liu et al
CynoY_WT_d14_b2_ACCCTTGCATCCGGTG	ExE_Mech	Cyno	2.63374	8.49956	Yang et al + Liu et al
CynoY_WT_d14_b2_ACCCTTGTCACAGAGG	TE	Cyno	5.2168	-2.70578	Yang et al + Liu et al
CynoY_WT_d14_b2_ACCGTTCAGCGCAATG	ExE_Mech	Cyno	1.45775	7.9179	Yang et al + Liu et al
CynoY_WT_d14_b2_ACCTACCCAGTCTTCC	ExE_Mech	Cyno	2.54399	8.16474	Yang et al + Liu et al
CynoY_WT_d14_b2_ACCTACCTCCACGTAA	TE	Cyno	7.63145	2.69544	Yang et al + Liu et al
CynoY_WT_d14_b2_ACCTGAACAAGTGTCT	TE	Cyno	7.49886	1.73244	Yang et al + Liu et al
CynoY_WT_d14_b2_ACCTGAAGTGCCAAGA	TE	Cyno	7.69445	2.32524	Yang et al + Liu et al
CynoY_WT_d14_b2_ACCTGAATCCATAAGC	ExE_Mech	Cyno	1.32023	7.48291	Yang et al + Liu et al
CynoY_WT_d14_b2_ACCTGTCAGACTCCGC	TE	Cyno	10.4053	-9.02282	Yang et al + Liu et al
CynoY_WT_d14_b2_ACCTGTCAGTCATACC	TE	Cyno	5.20744	-2.87204	Yang et al + Liu et al
CynoY_WT_d14_b2_ACCTGTCCACACCGCA	TE	Cyno	9.32409	0.601952	Yang et al + Liu et al
CynoY_WT_d14_b2_ACCTGTCTCGGTTAGT	Mesoderm	Cyno	-3.01651	5.36644	Yang et al + Liu et al
CynoY_WT_d14_b2_ACGATCAGTCGAATTC	TE	Cyno	11.3222	0.820292	Yang et al + Liu et al
CynoY_WT_d14_b2_ACGATGTAGTGCACCC	ExE_Mech	Cyno	1.93464	8.49397	Yang et al + Liu et al
CynoY_WT_d14_b2_ACGCACGCAGAGGCAT	TE	Cyno	7.7291	2.0908	Yang et al + Liu et al
CynoY_WT_d14_b2_ACGGTCGCACCTCAGG	TE	Cyno	8.69991	0.85294	Yang et al + Liu et al
CynoY_WT_d14_b2_ACGGTTAAGCATGAAT	TE	Cyno	7.02151	2.18631	Yang et al + Liu et al
CynoY_WT_d14_b2_ACGTAACAGGGACAGG	TE	Cyno	7.03234	1.96633	Yang et al + Liu et al
CynoY_WT_d14_b2_ACGTAACCAGTGTATC	TE	Cyno	6.93685	2.21356	Yang et al + Liu et al
CynoY_WT_d14_b2_ACGTACAGTGACTATC	TE	Cyno	6.54583	2.28729	Yang et al + Liu et al
CynoY_WT_d14_b2_ACGTAGTCACTGCACG	TE	Cyno	6.58298	2.21356	Yang et al + Liu et al
CynoY_WT_d14_b2_ACGTTCCAGGTAGTCG	ExE_Mech	Cyno	0.589885	7.79061	Yang et al + Liu et al
CynoY_WT_d14_b2_ACGTTCCCAGTATGAA	TE	Cyno	8.57622	1.75526	Yang et al + Liu et al
CynoY_WT_d14_b2_ACTACGATCGCAGTGC	TE	Cyno	8.32873	2.04581	Yang et al + Liu et al
CynoY_WT_d14_b2_ACTATCTCAAGTCCCG	Endoderm	Cyno	-3.85931	-11.3787	Yang et al + Liu et al
CynoY_WT_d14_b2_ACTATCTTCGCCTTTG	TE	Cyno	7.33003	2.7055	Yang et al + Liu et al
CynoY_WT_d14_b2_ACTATGGAGGACATCG	TE	Cyno	7.5254	2.63376	Yang et al + Liu et al
CynoY_WT_d14_b2_ACTATGGTCAATCTTC	TE	Cyno	7.64837	2.37734	Yang et al + Liu et al
CynoY_WT_d14_b2_ACTGATGCACTGGATT	TE	Cyno	9.82241	0.643611	Yang et al + Liu et al
CynoY_WT_d14_b2_ACTGATGGTCCCTCAT	ExE_Mech	Cyno	1.45517	8.26268	Yang et al + Liu et al
CynoY_WT_d14_b2_ACTTCCGCACCCAACG	ExE_Mech	Cyno	2.36249	8.28106	Yang et al + Liu et al
CynoY_WT_d14_b2_ACTTCCGTCTGTCGCT	TE	Cyno	7.03939	2.53351	Yang et al + Liu et al
CynoY_WT_d14_b2_ACTTCGCAGACGTCCC	ExE_Mech	Cyno	1.93525	8.60229	Yang et al + Liu et al
CynoY_WT_d14_b2_ACTTTCACACTCATAG	TE	Cyno	7.81004	2.79111	Yang et al + Liu et al
CynoY_WT_d14_b2_ACTTTCACATCCGAAT	TE	Cyno	8.31872	2.72898	Yang et al + Liu et al
CynoY_WT_d14_b2_ACTTTCATCTTTCGAT	Trans	Cyno	-4.91174	5.71261	Yang et al + Liu et al
CynoY_WT_d14_b2_ACTTTGTTCGAAGGAC	TE	Cyno	7.07572	2.00255	Yang et al + Liu et al
CynoY_WT_d14_b2_AGAAATGAGGTAGTCG	TE	Cyno	7.69313	2.34651	Yang et al + Liu et al
CynoY_WT_d14_b2_AGAAATGCATTCGATG	TE	Cyno	10.506	1.09485	Yang et al + Liu et al
CynoY_WT_d14_b2_AGAACAAGTAGACACG	ExE_Mech	Cyno	2.10431	8.17379	Yang et al + Liu et al
CynoY_WT_d14_b2_AGAACAAGTCCAAATC	TE	Cyno	8.71479	0.932397	Yang et al + Liu et al
CynoY_WT_d14_b2_AGAACAATCAATCTTC	TE	Cyno	8.16023	2.47945	Yang et al + Liu et al
CynoY_WT_d14_b2_AGAAGCGAGGACAAGA	TE	Cyno	8.05408	2.61614	Yang et al + Liu et al
CynoY_WT_d14_b2_AGAAGCGCACAGTCGC	TE	Cyno	6.85335	1.58429	Yang et al + Liu et al
CynoY_WT_d14_b2_AGACAAAAGCGGTAAC	TE	Cyno	7.10602	2.28742	Yang et al + Liu et al
CynoY_WT_d14_b2_AGACAAAAGTAGATCA	TE	Cyno	5.14335	-3.02039	Yang et al + Liu et al
CynoY_WT_d14_b2_AGACAAATCCGTCACT	ExE_Mech	Cyno	1.78555	7.20328	Yang et al + Liu et al
CynoY_WT_d14_b2_AGACACTTCCAGCAAT	TE	Cyno	7.10533	2.46004	Yang et al + Liu et al
CynoY_WT_d14_b2_AGACCATCACAAATAG	TE	Cyno	9.71379	0.901222	Yang et al + Liu et al
CynoY_WT_d14_b2_AGACCCGGTCCTGTCT	ExE_Mech	Cyno	2.92682	8.26248	Yang et al + Liu et al
CynoY_WT_d14_b2_AGACTCAGTCAGTCTA	Amnion	Cyno	-3.04866	3.89909	Yang et al + Liu et al
CynoY_WT_d14_b2_AGAGAATGTCGATTAC	TE	Cyno	6.59781	2.28013	Yang et al + Liu et al
CynoY_WT_d14_b2_AGAGCAGAGATGGTCG	Amnion	Cyno	-3.01465	3.88742	Yang et al + Liu et al
CynoY_WT_d14_b2_AGAGCCCGTTGGCCTG	Trans	Cyno	-4.49366	5.05596	Yang et al + Liu et al
CynoY_WT_d14_b2_AGAGCCCTCGCCATAA	TE	Cyno	8.71838	-0.616466	Yang et al + Liu et al
CynoY_WT_d14_b2_AGATCCAGTCTTCATT	TE	Cyno	12.4691	0.624986	Yang et al + Liu et al
CynoY_WT_d14_b2_AGATCGTGTTACCGTA	ExE_Mech	Cyno	1.40349	6.32533	Yang et al + Liu et al
CynoY_WT_d14_b2_AGATCGTTCACTACTT	ExE_Mech	Cyno	1.06903	7.43862	Yang et al + Liu et al
CynoY_WT_d14_b2_AGATGAACATAAGCGG	TE	Cyno	11.2021	0.864117	Yang et al + Liu et al
CynoY_WT_d14_b2_AGATGCTAGTCATTGC	Amnion	Cyno	-0.393341	3.32656	Yang et al + Liu et al
CynoY_WT_d14_b2_AGCCAATGTGTCTCCT	TE	Cyno	7.72669	2.5091	Yang et al + Liu et al
CynoY_WT_d14_b2_AGCCACGAGGGAGTTC	TE	Cyno	7.98327	1.92914	Yang et al + Liu et al
CynoY_WT_d14_b2_AGCCACGGTTCTGAGT	ExE_Mech	Cyno	2.05277	8.15049	Yang et al + Liu et al
CynoY_WT_d14_b2_AGCCAGCAGTGCGTCC	TE	Cyno	10.2435	-3.29375	Yang et al + Liu et al
CynoY_WT_d14_b2_AGCGCTGAGCGATTCT	TE	Cyno	7.50247	2.33293	Yang et al + Liu et al
CynoY_WT_d14_b2_AGCGTATAGATGCAGC	TE	Cyno	8.39006	2.7538	Yang et al + Liu et al
CynoY_WT_d14_b2_AGCGTATAGCGACCCT	ExE_Mech	Cyno	3.02854	7.7816	Yang et al + Liu et al
CynoY_WT_d14_b2_AGCGTATGTGGAAATT	TE	Cyno	6.75185	2.11639	Yang et al + Liu et al
CynoY_WT_d14_b2_AGCTACACACGGTGCT	TE	Cyno	7.928	2.76859	Yang et al + Liu et al
CynoY_WT_d14_b2_AGCTACAGTTGCTGAT	Amnion	Cyno	-3.7331	4.543	Yang et al + Liu et al
CynoY_WT_d14_b2_AGCTCAAAGACCGTTT	TE	Cyno	7.05419	2.08328	Yang et al + Liu et al
CynoY_WT_d14_b2_AGCTTCCTCTCATTAC	TE	Cyno	10.6148	0.727523	Yang et al + Liu et al
CynoY_WT_d14_b2_AGGAAATCAGACCAGA	TE	Cyno	8.08374	2.81544	Yang et al + Liu et al
CynoY_WT_d14_b2_AGGACGAAGATGCTGG	TE	Cyno	8.384	1.65201	Yang et al + Liu et al
CynoY_WT_d14_b2_AGGACTTGTCGAGCAA	ExE_Mech	Cyno	0.807238	7.84773	Yang et al + Liu et al
CynoY_WT_d14_b2_AGGACTTTCCAAGCAT	Trans	Cyno	-4.24016	5.18684	Yang et al + Liu et al
CynoY_WT_d14_b2_AGGAGGTAGGTTTACC	TE	Cyno	8.27828	0.37898	Yang et al + Liu et al
CynoY_WT_d14_b2_AGGAGGTCATGATAGA	TE	Cyno	9.9857	1.10375	Yang et al + Liu et al
CynoY_WT_d14_b2_AGGAGGTGTTCAATCG	TE	Cyno	9.09056	0.623269	Yang et al + Liu et al
CynoY_WT_d14_b2_AGGATAACAGGTTCAT	TE	Cyno	8.9693	2.16725	Yang et al + Liu et al
CynoY_WT_d14_b2_AGGATAATCAGCGCAC	TE	Cyno	12.0548	0.752691	Yang et al + Liu et al
CynoY_WT_d14_b2_AGGATAATCCTCAGGG	ExE_Mech	Cyno	2.88437	8.02794	Yang et al + Liu et al
CynoY_WT_d14_b2_AGGATCTAGACTTGTC	TE	Cyno	6.79367	1.72088	Yang et al + Liu et al
CynoY_WT_d14_b2_AGGATCTAGTTCCTGA	TE	Cyno	6.80066	0.487782	Yang et al + Liu et al
CynoY_WT_d14_b2_AGGCATTAGACAACTA	TE	Cyno	8.04318	2.12811	Yang et al + Liu et al
CynoY_WT_d14_b2_AGGCTGCCATTGCTTT	ExE_Mech	Cyno	0.886585	7.60659	Yang et al + Liu et al
CynoY_WT_d14_b2_AGGGAGTGTTCTCCTG	TE	Cyno	9.15687	0.617806	Yang et al + Liu et al
CynoY_WT_d14_b2_AGGGAGTTCATTATCC	Trans	Cyno	-4.54698	5.35954	Yang et al + Liu et al
CynoY_WT_d14_b2_AGGGCCTAGGTTCCAT	TE	Cyno	9.85401	-1.33235	Yang et al + Liu et al
CynoY_WT_d14_b2_AGGGCCTCACAACGAG	Trans	Cyno	-4.33584	5.42257	Yang et al + Liu et al
CynoY_WT_d14_b2_AGGGCCTGTTCGGCGT	ExE_Mech	Cyno	2.34898	8.04917	Yang et al + Liu et al
CynoY_WT_d14_b2_AGGGCCTGTTTACACG	TE	Cyno	8.70247	1.36691	Yang et al + Liu et al
CynoY_WT_d14_b2_AGGGTCCGTATAGGGC	ExE_Mech	Cyno	2.49345	8.23391	Yang et al + Liu et al
CynoY_WT_d14_b2_AGGGTGATCCTCGCAT	TE	Cyno	9.23562	2.13904	Yang et al + Liu et al
CynoY_WT_d14_b2_AGGGTTTCATAGCTGT	ExE_Mech	Cyno	1.81951	7.72492	Yang et al + Liu et al
CynoY_WT_d14_b2_AGGGTTTGTGTGGTCC	TE	Cyno	7.28312	2.45109	Yang et al + Liu et al
CynoY_WT_d14_b2_AGGGTTTTCTGGAGAG	TE	Cyno	6.91856	2.27939	Yang et al + Liu et al
CynoY_WT_d14_b2_AGGTAGGAGCATAGGC	TE	Cyno	7.9034	0.960766	Yang et al + Liu et al
CynoY_WT_d14_b2_AGGTAGGAGGTCATTC	TE	Cyno	9.04115	1.82419	Yang et al + Liu et al
CynoY_WT_d14_b2_AGGTAGGTCATTCCTA	TE	Cyno	7.43506	2.26799	Yang et al + Liu et al
CynoY_WT_d14_b2_AGGTCATCAGGAGGAG	TE	Cyno	8.0218	2.63547	Yang et al + Liu et al
CynoY_WT_d14_b2_AGGTCATTCACTCTTA	ExE_Mech	Cyno	1.1186	6.44192	Yang et al + Liu et al
CynoY_WT_d14_b2_AGGTCTAGTGAGACCA	TE	Cyno	8.27605	1.29915	Yang et al + Liu et al
CynoY_WT_d14_b2_AGGTCTAGTTAGAAAC	TE	Cyno	10.8168	-8.07401	Yang et al + Liu et al
CynoY_WT_d14_b2_AGGTGTTTCCTATTTG	ExE_Mech	Cyno	3.45562	7.64116	Yang et al + Liu et al
CynoY_WT_d14_b2_AGGTGTTTCGAACACT	TE	Cyno	10.6155	1.02458	Yang et al + Liu et al
CynoY_WT_d14_b2_AGGTTACTCTCAATCT	TE	Cyno	3.81515	7.29429	Yang et al + Liu et al
CynoY_WT_d14_b2_AGGTTGTCATGACACT	ExE_Mech	Cyno	1.79011	8.37853	Yang et al + Liu et al
CynoY_WT_d14_b2_AGGTTGTGTATTGCCA	ExE_Mech	Cyno	1.30762	6.98318	Yang et al + Liu et al
CynoY_WT_d14_b2_AGGTTGTGTGGCATCC	ExE_Mech	Cyno	0.938901	6.48452	Yang et al + Liu et al
CynoY_WT_d14_b2_AGTAACCAGAGAAGGT	Endoderm	Cyno	-3.84812	-10.8853	Yang et al + Liu et al
CynoY_WT_d14_b2_AGTAACCCACGATTCA	TE	Cyno	8.33424	2.29526	Yang et al + Liu et al
CynoY_WT_d14_b2_AGTACCAAGAGTCGAC	ExE_Mech	Cyno	0.371452	5.71812	Yang et al + Liu et al
CynoY_WT_d14_b2_AGTACCAAGGCGTTAG	TE	Cyno	6.93841	1.76533	Yang et al + Liu et al
CynoY_WT_d14_b2_AGTACCACAGCCGGTT	TE	Cyno	9.23768	0.318068	Yang et al + Liu et al
CynoY_WT_d14_b2_AGTACTGAGGCATGCA	ExE_Mech	Cyno	2.13517	7.8819	Yang et al + Liu et al
CynoY_WT_d14_b2_AGTACTGGTTGCCGAC	TE	Cyno	7.71411	2.54772	Yang et al + Liu et al
CynoY_WT_d14_b2_AGTACTGTCCATCTAT	ExE_Mech	Cyno	2.78806	8.42557	Yang et al + Liu et al
CynoY_WT_d14_b2_AGTACTGTCCGCAACG	Mesoderm	Cyno	-3.58219	4.60601	Yang et al + Liu et al
CynoY_WT_d14_b2_AGTAGTCGTCCACGCA	ExE_Mech	Cyno	2.53929	8.31585	Yang et al + Liu et al
CynoY_WT_d14_b2_AGTCACATCGTTCTGC	Mesoderm	Cyno	-3.87226	5.64495	Yang et al + Liu et al
CynoY_WT_d14_b2_AGTCACATCTCGGTCT	ExE_Mech	Cyno	0.779436	8.06994	Yang et al + Liu et al
CynoY_WT_d14_b2_AGTCTCCGTATGCTAC	TE	Cyno	10.4165	1.15345	Yang et al + Liu et al
CynoY_WT_d14_b2_AGTGACTCAAACTCGT	Endoderm	Cyno	-6.2718	-9.24044	Yang et al + Liu et al
CynoY_WT_d14_b2_AGTGACTCAAATCAGA	ExE_Mech	Cyno	2.24312	8.49844	Yang et al + Liu et al
CynoY_WT_d14_b2_AGTGATCGTAACGATA	ExE_Mech	Cyno	2.9393	8.47772	Yang et al + Liu et al
CynoY_WT_d14_b2_AGTGATCTCAGCTCTC	TE	Cyno	10.7344	-5.21482	Yang et al + Liu et al
CynoY_WT_d14_b2_AGTGATCTCGAATGCT	ExE_Mech	Cyno	2.38793	8.33572	Yang et al + Liu et al
CynoY_WT_d14_b2_AGTGCCGAGTCAACAA	TE	Cyno	8.84006	2.40443	Yang et al + Liu et al
CynoY_WT_d14_b2_AGTGCCGGTGGGATTG	TE	Cyno	7.42572	2.34549	Yang et al + Liu et al
CynoY_WT_d14_b2_AGTGTTGTCATAGAGA	TE	Cyno	8.73429	1.54317	Yang et al + Liu et al
CynoY_WT_d14_b2_AGTTAGCCAGACGGAT	TE	Cyno	7.49066	2.27633	Yang et al + Liu et al
CynoY_WT_d14_b2_AGTTAGCGTAGAGACC	ExE_Mech	Cyno	1.93935	8.24755	Yang et al + Liu et al
CynoY_WT_d14_b2_AGTTAGCGTGACCGTC	Mesoderm	Cyno	-3.47328	4.80728	Yang et al + Liu et al
CynoY_WT_d14_b2_AGTTAGCGTGGTTTAC	ExE_Mech	Cyno	0.876832	8.00135	Yang et al + Liu et al
CynoY_WT_d14_b2_AGTTCGAGTTCGAGCC	TE	Cyno	6.99158	1.80388	Yang et al + Liu et al
CynoY_WT_d14_b2_AGTTCGAGTTCTCACC	TE	Cyno	9.55362	0.749129	Yang et al + Liu et al
CynoY_WT_d14_b2_ATACCGACAACGGCCT	ExE_Mech	Cyno	3.75646	7.49103	Yang et al + Liu et al
CynoY_WT_d14_b2_ATACCGAGTTTGGGAG	TE	Cyno	12.0912	0.900655	Yang et al + Liu et al
CynoY_WT_d14_b2_ATACCGATCTGTTCAT	TE	Cyno	9.66548	0.621773	Yang et al + Liu et al
CynoY_WT_d14_b2_ATACCTTCACATCATG	ExE_Mech	Cyno	0.806928	8.17993	Yang et al + Liu et al
CynoY_WT_d14_b2_ATACCTTCATGGAAGC	TE	Cyno	10.8979	0.73042	Yang et al + Liu et al
CynoY_WT_d14_b2_ATAGACCCATCAGTGT	TE	Cyno	8.31185	2.08805	Yang et al + Liu et al
CynoY_WT_d14_b2_ATAGACCTCGATCCCT	TE	Cyno	7.17909	1.66608	Yang et al + Liu et al
CynoY_WT_d14_b2_ATATCCTGTCGTACAT	ExE_Mech	Cyno	1.09571	6.72999	Yang et al + Liu et al
CynoY_WT_d14_b2_ATCACAGGTGCCTACG	TE	Cyno	7.13032	1.72767	Yang et al + Liu et al
CynoY_WT_d14_b2_ATCACAGTCCATAAGC	Amnion	Cyno	-3.05344	3.91534	Yang et al + Liu et al
CynoY_WT_d14_b2_ATCACGACAACCCTAA	Mesoderm	Cyno	-4.12934	4.78506	Yang et al + Liu et al
CynoY_WT_d14_b2_ATCACTTGTTCCATTT	TE	Cyno	8.4989	1.36009	Yang et al + Liu et al
CynoY_WT_d14_b2_ATCAGGTCACGACGTC	TE	Cyno	9.35079	1.71498	Yang et al + Liu et al
CynoY_WT_d14_b2_ATCAGGTTCGGCTCTT	ExE_Mech	Cyno	0.893227	8.00496	Yang et al + Liu et al
CynoY_WT_d14_b2_ATCATTCAGCATGAAT	ExE_Mech	Cyno	2.07542	7.00077	Yang et al + Liu et al
CynoY_WT_d14_b2_ATCATTCAGTACTGGG	TE	Cyno	8.00618	1.50002	Yang et al + Liu et al
CynoY_WT_d14_b2_ATCATTCGTGGCTACC	Epiblast	Cyno	-5.39739	6.27241	Yang et al + Liu et al
CynoY_WT_d14_b2_ATCCACCAGGGTGAGG	ExE_Mech	Cyno	1.16242	6.54393	Yang et al + Liu et al
CynoY_WT_d14_b2_ATCCATTAGTGTACCT	Amnion	Cyno	-3.44032	4.50977	Yang et al + Liu et al
CynoY_WT_d14_b2_ATCCATTGTATGAGAT	ExE_Mech	Cyno	0.882941	8.05638	Yang et al + Liu et al
CynoY_WT_d14_b2_ATCCCTGAGAGGTCGT	TE	Cyno	12.0814	0.378055	Yang et al + Liu et al
CynoY_WT_d14_b2_ATCCCTGTCCGTGCGA	TE	Cyno	9.4502	1.77597	Yang et al + Liu et al
CynoY_WT_d14_b2_ATCCTATAGCGAGTAC	Trans	Cyno	-4.26886	5.23221	Yang et al + Liu et al
CynoY_WT_d14_b2_ATCCTATGTGACTCGC	TE	Cyno	7.56703	2.39347	Yang et al + Liu et al
CynoY_WT_d14_b2_ATCCTATTCACCCTCA	TE	Cyno	9.10795	1.60696	Yang et al + Liu et al
CynoY_WT_d14_b2_ATCGATGAGATTCGCT	TE	Cyno	7.92482	1.65912	Yang et al + Liu et al
CynoY_WT_d14_b2_ATCGATGAGGTAATCA	TE	Cyno	9.80278	0.763452	Yang et al + Liu et al
CynoY_WT_d14_b2_ATCGATGCATCTGTTT	TE	Cyno	7.34527	1.41682	Yang et al + Liu et al
CynoY_WT_d14_b2_ATCGCCTAGGACGCTA	TE	Cyno	6.57074	2.01261	Yang et al + Liu et al
CynoY_WT_d14_b2_ATCGCCTAGGTTCATC	TE	Cyno	8.10612	2.60564	Yang et al + Liu et al
CynoY_WT_d14_b2_ATCGCCTCACCCTCTA	ExE_Mech	Cyno	1.88719	8.22387	Yang et al + Liu et al
CynoY_WT_d14_b2_ATCGCCTTCACCTACC	TE	Cyno	8.3922	2.16906	Yang et al + Liu et al
CynoY_WT_d14_b2_ATCGGATGTTGTTGTG	TE	Cyno	9.96729	0.803254	Yang et al + Liu et al
CynoY_WT_d14_b2_ATCGGCGGTAACAAGT	ExE_Mech	Cyno	2.38572	8.35416	Yang et al + Liu et al
CynoY_WT_d14_b2_ATCGTAGGTCCGGTGT	TE	Cyno	8.17531	1.53369	Yang et al + Liu et al
CynoY_WT_d14_b2_ATCGTCCAGCAAATCA	Amnion	Cyno	-3.31533	4.54097	Yang et al + Liu et al
CynoY_WT_d14_b2_ATCGTCCAGGTACTGG	ExE_Mech	Cyno	0.616057	7.4465	Yang et al + Liu et al
CynoY_WT_d14_b2_ATCGTCCCAAGCTACT	TE	Cyno	10.7185	0.694348	Yang et al + Liu et al
CynoY_WT_d14_b2_ATCGTCCCAGGGATAC	ExE_Mech	Cyno	1.0167	6.97315	Yang et al + Liu et al
CynoY_WT_d14_b2_ATCGTGACAATTGCGT	TE	Cyno	9.64801	1.75461	Yang et al + Liu et al
CynoY_WT_d14_b2_ATCGTGACAGTAGATA	TE	Cyno	8.43036	2.439	Yang et al + Liu et al
CynoY_WT_d14_b2_ATCTTCAAGCTTTCTT	TE	Cyno	11.2214	0.791544	Yang et al + Liu et al
CynoY_WT_d14_b2_ATGAAAGAGACTAAGT	Endoderm	Cyno	-4.11925	-10.9741	Yang et al + Liu et al
CynoY_WT_d14_b2_ATGAAAGTCGTGCAGC	TE	Cyno	8.42963	1.61864	Yang et al + Liu et al
CynoY_WT_d14_b2_ATGACCAGTACAATAG	ExE_Mech	Cyno	1.56916	8.39384	Yang et al + Liu et al
CynoY_WT_d14_b2_ATGACCAGTTGCACGC	TE	Cyno	10.8968	0.986538	Yang et al + Liu et al
CynoY_WT_d14_b2_ATGAGTCTCTATACGG	TE	Cyno	10.553	0.862443	Yang et al + Liu et al
CynoY_WT_d14_b2_ATGATCGCAGGAGGTT	TE	Cyno	8.34358	0.494451	Yang et al + Liu et al
CynoY_WT_d14_b2_ATGCATGTCGCTAGCG	ExE_Mech	Cyno	1.98507	8.35651	Yang et al + Liu et al
CynoY_WT_d14_b2_ATGCCTCAGCGAGTCA	TE	Cyno	9.84056	0.908048	Yang et al + Liu et al
CynoY_WT_d14_b2_ATGCCTCCAAGCACAG	TE	Cyno	12.0395	0.518794	Yang et al + Liu et al
CynoY_WT_d14_b2_ATGCCTCGTCAGACGA	ExE_Mech	Cyno	1.86888	7.86486	Yang et al + Liu et al
CynoY_WT_d14_b2_ATGCCTCTCCTTATCA	ExE_Mech	Cyno	1.95597	7.34658	Yang et al + Liu et al
CynoY_WT_d14_b2_ATGCCTCTCTTGGTGA	TE	Cyno	7.39231	1.53211	Yang et al + Liu et al
CynoY_WT_d14_b2_ATGCGATCAATCTAGC	TE	Cyno	7.77658	1.79282	Yang et al + Liu et al
CynoY_WT_d14_b2_ATGGAGGTCTTCCCGA	TE	Cyno	9.27597	2.10455	Yang et al + Liu et al
CynoY_WT_d14_b2_ATGGATCAGTCAGGGT	TE	Cyno	7.88764	1.72405	Yang et al + Liu et al
CynoY_WT_d14_b2_ATGGATCTCATACGAC	TE	Cyno	8.48905	2.53991	Yang et al + Liu et al
CynoY_WT_d14_b2_ATGGGTTCAAGCGCTC	ExE_Mech	Cyno	2.90266	8.01857	Yang et al + Liu et al
CynoY_WT_d14_b2_ATGGGTTCACATTGTG	ExE_Mech	Cyno	2.33548	8.2937	Yang et al + Liu et al
CynoY_WT_d14_b2_ATGGTTGAGAAGCGGG	ExE_Mech	Cyno	1.24394	6.91705	Yang et al + Liu et al
CynoY_WT_d14_b2_ATGGTTGAGGGAACAA	ExE_Mech	Cyno	2.55103	8.50194	Yang et al + Liu et al
CynoY_WT_d14_b2_ATGGTTGTCCAAGCAT	ExE_Mech	Cyno	1.29489	7.65318	Yang et al + Liu et al
CynoY_WT_d14_b2_ATGTCTTCACGTGTGC	TE	Cyno	6.89075	2.07099	Yang et al + Liu et al
CynoY_WT_d14_b2_ATGTCTTGTAGCTAAA	ExE_Mech	Cyno	1.86425	8.16583	Yang et al + Liu et al
CynoY_WT_d14_b2_ATGTCTTGTGATACTC	TE	Cyno	9.48291	0.280872	Yang et al + Liu et al
CynoY_WT_d14_b2_ATTACCTGTAGTGCGA	ExE_Mech	Cyno	0.679299	7.34219	Yang et al + Liu et al
CynoY_WT_d14_b2_ATTACCTGTGGCACTC	Endoderm	Cyno	-5.4512	-10.2937	Yang et al + Liu et al
CynoY_WT_d14_b2_ATTACTCAGTGAGGCT	TE	Cyno	8.53578	1.59931	Yang et al + Liu et al
CynoY_WT_d14_b2_ATTATCCGTTGTCCCT	Endoderm	Cyno	-3.71992	-11.1255	Yang et al + Liu et al
CynoY_WT_d14_b2_ATTATCCTCCATTTCA	TE	Cyno	10.0133	1.07887	Yang et al + Liu et al
CynoY_WT_d14_b2_ATTCAGGAGGAGTACC	ExE_Mech	Cyno	2.42651	8.10578	Yang et al + Liu et al
CynoY_WT_d14_b2_ATTCAGGCAACTGATC	TE	Cyno	7.49259	2.15399	Yang et al + Liu et al
CynoY_WT_d14_b2_ATTCCATGTTGCCGCA	TE	Cyno	7.41761	2.45036	Yang et al + Liu et al
CynoY_WT_d14_b2_ATTCCATTCAGTGTCA	TE	Cyno	10.3543	1.28603	Yang et al + Liu et al
CynoY_WT_d14_b2_ATTCCTACACGCTGAC	TE	Cyno	9.22792	0.689486	Yang et al + Liu et al
CynoY_WT_d14_b2_ATTCCTACATCACGGC	ExE_Mech	Cyno	1.31098	6.5568	Yang et al + Liu et al
CynoY_WT_d14_b2_ATTCGTTGTCCGGCAT	ExE_Mech	Cyno	2.43054	7.78786	Yang et al + Liu et al
CynoY_WT_d14_b2_ATTCGTTTCCACTGAA	TE	Cyno	7.80233	1.85693	Yang et al + Liu et al
CynoY_WT_d14_b2_ATTCTACTCTGAATGC	ExE_Mech	Cyno	2.58487	7.9266	Yang et al + Liu et al
CynoY_WT_d14_b2_ATTCTTGTCCTACACC	TE	Cyno	9.10971	1.67964	Yang et al + Liu et al
CynoY_WT_d14_b2_ATTGGGTTCTTGCAAG	TE	Cyno	7.32919	2.53624	Yang et al + Liu et al
CynoY_WT_d14_b2_ATTTACCAGGTATCTC	TE	Cyno	5.0855	-2.92073	Yang et al + Liu et al
CynoY_WT_d14_b2_ATTTACCGTAGATTGA	TE	Cyno	9.00412	2.20452	Yang et al + Liu et al
CynoY_WT_d14_b2_ATTTACCTCGGTCATA	Mesoderm	Cyno	-2.80366	5.73878	Yang et al + Liu et al
CynoY_WT_d14_b2_ATTTCTGTCCGATTAG	ExE_Mech	Cyno	2.68807	8.00039	Yang et al + Liu et al
CynoY_WT_d14_b2_ATTTCTGTCGCCTAGG	ExE_Mech	Cyno	1.46119	6.9491	Yang et al + Liu et al
CynoY_WT_d14_b2_CAAAGAAAGTCAGCGA	TE	Cyno	8.90941	-0.916452	Yang et al + Liu et al
CynoY_WT_d14_b2_CAAAGAACAATTGAGA	Mesoderm	Cyno	-3.06283	5.27837	Yang et al + Liu et al
CynoY_WT_d14_b2_CAACAACCATCATTGG	ExE_Mech	Cyno	1.18801	7.15911	Yang et al + Liu et al
CynoY_WT_d14_b2_CAACAGTCATCCAACA	TE	Cyno	11.2232	-7.14033	Yang et al + Liu et al
CynoY_WT_d14_b2_CAACCAACACTATCGA	TE	Cyno	6.71261	1.93399	Yang et al + Liu et al
CynoY_WT_d14_b2_CAACCAAGTGCACAAG	TE	Cyno	6.7479	2.38893	Yang et al + Liu et al
CynoY_WT_d14_b2_CAACCTCAGAGAAGGT	TE	Cyno	10.9832	0.989662	Yang et al + Liu et al
CynoY_WT_d14_b2_CAACCTCAGTTACTCG	TE	Cyno	7.91688	2.82617	Yang et al + Liu et al
CynoY_WT_d14_b2_CAACGATCACAAGTGG	TE	Cyno	8.51265	1.32883	Yang et al + Liu et al
CynoY_WT_d14_b2_CAACGGCAGCATCTTG	TE	Cyno	10.0442	1.43413	Yang et al + Liu et al
CynoY_WT_d14_b2_CAACGGCGTTACTCAG	ExE_Mech	Cyno	2.72402	8.45033	Yang et al + Liu et al
CynoY_WT_d14_b2_CAAGACTCAGGATGAC	ExE_Mech	Cyno	0.615937	8.00404	Yang et al + Liu et al
CynoY_WT_d14_b2_CAAGAGGAGACGGTCA	Amnion	Cyno	-3.3075	4.09405	Yang et al + Liu et al
CynoY_WT_d14_b2_CAAGCTATCTCCTGCA	TE	Cyno	9.93381	0.668828	Yang et al + Liu et al
CynoY_WT_d14_b2_CAATGACAGTGCTACT	TE	Cyno	8.71568	2.46015	Yang et al + Liu et al
CynoY_WT_d14_b2_CAATGACGTCTACATG	Endoderm	Cyno	-4.30999	-10.5074	Yang et al + Liu et al
CynoY_WT_d14_b2_CAATTTCGTGGTCAAG	ExE_Mech	Cyno	0.598905	7.90203	Yang et al + Liu et al
CynoY_WT_d14_b2_CACAACAAGTCACTAC	TE	Cyno	8.97337	1.98954	Yang et al + Liu et al
CynoY_WT_d14_b2_CACAACAGTATAATGG	TE	Cyno	6.82127	2.17837	Yang et al + Liu et al
CynoY_WT_d14_b2_CACAACATCGAAATCC	TE	Cyno	10.6287	0.719199	Yang et al + Liu et al
CynoY_WT_d14_b2_CACACAAGTCTTTCAT	TE	Cyno	10.3911	0.696891	Yang et al + Liu et al
CynoY_WT_d14_b2_CACAGATGTACCATAC	TE	Cyno	10.2555	1.41081	Yang et al + Liu et al
CynoY_WT_d14_b2_CACAGGCCAAGTCCAT	ExE_Mech	Cyno	0.846218	8.14974	Yang et al + Liu et al
CynoY_WT_d14_b2_CACAGGCGTAGATCGG	TE	Cyno	7.10339	1.03963	Yang et al + Liu et al
CynoY_WT_d14_b2_CACAGGCGTCCAGCGT	ExE_Mech	Cyno	0.664462	7.98418	Yang et al + Liu et al
CynoY_WT_d14_b2_CACAGGCGTGAGAACC	Endoderm	Cyno	-3.7799	-10.8837	Yang et al + Liu et al
CynoY_WT_d14_b2_CACATGAAGCCTAGGA	TE	Cyno	6.89167	1.98994	Yang et al + Liu et al
CynoY_WT_d14_b2_CACCGTTGTAAGCTCT	ExE_Mech	Cyno	2.96097	8.17717	Yang et al + Liu et al
CynoY_WT_d14_b2_CACGAATGTAACATCC	TE	Cyno	5.21764	-2.82932	Yang et al + Liu et al
CynoY_WT_d14_b2_CACGAATGTCACTAGT	ExE_Mech	Cyno	2.04359	8.37586	Yang et al + Liu et al
CynoY_WT_d14_b2_CACGGGTGTGGTCTGC	TE	Cyno	8.801	2.38085	Yang et al + Liu et al
CynoY_WT_d14_b2_CACGTTCGTCTGTAAC	TE	Cyno	6.62495	2.1019	Yang et al + Liu et al
CynoY_WT_d14_b2_CACTAAGAGGCCCAAA	TE	Cyno	10.2107	1.30381	Yang et al + Liu et al
CynoY_WT_d14_b2_CACTAAGCACTGGACC	ExE_Mech	Cyno	2.18323	8.29665	Yang et al + Liu et al
CynoY_WT_d14_b2_CACTGAAAGCATACTC	ExE_Mech	Cyno	1.52783	8.46003	Yang et al + Liu et al
CynoY_WT_d14_b2_CACTGGGGTAACGTTC	TE	Cyno	10.4233	-4.10201	Yang et al + Liu et al
CynoY_WT_d14_b2_CACTGTCCAGGTTCGC	ExE_Mech	Cyno	2.60183	8.45808	Yang et al + Liu et al
CynoY_WT_d14_b2_CACTGTCTCCTTGACC	ExE_Mech	Cyno	1.30319	7.7163	Yang et al + Liu et al
CynoY_WT_d14_b2_CACTTCGAGTTCTCTT	TE	Cyno	8.51459	1.73398	Yang et al + Liu et al
CynoY_WT_d14_b2_CACTTCGTCGATCCAA	TE	Cyno	8.60309	0.431047	Yang et al + Liu et al
CynoY_WT_d14_b2_CAGAGCCGTGGAGAAA	TE	Cyno	9.44279	0.924364	Yang et al + Liu et al
CynoY_WT_d14_b2_CAGATACGTCAACACT	ExE_Mech	Cyno	0.925925	7.99548	Yang et al + Liu et al
CynoY_WT_d14_b2_CAGATACTCGCCGAAC	Amnion	Cyno	-3.21649	3.8531	Yang et al + Liu et al
CynoY_WT_d14_b2_CAGATACTCTTGGCTC	ExE_Mech	Cyno	2.14556	8.32826	Yang et al + Liu et al
CynoY_WT_d14_b2_CAGATCACAACCGATT	ExE_Mech	Cyno	2.35669	8.35591	Yang et al + Liu et al
CynoY_WT_d14_b2_CAGATCACACGAAAGC	TE	Cyno	9.54278	1.6374	Yang et al + Liu et al
CynoY_WT_d14_b2_CAGATCACACTAGGTT	Epiblast	Cyno	-5.31881	6.09596	Yang et al + Liu et al
CynoY_WT_d14_b2_CAGATCATCCGAGAAG	TE	Cyno	7.57702	2.43919	Yang et al + Liu et al
CynoY_WT_d14_b2_CAGATTGAGTCACAGG	TE	Cyno	8.27483	1.4729	Yang et al + Liu et al
CynoY_WT_d14_b2_CAGCAATCACAGTCAT	ExE_Mech	Cyno	1.15007	6.63608	Yang et al + Liu et al
CynoY_WT_d14_b2_CAGCACGCAGACAATA	TE	Cyno	8.07758	2.60025	Yang et al + Liu et al
CynoY_WT_d14_b2_CAGCAGCGTGCTCTCT	ExE_Mech	Cyno	2.5523	8.13698	Yang et al + Liu et al
CynoY_WT_d14_b2_CAGCAGCTCATACAGC	TE	Cyno	11.0971	-5.74116	Yang et al + Liu et al
CynoY_WT_d14_b2_CAGCCAGTCACCGCTT	TE	Cyno	8.37563	2.56512	Yang et al + Liu et al
CynoY_WT_d14_b2_CAGCGTGCAATGCAGG	Endoderm	Cyno	-4.03008	-10.8336	Yang et al + Liu et al
CynoY_WT_d14_b2_CAGGGCTCATACAGCT	ExE_Mech	Cyno	1.72372	7.96042	Yang et al + Liu et al
CynoY_WT_d14_b2_CAGGGCTTCTGTCGCT	TE	Cyno	7.11229	2.32586	Yang et al + Liu et al
CynoY_WT_d14_b2_CAGTTAGAGTGCAGGT	TE	Cyno	12.0356	0.818816	Yang et al + Liu et al
CynoY_WT_d14_b2_CAGTTAGGTGCTATTG	TE	Cyno	11.303	-0.0583551	Yang et al + Liu et al
CynoY_WT_d14_b2_CATACAGAGACCATTC	TE	Cyno	7.61958	-0.911969	Yang et al + Liu et al
CynoY_WT_d14_b2_CATACTTAGTCATCGT	ExE_Mech	Cyno	2.21538	7.90308	Yang et al + Liu et al
CynoY_WT_d14_b2_CATAGACCAATTAGGA	TE	Cyno	6.69846	2.14132	Yang et al + Liu et al
CynoY_WT_d14_b2_CATAGACGTACTAACC	TE	Cyno	7.75731	1.22894	Yang et al + Liu et al
CynoY_WT_d14_b2_CATCAAGAGAGGGTGG	TE	Cyno	7.00112	1.72642	Yang et al + Liu et al
CynoY_WT_d14_b2_CATCAAGTCTGTAACG	TE	Cyno	9.20479	0.621966	Yang et al + Liu et al
CynoY_WT_d14_b2_CATCCACGTCTTTCAT	TE	Cyno	12.3394	0.559611	Yang et al + Liu et al
CynoY_WT_d14_b2_CATCCACTCGTGGGTC	Endoderm	Cyno	-4.2893	-10.8944	Yang et al + Liu et al
CynoY_WT_d14_b2_CATCCCATCGGTCTAA	TE	Cyno	7.20596	1.92287	Yang et al + Liu et al
CynoY_WT_d14_b2_CATCCGTAGCATCAGG	ExE_Mech	Cyno	1.14968	6.90956	Yang et al + Liu et al
CynoY_WT_d14_b2_CATCCGTCAAGGACAC	ExE_Mech	Cyno	1.10208	7.24471	Yang et al + Liu et al
CynoY_WT_d14_b2_CATCCGTCAGCTATAC	ExE_Mech	Cyno	2.35132	7.92295	Yang et al + Liu et al
CynoY_WT_d14_b2_CATCCGTGTTGCCGAC	TE	Cyno	9.64593	0.604846	Yang et al + Liu et al
CynoY_WT_d14_b2_CATCGCTTCGAGGCAA	TE	Cyno	7.06461	2.03871	Yang et al + Liu et al
CynoY_WT_d14_b2_CATCGTCCAGGACAGT	ExE_Mech	Cyno	1.09776	6.06287	Yang et al + Liu et al
CynoY_WT_d14_b2_CATGCAAAGGCTCCCA	ExE_Mech	Cyno	2.2103	8.04486	Yang et al + Liu et al
CynoY_WT_d14_b2_CATGCCTGTTGCCTAA	TE	Cyno	6.92239	1.99887	Yang et al + Liu et al
CynoY_WT_d14_b2_CATGCGGGTGACACAG	TE	Cyno	8.64342	1.02912	Yang et al + Liu et al
CynoY_WT_d14_b2_CATGCTCAGCAGTAAT	TE	Cyno	8.87246	1.00779	Yang et al + Liu et al
CynoY_WT_d14_b2_CATGCTCAGCTTAGTC	TE	Cyno	9.16083	1.51847	Yang et al + Liu et al
CynoY_WT_d14_b2_CATGCTCAGGACGCAT	ExE_Mech	Cyno	1.53208	7.98721	Yang et al + Liu et al
CynoY_WT_d14_b2_CATGCTCTCGAATCCA	ExE_Mech	Cyno	1.98077	7.86294	Yang et al + Liu et al
CynoY_WT_d14_b2_CATGGATGTTCTATCT	TE	Cyno	9.72199	1.81043	Yang et al + Liu et al
CynoY_WT_d14_b2_CATGGTATCTGCCCTA	TE	Cyno	9.45842	1.88052	Yang et al + Liu et al
CynoY_WT_d14_b2_CATGGTATCTTACCGC	Trans	Cyno	-4.93885	5.41773	Yang et al + Liu et al
CynoY_WT_d14_b2_CATTCATCACGCGCTA	Endoderm	Cyno	-4.54983	-10.8973	Yang et al + Liu et al
CynoY_WT_d14_b2_CATTCCGCACACCTGG	TE	Cyno	5.06648	-2.93337	Yang et al + Liu et al
CynoY_WT_d14_b2_CATTCTATCGTCCATC	TE	Cyno	9.50969	1.57584	Yang et al + Liu et al
CynoY_WT_d14_b2_CATTGAGCACATTCTT	TE	Cyno	9.5456	-0.536589	Yang et al + Liu et al
CynoY_WT_d14_b2_CATTGCCCACCAACAT	TE	Cyno	7.04215	2.15979	Yang et al + Liu et al
CynoY_WT_d14_b2_CATTTCATCCATGCAA	TE	Cyno	6.75628	1.53821	Yang et al + Liu et al
CynoY_WT_d14_b2_CCACAAACATGTACGT	ExE_Mech	Cyno	1.31385	8.2072	Yang et al + Liu et al
CynoY_WT_d14_b2_CCACAAAGTGAGTTTC	TE	Cyno	10.0925	-3.05407	Yang et al + Liu et al
CynoY_WT_d14_b2_CCACCATCAACTTGGT	TE	Cyno	8.99464	2.05837	Yang et al + Liu et al
CynoY_WT_d14_b2_CCACCATGTGTTTCTT	ExE_Mech	Cyno	0.904551	6.05439	Yang et al + Liu et al
CynoY_WT_d14_b2_CCACGTTCATCCAACA	Epiblast	Cyno	-5.14563	6.06776	Yang et al + Liu et al
CynoY_WT_d14_b2_CCACGTTGTACGATTC	TE	Cyno	9.46062	-1.29954	Yang et al + Liu et al
CynoY_WT_d14_b2_CCACTTGAGTCACTCA	TE	Cyno	8.74422	1.48852	Yang et al + Liu et al
CynoY_WT_d14_b2_CCACTTGGTGTTTCTT	TE	Cyno	9.87425	-8.57375	Yang et al + Liu et al
CynoY_WT_d14_b2_CCATCACAGATAGTGT	TE	Cyno	9.82363	1.72773	Yang et al + Liu et al
CynoY_WT_d14_b2_CCATCACCAGAAATCA	TE	Cyno	10.4587	-5.0282	Yang et al + Liu et al
CynoY_WT_d14_b2_CCCGAAGCACGCCACA	TE	Cyno	7.78471	2.5064	Yang et al + Liu et al
CynoY_WT_d14_b2_CCCGAAGCAGTTCACA	Amnion	Cyno	-3.67027	4.79999	Yang et al + Liu et al
CynoY_WT_d14_b2_CCCGGAACATGGAACG	Trans	Cyno	-4.07596	4.90115	Yang et al + Liu et al
CynoY_WT_d14_b2_CCCGGAATCTTGGCTC	TE	Cyno	6.96514	1.82396	Yang et al + Liu et al
CynoY_WT_d14_b2_CCCTAACAGACGTCGA	ExE_Mech	Cyno	1.39159	8.25495	Yang et al + Liu et al
CynoY_WT_d14_b2_CCCTAACGTCCAAAGG	TE	Cyno	10.6086	0.46784	Yang et al + Liu et al
CynoY_WT_d14_b2_CCCTCAAGTTAAGTCC	TE	Cyno	8.39257	2.11728	Yang et al + Liu et al
CynoY_WT_d14_b2_CCCTCAATCGTTGTTT	TE	Cyno	8.02732	2.14956	Yang et al + Liu et al
CynoY_WT_d14_b2_CCCTCTCAGCGGGTAT	ExE_Mech	Cyno	0.50915	6.32132	Yang et al + Liu et al
CynoY_WT_d14_b2_CCCTCTCGTAAGCAAT	ExE_Mech	Cyno	0.759541	7.88088	Yang et al + Liu et al
CynoY_WT_d14_b2_CCCTTAGAGCCTTCTC	ExE_Mech	Cyno	2.72933	8.02637	Yang et al + Liu et al
CynoY_WT_d14_b2_CCCTTAGTCCGCAACG	TE	Cyno	7.99662	2.44974	Yang et al + Liu et al
CynoY_WT_d14_b2_CCGAACGCAGCTGAAG	TE	Cyno	10.0859	-3.97912	Yang et al + Liu et al
CynoY_WT_d14_b2_CCGAACGGTATCTTCT	ExE_Mech	Cyno	1.29301	7.82902	Yang et al + Liu et al
CynoY_WT_d14_b2_CCGATCTAGCACTAAA	Endoderm	Cyno	-5.39721	-10.17	Yang et al + Liu et al
CynoY_WT_d14_b2_CCGATCTAGTTCAACC	Amnion	Cyno	-3.11153	4.14067	Yang et al + Liu et al
CynoY_WT_d14_b2_CCGATCTGTGGCTAGA	TE	Cyno	9.65274	1.71604	Yang et al + Liu et al
CynoY_WT_d14_b2_CCGCAAGAGTATTGCC	Trans	Cyno	-4.12839	5.08098	Yang et al + Liu et al
CynoY_WT_d14_b2_CCGCAAGGTGAAGCGT	TE	Cyno	8.07909	2.13821	Yang et al + Liu et al
CynoY_WT_d14_b2_CCGGACAAGGGTTGCA	TE	Cyno	9.57456	1.91975	Yang et al + Liu et al
CynoY_WT_d14_b2_CCGGACATCTCGGTCT	Trans	Cyno	-4.38392	5.15401	Yang et al + Liu et al
CynoY_WT_d14_b2_CCGGTAGCAGCTGTCG	TE	Cyno	7.26495	2.20598	Yang et al + Liu et al
CynoY_WT_d14_b2_CCGTGAGAGCATATGA	ExE_Mech	Cyno	1.71985	8.15798	Yang et al + Liu et al
CynoY_WT_d14_b2_CCGTGAGGTCGCACAC	ExE_Mech	Cyno	1.29579	7.7176	Yang et al + Liu et al
CynoY_WT_d14_b2_CCGTGAGTCACACGAT	ExE_Mech	Cyno	1.76705	7.97079	Yang et al + Liu et al
CynoY_WT_d14_b2_CCGTTCAGTAGGCTGA	TE	Cyno	7.6271	2.56053	Yang et al + Liu et al
CynoY_WT_d14_b2_CCGTTCAGTCGTACTA	ExE_Mech	Cyno	1.83693	6.01155	Yang et al + Liu et al
CynoY_WT_d14_b2_CCGTTCATCCTTCTAA	TE	Cyno	8.40002	2.55332	Yang et al + Liu et al
CynoY_WT_d14_b2_CCGTTCATCGATACAC	ExE_Mech	Cyno	2.52528	8.4403	Yang et al + Liu et al
CynoY_WT_d14_b2_CCGTTCATCTCCTGAC	ExE_Mech	Cyno	2.28436	8.40315	Yang et al + Liu et al
CynoY_WT_d14_b2_CCTAACCTCGAGTCTA	TE	Cyno	9.22116	1.61544	Yang et al + Liu et al
CynoY_WT_d14_b2_CCTAACCTCGCCAGAC	TE	Cyno	10.9717	-5.6153	Yang et al + Liu et al
CynoY_WT_d14_b2_CCTAAGATCGTGCGAC	ExE_Mech	Cyno	1.5865	7.0812	Yang et al + Liu et al
CynoY_WT_d14_b2_CCTATCGAGGATACCG	TE	Cyno	9.55603	-0.0044495	Yang et al + Liu et al
CynoY_WT_d14_b2_CCTATCGTCCATGATG	ExE_Mech	Cyno	1.66615	8.17228	Yang et al + Liu et al
CynoY_WT_d14_b2_CCTCAACAGGTTAGTA	TE	Cyno	10.2279	0.420812	Yang et al + Liu et al
CynoY_WT_d14_b2_CCTCAACCAACCCTAA	TE	Cyno	6.83596	2.3675	Yang et al + Liu et al
CynoY_WT_d14_b2_CCTCAACCATGTGTCA	ExE_Mech	Cyno	1.41547	7.10889	Yang et al + Liu et al
CynoY_WT_d14_b2_CCTCAGTTCCTCTCGA	ExE_Mech	Cyno	2.91462	8.0543	Yang et al + Liu et al
CynoY_WT_d14_b2_CCTCATGAGGATTTAG	TE	Cyno	8.0287	1.21308	Yang et al + Liu et al
CynoY_WT_d14_b2_CCTCCTCGTACACGCC	ExE_Mech	Cyno	2.86633	8.45648	Yang et al + Liu et al
CynoY_WT_d14_b2_CCTCTAGAGGACAACC	ExE_Mech	Cyno	2.39953	8.00294	Yang et al + Liu et al
CynoY_WT_d14_b2_CCTCTAGGTAGGTCAG	TE	Cyno	10.7068	-6.16651	Yang et al + Liu et al
CynoY_WT_d14_b2_CCTCTAGTCTACTATC	Trans	Cyno	-4.99531	5.70194	Yang et al + Liu et al
CynoY_WT_d14_b2_CCTCTCCCAATTGCGT	TE	Cyno	8.18792	1.77492	Yang et al + Liu et al
CynoY_WT_d14_b2_CCTCTCCGTCAGGCAA	Mesoderm	Cyno	-3.20244	5.45027	Yang et al + Liu et al
CynoY_WT_d14_b2_CCTGCATCACCCAATA	TE	Cyno	9.27147	0.45542	Yang et al + Liu et al
CynoY_WT_d14_b2_CCTGTTGCACTGAGGA	TE	Cyno	7.43231	2.47643	Yang et al + Liu et al
CynoY_WT_d14_b2_CCTGTTGCATTGAAAG	Amnion	Cyno	-3.89832	5.00391	Yang et al + Liu et al
CynoY_WT_d14_b2_CCTGTTGGTGGAAATT	TE	Cyno	10.2196	1.23	Yang et al + Liu et al
CynoY_WT_d14_b2_CCTTCAGCAAACGGCA	TE	Cyno	8.21421	2.64504	Yang et al + Liu et al
CynoY_WT_d14_b2_CCTTGTGTCCGCTAGG	TE	Cyno	6.66138	2.26537	Yang et al + Liu et al
CynoY_WT_d14_b2_CGAAGGACATTCTCCG	ExE_Mech	Cyno	1.23251	7.18378	Yang et al + Liu et al
CynoY_WT_d14_b2_CGAAGTTCATATGGCT	TE	Cyno	11.121	-6.71499	Yang et al + Liu et al
CynoY_WT_d14_b2_CGAAGTTGTGAGCTCC	TE	Cyno	8.03306	1.71293	Yang et al + Liu et al
CynoY_WT_d14_b2_CGAATTGGTAACGGTG	TE	Cyno	8.63723	1.67357	Yang et al + Liu et al
CynoY_WT_d14_b2_CGACAGCCACAAATGA	TE	Cyno	7.92061	1.82466	Yang et al + Liu et al
CynoY_WT_d14_b2_CGACAGCCATGTTCGA	TE	Cyno	8.3007	2.58959	Yang et al + Liu et al
CynoY_WT_d14_b2_CGAGAAGGTAAGATTG	ExE_Mech	Cyno	0.66663	7.93468	Yang et al + Liu et al
CynoY_WT_d14_b2_CGAGAAGGTAGCACAG	TE	Cyno	8.33577	2.82078	Yang et al + Liu et al
CynoY_WT_d14_b2_CGAGGCTCAAGGAGTC	TE	Cyno	10.639	0.654103	Yang et al + Liu et al
CynoY_WT_d14_b2_CGAGGCTCATTCTCTA	ExE_Mech	Cyno	1.3619	7.73878	Yang et al + Liu et al
CynoY_WT_d14_b2_CGAGTGCAGAATAGTC	TE	Cyno	9.40359	0.869561	Yang et al + Liu et al
CynoY_WT_d14_b2_CGAGTGCCAGTTCTAG	TE	Cyno	9.22463	2.07845	Yang et al + Liu et al
CynoY_WT_d14_b2_CGAGTGCGTGGGATTG	TE	Cyno	10.4604	-4.09186	Yang et al + Liu et al
CynoY_WT_d14_b2_CGAGTGCGTTCACGAT	TE	Cyno	7.04707	2.39391	Yang et al + Liu et al
CynoY_WT_d14_b2_CGAGTGCTCATGAGAA	TE	Cyno	9.11099	0.878809	Yang et al + Liu et al
CynoY_WT_d14_b2_CGAGTGCTCTGAGAAA	TE	Cyno	8.74653	2.48203	Yang et al + Liu et al
CynoY_WT_d14_b2_CGAGTTATCGCTCTCA	TE	Cyno	7.99114	1.50381	Yang et al + Liu et al
CynoY_WT_d14_b2_CGATCGGGTTTGTGGT	TE	Cyno	8.64001	0.289444	Yang et al + Liu et al
CynoY_WT_d14_b2_CGATGCGGTCCCTAAA	ExE_Mech	Cyno	2.91565	8.34385	Yang et al + Liu et al
CynoY_WT_d14_b2_CGATGGCTCCGAAATC	TE	Cyno	7.51699	2.16946	Yang et al + Liu et al
CynoY_WT_d14_b2_CGCATAACACCCTAGG	ExE_Mech	Cyno	1.81509	7.26886	Yang et al + Liu et al
CynoY_WT_d14_b2_CGCATGGAGTCGCGAA	Trans	Cyno	-5.16892	5.77385	Yang et al + Liu et al
CynoY_WT_d14_b2_CGCATGGCATCTTAGG	ExE_Mech	Cyno	2.37508	8.42928	Yang et al + Liu et al
CynoY_WT_d14_b2_CGCCAGACATTGTACG	TE	Cyno	7.14256	1.89324	Yang et al + Liu et al
CynoY_WT_d14_b2_CGCCAGAGTTTGAAAG	ExE_Mech	Cyno	0.630056	7.99087	Yang et al + Liu et al
CynoY_WT_d14_b2_CGCCAGATCATCGCTC	ExE_Mech	Cyno	3.41524	7.60929	Yang et al + Liu et al
CynoY_WT_d14_b2_CGCCATTCAGGCTATT	ExE_Mech	Cyno	1.64239	7.30732	Yang et al + Liu et al
CynoY_WT_d14_b2_CGCCATTTCGATGGAG	TE	Cyno	8.11265	2.84809	Yang et al + Liu et al
CynoY_WT_d14_b2_CGCGTGAGTATCGCTA	TE	Cyno	9.55361	0.862006	Yang et al + Liu et al
CynoY_WT_d14_b2_CGGAACCAGACGCATG	TE	Cyno	8.86833	0.52283	Yang et al + Liu et al
CynoY_WT_d14_b2_CGGAACCTCGCTTACC	Mesoderm	Cyno	-4.02571	4.683	Yang et al + Liu et al
CynoY_WT_d14_b2_CGGAACCTCGTCTAAG	ExE_Mech	Cyno	1.88346	7.92837	Yang et al + Liu et al
CynoY_WT_d14_b2_CGGAGAAAGGAACGAA	ExE_Mech	Cyno	1.74341	8.01469	Yang et al + Liu et al
CynoY_WT_d14_b2_CGGAGAAAGTTGCCTA	ExE_Mech	Cyno	0.580542	6.07833	Yang et al + Liu et al
CynoY_WT_d14_b2_CGGGACTCACATATGC	Endoderm	Cyno	-6.10433	-9.05666	Yang et al + Liu et al
CynoY_WT_d14_b2_CGGGACTGTCATTCCC	ExE_Mech	Cyno	0.879728	7.86176	Yang et al + Liu et al
CynoY_WT_d14_b2_CGGGTGTGTGACTGAG	ExE_Mech	Cyno	2.32675	8.41616	Yang et al + Liu et al
CynoY_WT_d14_b2_CGGGTGTGTTGGTGTT	ExE_Mech	Cyno	0.657425	7.94776	Yang et al + Liu et al
CynoY_WT_d14_b2_CGGGTGTTCACCGGTG	Mesoderm	Cyno	-3.01106	5.2931	Yang et al + Liu et al
CynoY_WT_d14_b2_CGTAAGTGTCCCTGAG	TE	Cyno	5.13247	-2.87905	Yang et al + Liu et al
CynoY_WT_d14_b2_CGTAAGTTCTAACACG	TE	Cyno	10.0934	1.14291	Yang et al + Liu et al
CynoY_WT_d14_b2_CGTAATGCAAGTGGAC	TE	Cyno	12.5905	0.436889	Yang et al + Liu et al
CynoY_WT_d14_b2_CGTAATGTCAAAGAAC	TE	Cyno	11.774	0.92304	Yang et al + Liu et al
CynoY_WT_d14_b2_CGTAATGTCTTCTAAC	ExE_Mech	Cyno	1.97479	7.1869	Yang et al + Liu et al
CynoY_WT_d14_b2_CGTAGTAAGCAGGCAT	Mesoderm	Cyno	-3.85409	4.87117	Yang et al + Liu et al
CynoY_WT_d14_b2_CGTAGTAGTAGTCGTT	TE	Cyno	11.0577	0.779275	Yang et al + Liu et al
CynoY_WT_d14_b2_CGTCAAAGTCTCGACG	TE	Cyno	6.80676	2.34949	Yang et al + Liu et al
CynoY_WT_d14_b2_CGTGAATTCTCAGGCG	TE	Cyno	9.92573	1.04622	Yang et al + Liu et al
CynoY_WT_d14_b2_CGTGATAGTTCAAGTC	TE	Cyno	7.41166	2.329	Yang et al + Liu et al
CynoY_WT_d14_b2_CGTGATATCATGACAC	TE	Cyno	11.615	0.934522	Yang et al + Liu et al
CynoY_WT_d14_b2_CGTGCTTAGGTCGACA	ExE_Mech	Cyno	0.99224	7.00456	Yang et al + Liu et al
CynoY_WT_d14_b2_CGTTAGATCATTACTC	Trans	Cyno	-5.27238	5.19543	Yang et al + Liu et al
CynoY_WT_d14_b2_CGTTCTGTCCCGATCT	TE	Cyno	7.3769	1.63738	Yang et al + Liu et al
CynoY_WT_d14_b2_CGTTGGGGTGTGTCCG	TE	Cyno	9.48121	1.87032	Yang et al + Liu et al
CynoY_WT_d14_b2_CGTTGGGTCTTGGTGA	TE	Cyno	7.05075	2.11664	Yang et al + Liu et al
CynoY_WT_d14_b2_CTAACCCCACGGTGAA	ExE_Mech	Cyno	0.767592	7.99217	Yang et al + Liu et al
CynoY_WT_d14_b2_CTAAGTGCATCGCTCT	TE	Cyno	8.10341	2.11714	Yang et al + Liu et al
CynoY_WT_d14_b2_CTACAGAAGCACGTCC	TE	Cyno	9.54111	-0.257304	Yang et al + Liu et al
CynoY_WT_d14_b2_CTACAGAGTCTCCCTA	TE	Cyno	10.2598	-4.60209	Yang et al + Liu et al
CynoY_WT_d14_b2_CTACAGATCAGCCTCT	TE	Cyno	8.71932	1.58474	Yang et al + Liu et al
CynoY_WT_d14_b2_CTACATTCAGAGGCAT	ExE_Mech	Cyno	0.497312	8.20372	Yang et al + Liu et al
CynoY_WT_d14_b2_CTACCCACAACCAATC	TE	Cyno	7.44232	1.9784	Yang et al + Liu et al
CynoY_WT_d14_b2_CTACCCATCAGCATTG	ExE_Mech	Cyno	0.945279	7.56362	Yang et al + Liu et al
CynoY_WT_d14_b2_CTACCTGCACCTGTCT	TE	Cyno	10.3769	1.2704	Yang et al + Liu et al
CynoY_WT_d14_b2_CTACCTGTCGGTCTAA	TE	Cyno	9.55328	1.99575	Yang et al + Liu et al
CynoY_WT_d14_b2_CTACGGGCATTCACCC	TE	Cyno	7.85564	1.80573	Yang et al + Liu et al
CynoY_WT_d14_b2_CTACGGGGTGACTGAG	TE	Cyno	10.7799	0.604278	Yang et al + Liu et al
CynoY_WT_d14_b2_CTACTATCACGAAAGC	TE	Cyno	11.7973	0.913256	Yang et al + Liu et al
CynoY_WT_d14_b2_CTACTATGTTTGGGTT	ExE_Mech	Cyno	1.28339	7.38106	Yang et al + Liu et al
CynoY_WT_d14_b2_CTAGACACACAACGCC	ExE_Mech	Cyno	1.00923	8.14821	Yang et al + Liu et al
CynoY_WT_d14_b2_CTAGACAGTTAGAAGT	TE	Cyno	8.83961	2.25598	Yang et al + Liu et al
CynoY_WT_d14_b2_CTAGACAGTTTGTTGG	Trans	Cyno	-4.38665	5.07212	Yang et al + Liu et al
CynoY_WT_d14_b2_CTAGGTACATGACTTG	ExE_Mech	Cyno	2.38928	8.33088	Yang et al + Liu et al
CynoY_WT_d14_b2_CTATAGGAGCCTCAGC	TE	Cyno	7.65898	2.11351	Yang et al + Liu et al
CynoY_WT_d14_b2_CTATAGGTCACCGACG	TE	Cyno	9.01727	0.379269	Yang et al + Liu et al
CynoY_WT_d14_b2_CTATAGGTCCAAGCAT	TE	Cyno	9.47825	0.225371	Yang et al + Liu et al
CynoY_WT_d14_b2_CTATCCGGTAGCTGTT	TE	Cyno	7.48363	1.85226	Yang et al + Liu et al
CynoY_WT_d14_b2_CTATCTAAGTAAACTG	TE	Cyno	11.9297	0.971819	Yang et al + Liu et al
CynoY_WT_d14_b2_CTCAACCAGACATAGT	TE	Cyno	7.15594	2.26517	Yang et al + Liu et al
CynoY_WT_d14_b2_CTCAACCAGATGACCG	ExE_Mech	Cyno	1.29567	7.17277	Yang et al + Liu et al
CynoY_WT_d14_b2_CTCAACCAGTAACGAT	TE	Cyno	6.49564	2.03721	Yang et al + Liu et al
CynoY_WT_d14_b2_CTCAAGAAGCGACAGT	ExE_Mech	Cyno	0.881933	7.85584	Yang et al + Liu et al
CynoY_WT_d14_b2_CTCAAGAGTAAGGCCA	TE	Cyno	9.72804	0.604316	Yang et al + Liu et al
CynoY_WT_d14_b2_CTCAATTAGCGATGCA	ExE_Mech	Cyno	1.33618	7.47405	Yang et al + Liu et al
CynoY_WT_d14_b2_CTCAATTGTCATAGTC	TE	Cyno	7.30445	1.91951	Yang et al + Liu et al
CynoY_WT_d14_b2_CTCAATTTCCTATTTG	ExE_Mech	Cyno	0.639429	7.83323	Yang et al + Liu et al
CynoY_WT_d14_b2_CTCACTGGTTCCAGGC	TE	Cyno	6.74318	2.31265	Yang et al + Liu et al
CynoY_WT_d14_b2_CTCACTGTCGACACCG	TE	Cyno	9.27168	2.18207	Yang et al + Liu et al
CynoY_WT_d14_b2_CTCAGAAAGAGCAGAA	TE	Cyno	7.87587	1.37387	Yang et al + Liu et al
CynoY_WT_d14_b2_CTCAGTCAGATTTGCC	TE	Cyno	7.90651	2.50975	Yang et al + Liu et al
CynoY_WT_d14_b2_CTCAGTCGTTCAGCTA	TE	Cyno	7.83146	1.6534	Yang et al + Liu et al
CynoY_WT_d14_b2_CTCAGTCTCGGAAGGT	TE	Cyno	3.60617	7.38699	Yang et al + Liu et al
CynoY_WT_d14_b2_CTCATCGAGAGCTGAC	TE	Cyno	7.32233	2.40278	Yang et al + Liu et al
CynoY_WT_d14_b2_CTCATCGGTTTATGCG	ExE_Mech	Cyno	1.27062	7.08775	Yang et al + Liu et al
CynoY_WT_d14_b2_CTCATGCCAACGATTC	TE	Cyno	7.79097	1.87042	Yang et al + Liu et al
CynoY_WT_d14_b2_CTCATGCTCGACGATT	TE	Cyno	12.1314	0.789294	Yang et al + Liu et al
CynoY_WT_d14_b2_CTCCACAGTTAGGGTG	TE	Cyno	11.2079	0.621192	Yang et al + Liu et al
CynoY_WT_d14_b2_CTCCATGGTAGATTAG	TE	Cyno	7.26197	1.96532	Yang et al + Liu et al
CynoY_WT_d14_b2_CTCCCAAAGTGCACCC	TE	Cyno	9.06966	2.22492	Yang et al + Liu et al
CynoY_WT_d14_b2_CTCCCAACACATTGTG	TE	Cyno	11.9687	0.874053	Yang et al + Liu et al
CynoY_WT_d14_b2_CTCCCTCCAGTCACGC	TE	Cyno	9.10378	1.85576	Yang et al + Liu et al
CynoY_WT_d14_b2_CTCCCTCGTACGCTAT	TE	Cyno	9.85152	1.38374	Yang et al + Liu et al
CynoY_WT_d14_b2_CTCCGATGTCGCCTAG	ExE_Mech	Cyno	0.613352	8.05295	Yang et al + Liu et al
CynoY_WT_d14_b2_CTCCGATTCCTGGGTG	TE	Cyno	10.2483	-8.9488	Yang et al + Liu et al
CynoY_WT_d14_b2_CTCCTTTGTGAGACGT	ExE_Mech	Cyno	2.26325	8.0125	Yang et al + Liu et al
CynoY_WT_d14_b2_CTCCTTTGTGTGGACA	ExE_Mech	Cyno	1.27141	6.37767	Yang et al + Liu et al
CynoY_WT_d14_b2_CTCTCAGTCGTTAGAC	Endoderm	Cyno	-4.32597	-9.36406	Yang et al + Liu et al
CynoY_WT_d14_b2_CTCTCGATCACATACG	TE	Cyno	7.18064	2.13066	Yang et al + Liu et al
CynoY_WT_d14_b2_CTCTGGTAGTTGGAGC	ExE_Mech	Cyno	0.602607	8.02247	Yang et al + Liu et al
CynoY_WT_d14_b2_CTCTGGTTCCAATCTT	TE	Cyno	8.24945	1.51894	Yang et al + Liu et al
CynoY_WT_d14_b2_CTGAATGAGCAAGTGC	TE	Cyno	6.9355	2.00483	Yang et al + Liu et al
CynoY_WT_d14_b2_CTGAATGGTGTCGATT	TE	Cyno	7.53629	2.36422	Yang et al + Liu et al
CynoY_WT_d14_b2_CTGAATGTCACGTAGT	TE	Cyno	7.75415	1.98556	Yang et al + Liu et al
CynoY_WT_d14_b2_CTGAGCGAGCTGAAAT	Endoderm	Cyno	-4.86369	-10.2855	Yang et al + Liu et al
CynoY_WT_d14_b2_CTGAGCGCATGCTGCG	ExE_Mech	Cyno	1.12994	6.84134	Yang et al + Liu et al
CynoY_WT_d14_b2_CTGAGGCCATGAAGCG	TE	Cyno	9.8417	0.719251	Yang et al + Liu et al
CynoY_WT_d14_b2_CTGATCCCACGAGGAT	TE	Cyno	9.14924	1.65026	Yang et al + Liu et al
CynoY_WT_d14_b2_CTGCAGGGTTATAGAG	TE	Cyno	9.0765	2.34743	Yang et al + Liu et al
CynoY_WT_d14_b2_CTGCATCCAACCGCCA	TE	Cyno	7.02989	2.17776	Yang et al + Liu et al
CynoY_WT_d14_b2_CTGCCATAGGTCCTGC	ExE_Mech	Cyno	0.600687	8.20446	Yang et al + Liu et al
CynoY_WT_d14_b2_CTGCCATCACGTCGTG	ExE_Mech	Cyno	1.26775	7.04216	Yang et al + Liu et al
CynoY_WT_d14_b2_CTGCCTATCTGGAGAG	TE	Cyno	9.33552	0.33617	Yang et al + Liu et al
CynoY_WT_d14_b2_CTGGACGGTCCACAGC	TE	Cyno	7.34401	1.25194	Yang et al + Liu et al
CynoY_WT_d14_b2_CTGGCAGCAGTCGCTG	TE	Cyno	9.93298	0.954346	Yang et al + Liu et al
CynoY_WT_d14_b2_CTGGCAGGTCTGGTTA	TE	Cyno	6.21131	0.493727	Yang et al + Liu et al
CynoY_WT_d14_b2_CTGGCAGTCAACTTTC	ExE_Mech	Cyno	3.07071	8.32454	Yang et al + Liu et al
CynoY_WT_d14_b2_CTGGTCTAGCATGATA	TE	Cyno	9.41671	-0.990835	Yang et al + Liu et al
CynoY_WT_d14_b2_CTGGTCTGTAGGTCAG	ExE_Mech	Cyno	1.8279	6.73775	Yang et al + Liu et al
CynoY_WT_d14_b2_CTGTATTCATCATGAC	TE	Cyno	7.7429	2.81099	Yang et al + Liu et al
CynoY_WT_d14_b2_CTGTCGTAGCAACTTC	TE	Cyno	9.59488	1.9057	Yang et al + Liu et al
CynoY_WT_d14_b2_CTGTCGTAGGTTTACC	ExE_Mech	Cyno	0.991431	8.08805	Yang et al + Liu et al
CynoY_WT_d14_b2_CTGTCGTTCAACTGGT	TE	Cyno	6.88685	2.1542	Yang et al + Liu et al
CynoY_WT_d14_b2_CTGTCGTTCTCCTGCA	TE	Cyno	7.61953	2.43986	Yang et al + Liu et al
CynoY_WT_d14_b2_CTGTGGGAGAGTTCGG	TE	Cyno	5.01518	-2.66134	Yang et al + Liu et al
CynoY_WT_d14_b2_CTGTGGGAGTAGATCA	Epiblast	Cyno	-4.92414	5.81055	Yang et al + Liu et al
CynoY_WT_d14_b2_CTGTGGGCAAGTGTCT	Epiblast	Cyno	-5.35661	6.4278	Yang et al + Liu et al
CynoY_WT_d14_b2_CTGTGGGTCTTCGCTG	TE	Cyno	10.2357	-3.93566	Yang et al + Liu et al
CynoY_WT_d14_b2_CTTACCGCACATACGT	ExE_Mech	Cyno	2.49045	8.20468	Yang et al + Liu et al
CynoY_WT_d14_b2_CTTACCGGTCACCCTT	TE	Cyno	7.93334	2.7772	Yang et al + Liu et al
CynoY_WT_d14_b2_CTTCAATAGAGGACTC	ExE_Mech	Cyno	2.88842	8.47133	Yang et al + Liu et al
CynoY_WT_d14_b2_CTTCAATAGCAAGTCG	TE	Cyno	11.9397	0.862536	Yang et al + Liu et al
CynoY_WT_d14_b2_CTTCAATCAAGTCCCG	TE	Cyno	7.40139	2.18187	Yang et al + Liu et al
CynoY_WT_d14_b2_CTTCCGAAGTAGAATC	TE	Cyno	7.65984	2.76822	Yang et al + Liu et al
CynoY_WT_d14_b2_CTTCCGACATGACCCG	TE	Cyno	10.5561	1.01195	Yang et al + Liu et al
CynoY_WT_d14_b2_CTTCCGATCCGACAGC	Trans	Cyno	-4.3124	5.03222	Yang et al + Liu et al
CynoY_WT_d14_b2_CTTCCGATCCGATGTA	ExE_Mech	Cyno	0.854919	7.95808	Yang et al + Liu et al
CynoY_WT_d14_b2_CTTCCTTAGTATGCAA	TE	Cyno	7.29122	1.59685	Yang et al + Liu et al
CynoY_WT_d14_b2_CTTCCTTCATGTTTGG	ExE_Mech	Cyno	0.500026	7.60349	Yang et al + Liu et al
CynoY_WT_d14_b2_CTTCTAATCGATGCAT	TE	Cyno	7.17779	2.10622	Yang et al + Liu et al
CynoY_WT_d14_b2_CTTCTCTAGGTTCTTG	Amnion	Cyno	-3.0723	3.87095	Yang et al + Liu et al
CynoY_WT_d14_b2_CTTGAGAAGTGGATAT	TE	Cyno	6.75384	2.22494	Yang et al + Liu et al
CynoY_WT_d14_b2_CTTGAGATCGCAGTGC	TE	Cyno	8.07596	2.25342	Yang et al + Liu et al
CynoY_WT_d14_b2_CTTGATTCATGGGATG	ExE_Mech	Cyno	1.16615	7.55756	Yang et al + Liu et al
CynoY_WT_d14_b2_CTTTCAAAGCGACTTT	TE	Cyno	9.60224	1.67397	Yang et al + Liu et al
CynoY_WT_d14_b2_CTTTCAAGTACAGAAT	TE	Cyno	8.90626	2.21297	Yang et al + Liu et al
CynoY_WT_d14_b2_CTTTCGGGTTAGTCGT	TE	Cyno	7.62947	1.53743	Yang et al + Liu et al
CynoY_WT_d14_b2_CTTTCGGTCGTTCTCG	TE	Cyno	6.87481	0.349294	Yang et al + Liu et al
CynoY_WT_d14_b2_GAAACCTAGAGCCGAT	ExE_Mech	Cyno	3.69054	7.50687	Yang et al + Liu et al
CynoY_WT_d14_b2_GAAATGAAGCATCAGG	TE	Cyno	5.21758	-2.91691	Yang et al + Liu et al
CynoY_WT_d14_b2_GAAATGAAGGCCTTCG	ExE_Mech	Cyno	1.16013	7.05664	Yang et al + Liu et al
CynoY_WT_d14_b2_GAACACTGTAGACAGC	TE	Cyno	7.27132	2.30274	Yang et al + Liu et al
CynoY_WT_d14_b2_GAACGTTCACTGCGTG	TE	Cyno	8.71106	1.89219	Yang et al + Liu et al
CynoY_WT_d14_b2_GAACGTTTCTACTATC	TE	Cyno	7.50074	1.98616	Yang et al + Liu et al
CynoY_WT_d14_b2_GAACTGTAGGTAAGGA	Mesoderm	Cyno	-3.10711	4.72537	Yang et al + Liu et al
CynoY_WT_d14_b2_GAAGAATGTATGCTTG	TE	Cyno	9.44728	0.604885	Yang et al + Liu et al
CynoY_WT_d14_b2_GAAGAATGTCCTTGTC	ExE_Mech	Cyno	2.1018	6.99009	Yang et al + Liu et al
CynoY_WT_d14_b2_GAAGCCCAGATGTTAG	TE	Cyno	11.7103	0.894719	Yang et al + Liu et al
CynoY_WT_d14_b2_GAAGCCCGTGACCGTC	TE	Cyno	7.55419	2.14108	Yang et al + Liu et al
CynoY_WT_d14_b2_GAAGCGATCGTCGCTT	ExE_Mech	Cyno	1.11202	7.70882	Yang et al + Liu et al
CynoY_WT_d14_b2_GAAGGACTCAATCCGA	TE	Cyno	9.12666	2.27973	Yang et al + Liu et al
CynoY_WT_d14_b2_GAAGGGTCAAAGAACT	TE	Cyno	6.56345	0.894226	Yang et al + Liu et al
CynoY_WT_d14_b2_GAAGGGTTCAGACCCG	TE	Cyno	8.98883	2.01186	Yang et al + Liu et al
CynoY_WT_d14_b2_GAAGGGTTCTATTCGT	Trans	Cyno	-5.17068	6.12449	Yang et al + Liu et al
CynoY_WT_d14_b2_GAAGTAAAGACTAGAT	TE	Cyno	8.93207	1.60024	Yang et al + Liu et al
CynoY_WT_d14_b2_GAAGTAAGTTACGTAC	TE	Cyno	9.06613	0.119491	Yang et al + Liu et al
CynoY_WT_d14_b2_GAAGTAATCCCGTTGT	TE	Cyno	7.9011	2.45866	Yang et al + Liu et al
CynoY_WT_d14_b2_GAATAGAAGTCTTCCC	TE	Cyno	6.63428	2.31808	Yang et al + Liu et al
CynoY_WT_d14_b2_GAATAGACAGGGATAC	TE	Cyno	7.67545	2.3116	Yang et al + Liu et al
CynoY_WT_d14_b2_GAATCGTGTTACGTAC	TE	Cyno	9.66322	0.918838	Yang et al + Liu et al
CynoY_WT_d14_b2_GAATCGTGTTGCTTGA	Endoderm	Cyno	-4.1852	-10.8606	Yang et al + Liu et al
CynoY_WT_d14_b2_GACAGCCGTGCCGGTT	ExE_Mech	Cyno	2.89737	8.3629	Yang et al + Liu et al
CynoY_WT_d14_b2_GACAGCCTCCATACTT	TE	Cyno	8.18641	2.1315	Yang et al + Liu et al
CynoY_WT_d14_b2_GACATCAAGCATCCTA	ExE_Mech	Cyno	2.33409	8.44746	Yang et al + Liu et al
CynoY_WT_d14_b2_GACATCACATGAGTAA	ExE_Mech	Cyno	1.79072	8.43425	Yang et al + Liu et al
CynoY_WT_d14_b2_GACATCATCGACCATA	ExE_Mech	Cyno	3.65065	7.57306	Yang et al + Liu et al
CynoY_WT_d14_b2_GACCAATAGCATGCGA	TE	Cyno	5.63791	-2.79421	Yang et al + Liu et al
CynoY_WT_d14_b2_GACCAATTCGCGGTAC	TE	Cyno	6.69399	-0.102612	Yang et al + Liu et al
CynoY_WT_d14_b2_GACCCAGCAGTGGCTC	TE	Cyno	9.0284	1.87203	Yang et al + Liu et al
CynoY_WT_d14_b2_GACCCAGGTCGCGTTG	ExE_Mech	Cyno	2.38194	8.52753	Yang et al + Liu et al
CynoY_WT_d14_b2_GACCCAGTCGAAGGAC	TE	Cyno	10.5367	0.804791	Yang et al + Liu et al
CynoY_WT_d14_b2_GACCCTTGTGGCATCC	TE	Cyno	10.3084	-4.444	Yang et al + Liu et al
CynoY_WT_d14_b2_GACCGTGGTATAGGGC	Mesoderm	Cyno	-3.85908	4.94171	Yang et al + Liu et al
CynoY_WT_d14_b2_GACCGTGTCATTCTTG	TE	Cyno	8.96733	2.42354	Yang et al + Liu et al
CynoY_WT_d14_b2_GACCTTCAGACTGGGT	TE	Cyno	11.3965	0.863093	Yang et al + Liu et al
CynoY_WT_d14_b2_GACGCTGCAAACTAGA	TE	Cyno	6.60288	2.26937	Yang et al + Liu et al
CynoY_WT_d14_b2_GACGCTGGTTAGGACG	TE	Cyno	7.19587	1.47053	Yang et al + Liu et al
CynoY_WT_d14_b2_GACGTTAAGGAAACGA	TE	Cyno	7.80338	1.16865	Yang et al + Liu et al
CynoY_WT_d14_b2_GACGTTAAGGATGAGA	ExE_Mech	Cyno	0.49573	6.26508	Yang et al + Liu et al
CynoY_WT_d14_b2_GACTATGAGATTGAGT	TE	Cyno	6.87541	2.39361	Yang et al + Liu et al
CynoY_WT_d14_b2_GACTATGCAAGTAGTA	TE	Cyno	7.76274	1.97896	Yang et al + Liu et al
CynoY_WT_d14_b2_GACTATGGTGGTAATA	TE	Cyno	8.27208	1.94747	Yang et al + Liu et al
CynoY_WT_d14_b2_GACTATGTCTCGCTCA	Amnion	Cyno	-0.776279	3.3579	Yang et al + Liu et al
CynoY_WT_d14_b2_GACTCAAAGCATCTTG	ExE_Mech	Cyno	1.85934	8.06366	Yang et al + Liu et al
CynoY_WT_d14_b2_GACTCAATCGGTTAGT	TE	Cyno	9.48818	-0.73285	Yang et al + Liu et al
CynoY_WT_d14_b2_GACTCTCGTCGTATTG	TE	Cyno	11.6045	0.909039	Yang et al + Liu et al
CynoY_WT_d14_b2_GACTCTCGTGGAACAC	ExE_Mech	Cyno	2.20902	8.12594	Yang et al + Liu et al
CynoY_WT_d14_b2_GACTCTCTCAAATAGG	Trans	Cyno	-4.65589	5.3641	Yang et al + Liu et al
CynoY_WT_d14_b2_GACTGATAGCAATTAG	ExE_Mech	Cyno	1.47027	8.3713	Yang et al + Liu et al
CynoY_WT_d14_b2_GACTTCCAGCTTGTTG	TE	Cyno	8.67688	1.80301	Yang et al + Liu et al
CynoY_WT_d14_b2_GACTTCCCACCAGGTC	TE	Cyno	9.79372	1.64872	Yang et al + Liu et al
CynoY_WT_d14_b2_GACTTCCGTTAGCTAC	TE	Cyno	10.6602	-4.96141	Yang et al + Liu et al
CynoY_WT_d14_b2_GAGAAATCAAGAGTTA	ExE_Mech	Cyno	2.97638	8.17741	Yang et al + Liu et al
CynoY_WT_d14_b2_GAGAAATGTCGCAGTC	Trans	Cyno	-4.14473	5.09089	Yang et al + Liu et al
CynoY_WT_d14_b2_GAGAAATGTGAGGATC	TE	Cyno	8.40304	2.38804	Yang et al + Liu et al
CynoY_WT_d14_b2_GAGAAATGTTTGGGAG	TE	Cyno	11.9776	0.856196	Yang et al + Liu et al
CynoY_WT_d14_b2_GAGAAATTCATCCTGC	Epiblast	Cyno	-5.59369	5.95205	Yang et al + Liu et al
CynoY_WT_d14_b2_GAGACTTAGAGAGGGC	ExE_Mech	Cyno	1.24937	6.04643	Yang et al + Liu et al
CynoY_WT_d14_b2_GAGACTTCACGTTCGG	ExE_Mech	Cyno	2.08233	8.37979	Yang et al + Liu et al
CynoY_WT_d14_b2_GAGCCTGAGGTTATAG	Amnion	Cyno	-3.60347	4.63709	Yang et al + Liu et al
CynoY_WT_d14_b2_GAGCCTGCATCGAGCC	TE	Cyno	9.59235	0.7295	Yang et al + Liu et al
CynoY_WT_d14_b2_GAGCTGCAGCCAGACA	Trans	Cyno	-4.31173	5.11317	Yang et al + Liu et al
CynoY_WT_d14_b2_GAGCTGCCACCGGAAA	ExE_Mech	Cyno	0.986196	7.89015	Yang et al + Liu et al
CynoY_WT_d14_b2_GAGCTGCGTACAGAGC	TE	Cyno	9.86286	1.07779	Yang et al + Liu et al
CynoY_WT_d14_b2_GAGGCAAAGCGTATGG	ExE_Mech	Cyno	1.45075	7.36758	Yang et al + Liu et al
CynoY_WT_d14_b2_GAGGCAAGTCGATTTG	Trans	Cyno	-4.4414	5.29182	Yang et al + Liu et al
CynoY_WT_d14_b2_GAGGGATAGCTAAATG	TE	Cyno	8.34908	1.71134	Yang et al + Liu et al
CynoY_WT_d14_b2_GAGGGATAGCTTCTAG	TE	Cyno	5.07151	-2.97332	Yang et al + Liu et al
CynoY_WT_d14_b2_GAGGGATAGGTTGAGC	TE	Cyno	6.61321	2.29061	Yang et al + Liu et al
CynoY_WT_d14_b2_GAGGGATAGTCCCGGT	TE	Cyno	8.05002	2.80042	Yang et al + Liu et al
CynoY_WT_d14_b2_GAGGGTAAGCGATGAC	TE	Cyno	7.08052	1.75506	Yang et al + Liu et al
CynoY_WT_d14_b2_GAGGGTAAGGGATCGT	TE	Cyno	9.46245	1.92139	Yang et al + Liu et al
CynoY_WT_d14_b2_GAGTCTATCTGGCTGG	ExE_Mech	Cyno	2.85996	8.53653	Yang et al + Liu et al
CynoY_WT_d14_b2_GAGTGAGGTCACCGAC	ExE_Mech	Cyno	1.09463	8.13733	Yang et al + Liu et al
CynoY_WT_d14_b2_GAGTGTTAGGAGAATG	TE	Cyno	8.41085	2.67348	Yang et al + Liu et al
CynoY_WT_d14_b2_GAGTGTTAGGTGCTTT	TE	Cyno	7.54804	1.56653	Yang et al + Liu et al
CynoY_WT_d14_b2_GAGTGTTCAACCGATT	TE	Cyno	8.83039	2.22094	Yang et al + Liu et al
CynoY_WT_d14_b2_GAGTTACGTCAAGTTC	TE	Cyno	7.13611	2.22491	Yang et al + Liu et al
CynoY_WT_d14_b2_GAGTTGTAGGCATCTT	ExE_Mech	Cyno	2.30368	7.77928	Yang et al + Liu et al
CynoY_WT_d14_b2_GAGTTGTCACGCACCA	ExE_Mech	Cyno	1.72578	7.87071	Yang et al + Liu et al
CynoY_WT_d14_b2_GAGTTTGCATGACGGA	TE	Cyno	6.44077	2.25555	Yang et al + Liu et al
CynoY_WT_d14_b2_GATAGAAAGCTGTTCA	TE	Cyno	8.77596	1.62761	Yang et al + Liu et al
CynoY_WT_d14_b2_GATAGAATCGAGTCCG	TE	Cyno	12.4161	0.663541	Yang et al + Liu et al
CynoY_WT_d14_b2_GATAGCTAGGGACACT	TE	Cyno	7.08769	2.15211	Yang et al + Liu et al
CynoY_WT_d14_b2_GATAGCTTCATTTCCA	TE	Cyno	7.6581	2.61062	Yang et al + Liu et al
CynoY_WT_d14_b2_GATAGCTTCTAACGCA	ExE_Mech	Cyno	2.34272	8.52337	Yang et al + Liu et al
CynoY_WT_d14_b2_GATAGCTTCTAGAGCT	ExE_Mech	Cyno	0.878421	7.34861	Yang et al + Liu et al
CynoY_WT_d14_b2_GATCAGTAGGGCAGAG	TE	Cyno	7.87455	1.79921	Yang et al + Liu et al
CynoY_WT_d14_b2_GATCAGTAGTGGCAGT	TE	Cyno	11.4785	0.777793	Yang et al + Liu et al
CynoY_WT_d14_b2_GATCAGTGTATAGGAT	TE	Cyno	7.04644	1.5195	Yang et al + Liu et al
CynoY_WT_d14_b2_GATCCCTAGAGGATGA	ExE_Mech	Cyno	1.04848	6.5814	Yang et al + Liu et al
CynoY_WT_d14_b2_GATCCCTGTAAGATAC	Epiblast	Cyno	-5.63162	6.16615	Yang et al + Liu et al
CynoY_WT_d14_b2_GATCCCTGTCAAATCC	ExE_Mech	Cyno	3.50156	7.67735	Yang et al + Liu et al
CynoY_WT_d14_b2_GATCCCTGTGGTGATG	TE	Cyno	8.79706	-0.154493	Yang et al + Liu et al
CynoY_WT_d14_b2_GATCCCTTCAGGACAG	TE	Cyno	6.59314	2.36497	Yang et al + Liu et al
CynoY_WT_d14_b2_GATCGTAGTATGCTTG	TE	Cyno	12.0394	0.80875	Yang et al + Liu et al
CynoY_WT_d14_b2_GATGACTGTGATAGTA	TE	Cyno	9.44499	-0.667136	Yang et al + Liu et al
CynoY_WT_d14_b2_GATGAGGAGGGATGTC	ExE_Mech	Cyno	0.893461	7.48187	Yang et al + Liu et al
CynoY_WT_d14_b2_GATGCTAAGAAGCCAC	ExE_Mech	Cyno	0.640482	8.11248	Yang et al + Liu et al
CynoY_WT_d14_b2_GATGCTAAGCAAGTGC	ExE_Mech	Cyno	2.68309	8.0051	Yang et al + Liu et al
CynoY_WT_d14_b2_GATGGAGCAGAAATCA	TE	Cyno	9.263	1.16266	Yang et al + Liu et al
CynoY_WT_d14_b2_GATGTTGTCCAATGCA	TE	Cyno	6.69803	1.89414	Yang et al + Liu et al
CynoY_WT_d14_b2_GATTCGACATACTTTC	ExE_Mech	Cyno	2.17922	7.30508	Yang et al + Liu et al
CynoY_WT_d14_b2_GATTCTTAGCTGGCCT	ExE_Mech	Cyno	1.91961	7.18084	Yang et al + Liu et al
CynoY_WT_d14_b2_GATTCTTCATAAGATG	Mesoderm	Cyno	-3.29707	4.98855	Yang et al + Liu et al
CynoY_WT_d14_b2_GATTGGTGTAGCGTCC	ExE_Mech	Cyno	0.68267	6.38226	Yang et al + Liu et al
CynoY_WT_d14_b2_GATTGGTGTTAGGCTT	TE	Cyno	6.77822	2.34752	Yang et al + Liu et al
CynoY_WT_d14_b2_GATTGGTTCACGGGAA	Amnion	Cyno	-3.11913	4.05486	Yang et al + Liu et al
CynoY_WT_d14_b2_GATTTCTCAATGAGCG	Endoderm	Cyno	-4.06683	-10.664	Yang et al + Liu et al
CynoY_WT_d14_b2_GATTTCTCAATTGAGA	TE	Cyno	10.01	1.28504	Yang et al + Liu et al
CynoY_WT_d14_b2_GCAACATGTAATCAGA	ExE_Mech	Cyno	2.77153	8.35596	Yang et al + Liu et al
CynoY_WT_d14_b2_GCAACCGAGGGTAATT	TE	Cyno	10.3451	0.601137	Yang et al + Liu et al
CynoY_WT_d14_b2_GCACATACAGTAGAAT	ExE_Mech	Cyno	1.02346	6.61859	Yang et al + Liu et al
CynoY_WT_d14_b2_GCACATATCGTAACAC	TE	Cyno	6.90904	1.61181	Yang et al + Liu et al
CynoY_WT_d14_b2_GCACGGTGTGTCTTGA	TE	Cyno	10.4176	1.28533	Yang et al + Liu et al
CynoY_WT_d14_b2_GCACGTGGTACGAGCA	TE	Cyno	12.2532	0.694677	Yang et al + Liu et al
CynoY_WT_d14_b2_GCACTAAGTACCGTCG	ExE_Mech	Cyno	1.53003	7.78069	Yang et al + Liu et al
CynoY_WT_d14_b2_GCACTAAGTACTTGTG	ExE_Mech	Cyno	1.35157	8.1417	Yang et al + Liu et al
CynoY_WT_d14_b2_GCAGCCAGTGTGACCC	TE	Cyno	7.3264	2.4836	Yang et al + Liu et al
CynoY_WT_d14_b2_GCAGCCATCAGAGTGG	TE	Cyno	8.10118	1.00574	Yang et al + Liu et al
CynoY_WT_d14_b2_GCAGCCATCATGGAGG	TE	Cyno	9.12251	1.98575	Yang et al + Liu et al
CynoY_WT_d14_b2_GCAGCTGTCTCTATGT	TE	Cyno	8.35019	-1.41025	Yang et al + Liu et al
CynoY_WT_d14_b2_GCAGGCTAGTTGGAAT	TE	Cyno	6.61062	1.08046	Yang et al + Liu et al
CynoY_WT_d14_b2_GCAGTTAAGAAATTCG	ExE_Mech	Cyno	1.80176	8.24884	Yang et al + Liu et al
CynoY_WT_d14_b2_GCAGTTAAGATGTTAG	Endoderm	Cyno	-6.58895	-9.28061	Yang et al + Liu et al
CynoY_WT_d14_b2_GCATCGGTCAAGAGTA	ExE_Mech	Cyno	1.12941	6.62279	Yang et al + Liu et al
CynoY_WT_d14_b2_GCATCTCCAACTCGTA	ExE_Mech	Cyno	1.16389	7.75426	Yang et al + Liu et al
CynoY_WT_d14_b2_GCATTAGCAGTCGAGA	ExE_Mech	Cyno	2.53881	8.50851	Yang et al + Liu et al
CynoY_WT_d14_b2_GCATTAGGTAAGTTAG	TE	Cyno	7.84581	2.16911	Yang et al + Liu et al
CynoY_WT_d14_b2_GCATTAGGTTAGCGGA	ExE_Mech	Cyno	0.665564	8.15564	Yang et al + Liu et al
CynoY_WT_d14_b2_GCCAGGTTCGGCCTTT	ExE_Mech	Cyno	0.89582	7.32822	Yang et al + Liu et al
CynoY_WT_d14_b2_GCCAGTGCACTACTTT	TE	Cyno	7.2603	2.02861	Yang et al + Liu et al
CynoY_WT_d14_b2_GCCATGGAGCTGACCC	ExE_Mech	Cyno	1.98048	7.96441	Yang et al + Liu et al
CynoY_WT_d14_b2_GCCATGGCATGATCTG	TE	Cyno	6.73507	2.23317	Yang et al + Liu et al
CynoY_WT_d14_b2_GCCATGGTCGGAGTAG	TE	Cyno	9.60988	0.495678	Yang et al + Liu et al
CynoY_WT_d14_b2_GCCATTCCAACATACC	TE	Cyno	11.8672	0.923529	Yang et al + Liu et al
CynoY_WT_d14_b2_GCCATTCCAGAGAGGG	TE	Cyno	11.2465	-6.93296	Yang et al + Liu et al
CynoY_WT_d14_b2_GCCCAGACAATTCGTG	TE	Cyno	10.5555	0.822431	Yang et al + Liu et al
CynoY_WT_d14_b2_GCCCAGAGTGAGTTGG	ExE_Mech	Cyno	0.647877	8.05672	Yang et al + Liu et al
CynoY_WT_d14_b2_GCCCGAAGTATGAAAC	ExE_Mech	Cyno	0.886559	8.01076	Yang et al + Liu et al
CynoY_WT_d14_b2_GCCCGAATCATCCCGT	TE	Cyno	9.35995	1.22854	Yang et al + Liu et al
CynoY_WT_d14_b2_GCCGATGAGGTGCAGT	TE	Cyno	8.4777	1.20592	Yang et al + Liu et al
CynoY_WT_d14_b2_GCCGATGTCGAGAACG	TE	Cyno	7.17817	2.11555	Yang et al + Liu et al
CynoY_WT_d14_b2_GCCGATGTCTCCTGAC	TE	Cyno	11.1374	0.770222	Yang et al + Liu et al
CynoY_WT_d14_b2_GCCGTGACACTAGTAC	ExE_Mech	Cyno	2.58365	8.31732	Yang et al + Liu et al
CynoY_WT_d14_b2_GCCGTGATCTCCATAT	TE	Cyno	7.95423	2.0705	Yang et al + Liu et al
CynoY_WT_d14_b2_GCCTGTTCAAGTGGCA	TE	Cyno	8.3892	2.30428	Yang et al + Liu et al
CynoY_WT_d14_b2_GCCTGTTTCGGCTATA	ExE_Mech	Cyno	0.604089	6.32042	Yang et al + Liu et al
CynoY_WT_d14_b2_GCGATCGAGCACCGTC	TE	Cyno	9.08939	2.01671	Yang et al + Liu et al
CynoY_WT_d14_b2_GCGATCGAGTTAGTAG	TE	Cyno	10.1147	1.22475	Yang et al + Liu et al
CynoY_WT_d14_b2_GCGGAAACACAAGCAG	TE	Cyno	9.90533	1.1071	Yang et al + Liu et al
CynoY_WT_d14_b2_GCGGAAACAGCGGTCT	TE	Cyno	8.27785	2.34361	Yang et al + Liu et al
CynoY_WT_d14_b2_GCGGAAAGTGCTCTCT	TE	Cyno	5.0969	-2.88625	Yang et al + Liu et al
CynoY_WT_d14_b2_GCGGATCAGAAGGATG	TE	Cyno	7.63991	1.80032	Yang et al + Liu et al
CynoY_WT_d14_b2_GCGGATCCAAACACCT	TE	Cyno	11.2364	0.6721	Yang et al + Liu et al
CynoY_WT_d14_b2_GCGTGCAGTCGAACAG	ExE_Mech	Cyno	1.38862	8.42262	Yang et al + Liu et al
CynoY_WT_d14_b2_GCGTTTCGTGTATACC	ExE_Mech	Cyno	1.86289	8.20621	Yang et al + Liu et al
CynoY_WT_d14_b2_GCTACAACATGGCCCA	Mesoderm	Cyno	-4.04536	4.3151	Yang et al + Liu et al
CynoY_WT_d14_b2_GCTACAATCTCCACTG	Amnion	Cyno	-3.21902	4.04293	Yang et al + Liu et al
CynoY_WT_d14_b2_GCTACCTGTGGGTTGA	ExE_Mech	Cyno	2.874	8.52277	Yang et al + Liu et al
CynoY_WT_d14_b2_GCTACCTTCGGCTATA	TE	Cyno	8.69166	2.14022	Yang et al + Liu et al
CynoY_WT_d14_b2_GCTCAAACATGGCCCA	ExE_Mech	Cyno	0.91309	7.95929	Yang et al + Liu et al
CynoY_WT_d14_b2_GCTGAATGTCAGGAGT	TE	Cyno	7.9081	2.13561	Yang et al + Liu et al
CynoY_WT_d14_b2_GCTGCAGCACACGTGC	TE	Cyno	5.45173	-2.97245	Yang et al + Liu et al
CynoY_WT_d14_b2_GCTGCAGTCATGGAGG	Trans	Cyno	-4.2543	5.0921	Yang et al + Liu et al
CynoY_WT_d14_b2_GCTGGGTAGGCCACCT	ExE_Mech	Cyno	3.70908	7.56889	Yang et al + Liu et al
CynoY_WT_d14_b2_GCTTCACAGGTCCCTG	Amnion	Cyno	-2.03205	3.1408	Yang et al + Liu et al
CynoY_WT_d14_b2_GCTTCACTCACGATCA	ExE_Mech	Cyno	1.48258	8.13137	Yang et al + Liu et al
CynoY_WT_d14_b2_GCTTCACTCATTCGGA	TE	Cyno	7.16392	2.29512	Yang et al + Liu et al
CynoY_WT_d14_b2_GCTTTCGGTAACATGA	TE	Cyno	8.98633	2.21454	Yang et al + Liu et al
CynoY_WT_d14_b2_GCTTTCGTCCACCTGT	TE	Cyno	10.0237	1.03222	Yang et al + Liu et al
CynoY_WT_d14_b2_GCTTTCGTCTTGCGCT	TE	Cyno	9.93507	1.56889	Yang et al + Liu et al
CynoY_WT_d14_b2_GGAACCCAGATGAATC	ExE_Mech	Cyno	2.33831	8.2317	Yang et al + Liu et al
CynoY_WT_d14_b2_GGAATCTAGTACAGCG	TE	Cyno	7.10977	1.78338	Yang et al + Liu et al
CynoY_WT_d14_b2_GGAATGGCATACAGCT	ExE_Mech	Cyno	1.18802	7.20704	Yang et al + Liu et al
CynoY_WT_d14_b2_GGACGTCTCTGGACTA	ExE_Mech	Cyno	1.10967	7.77323	Yang et al + Liu et al
CynoY_WT_d14_b2_GGAGATGCAAATTGGA	TE	Cyno	7.0815	2.2323	Yang et al + Liu et al
CynoY_WT_d14_b2_GGAGCAAAGCTCGACC	TE	Cyno	8.20071	2.17129	Yang et al + Liu et al
CynoY_WT_d14_b2_GGAGCAACAGACAAAT	Trans	Cyno	-4.15805	5.19613	Yang et al + Liu et al
CynoY_WT_d14_b2_GGAGGATAGCATCAGG	ExE_Mech	Cyno	1.86892	8.0771	Yang et al + Liu et al
CynoY_WT_d14_b2_GGAGGATCACGACGAA	ExE_Mech	Cyno	2.0937	6.70403	Yang et al + Liu et al
CynoY_WT_d14_b2_GGAGGATGTGAATGAT	TE	Cyno	5.1108	-2.94711	Yang et al + Liu et al
CynoY_WT_d14_b2_GGATGTTAGGTATAGT	TE	Cyno	8.6637	2.33218	Yang et al + Liu et al
CynoY_WT_d14_b2_GGCACGTTCCGCATAA	TE	Cyno	9.35375	2.00174	Yang et al + Liu et al
CynoY_WT_d14_b2_GGCAGTCGTGTGTACT	TE	Cyno	9.14101	1.70678	Yang et al + Liu et al
CynoY_WT_d14_b2_GGCAGTCTCCGGTTCT	TE	Cyno	7.16151	0.807826	Yang et al + Liu et al
CynoY_WT_d14_b2_GGCGTCAAGGCGAAGG	TE	Cyno	11.1014	-7.88321	Yang et al + Liu et al
CynoY_WT_d14_b2_GGCTGTGCATGAAGCG	ExE_Mech	Cyno	1.30333	7.92721	Yang et al + Liu et al
CynoY_WT_d14_b2_GGCTTGGGTAGTCGTT	TE	Cyno	11.7427	0.738037	Yang et al + Liu et al
CynoY_WT_d14_b2_GGCTTTCAGGAGGTTC	TE	Cyno	1.99182	5.55178	Yang et al + Liu et al
CynoY_WT_d14_b2_GGCTTTCTCTAAACGC	TE	Cyno	5.40507	-2.84282	Yang et al + Liu et al
CynoY_WT_d14_b2_GGGAAGTAGAGGTTAT	TE	Cyno	10.51	0.828769	Yang et al + Liu et al
CynoY_WT_d14_b2_GGGACAACAGCATACT	TE	Cyno	8.51659	2.39923	Yang et al + Liu et al
CynoY_WT_d14_b2_GGGACAAGTTTAAGGA	TE	Cyno	7.6684	2.06981	Yang et al + Liu et al
CynoY_WT_d14_b2_GGGACCTCACGACGCT	ExE_Mech	Cyno	1.58449	8.1645	Yang et al + Liu et al
CynoY_WT_d14_b2_GGGAGATAGCTATCCA	TE	Cyno	10.6059	1.01469	Yang et al + Liu et al
CynoY_WT_d14_b2_GGGAGATCATAATGAG	Trans	Cyno	-4.11675	5.06962	Yang et al + Liu et al
CynoY_WT_d14_b2_GGGATCCAGGGTGGGA	TE	Cyno	7.08903	2.04596	Yang et al + Liu et al
CynoY_WT_d14_b2_GGGATCCAGTAATTGG	TE	Cyno	11.0589	-7.84962	Yang et al + Liu et al
CynoY_WT_d14_b2_GGGATCCGTGAGCCAA	TE	Cyno	9.50146	0.524115	Yang et al + Liu et al
CynoY_WT_d14_b2_GGGATGAGTAGAATAC	ExE_Mech	Cyno	0.526591	7.70141	Yang et al + Liu et al
CynoY_WT_d14_b2_GGGCCATCATGGAGAC	TE	Cyno	8.9322	0.91812	Yang et al + Liu et al
CynoY_WT_d14_b2_GGGCTACTCTTTGCTA	TE	Cyno	8.17371	1.90911	Yang et al + Liu et al
CynoY_WT_d14_b2_GGGCTCATCGCCGAGT	ExE_Mech	Cyno	0.92516	7.93194	Yang et al + Liu et al
CynoY_WT_d14_b2_GGGTAGAGTATGAGCG	TE	Cyno	7.81695	2.69842	Yang et al + Liu et al
CynoY_WT_d14_b2_GGGTAGAGTTCAATCG	TE	Cyno	11.9895	0.722796	Yang et al + Liu et al
CynoY_WT_d14_b2_GGGTATTTCATGTCTT	TE	Cyno	8.87519	1.01927	Yang et al + Liu et al
CynoY_WT_d14_b2_GGGTCACGTGCAACAG	TE	Cyno	6.68355	2.15211	Yang et al + Liu et al
CynoY_WT_d14_b2_GGGTCTGCACGTACAT	Mesoderm	Cyno	-4.0134	5.22146	Yang et al + Liu et al
CynoY_WT_d14_b2_GGGTGTCTCACATACG	TE	Cyno	6.07378	0.124429	Yang et al + Liu et al
CynoY_WT_d14_b2_GGGTTATTCGACATTG	TE	Cyno	10.8226	0.566637	Yang et al + Liu et al
CynoY_WT_d14_b2_GGGTTTAGTCGACTGC	TE	Cyno	8.02693	2.1146	Yang et al + Liu et al
CynoY_WT_d14_b2_GGGTTTAGTCTTCAAG	TE	Cyno	8.51773	1.62709	Yang et al + Liu et al
CynoY_WT_d14_b2_GGTAACTCATTCTCCG	ExE_Mech	Cyno	0.938988	7.96911	Yang et al + Liu et al
CynoY_WT_d14_b2_GGTAATCTCCTTCTTC	TE	Cyno	9.50547	1.94713	Yang et al + Liu et al
CynoY_WT_d14_b2_GGTAGAGAGAACCGCA	TE	Cyno	8.8049	2.52119	Yang et al + Liu et al
CynoY_WT_d14_b2_GGTCACGCAATCGCCG	TE	Cyno	8.60614	1.2773	Yang et al + Liu et al
CynoY_WT_d14_b2_GGTCTGGGTAACATGA	TE	Cyno	8.21991	-0.744827	Yang et al + Liu et al
CynoY_WT_d14_b2_GGTCTGGGTTGGCTAT	TE	Cyno	8.32217	1.37298	Yang et al + Liu et al
CynoY_WT_d14_b2_GGTGAAGAGGACGCTA	TE	Cyno	11.5601	0.734752	Yang et al + Liu et al
CynoY_WT_d14_b2_GGTGTCGAGGGTTGCA	Mesoderm	Cyno	-2.86214	5.3141	Yang et al + Liu et al
CynoY_WT_d14_b2_GGTGTCGTCGACATAC	TE	Cyno	10.9309	0.681479	Yang et al + Liu et al
CynoY_WT_d14_b2_GGTGTTACACCGCTAG	ExE_Mech	Cyno	2.17185	8.08404	Yang et al + Liu et al
CynoY_WT_d14_b2_GGTGTTATCGTTGTGA	TE	Cyno	7.86696	2.53518	Yang et al + Liu et al
CynoY_WT_d14_b2_GGTTAACGTATCGAAA	Epiblast	Cyno	-5.06412	5.69643	Yang et al + Liu et al
CynoY_WT_d14_b2_GGTTAACTCCCATTTA	TE	Cyno	6.18127	0.283649	Yang et al + Liu et al
CynoY_WT_d14_b2_GGTTCTCAGAAGTCTA	TE	Cyno	6.85416	1.90842	Yang et al + Liu et al
CynoY_WT_d14_b2_GGTTGTAAGAGTCAGC	ExE_Mech	Cyno	2.2222	8.46188	Yang et al + Liu et al
CynoY_WT_d14_b2_GGTTGTACAGATCACT	TE	Cyno	10.7248	-6.3728	Yang et al + Liu et al
CynoY_WT_d14_b2_GGTTGTAGTGAGTTTC	TE	Cyno	11.7036	0.951471	Yang et al + Liu et al
CynoY_WT_d14_b2_GTAACACGTGTCTTGA	TE	Cyno	8.14206	1.86996	Yang et al + Liu et al
CynoY_WT_d14_b2_GTAACACTCCGCACTT	TE	Cyno	11.2412	-0.164136	Yang et al + Liu et al
CynoY_WT_d14_b2_GTAACCAAGGCTGAAC	TE	Cyno	9.61481	0.844779	Yang et al + Liu et al
CynoY_WT_d14_b2_GTAACCAAGGTCGAGT	TE	Cyno	11.7651	0.908101	Yang et al + Liu et al
CynoY_WT_d14_b2_GTAAGTCGTCTTTATC	TE	Cyno	6.78976	2.43576	Yang et al + Liu et al
CynoY_WT_d14_b2_GTACAACAGGACACTG	TE	Cyno	10.6107	1.1114	Yang et al + Liu et al
CynoY_WT_d14_b2_GTACAACCATCTATCT	TE	Cyno	7.76792	2.72854	Yang et al + Liu et al
CynoY_WT_d14_b2_GTACAACGTCGCTTAA	ExE_Mech	Cyno	2.14533	8.45371	Yang et al + Liu et al
CynoY_WT_d14_b2_GTACAGTCACGACGAA	ExE_Mech	Cyno	0.885629	7.54913	Yang et al + Liu et al
CynoY_WT_d14_b2_GTACAGTGTTGCTCCT	TE	Cyno	10.6526	0.890777	Yang et al + Liu et al
CynoY_WT_d14_b2_GTACAGTTCGAAGGAC	Endoderm	Cyno	-3.69531	-11.2138	Yang et al + Liu et al
CynoY_WT_d14_b2_GTAGAAATCATGCCGG	ExE_Mech	Cyno	1.37117	7.55242	Yang et al + Liu et al
CynoY_WT_d14_b2_GTAGCTAAGTATCTGC	TE	Cyno	8.16116	2.80185	Yang et al + Liu et al
CynoY_WT_d14_b2_GTAGCTACACAATGTC	ExE_Mech	Cyno	2.93115	8.14866	Yang et al + Liu et al
CynoY_WT_d14_b2_GTAGGTTAGAATCCCT	ExE_Mech	Cyno	2.53302	8.51171	Yang et al + Liu et al
CynoY_WT_d14_b2_GTAGGTTTCCTCACGT	TE	Cyno	11.9592	0.821949	Yang et al + Liu et al
CynoY_WT_d14_b2_GTAGTACGTCCTCATC	TE	Cyno	8.6364	2.23529	Yang et al + Liu et al
CynoY_WT_d14_b2_GTATTGGTCGCTTTAT	TE	Cyno	9.79118	0.668543	Yang et al + Liu et al
CynoY_WT_d14_b2_GTATTTCAGTTGGGAC	TE	Cyno	10.5757	0.897706	Yang et al + Liu et al
CynoY_WT_d14_b2_GTCACGGTCATGCCCT	TE	Cyno	7.77691	2.1319	Yang et al + Liu et al
CynoY_WT_d14_b2_GTCACGGTCGGCTATA	TE	Cyno	8.27533	2.49202	Yang et al + Liu et al
CynoY_WT_d14_b2_GTCACTCAGAGAGCCT	ExE_Mech	Cyno	2.84485	8.13514	Yang et al + Liu et al
CynoY_WT_d14_b2_GTCACTCTCCGTTGAA	ExE_Mech	Cyno	1.57083	8.39459	Yang et al + Liu et al
CynoY_WT_d14_b2_GTCATCCTCCATAGGT	ExE_Mech	Cyno	0.683095	7.42669	Yang et al + Liu et al
CynoY_WT_d14_b2_GTCATGAAGTCATCCA	ExE_Mech	Cyno	2.27625	8.47944	Yang et al + Liu et al
CynoY_WT_d14_b2_GTCCACTGTACGACAG	TE	Cyno	6.82767	1.57648	Yang et al + Liu et al
CynoY_WT_d14_b2_GTCCACTTCTACTATC	TE	Cyno	7.94745	2.31981	Yang et al + Liu et al
CynoY_WT_d14_b2_GTCGAATAGGTCTACT	TE	Cyno	8.30382	1.48306	Yang et al + Liu et al
CynoY_WT_d14_b2_GTCGTAACAGGTTCAT	TE	Cyno	8.5051	1.48698	Yang et al + Liu et al
CynoY_WT_d14_b2_GTCGTAATCGAACTCA	TE	Cyno	9.79365	0.770417	Yang et al + Liu et al
CynoY_WT_d14_b2_GTCGTTCCATGACTAC	TE	Cyno	7.47966	1.52345	Yang et al + Liu et al
CynoY_WT_d14_b2_GTCGTTCGTCCATCTC	ExE_Mech	Cyno	2.44497	8.47123	Yang et al + Liu et al
CynoY_WT_d14_b2_GTCGTTCGTTCACCGG	ExE_Mech	Cyno	1.24599	7.69197	Yang et al + Liu et al
CynoY_WT_d14_b2_GTCTACCCACCATTCC	TE	Cyno	8.4573	2.62898	Yang et al + Liu et al
CynoY_WT_d14_b2_GTCTACCTCGTTCCCA	ExE_Mech	Cyno	2.19163	8.09005	Yang et al + Liu et al
CynoY_WT_d14_b2_GTCTGTCAGCGGATCA	Trans	Cyno	-4.13367	5.10645	Yang et al + Liu et al
CynoY_WT_d14_b2_GTCTGTCAGGGAGAAT	TE	Cyno	9.00309	1.83252	Yang et al + Liu et al
CynoY_WT_d14_b2_GTCTGTCGTCGTGGTC	TE	Cyno	5.04887	-2.73375	Yang et al + Liu et al
CynoY_WT_d14_b2_GTCTTTAAGGCATGGT	TE	Cyno	6.55657	1.94145	Yang et al + Liu et al
CynoY_WT_d14_b2_GTCTTTAGTGTTTGCA	TE	Cyno	6.48433	2.03695	Yang et al + Liu et al
CynoY_WT_d14_b2_GTGACGCGTTCTGACA	TE	Cyno	7.03218	2.0749	Yang et al + Liu et al
CynoY_WT_d14_b2_GTGAGCCTCATTCTTG	ExE_Mech	Cyno	2.4647	8.41464	Yang et al + Liu et al
CynoY_WT_d14_b2_GTGAGGAAGAACCCGA	TE	Cyno	8.08142	2.52569	Yang et al + Liu et al
CynoY_WT_d14_b2_GTGAGGAGTTACACAC	ExE_Mech	Cyno	0.978204	7.42145	Yang et al + Liu et al
CynoY_WT_d14_b2_GTGAGTTCAGTGCGCT	ExE_Mech	Cyno	1.75242	8.0733	Yang et al + Liu et al
CynoY_WT_d14_b2_GTGAGTTGTTGTGCAT	TE	Cyno	7.19981	2.16869	Yang et al + Liu et al
CynoY_WT_d14_b2_GTGATGTCAATCAAGA	TE	Cyno	9.41593	0.538267	Yang et al + Liu et al
CynoY_WT_d14_b2_GTGATGTGTCGAGCAA	TE	Cyno	8.00342	2.81419	Yang et al + Liu et al
CynoY_WT_d14_b2_GTGCACGTCAAACTGC	TE	Cyno	8.63984	2.42182	Yang et al + Liu et al
CynoY_WT_d14_b2_GTGCACGTCGCTCTCA	TE	Cyno	8.75902	-0.789485	Yang et al + Liu et al
CynoY_WT_d14_b2_GTGCAGCCAGCTCGGT	Mesoderm	Cyno	-2.85275	5.49196	Yang et al + Liu et al
CynoY_WT_d14_b2_GTGCAGCTCCTGGGAC	TE	Cyno	12.0047	0.820606	Yang et al + Liu et al
CynoY_WT_d14_b2_GTGCAGCTCGAACCTA	ExE_Mech	Cyno	1.09228	8.26197	Yang et al + Liu et al
CynoY_WT_d14_b2_GTGCGTGAGGAGAGGC	TE	Cyno	7.79758	-1.04359	Yang et al + Liu et al
CynoY_WT_d14_b2_GTGCGTGCATCCCGTT	TE	Cyno	12.3388	0.724721	Yang et al + Liu et al
CynoY_WT_d14_b2_GTGCGTGGTTGTGTAC	TE	Cyno	9.21282	2.02464	Yang et al + Liu et al
CynoY_WT_d14_b2_GTGCTGGGTCGAGCAA	TE	Cyno	8.76329	-0.0479991	Yang et al + Liu et al
CynoY_WT_d14_b2_GTGCTGGGTTATGGTC	ExE_Mech	Cyno	2.68435	8.49942	Yang et al + Liu et al
CynoY_WT_d14_b2_GTGCTGGTCACACCGG	TE	Cyno	10.7231	-8.1889	Yang et al + Liu et al
CynoY_WT_d14_b2_GTGCTTCAGATGAACT	TE	Cyno	7.72827	2.20538	Yang et al + Liu et al
CynoY_WT_d14_b2_GTGCTTCCACCTTCGT	TE	Cyno	7.69724	2.56703	Yang et al + Liu et al
CynoY_WT_d14_b2_GTGCTTCTCGCTGTCT	ExE_Mech	Cyno	1.40719	8.0357	Yang et al + Liu et al
CynoY_WT_d14_b2_GTGGAGATCACCGCTT	TE	Cyno	3.67753	7.52787	Yang et al + Liu et al
CynoY_WT_d14_b2_GTGGCGTAGTTCGGTT	TE	Cyno	8.53219	1.77935	Yang et al + Liu et al
CynoY_WT_d14_b2_GTGGCGTCATAATGCC	TE	Cyno	5.1669	-2.92085	Yang et al + Liu et al
CynoY_WT_d14_b2_GTGGCGTGTCGTATTG	ExE_Mech	Cyno	1.84564	8.33501	Yang et al + Liu et al
CynoY_WT_d14_b2_GTGGGAACAACCGGAA	Trans	Cyno	-4.22938	4.79315	Yang et al + Liu et al
CynoY_WT_d14_b2_GTGGGAAGTACCCGCA	TE	Cyno	8.16984	2.62082	Yang et al + Liu et al
CynoY_WT_d14_b2_GTGTAACGTCCAGCGT	TE	Cyno	6.83041	1.60425	Yang et al + Liu et al
CynoY_WT_d14_b2_GTGTAACTCGGAACTT	TE	Cyno	8.38085	0.651503	Yang et al + Liu et al
CynoY_WT_d14_b2_GTGTGATCACTTGAAC	TE	Cyno	7.29563	2.30647	Yang et al + Liu et al
CynoY_WT_d14_b2_GTGTGGCCAGCAGACA	TE	Cyno	6.97629	2.19356	Yang et al + Liu et al
CynoY_WT_d14_b2_GTGTTAGGTCGTTGCG	TE	Cyno	7.99023	2.7245	Yang et al + Liu et al
CynoY_WT_d14_b2_GTGTTCCGTGAGCAGT	TE	Cyno	7.6508	1.97558	Yang et al + Liu et al
CynoY_WT_d14_b2_GTGTTCCGTTAGTCGT	TE	Cyno	8.6292	1.75867	Yang et al + Liu et al
CynoY_WT_d14_b2_GTTACCCGTAACACCT	TE	Cyno	7.19405	2.40398	Yang et al + Liu et al
CynoY_WT_d14_b2_GTTAGACAGTATGAGT	TE	Cyno	5.10189	-2.84978	Yang et al + Liu et al
CynoY_WT_d14_b2_GTTAGACCATCAGTCA	TE	Cyno	9.93954	0.629441	Yang et al + Liu et al
CynoY_WT_d14_b2_GTTAGACGTGACCTGC	TE	Cyno	7.52081	2.43672	Yang et al + Liu et al
CynoY_WT_d14_b2_GTTAGTGCACTTGGGC	ExE_Mech	Cyno	1.47337	7.75427	Yang et al + Liu et al
CynoY_WT_d14_b2_GTTAGTGTCCACTGGG	TE	Cyno	9.09254	2.16458	Yang et al + Liu et al
CynoY_WT_d14_b2_GTTAGTGTCTAGACAC	TE	Cyno	11.5171	0.560436	Yang et al + Liu et al
CynoY_WT_d14_b2_GTTATGGCATAGATCC	TE	Cyno	8.49189	1.05815	Yang et al + Liu et al
CynoY_WT_d14_b2_GTTCATTTCCGTAGTA	ExE_Mech	Cyno	1.59069	7.86965	Yang et al + Liu et al
CynoY_WT_d14_b2_GTTCATTTCGTGCAGC	TE	Cyno	7.49215	2.39873	Yang et al + Liu et al
CynoY_WT_d14_b2_GTTCCGTGTATGGTTC	TE	Cyno	8.42661	2.3523	Yang et al + Liu et al
CynoY_WT_d14_b2_GTTCGCTCACAAAGCG	TE	Cyno	7.16892	2.19687	Yang et al + Liu et al
CynoY_WT_d14_b2_GTTGAACAGTACCGGA	TE	Cyno	8.95062	1.73354	Yang et al + Liu et al
CynoY_WT_d14_b2_GTTGAACCATGACGTT	ExE_Mech	Cyno	2.05354	7.7685	Yang et al + Liu et al
CynoY_WT_d14_b2_GTTGCGGCAGATACTC	TE	Cyno	9.33056	2.00543	Yang et al + Liu et al
CynoY_WT_d14_b2_GTTGCGGGTAGACAAT	Amnion	Cyno	-3.13197	4.42387	Yang et al + Liu et al
CynoY_WT_d14_b2_GTTGTCCAGACATATG	TE	Cyno	11.8671	0.291696	Yang et al + Liu et al
CynoY_WT_d14_b2_GTTGTCCAGCTGAAAT	TE	Cyno	9.97492	0.732397	Yang et al + Liu et al
CynoY_WT_d14_b2_GTTGTGAAGTGATAGT	ExE_Mech	Cyno	1.12191	7.68855	Yang et al + Liu et al
CynoY_WT_d14_b2_GTTTGGATCGTCAAAC	TE	Cyno	11.6768	0.919581	Yang et al + Liu et al
CynoY_WT_d14_b2_TAACACGGTTGATCGT	ExE_Mech	Cyno	0.892228	7.96698	Yang et al + Liu et al
CynoY_WT_d14_b2_TAACCAGGTATGAGCG	TE	Cyno	8.2539	1.2727	Yang et al + Liu et al
CynoY_WT_d14_b2_TAACTTCTCGGCCTTT	ExE_Mech	Cyno	1.338	8.34323	Yang et al + Liu et al
CynoY_WT_d14_b2_TAACTTCTCGTAGCCG	TE	Cyno	7.78858	1.52278	Yang et al + Liu et al
CynoY_WT_d14_b2_TAAGCACCAACGGCTC	TE	Cyno	7.35531	2.39483	Yang et al + Liu et al
CynoY_WT_d14_b2_TAAGCCAAGCATGAAT	TE	Cyno	7.58798	1.48668	Yang et al + Liu et al
CynoY_WT_d14_b2_TAAGCCACATGTGTCA	ExE_Mech	Cyno	2.92778	8.36673	Yang et al + Liu et al
CynoY_WT_d14_b2_TAAGCCATCTCTCTAA	ExE_Mech	Cyno	0.81456	8.16856	Yang et al + Liu et al
CynoY_WT_d14_b2_TAAGTCGGTACTGCGC	TE	Cyno	10.39	-4.44293	Yang et al + Liu et al
CynoY_WT_d14_b2_TAATCTCTCGAAGTGG	TE	Cyno	11.7193	0.677153	Yang et al + Liu et al
CynoY_WT_d14_b2_TACAACGCATGATGCT	Amnion	Cyno	-3.628	4.52047	Yang et al + Liu et al
CynoY_WT_d14_b2_TACAACGGTAGTGCGA	ExE_Mech	Cyno	1.60362	8.12716	Yang et al + Liu et al
CynoY_WT_d14_b2_TACAGGTAGGCTGGAT	TE	Cyno	8.68006	2.2108	Yang et al + Liu et al
CynoY_WT_d14_b2_TACAGGTGTTCTTAGG	TE	Cyno	11.8956	0.865418	Yang et al + Liu et al
CynoY_WT_d14_b2_TACAGGTTCGGCATAT	ExE_Mech	Cyno	1.05693	6.45697	Yang et al + Liu et al
CynoY_WT_d14_b2_TACATTCAGGATCATA	TE	Cyno	6.60456	2.13004	Yang et al + Liu et al
CynoY_WT_d14_b2_TACATTCCACGTAACT	ExE_Mech	Cyno	2.47422	8.11238	Yang et al + Liu et al
CynoY_WT_d14_b2_TACATTCGTGGCAGAT	ExE_Mech	Cyno	3.00888	8.21031	Yang et al + Liu et al
CynoY_WT_d14_b2_TACCCACAGCCTCCAG	ExE_Mech	Cyno	2.89683	8.41814	Yang et al + Liu et al
CynoY_WT_d14_b2_TACCGGGCACCCTTGT	TE	Cyno	5.59551	0.185133	Yang et al + Liu et al
CynoY_WT_d14_b2_TACCTCGAGTCATCGT	TE	Cyno	7.16807	1.54919	Yang et al + Liu et al
CynoY_WT_d14_b2_TACGCTCAGTGCCCGT	TE	Cyno	7.57157	1.28771	Yang et al + Liu et al
CynoY_WT_d14_b2_TACGCTCCACAGCTGC	ExE_Mech	Cyno	3.71318	7.49609	Yang et al + Liu et al
CynoY_WT_d14_b2_TACGCTCGTCTACAGT	TE	Cyno	9.35359	-0.14169	Yang et al + Liu et al
CynoY_WT_d14_b2_TACGCTCTCGTGCAGC	TE	Cyno	6.6072	2.05402	Yang et al + Liu et al
CynoY_WT_d14_b2_TACGGGCTCGCAAGAG	TE	Cyno	10.8131	-6.8902	Yang et al + Liu et al
CynoY_WT_d14_b2_TACGGTACAGTAGAGC	TE	Cyno	9.53674	1.96867	Yang et al + Liu et al
CynoY_WT_d14_b2_TACGTCCCAAGTGGAC	ExE_Mech	Cyno	1.13844	6.67073	Yang et al + Liu et al
CynoY_WT_d14_b2_TACGTCCGTCTTACAG	ExE_Mech	Cyno	0.577268	8.04878	Yang et al + Liu et al
CynoY_WT_d14_b2_TACGTCCTCGAGAATA	Trans	Cyno	-3.98325	4.83388	Yang et al + Liu et al
CynoY_WT_d14_b2_TACTTACAGAGTTGTA	ExE_Mech	Cyno	2.68871	8.52012	Yang et al + Liu et al
CynoY_WT_d14_b2_TACTTACCAACTCATG	TE	Cyno	10.5334	0.853603	Yang et al + Liu et al
CynoY_WT_d14_b2_TACTTACCATCTTCGC	TE	Cyno	9.22575	2.13264	Yang et al + Liu et al
CynoY_WT_d14_b2_TACTTCAAGGTCGCCT	TE	Cyno	7.48591	2.42104	Yang et al + Liu et al
CynoY_WT_d14_b2_TACTTGTTCAAAGCCT	TE	Cyno	8.17467	2.54987	Yang et al + Liu et al
CynoY_WT_d14_b2_TAGACCAAGCGATGGT	ExE_Mech	Cyno	2.64171	8.31655	Yang et al + Liu et al
CynoY_WT_d14_b2_TAGACCACAAACGGCA	TE	Cyno	8.19584	2.53262	Yang et al + Liu et al
CynoY_WT_d14_b2_TAGACCAGTGACTATC	ExE_Mech	Cyno	2.64399	8.40957	Yang et al + Liu et al
CynoY_WT_d14_b2_TAGACCATCAGTCCGG	ExE_Mech	Cyno	2.796	8.38457	Yang et al + Liu et al
CynoY_WT_d14_b2_TAGACTGCATAGTCGT	Endoderm	Cyno	-5.77972	-9.79883	Yang et al + Liu et al
CynoY_WT_d14_b2_TAGACTGTCTGACAGT	TE	Cyno	7.06246	1.93621	Yang et al + Liu et al
CynoY_WT_d14_b2_TAGAGTCTCGAGCCAC	TE	Cyno	10.0815	0.707036	Yang et al + Liu et al
CynoY_WT_d14_b2_TAGATCGAGTGGTTAA	ExE_Mech	Cyno	2.98344	8.44752	Yang et al + Liu et al
CynoY_WT_d14_b2_TAGCACACACAAATGA	TE	Cyno	9.40265	1.92721	Yang et al + Liu et al
CynoY_WT_d14_b2_TAGCACATCGGCCCAA	TE	Cyno	9.35639	1.90443	Yang et al + Liu et al
CynoY_WT_d14_b2_TAGGAGGCATACGCAT	TE	Cyno	7.48272	1.75968	Yang et al + Liu et al
CynoY_WT_d14_b2_TAGGAGGTCGCCGAGT	TE	Cyno	11.8996	0.913266	Yang et al + Liu et al
CynoY_WT_d14_b2_TAGGTACAGCCAAGCA	TE	Cyno	9.67756	-1.14222	Yang et al + Liu et al
CynoY_WT_d14_b2_TAGGTACGTAGGCAGT	Endoderm	Cyno	-4.48793	-10.3737	Yang et al + Liu et al
CynoY_WT_d14_b2_TAGGTACTCACCTCAC	TE	Cyno	7.66992	2.30155	Yang et al + Liu et al
CynoY_WT_d14_b2_TAGGTTGCACTGAATC	ExE_Mech	Cyno	2.17012	8.3899	Yang et al + Liu et al
CynoY_WT_d14_b2_TAGGTTGCAGTAGTGG	TE	Cyno	8.24074	1.19795	Yang et al + Liu et al
CynoY_WT_d14_b2_TATATCCAGGTCGTAG	TE	Cyno	9.41492	0.66061	Yang et al + Liu et al
CynoY_WT_d14_b2_TATCAGGTCTACCACC	Trans	Cyno	-4.37223	5.015	Yang et al + Liu et al
CynoY_WT_d14_b2_TATCCTACATAACTCG	TE	Cyno	7.34411	2.29227	Yang et al + Liu et al
CynoY_WT_d14_b2_TATCGCCCAAAGGTTA	ExE_Mech	Cyno	0.546337	7.93186	Yang et al + Liu et al
CynoY_WT_d14_b2_TATCGCCCACAGTCGC	Epiblast	Cyno	-6.18096	6.73386	Yang et al + Liu et al
CynoY_WT_d14_b2_TATCTTGAGAGCTTTC	ExE_Mech	Cyno	1.00758	7.61288	Yang et al + Liu et al
CynoY_WT_d14_b2_TATCTTGTCATTGCCC	TE	Cyno	7.33766	2.14015	Yang et al + Liu et al
CynoY_WT_d14_b2_TATGTTCCAACCCTAA	Epiblast	Cyno	-5.66521	6.30892	Yang et al + Liu et al
CynoY_WT_d14_b2_TATGTTCTCCTTATAC	TE	Cyno	10.2196	1.32457	Yang et al + Liu et al
CynoY_WT_d14_b2_TATTGCTCACGCTTAA	TE	Cyno	11.0657	-5.68356	Yang et al + Liu et al
CynoY_WT_d14_b2_TATTGCTCACTACCGG	ExE_Mech	Cyno	2.87329	8.23148	Yang et al + Liu et al
CynoY_WT_d14_b2_TATTGGGGTGGTACAG	TE	Cyno	8.84574	0.190275	Yang et al + Liu et al
CynoY_WT_d14_b2_TATTTCGAGGTTAAAC	Amnion	Cyno	-3.20889	4.12737	Yang et al + Liu et al
CynoY_WT_d14_b2_TATTTCGCACTCCGAG	TE	Cyno	7.78278	2.52742	Yang et al + Liu et al
CynoY_WT_d14_b2_TATTTCGGTCGCTTAA	TE	Cyno	9.91828	0.642275	Yang et al + Liu et al
CynoY_WT_d14_b2_TCAAGACGTCACCTTC	TE	Cyno	6.92511	2.10427	Yang et al + Liu et al
CynoY_WT_d14_b2_TCAAGCAAGTAAGCAT	TE	Cyno	8.47976	2.62461	Yang et al + Liu et al
CynoY_WT_d14_b2_TCAAGCAAGTGCCTCG	ExE_Mech	Cyno	1.95046	8.06676	Yang et al + Liu et al
CynoY_WT_d14_b2_TCAAGCACAACACAGG	TE	Cyno	10.2766	-2.57951	Yang et al + Liu et al
CynoY_WT_d14_b2_TCAAGCATCTCCTACG	ExE_Mech	Cyno	2.71172	8.4742	Yang et al + Liu et al
CynoY_WT_d14_b2_TCAAGTGTCCTTATCA	TE	Cyno	7.92161	2.72087	Yang et al + Liu et al
CynoY_WT_d14_b2_TCAATCTGTATGTCTG	TE	Cyno	10.202	1.102	Yang et al + Liu et al
CynoY_WT_d14_b2_TCAATTCAGATCGACG	ExE_Mech	Cyno	1.1914	6.36876	Yang et al + Liu et al
CynoY_WT_d14_b2_TCAATTCTCCGAAGGA	Trans	Cyno	-4.24363	5.20075	Yang et al + Liu et al
CynoY_WT_d14_b2_TCACAAGCACAGTATC	TE	Cyno	10.374	-7.97657	Yang et al + Liu et al
CynoY_WT_d14_b2_TCACAAGGTGACCGAA	ExE_Mech	Cyno	1.11173	6.61682	Yang et al + Liu et al
CynoY_WT_d14_b2_TCACAAGTCGCAATTG	ExE_Mech	Cyno	2.84781	8.4278	Yang et al + Liu et al
CynoY_WT_d14_b2_TCACACCTCTGGCCGA	TE	Cyno	6.88579	2.17931	Yang et al + Liu et al
CynoY_WT_d14_b2_TCACGGGGTGCGCTCA	ExE_Mech	Cyno	1.1178	7.9552	Yang et al + Liu et al
CynoY_WT_d14_b2_TCACTATCAATTGAAG	TE	Cyno	7.33942	2.50681	Yang et al + Liu et al
CynoY_WT_d14_b2_TCACTATTCCTAGCCT	TE	Cyno	8.07646	1.77562	Yang et al + Liu et al
CynoY_WT_d14_b2_TCACTATTCGGTTAGT	Amnion	Cyno	-3.31689	4.19019	Yang et al + Liu et al
CynoY_WT_d14_b2_TCACTCGAGAGGCCAT	TE	Cyno	7.27589	2.24803	Yang et al + Liu et al
CynoY_WT_d14_b2_TCACTCGCACCAACAT	TE	Cyno	7.53557	1.95227	Yang et al + Liu et al
CynoY_WT_d14_b2_TCACTCGGTAGTTAGA	TE	Cyno	6.72527	2.30052	Yang et al + Liu et al
CynoY_WT_d14_b2_TCAGCAAAGCCATTGT	TE	Cyno	8.02899	1.6883	Yang et al + Liu et al
CynoY_WT_d14_b2_TCAGCCTGTCAATCTG	ExE_Mech	Cyno	2.57411	8.36634	Yang et al + Liu et al
CynoY_WT_d14_b2_TCAGCCTTCTACAGGT	TE	Cyno	12.2193	0.707502	Yang et al + Liu et al
CynoY_WT_d14_b2_TCAGGTATCAAGAGTA	TE	Cyno	9.485	0.811181	Yang et al + Liu et al
CynoY_WT_d14_b2_TCAGTCCTCCATAGGT	TE	Cyno	9.85418	0.980282	Yang et al + Liu et al
CynoY_WT_d14_b2_TCAGTCCTCGCATTAG	TE	Cyno	10.794	-5.73633	Yang et al + Liu et al
CynoY_WT_d14_b2_TCAGTTTGTCAACCAT	TE	Cyno	8.99944	2.07487	Yang et al + Liu et al
CynoY_WT_d14_b2_TCATACTAGTAATACG	TE	Cyno	10.6841	-8.18593	Yang et al + Liu et al
CynoY_WT_d14_b2_TCATATCCAGTCTTCC	TE	Cyno	10.4805	1.02056	Yang et al + Liu et al
CynoY_WT_d14_b2_TCATATCTCCTAGAGT	ExE_Mech	Cyno	1.68262	6.7896	Yang et al + Liu et al
CynoY_WT_d14_b2_TCATCATAGCACTCCG	ExE_Mech	Cyno	0.621755	6.60178	Yang et al + Liu et al
CynoY_WT_d14_b2_TCATCATAGCAGCAGT	TE	Cyno	9.66083	0.619809	Yang et al + Liu et al
CynoY_WT_d14_b2_TCATCATCAGGTGACA	TE	Cyno	10.5553	-5.15886	Yang et al + Liu et al
CynoY_WT_d14_b2_TCATCATTCTTTACAC	TE	Cyno	6.65535	2.0674	Yang et al + Liu et al
CynoY_WT_d14_b2_TCATCCGCAGTGAGCA	TE	Cyno	9.446	1.97468	Yang et al + Liu et al
CynoY_WT_d14_b2_TCATGAGAGATCGCTT	TE	Cyno	10.9266	-6.01854	Yang et al + Liu et al
CynoY_WT_d14_b2_TCATGAGAGCGTATAA	TE	Cyno	8.75712	2.27692	Yang et al + Liu et al
CynoY_WT_d14_b2_TCATGAGCAACCTAAC	TE	Cyno	8.33331	2.08789	Yang et al + Liu et al
CynoY_WT_d14_b2_TCATGAGCACGGCTAC	TE	Cyno	9.83609	0.984725	Yang et al + Liu et al
CynoY_WT_d14_b2_TCATGGACAGTCAACT	TE	Cyno	10.6426	-5.21757	Yang et al + Liu et al
CynoY_WT_d14_b2_TCATGTTTCACTGGGC	TE	Cyno	5.04998	-2.96	Yang et al + Liu et al
CynoY_WT_d14_b2_TCATGTTTCAGAACCT	TE	Cyno	8.8073	0.133679	Yang et al + Liu et al
CynoY_WT_d14_b2_TCATGTTTCTACACTT	ExE_Mech	Cyno	2.24459	8.01461	Yang et al + Liu et al
CynoY_WT_d14_b2_TCATTACGTGCTTCAA	TE	Cyno	9.69195	1.63727	Yang et al + Liu et al
CynoY_WT_d14_b2_TCATTACGTGTACATC	TE	Cyno	10.0539	1.18955	Yang et al + Liu et al
CynoY_WT_d14_b2_TCATTCACAACTCGAT	TE	Cyno	10.0114	0.900701	Yang et al + Liu et al
CynoY_WT_d14_b2_TCATTCATCCCGAATA	Trans	Cyno	-4.14749	4.76666	Yang et al + Liu et al
CynoY_WT_d14_b2_TCATTGTAGGACTAAT	TE	Cyno	5.08312	-2.61792	Yang et al + Liu et al
CynoY_WT_d14_b2_TCATTGTCAGCCGTTG	ExE_Mech	Cyno	1.38188	7.69809	Yang et al + Liu et al
CynoY_WT_d14_b2_TCATTGTTCGACATCA	Endoderm	Cyno	-4.19525	-9.58283	Yang et al + Liu et al
CynoY_WT_d14_b2_TCCATCGAGACGAGCT	TE	Cyno	9.31492	0.508647	Yang et al + Liu et al
CynoY_WT_d14_b2_TCCATCGGTTGTCTAG	TE	Cyno	8.33789	-0.357292	Yang et al + Liu et al
CynoY_WT_d14_b2_TCCATCGTCAAATGAG	ExE_Mech	Cyno	1.9593	8.37388	Yang et al + Liu et al
CynoY_WT_d14_b2_TCCATCGTCCCTATTA	TE	Cyno	9.47331	1.5393	Yang et al + Liu et al
CynoY_WT_d14_b2_TCCATGCGTCAGTCGC	Endoderm	Cyno	-3.96685	-10.8967	Yang et al + Liu et al
CynoY_WT_d14_b2_TCCCACAGTAAGAACT	TE	Cyno	6.86683	2.07717	Yang et al + Liu et al
CynoY_WT_d14_b2_TCCCAGTAGGTGCGAT	TE	Cyno	10.9028	0.245044	Yang et al + Liu et al
CynoY_WT_d14_b2_TCCCAGTCACCTCTAC	TE	Cyno	7.56154	1.61609	Yang et al + Liu et al
CynoY_WT_d14_b2_TCCCAGTCATCTCGTC	TE	Cyno	6.63672	2.20189	Yang et al + Liu et al
CynoY_WT_d14_b2_TCCCAGTGTTTACTGG	TE	Cyno	8.48816	1.844	Yang et al + Liu et al
CynoY_WT_d14_b2_TCCCAGTTCAGGTAAA	Amnion	Cyno	-3.41709	4.46907	Yang et al + Liu et al
CynoY_WT_d14_b2_TCCCATGAGACGCATG	TE	Cyno	8.41154	-0.70187	Yang et al + Liu et al
CynoY_WT_d14_b2_TCCCATGCAGCCCAGT	TE	Cyno	9.35264	2.07213	Yang et al + Liu et al
CynoY_WT_d14_b2_TCCCATGTCCTGCCAT	TE	Cyno	9.05021	1.88831	Yang et al + Liu et al
CynoY_WT_d14_b2_TCCCATGTCTTAGCAG	Endoderm	Cyno	-6.43375	-9.13709	Yang et al + Liu et al
CynoY_WT_d14_b2_TCCGAAAAGTTACGGG	ExE_Mech	Cyno	1.58043	7.36561	Yang et al + Liu et al
CynoY_WT_d14_b2_TCCGAAATCATCTACT	TE	Cyno	9.26151	1.47632	Yang et al + Liu et al
CynoY_WT_d14_b2_TCCGAAATCCTCTGCA	TE	Cyno	8.59442	1.91	Yang et al + Liu et al
CynoY_WT_d14_b2_TCCGATCCAGCGGTTC	TE	Cyno	7.33894	2.29433	Yang et al + Liu et al
CynoY_WT_d14_b2_TCCGATCGTTATTCTC	TE	Cyno	8.51354	1.7682	Yang et al + Liu et al
CynoY_WT_d14_b2_TCCGATCTCGAGAGAC	TE	Cyno	8.47354	1.49064	Yang et al + Liu et al
CynoY_WT_d14_b2_TCCGATCTCGAGTCTA	ExE_Mech	Cyno	1.2028	6.93571	Yang et al + Liu et al
CynoY_WT_d14_b2_TCCGGGAAGGTGATAT	TE	Cyno	9.39204	1.87565	Yang et al + Liu et al
CynoY_WT_d14_b2_TCCTCCCCAACTGCCG	TE	Cyno	10.1295	1.29397	Yang et al + Liu et al
CynoY_WT_d14_b2_TCCTCGAGTCGCTCGA	TE	Cyno	9.02534	2.0931	Yang et al + Liu et al
CynoY_WT_d14_b2_TCCTCTTGTAAGTCAA	Trans	Cyno	-4.61068	5.3644	Yang et al + Liu et al
CynoY_WT_d14_b2_TCCTGCACACAGCCAC	ExE_Mech	Cyno	2.49888	8.28576	Yang et al + Liu et al
CynoY_WT_d14_b2_TCCTTTCGTGGAACAC	TE	Cyno	7.57971	2.64156	Yang et al + Liu et al
CynoY_WT_d14_b2_TCGACCTAGATGTTCC	TE	Cyno	9.50164	1.89359	Yang et al + Liu et al
CynoY_WT_d14_b2_TCGACCTGTACGACAG	TE	Cyno	8.47264	2.02218	Yang et al + Liu et al
CynoY_WT_d14_b2_TCGACGGCAACGGGTA	TE	Cyno	9.44355	0.669569	Yang et al + Liu et al
CynoY_WT_d14_b2_TCGACGGGTCGCTGCA	ExE_Mech	Cyno	1.93428	8.19444	Yang et al + Liu et al
CynoY_WT_d14_b2_TCGATTTTCTCTCTTC	ExE_Mech	Cyno	2.41731	8.44727	Yang et al + Liu et al
CynoY_WT_d14_b2_TCGCACTTCATGTCTT	Trans	Cyno	-4.32237	5.2858	Yang et al + Liu et al
CynoY_WT_d14_b2_TCGCAGGCATACATCG	Epiblast	Cyno	-5.03346	5.89838	Yang et al + Liu et al
CynoY_WT_d14_b2_TCGGATAGTGAAAGTT	TE	Cyno	7.61316	1.67208	Yang et al + Liu et al
CynoY_WT_d14_b2_TCGGGCAAGACGGATC	TE	Cyno	5.10678	-2.9112	Yang et al + Liu et al
CynoY_WT_d14_b2_TCGGGCAGTCTAGTGT	ExE_Mech	Cyno	1.084	7.51458	Yang et al + Liu et al
CynoY_WT_d14_b2_TCGGGTGTCTATCGCC	Endoderm	Cyno	-3.681	-11.1554	Yang et al + Liu et al
CynoY_WT_d14_b2_TCGGTCTGTAGATTGA	TE	Cyno	8.54565	1.70031	Yang et al + Liu et al
CynoY_WT_d14_b2_TCGGTCTGTCACCTTC	ExE_Mech	Cyno	2.87614	8.28818	Yang et al + Liu et al
CynoY_WT_d14_b2_TCGTAGAAGGGAGTTC	ExE_Mech	Cyno	3.64622	7.51842	Yang et al + Liu et al
CynoY_WT_d14_b2_TCGTCCAAGCACACCC	TE	Cyno	8.2312	2.81369	Yang et al + Liu et al
CynoY_WT_d14_b2_TCGTCCACATCGGAAG	TE	Cyno	7.38628	2.34789	Yang et al + Liu et al
CynoY_WT_d14_b2_TCGTCCATCATGAGGG	ExE_Mech	Cyno	1.86249	8.42823	Yang et al + Liu et al
CynoY_WT_d14_b2_TCGTGCTAGCAGGTCA	TE	Cyno	8.9935	0.953781	Yang et al + Liu et al
CynoY_WT_d14_b2_TCGTGCTGTGTGTCGC	TE	Cyno	7.61165	2.25239	Yang et al + Liu et al
CynoY_WT_d14_b2_TCGTGGGGTGGCTAGA	ExE_Mech	Cyno	0.671553	8.02763	Yang et al + Liu et al
CynoY_WT_d14_b2_TCTAACTGTACTGAGG	Trans	Cyno	-4.27343	5.05177	Yang et al + Liu et al
CynoY_WT_d14_b2_TCTAACTTCGAAGAAT	TE	Cyno	8.5273	2.49908	Yang et al + Liu et al
CynoY_WT_d14_b2_TCTACCGAGGGCTAAC	TE	Cyno	7.43257	2.48037	Yang et al + Liu et al
CynoY_WT_d14_b2_TCTATACCACGTCTCT	Endoderm	Cyno	-4.09514	-10.9163	Yang et al + Liu et al
CynoY_WT_d14_b2_TCTATACTCAAGCCCG	TE	Cyno	10.311	-2.04267	Yang et al + Liu et al
CynoY_WT_d14_b2_TCTATCATCATACGGT	TE	Cyno	10.4661	0.963562	Yang et al + Liu et al
CynoY_WT_d14_b2_TCTCAGCGTATGAGAT	ExE_Mech	Cyno	2.26955	8.47651	Yang et al + Liu et al
CynoY_WT_d14_b2_TCTCAGCGTTCTGAGT	TE	Cyno	9.19136	-1.30929	Yang et al + Liu et al
CynoY_WT_d14_b2_TCTCAGCTCCAACTAG	TE	Cyno	8.13374	1.98324	Yang et al + Liu et al
CynoY_WT_d14_b2_TCTCAGCTCCAGTGTA	TE	Cyno	9.07094	1.99304	Yang et al + Liu et al
CynoY_WT_d14_b2_TCTGGCTTCCCAGTGG	TE	Cyno	5.76155	0.637293	Yang et al + Liu et al
CynoY_WT_d14_b2_TCTTAGTGTATGCGGA	Amnion	Cyno	-3.09289	3.88836	Yang et al + Liu et al
CynoY_WT_d14_b2_TCTTAGTGTGCATCTA	TE	Cyno	7.31849	2.30986	Yang et al + Liu et al
CynoY_WT_d14_b2_TCTTCCTGTCTACACA	TE	Cyno	12.3934	0.674399	Yang et al + Liu et al
CynoY_WT_d14_b2_TCTTGCGGTTCTAACG	ExE_Mech	Cyno	1.72775	8.12885	Yang et al + Liu et al
CynoY_WT_d14_b2_TGAACGTGTACTGGGA	ExE_Mech	Cyno	3.62898	7.50094	Yang et al + Liu et al
CynoY_WT_d14_b2_TGAATGCAGACAGTCG	Mesoderm	Cyno	-3.77299	4.61155	Yang et al + Liu et al
CynoY_WT_d14_b2_TGAATGCGTAAGTCAA	TE	Cyno	10.0038	1.06278	Yang et al + Liu et al
CynoY_WT_d14_b2_TGAATGCGTGAGCTCC	TE	Cyno	10.5557	0.825211	Yang et al + Liu et al
CynoY_WT_d14_b2_TGAATGCTCTCAACGA	ExE_Mech	Cyno	1.30793	6.40988	Yang et al + Liu et al
CynoY_WT_d14_b2_TGACAGTTCGCGTGCA	TE	Cyno	10.2889	1.33294	Yang et al + Liu et al
CynoY_WT_d14_b2_TGACCCTAGACCAGCA	TE	Cyno	12.1436	0.696819	Yang et al + Liu et al
CynoY_WT_d14_b2_TGACGCGGTGATAGTA	TE	Cyno	7.87648	-1.11374	Yang et al + Liu et al
CynoY_WT_d14_b2_TGACTCCAGTTCGCAT	TE	Cyno	8.4172	2.50145	Yang et al + Liu et al
CynoY_WT_d14_b2_TGACTCCCACACGCCA	TE	Cyno	6.50649	2.12973	Yang et al + Liu et al
CynoY_WT_d14_b2_TGACTCCGTTCTGAGT	ExE_Mech	Cyno	1.08954	6.01651	Yang et al + Liu et al
CynoY_WT_d14_b2_TGAGCATCAGGATTCT	TE	Cyno	10.1219	1.18922	Yang et al + Liu et al
CynoY_WT_d14_b2_TGAGCGCGTCTACACA	TE	Cyno	9.78873	-1.93854	Yang et al + Liu et al
CynoY_WT_d14_b2_TGAGCGCTCACTAGCA	TE	Cyno	10.6939	-5.08888	Yang et al + Liu et al
CynoY_WT_d14_b2_TGAGCGCTCGTTGTGA	TE	Cyno	10.6479	0.833307	Yang et al + Liu et al
CynoY_WT_d14_b2_TGAGGAGAGACCTCAT	Amnion	Cyno	-3.64099	4.17636	Yang et al + Liu et al
CynoY_WT_d14_b2_TGAGGGAAGCGTCGAA	Amnion	Cyno	-3.36026	4.29457	Yang et al + Liu et al
CynoY_WT_d14_b2_TGAGGGATCACCATAG	ExE_Mech	Cyno	0.700579	5.60202	Yang et al + Liu et al
CynoY_WT_d14_b2_TGAGGGATCCGATGTA	TE	Cyno	8.41011	2.54606	Yang et al + Liu et al
CynoY_WT_d14_b2_TGAGGTTAGCTTCTAG	TE	Cyno	8.9287	-0.490619	Yang et al + Liu et al
CynoY_WT_d14_b2_TGATGCAAGAGTTGCG	ExE_Mech	Cyno	0.750253	7.99591	Yang et al + Liu et al
CynoY_WT_d14_b2_TGATGCACAATCGCCG	TE	Cyno	9.15962	2.07164	Yang et al + Liu et al
CynoY_WT_d14_b2_TGATGCACAGTAGTTC	TE	Cyno	6.78628	2.06818	Yang et al + Liu et al
CynoY_WT_d14_b2_TGATGCAGTTCGTACA	Endoderm	Cyno	-4.01741	-11.0062	Yang et al + Liu et al
CynoY_WT_d14_b2_TGATGCAGTTGAGGAC	ExE_Mech	Cyno	1.39961	6.06418	Yang et al + Liu et al
CynoY_WT_d14_b2_TGATGGTGTAAGTAGT	TE	Cyno	11.1315	0.597743	Yang et al + Liu et al
CynoY_WT_d14_b2_TGATTTCAGGAAAGTG	TE	Cyno	9.7894	0.894931	Yang et al + Liu et al
CynoY_WT_d14_b2_TGATTTCTCATTACTC	ExE_Mech	Cyno	2.86351	8.48159	Yang et al + Liu et al
CynoY_WT_d14_b2_TGATTTCTCTCGCGTT	TE	Cyno	7.75374	2.48303	Yang et al + Liu et al
CynoY_WT_d14_b2_TGCACGGAGAGGGTAA	TE	Cyno	7.7666	1.58738	Yang et al + Liu et al
CynoY_WT_d14_b2_TGCAGATCATATGAAG	ExE_Mech	Cyno	1.38275	6.48917	Yang et al + Liu et al
CynoY_WT_d14_b2_TGCAGATGTTCGGCGT	ExE_Mech	Cyno	1.65174	7.92028	Yang et al + Liu et al
CynoY_WT_d14_b2_TGCAGGCCACAAAGCG	ExE_Mech	Cyno	1.10446	6.31394	Yang et al + Liu et al
CynoY_WT_d14_b2_TGCATCCGTGTGCCTG	TE	Cyno	8.63345	1.19779	Yang et al + Liu et al
CynoY_WT_d14_b2_TGCATCCTCTACACAG	TE	Cyno	8.55124	2.55805	Yang et al + Liu et al
CynoY_WT_d14_b2_TGCATGACAGTCAGTT	TE	Cyno	7.86612	2.31919	Yang et al + Liu et al
CynoY_WT_d14_b2_TGCATGATCAATCCGA	ExE_Mech	Cyno	3.54576	7.6113	Yang et al + Liu et al
CynoY_WT_d14_b2_TGCATGATCCGATTAG	TE	Cyno	10.6592	0.637519	Yang et al + Liu et al
CynoY_WT_d14_b2_TGCATGATCTCGTCGT	Trans	Cyno	-4.79902	5.267	Yang et al + Liu et al
CynoY_WT_d14_b2_TGCCGAGTCCGCGGAT	TE	Cyno	6.91466	2.46084	Yang et al + Liu et al
CynoY_WT_d14_b2_TGCCGAGTCGGAATTC	TE	Cyno	7.60836	2.36683	Yang et al + Liu et al
CynoY_WT_d14_b2_TGCGACGTCTACTGCC	ExE_Mech	Cyno	1.21277	7.63518	Yang et al + Liu et al
CynoY_WT_d14_b2_TGCGATAAGTAACGTA	ExE_Mech	Cyno	1.01764	7.96898	Yang et al + Liu et al
CynoY_WT_d14_b2_TGCGATACAAACTAGA	TE	Cyno	12.054	0.818361	Yang et al + Liu et al
CynoY_WT_d14_b2_TGCGATACACCCAAGC	TE	Cyno	9.05216	2.13129	Yang et al + Liu et al
CynoY_WT_d14_b2_TGCGGCAAGGTTCAGG	TE	Cyno	7.56599	1.78082	Yang et al + Liu et al
CynoY_WT_d14_b2_TGCGGCAAGTGTACCT	TE	Cyno	8.98323	0.913281	Yang et al + Liu et al
CynoY_WT_d14_b2_TGCGGCATCGAACTCA	ExE_Mech	Cyno	1.98834	7.80846	Yang et al + Liu et al
CynoY_WT_d14_b2_TGCGGCATCTTAGTTC	TE	Cyno	6.93385	1.71567	Yang et al + Liu et al
CynoY_WT_d14_b2_TGCGGGTAGCGACTGA	TE	Cyno	9.06418	2.05301	Yang et al + Liu et al
CynoY_WT_d14_b2_TGCGGGTGTACCGCGT	ExE_Mech	Cyno	2.37786	7.38429	Yang et al + Liu et al
CynoY_WT_d14_b2_TGCTCCATCGAATCCA	ExE_Mech	Cyno	1.90706	7.9914	Yang et al + Liu et al
CynoY_WT_d14_b2_TGCTCGTGTATCGAGG	ExE_Mech	Cyno	1.49245	8.02132	Yang et al + Liu et al
CynoY_WT_d14_b2_TGCTGAAGTCTGCAAT	TE	Cyno	5.2387	-2.98037	Yang et al + Liu et al
CynoY_WT_d14_b2_TGCTGAAGTGAATTAG	TE	Cyno	8.42125	1.64191	Yang et al + Liu et al
CynoY_WT_d14_b2_TGCTTCGGTGCCTACG	TE	Cyno	8.92272	0.857533	Yang et al + Liu et al
CynoY_WT_d14_b2_TGCTTCGTCTAGACCA	ExE_Mech	Cyno	3.55508	7.58679	Yang et al + Liu et al
CynoY_WT_d14_b2_TGCTTGCTCCCATAGA	TE	Cyno	6.899	2.39533	Yang et al + Liu et al
CynoY_WT_d14_b2_TGGAACTCACATAGCT	TE	Cyno	6.75962	1.98359	Yang et al + Liu et al
CynoY_WT_d14_b2_TGGAACTTCGCGTGCA	TE	Cyno	9.82898	0.861896	Yang et al + Liu et al
CynoY_WT_d14_b2_TGGAGAGAGTTAGTAG	TE	Cyno	6.65061	2.39575	Yang et al + Liu et al
CynoY_WT_d14_b2_TGGAGAGGTGTTATCG	TE	Cyno	10.3068	-4.57021	Yang et al + Liu et al
CynoY_WT_d14_b2_TGGAGGACAAATCGTC	TE	Cyno	9.42982	0.151227	Yang et al + Liu et al
CynoY_WT_d14_b2_TGGAGGACAACTCGTA	Trans	Cyno	-3.8343	4.83324	Yang et al + Liu et al
CynoY_WT_d14_b2_TGGAGGACATGTCTAG	TE	Cyno	9.15176	1.00768	Yang et al + Liu et al
CynoY_WT_d14_b2_TGGATGTAGAACTCCT	ExE_Mech	Cyno	1.48277	7.81458	Yang et al + Liu et al
CynoY_WT_d14_b2_TGGATGTAGCTGTTAC	Amnion	Cyno	-3.56205	4.71228	Yang et al + Liu et al
CynoY_WT_d14_b2_TGGATGTCACACTTAG	TE	Cyno	5.31205	-2.98228	Yang et al + Liu et al
CynoY_WT_d14_b2_TGGATGTTCGTAACAC	TE	Cyno	7.41709	1.87214	Yang et al + Liu et al
CynoY_WT_d14_b2_TGGCGTGTCTCCGAAA	ExE_Mech	Cyno	2.31466	8.30799	Yang et al + Liu et al
CynoY_WT_d14_b2_TGGGAAGAGTGCAGGT	TE	Cyno	9.0427	2.2823	Yang et al + Liu et al
CynoY_WT_d14_b2_TGGGAGACAGTGGCTC	ExE_Mech	Cyno	0.924232	7.84488	Yang et al + Liu et al
CynoY_WT_d14_b2_TGGGATTCATATGCGT	TE	Cyno	6.74371	1.90863	Yang et al + Liu et al
CynoY_WT_d14_b2_TGGGCGTGTACCTTCC	TE	Cyno	11.7985	0.909937	Yang et al + Liu et al
CynoY_WT_d14_b2_TGGGCTGCAACTGTGT	ExE_Mech	Cyno	0.683987	8.08936	Yang et al + Liu et al
CynoY_WT_d14_b2_TGGGCTGGTACTAGCT	TE	Cyno	8.57913	1.81655	Yang et al + Liu et al
CynoY_WT_d14_b2_TGGGCTGTCCGGCTTT	TE	Cyno	6.83594	2.06556	Yang et al + Liu et al
CynoY_WT_d14_b2_TGGGTTAAGCGTCTGC	TE	Cyno	8.24822	2.69485	Yang et al + Liu et al
CynoY_WT_d14_b2_TGGGTTAAGGCCTTCG	TE	Cyno	10.4837	0.698895	Yang et al + Liu et al
CynoY_WT_d14_b2_TGGTACAAGCTTCATG	ExE_Mech	Cyno	1.67427	7.655	Yang et al + Liu et al
CynoY_WT_d14_b2_TGGTACACATTCACCC	TE	Cyno	10.7063	0.874639	Yang et al + Liu et al
CynoY_WT_d14_b2_TGGTACATCCTCTCTT	Endoderm	Cyno	-3.88859	-9.89286	Yang et al + Liu et al
CynoY_WT_d14_b2_TGGTGATCATATAGCC	ExE_Mech	Cyno	0.926574	8.00953	Yang et al + Liu et al
CynoY_WT_d14_b2_TGGTTAGCAACACGAG	TE	Cyno	8.74961	2.16708	Yang et al + Liu et al
CynoY_WT_d14_b2_TGGTTAGCAAGAAATC	TE	Cyno	3.71251	7.54286	Yang et al + Liu et al
CynoY_WT_d14_b2_TGGTTAGGTATCAAGA	TE	Cyno	7.0726	1.67385	Yang et al + Liu et al
CynoY_WT_d14_b2_TGGTTAGGTGGGTTGA	TE	Cyno	8.03357	1.66978	Yang et al + Liu et al
CynoY_WT_d14_b2_TGGTTAGGTTCCGCTT	ExE_Mech	Cyno	2.26342	8.48832	Yang et al + Liu et al
CynoY_WT_d14_b2_TGGTTAGTCCATTGGA	Endoderm	Cyno	-3.44857	-11.2031	Yang et al + Liu et al
CynoY_WT_d14_b2_TGTACAGTCAACACCA	TE	Cyno	9.35187	1.69314	Yang et al + Liu et al
CynoY_WT_d14_b2_TGTAGACGTGTGTCGC	ExE_Mech	Cyno	0.757765	8.12253	Yang et al + Liu et al
CynoY_WT_d14_b2_TGTCAGAGTCTGATAC	Trans	Cyno	-4.27483	5.08096	Yang et al + Liu et al
CynoY_WT_d14_b2_TGTCAGATCGATGCAT	TE	Cyno	11.9919	0.733498	Yang et al + Liu et al
CynoY_WT_d14_b2_TGTCCACAGTTGGAAT	Amnion	Cyno	-3.33721	3.86961	Yang et al + Liu et al
CynoY_WT_d14_b2_TGTCCACTCATTCATC	TE	Cyno	7.22954	2.20096	Yang et al + Liu et al
CynoY_WT_d14_b2_TGTCCACTCCTCACCA	TE	Cyno	5.0049	-2.69569	Yang et al + Liu et al
CynoY_WT_d14_b2_TGTCCTGAGGAACTAT	TE	Cyno	8.514	2.03809	Yang et al + Liu et al
CynoY_WT_d14_b2_TGTCCTGCAAGTAGTA	TE	Cyno	8.26706	1.26562	Yang et al + Liu et al
CynoY_WT_d14_b2_TGTCCTGGTGAATAAC	TE	Cyno	8.73209	2.17972	Yang et al + Liu et al
CynoY_WT_d14_b2_TGTCCTGTCTGTCCCA	TE	Cyno	8.74829	1.98854	Yang et al + Liu et al
CynoY_WT_d14_b2_TGTGAGTGTTGCCGCA	ExE_Mech	Cyno	0.92327	7.645	Yang et al + Liu et al
CynoY_WT_d14_b2_TGTGCGGAGCCATCCG	TE	Cyno	10.7339	0.618318	Yang et al + Liu et al
CynoY_WT_d14_b2_TGTGCGGCAGAACATA	TE	Cyno	9.34018	1.72926	Yang et al + Liu et al
CynoY_WT_d14_b2_TGTGGCGAGAACCCGA	TE	Cyno	9.53976	1.87662	Yang et al + Liu et al
CynoY_WT_d14_b2_TGTGGCGGTGACTGAG	TE	Cyno	7.52965	2.29609	Yang et al + Liu et al
CynoY_WT_d14_b2_TGTTCATAGTATAACG	TE	Cyno	10.3192	-3.61825	Yang et al + Liu et al
CynoY_WT_d14_b2_TGTTCATCAAAGGGCT	ExE_Mech	Cyno	2.67537	8.49268	Yang et al + Liu et al
CynoY_WT_d14_b2_TGTTCCGCAGAGGCAT	Endoderm	Cyno	-6.34309	-9.11074	Yang et al + Liu et al
CynoY_WT_d14_b2_TGTTCTATCCAGCACG	Endoderm	Cyno	-6.11769	-9.45736	Yang et al + Liu et al
CynoY_WT_d14_b2_TGTTCTATCGTGACTA	TE	Cyno	9.95166	0.577263	Yang et al + Liu et al
CynoY_WT_d14_b2_TGTTGGACACGGCGTT	Epiblast	Cyno	-5.3173	5.97386	Yang et al + Liu et al
CynoY_WT_d14_b2_TGTTGGATCCTTATCA	ExE_Mech	Cyno	2.32129	7.28204	Yang et al + Liu et al
CynoY_WT_d14_b2_TGTTGGATCGCTTGCT	TE	Cyno	9.69252	1.76401	Yang et al + Liu et al
CynoY_WT_d14_b2_TTAATCCGTCTAACTG	TE	Cyno	5.47316	-2.97243	Yang et al + Liu et al
CynoY_WT_d14_b2_TTAATCCTCTGCTGAA	TE	Cyno	7.6192	2.24723	Yang et al + Liu et al
CynoY_WT_d14_b2_TTACAGGAGACTTCGT	TE	Cyno	8.95822	2.00833	Yang et al + Liu et al
CynoY_WT_d14_b2_TTACCATAGAGAGCAA	TE	Cyno	9.26476	-1.07357	Yang et al + Liu et al
CynoY_WT_d14_b2_TTACCATAGCCTTTGA	TE	Cyno	11.0375	-5.64334	Yang et al + Liu et al
CynoY_WT_d14_b2_TTACCATCAAAGCTAA	ExE_Mech	Cyno	1.11651	7.53354	Yang et al + Liu et al
CynoY_WT_d14_b2_TTACGCCCAGAATTCC	TE	Cyno	7.4901	2.24541	Yang et al + Liu et al
CynoY_WT_d14_b2_TTACGCCGTCTGGTTA	TE	Cyno	9.20525	-0.0062084	Yang et al + Liu et al
CynoY_WT_d14_b2_TTACGCCGTGGACCTC	TE	Cyno	8.17873	2.68416	Yang et al + Liu et al
CynoY_WT_d14_b2_TTACGCCGTTCTTCAT	TE	Cyno	7.6404	2.01688	Yang et al + Liu et al
CynoY_WT_d14_b2_TTACGCCTCTATCGTT	TE	Cyno	11.6704	0.956122	Yang et al + Liu et al
CynoY_WT_d14_b2_TTACTGTAGAGGCGGA	TE	Cyno	10.6001	0.598528	Yang et al + Liu et al
CynoY_WT_d14_b2_TTAGGCACATCTGTTT	TE	Cyno	7.1925	2.14564	Yang et al + Liu et al
CynoY_WT_d14_b2_TTAGGCACATGCGGTC	TE	Cyno	10.4289	-3.94918	Yang et al + Liu et al
CynoY_WT_d14_b2_TTAGGCATCTCCGAGG	ExE_Mech	Cyno	1.98477	8.14891	Yang et al + Liu et al
CynoY_WT_d14_b2_TTAGGGTGTCGACGCT	TE	Cyno	9.08658	0.963334	Yang et al + Liu et al
CynoY_WT_d14_b2_TTAGGGTTCCTAGCTC	Trans	Cyno	-4.04866	4.87852	Yang et al + Liu et al
CynoY_WT_d14_b2_TTAGTCTAGAGAACCC	Trans	Cyno	-4.20028	4.91474	Yang et al + Liu et al
CynoY_WT_d14_b2_TTAGTCTGTCGACGCT	Endoderm	Cyno	-5.57877	-9.74428	Yang et al + Liu et al
CynoY_WT_d14_b2_TTAGTCTGTGACGTCC	TE	Cyno	6.94906	1.9643	Yang et al + Liu et al
CynoY_WT_d14_b2_TTAGTCTGTGCCTGCA	ExE_Mech	Cyno	1.67063	8.02633	Yang et al + Liu et al
CynoY_WT_d14_b2_TTAGTCTTCAAATGAG	ExE_Mech	Cyno	3.56042	7.53208	Yang et al + Liu et al
CynoY_WT_d14_b2_TTCAATCTCTCGGTCT	ExE_Mech	Cyno	2.31691	8.26275	Yang et al + Liu et al
CynoY_WT_d14_b2_TTCACCGGTGATTCTG	TE	Cyno	7.18473	2.26069	Yang et al + Liu et al
CynoY_WT_d14_b2_TTCACCGGTGGAAATT	TE	Cyno	10.4815	-4.87973	Yang et al + Liu et al
CynoY_WT_d14_b2_TTCACGCCAAGCTACT	ExE_Mech	Cyno	1.72339	7.77612	Yang et al + Liu et al
CynoY_WT_d14_b2_TTCAGGAAGGAGAGGC	Trans	Cyno	-4.9083	5.52359	Yang et al + Liu et al
CynoY_WT_d14_b2_TTCATGTTCCGTCCTA	TE	Cyno	8.28239	2.53106	Yang et al + Liu et al
CynoY_WT_d14_b2_TTCATTGGTTCACGAT	ExE_Mech	Cyno	1.98158	7.72334	Yang et al + Liu et al
CynoY_WT_d14_b2_TTCCAATCATCGCCTT	TE	Cyno	10.0094	1.05948	Yang et al + Liu et al
CynoY_WT_d14_b2_TTCCAATTCTCGTCAC	ExE_Mech	Cyno	3.63323	7.5471	Yang et al + Liu et al
CynoY_WT_d14_b2_TTCCGTGGTAGTAAGT	TE	Cyno	7.88523	2.00655	Yang et al + Liu et al
CynoY_WT_d14_b2_TTCCTCTAGCATGGGT	ExE_Mech	Cyno	3.67416	7.56252	Yang et al + Liu et al
CynoY_WT_d14_b2_TTCCTCTAGCGAGGAG	Trans	Cyno	-4.77918	7.17346	Yang et al + Liu et al
CynoY_WT_d14_b2_TTCGATTAGCAGGGAG	ExE_Mech	Cyno	2.26013	7.78477	Yang et al + Liu et al
CynoY_WT_d14_b2_TTCGATTTCAGCACCG	ExE_Mech	Cyno	0.818477	7.89716	Yang et al + Liu et al
CynoY_WT_d14_b2_TTCGCTGCAACCCTCT	Epiblast	Cyno	-5.46683	6.35364	Yang et al + Liu et al
CynoY_WT_d14_b2_TTCGCTGTCTAGATCG	TE	Cyno	12.1344	0.800923	Yang et al + Liu et al
CynoY_WT_d14_b2_TTCGGTCTCCAGCACG	TE	Cyno	5.15249	-2.79709	Yang et al + Liu et al
CynoY_WT_d14_b2_TTCTAACGTGATGAAT	TE	Cyno	8.72491	2.32433	Yang et al + Liu et al
CynoY_WT_d14_b2_TTCTAGTAGGCCTAGA	TE	Cyno	7.90331	1.3483	Yang et al + Liu et al
CynoY_WT_d14_b2_TTCTAGTCAACTACGT	TE	Cyno	9.00191	0.218989	Yang et al + Liu et al
CynoY_WT_d14_b2_TTCTCTCAGCCTTCTC	TE	Cyno	9.58948	0.790363	Yang et al + Liu et al
CynoY_WT_d14_b2_TTCTCTCCACTGCGAC	TE	Cyno	9.60487	1.84136	Yang et al + Liu et al
CynoY_WT_d14_b2_TTCTCTCCATACACCA	TE	Cyno	11.2855	-0.0204583	Yang et al + Liu et al
CynoY_WT_d14_b2_TTCTGTACAGAGAAAG	TE	Cyno	9.17325	2.08268	Yang et al + Liu et al
CynoY_WT_d14_b2_TTCTGTAGTAAGATCA	ExE_Mech	Cyno	1.69045	8.41107	Yang et al + Liu et al
CynoY_WT_d14_b2_TTCTTCCAGCGGGTAT	ExE_Mech	Cyno	2.41609	8.37666	Yang et al + Liu et al
CynoY_WT_d14_b2_TTCTTGAAGAAGTCTA	ExE_Mech	Cyno	2.30676	8.26467	Yang et al + Liu et al
CynoY_WT_d14_b2_TTCTTGAGTCGTGGAA	ExE_Mech	Cyno	1.08198	5.98284	Yang et al + Liu et al
CynoY_WT_d14_b2_TTCTTGAGTGGAACCA	TE	Cyno	9.03919	2.19858	Yang et al + Liu et al
CynoY_WT_d14_b2_TTCTTGATCCACTAGA	ExE_Mech	Cyno	1.28309	8.14495	Yang et al + Liu et al
CynoY_WT_d14_b2_TTGAACGAGATCCTAC	TE	Cyno	9.04095	1.71461	Yang et al + Liu et al
CynoY_WT_d14_b2_TTGAACGGTTGCCATA	TE	Cyno	9.15678	2.15011	Yang et al + Liu et al
CynoY_WT_d14_b2_TTGACCCCAGACAATA	TE	Cyno	8.42385	2.10929	Yang et al + Liu et al
CynoY_WT_d14_b2_TTGATGGGTCACGTGC	ExE_Mech	Cyno	1.16844	7.07679	Yang et al + Liu et al
CynoY_WT_d14_b2_TTGGATGAGAGCAGAA	ExE_Mech	Cyno	1.93273	7.23114	Yang et al + Liu et al
CynoY_WT_d14_b2_TTGGATGAGAGTCTGG	TE	Cyno	6.82723	2.01822	Yang et al + Liu et al
CynoY_WT_d14_b2_TTGGATGGTGCGAACA	ExE_Mech	Cyno	2.18825	7.92888	Yang et al + Liu et al
CynoY_WT_d14_b2_TTGGATGTCACCGGGT	TE	Cyno	7.48882	2.40514	Yang et al + Liu et al
CynoY_WT_d14_b2_TTGGATGTCGGCTCTT	TE	Cyno	9.57213	1.35351	Yang et al + Liu et al
CynoY_WT_d14_b2_TTGGGATCAAATTGCC	TE	Cyno	7.47981	2.32437	Yang et al + Liu et al
CynoY_WT_d14_b2_TTGGGCGAGGTTGTTC	TE	Cyno	7.98342	1.9814	Yang et al + Liu et al
CynoY_WT_d14_b2_TTGGGCGCATGGATCT	TE	Cyno	5.16543	-2.82142	Yang et al + Liu et al
CynoY_WT_d14_b2_TTGGGTACATGGTACT	TE	Cyno	5.25635	-3.00971	Yang et al + Liu et al
CynoY_WT_d14_b2_TTGGGTAGTCGTGTTA	TE	Cyno	10.6623	-7.72706	Yang et al + Liu et al
CynoY_WT_d14_b2_TTGGTTTCATGAGTAA	ExE_Mech	Cyno	1.45112	6.08537	Yang et al + Liu et al
CynoY_WT_d14_b2_TTGTGTTCAAGCCCAC	TE	Cyno	8.6086	1.31605	Yang et al + Liu et al
CynoY_WT_d14_b2_TTGTTCACAGCCTTCT	TE	Cyno	10.3483	1.13235	Yang et al + Liu et al
CynoY_WT_d14_b2_TTGTTGTGTTTGAAAG	ExE_Mech	Cyno	0.878682	6.84516	Yang et al + Liu et al
CynoY_WT_d14_b2_TTTACCACAGACTCTA	ExE_Mech	Cyno	0.92532	8.17362	Yang et al + Liu et al
CynoY_WT_d14_b2_TTTACCATCTTCTGTA	TE	Cyno	7.77555	2.06344	Yang et al + Liu et al
CynoY_WT_d14_b2_TTTACTGAGCCGATTT	TE	Cyno	7.59714	2.33478	Yang et al + Liu et al
CynoY_WT_d14_b2_TTTAGTCAGAAGCCTG	TE	Cyno	7.6931	2.35298	Yang et al + Liu et al
CynoY_WT_d14_b2_TTTATGCTCACCGGTG	TE	Cyno	8.79067	1.93548	Yang et al + Liu et al
CynoY_WT_d14_b2_TTTCACACACTCCGGA	TE	Cyno	10.8815	0.758489	Yang et al + Liu et al
CynoY_WT_d14_b2_TTTCACAGTGCCCACA	ExE_Mech	Cyno	1.33325	7.88289	Yang et al + Liu et al
CynoY_WT_d14_b2_TTTCATGTCGGCGATC	ExE_Mech	Cyno	2.91366	7.96475	Yang et al + Liu et al
CynoY_WT_d14_b2_TTTCCTCCAATAACCC	TE	Cyno	6.87775	1.71522	Yang et al + Liu et al
CynoY_WT_d14_b2_TTTCCTCTCGCTGATA	TE	Cyno	7.43724	1.93541	Yang et al + Liu et al
CynoY_WT_d14_b2_TTTCGATAGCTCCCTT	ExE_Mech	Cyno	2.84325	8.10513	Yang et al + Liu et al
CynoY_WT_d14_b2_TTTGACTCATCGTTCC	TE	Cyno	7.52264	2.20662	Yang et al + Liu et al
CynoY_WT_d14_b2_TTTGATCGTATGCGGA	TE	Cyno	7.3804	1.92643	Yang et al + Liu et al
CynoY_WT_d14_b2_TTTGGAGGTGCAGGAT	TE	Cyno	7.54885	2.59743	Yang et al + Liu et al
CynoY_WT_d14_b2_TTTGTTGAGTACCGGA	TE	Cyno	9.63507	-0.618233	Yang et al + Liu et al
CynoY_WT_d14_b2_TTTGTTGGTAAGGCCA	TE	Cyno	8.7743	1.00296	Yang et al + Liu et al
CynoY_WT_d14_b1_AAACCCACAAATTAGG	TE	Cyno	5.07916	-2.35255	Yang et al + Liu et al
CynoY_WT_d14_b1_AAACCCAGTATGCTAC	TE	Cyno	5.1446	-2.31851	Yang et al + Liu et al
CynoY_WT_d14_b1_AAACCCAGTCTAGTGT	TE	Cyno	8.91771	-2.09324	Yang et al + Liu et al
CynoY_WT_d14_b1_AAACCCAGTGCGTCGT	TE	Cyno	5.96235	-0.384155	Yang et al + Liu et al
CynoY_WT_d14_b1_AAACCCATCAGGTAAA	TE	Cyno	6.5342	0.915043	Yang et al + Liu et al
CynoY_WT_d14_b1_AAACGAACACTGCGAC	TE	Cyno	9.21289	0.597137	Yang et al + Liu et al
CynoY_WT_d14_b1_AAACGAAGTTCCAGGC	TE	Cyno	12.0772	0.433664	Yang et al + Liu et al
CynoY_WT_d14_b1_AAACGAATCCCTCAAC	TE	Cyno	6.59393	0.20575	Yang et al + Liu et al
CynoY_WT_d14_b1_AAACGAATCCTTCAGC	TE	Cyno	6.75754	0.743031	Yang et al + Liu et al
CynoY_WT_d14_b1_AAACGCTAGAGTCGAC	TE	Cyno	5.59602	-0.261195	Yang et al + Liu et al
CynoY_WT_d14_b1_AAACGCTAGTAGGCCA	Mesoderm	Cyno	-2.75455	6.79971	Yang et al + Liu et al
CynoY_WT_d14_b1_AAACGCTCAAGTCCAT	TE	Cyno	6.23841	0.217153	Yang et al + Liu et al
CynoY_WT_d14_b1_AAACGCTGTCGGCTAC	TE	Cyno	6.13704	1.03122	Yang et al + Liu et al
CynoY_WT_d14_b1_AAAGAACTCCACGGGT	TE	Cyno	11.0654	-6.94525	Yang et al + Liu et al
CynoY_WT_d14_b1_AAAGGATCATGCGGTC	TE	Cyno	10.7746	-4.94063	Yang et al + Liu et al
CynoY_WT_d14_b1_AAAGGATTCTATCGGA	TE	Cyno	10.0866	0.193773	Yang et al + Liu et al
CynoY_WT_d14_b1_AAAGGGCGTTTGCCGG	TE	Cyno	8.96642	-3.07188	Yang et al + Liu et al
CynoY_WT_d14_b1_AAAGGGCTCTCTCCGA	TE	Cyno	9.86679	-3.6002	Yang et al + Liu et al
CynoY_WT_d14_b1_AAAGGTACACTATCCC	ExE_Mech	Cyno	2.15821	5.71038	Yang et al + Liu et al
CynoY_WT_d14_b1_AAAGGTACACTTCAAG	TE	Cyno	8.1079	-2.04479	Yang et al + Liu et al
CynoY_WT_d14_b1_AAAGGTACACTTGAAC	TE	Cyno	11.0663	-4.70948	Yang et al + Liu et al
CynoY_WT_d14_b1_AAAGGTAGTCATCTAG	TE	Cyno	7.87894	-2.83399	Yang et al + Liu et al
CynoY_WT_d14_b1_AAAGGTAGTTCTTCAT	TE	Cyno	9.26294	-0.956778	Yang et al + Liu et al
CynoY_WT_d14_b1_AAAGTCCCAAGGATGC	Mesoderm	Cyno	-2.71472	6.02966	Yang et al + Liu et al
CynoY_WT_d14_b1_AAAGTCCCAGGCTCTG	TE	Cyno	5.98988	0.10431	Yang et al + Liu et al
CynoY_WT_d14_b1_AAAGTCCCAGTTCCAA	TE	Cyno	11.0562	-6.75398	Yang et al + Liu et al
CynoY_WT_d14_b1_AAAGTCCGTGCCCGTA	TE	Cyno	5.08551	-2.48004	Yang et al + Liu et al
CynoY_WT_d14_b1_AAAGTCCTCCCTCTCC	TE	Cyno	12.5173	0.479528	Yang et al + Liu et al
CynoY_WT_d14_b1_AAATGGAAGGTCTACT	TE	Cyno	9.97414	-1.2002	Yang et al + Liu et al
CynoY_WT_d14_b1_AAATGGAGTACGTAGG	TE	Cyno	11.3586	-6.92516	Yang et al + Liu et al
CynoY_WT_d14_b1_AAATGGAGTATTTCGG	Epiblast	Cyno	-7.06294	7.11901	Yang et al + Liu et al
CynoY_WT_d14_b1_AAATGGATCATTTCCA	TE	Cyno	10.0332	-8.94362	Yang et al + Liu et al
CynoY_WT_d14_b1_AACAAAGAGTCGAAAT	TE	Cyno	6.57574	-0.206258	Yang et al + Liu et al
CynoY_WT_d14_b1_AACAAAGCAAGACCGA	TE	Cyno	8.32247	-2.77841	Yang et al + Liu et al
CynoY_WT_d14_b1_AACAAAGCAGTGACCC	Mesoderm	Cyno	-3.05133	5.00026	Yang et al + Liu et al
CynoY_WT_d14_b1_AACAAAGGTCTCGCGA	TE	Cyno	8.2554	-2.20388	Yang et al + Liu et al
CynoY_WT_d14_b1_AACAAAGTCCAACTAG	TE	Cyno	7.56329	0.520266	Yang et al + Liu et al
CynoY_WT_d14_b1_AACAACCAGACGCCCT	Mesoderm	Cyno	11.0527	-6.9086	Yang et al + Liu et al
CynoY_WT_d14_b1_AACAACCCACGAGAAC	TE	Cyno	10.902	-4.72455	Yang et al + Liu et al
CynoY_WT_d14_b1_AACAACCCAGGTAGTG	TE	Cyno	10.459	-8.81211	Yang et al + Liu et al
CynoY_WT_d14_b1_AACAACCGTGGCTGAA	TE	Cyno	11.5316	0.520709	Yang et al + Liu et al
CynoY_WT_d14_b1_AACAACCGTGGTCTCG	Trans	Cyno	-6.14748	6.78211	Yang et al + Liu et al
CynoY_WT_d14_b1_AACAACCTCGCGTCGA	TE	Cyno	6.56113	-0.54845	Yang et al + Liu et al
CynoY_WT_d14_b1_AACAAGACAGCAGTAG	TE	Cyno	5.30104	-2.69836	Yang et al + Liu et al
CynoY_WT_d14_b1_AACAAGAGTTTGTTCT	TE	Cyno	9.36967	-2.77362	Yang et al + Liu et al
CynoY_WT_d14_b1_AACAAGATCGTGCTCT	Epiblast	Cyno	-6.69235	6.99912	Yang et al + Liu et al
CynoY_WT_d14_b1_AACAGGGGTTATGGTC	TE	Cyno	10.7919	-7.49269	Yang et al + Liu et al
CynoY_WT_d14_b1_AACAGGGTCATCGGGC	Epiblast	Cyno	-7.25938	7.32592	Yang et al + Liu et al
CynoY_WT_d14_b1_AACCAACAGGCTTAGG	TE	Cyno	10.6299	-8.25766	Yang et al + Liu et al
CynoY_WT_d14_b1_AACCAACGTCTGCGCA	TE	Cyno	6.07466	0.831046	Yang et al + Liu et al
CynoY_WT_d14_b1_AACCAACGTGAATTGA	Amnion	Cyno	-0.113814	3.2789	Yang et al + Liu et al
CynoY_WT_d14_b1_AACCAACTCGTACACA	Mesoderm	Cyno	-2.76364	5.73359	Yang et al + Liu et al
CynoY_WT_d14_b1_AACCACACACTGCATA	TE	Cyno	11.0105	-4.85201	Yang et al + Liu et al
CynoY_WT_d14_b1_AACCATGCAGTTTCGA	TE	Cyno	5.02539	-2.50423	Yang et al + Liu et al
CynoY_WT_d14_b1_AACCATGGTACCTAAC	Mesoderm	Cyno	-2.49329	5.96176	Yang et al + Liu et al
CynoY_WT_d14_b1_AACCATGTCCAGTGCG	Epiblast	Cyno	-7.09937	7.10052	Yang et al + Liu et al
CynoY_WT_d14_b1_AACCTGAGTTCTAAGC	TE	Cyno	7.85654	0.290008	Yang et al + Liu et al
CynoY_WT_d14_b1_AACCTGATCGTTAGTG	TE	Cyno	7.12508	0.749339	Yang et al + Liu et al
CynoY_WT_d14_b1_AACCTTTGTAAGCTCT	ExE_Mech	Cyno	2.4888	6.20521	Yang et al + Liu et al
CynoY_WT_d14_b1_AACCTTTGTTGGGACA	TE	Cyno	10.1283	-3.17631	Yang et al + Liu et al
CynoY_WT_d14_b1_AACGAAATCAAACCCA	TE	Cyno	8.23264	-2.39833	Yang et al + Liu et al
CynoY_WT_d14_b1_AACGAAATCATACAGC	ExE_Mech	Cyno	1.45874	5.49288	Yang et al + Liu et al
CynoY_WT_d14_b1_AACGGGACACCATTCC	TE	Cyno	9.3974	-1.95234	Yang et al + Liu et al
CynoY_WT_d14_b1_AACGGGATCCTTCTAA	TE	Cyno	8.74271	-2.60471	Yang et al + Liu et al
CynoY_WT_d14_b1_AACGTCAAGCTTAGTC	TE	Cyno	10.3238	-4.07478	Yang et al + Liu et al
CynoY_WT_d14_b1_AACGTCAAGTTGGAGC	TE	Cyno	11.0431	-5.02141	Yang et al + Liu et al
CynoY_WT_d14_b1_AACGTCACACAGCCTG	TE	Cyno	9.1047	-1.79811	Yang et al + Liu et al
CynoY_WT_d14_b1_AACGTCAGTACACTCA	TE	Cyno	11.0028	-7.76394	Yang et al + Liu et al
CynoY_WT_d14_b1_AACGTCATCTGGTGGC	Trans	Cyno	-5.38023	6.71998	Yang et al + Liu et al
CynoY_WT_d14_b1_AACTTCTAGAGGATGA	Mesoderm	Cyno	-3.01014	6.70327	Yang et al + Liu et al
CynoY_WT_d14_b1_AACTTCTCAGAAACCG	TE	Cyno	6.76002	0.854985	Yang et al + Liu et al
CynoY_WT_d14_b1_AACTTCTGTGAGCAGT	TE	Cyno	5.07556	-2.40015	Yang et al + Liu et al
CynoY_WT_d14_b1_AAGAACAAGCCTCAAT	TE	Cyno	6.22976	0.832994	Yang et al + Liu et al
CynoY_WT_d14_b1_AAGAACAAGGTGCTTT	TE	Cyno	6.53011	0.809	Yang et al + Liu et al
CynoY_WT_d14_b1_AAGACAAAGCTTTCCC	Trans	Cyno	-4.64665	7.12509	Yang et al + Liu et al
CynoY_WT_d14_b1_AAGACAACAGATACCT	TE	Cyno	6.79574	0.810016	Yang et al + Liu et al
CynoY_WT_d14_b1_AAGACAACAGTGACCC	ExE_Mech	Cyno	2.51931	6.32549	Yang et al + Liu et al
CynoY_WT_d14_b1_AAGACAATCAAGAGGC	TE	Cyno	6.59563	-0.31841	Yang et al + Liu et al
CynoY_WT_d14_b1_AAGACTCAGACGACGT	TE	Cyno	9.3499	-1.07102	Yang et al + Liu et al
CynoY_WT_d14_b1_AAGACTCAGACTCCGC	TE	Cyno	11.1479	-7.72332	Yang et al + Liu et al
CynoY_WT_d14_b1_AAGATAGGTGACTGAG	TE	Cyno	10.695	-8.19068	Yang et al + Liu et al
CynoY_WT_d14_b1_AAGATAGTCGTCAACA	Endoderm	Cyno	-3.48813	-10.583	Yang et al + Liu et al
CynoY_WT_d14_b1_AAGCATCGTCCTGAAT	TE	Cyno	10.033	-2.34601	Yang et al + Liu et al
CynoY_WT_d14_b1_AAGCATCGTTTGAAAG	TE	Cyno	9.37962	-3.88606	Yang et al + Liu et al
CynoY_WT_d14_b1_AAGCATCTCATGAGTC	TE	Cyno	10.7875	-4.25609	Yang et al + Liu et al
CynoY_WT_d14_b1_AAGCCATAGCACCAGA	TE	Cyno	6.30907	-0.612512	Yang et al + Liu et al
CynoY_WT_d14_b1_AAGCCATAGTTGAATG	TE	Cyno	10.9305	-8.21503	Yang et al + Liu et al
CynoY_WT_d14_b1_AAGCCATCATCACAGT	TE	Cyno	6.66726	-0.280502	Yang et al + Liu et al
CynoY_WT_d14_b1_AAGCCATGTCGTGATT	TE	Cyno	6.41343	-2.56695	Yang et al + Liu et al
CynoY_WT_d14_b1_AAGCCATGTTCTAAGC	Trans	Cyno	-3.93812	5.93268	Yang et al + Liu et al
CynoY_WT_d14_b1_AAGCGAGAGTCCCGGT	TE	Cyno	11.2669	-7.15258	Yang et al + Liu et al
CynoY_WT_d14_b1_AAGCGAGCAACGTATC	Amnion	Cyno	-0.34928	2.27735	Yang et al + Liu et al
CynoY_WT_d14_b1_AAGCGAGTCAAGCCTA	TE	Cyno	5.27661	-1.93761	Yang et al + Liu et al
CynoY_WT_d14_b1_AAGCGTTAGTAACCTC	Epiblast	Cyno	-6.13982	7.72347	Yang et al + Liu et al
CynoY_WT_d14_b1_AAGCGTTGTCCAGAAG	TE	Cyno	6.57166	-0.092954	Yang et al + Liu et al
CynoY_WT_d14_b1_AAGCGTTGTGTGATGG	TE	Cyno	5.41225	-1.92408	Yang et al + Liu et al
CynoY_WT_d14_b1_AAGCGTTGTGTTTGCA	ExE_Mech	Cyno	1.79322	5.46088	Yang et al + Liu et al
CynoY_WT_d14_b1_AAGGAATGTCCACAGC	TE	Cyno	11.0598	-4.86886	Yang et al + Liu et al
CynoY_WT_d14_b1_AAGGAATGTGCTCGTG	TE	Cyno	6.60917	0.43949	Yang et al + Liu et al
CynoY_WT_d14_b1_AAGGTAAAGATCGCTT	Trans	Cyno	-5.67944	7.34541	Yang et al + Liu et al
CynoY_WT_d14_b1_AAGGTAATCATTTACC	TE	Cyno	10.9091	-4.37989	Yang et al + Liu et al
CynoY_WT_d14_b1_AAGTACCAGTGAGGCT	Epiblast	Cyno	-7.13328	7.3127	Yang et al + Liu et al
CynoY_WT_d14_b1_AAGTCGTAGACTACGG	TE	Cyno	11.3211	-6.64699	Yang et al + Liu et al
CynoY_WT_d14_b1_AAGTCGTAGCGCATCC	TE	Cyno	9.24045	-2.54973	Yang et al + Liu et al
CynoY_WT_d14_b1_AAGTGAACACGACTAT	TE	Cyno	5.5906	-0.249883	Yang et al + Liu et al
CynoY_WT_d14_b1_AAGTGAAGTACAACGG	TE	Cyno	11.0593	-6.47849	Yang et al + Liu et al
CynoY_WT_d14_b1_AAGTTCGCAACGTTAC	TE	Cyno	10.2706	-4.1604	Yang et al + Liu et al
CynoY_WT_d14_b1_AATAGAGAGCAACAGC	TE	Cyno	10.4401	-3.13681	Yang et al + Liu et al
CynoY_WT_d14_b1_AATAGAGAGCCAGACA	TE	Cyno	5.58306	-2.60136	Yang et al + Liu et al
CynoY_WT_d14_b1_AATAGAGAGCTAGTTC	TE	Cyno	11.2726	-5.61967	Yang et al + Liu et al
CynoY_WT_d14_b1_AATAGAGCAAACTCGT	TE	Cyno	6.24083	0.603696	Yang et al + Liu et al
CynoY_WT_d14_b1_AATAGAGTCCACACAA	TE	Cyno	10.8839	-5.32744	Yang et al + Liu et al
CynoY_WT_d14_b1_AATAGAGTCTAACGGT	TE	Cyno	10.0146	-3.47665	Yang et al + Liu et al
CynoY_WT_d14_b1_AATCACGAGACATGCG	TE	Cyno	8.73712	-2.36894	Yang et al + Liu et al
CynoY_WT_d14_b1_AATCACGTCATACGGT	TE	Cyno	10.0596	-8.50648	Yang et al + Liu et al
CynoY_WT_d14_b1_AATCACGTCTGAGTCA	Epiblast	Cyno	-5.95554	7.63527	Yang et al + Liu et al
CynoY_WT_d14_b1_AATCGACAGTGAATAC	TE	Cyno	5.8828	-0.0136028	Yang et al + Liu et al
CynoY_WT_d14_b1_AATCGACGTCTTAGTG	TE	Cyno	8.95654	-3.25117	Yang et al + Liu et al
CynoY_WT_d14_b1_AATCGACTCCGGCAAC	ExE_Mech	Cyno	2.17118	5.70033	Yang et al + Liu et al
CynoY_WT_d14_b1_AATCGACTCGGCTGTG	ExE_Mech	Cyno	2.43516	6.38889	Yang et al + Liu et al
CynoY_WT_d14_b1_AATCGTGAGAGAAGGT	TE	Cyno	11.2679	-6.69019	Yang et al + Liu et al
CynoY_WT_d14_b1_AATCGTGGTACTCGAT	TE	Cyno	12.7813	0.258001	Yang et al + Liu et al
CynoY_WT_d14_b1_AATGAAGCAACCCTAA	TE	Cyno	8.35308	-2.18549	Yang et al + Liu et al
CynoY_WT_d14_b1_AATGAAGCATGCCGCA	Trans	Cyno	-6.01207	6.75499	Yang et al + Liu et al
CynoY_WT_d14_b1_AATGAAGGTCACTCAA	TE	Cyno	6.7482	0.895511	Yang et al + Liu et al
CynoY_WT_d14_b1_AATGACCGTGTTCCAA	TE	Cyno	6.7896	0.207637	Yang et al + Liu et al
CynoY_WT_d14_b1_AATGACCTCAACCTCC	Trans	Cyno	-3.83256	6.9416	Yang et al + Liu et al
CynoY_WT_d14_b1_AATGACCTCATCCTAT	TE	Cyno	8.34958	-1.77227	Yang et al + Liu et al
CynoY_WT_d14_b1_AATGACCTCCGCACTT	ExE_Mech	Cyno	2.35931	6.22992	Yang et al + Liu et al
CynoY_WT_d14_b1_AATGCCACAAGATCCT	ExE_Mech	Cyno	2.33103	6.52699	Yang et al + Liu et al
CynoY_WT_d14_b1_AATTCCTAGCGCTGCT	TE	Cyno	8.41997	-1.82485	Yang et al + Liu et al
CynoY_WT_d14_b1_AATTCCTCACGAAAGC	Epiblast	Cyno	-6.92749	7.07724	Yang et al + Liu et al
CynoY_WT_d14_b1_AATTCCTGTCAACGCC	TE	Cyno	10.9091	-4.89629	Yang et al + Liu et al
CynoY_WT_d14_b1_AATTTCCGTGACGTCC	Epiblast	Cyno	-5.87663	7.64382	Yang et al + Liu et al
CynoY_WT_d14_b1_ACAAAGACAGACCCGT	TE	Cyno	11.2435	-5.87308	Yang et al + Liu et al
CynoY_WT_d14_b1_ACAAAGAGTAGGTGCA	Amnion	Cyno	0.761364	1.88382	Yang et al + Liu et al
CynoY_WT_d14_b1_ACAAAGATCTTTCCGG	TE	Cyno	6.14204	0.285217	Yang et al + Liu et al
CynoY_WT_d14_b1_ACAACCAAGGGAACAA	TE	Cyno	10.9129	-4.92622	Yang et al + Liu et al
CynoY_WT_d14_b1_ACAACCACACAGCTTA	TE	Cyno	10.4099	-4.03837	Yang et al + Liu et al
CynoY_WT_d14_b1_ACAACCACACCGGCTA	TE	Cyno	9.31842	-1.48969	Yang et al + Liu et al
CynoY_WT_d14_b1_ACAACCATCAACCCGG	TE	Cyno	6.90109	0.970223	Yang et al + Liu et al
CynoY_WT_d14_b1_ACAAGCTAGAGCAAGA	TE	Cyno	8.31817	-1.93984	Yang et al + Liu et al
CynoY_WT_d14_b1_ACAAGCTTCACGAACT	TE	Cyno	9.80704	-3.49623	Yang et al + Liu et al
CynoY_WT_d14_b1_ACACAGTAGACCATTC	TE	Cyno	8.29988	-0.902635	Yang et al + Liu et al
CynoY_WT_d14_b1_ACACAGTCAGATACTC	Trans	Cyno	-6.58469	5.39389	Yang et al + Liu et al
CynoY_WT_d14_b1_ACACAGTGTGCAACGA	TE	Cyno	5.31815	-2.35106	Yang et al + Liu et al
CynoY_WT_d14_b1_ACACGCGCAATAGAGT	TE	Cyno	5.84969	0.562006	Yang et al + Liu et al
CynoY_WT_d14_b1_ACACGCGCACTGCATA	Epiblast	Cyno	-7.31934	7.41256	Yang et al + Liu et al
CynoY_WT_d14_b1_ACACGCGGTCTGTCAA	TE	Cyno	11.2635	-5.43884	Yang et al + Liu et al
CynoY_WT_d14_b1_ACACGCGTCAGCCCAG	TE	Cyno	9.63893	-2.1238	Yang et al + Liu et al
CynoY_WT_d14_b1_ACACGCGTCATTCGGA	Mesoderm	Cyno	-3.22168	6.05681	Yang et al + Liu et al
CynoY_WT_d14_b1_ACACTGAAGTATGGCG	ExE_Mech	Cyno	1.82413	5.44465	Yang et al + Liu et al
CynoY_WT_d14_b1_ACACTGACAATACCTG	TE	Cyno	9.17442	-2.62586	Yang et al + Liu et al
CynoY_WT_d14_b1_ACACTGACACCGTACG	Trans	Cyno	-4.54095	6.41411	Yang et al + Liu et al
CynoY_WT_d14_b1_ACACTGACAGTTTCGA	TE	Cyno	6.72305	0.103107	Yang et al + Liu et al
CynoY_WT_d14_b1_ACACTGAGTAGCGAGT	Amnion	Cyno	-2.28099	3.36399	Yang et al + Liu et al
CynoY_WT_d14_b1_ACACTGAGTCTTACAG	TE	Cyno	5.99329	0.249099	Yang et al + Liu et al
CynoY_WT_d14_b1_ACACTGAGTGAACTAA	Trans	Cyno	-4.51638	7.06204	Yang et al + Liu et al
CynoY_WT_d14_b1_ACACTGAGTGGACCAA	Mesoderm	Cyno	-2.3775	6.4562	Yang et al + Liu et al
CynoY_WT_d14_b1_ACAGAAAAGTTACGGG	TE	Cyno	11.1804	-6.85848	Yang et al + Liu et al
CynoY_WT_d14_b1_ACAGAAAGTCGATTTG	TE	Cyno	8.87399	-2.55639	Yang et al + Liu et al
CynoY_WT_d14_b1_ACAGAAATCACCCTCA	TE	Cyno	10.9421	-6.9402	Yang et al + Liu et al
CynoY_WT_d14_b1_ACAGCCGAGAGCATAT	TE	Cyno	8.85203	0.456055	Yang et al + Liu et al
CynoY_WT_d14_b1_ACAGGGAAGACTCCGC	TE	Cyno	10.4345	0.358179	Yang et al + Liu et al
CynoY_WT_d14_b1_ACAGGGAAGCGCTTCG	TE	Cyno	6.89232	0.948534	Yang et al + Liu et al
CynoY_WT_d14_b1_ACAGGGAAGGGACACT	TE	Cyno	9.8019	-8.53504	Yang et al + Liu et al
CynoY_WT_d14_b1_ACAGGGACATAGAATG	ExE_Mech	Cyno	2.15575	6.39141	Yang et al + Liu et al
CynoY_WT_d14_b1_ACATCGAAGATTGTGA	TE	Cyno	9.93873	0.247722	Yang et al + Liu et al
CynoY_WT_d14_b1_ACATCGACAATCAAGA	TE	Cyno	8.22101	-1.71439	Yang et al + Liu et al
CynoY_WT_d14_b1_ACATCGAGTCCCGCAA	Epiblast	Cyno	-5.68771	7.54516	Yang et al + Liu et al
CynoY_WT_d14_b1_ACATGCAAGCGTCAGA	TE	Cyno	10.145	-3.09331	Yang et al + Liu et al
CynoY_WT_d14_b1_ACATGCAAGGGACCAT	TE	Cyno	8.599	-3.13681	Yang et al + Liu et al
CynoY_WT_d14_b1_ACATGCAGTCCTCCTA	ExE_Mech	Cyno	2.06603	5.53303	Yang et al + Liu et al
CynoY_WT_d14_b1_ACATGCATCAGTCATG	Mesoderm	Cyno	-2.4884	6.33678	Yang et al + Liu et al
CynoY_WT_d14_b1_ACATGCATCCACATAG	TE	Cyno	6.69808	-0.371375	Yang et al + Liu et al
CynoY_WT_d14_b1_ACATGCATCCATCGTC	TE	Cyno	9.6552	-8.68875	Yang et al + Liu et al
CynoY_WT_d14_b1_ACATTTCTCGTTGTAG	TE	Cyno	10.0834	-3.67377	Yang et al + Liu et al
CynoY_WT_d14_b1_ACCAAACAGACCATTC	TE	Cyno	11.3618	-0.0467182	Yang et al + Liu et al
CynoY_WT_d14_b1_ACCAAACCAACCGACC	Mesoderm	Cyno	-3.63691	6.6818	Yang et al + Liu et al
CynoY_WT_d14_b1_ACCAAACGTTGAAGTA	TE	Cyno	7.8871	-1.71538	Yang et al + Liu et al
CynoY_WT_d14_b1_ACCAAACTCTGCGAGC	TE	Cyno	10.9549	-7.89639	Yang et al + Liu et al
CynoY_WT_d14_b1_ACCAACACAGTAGTGG	TE	Cyno	9.31328	-3.1491	Yang et al + Liu et al
CynoY_WT_d14_b1_ACCACAACAAACGTGG	TE	Cyno	6.09438	-0.349388	Yang et al + Liu et al
CynoY_WT_d14_b1_ACCACAAGTTCTGAGT	TE	Cyno	9.43925	-2.78509	Yang et al + Liu et al
CynoY_WT_d14_b1_ACCACAAGTTGCATTG	TE	Cyno	7.17003	-1.19888	Yang et al + Liu et al
CynoY_WT_d14_b1_ACCATTTCACAAGTGG	TE	Cyno	6.43373	0.909215	Yang et al + Liu et al
CynoY_WT_d14_b1_ACCATTTGTCTTTATC	ExE_Mech	Cyno	1.8323	5.72692	Yang et al + Liu et al
CynoY_WT_d14_b1_ACCATTTTCGTTACCC	Trans	Cyno	-4.26467	5.58436	Yang et al + Liu et al
CynoY_WT_d14_b1_ACCCAAAGTATCAAGA	TE	Cyno	9.14819	-2.7649	Yang et al + Liu et al
CynoY_WT_d14_b1_ACCCAAAGTATGACAA	TE	Cyno	6.12342	-0.100499	Yang et al + Liu et al
CynoY_WT_d14_b1_ACCCAAAGTCAAGCGA	TE	Cyno	10.9126	-4.43704	Yang et al + Liu et al
CynoY_WT_d14_b1_ACCCAAATCGCGAAGA	Mesoderm	Cyno	-2.63418	6.68791	Yang et al + Liu et al
CynoY_WT_d14_b1_ACCCTCAAGTAGTCAA	TE	Cyno	7.38238	-1.42935	Yang et al + Liu et al
CynoY_WT_d14_b1_ACCCTCACACAAAGTA	Epiblast	Cyno	-7.28659	7.33726	Yang et al + Liu et al
CynoY_WT_d14_b1_ACCCTCAGTAGGACTG	Epiblast	Cyno	-7.04101	6.9466	Yang et al + Liu et al
CynoY_WT_d14_b1_ACCCTCAGTATGCGTT	TE	Cyno	9.04709	-2.73838	Yang et al + Liu et al
CynoY_WT_d14_b1_ACCCTCAGTATTAAGG	TE	Cyno	10.8104	-4.45816	Yang et al + Liu et al
CynoY_WT_d14_b1_ACCCTCAGTGTGACCC	TE	Cyno	12.7672	0.281913	Yang et al + Liu et al
CynoY_WT_d14_b1_ACCCTCATCACTAGCA	TE	Cyno	8.34369	-0.418528	Yang et al + Liu et al
CynoY_WT_d14_b1_ACCCTTGCAATGTGGG	TE	Cyno	8.17123	-2.21664	Yang et al + Liu et al
CynoY_WT_d14_b1_ACCCTTGTCAACTGAC	TE	Cyno	9.18116	-0.403933	Yang et al + Liu et al
CynoY_WT_d14_b1_ACCGTTCAGAGCGACT	TE	Cyno	10.628	-4.25365	Yang et al + Liu et al
CynoY_WT_d14_b1_ACCGTTCAGAGCTGAC	TE	Cyno	11.3177	-5.69063	Yang et al + Liu et al
CynoY_WT_d14_b1_ACCGTTCAGCGTGAGT	TE	Cyno	6.13435	-0.16414	Yang et al + Liu et al
CynoY_WT_d14_b1_ACCGTTCGTCTTGAGT	Epiblast	Cyno	-7.01701	6.98675	Yang et al + Liu et al
CynoY_WT_d14_b1_ACCGTTCTCCACAAGT	TE	Cyno	9.20773	-2.3703	Yang et al + Liu et al
CynoY_WT_d14_b1_ACCGTTCTCTCAACCC	TE	Cyno	11.1165	-6.59496	Yang et al + Liu et al
CynoY_WT_d14_b1_ACCGTTCTCTCAGGCG	TE	Cyno	9.21337	-2.55654	Yang et al + Liu et al
CynoY_WT_d14_b1_ACCGTTCTCTGGTGGC	TE	Cyno	11.011	-7.83062	Yang et al + Liu et al
CynoY_WT_d14_b1_ACCTACCGTACACGCC	ExE_Mech	Cyno	2.42203	6.41923	Yang et al + Liu et al
CynoY_WT_d14_b1_ACCTACCGTGCAGATG	TE	Cyno	8.77384	0.517093	Yang et al + Liu et al
CynoY_WT_d14_b1_ACCTACCGTTCTCCTG	TE	Cyno	7.25739	-1.12083	Yang et al + Liu et al
CynoY_WT_d14_b1_ACCTACCTCCGATAAC	ExE_Mech	Cyno	2.05534	5.74627	Yang et al + Liu et al
CynoY_WT_d14_b1_ACCTACCTCTGCCTCA	Mesoderm	Cyno	-2.80956	6.2208	Yang et al + Liu et al
CynoY_WT_d14_b1_ACCTGAAAGGACAGTC	TE	Cyno	8.09564	-0.909106	Yang et al + Liu et al
CynoY_WT_d14_b1_ACCTGAAAGGTAGCCA	TE	Cyno	5.46924	0.27049	Yang et al + Liu et al
CynoY_WT_d14_b1_ACGATCAAGTCAATCC	TE	Cyno	8.1538	-0.568528	Yang et al + Liu et al
CynoY_WT_d14_b1_ACGATCACAAAGCACG	TE	Cyno	6.01158	-0.194981	Yang et al + Liu et al
CynoY_WT_d14_b1_ACGATCACAGTCCCGA	Endoderm	Cyno	-3.28285	-10.2194	Yang et al + Liu et al
CynoY_WT_d14_b1_ACGATCACAGTCGTTA	TE	Cyno	10.2175	-2.75869	Yang et al + Liu et al
CynoY_WT_d14_b1_ACGATGTAGAAGCCTG	TE	Cyno	8.96924	-2.48708	Yang et al + Liu et al
CynoY_WT_d14_b1_ACGATGTAGCTCCGAC	TE	Cyno	8.10611	-1.99075	Yang et al + Liu et al
CynoY_WT_d14_b1_ACGATGTAGGCTCTAT	TE	Cyno	7.49494	-1.37969	Yang et al + Liu et al
CynoY_WT_d14_b1_ACGATGTGTCTAGATC	TE	Cyno	9.33567	-1.95154	Yang et al + Liu et al
CynoY_WT_d14_b1_ACGCACGCATCGGTTA	TE	Cyno	9.58325	-3.17004	Yang et al + Liu et al
CynoY_WT_d14_b1_ACGCACGGTTCGGGTC	Mesoderm	Cyno	-3.00511	6.62133	Yang et al + Liu et al
CynoY_WT_d14_b1_ACGCACGTCCCTCATG	TE	Cyno	10.8767	-7.81243	Yang et al + Liu et al
CynoY_WT_d14_b1_ACGGAAGCACATGTTG	TE	Cyno	5.81872	0.640637	Yang et al + Liu et al
CynoY_WT_d14_b1_ACGGAAGTCCCTGTTG	TE	Cyno	10.54	-7.97471	Yang et al + Liu et al
CynoY_WT_d14_b1_ACGGGTCCATATACCG	TE	Cyno	5.61186	-2.58648	Yang et al + Liu et al
CynoY_WT_d14_b1_ACGGGTCTCGAAGTGG	TE	Cyno	10.2275	0.252637	Yang et al + Liu et al
CynoY_WT_d14_b1_ACGGTCGCAAACTGCT	TE	Cyno	6.35715	0.867084	Yang et al + Liu et al
CynoY_WT_d14_b1_ACGGTCGCAGTCTGGC	TE	Cyno	9.08689	-0.0296402	Yang et al + Liu et al
CynoY_WT_d14_b1_ACGGTCGCATGTCGTA	TE	Cyno	11.1905	-5.03712	Yang et al + Liu et al
CynoY_WT_d14_b1_ACGGTCGGTAGTCTTG	Trans	Cyno	-4.15796	6.86926	Yang et al + Liu et al
CynoY_WT_d14_b1_ACGGTCGGTCCGGTCA	TE	Cyno	7.98171	-1.19131	Yang et al + Liu et al
CynoY_WT_d14_b1_ACGGTCGGTCGAAACG	TE	Cyno	6.4452	0.442651	Yang et al + Liu et al
CynoY_WT_d14_b1_ACGGTCGGTCTCCCTA	TE	Cyno	10.3818	0.350631	Yang et al + Liu et al
CynoY_WT_d14_b1_ACGGTCGTCCCTCAAC	TE	Cyno	10.3056	-8.84499	Yang et al + Liu et al
CynoY_WT_d14_b1_ACGGTTAAGAGGGTCT	ExE_Mech	Cyno	1.90743	6.12984	Yang et al + Liu et al
CynoY_WT_d14_b1_ACGGTTACATGGCGCT	TE	Cyno	6.3537	-0.276921	Yang et al + Liu et al
CynoY_WT_d14_b1_ACGGTTAGTACCACGC	TE	Cyno	6.3062	-0.365965	Yang et al + Liu et al
CynoY_WT_d14_b1_ACGGTTAGTCGTAATC	TE	Cyno	10.2787	0.271849	Yang et al + Liu et al
CynoY_WT_d14_b1_ACGTAACAGAATTTGG	TE	Cyno	10.9127	-8.09711	Yang et al + Liu et al
CynoY_WT_d14_b1_ACGTAACAGCACCGTC	Amnion	Cyno	-2.7873	4.8575	Yang et al + Liu et al
CynoY_WT_d14_b1_ACGTAACTCCCGTGAG	TE	Cyno	5.72392	-0.241965	Yang et al + Liu et al
CynoY_WT_d14_b1_ACGTAACTCTTAAGGC	TE	Cyno	10.4587	-5.56647	Yang et al + Liu et al
CynoY_WT_d14_b1_ACGTACACATAACCCA	TE	Cyno	5.12848	-2.83661	Yang et al + Liu et al
CynoY_WT_d14_b1_ACGTACACATCGTGCG	TE	Cyno	9.39457	-3.18442	Yang et al + Liu et al
CynoY_WT_d14_b1_ACGTAGTCAACCCTAA	TE	Cyno	7.2675	0.743033	Yang et al + Liu et al
CynoY_WT_d14_b1_ACGTAGTGTAGGCAGT	TE	Cyno	11.1723	-6.46703	Yang et al + Liu et al
CynoY_WT_d14_b1_ACGTAGTGTCGCTGCA	TE	Cyno	11.0837	-5.54974	Yang et al + Liu et al
CynoY_WT_d14_b1_ACGTAGTTCATTTACC	TE	Cyno	7.02119	-0.787222	Yang et al + Liu et al
CynoY_WT_d14_b1_ACGTCCTAGAGGTATT	TE	Cyno	5.87313	-0.0527501	Yang et al + Liu et al
CynoY_WT_d14_b1_ACGTCCTAGGTCATTC	TE	Cyno	5.96679	0.32726	Yang et al + Liu et al
CynoY_WT_d14_b1_ACGTCCTTCACCCTTG	TE	Cyno	10.2513	-4.21192	Yang et al + Liu et al
CynoY_WT_d14_b1_ACGTCCTTCATTCGGA	TE	Cyno	8.19866	-1.42916	Yang et al + Liu et al
CynoY_WT_d14_b1_ACGTCCTTCTAGTCAG	TE	Cyno	8.41545	-0.932808	Yang et al + Liu et al
CynoY_WT_d14_b1_ACGTTCCAGCTATCCA	TE	Cyno	10.9714	-4.81964	Yang et al + Liu et al
CynoY_WT_d14_b1_ACGTTCCAGGTTCCGC	ExE_Mech	Cyno	2.3338	5.77634	Yang et al + Liu et al
CynoY_WT_d14_b1_ACTACGAAGTTGTACC	TE	Cyno	8.84132	-1.88017	Yang et al + Liu et al
CynoY_WT_d14_b1_ACTACGACACTGAATC	TE	Cyno	10.116	-8.73418	Yang et al + Liu et al
CynoY_WT_d14_b1_ACTACGAGTCAGACGA	Mesoderm	Cyno	-3.29655	6.78348	Yang et al + Liu et al
CynoY_WT_d14_b1_ACTACGAGTCGATTTG	TE	Cyno	8.30012	-2.83797	Yang et al + Liu et al
CynoY_WT_d14_b1_ACTACGAGTGATATAG	TE	Cyno	11.0794	-6.26553	Yang et al + Liu et al
CynoY_WT_d14_b1_ACTACGATCACAACCA	TE	Cyno	11.3146	-6.20916	Yang et al + Liu et al
CynoY_WT_d14_b1_ACTATCTAGTCATCGT	TE	Cyno	11.1113	-5.18578	Yang et al + Liu et al
CynoY_WT_d14_b1_ACTATCTCAAGCTCTA	TE	Cyno	6.92203	-0.917919	Yang et al + Liu et al
CynoY_WT_d14_b1_ACTATCTCAAGTAGTA	TE	Cyno	10.0541	-3.6104	Yang et al + Liu et al
CynoY_WT_d14_b1_ACTATCTGTCCAGTTA	TE	Cyno	9.89945	-3.13306	Yang et al + Liu et al
CynoY_WT_d14_b1_ACTATCTGTCGAAACG	TE	Cyno	6.95155	-1.01978	Yang et al + Liu et al
CynoY_WT_d14_b1_ACTATCTTCGCCGAGT	Amnion	Cyno	-2.70907	5.01614	Yang et al + Liu et al
CynoY_WT_d14_b1_ACTATGGAGCATGATA	TE	Cyno	6.82115	1.2497	Yang et al + Liu et al
CynoY_WT_d14_b1_ACTATGGGTTTAGAGA	Epiblast	Cyno	-6.78032	7.33184	Yang et al + Liu et al
CynoY_WT_d14_b1_ACTATGGTCCAGCCTT	TE	Cyno	5.39394	-2.36913	Yang et al + Liu et al
CynoY_WT_d14_b1_ACTATTCAGCAATAGT	Trans	Cyno	-4.31704	7.09716	Yang et al + Liu et al
CynoY_WT_d14_b1_ACTATTCTCGTTAGTG	TE	Cyno	8.28869	-2.25381	Yang et al + Liu et al
CynoY_WT_d14_b1_ACTCCCATCCGATAAC	TE	Cyno	8.57858	-1.26379	Yang et al + Liu et al
CynoY_WT_d14_b1_ACTCTCGCAGCTGAAG	TE	Cyno	10.187	-3.0421	Yang et al + Liu et al
CynoY_WT_d14_b1_ACTGATGAGCCTCAAT	TE	Cyno	6.69262	-0.58462	Yang et al + Liu et al
CynoY_WT_d14_b1_ACTGATGAGTCACGCC	TE	Cyno	5.79564	-2.65938	Yang et al + Liu et al
CynoY_WT_d14_b1_ACTGATGGTCCTATAG	TE	Cyno	11.1092	-5.93922	Yang et al + Liu et al
CynoY_WT_d14_b1_ACTGCAAAGCAGCCTC	Trans	Cyno	-4.12955	5.5133	Yang et al + Liu et al
CynoY_WT_d14_b1_ACTGCAATCAAAGACA	Mesoderm	Cyno	-2.62002	5.55529	Yang et al + Liu et al
CynoY_WT_d14_b1_ACTGCAATCCGATCGG	TE	Cyno	9.11381	-3.17484	Yang et al + Liu et al
CynoY_WT_d14_b1_ACTGTCCAGAAGTCTA	TE	Cyno	11.3411	-6.39573	Yang et al + Liu et al
CynoY_WT_d14_b1_ACTGTCCGTGTTAACC	Trans	Cyno	-4.19152	6.4883	Yang et al + Liu et al
CynoY_WT_d14_b1_ACTGTCCTCGCGAAGA	TE	Cyno	6.89583	0.463017	Yang et al + Liu et al
CynoY_WT_d14_b1_ACTGTCCTCTGTCAGA	Epiblast	Cyno	-7.05644	7.25271	Yang et al + Liu et al
CynoY_WT_d14_b1_ACTGTGAAGTATAACG	TE	Cyno	11.1403	0.564063	Yang et al + Liu et al
CynoY_WT_d14_b1_ACTGTGATCACGAGGA	TE	Cyno	9.76174	-8.65605	Yang et al + Liu et al
CynoY_WT_d14_b1_ACTGTGATCATCAGTG	TE	Cyno	10.4823	-4.46946	Yang et al + Liu et al
CynoY_WT_d14_b1_ACTTAGGAGGGTAGCT	TE	Cyno	10.8627	-0.762035	Yang et al + Liu et al
CynoY_WT_d14_b1_ACTTAGGCAGCACGAA	TE	Cyno	7.75982	-0.624712	Yang et al + Liu et al
CynoY_WT_d14_b1_ACTTAGGTCCGGACTG	TE	Cyno	9.21322	-2.79525	Yang et al + Liu et al
CynoY_WT_d14_b1_ACTTAGGTCTGCGGAC	TE	Cyno	10.766	-8.10759	Yang et al + Liu et al
CynoY_WT_d14_b1_ACTTATCAGAGAACCC	TE	Cyno	9.88966	-1.074	Yang et al + Liu et al
CynoY_WT_d14_b1_ACTTATCCAAGACCTT	TE	Cyno	7.00069	-0.929135	Yang et al + Liu et al
CynoY_WT_d14_b1_ACTTATCGTCACTAGT	Mesoderm	Cyno	-2.3193	6.34276	Yang et al + Liu et al
CynoY_WT_d14_b1_ACTTCCGTCCGGTAGC	TE	Cyno	7.35277	-1.06078	Yang et al + Liu et al
CynoY_WT_d14_b1_ACTTCGCCACGTCATA	TE	Cyno	11.2349	-6.26743	Yang et al + Liu et al
CynoY_WT_d14_b1_ACTTCGCCATTAAGCC	Epiblast	Cyno	-6.34594	7.49319	Yang et al + Liu et al
CynoY_WT_d14_b1_ACTTCGCTCCTCTGCA	TE	Cyno	7.64887	-1.74481	Yang et al + Liu et al
CynoY_WT_d14_b1_ACTTTCAAGCAATTCC	TE	Cyno	9.95481	-8.50369	Yang et al + Liu et al
CynoY_WT_d14_b1_ACTTTCACAGATCACT	TE	Cyno	10.0409	-8.87978	Yang et al + Liu et al
CynoY_WT_d14_b1_ACTTTCAGTAAGACCG	TE	Cyno	5.49648	0.0870264	Yang et al + Liu et al
CynoY_WT_d14_b1_ACTTTCAGTATGAAAC	TE	Cyno	7.4671	0.638278	Yang et al + Liu et al
CynoY_WT_d14_b1_ACTTTCATCTGGTGCG	Epiblast	Cyno	-6.52867	7.4517	Yang et al + Liu et al
CynoY_WT_d14_b1_ACTTTGTAGGAGAATG	TE	Cyno	11.1871	-5.73344	Yang et al + Liu et al
CynoY_WT_d14_b1_ACTTTGTCACTGTGAT	Epiblast	Cyno	-5.8846	7.85509	Yang et al + Liu et al
CynoY_WT_d14_b1_ACTTTGTCAGGCATGA	ExE_Mech	Cyno	2.29013	5.63268	Yang et al + Liu et al
CynoY_WT_d14_b1_AGAAATGAGCTGAGCA	TE	Cyno	8.77209	-0.309311	Yang et al + Liu et al
CynoY_WT_d14_b1_AGAAATGAGTGATTCC	TE	Cyno	5.21411	-2.73788	Yang et al + Liu et al
CynoY_WT_d14_b1_AGAAATGCAAATTGCC	TE	Cyno	10.239	-5.45927	Yang et al + Liu et al
CynoY_WT_d14_b1_AGAAATGCAGGAGGAG	TE	Cyno	12.5775	0.442824	Yang et al + Liu et al
CynoY_WT_d14_b1_AGAAATGGTGCATACT	TE	Cyno	11.0475	-4.53604	Yang et al + Liu et al
CynoY_WT_d14_b1_AGAAATGTCAGTAGGG	TE	Cyno	8.71392	-0.6751	Yang et al + Liu et al
CynoY_WT_d14_b1_AGAAATGTCAGTGTCA	Amnion	Cyno	-3.8266	4.9966	Yang et al + Liu et al
CynoY_WT_d14_b1_AGAAATGTCGGCCCAA	TE	Cyno	5.55987	0.118219	Yang et al + Liu et al
CynoY_WT_d14_b1_AGAACAAAGGGAGGCA	TE	Cyno	9.6766	-1.44165	Yang et al + Liu et al
CynoY_WT_d14_b1_AGAACAACAGAGGACT	TE	Cyno	7.97268	-1.96739	Yang et al + Liu et al
CynoY_WT_d14_b1_AGAACAATCTTACCGC	TE	Cyno	8.33756	-2.83159	Yang et al + Liu et al
CynoY_WT_d14_b1_AGAACCTGTGACTGTT	TE	Cyno	9.96298	0.0598899	Yang et al + Liu et al
CynoY_WT_d14_b1_AGAACCTGTGGATTTC	TE	Cyno	9.00271	-2.05002	Yang et al + Liu et al
CynoY_WT_d14_b1_AGAACCTGTTCGTAAC	TE	Cyno	8.33315	-2.66039	Yang et al + Liu et al
CynoY_WT_d14_b1_AGAACCTTCATCTCTA	TE	Cyno	7.48733	0.77298	Yang et al + Liu et al
CynoY_WT_d14_b1_AGAACCTTCTTTGATC	Mesoderm	Cyno	-3.33672	6.89193	Yang et al + Liu et al
CynoY_WT_d14_b1_AGAAGCGGTGCGAGTA	Epiblast	Cyno	-7.26671	7.18218	Yang et al + Liu et al
CynoY_WT_d14_b1_AGAAGCGTCCAAGGGA	TE	Cyno	7.9372	0.264404	Yang et al + Liu et al
CynoY_WT_d14_b1_AGAAGTACAACTTGCA	TE	Cyno	10.2094	-4.66867	Yang et al + Liu et al
CynoY_WT_d14_b1_AGAAGTACAATCAAGA	TE	Cyno	8.49141	-2.19281	Yang et al + Liu et al
CynoY_WT_d14_b1_AGAAGTACACAGGATG	TE	Cyno	5.35065	-2.33926	Yang et al + Liu et al
CynoY_WT_d14_b1_AGAAGTATCGGCCCAA	Mesoderm	Cyno	-2.40448	6.1488	Yang et al + Liu et al
CynoY_WT_d14_b1_AGACAAAAGGTCTTTG	TE	Cyno	10.4948	-4.47781	Yang et al + Liu et al
CynoY_WT_d14_b1_AGACAAACAACGACTT	ExE_Mech	Cyno	1.84108	5.30128	Yang et al + Liu et al
CynoY_WT_d14_b1_AGACAAAGTCCTGTTC	TE	Cyno	9.51925	-4.43507	Yang et al + Liu et al
CynoY_WT_d14_b1_AGACACTAGATGGCAC	TE	Cyno	7.14467	0.32322	Yang et al + Liu et al
CynoY_WT_d14_b1_AGACACTAGTGAGTTA	Mesoderm	Cyno	-2.764	6.51374	Yang et al + Liu et al
CynoY_WT_d14_b1_AGACACTTCTGAGATC	TE	Cyno	9.9122	-3.77649	Yang et al + Liu et al
CynoY_WT_d14_b1_AGACAGGCAAACTCTG	Amnion	Cyno	-0.174237	3.46332	Yang et al + Liu et al
CynoY_WT_d14_b1_AGACAGGCAATTGGTC	TE	Cyno	11.1842	-0.361973	Yang et al + Liu et al
CynoY_WT_d14_b1_AGACAGGTCCGAGCTG	TE	Cyno	10.9051	-4.99062	Yang et al + Liu et al
CynoY_WT_d14_b1_AGACCATCATGTGCCG	TE	Cyno	10.5759	-8.51131	Yang et al + Liu et al
CynoY_WT_d14_b1_AGACCATGTCAAATCC	TE	Cyno	5.17658	-2.76287	Yang et al + Liu et al
CynoY_WT_d14_b1_AGACCATTCCAACTGA	TE	Cyno	10.3349	-3.08087	Yang et al + Liu et al
CynoY_WT_d14_b1_AGACCATTCTTCGATT	Mesoderm	Cyno	-2.90605	6.71548	Yang et al + Liu et al
CynoY_WT_d14_b1_AGACCCGAGGGAGTTC	TE	Cyno	11.1992	-5.68773	Yang et al + Liu et al
CynoY_WT_d14_b1_AGACCCGAGTGAGGTC	Mesoderm	Cyno	-2.87253	6.73627	Yang et al + Liu et al
CynoY_WT_d14_b1_AGACCCGGTTTCCCAC	TE	Cyno	6.7124	-0.30269	Yang et al + Liu et al
CynoY_WT_d14_b1_AGACTCAAGGTTACAA	Mesoderm	Cyno	-2.84581	6.79225	Yang et al + Liu et al
CynoY_WT_d14_b1_AGACTCACAACACACT	TE	Cyno	7.89425	-1.58453	Yang et al + Liu et al
CynoY_WT_d14_b1_AGACTCAGTATGATCC	Trans	Cyno	-4.91909	7.20018	Yang et al + Liu et al
CynoY_WT_d14_b1_AGACTCATCACACCGG	Endoderm	Cyno	-5.62431	-10.153	Yang et al + Liu et al
CynoY_WT_d14_b1_AGACTCATCCATGAGT	TE	Cyno	10.4371	-8.98036	Yang et al + Liu et al
CynoY_WT_d14_b1_AGACTCATCGTGTGAT	TE	Cyno	11.158	-7.54389	Yang et al + Liu et al
CynoY_WT_d14_b1_AGACTCATCTTCGTGC	ExE_Mech	Cyno	2.39764	6.04902	Yang et al + Liu et al
CynoY_WT_d14_b1_AGAGAATTCCATAGAC	TE	Cyno	9.96215	-8.87802	Yang et al + Liu et al
CynoY_WT_d14_b1_AGAGAATTCGAACACT	TE	Cyno	11.5105	0.00563155	Yang et al + Liu et al
CynoY_WT_d14_b1_AGAGAGCTCAGATTGC	TE	Cyno	5.62362	-2.52608	Yang et al + Liu et al
CynoY_WT_d14_b1_AGAGAGCTCGGTCATA	ExE_Mech	Cyno	2.18264	5.61107	Yang et al + Liu et al
CynoY_WT_d14_b1_AGAGCAGCAGTAGATA	TE	Cyno	6.85578	-0.935905	Yang et al + Liu et al
CynoY_WT_d14_b1_AGAGCAGGTGGTCTCG	TE	Cyno	11.374	-6.51198	Yang et al + Liu et al
CynoY_WT_d14_b1_AGAGCAGGTTTCACTT	TE	Cyno	6.2352	0.487086	Yang et al + Liu et al
CynoY_WT_d14_b1_AGAGCAGTCGCTGACG	TE	Cyno	7.92957	-1.70813	Yang et al + Liu et al
CynoY_WT_d14_b1_AGAGCCCAGAGATTCA	Trans	Cyno	-5.51093	6.67325	Yang et al + Liu et al
CynoY_WT_d14_b1_AGATAGAAGAAGTGTT	TE	Cyno	7.47973	0.333003	Yang et al + Liu et al
CynoY_WT_d14_b1_AGATAGAAGCACCGAA	Mesoderm	Cyno	8.88891	-2.54478	Yang et al + Liu et al
CynoY_WT_d14_b1_AGATAGATCCGTAGGC	TE	Cyno	11.331	-7.08045	Yang et al + Liu et al
CynoY_WT_d14_b1_AGATCCAAGAGCAGAA	TE	Cyno	11.2195	0.353847	Yang et al + Liu et al
CynoY_WT_d14_b1_AGATCCAGTCACTAGT	TE	Cyno	8.49681	-0.285482	Yang et al + Liu et al
CynoY_WT_d14_b1_AGATCCATCTCTGGTC	TE	Cyno	12.7003	0.360654	Yang et al + Liu et al
CynoY_WT_d14_b1_AGATCGTGTCGTTATG	TE	Cyno	9.60266	-8.6964	Yang et al + Liu et al
CynoY_WT_d14_b1_AGATGAAAGCAGCCCT	Epiblast	Cyno	-7.19017	7.24697	Yang et al + Liu et al
CynoY_WT_d14_b1_AGATGAATCAAACCTG	TE	Cyno	10.9471	-7.27297	Yang et al + Liu et al
CynoY_WT_d14_b1_AGATGAATCCCTGTTG	TE	Cyno	6.93058	-0.502802	Yang et al + Liu et al
CynoY_WT_d14_b1_AGATGAATCGATTGAC	Epiblast	Cyno	-6.3885	7.13798	Yang et al + Liu et al
CynoY_WT_d14_b1_AGATGCTAGGAGGGTG	Endoderm	Cyno	-5.40613	-9.30323	Yang et al + Liu et al
CynoY_WT_d14_b1_AGCATCAAGAACGTGC	TE	Cyno	10.5313	0.367185	Yang et al + Liu et al
CynoY_WT_d14_b1_AGCATCAAGCGCATCC	TE	Cyno	10.7896	-5.32858	Yang et al + Liu et al
CynoY_WT_d14_b1_AGCATCAAGGCTCTCG	TE	Cyno	10.2155	0.0611294	Yang et al + Liu et al
CynoY_WT_d14_b1_AGCATCACACCAGCGT	TE	Cyno	10.3877	-4.04081	Yang et al + Liu et al
CynoY_WT_d14_b1_AGCATCAGTTGCGGAA	TE	Cyno	12.2298	0.571795	Yang et al + Liu et al
CynoY_WT_d14_b1_AGCATCATCGTCGCTT	TE	Cyno	10.9079	-4.56192	Yang et al + Liu et al
CynoY_WT_d14_b1_AGCCAATGTGGCCTCA	TE	Cyno	9.94823	0.511163	Yang et al + Liu et al
CynoY_WT_d14_b1_AGCCACGCACACCAGC	TE	Cyno	8.99342	-3.01813	Yang et al + Liu et al
CynoY_WT_d14_b1_AGCCACGTCCAGTACA	TE	Cyno	8.6227	0.22232	Yang et al + Liu et al
CynoY_WT_d14_b1_AGCCAGCCACGCTGTG	TE	Cyno	8.96385	-2.38495	Yang et al + Liu et al
CynoY_WT_d14_b1_AGCCAGCCATAGTCAC	Trans	Cyno	-4.72032	6.5491	Yang et al + Liu et al
CynoY_WT_d14_b1_AGCCAGCGTGTGTCCG	TE	Cyno	11.2107	-5.58181	Yang et al + Liu et al
CynoY_WT_d14_b1_AGCCAGCTCTCGCGTT	TE	Cyno	10.4177	-8.9144	Yang et al + Liu et al
CynoY_WT_d14_b1_AGCGATTCACACCTGG	Mesoderm	Cyno	-2.82169	6.0234	Yang et al + Liu et al
CynoY_WT_d14_b1_AGCGATTCATTGACAC	ExE_Mech	Cyno	1.79555	5.53113	Yang et al + Liu et al
CynoY_WT_d14_b1_AGCGATTGTACACTCA	TE	Cyno	8.97357	-3.39925	Yang et al + Liu et al
CynoY_WT_d14_b1_AGCGCCAAGTCTACCA	TE	Cyno	5.6254	0.0283525	Yang et al + Liu et al
CynoY_WT_d14_b1_AGCGCTGAGCAACTCT	TE	Cyno	7.24592	-1.13123	Yang et al + Liu et al
CynoY_WT_d14_b1_AGCGCTGAGTACTGTC	TE	Cyno	10.9969	-5.77594	Yang et al + Liu et al
CynoY_WT_d14_b1_AGCGCTGGTAAGAACT	ExE_Mech	Cyno	2.17647	5.71252	Yang et al + Liu et al
CynoY_WT_d14_b1_AGCGCTGGTCGCATGC	TE	Cyno	6.03763	0.509494	Yang et al + Liu et al
CynoY_WT_d14_b1_AGCGTATCAACCACGC	TE	Cyno	9.59435	0.749528	Yang et al + Liu et al
CynoY_WT_d14_b1_AGCGTATCAGCATTGT	TE	Cyno	5.49017	-2.52472	Yang et al + Liu et al
CynoY_WT_d14_b1_AGCGTATCATCTCCCA	TE	Cyno	10.1306	-3.14359	Yang et al + Liu et al
CynoY_WT_d14_b1_AGCGTCGAGGAGATAG	TE	Cyno	6.16822	0.849677	Yang et al + Liu et al
CynoY_WT_d14_b1_AGCGTCGCACATGTTG	Epiblast	Cyno	-7.20353	7.29079	Yang et al + Liu et al
CynoY_WT_d14_b1_AGCGTCGGTACGTACT	TE	Cyno	10.0941	-3.91968	Yang et al + Liu et al
CynoY_WT_d14_b1_AGCTACACAACTCCAA	Mesoderm	Cyno	-2.67541	6.13987	Yang et al + Liu et al
CynoY_WT_d14_b1_AGCTACACAGTGAGCA	TE	Cyno	7.28905	-1.16652	Yang et al + Liu et al
CynoY_WT_d14_b1_AGCTCAAAGTATTCCG	TE	Cyno	6.40279	0.853064	Yang et al + Liu et al
CynoY_WT_d14_b1_AGCTCAACACTTCCTG	Trans	Cyno	-5.78846	6.84271	Yang et al + Liu et al
CynoY_WT_d14_b1_AGCTCAACAGCTGTCG	TE	Cyno	7.10889	0.324052	Yang et al + Liu et al
CynoY_WT_d14_b1_AGCTCAATCAAAGGTA	TE	Cyno	6.99853	1.04547	Yang et al + Liu et al
CynoY_WT_d14_b1_AGCTTCCTCTGCTGAA	TE	Cyno	5.64754	-0.169427	Yang et al + Liu et al
CynoY_WT_d14_b1_AGGAAATAGTCGTTAC	Trans	Cyno	-4.54858	5.73321	Yang et al + Liu et al
CynoY_WT_d14_b1_AGGAAATGTGGCCTCA	TE	Cyno	8.07987	-1.11237	Yang et al + Liu et al
CynoY_WT_d14_b1_AGGAATAAGCGCCGTT	TE	Cyno	8.80161	-3.05348	Yang et al + Liu et al
CynoY_WT_d14_b1_AGGAATAAGCTACAAA	TE	Cyno	5.60771	-1.91735	Yang et al + Liu et al
CynoY_WT_d14_b1_AGGAATAAGTCATAGA	Epiblast	Cyno	-6.01763	7.62137	Yang et al + Liu et al
CynoY_WT_d14_b1_AGGAATAGTCTTCTAT	TE	Cyno	9.57287	-1.10377	Yang et al + Liu et al
CynoY_WT_d14_b1_AGGAATATCCATCTGC	TE	Cyno	11.2838	-6.55363	Yang et al + Liu et al
CynoY_WT_d14_b1_AGGAATATCCGGCAAC	TE	Cyno	8.65184	-3.00942	Yang et al + Liu et al
CynoY_WT_d14_b1_AGGACGAAGGTTAGTA	TE	Cyno	10.3268	-0.211545	Yang et al + Liu et al
CynoY_WT_d14_b1_AGGACGAAGTAATACG	Epiblast	Cyno	-6.98493	7.22313	Yang et al + Liu et al
CynoY_WT_d14_b1_AGGACGACACGCGTCA	TE	Cyno	8.05418	-1.61805	Yang et al + Liu et al
CynoY_WT_d14_b1_AGGACGACATGGCTGC	TE	Cyno	10.9326	-8.10176	Yang et al + Liu et al
CynoY_WT_d14_b1_AGGACGAGTATCACGT	TE	Cyno	8.85164	-2.21111	Yang et al + Liu et al
CynoY_WT_d14_b1_AGGACGAGTCCACTTC	TE	Cyno	11.2335	-5.73508	Yang et al + Liu et al
CynoY_WT_d14_b1_AGGACGAGTGTGACCC	Mesoderm	Cyno	-2.47678	5.74948	Yang et al + Liu et al
CynoY_WT_d14_b1_AGGACTTAGATTGACA	TE	Cyno	8.97968	-1.27061	Yang et al + Liu et al
CynoY_WT_d14_b1_AGGAGGTAGACGACGT	TE	Cyno	6.67771	-0.575057	Yang et al + Liu et al
CynoY_WT_d14_b1_AGGAGGTAGCCTCAAT	Epiblast	Cyno	-6.64655	7.2988	Yang et al + Liu et al
CynoY_WT_d14_b1_AGGAGGTTCAACTGAC	TE	Cyno	8.62405	0.32426	Yang et al + Liu et al
CynoY_WT_d14_b1_AGGATAAGTACAGCGA	TE	Cyno	8.73313	-2.89395	Yang et al + Liu et al
CynoY_WT_d14_b1_AGGATAATCGCTAAAC	Mesoderm	Cyno	-2.47385	6.55246	Yang et al + Liu et al
CynoY_WT_d14_b1_AGGATCTGTACGATTC	TE	Cyno	8.10754	-1.04945	Yang et al + Liu et al
CynoY_WT_d14_b1_AGGATCTGTCTTCATT	TE	Cyno	8.58931	-2.9549	Yang et al + Liu et al
CynoY_WT_d14_b1_AGGATCTTCTCGACGG	TE	Cyno	5.84902	-2.66351	Yang et al + Liu et al
CynoY_WT_d14_b1_AGGCATTAGAAACCCG	TE	Cyno	10.2543	-8.72632	Yang et al + Liu et al
CynoY_WT_d14_b1_AGGCATTCACGGTCTG	TE	Cyno	10.1589	-4.01648	Yang et al + Liu et al
CynoY_WT_d14_b1_AGGCATTCATTCATCT	ExE_Mech	Cyno	1.45333	5.68462	Yang et al + Liu et al
CynoY_WT_d14_b1_AGGCCACAGCTGTTAC	TE	Cyno	8.01859	-1.60455	Yang et al + Liu et al
CynoY_WT_d14_b1_AGGCCACAGTGGGAAA	TE	Cyno	10.4652	-4.00588	Yang et al + Liu et al
CynoY_WT_d14_b1_AGGCCACGTCTTCTAT	TE	Cyno	6.48835	-2.70449	Yang et al + Liu et al
CynoY_WT_d14_b1_AGGCCACGTTAGGGTG	TE	Cyno	11.2921	-6.85389	Yang et al + Liu et al
CynoY_WT_d14_b1_AGGCCACGTTTGAAAG	TE	Cyno	7.95254	-2.67057	Yang et al + Liu et al
CynoY_WT_d14_b1_AGGCCACTCCCTTTGG	TE	Cyno	11.0067	-7.30468	Yang et al + Liu et al
CynoY_WT_d14_b1_AGGCTGCCAATGAAAC	TE	Cyno	7.05629	-0.0152295	Yang et al + Liu et al
CynoY_WT_d14_b1_AGGCTGCCATCGCTAA	TE	Cyno	6.77136	1.15042	Yang et al + Liu et al
CynoY_WT_d14_b1_AGGGAGTCACCAGTAT	TE	Cyno	5.1251	-2.48755	Yang et al + Liu et al
CynoY_WT_d14_b1_AGGGAGTCAGCGGTTC	TE	Cyno	5.50262	-0.0909598	Yang et al + Liu et al
CynoY_WT_d14_b1_AGGGAGTTCCGTATAG	TE	Cyno	11.5419	0.564551	Yang et al + Liu et al
CynoY_WT_d14_b1_AGGGAGTTCGCAACAT	TE	Cyno	8.76682	-2.82049	Yang et al + Liu et al
CynoY_WT_d14_b1_AGGGAGTTCTCTGCTG	TE	Cyno	6.16049	-0.356694	Yang et al + Liu et al
CynoY_WT_d14_b1_AGGGAGTTCTGCACCT	TE	Cyno	9.78488	-8.62214	Yang et al + Liu et al
CynoY_WT_d14_b1_AGGGCCTCAGGTCTCG	TE	Cyno	7.38002	-0.631913	Yang et al + Liu et al
CynoY_WT_d14_b1_AGGGCCTTCCCGAGGT	Mesoderm	Cyno	-2.39685	6.37121	Yang et al + Liu et al
CynoY_WT_d14_b1_AGGGCTCAGTCTACCA	TE	Cyno	6.48388	0.476102	Yang et al + Liu et al
CynoY_WT_d14_b1_AGGGCTCTCGGCCAAC	TE	Cyno	7.29945	-1.39481	Yang et al + Liu et al
CynoY_WT_d14_b1_AGGGTCCAGCAAGCCA	ExE_Mech	Cyno	2.42907	6.52775	Yang et al + Liu et al
CynoY_WT_d14_b1_AGGGTCCAGGTACATA	TE	Cyno	10.9661	-4.56961	Yang et al + Liu et al
CynoY_WT_d14_b1_AGGGTCCCAGCAGTCC	TE	Cyno	6.19508	-0.303815	Yang et al + Liu et al
CynoY_WT_d14_b1_AGGGTCCTCGCACTCT	TE	Cyno	11.0677	-4.69389	Yang et al + Liu et al
CynoY_WT_d14_b1_AGGGTGAAGACATCAA	TE	Cyno	10.7195	-4.16718	Yang et al + Liu et al
CynoY_WT_d14_b1_AGGGTGACACTGCACG	TE	Cyno	10.3296	-8.79554	Yang et al + Liu et al
CynoY_WT_d14_b1_AGGGTGATCATTTGTC	ExE_Mech	Cyno	1.87424	5.79975	Yang et al + Liu et al
CynoY_WT_d14_b1_AGGGTTTAGCTTCTAG	TE	Cyno	5.58011	-2.41125	Yang et al + Liu et al
CynoY_WT_d14_b1_AGGGTTTTCAACGTGT	TE	Cyno	8.56503	-2.75722	Yang et al + Liu et al
CynoY_WT_d14_b1_AGGTAGGAGATCCCAT	TE	Cyno	6.35764	-0.186299	Yang et al + Liu et al
CynoY_WT_d14_b1_AGGTAGGGTTAATGAG	TE	Cyno	6.09209	-0.109445	Yang et al + Liu et al
CynoY_WT_d14_b1_AGGTCTACATAGGCGA	Mesoderm	Cyno	-2.70404	5.49569	Yang et al + Liu et al
CynoY_WT_d14_b1_AGGTGTTAGCGCCATC	TE	Cyno	6.39568	0.900335	Yang et al + Liu et al
CynoY_WT_d14_b1_AGGTGTTAGGGTCAAC	Epiblast	Cyno	-7.12866	7.17154	Yang et al + Liu et al
CynoY_WT_d14_b1_AGGTGTTGTCCAACGC	TE	Cyno	10.6548	-8.11703	Yang et al + Liu et al
CynoY_WT_d14_b1_AGGTGTTGTGGCTGAA	TE	Cyno	9.70876	-1.27873	Yang et al + Liu et al
CynoY_WT_d14_b1_AGGTTACAGAGCAGCT	ExE_Mech	Cyno	2.33787	5.84427	Yang et al + Liu et al
CynoY_WT_d14_b1_AGGTTACAGAGCATAT	TE	Cyno	10.6652	-4.97422	Yang et al + Liu et al
CynoY_WT_d14_b1_AGGTTACAGGAGAGTA	Mesoderm	Cyno	-2.37756	6.45801	Yang et al + Liu et al
CynoY_WT_d14_b1_AGGTTACGTCGAATTC	TE	Cyno	10.8533	0.387734	Yang et al + Liu et al
CynoY_WT_d14_b1_AGGTTACGTGGAAATT	TE	Cyno	6.8241	0.512066	Yang et al + Liu et al
CynoY_WT_d14_b1_AGGTTGTAGGTTTACC	Mesoderm	Cyno	-4.12039	6.37431	Yang et al + Liu et al
CynoY_WT_d14_b1_AGGTTGTAGTGGTGAC	TE	Cyno	10.0124	-3.8072	Yang et al + Liu et al
CynoY_WT_d14_b1_AGGTTGTGTGAGTAAT	TE	Cyno	7.37712	-1.97318	Yang et al + Liu et al
CynoY_WT_d14_b1_AGGTTGTTCAGCACCG	TE	Cyno	10.4006	-3.63238	Yang et al + Liu et al
CynoY_WT_d14_b1_AGGTTGTTCATAAGGA	TE	Cyno	10.4817	-6.79209	Yang et al + Liu et al
CynoY_WT_d14_b1_AGGTTGTTCTCGTCGT	TE	Cyno	7.58127	-2.03131	Yang et al + Liu et al
CynoY_WT_d14_b1_AGTAACCAGCTGTGCC	TE	Cyno	9.68311	-3.52697	Yang et al + Liu et al
CynoY_WT_d14_b1_AGTAACCAGGATTTGA	TE	Cyno	11.9705	0.243956	Yang et al + Liu et al
CynoY_WT_d14_b1_AGTAACCAGGTGAGAA	TE	Cyno	8.70337	-1.26771	Yang et al + Liu et al
CynoY_WT_d14_b1_AGTAACCCACCAGCGT	TE	Cyno	8.80027	-2.33746	Yang et al + Liu et al
CynoY_WT_d14_b1_AGTAACCTCGACCATA	ExE_Mech	Cyno	2.34956	5.84895	Yang et al + Liu et al
CynoY_WT_d14_b1_AGTAACCTCGTCGCTT	TE	Cyno	8.76752	-0.00461791	Yang et al + Liu et al
CynoY_WT_d14_b1_AGTACCACAAGTGATA	TE	Cyno	6.24486	-0.0180729	Yang et al + Liu et al
CynoY_WT_d14_b1_AGTACCAGTATACGGG	TE	Cyno	9.86229	-3.7615	Yang et al + Liu et al
CynoY_WT_d14_b1_AGTACCATCCTGTTAT	Epiblast	Cyno	-6.75026	7.29676	Yang et al + Liu et al
CynoY_WT_d14_b1_AGTACTGAGGCACTCC	ExE_Mech	Cyno	2.35201	5.78632	Yang et al + Liu et al
CynoY_WT_d14_b1_AGTACTGAGTAAGACT	Epiblast	Cyno	-7.0731	7.36242	Yang et al + Liu et al
CynoY_WT_d14_b1_AGTACTGCAAGCACAG	TE	Cyno	6.63379	-0.766124	Yang et al + Liu et al
CynoY_WT_d14_b1_AGTAGCTAGTATGGCG	TE	Cyno	8.07213	-2.71951	Yang et al + Liu et al
CynoY_WT_d14_b1_AGTAGCTAGTGAGCCA	TE	Cyno	6.74225	-0.531599	Yang et al + Liu et al
CynoY_WT_d14_b1_AGTAGCTGTAACGATA	TE	Cyno	11.4375	-6.30726	Yang et al + Liu et al
CynoY_WT_d14_b1_AGTAGCTGTCTCCCTA	TE	Cyno	7.47716	-1.77299	Yang et al + Liu et al
CynoY_WT_d14_b1_AGTAGCTTCCCGTGAG	TE	Cyno	11.4208	-6.37924	Yang et al + Liu et al
CynoY_WT_d14_b1_AGTAGTCCAAGGCAAC	TE	Cyno	6.13869	-0.0693556	Yang et al + Liu et al
CynoY_WT_d14_b1_AGTAGTCCAGGACATG	TE	Cyno	9.42225	-4.4014	Yang et al + Liu et al
CynoY_WT_d14_b1_AGTAGTCCATATCGGT	TE	Cyno	9.24733	-0.641739	Yang et al + Liu et al
CynoY_WT_d14_b1_AGTCAACAGGTTACAA	Mesoderm	Cyno	-2.71538	5.53826	Yang et al + Liu et al
CynoY_WT_d14_b1_AGTCAACCAACCGATT	Trans	Cyno	-5.90983	6.59934	Yang et al + Liu et al
CynoY_WT_d14_b1_AGTCACAAGTATGACA	TE	Cyno	11.0839	-4.87476	Yang et al + Liu et al
CynoY_WT_d14_b1_AGTCACAGTCGAGCTC	TE	Cyno	6.6579	-0.166338	Yang et al + Liu et al
CynoY_WT_d14_b1_AGTCACATCCCAAGCG	TE	Cyno	6.01062	-0.107227	Yang et al + Liu et al
CynoY_WT_d14_b1_AGTCATGCACAAATCC	TE	Cyno	6.79458	1.14727	Yang et al + Liu et al
CynoY_WT_d14_b1_AGTCATGGTACAGTAA	TE	Cyno	10.5033	-8.89983	Yang et al + Liu et al
CynoY_WT_d14_b1_AGTCATGGTCAGTCGC	TE	Cyno	10.6735	-8.12162	Yang et al + Liu et al
CynoY_WT_d14_b1_AGTCATGGTTGGAGGT	TE	Cyno	6.62859	-2.6685	Yang et al + Liu et al
CynoY_WT_d14_b1_AGTCTCCAGCCTCCAG	TE	Cyno	8.72423	-1.40202	Yang et al + Liu et al
CynoY_WT_d14_b1_AGTCTCCAGGCAATGC	Trans	Cyno	-4.06783	6.51962	Yang et al + Liu et al
CynoY_WT_d14_b1_AGTCTCCTCAGAGCGA	Mesoderm	Cyno	-2.34377	6.31892	Yang et al + Liu et al
CynoY_WT_d14_b1_AGTCTCCTCGATGGAG	TE	Cyno	7.56767	-1.84511	Yang et al + Liu et al
CynoY_WT_d14_b1_AGTGACTAGGAAGTGA	TE	Cyno	7.58734	-1.43295	Yang et al + Liu et al
CynoY_WT_d14_b1_AGTGACTAGGAGGGTG	TE	Cyno	10.8025	-4.33697	Yang et al + Liu et al
CynoY_WT_d14_b1_AGTGATCGTGCTCCGA	TE	Cyno	5.17993	-2.44636	Yang et al + Liu et al
CynoY_WT_d14_b1_AGTGATCGTTATTCTC	TE	Cyno	9.5888	-8.74248	Yang et al + Liu et al
CynoY_WT_d14_b1_AGTGATCTCTTCCACG	TE	Cyno	11.2483	-5.90886	Yang et al + Liu et al
CynoY_WT_d14_b1_AGTGCCGAGATCGCCC	TE	Cyno	10.9981	-4.52741	Yang et al + Liu et al
CynoY_WT_d14_b1_AGTGCCGAGCATACTC	TE	Cyno	9.12333	-1.75799	Yang et al + Liu et al
CynoY_WT_d14_b1_AGTGCCGAGGCAATGC	TE	Cyno	7.69454	-1.19535	Yang et al + Liu et al
CynoY_WT_d14_b1_AGTGCCGGTTATCCAG	Mesoderm	Cyno	-3.60513	6.36634	Yang et al + Liu et al
CynoY_WT_d14_b1_AGTGCCGTCATGACAC	Epiblast	Cyno	-7.02978	7.28158	Yang et al + Liu et al
CynoY_WT_d14_b1_AGTGCCGTCTATCCAT	TE	Cyno	10.4904	-8.92111	Yang et al + Liu et al
CynoY_WT_d14_b1_AGTGTTGAGTTGTCGT	Endoderm	Cyno	-6.01172	-9.72583	Yang et al + Liu et al
CynoY_WT_d14_b1_AGTTAGCGTTCCATTT	TE	Cyno	6.3067	0.707842	Yang et al + Liu et al
CynoY_WT_d14_b1_AGTTAGCTCGCGTGAC	TE	Cyno	10.8439	0.70871	Yang et al + Liu et al
CynoY_WT_d14_b1_AGTTCCCCAAGATGGC	TE	Cyno	10.0416	-1.12002	Yang et al + Liu et al
CynoY_WT_d14_b1_AGTTCCCCAGAACATA	TE	Cyno	11.1282	-7.71837	Yang et al + Liu et al
CynoY_WT_d14_b1_AGTTCCCCATTCAGCA	TE	Cyno	8.57231	-1.47222	Yang et al + Liu et al
CynoY_WT_d14_b1_AGTTCGACATATCTGG	Endoderm	Cyno	-5.65093	-9.89234	Yang et al + Liu et al
CynoY_WT_d14_b1_AGTTCGAGTAGCGATG	Mesoderm	Cyno	-2.82033	6.70444	Yang et al + Liu et al
CynoY_WT_d14_b1_AGTTCGATCATGCCCT	TE	Cyno	5.47813	0.146884	Yang et al + Liu et al
CynoY_WT_d14_b1_ATACCGACACGAAGAC	TE	Cyno	9.03004	-1.95542	Yang et al + Liu et al
CynoY_WT_d14_b1_ATACCGAGTACCAGAG	TE	Cyno	6.34739	-2.70994	Yang et al + Liu et al
CynoY_WT_d14_b1_ATACCGAGTCGACTGC	TE	Cyno	10.2503	-8.57195	Yang et al + Liu et al
CynoY_WT_d14_b1_ATACCGAGTTAAGAAC	TE	Cyno	6.86174	0.829567	Yang et al + Liu et al
CynoY_WT_d14_b1_ATACCTTCATTCATCT	Epiblast	Cyno	-5.60307	6.99963	Yang et al + Liu et al
CynoY_WT_d14_b1_ATACCTTTCTGCACCT	TE	Cyno	8.36139	0.145386	Yang et al + Liu et al
CynoY_WT_d14_b1_ATACTTCCAGTGGGTA	TE	Cyno	6.00509	-2.63283	Yang et al + Liu et al
CynoY_WT_d14_b1_ATACTTCGTCATCAGT	Amnion	Cyno	-0.692317	1.87482	Yang et al + Liu et al
CynoY_WT_d14_b1_ATACTTCTCAGGAACG	TE	Cyno	11.17	-5.46962	Yang et al + Liu et al
CynoY_WT_d14_b1_ATAGACCCAATAGGAT	TE	Cyno	9.72544	0.119586	Yang et al + Liu et al
CynoY_WT_d14_b1_ATAGACCCAGCTACAT	Mesoderm	Cyno	-2.53542	5.82843	Yang et al + Liu et al
CynoY_WT_d14_b1_ATAGAGAAGGCCTTCG	TE	Cyno	7.44739	-1.78097	Yang et al + Liu et al
CynoY_WT_d14_b1_ATAGAGACACTAACCA	TE	Cyno	6.65998	0.129502	Yang et al + Liu et al
CynoY_WT_d14_b1_ATAGAGAGTGCTTCAA	Epiblast	Cyno	-6.30522	7.69879	Yang et al + Liu et al
CynoY_WT_d14_b1_ATAGGCTGTTGATCGT	TE	Cyno	9.79848	-3.71944	Yang et al + Liu et al
CynoY_WT_d14_b1_ATAGGCTTCCAGCCTT	TE	Cyno	10.3162	-8.91465	Yang et al + Liu et al
CynoY_WT_d14_b1_ATAGGCTTCCGGACTG	TE	Cyno	10.0285	-3.64768	Yang et al + Liu et al
CynoY_WT_d14_b1_ATATCCTCAATTAGGA	Mesoderm	Cyno	-3.40607	5.75019	Yang et al + Liu et al
CynoY_WT_d14_b1_ATATCCTCACACCGCA	TE	Cyno	5.58005	-2.39932	Yang et al + Liu et al
CynoY_WT_d14_b1_ATATCCTCAGCGTTTA	TE	Cyno	11.0146	-7.86815	Yang et al + Liu et al
CynoY_WT_d14_b1_ATATCCTGTTCTCCAC	TE	Cyno	11.3727	-6.64225	Yang et al + Liu et al
CynoY_WT_d14_b1_ATCACAGAGGAAAGGT	TE	Cyno	8.34557	-0.933211	Yang et al + Liu et al
CynoY_WT_d14_b1_ATCACAGTCAAACGTC	Mesoderm	Cyno	-2.41801	6.40761	Yang et al + Liu et al
CynoY_WT_d14_b1_ATCACAGTCCATTTAC	TE	Cyno	7.23389	-1.13926	Yang et al + Liu et al
CynoY_WT_d14_b1_ATCACGATCAGTGGGA	TE	Cyno	6.37759	0.340785	Yang et al + Liu et al
CynoY_WT_d14_b1_ATCACGATCCACCTCA	TE	Cyno	9.87801	-3.11969	Yang et al + Liu et al
CynoY_WT_d14_b1_ATCACGATCGCATGAT	TE	Cyno	7.86455	-1.85554	Yang et al + Liu et al
CynoY_WT_d14_b1_ATCACTTTCTGTCCCA	TE	Cyno	8.77779	-2.96664	Yang et al + Liu et al
CynoY_WT_d14_b1_ATCAGGTAGGGCAGAG	Trans	Cyno	-4.79964	7.16757	Yang et al + Liu et al
CynoY_WT_d14_b1_ATCATTCGTTGTGCCG	TE	Cyno	8.22536	-0.957895	Yang et al + Liu et al
CynoY_WT_d14_b1_ATCCACCTCTACGCGG	TE	Cyno	10.8503	-5.42805	Yang et al + Liu et al
CynoY_WT_d14_b1_ATCCATTAGTAGGAAG	TE	Cyno	6.42731	-0.0710311	Yang et al + Liu et al
CynoY_WT_d14_b1_ATCCATTAGTGCCTCG	TE	Cyno	10.1576	-3.53654	Yang et al + Liu et al
CynoY_WT_d14_b1_ATCCATTCAGTTGCGC	ExE_Mech	Cyno	0.0960898	5.31964	Yang et al + Liu et al
CynoY_WT_d14_b1_ATCCATTGTATGACAA	TE	Cyno	9.15363	-0.995514	Yang et al + Liu et al
CynoY_WT_d14_b1_ATCCCTGGTGAATGAT	TE	Cyno	5.39879	0.393781	Yang et al + Liu et al
CynoY_WT_d14_b1_ATCCCTGTCCATTTAC	TE	Cyno	7.82108	-1.29038	Yang et al + Liu et al
CynoY_WT_d14_b1_ATCCCTGTCCGTATAG	Mesoderm	Cyno	-2.55124	6.6556	Yang et al + Liu et al
CynoY_WT_d14_b1_ATCCCTGTCGAACGCC	TE	Cyno	11.2422	-7.28499	Yang et al + Liu et al
CynoY_WT_d14_b1_ATCCGTCCAAAGGGTC	TE	Cyno	10.2746	-3.88892	Yang et al + Liu et al
CynoY_WT_d14_b1_ATCCGTCGTCTGCGCA	Trans	Cyno	-5.18406	6.54984	Yang et al + Liu et al
CynoY_WT_d14_b1_ATCCGTCTCAAGCTGT	TE	Cyno	8.59963	-1.55928	Yang et al + Liu et al
CynoY_WT_d14_b1_ATCCGTCTCGAACACT	TE	Cyno	5.05553	-2.68797	Yang et al + Liu et al
CynoY_WT_d14_b1_ATCCGTCTCTCGTGGG	TE	Cyno	11.2447	-5.76932	Yang et al + Liu et al
CynoY_WT_d14_b1_ATCCTATAGGTAAAGG	TE	Cyno	6.24119	-2.65783	Yang et al + Liu et al
CynoY_WT_d14_b1_ATCCTATGTACTGCCG	TE	Cyno	8.72404	-2.19678	Yang et al + Liu et al
CynoY_WT_d14_b1_ATCCTATTCGGAATTC	TE	Cyno	11.3113	0.271426	Yang et al + Liu et al
CynoY_WT_d14_b1_ATCGCCTCAAGAAACT	TE	Cyno	8.32242	-1.58975	Yang et al + Liu et al
CynoY_WT_d14_b1_ATCGCCTCACTTCCTG	TE	Cyno	10.2912	-9.0092	Yang et al + Liu et al
CynoY_WT_d14_b1_ATCGCCTCAGAGTGTG	TE	Cyno	5.40581	-2.35882	Yang et al + Liu et al
CynoY_WT_d14_b1_ATCGCCTGTAGTCACT	TE	Cyno	8.27982	-0.991607	Yang et al + Liu et al
CynoY_WT_d14_b1_ATCGGATAGCTTAAGA	TE	Cyno	6.03635	1.30697	Yang et al + Liu et al
CynoY_WT_d14_b1_ATCGGATTCGTTACCC	Epiblast	Cyno	-6.99729	7.1141	Yang et al + Liu et al
CynoY_WT_d14_b1_ATCGGCGAGTAGAATC	TE	Cyno	6.09316	-2.29006	Yang et al + Liu et al
CynoY_WT_d14_b1_ATCGGCGCACGCAGTC	ExE_Mech	Cyno	2.44226	6.06777	Yang et al + Liu et al
CynoY_WT_d14_b1_ATCGGCGCAGAGATGC	TE	Cyno	10.9568	-4.80774	Yang et al + Liu et al
CynoY_WT_d14_b1_ATCGGCGGTGGCCACT	TE	Cyno	5.37751	-2.46582	Yang et al + Liu et al
CynoY_WT_d14_b1_ATCGGCGTCTCAGAAC	TE	Cyno	8.82252	-3.131	Yang et al + Liu et al
CynoY_WT_d14_b1_ATCGTAGCACCGGCTA	TE	Cyno	10.0132	-3.42302	Yang et al + Liu et al
CynoY_WT_d14_b1_ATCGTAGCATTCAGCA	TE	Cyno	8.97901	-3.30057	Yang et al + Liu et al
CynoY_WT_d14_b1_ATCGTAGTCGGATAAA	TE	Cyno	9.8439	-8.68942	Yang et al + Liu et al
CynoY_WT_d14_b1_ATCGTCCAGTCACTCA	TE	Cyno	5.70172	0.240932	Yang et al + Liu et al
CynoY_WT_d14_b1_ATCGTCCGTAGTGTGG	TE	Cyno	9.5623	-3.12193	Yang et al + Liu et al
CynoY_WT_d14_b1_ATCGTCCTCTCAACCC	TE	Cyno	6.21119	-0.413082	Yang et al + Liu et al
CynoY_WT_d14_b1_ATCGTCCTCTTCTAAC	TE	Cyno	10.6462	-8.19482	Yang et al + Liu et al
CynoY_WT_d14_b1_ATCGTGAAGTTCGGTT	TE	Cyno	8.39896	-2.64863	Yang et al + Liu et al
CynoY_WT_d14_b1_ATCGTGAGTCTGTAGT	TE	Cyno	10.9858	-8.0656	Yang et al + Liu et al
CynoY_WT_d14_b1_ATCTCTAAGACCTCCG	Mesoderm	Cyno	-2.6372	6.31726	Yang et al + Liu et al
CynoY_WT_d14_b1_ATCTCTACAATGTCTG	TE	Cyno	11.1833	-7.30732	Yang et al + Liu et al
CynoY_WT_d14_b1_ATCTCTATCGGTGTTA	Mesoderm	Cyno	-2.74273	6.03216	Yang et al + Liu et al
CynoY_WT_d14_b1_ATCTCTATCTATGTGG	TE	Cyno	10.318	-7.3962	Yang et al + Liu et al
CynoY_WT_d14_b1_ATCTTCAAGCTTCATG	Epiblast	Cyno	-7.24259	7.34322	Yang et al + Liu et al
CynoY_WT_d14_b1_ATCTTCACACTGCGAC	TE	Cyno	10.202	-4.76218	Yang et al + Liu et al
CynoY_WT_d14_b1_ATCTTCAGTTACAGCT	Mesoderm	Cyno	-2.97361	6.86368	Yang et al + Liu et al
CynoY_WT_d14_b1_ATCTTCATCCTAAACG	TE	Cyno	11.3785	-5.90106	Yang et al + Liu et al
CynoY_WT_d14_b1_ATCTTCATCTCATGGA	TE	Cyno	11.2381	-6.60612	Yang et al + Liu et al
CynoY_WT_d14_b1_ATGAAAGAGGAACTCG	TE	Cyno	10.6762	-4.38672	Yang et al + Liu et al
CynoY_WT_d14_b1_ATGAAAGAGGGCCCTT	TE	Cyno	8.78508	-2.28695	Yang et al + Liu et al
CynoY_WT_d14_b1_ATGAAAGAGGTTTGAA	TE	Cyno	8.55402	-1.0139	Yang et al + Liu et al
CynoY_WT_d14_b1_ATGACCAAGAGATGCC	Mesoderm	Cyno	-3.41848	6.73373	Yang et al + Liu et al
CynoY_WT_d14_b1_ATGACCACACTAGTAC	TE	Cyno	10.9257	-5.71674	Yang et al + Liu et al
CynoY_WT_d14_b1_ATGACCAGTAGACAGC	ExE_Mech	Cyno	1.67437	5.78081	Yang et al + Liu et al
CynoY_WT_d14_b1_ATGACCAGTCTAACGT	Endoderm	Cyno	-5.75171	-9.81876	Yang et al + Liu et al
CynoY_WT_d14_b1_ATGACCATCCCGAAAT	ExE_Mech	Cyno	2.06116	5.62697	Yang et al + Liu et al
CynoY_WT_d14_b1_ATGACCATCCTGGGAC	Mesoderm	Cyno	-2.43002	6.29665	Yang et al + Liu et al
CynoY_WT_d14_b1_ATGAGGGAGAAATGGG	TE	Cyno	11.1873	-6.40651	Yang et al + Liu et al
CynoY_WT_d14_b1_ATGAGGGAGGGACTGT	TE	Cyno	8.31548	-2.92362	Yang et al + Liu et al
CynoY_WT_d14_b1_ATGAGGGAGTGCTCAT	TE	Cyno	9.3587	-2.62596	Yang et al + Liu et al
CynoY_WT_d14_b1_ATGAGGGGTTTACCAG	TE	Cyno	7.34666	-1.28126	Yang et al + Liu et al
CynoY_WT_d14_b1_ATGAGTCAGACGGAAA	TE	Cyno	7.33123	-1.43407	Yang et al + Liu et al
CynoY_WT_d14_b1_ATGAGTCAGTATCTGC	TE	Cyno	7.72202	-1.94199	Yang et al + Liu et al
CynoY_WT_d14_b1_ATGATCGAGAAGTCAT	TE	Cyno	8.28707	-1.41069	Yang et al + Liu et al
CynoY_WT_d14_b1_ATGATCGAGCTCACTA	TE	Cyno	8.17832	-2.76021	Yang et al + Liu et al
CynoY_WT_d14_b1_ATGATCGCAAGGCCTC	Epiblast	Cyno	-6.84873	7.40966	Yang et al + Liu et al
CynoY_WT_d14_b1_ATGATCGGTAGCTGAG	Epiblast	Cyno	-6.90913	6.81	Yang et al + Liu et al
CynoY_WT_d14_b1_ATGCATGGTAAGGCTG	TE	Cyno	12.7989	0.240553	Yang et al + Liu et al
CynoY_WT_d14_b1_ATGCATGGTTGGGAAC	TE	Cyno	10.1713	-0.231693	Yang et al + Liu et al
CynoY_WT_d14_b1_ATGCATGTCAGGAGAC	TE	Cyno	12.7651	0.281868	Yang et al + Liu et al
CynoY_WT_d14_b1_ATGCCTCAGACAACTA	TE	Cyno	11.3914	0.103768	Yang et al + Liu et al
CynoY_WT_d14_b1_ATGCCTCAGCCGATTT	ExE_Mech	Cyno	1.12701	5.67445	Yang et al + Liu et al
CynoY_WT_d14_b1_ATGCGATAGATCGCCC	TE	Cyno	6.69711	-0.353944	Yang et al + Liu et al
CynoY_WT_d14_b1_ATGCGATCAGGTACGA	TE	Cyno	8.08473	-2.35923	Yang et al + Liu et al
CynoY_WT_d14_b1_ATGCGATCATAAGCGG	Mesoderm	Cyno	-2.63277	6.21575	Yang et al + Liu et al
CynoY_WT_d14_b1_ATGCGATTCACTTGGA	TE	Cyno	6.10324	-0.323086	Yang et al + Liu et al
CynoY_WT_d14_b1_ATGCGATTCGTCTACC	TE	Cyno	9.07375	-1.19807	Yang et al + Liu et al
CynoY_WT_d14_b1_ATGGAGGCACTGATTG	TE	Cyno	9.05464	-2.30372	Yang et al + Liu et al
CynoY_WT_d14_b1_ATGGAGGTCATTGAGC	ExE_Mech	Cyno	1.80202	5.35005	Yang et al + Liu et al
CynoY_WT_d14_b1_ATGGAGGTCTCCGTGT	Epiblast	Cyno	-5.9941	7.68582	Yang et al + Liu et al
CynoY_WT_d14_b1_ATGGATCCACCTCGTT	TE	Cyno	8.7024	-2.50806	Yang et al + Liu et al
CynoY_WT_d14_b1_ATGGATCCACTATCGA	TE	Cyno	8.23454	-2.76302	Yang et al + Liu et al
CynoY_WT_d14_b1_ATGGATCGTAGAAACT	TE	Cyno	6.98794	0.142883	Yang et al + Liu et al
CynoY_WT_d14_b1_ATGGATCTCTGGTCAA	TE	Cyno	7.52214	-0.964289	Yang et al + Liu et al
CynoY_WT_d14_b1_ATGGGAGAGGCTTTCA	Epiblast	Cyno	-6.52317	7.61384	Yang et al + Liu et al
CynoY_WT_d14_b1_ATGGGAGCAGCCTACG	Epiblast	Cyno	-6.99941	7.01802	Yang et al + Liu et al
CynoY_WT_d14_b1_ATGGGAGGTCCAATCA	TE	Cyno	7.50648	-1.82657	Yang et al + Liu et al
CynoY_WT_d14_b1_ATGGGAGGTTGCTCGG	TE	Cyno	9.30064	-4.2348	Yang et al + Liu et al
CynoY_WT_d14_b1_ATGGGTTAGCTCACTA	TE	Cyno	11.2121	-5.65635	Yang et al + Liu et al
CynoY_WT_d14_b1_ATGGGTTAGGGCCCTT	Epiblast	Cyno	-7.35978	7.41349	Yang et al + Liu et al
[truncated: 46,894 more rows]
