# Supplementary material for: A comprehensive human embryo reference tool using single-cell RNA-sequencing data
Source: Nat Methods. 2024 Nov 14;22(1):193–206. doi: 10.1038/s41592-024-02493-2 (PMC11725501; doi:10.1038/s41592-024-02493-2)
Supplement: Supplementary file 24 — Statistical source data. [file 41592_2024_2493_MOESM24_ESM.xls]

## Sheet:  extended_8a
Gene	nicolBla_150190	nicolBla_150299	nicolBla_150281	nicolBla_150207	nicolBla_150217	nicolBla_150292	nicolBla_150248	nicolBla_150228	nicolBla_150290	nicolBla_150216	nicolBla_150189	nicolBla_150183	nicolBla_150266	nicolBla_150268	nicolBla_150254	nicolBla_150234	nicolBla_150230	nicolBla_150232	nicolBla_150240	nicolBla_150244	nicolBla_150213	nicolBla_150185	nicolBla_150202	nicolBla_150261	nicolBla_150291	nicolBla_150278	nicolBla_150273	nicolBla_150241	nicolBla_150237	nicolBla_150194	nicolBla_150264	nicolBla_150294	nicolBla_150286	nicolBla_150219	nicolBla_150222	nicolBla_150269	nicolBla_150211	nicolBla_150209	nicolBla_150262	nicolBla_150215	nicolBla_150257	nicolBla_150263	nicolBla_150274	nicolBla_150267	nicolBla_150227	nicolBla_150271	nicolBla_150191	nicolBla_150198	nicolBla_150196
RARRES2	1.15574	1.39718	2.03412	2.57555	1.12074	1.91853	2.00357	1.53909	1.47068	2.60274	1.60114	1.14489	2.45027	0	1.5596	1.54734	1.99489	1.38966	0.274653	2.30821	1.7613	2.05865	1.74858	2.55067	2.11609	1.8773	1.01688	2.91082	2.16079	1.68173	1.35331	1.92904	0	1.14327	1.63127	2.43795	1.71018	2.90561	1.23288	1.89118	2.27714	1.94687	3.06366	1.59156	0	2.25959	2.00548	1.61714	1.29889
TMSB15A	0.627317	0.782781	0	0.321157	0.495124	0.365466	0.686037	0.689407	0.49226	0.554114	0.650088	0.870577	0.28382	1.47006	0.670687	0.331548	0.550278	0.603156	0.21965	0.58893	0.00404137	0.703619	0.783051	0.460313	0.648529	0.934814	0	0.427383	0.637559	0.312201	0.0906915	0.108774	1.39789	0.641643	0.655631	0.352371	0.307231	0.757921	0.503359	0.406734	0.0423668	0.758567	0.414469	0.493806	1.03359	0.83938	0.442893	0.499971	0.702227
CYYR1	0.413475	0.15806	0	0	0.176973	0.200423	0.11815	0.0316549	0.428951	0.0161489	0	0.141549	0.164804	0	0.194142	0	0.193548	0.478107	0.00159142	0.182902	0.14613	0.0649853	0.0352683	0.294779	0.449183	0.28635	0.85709	0.485842	0	0.196713	0.18976	0.174604	0.422553	0.447749	0	0	0.24869	0	0	0	0.279806	0.227678	0.393121	0.206733	0.303028	0	0.0349908	0	0.371464
CRABP1	0.663331	0.833135	1.10906	1.56462	1.2782	0.715948	0.784272	1.32879	0.394014	1.22898	0.75998	0.887903	0.870766	1.39859	1.42475	0.750123	0.539185	1.12028	0.503042	0.85678	0.902738	0.917299	1.30234	0.766359	1.37313	0.931518	1.14585	0.46565	0.683906	1.01018	0.740221	0.791528	0.306236	1.34544	0.784483	1.60308	1.15146	0.45266	0.691454	0.741705	0.575677	1.12827	0.61588	0.699903	0.995199	1.08117	0.714171	1.69186	0.666602
SFRP2	0.666884	1.5571	0	0.202051	0.53898	0.581081	0.273691	0.486476	0	0.74643	0.314094	0.287951	0.29351	0	0	0	0.396498	1.13151	0.34529	0.39415	0.737805	0.417579	0.512876	0	0.182524	0.501656	0.899838	0	1.03257	0.217776	0.352559	0	0	0.500334	0.398815	0.321214	0.324006	0	0.998183	0	0.00390335	0.204456	0	0.82844	0.227277	0.562823	0.22604	0.953073	1.91151
CCND2	0.00281382	0.5617	0.341224	0.635675	0.951617	0.554928	0.255334	0.393953	0	0.750297	0	0.43271	0.883654	0	0.244584	0	0.100017	0.419141	0.371374	0.29883	0.207	0.248035	0.184103	0	0.825932	0	0.0164511	0.525399	0.73141	0	1.30235	0	0.349329	0.781004	0.464635	0.343538	0	0.00368779	0.411605	0.594993	0	0.844772	0	0.74248	0.405868	0.387955	0.143912	0.319454	0.836532
VAT1L	0	0	0.101921	0	0	0	0.184334	0	0.25003	0.342444	0.308076	0	0	0	0	0	0.498528	0	0	0	0	0.244031	0.245624	0	0.272526	0.143637	1.01893	0	0	0.484315	0	0.321756	0.555887	0	0.276665	0.208971	0	0	0	0.157677	0.263618	0.52947	0.414469	0	0	0.0408239	0.0813778	0.0462996	0
CRABP2	0.638216	0.558553	1.44436	0.632266	0.800839	1.04972	1.42571	0.872669	1.89284	0.506897	1.57882	0.509343	0.407212	1.12598	0.564721	0.597612	1.05903	0.628275	1.05158	0.788243	0.500974	0.424671	1.28779	1.4106	0	1.10635	1.08476	0.945557	0.907174	1.30572	1.49176	0.890616	1.20924	0	1.17482	1.1427	0.690271	1.72176	1.07436	1.23342	0.681823	0.666881	0.29984	0.117888	2.02297	1.29665	0.805432	0.296652	0.344663
SMARCA1	0.282979	0.523474	0.639025	0.321157	0.32578	0.236773	0.228921	0.516044	0.138363	0.139218	0.182124	0.318088	0	0.331983	0.20594	0.64216	0.496236	0	0.201763	0.237567	0.160686	0.227905	0.497152	0.291267	0.416148	0.35684	0	0.0704586	0.432478	0.302375	0.200661	0.472829	0.285905	0.288666	0.342081	0.159497	0.382832	0	0.363443	0.198905	0	0.350634	0.134727	0.258179	0.36456	0	0.308952	0.138946	0.298857
CLU	0.40073	1.74463	2.32943	1.74903	2.15532	0.733014	1.43932	1.0685	1.73951	0.973464	1.28763	1.17108	1.64192	1.16301	1.84887	1.30309	1.8632	1.17709	1.5881	0.779059	2.10491	0.69191	2.01796	1.56837	0.76044	1.70207	2.33907	1.87662	2.29331	2.14461	2.304	1.78817	1.27777	0.437672	1.34404	1.89523	0.76834	2.25401	1.48507	1.62021	2.14993	2.09764	2.34922	0.701103	1.67675	2.51182	1.90073	1.1204	0.577332
UBE2L6	0.192216	0.477558	0.574147	0.136191	1.07941	0.275145	0.232053	1.03525	0.637487	0.558532	0	0.198205	0.573526	0.764734	0	0.25924	0.391572	1.07615	0.682418	1.23815	0.68592	0.325857	0.591986	0.435071	0.385445	0.65473	0.608501	0.253215	0.869924	0.203768	1.05451	0.705067	1.73685	1.05813	0.49782	0.82816	0.445498	0.541596	0.388688	0.368528	0	0.68617	0.42292	0.339018	1.07739	0.743711	0.399613	0.568199	0.261136
BEX1	0.537027	0.923977	0.454945	0.477503	0.0790173	0.301124	0.185951	0.33076	0.66339	0.843745	0.475834	0.879266	0.978312	0.300424	0.326125	0.551645	0.420878	0.470551	0.56355	0.868374	0.829475	0	1.07125	0.661437	0.645941	0.436499	0.457037	0.650781	0.256038	0.391584	0.467587	0.468947	0	0.934598	0.605767	0.57625	0.172933	0	0.557448	0.510965	0.190149	0.5454	0.388813	0.806311	0.147328	0	0.51226	0.46631	0.506556
OCIAD2	1.03997	0.702367	0.525276	0.621991	0.713478	0.789165	0.54957	0.465234	0.389587	0.62743	0.340869	0.546185	0.83306	1.46058	0.75341	0.760638	0.937552	0.969406	0.815943	0.349347	1.14525	0.0188678	0.512876	0.868886	1.26933	1.00129	0.928372	0.970338	1.03257	0.861962	0.683068	0.184106	0.894833	1.15152	0.911001	0.561089	0.906176	0.620572	0.599638	0.779081	0.292627	0.438563	0.947065	0.951506	0.990115	1.00069	0.33981	1.2839	0.506556
UCHL1	1.51727	1.74878	2.47441	2.0745	1.6002	1.7124	1.30372	2.05612	1.46438	1.51466	1.88404	1.36295	1.45273	1.73888	1.24963	2.0413	1.41632	1.73167	2.00828	1.70705	2.03454	1.47361	1.58417	1.58568	1.25751	1.20519	0.994223	2.47729	1.64761	1.33333	2.02539	1.89545	1.07152	1.94529	1.57666	1.47749	1.67791	2.1497	2.08186	1.22489	1.58729	1.94687	2.07537	1.75702	0.969599	2.31681	1.80722	2.22108	1.6301
BEX3	1.41641	1.8043	1.69324	2.03374	2.10471	1.76728	1.64133	1.96258	1.64238	1.39255	2.23431	1.78745	2.04755	1.93574	2.52207	1.74486	2.10882	2.01141	1.84857	1.72789	1.59308	1.43549	1.90214	1.68405	1.13919	1.6462	1.49012	1.77127	1.545	2.12523	0.837714	2.15483	2.07077	1.73235	2.26535	1.92514	2.2881	1.57456	1.35219	1.86672	2.14728	2.42058	1.97406	1.90857	1.93928	2.00748	2.07667	1.57985	1.20267
SCG3	0.124071	0.464166	0	0	0.186737	0.379082	0.168071	0.102158	0	0	0	0.313821	0.172701	0	0.361719	0.0126228	0.361658	0.107839	0.0969811	0.0918774	0.324773	0.520462	0	0.386518	0.663961	0	0	0.00800082	0	0	0	0.347354	0	0.350843	0.44208	0	0.139207	0.280949	0.257799	0.102878	0	0.0603757	0	0.541473	0	0	0	0.10872	0.270659
USP44	0.444852	0.334016	0.673608	0.350496	0.163851	0.194275	0.558332	0.371293	0.706742	0.434242	0.724271	0.43664	0.567548	0	0.766747	0	1.01166	0.408635	0.152474	1.0826	0.164301	0.650164	0.506607	0.284216	0.741169	0.186663	0.572795	0.385004	0.012873	0.437199	0.544474	0.351577	0	0.347259	0.53293	0.213826	0.420758	0.646751	0.517513	0.195999	1.33801	0.263432	0.0224197	0.693889	0.215709	0.114388	0.739463	0.906142	0.592599
NTS	0	0.203094	0	0	0	0	0	0	0	0	0	0.388759	0.315077	0	0	0	0	0	0	0	0	0	0	0	0	0.112931	0	0	0	0	0	0	0	0	0	0	0	0	0.106836	0	0	0	0.308988	0.0851768	0	0	0	0.529607	0.7843
NNAT	0	0	0	0	0	0	0.181096	0.354061	0	0.417317	0	0.0925749	0.422748	0.533189	0	0.544708	0.576559	0.363112	0	0.549862	0	0	0	0	0	0	0	0.660966	0	0	0	0	1.54772	0	0.430669	0.0111996	0	0	0.339741	0	1.1831	0.338495	0	0	0.82862	0	0.250606	0	0.15201
CSRP2	0.930445	0.974441	1.02618	1.47231	0.940118	2.00625	1.0959	0.972652	0.706742	1.09095	1.35047	1.38142	0.802847	1.80971	0.893749	1.91319	1.53387	1.52713	1.71865	1.9984	0.0320184	0.796754	0.947124	1.24254	1.29103	0.95118	1.67893	1.73558	0.522247	1.46248	1.42478	1.66379	1.53629	0.883546	0.804514	1.10661	0.775676	1.74288	1.66353	1.24892	0.816643	1.19879	1.22593	1.19152	1.08854	1.49331	0.618843	1.11823	1.01711
NME4	1.70434	1.0481	1.6008	1.03984	1.19841	0.65009	0.883233	1.03646	1.12412	1.34987	0.451471	1.34005	1.47845	0.79713	1.64007	1.14926	1.35691	1.66482	0.976689	1.08509	0.305254	1.57748	1.39858	1.06057	0.714243	0.860511	0.501542	0.903286	1.20326	0.886285	1.58415	0.370427	1.05359	0.724103	1.08668	1.17044	1.14958	1.61972	0.223673	1.25312	0.622127	1.44653	0.0929673	1.05648	1.57856	1.28183	0.737533	1.83192	1.26117
CD24	1.3057	2.08036	2.14764	1.49125	1.84695	2.37576	2.15483	2.2029	2.61953	1.85888	2.86957	2.0187	1.29043	0.921625	2.08546	1.86945	2.20742	1.51371	2.33487	2.89893	2.88726	1.83604	2.0931	2.41039	1.67809	2.06445	2.65825	2.7791	1.72788	2.1308	2.03303	2.6818	0.108176	1.93816	1.87702	1.95154	1.82658	2.69595	1.28656	2.16378	2.31847	2.39443	2.44777	1.37936	1.58532	1.37457	2.58641	1.84639	1.81393
BID	1.16331	0	0.300313	0	0.369302	0.709496	0.0128065	0	0.720908	0	0.227469	0	0.208994	0.0514621	0	0.619233	0.150459	0.0345735	0.173804	0.680562	0	0.653186	0.319009	0.454044	0.407005	0	0.600339	0.319007	0.390349	0.431199	0	0.193546	0	0	0.111399	0	0	0.316965	0.0879903	0.139641	0	0.329323	0.0112534	0.210108	0.354045	0	0.167039	0	0.120758
FTL	3.13356	3.26066	4.20944	3.79007	3.50932	4.09948	4.14809	4.15478	4.13883	2.89766	3.70515	3.59083	3.23127	3.70091	3.90874	3.71854	3.68638	3.68021	4.49037	4.14971	3.73648	3.26937	4.04638	3.45689	3.97016	3.50768	4.04083	4.19427	3.68289	3.72593	3.92232	3.21391	3.21182	3.1714	3.89733	4.18057	3.65836	4.15258	3.57551	3.722	3.27022	4.10367	3.82131	3.52761	4.08359	4.33892	3.31853	3.51635	3.50458
B3GALT1	0	0	0.439955	0.278182	0.711225	0	0.0380835	0.450897	0.78636	0.188502	0	0.243776	0.451163	0.143269	0.190188	0.453217	0.312989	0.382031	0.500793	0	0.874319	0.318261	0	0.0997512	0.262424	0.169979	0.477977	0.115589	0.270403	0.416091	0.325425	0.113755	0.375222	0.155645	0.0530581	0.0925347	0	0.586551	0.565986	0	0.183281	0.211129	0	0.609505	0	0.479894	0.337263	0.489955	0
ROR1	0.105865	0.304263	0.859701	0.299829	0.559166	0.780983	0.905967	0	0.127769	0.236158	0.645322	0.0470298	0.196137	0	0.543181	0.160607	0.291995	0.217233	0.227831	0.839213	0.347216	0.956972	0.465181	0.825835	0.376105	0.565414	0.0647079	0	0.448359	0.41305	0.635658	0.273612	0	0.487366	0.527584	0.164521	0.2522	1.13271	0	0.373681	0.203788	0.187636	0.155161	0.595379	0.571589	0.449894	0.698383	0.648434	0.607706
CNMD	0	0.238922	1.73682	1.10523	0.889202	0.681198	1.06813	1.02319	0.380691	0.506897	1.22513	0.571426	1.00804	0	1.27785	0.742566	0.753996	0.379343	0.725427	0.690394	0.787888	0.40329	0.603781	0.892259	0.397804	0.338708	0.863925	0.955934	0.707853	0.478509	0.651635	0.561167	0	0.670613	1.40653	0.38287	0.980008	1.78741	0.232281	0.269718	0.739146	0.812223	1.0213	0.638602	0	1.21205	0.631369	0.950641	0.380288
SERPING1	0	0	0.406934	0.784361	0	0	0.154926	0.26672	0.264609	0.290279	0.0477314	0.475361	0.0721427	0.711738	0.61278	0	0	0.371251	0.149606	0	0.308526	0.140153	0	0	0.255649	0.52371	0.401753	0	0	0.135306	0	0.72636	0.581136	0.219773	0.372219	0.0872528	0.690271	0	0	0	0.260358	0	0	0.233515	0.255799	0.242413	0.132208	0	0.389059
DMKN	0.652621	1.10745	0.511003	0.395427	0.581542	0.609082	0.550825	0.51087	0.963611	0.67092	0.395811	0.927539	0.603048	0.218367	0.816334	1.18203	0.997137	0.816867	0.915536	0.437603	0.836291	0.559645	0.748935	1.25522	0.510224	0.780952	1.00869	0.511396	1.42493	0.809739	0.431026	0.133507	0	0.900765	1.21528	0.522475	1.22832	0.369357	0.240837	0.368528	0.541174	0.524121	0.935298	0.448802	0.932978	1.12929	0.786889	0.741426	0.397776
CCDC160	0.0847733	0.141329	0	0.092207	0	0	0	0	0	0	0	0	0	0	0	0	0	0.117548	0	0	0	0	0	0	0	0	0	0	0.034076	0	0.0789236	0	0.146269	0.171946	0.241177	0	0	0	0	0	0	0	0	0.236828	0.297551	0	0.0223649	0	0
GPC4	1.03311	0.296727	1.35262	1.3552	1.16257	1.52548	0.449503	0.315015	0.0845992	0.742553	0.613956	0.392811	1.36125	0.484871	1.68713	1.32653	1.33398	0.73093	0.682418	1.26472	1.56052	1.09005	0.85143	1.35952	0.627692	1.27099	1.78476	1.39931	0.865199	0.164529	0.0247473	0.378727	0	0.461076	1.19519	0.482798	1.92223	1.07604	0.562577	1.00675	0.888077	1.48833	2.50859	0.427213	0.283767	0.487297	0.877306	1.10953	0.289519
NBDY	0.736156	0.447249	0.432402	0.469884	0.487244	0.092162	0.330329	1.20077	0.259766	0.608383	0.571882	0.45613	0.319826	0.287067	0.772048	0.610956	0.559092	0.522631	0.557071	0.328513	0.353565	0.769161	0.461944	0.650513	0.571518	0.395626	0.630043	0.903286	0.16286	0.731346	0.269578	0.219192	0	0.474281	0.289356	0.352371	0.588425	0.422671	0.828327	0.334577	0.611933	0.45833	0.756262	0.451656	0.297551	0.780334	0.370021	0.459483	0.389059
ZFR2	0.390023	0	0.660736	0.423307	0.508162	0	0.426443	0.160592	0.240228	0.0942881	0	0.031523	0	0	0.0224131	0	0.338809	0.0849283	0.270698	0	0.245061	0	0.115729	0	0.135326	0.171842	0	0.569317	0	0.318715	0.727086	0	0	0.303539	0.150182	0.298539	0.191335	0	0.199734	0.264179	0	0	0	0.146354	0.390516	0	0.274761	0.755429	0.110188
FXYD6	0.159807	0.211133	0.351941	0	0.180235	0	1.08555	0.305086	0	0.375367	0.421124	0	0.221737	0.362866	0.271033	0.214049	0.235387	0.255842	0	0	0	0.306791	0.552973	0	0.289209	0.194016	0	0	0.305703	0	0.230221	0.338872	0	0.0449457	1.11903	0	0.191335	0.277907	0.00503172	0.434123	0.35813	0	0	0.182884	0.247301	0.268429	0.768105	0.38217	0
CA14	0.582878	0	0	0.371093	0	0.925315	0.216322	0.218869	0.35821	0	0.55165	0	0.329278	0.985862	0.642024	0.130811	0.270691	0.632795	0.354037	0	0	0	0.17227	0	0.566052	0.480763	0	0	0.370483	0	0.649648	0	0.506953	0	0.187949	0.624452	0.414505	0.143965	0.355585	0	0.766976	0.705203	0	0	0	0.331488	0.521262	0.277371	0.241899
HMGN3	0.903596	1.75567	1.04447	1.38183	0.627672	0.906634	1.17616	0.911143	1.07809	0.748365	1.36068	1.11332	0.677092	0.695654	0.811194	1.30206	1.37199	1.23026	1.39757	0.673971	1.3826	1.02388	1.34688	1.09925	1.11506	1.45286	1.2223	1.16	1.19575	1.70802	1.17962	1.39792	1.52187	1.05154	1.05916	1.21713	1.25306	0.905176	0.337748	0.961266	1.11616	1.3651	0.224487	1.31107	0.722266	0.850905	1.7671	1.49893	1.18263
AIG1	0.177348	0	0.587812	0.383311	0.52878	0	0.33179	0.365572	0	0.127373	0.114769	0	0.0379641	0.278994	0.322517	0.539484	0.257215	0.630537	0.253437	0	0.0749146	0.337176	0.290101	0.669577	0	0.232019	0.664376	0	0.336751	0.012108	0	0.505409	0	0	0.757335	0.118658	0.300466	0.458046	0.396367	0.247434	0.599089	0.237517	0.789322	0	0	0.211456	0.0995229	0.590244	0.0339489
FHL1	0.1446	0	0.105092	0.346341	0.588925	0.538034	0.246067	0.0244114	0.644935	0.300864	0.0258976	0.122159	0.38925	0.048299	0.476561	0.244333	0.413607	0.733037	0	0	0.578904	0.715234	0.271735	0.339678	0	0.41306	0.260421	0.126654	0.0673657	0.535544	0.156555	0.20526	0.567163	0	0.247695	0.334649	0	0.417151	0.139234	0.321303	0.475224	0.301452	0.50482	0.447373	0.506617	0	0	0	0.289519
HLA-A	0.989799	0.955424	0.305835	0.282537	0.914884	0.685588	0.66417	0.62062	0.293332	1.13746	0.334962	0.777586	0.875613	2.11876	1.01718	0.911148	0.845092	0.537171	0.411433	1.0138	0.116572	0.463065	0.762152	0.735676	1.1019	0.485266	1.03112	0.601399	0.592534	0.704239	0.297772	0.905053	1.15609	1.10133	0.741259	0	1.2945	0.99128	0.776304	0.394111	0.26687	0.424275	1.72174	0.685427	1.26447	0.765187	0.834613	0.766535	0.344663
AP1S2	0.409239	0.906755	1.57702	1.29395	0.899134	0.75824	1.15239	1.31303	1.33221	0.681084	1.59497	0.921943	0.780626	1.22596	1.5809	1.32754	1.25211	0.626009	0.688359	0.821428	1.05464	0.855664	1.31853	0.99731	1.11693	1.27099	1.57864	1.64741	1.15762	1.66521	1.64428	0.977881	0.597726	0.506774	1.34556	0.931988	1.35289	1.40784	1.59844	0.796453	1.9224	1.76155	1.18428	0.652314	0.638101	0.977217	1.55993	0.627267	0.652102
CIART	0	0	0.367868	0	0	0	0.708702	0	0	0	0	0	0.435932	0	0	0	0.190715	0.0649968	0.194824	0.888443	0.248472	0	0.481255	0	0	0	0	0.226034	0	0	0	0	0	0	0	0	0	0	0	0	0	0.488857	0.715563	0	0.0431835	0.813108	0.0349908	0	0
SEPHS1	0.8231	0.967339	0	0	0.708968	0.566874	0.686037	0.357908	0.450364	0.818184	0.83932	0.610219	1.04866	0.0734121	0.530726	0.708834	0.815974	0.532341	0.979922	0.735407	0.720716	0.721006	0.540754	0.47277	1.07329	0.597654	1.68151	1.28049	0.694599	0.899382	0.424066	0.635776	0	0.927414	0.590466	0.805824	0.860912	0.744759	0.923082	0.373681	0.475224	1.40056	0.831198	0.37855	0.177458	0.926378	0.861444	1.14188	0.577332
TUBA1A	1.10558	1.44227	1.73375	1.17013	1.59776	1.7548	1.13576	1.48295	1.88028	1.34348	1.70096	1.72937	1.8226	3.04507	1.73541	1.6143	1.85696	1.4135	1.45794	1.68755	1.67141	1.0192	1.7827	2.26398	1.08098	1.67144	1.74212	1.42494	1.9098	2.13357	2.37549	1.3171	3.30696	1.35796	1.3164	1.54454	1.51068	1.96909	1.04657	0.709462	2.14993	1.8041	1.82419	0.737811	2.76777	1.8135	1.61563	0.749844	1.92364
RAB13	0.607119	0.536329	0.518157	0.383311	0.502961	0.280958	0.482759	0.386439	0.307482	0.84736	0.237003	0.949709	0.559539	0	0.48949	0.560268	0.633996	0.174466	0.690334	0	0.600418	0.493736	0.230488	0.645019	1.27604	0.66535	0.260421	0.663501	0.464068	0.437199	0.447135	0.621859	0.282488	0.863612	0.427802	0.199211	0.116277	0	0.941571	0.0231398	1.28285	1.04107	1.0213	0.507586	0.501863	0.759084	0.217758	0.308098	0.162279
PTPRZ1	0.0361584	0.635242	0.243894	0.169497	0.215639	0.379082	0.0327042	0.212508	0.0513524	0	0.409929	0.136726	0.211551	0.189944	0	0.126171	0	0.335647	0.0485357	0.453086	0.391082	0.00946476	0.260602	0.0213579	0.472743	0.565414	0	0.296319	0	0.0360233	0.0490771	0.529836	0	1.09493	0.228053	0.113471	0.382832	0.0579024	0.00754101	0.0198567	0	0.365666	0.060835	0.0116517	0	0.206979	0	0.473106	0.777637
PHYH	0.245456	0.124402	0.367868	0.188189	0.296019	0	0.278244	0.122654	0.045736	0.150966	0	0	0.236883	0	0	0	0.204824	0.171362	0.204529	0	0.400311	0	0.268034	0.419068	0.295828	0.120669	0.048801	0.0932003	0.284627	0.228194	0	0	0	0.410451	0.335977	0	0.43627	0	0	0.244624	0.611933	0.211129	0	0.160379	0	0.175244	0	0.193453	0.326515
IFI27L2	0.419805	0	0	0	0	0.389883	0.169705	0.10445	0.133076	0.139218	0.49185	0.300944	0.135471	0.212727	0	0.303058	0.408739	0.133585	0.0880206	0.311626	0	0	0.0781747	0.219162	0.350899	0.36826	0.284393	0.187804	0.00430378	0.449123	0.290137	0	0.342783	0.163819	0.241177	0.103041	0.213111	0	0	0.221946	0.26687	0.234245	0	0.254915	0	0	0.198245	0.151708	0.192654
SALL2	0.344165	0.308016	0.286413	0.6151	0.439041	0.373651	0.336163	0.129422	0.508684	0	0.872322	0.00530189	0	0.357764	0.293323	1.05721	0.202014	0.541986	0	0.173587	0	0	0.144276	0.608793	0.302417	0.414634	0.850224	0.299582	0	0	0.467587	0.321756	0.27563	0.281172	0.419167	0.580016	0.0890561	0.579155	0.371258	0.0296835	0.426615	0.201107	0.401698	0.211792	0.327419	0.259809	0.280074	0.400108	0.317355
ADAMTS19	0	0	0	0	0	0.048522	0	0.147316	0	0	0	0	0	0.223985	0	0.0765381	0.305152	0.0816255	0	0	0	0	0	0	0	0	0	0	0.119875	0.00404729	0.113943	0	0	0.184053	0.111399	0	0.00832704	0	0.0664907	0	0	0	0.0823358	0	0.132023	0	0	0.10872	0.261136
RAB34	1.04817	1.04585	1.14648	0.65596	0.706708	0.3682	0.339072	0.68635	1.1161	0.852766	0.822531	1.05572	0.366478	0.9371	1.17756	0.52722	0.693243	0.177563	0.371374	0.390134	0.663099	0.613394	0.738273	0.542384	0	0.699335	0.45402	0.456909	0.464068	0.196713	0.335351	0.736083	0.583914	0.413882	0.777744	0.57625	0.276535	0.196467	0.877169	0.653363	0	0.744835	1.24035	1.06676	1.38814	0.119162	0.712207	0.962762	0.7843
TMEM98	0.756305	0.254565	0.0795278	0.734364	0.551629	0.175671	0.366413	0.36366	0.264609	0.191349	0	0.404897	0	0	0.289632	0.471619	0.664945	0.382031	0.349045	0.349347	1.10442	0	0.806206	0.386518	0.248842	0.0835375	0	0.511396	0.843745	0.731346	0	0.407405	0.521518	0.410451	0.49782	0	0.11242	0.283985	0.166437	0.0361977	0.591327	0.398195	0	0.282429	1.2275	0.604269	0.316729	0.839342	0
GNG11	0	0.124402	0	0	0	0	0.0309066	0	0	0.0352919	0	0	0	0.189944	0.117093	0	0	0	0	0	0	0	0	0.571634	0	0	0	0	0	0	0	0	0.569968	0	0	0	0	0	0	0	0	0	0	0	0	0.17982	0	0	0
CCDC152	0	0	0	0	0	0.0035205	0	0	0	0	0	0	0	0	0	0	0.103034	0	0	0	0	0	0	0	0	0	0	0.0550958	0	0	0	0.216879	0	0	0	0	0	0	0	0	0	0	0	0	0	0	0	0	0
SH3BGRL	0.136935	0.384652	0	0.136191	0.32578	0.389883	0.0576379	0.434595	0.536983	0.124396	0.533711	0.170155	0.420539	0.687545	0.225392	0.240045	0.115037	0.299143	0	0.531749	0.160686	0.406875	0	0	0.469819	0.0874914	0.971199	0	0.0877883	0.601138	0.145314	0.321756	0	0	0.335977	0.325706	0.433181	0	0.240837	0.605982	0	0.111208	0.318079	0.15163	0.555619	0.161426	0.342352	0.410765	0.600173
BLVRA	0	0.398799	0	0.30412	0.622885	0.7138	0.252251	0	0.580361	0.227861	0.358446	0.141549	0.0972555	0	0.908265	0	0.190715	0.376651	0.197604	0	0.90706	0	0.297383	0.42549	0.0478412	0.346978	0	0.739951	0.245169	0.238537	0.178777	0.195896	0	0.219773	0.489595	0.395746	0.324006	0.830314	0.0950863	0	0.237333	0	0.51276	0.256548	0.162471	0	0.256009	0.168551	0.577332
PIMREG	0.392171	0	1.12164	0	1.24432	0	0.293318	0.160592	0.633748	0.244406	0	0.542542	1.24121	1.12898	0.293323	0	0.675115	0.688137	1.0158	0.373957	0.570753	0.597793	0.546876	0	0.475661	1.19789	0	0.39724	0.316127	0.504454	0.105268	0.61485	0.77595	1.01812	0.554118	1.18535	0	0.983831	0.333754	0.419248	0.151962	0	0	0.133969	0.278217	1.42749	0.332157	0	0.270659
AL353747.4	0.00562216	0.242849	0.111413	0.229382	0.163851	0.194275	0.291818	0	0.293332	0.534067	0	0.193568	0.198717	0	0.133659	0.0449343	0.1736	0	0.425728	0.390134	0.331221	0.157284	0.0908017	0.127592	0.135326	0.175562	0.126638	0.208782	0.390349	0.458002	0.102364	0.512969	0	0	0	0	0	0.406047	0.155165	0	0.165966	0.0529654	0.190241	0.0796522	0	0.391905	0.487211	0.155937	0.554124
PDIA3	1.20055	1.47268	0.911331	0.423307	1.19034	0.862727	0.621807	1.20824	1.47278	1.6007	1.11913	0.479176	0.678942	1.15715	1.56724	1.14926	1.25346	1.40824	1.27594	1.624	1.39342	1.09673	1.59898	1.42188	1.25241	1.2349	1.33644	1.41294	1.60998	1.30244	1.28324	0.984693	0.71389	1.26794	1.06286	1.46329	1.85918	0.965038	1.36399	0.860255	1.09801	1.3621	0.865706	1.75356	1.5512	1.28396	1.16408	1.81865	1.16742
WFDC2	0	0	0.0923664	0	0.37785	0.175671	0.284293	0.438234	0.264609	0.0384578	0.204975	0.0158476	0.0721427	0.68551	0.30434	0	0.257215	0.264606	0.175215	0	0	0	0.249383	0.123647	0.127926	0.134111	0.175069	0	0	0	0	0	0.381623	0	0.114968	0	0.624082	0	0.0373169	0.552455	0	0.449892	0	0	0.506617	0.479894	0	0.1769	0.326515
THY1	1.32043	1.5492	0.38623	0.423307	0.265631	0.685588	0.373523	0.0906443	0.394014	1.47314	0.17883	0.661491	0.680789	0.417823	0.48949	0.819294	1.28568	1.10084	0	0	0.337641	0	0	0.91754	1.95605	1.02416	1.06908	0.208782	0.38045	0.587716	0.533738	0	0	1.33643	0.228053	0.598697	0	0	1.07795	0.247434	0	0.307692	1.25699	1.35518	0.426087	0.293984	0.543524	1.22474	1.56192
GNG4	0	0	0	0.242855	0	0	0.242964	0.416263	0	0.352655	0.0869216	0.112365	0.236883	0	0.297005	0	0.0725812	0.120769	0	0.3658	0	0	0.234286	0.359939	0.443233	0	0	0.226034	0.0796539	0	0.159351	0.2307	0	0.307233	0.40174	0.312187	0.0370989	0	0.321706	0	0.019412	0	0	0	0	0	0	0.428354	0.546304
MLLT11	0.515515	0.308016	0.373138	0.387361	0.417089	0	0.441406	0.36366	0.398427	0.230632	0.28375	0.136726	0.901189	1.44021	0.734528	0.0765381	0.336248	0.379343	0.91638	0	0.285468	0.476777	0.326146	0.631194	0	0.168113	0.324583	0.309327	0.560743	0.22473	0.643669	0.2307	0	0.413882	0.247695	0.564895	0.844728	0	0.413499	0.568273	0	0.486109	0.540211	0.349768	0.648894	0.156791	0	0.238018	0.1826
AES	0.243079	0.111574	0.308588	0.273813	0.199654	0	0.249162	0.0975636	0	0.255332	0	0	0.274064	0	0	0	0.459049	0.0882236	0.200378	0	0.153426	0	0.350853	0	0.00404792	0.462612	0	0.180743	0.256038	0.241968	0.553006	0	0	0	0.357228	0	0.799862	0	0.197538	0	0	0	0	0	0.311204	0.268429	0.471041	0.197561	0.1826
COTL1	0.923037	0.650102	1.02618	1.17951	0.674686	1.02048	0.249162	0.42729	0.776221	1.23037	0.217871	1.08606	1.03429	0	0.653558	0.541228	0.906811	0.848303	0.741707	0.268524	0.518031	0.127169	0.271735	0.743408	0.546757	0.682442	1.19546	0.293049	0.615222	1.10744	0.841201	0	1.4597	1.4207	0.54885	0.169528	0	0.539057	0.915085	0.513301	0.748482	0.602352	0.484777	0.874898	0.215709	1.21205	0.223285	0.979562	0.702227
GPX8	0.428202	0.102959	0.261052	0.333804	0	0	0.510114	0.313034	0.179976	0.367836	0.44051	0.146356	0.164804	0.297762	0.14596	0.160607	0.123975	0.19295	0.0999555	0.332704	0.498112	0.207491	0.425856	0	0.289209	0	0.0327167	0.442221	0	0.554986	0	0.340997	0	0.516382	0.375198	0.169528	0.180322	1.08129	0.253577	0.489764	0	0.714627	0	0	0.305758	0.523755	0.0286917	0.657411	0.212554
TERF1	0.943685	1.45418	1.92979	0.793546	1.849	0.841247	1.23043	1.46434	0.848971	1.50439	1.34018	1.75792	2.12082	0	1.90785	0.826461	1.01646	1.89769	2.142	1.9156	1.59576	1.70674	0.629972	0.639505	0.347717	0.901513	1.63965	1.90796	0.978907	0.295786	2.09423	1.54989	0.244361	1.71438	1.46643	0.750093	2.21893	1.92893	1.66671	1.33993	1.17274	1.81071	1.18428	1.18896	0.230155	1.43516	1.55227	1.11389	1.28015
TNNT1	0.577226	1.05927	0.885747	0.890897	1.22075	1.29927	1.32441	0.660105	0.93047	0.448592	0.574391	0.783769	0.927876	0.597359	0.864273	0.551645	0.703216	0.683787	1.02444	1.81434	0.632099	1.34681	0.549928	0.786458	0.779458	0.612822	0.750489	1.40992	1.29746	0.791122	0.619502	0.758517	1.02525	0.0842334	1.22357	1.06153	0.624082	0.637286	0.675763	1.0363	1.01148	1.58398	0.0279706	0.0517071	1.40097	1.4217	1.23282	0.509917	0.371464
LIMD2	0.368368	0.174599	0	0.0621214	0.439041	0.326644	0.0664394	0.489987	0	0.0384578	0.538859	0.216606	0.693653	0.137327	0	0.345584	0.20763	0.255842	0.00952231	0.320094	0	0.352132	0.534605	0.422282	0.709293	0.377978	0	0.205307	0.343561	0.791122	0	0.671682	0.874553	0.143297	0.694317	0.223488	0	0.308045	0	0	0.379319	0.310802	0	0	0.611863	0.206979	0.435769	0.438805	0
SORD	0.149686	0.166353	0	0.140996	0.243972	0	0.149966	0.10445	0.362734	0.33988	0.195226	0.155923	0.0944867	0.268159	0.0748253	0	0.0320066	0	0	0.386107	0	0.0467148	0.253132	0.428691	0.082709	0.0755972	0.204084	0	0.123836	0	0	0.133507	0.176035	0.254631	0	0.113471	0.366731	0.0894795	0.111509	0.266951	0	0	0.286008	0.354351	0.0594543	0	0	0.442272	0.0888134
FSTL1	0.569655	1.36512	1.19787	0.503855	0.838488	1.4475	0.924481	1.15396	1.12678	0.375367	1.001	0.905024	0.927876	1.64253	0.874165	0.323465	0.621428	1.44597	0.339009	1.51204	0.749888	0.625755	1.03686	0.597461	1.37782	0.578116	0.98171	0.920343	1.13621	1.27423	1.00407	0.899295	1.32835	1.13706	0.600685	0.412737	0.741119	0.649108	0.98551	1.21344	1.26832	1.31641	0.51276	0.642355	0.941782	1.55274	1.06445	1.04487	0.538442
RABGAP1L	0.266683	0	0.530002	0	0.283941	0.134521	0.148309	1.04125	0.832756	0	1.16979	0.335031	0.62432	0	0.844282	0.509517	0.328536	0.117548	0.928144	0.748015	0.565293	0.352132	0.385429	0.571634	0.113011	0.168113	0.836391	0.650781	0.482695	0.363507	0.42871	0.920768	0	0.679192	1.12613	1.54647	0.537552	0.170455	0.280801	0.586141	0.856045	0.934205	1.05703	0.396436	0	0.335595	0.859671	0.449181	0
STC1	0	0.281538	0.442464	0	0.140596	0.566874	0.00367063	0.140632	0	0.136266	0.246474	0	0.22933	0	0	0.282358	0	0.522631	0.328903	0	0	0.344674	0.0309066	0	0.425233	0.249769	0	0.096956	0	0	0.00311672	0.00536997	0	0.239243	0	0.0111996	0.939216	0.00368779	0.760026	0.0966585	0	0	0.0168474	0	0	0.590586	0	0.0279577	0.0114053
VRTN	0.0874267	0.0986323	0.235237	0.00528018	0.316916	0	0.296314	0.252323	0.279042	0.7289	0.204975	0.711004	0.429355	0	0.255979	0.301001	0.20763	0.584609	0.912156	0.506001	0.00807146	0.976408	0.245624	0	0.579678	0.343676	1.26079	0.0894348	0.0508168	0.0556542	0	0.111266	0.477374	0.167888	0.305064	0.47877	0.369965	0	0.173158	0.515634	0.541174	0.449892	0.0112534	0.00389436	0.546412	0.0103148	0.516768	0.389372	1.30353
SYT6	0.192216	0	1.19936	0	0.380689	0.643336	0.587975	0.450897	0.371741	0.032119	0	0.53523	0.244396	0	0.340468	0.0644646	0.235387	0.301984	0.441057	0.794334	0.46331	0.161535	0.583076	0.393087	0	0.448846	0.956354	0.666031	0.522247	0.318715	0.405341	0	0	0.0799206	0.369233	0.289368	0.83071	0.319926	0.574473	0.334577	0.373297	0	0	0	0	0.242413	0.295897	0.0999664	0
TP53I11	0	0	0.203045	0.46606	0.274815	0	0.192398	0.214632	0.138363	0.0479142	0	0.270443	0.44248	0.430027	0.344032	0	0.190715	0	0.00159142	0.210494	0	0.449221	0	0	0.322006	0.403576	0.225469	0	0	0.341285	0	0	0	0	0.0191741	0.404267	0	0.45266	0.234424	0.383932	0	0	0	0	0.233027	0	0.105521	0	0
VIM	0.0416417	0	0.730152	0	0.836422	0.275145	0	0.860517	1.07257	1.23313	0.987884	0.0725099	0	0.673242	0.336896	0.56713	0.771165	0.873351	0.49854	0	0.573475	0.82651	0.253132	1.39104	0.532815	0.35356	1.22584	1.19196	1.19387	0.41305	0.300308	0.586468	0.863162	0	0	0.0977975	0.901713	0.328773	0.132353	0.315959	0.881728	0.584473	0.911471	0.972525	0.494701	0.792338	0.786889	0.1769	0
SLC22A17	0	0	0	0.435093	0.250194	0	0.230488	0	0.0680716	0.443825	0.165578	0.188916	0	0.461282	0	0	0	0.189886	0	0	0	0.344674	0.164327	0	0.372978	0	0.0367546	0	0	0.142667	0	0	0	0	0.0788728	0	0.0330236	0	0	0	0	0	0	0	0.338129	0.170653	0.0318447	0.197561	0
CCND1	0.20937	0.13289	0	0.0365618	0	0.348956	0.343423	0.164991	0	0.303499	0	0.151148	0.0263889	0.537707	0.307994	0	0.346466	0.130391	0	0	0.387993	0	0.385429	0	0.235132	0.116805	0.048801	0	0	0	0.290137	0	0.384813	0.071256	0.107821	0	0.0929764	0.0219866	0	0	0.522248	0	0.567149	0.211792	0.356681	0.229227	0.072219	0.0955697	0.482171
TIMP1	0.681007	1.00713	0.636835	0.976727	0.147279	0	0.213155	0.46345	0.335373	0.618996	0.742236	1.21978	0.818032	0.484871	0.903442	0.71657	0.804902	1.14739	0.983148	0.00526073	0.68592	0.0649853	0.17227	0.369964	0.18965	0.572485	1.2949	1.36857	1.14793	0.587716	0.345209	0.021361	0	0.204007	0	0.899207	0.971516	0.852979	0.540221	0.838057	0.535792	0.669306	1.73537	0.417027	0.438581	1.08606	0.487211	0	0.506556
FADS2	0.537027	0.705215	0.238129	0.0621214	0	0	0.53696	0	0.0344372	0.219517	0.00372824	0.00530189	0.88205	0.517262	0.0918812	0.137741	0.0787233	0.500541	0	0	0	0	0.516	0	0	0	0	0	0	0.168141	0.145314	0.00536997	0.504022	0.0928206	0.314408	0.228295	0.096886	0.127158	0.664677	0.0809918	0.00390335	0	0.267356	0.455927	0.300292	0.310773	0.111494	0.257829	0
HSPB1	1.04544	0.788165	1.60192	1.11503	0.449893	1.4642	0.813843	1.33075	1.82888	1.35622	1.09312	1.26468	1.24371	1.10938	1.14729	1.26667	1.33783	0.969406	0.820458	1.17653	1.34804	0.821145	0.921435	1.59853	0.788873	0.559733	1.41455	1.2437	1.34574	1.04987	0.791594	0.968288	1.15048	0.724103	0.67026	1.09086	1.22832	1.44358	0.771882	0.991748	1.41625	0.855461	1.56829	0.969541	0.730419	1.41201	1.23145	0.972386	0.25155
P3H4	0.219082	0	0.817797	0.238378	0	0	0	0	0	0.136266	0	0	0	0	0.502304	0	0.123975	0	0	0	0	0.0328585	0	0	0.0903442	0	0	0	0	0.292481	0	0.405375	0	0	0.111399	0	0.0492562	0	0.159684	0.213349	0.273353	0.707565	0	0.471479	0.60301	0.119162	0.242464	0	0.222402
TP53I3	0.240697	0.708059	0.373138	0	0	0	0	0.740401	0	0.136266	0.465057	0	0.551485	0.0640458	0	0.396557	0.509937	0.392732	0	0.130906	0.412525	0	0.471632	0	0	0.109046	0	0.528183	0.31266	0.446151	0.164928	0	0.319633	0	0.270277	0	0	0	0.16419	0	0	0.170618	0.349453	0	0	0.651165	0.23701	0.0046974	0
DCLK1	0	0	0.179173	0	0.240851	0.0035205	0	0.182452	0.195276	0	0	0.212028	0.0205662	0	0	0	0.179328	0	0	0	0	0	0.103319	0.284216	0	0.219462	0.193272	0.403319	0.252424	0	0.208783	0	0	0	0	0.128977	0	0	0.0150428	0.0715095	0.26687	0.250533	0	0.0554645	0.382778	0.0805244	0	0.10435	0
RND3	0.24783	0.41629	0.136423	0	0	0.260507	0	0.264672	0	0.0973274	0.158906	0	0	0	0.221522	0	0.312989	0.0549268	0.116207	0.491079	0	0	0	0.127592	0.0711798	0	0	0	0	0	0	0	0	0.417305	0	0.261501	0.756031	0	0.0200224	0	0.2173	0.16031	0	0.142826	0	0	0.306351	0.0371578	0.790934
CRISPLD1	0.0251289	0.174599	0.191159	0.116808	0.113552	0.348956	0	0	0	0	0	0	0	1.01694	0.382661	0.151504	0.132857	0.252908	0.129368	0	0.529292	0.157284	0	0.339678	0.255649	0.177418	0.0205347	0	0.363799	0	0.3623	0	0	0.243105	0.204795	0	0.283413	0	0.0856173	0	0	0	0	0.0384785	0.250139	0.268429	0.0381301	0.138946	0.28012
DLK1	0	0	0	0	0	0.00703242	0.208391	0	0	0	0	0	0	1.97708	0	0	0	0	0	0	0	0	0.238075	0	0	0.26556	0	0	0	0	0	0	4.37335	0	0	0	0	0	0	0	0	0	0	0	1.48288	0	0	0	0
SNCA	0.167351	0	0	0.202051	0.19321	0.379082	0	0	0.179976	0.347558	0.00744687	0	0.476906	0.868812	0.322517	0.290674	0	0.820834	0.0940004	0	0	0.377938	0	0.107761	0	0.156868	0	0.406349	0	0	0	0.372507	0	0	0	0	0.194987	0.593909	0.159684	0.404218	0	0	0.290633	0.0289546	0.0594543	0.597444	0.311549	0.0462996	0.688082
NRP2	0	0	0	0.202051	0	0.0209953	0.0309066	0.210382	0.353672	0	0	0	0	0	0.297005	0.307162	0.371699	0	0	0.264142	0	0.44225	0.311836	0	0	0.164375	0	0	0.215779	0	0	0	0	0	0	0	0	0.259517	0.13465	0.487388	0.516794	0	0	0.0116517	0	0	0	0	0
FLT1	0.187277	0.124402	0.388835	0.192825	0.391987	0.212642	0.441406	0	0.398427	0.255332	0.432233	0	0.440301	0	0.0268543	0.377164	0.726875	0.117548	0.412629	0.29883	0	0.109674	0.0991587	0.0795308	0.363557	0.0166843	0	0.703464	0.131726	0.341285	0.381588	0.338872	0	0	0.40174	0	0.180322	0.21249	0.460045	0	0	0	0	0.167341	0.10406	0	0.258703	0.10872	0.666602
PODXL	0.724271	0.948228	1.43683	1.55024	1.22392	1.07503	1.18508	1.12151	1.60659	0.767571	1.29069	1.62129	0.976809	0	1.27225	1.21627	1.34676	0.745613	0.747409	1.29725	1.22878	1.44947	0.933168	1.12316	0.884194	1.48094	1.78955	1.85016	0.507163	0.458002	1.09889	0.966913	0	0.525925	1.36816	1.05072	0.835398	1.5758	0.745067	0.499225	1.74136	0.50524	1.31943	0.724892	0.764563	1.31549	1.70328	0.938417	1.04512
AFP	0	0	0	0	0.170427	0	0	0.060271	0	0	0.138703	0	0	0	0	0	0.0320066	0.00349488	0	0	0	0	0	0	0	0	0	0	0	0	0	0	0	0	0	0	0.209504	0	0	0	0.270115	0.049246	0	0	0	0.0608107	0	0.130374	0
MAGEH1	0.169857	0	0.214835	0.547941	0	0.365466	0	0.167185	0	0	0.255884	0	0	0	0	0.216233	0.232635	0	0.133729	0.769816	0	0	0	0	0.113011	0	0	0.485842	0	0	0	0	0	0	0.060481	0.303103	0.135411	0	0	0	0.449694	0.156858	0.327113	0.20335	0.546412	0	0	0	0.326515
CDH6	0	0	0.422268	0	0	0	0.359268	0	0	0	0.125075	0	0	0.584315	0	0	0	0	0	0	0	0	0	0.181712	0	0.366634	0	0	0	0	0	0	0	0	0.136199	0.334649	0	0	0	0	0	0.329323	0.496836	0	1.45239	0	0.186975	0	0
SEPT3	0	0	0.289204	0	0.0963878	0	0	0	0.0845992	0	0	0	0.326921	0	0	0	0.0756555	0.168251	0	0.178252	0	0	0	0	0	0.197679	0	0	0	0	0.330397	0	0.643723	0	0.289356	0	0	0.00368779	0	0	0	0	0	0.00777824	0	0	0	0	0.0227212
PTPN13	0.131803	0	0	0.202051	0.206069	0.092162	0.187565	0	0	0	0	0.0263167	0.00885002	0.26271	0	0	0.297272	0.0980646	0.104406	0	0	0.127169	0	0.273576	0.282559	0.197679	0	0	0	0.0478339	0.398256	0	0.391172	0.467693	0	0	0.158041	0.302067	0.0323968	0.172537	0.51132	0	0	0.179444	0.300292	0.166047	0.347422	0.230017	0
IGFBP6	0	0	0	0	0	0.286749	0.398832	0	0.288585	0	0	0.36421	0	0.30308	0.734528	0	0	0.133585	0.495155	0	0.192907	0.540187	0	0.233874	0.798228	0.130283	0.236044	0	0	0.217776	0	0	0	0.740591	0	0	0.19863	0	0.00251805	0	0	0.204456	0	0.205042	0	0.644558	0.23974	0	0
C1orf198	0.24783	0.107273	0	0.111921	0.349155	0	0.0629253	0	0	0	0	0.343428	0	0.334582	0.170252	0	0.299904	0	0.138076	0	0	0.392479	0.716711	0.284216	0.18965	0.57952	0.232527	0	0.0673657	0.0673058	0.657581	0	0.381623	0.167888	0	0	0.283413	0	0	0.465835	0.491996	0.295184	0	0.256548	0.0723401	0.426977	0.308952	0.0279577	0.1826
TRIP6	0.0361584	0.277715	0.176161	0.462225	0.196435	0.44011	0.285801	0.338569	0	0.687149	0.0939341	0.400879	0.671529	0.593024	0.573855	0.00506238	0.593817	0.27042	0.17944	0.528099	0.138797	0	0.429174	0	0.302417	0.316982	0.395477	0	0.248801	0	0	0.23984	0	0.68204	0.167471	0.549613	0.259195	0	0.307521	0.572761	0.388306	0	0.0444964	0.596669	0.183409	0.590586	0.482609	0.126069	0
SLC1A6	0.0195824	0	0	0	0	0	0.078672	0	0	0	0.372932	0	0	0	0	0	0	0	0	0	0.171506	0	0	0	0	0	0	0	0.00859475	0	0	0	0	0	0	0	0	0	0	0	0	0.288889	0.634193	0	0	0	0	0	0
CA3	0	0	0	0	0	0	0	0	0	0	0	0	0	0	0.158157	0	0	0	0	0	0	0	0	0	0	0	0.350768	0	0	0	0	0	0.272189	0	0	0	0	0	0	0	0	0	0	0	0	0	0.102525	0	0
HLA-C	0.206932	1.0323	0.923954	0.481297	0.690786	0	0.607405	0.467016	0.670707	0.412444	1.08082	0.765138	0.435932	1.14979	0.856809	0.301001	0.722959	0.244072	0.523125	0.606344	0.448558	0.497104	0.249383	0.111749	0.279223	0.662702	0.398619	0.372664	0.353715	0.755554	0.248721	1.18727	0.187041	0.584944	0.342081	1.0316	0.551864	0.406047	0.645471	0.485009	0.803266	0.876603	1.31717	0.757552	0.952276	0.865183	0.452337	0.160154	0.702227
DNMT3L	0	0	0	0	0	0	0	0.00245981	0	0	0	0	0	0	0	0	0	0	0	0	0	0	0	0	0	0	0	0	0	0	0	0	0	0	0	0	0	0	0	0	0	0	0	0	0.361938	0	0.164168	0	0
WDR66	0	0	0	0	0	0	0	0	0	0	0	0	0	0	0	0	0	0	0	0	0	0	0	0	0	0	0	0	0	0	0	0	0	0	0	0	0	0	0	0	0	0	0	0	0	0	0	0	0.0339489
OXT	0	0	0	0	0	0	0	0	0	0	0	0	0	0	0	0	0	0	0	0	0	0	0	0	0	0	0	0	0	0	0	0	0	0	0	0	0	0	0	0	0	0	0	0	0	0	0	0	0
PYGB	0	0	0	0	0	0	0	0.0122573	1.00761	0	0.0727935	0.412898	0	0	0.285931	0	0	0.360389	0.0485357	0.560622	0	0	0	0	0	0	0.0804413	0	0	0.541126	0.00933004	0	0	0	0.0788728	0	0	0.00736617	0	0	0	0.00768659	0	0	0.186375	0	0	0.117421	0
MX1	0	0	0	0	0	0	0	0.229407	0	0	0	0.230255	0	0	0	0	0	0	0.186453	0	0	0	0	0	0	0	0	0	0	0	0	0.289105	0	0	0	0	0	0	0	0.241809	0	0	0.362692	0.284031	0	0.364025	0.223285	0	0
TFCP2L1	0	0	0	0	0	0	0	0	0	0	0	0	0	0	0	0	0	0	0	0	0	0	0	0	0	0	0	0	0	0	0	0	0	0	0	0	0	0	0	0	0	0	0	0	0	0	0	0	0
FAM151A	0	0	0	0	0	0	0	0	0	0	0	0	0	0	0	0	0	0	0	0	0	0	0	0	0	0	0	0	0	0	0	0	0	0	0	0	0	0	0	0	0	0	0	0	0	0	0	0	0
TUBB4A	0	0	0.62363	0	0.551629	0.346186	0.156576	0.301095	0	0.455715	0	0.420855	0.29351	0	0	0	0.0288377	0.387391	0.426913	0	0	0	0	0.0957297	0.422211	0.00209612	0.659147	0	0	0	0.219542	0.748945	0.394341	0	0.214809	0.664016	0.389223	0.00368779	0.303442	0.0491386	0	0	0.725846	0	0	0.487297	0.184144	0.360345	0.530536
UBASH3B	0	0	0	0	0	0	0.209981	0.0388623	0	0	0	0	0	0	0.117093	0	0	0	0.347795	0	0	0	0	0	0	0.164375	0	0	0	0	0	0	0	0	0	0	0	0	0.130052	0	0	0	0	0	0	0	0	0	0
SUSD2	0	0	0	0	0	0	0	0	0	0.103387	0	0	0	0	0	0	0	0	0	0	0	0	0	0.36663	0	0	0	0	0	0	0	0	0	0	0.267072	0	0	0	0	0.193087	0	0	0	0	0.0819295	0	0	0	0.241899
UPP1	0.724271	0.0679746	0	0	0.157245	0.389883	0.36213	0.120391	0.220422	0.268874	0	0.368331	0.0465849	0	0.326125	0.211861	0.354082	0.0447861	0.00159142	0.425882	0.34084	0.148744	0.073941	0.270011	0	0.137929	0	0	0	0.624986	0.330397	0	0	0.656201	0.292511	0.667559	0.392407	0	0	0.0198567	0.601667	0	0.331608	0.728427	0.122762	0.335595	0	0.10872	0.389059
RRAD	0	0	0	0	0	0	0	0	0	0	0	0	0	0	0	0	0	0	0	0	0	0	0	0	0	0	0	0	0	0	0	0	0	0	0	0	0	0	0	0	0	0	0	0	0	0	0	0	0
GPX2	0	0	0	0	0	0	0	0	0	0	0	0	0	0	0	0	0	0	0	0	0	0	0	0.00429695	0	0	0	0	0	0	0	0.021361	0	0	0	0	0	0	0	0	0	0	0	0	0	0	0	0	0
IL6R	0	0	0	0	0	0	0	0	0	0	0	0	0	0	0	0	0	0	0	0	0	0	0	0	0	0	0	0	0	0	0	0	0	0	0	0	0	0	0	0	0	0	0	0	0	0	0	0	0
UACA	0	0	0	0.442897	0	0.470954	0.299304	0.0883304	0.185094	0	0	0.0925749	0.474778	0	0.170252	0	0.328536	0.205143	0.119142	0	0	0.15302	0.311836	0	0.157302	0	0	0	0.223183	0.196713	0.407695	0	0	0.303539	0.143207	0.0333412	0	0.0614453	0	0	0	0.142965	0	0.261436	0.147328	0.0103148	0.36503	0	0
BRDT	0	0	0	0	0	0	0	0	0	0	0	0	0	0	0	0	0	0	0	0	0	0	0	0	0	0	0	0	0	0	0	0	0	0	0	0	0	0	0	0	0	0	0	0	0	0	0	0	0
LPIN1	0.0278942	0	0.0336709	0	0	0	0.187565	0.00981417	0	0	0	0	0	0	0	0	0	0.0481743	0.0714471	0	0.0120903	0.0604393	0	0	0.275878	0.0041892	0	0	0	0.0161215	0	0.237561	0	0.0405136	0	0.0819514	0	0	0	0.210472	0.165966	0.0305036	0	0	0.00672833	0	0.111494	0.0867357	0
UGCG	0.00562216	0.018442	0	0.155317	0.127137	0.200423	0.0291068	0.140632	0.056947	0.139218	0.165578	0	0.206431	0	0.190188	0.112164	0.0817847	0	0.15104	0	0.1203	0.352132	0.148309	0	0.0903442	0.296633	0	0	0	0	0.322933	0.106277	0.226692	0.0625391	0.0418516	0.0223129	0	0.308045	0	0.210472	0	0	0.0112534	0.137518	0	0.128661	0.421415	0.134666	0.15201
ASRGL1	0.588509	0	0.645572	0.224862	0.199654	0.147308	0	0.724099	0	0.202682	0.507691	0	0.254353	0.410451	0.65929	0.341588	0.514476	0.158879	0.192039	0.421953	0.84758	0.165774	0.375143	0	0	0.473228	0	0	0.174364	0.598463	0.00311672	0	0	0	0.139707	0	0.792649	0.0860049	0.179848	0.238988	0.243949	0.46672	0	0.132191	0.95923	0.289756	0.290642	0.0046974	0.0995403
SLC25A16	0	0	0.010184	0	0	0	0.083883	0	0	0	0.28987	0	0	0	0	0.162873	0	0.0882236	0.0314996	0	0	0	0	0	0.175363	0	0	0.309327	0	0	0	0	0	0	0.0418516	0	0.0124726	0	0	0	0	0	0	0.123268	0.0882872	0	0.12632	0	0
RGCC	0	0	0	0	0	0	0	0	0	0	0	0	0	0	0	0	0	0	0	0	0.0902023	0	0	0	0	0	0	0	0	0	0	0	0	0	0	0	0	0	0	0	0	0	0	0	0	0	0	0	0
AGL	0	0	0.101921	0	0.12036	0.1881	0	0	0	0	0	0	0.264243	0	0	0.237896	0.0848395	0.013929	0	0	0	0	0.0396168	0	0	0	0	0.119287	0.448359	0	0	0.251186	0	0	0	0	0	0	0	0	0	0	0	0	0	0	0	0.0233355	0
KHDC1L	0	0	0	0	0	0	0	0	0	0	0	0	0	0	0	0	0	0	0	0	0	0	0	0	0	0	0	0	0	0	0	0	0	0	0	0	0	0	0	0	0	0	0	0	0	0	0	0	0
DNAJC15	0	0.352305	0.176161	0.150559	0.150608	0.491157	0.200417	0	0	0.311372	0.0692398	0.112365	0.407212	0	0.225392	0.00758692	0.286699	0.483123	0.178033	0.79737	0	0.15302	0.371698	0	0.127926	0.154985	0	0	0.151263	0.325199	0	0.0785234	0	0.474281	0.19808	0.275502	0	0.0183454	0.212841	0.175491	0	0.104055	0.375812	0.386029	0.504242	0.442295	0.0752784	0	0.162279
HLA-F	0	0.102959	0	0.0105411	0	0.326644	0.156576	0	0.544968	0	0	0	0	0.254499	0	0	0.0695002	0.301984	0	0.0669372	0	0.82651	0	0.00429695	0.458063	0	0	0	0	0	0	0	0	0	0.100638	0	0	0.190008	0	0	0.541174	0	0	0	0.539469	0.520151	0.374996	0	0
HAVCR1	0	0	0	0	0	0	0	0	0	0	0	0	0	0	0	0	0	0	0	0	0	0	0	0	0	0	0	0	0	0	0	0	0	0	0	0	0	0	0	0	0	0	0	0	0	0	0	0	0
TBCD	0.59225	0.199058	0.136423	0.295526	0	0	0.303777	0.140632	0.845742	0.0510526	0.692284	0	0	0	0	0	0.254504	0.244072	0.321277	0	0.797234	0	0.128033	0.00429695	0.00404792	0.669312	0.852516	0.286486	0	0.00404729	0	0.302254	0.0369673	0.204007	0.879872	0	0.376413	0.861133	0.452697	0	0.190149	0.00384841	0	0	0.71201	0	0.245183	0	0.0114053
LCP1	0	0.223108	0	0	0	0	0	0	0	0	0	0	0	0	0	0	0	0	0	0	0	0	0	0.312214	0	0	0	0	0	0	0	0	0	0	0	0	0	0	0	0	0	0	0	0	0	0	0	0	0.192654
ATG3	0.438631	0.809502	0.362579	0.896592	0.133882	1.0599	0.328866	0.741874	0	0.347558	0.601708	0.309542	0.345671	0.305732	0.47331	0.369334	0.498528	0.537171	0.226471	0.106637	0.278811	0	0.415855	0.768887	0.571518	0.282905	0.370099	0.671079	0	0	0.742087	0.67337	0.819036	0.587984	0.329847	0.169528	0.356983	0	0.579541	0	0.119949	0.317002	1.26171	0.11429	0.413483	0.372046	0.344889	0.113077	0.415055
ATAD3B	0	0.19501	0	0.0210058	0.0256144	0.203488	0	0	0	0.057309	0	0.22117	0	0.265437	0	0.114508	0.0446131	0.0379858	0.116207	0	0.00404137	0	0	0	0	0.0894642	0	0	0.0508168	0.238537	0.0610899	0	0.0082972	0.0136313	0.0305574	0	0	0.0292417	0.333754	0.0231398	0	0.0115146	0	0	0	0.114388	0.120408	0.226	0.212554
ARGFX	0	0	0	0	0	0	0	0	0	0	0	0	0	0	0	0	0	0	0	0	0	0	0	0	0	0	0	0	0	0	0	0	0	0	0	0	0.0248383	0	0	0	0	0	0	0.0116517	0	0	0	0	0
PFKP	0.705395	0.34136	0.139519	0.220329	0	0.185003	0.200417	0.169376	0.745369	0.202682	0	0.102504	0.29833	0.675294	0.656427	0	0.521257	0.681607	0.769995	0.472208	0.127728	0.520462	0	0	0.419182	0.905998	0.695359	0.119287	0.629223	0.347669	0.601108	0.705067	0.646384	0	0.519527	0.441999	0.382832	0.247125	0.653505	0.115237	0.339716	0	0.253207	0.295197	0.418538	0	0.569793	0	0.0888134
SLC35F6	0.0767837	0.0590942	0.0403118	0	0	0.0035205	0.128273	0	0	0	0	0	0	0.297762	0	0	0.0878879	0	0	0	0	0.240016	0.0949862	0	0.275878	0.0755972	0	0	0	0	0	0.0605798	0	0.250799	0.00385526	0	0.405076	0	0	0.0198567	0.260358	0	0	0.153384	0.135097	0.387955	0.158409	0	0.0888134
RAB15	0	0	0	0	0	0	0	0.272846	0	0.00324427	0.352611	0	0.138163	0	0	0	0.129902	0.0716713	0.15104	0.28159	0	0.480185	0	0	0	0	0.370099	0	0	0	0	0	0	0	0	0	0	0	0	0.00664932	0.376311	0	0	0.141059	0.346109	0	0.419009	0.0186985	0.131251
PRSS23	0	0.107273	0	0	0.140596	0.289635	0.0908017	0	0	0	0	0	0	0.344931	0	0	0.0848395	0	0	0	0	0	0	0	0.0711798	0.256809	0	0	0	0.446151	0	0.306611	1.54914	0	0	0	0	0	0	0	0	0	0	0	0	0	0.0965145	0	0.212554
KLF4	0	0	0.203045	0	0	0	0	0	0	0	0	0	0	0	0	0	0	0	0	0	0	0	0	0	0	0	0	0	0	0	0	0	0	0	0	0	0	0	0	0	0	0	0	0	0	0	0	0	0
CFLAR	0	0	0	0	0	0	0	0	0.215428	0.0851318	0	0	0	0.104201	0	0	0.0602178	0	0	0.402149	0	0	0	0	0	0	0	0.00400596	0	0.0241152	0	0	0	0	0.0861644	0	0	0	0	0	0	0	0	0	0	0	0	0	0
PPARGC1B	0.411358	0	0	0	0	0	0.3607	0	0	0	0	0.230255	0	0	0	0.00253341	0	0.238151	0.162467	0	0	0	0.160339	0	0	0	0	0.0818742	0	0	0	0	0	0	0	0	0	0	0	0.0841388	0	0	0	0	0	0	0	0	0
HUWE1	0.0251289	0.359556	0.508611	0.178873	0.551629	0.473495	0.623001	0.0975636	0.00579693	0.148038	0.392971	0.755731	0.366478	0	0.267284	0.327512	0.25992	0.405996	0.0205528	0.224094	0	0.6441	0.375143	0	0.322006	0.529534	0	0.341343	0.454663	0.466826	0.192493	0.186472	0	0.0226479	0.503278	0.82499	0.423873	0.746961	0.136944	0.291663	0.370276	0.197751	0.327113	0.13929	0.377596	0.331488	0.120408	0	0.172475
GTSF1	0	0	0	0	0	0	0	0	0	0	0	0	0	0	0	0	0	0	0	0	0	0	0.136177	0	0	0	0	0	0	0	0	0	0	0	0	0	0	0	0	0	0	0	0	0	0	0	0	0	0
PRDX1	2.01704	1.78154	3.07492	2.35755	1.35382	3.04806	2.60159	2.46344	2.9493	1.28203	2.68104	2.65827	2.84437	1.70513	2.63909	2.8506	2.27317	2.47691	2.91909	2.91509	2.50351	1.6818	2.91091	1.73277	1.8363	2.70632	2.91288	2.77617	2.42756	2.71608	2.85586	2.46068	0.761297	1.90319	2.51741	3.25772	2.35001	2.89869	2.62669	2.13902	1.33956	2.53204	3.14892	1.89971	2.77123	2.92283	2.87196	2.44324	2.24194
EFR3B	0	0	0.578716	0.256204	0	0	0	0	0.496384	0.279616	0	0	0.162161	0.268159	0	0.192021	0.132857	0.229223	0	0.827381	0	0	0.211342	0	0	0.555457	0	0.159351	0	0	0.256578	0	0.971097	0	0	0	0	0	0	0.266951	0	0	0	0.1846	0	0	0	0	0.172475
SMPDL3A	0	0.00925046	0	0	0	0	0	0.115855	0	0	0	0	0	0	0	0	0	0.111082	0	0	0	0	0	0	0	0	0	0	0	0	0	0	0	0	0	0	0	0	0	0	0	0	0.272042	0	0	0	0	0	0
TMBIM1	0.00281382	0.337693	0.170119	0	0	0.569252	0	0	0	0.18279	0.302033	0	0	0	0	0	0.0909298	0.525064	0	0	0	0	0	0	0	0	0	0	0.193336	0	0.18976	0.169829	0.758841	0	0.191334	0	0	0	0	0	0	0.341539	0.61588	0.179444	0	0	0.449982	0	0
ELF3	0	0	0.511003	0	0	0	0	0	0.402828	0	0.381554	0	0	0	0	0	0.141685	0	0	0	0.48949	0	0.0221435	0	0	0	0	0	0.0714734	0	0	0	0	0	0.398815	0	0	0.449959	0	0.305211	0	0	0	0	0	0	0	0	0
ANXA3	0.789274	0.37395	0.167088	0	0.180235	0.700848	0.0664394	0.124914	0	0.236158	0	0.0725099	0	0	0	0	0.54141	0.202104	0.0111033	0.28592	0	0	0.326146	0.628413	0.1932	0	0.331174	0.611937	0	0	0	0	0	0.143297	0	0	0.00832704	0	0.361482	0	0	0.934205	0	0	0.209889	0.541644	0.072219	0.4143	0.569637
MERTK	0.238311	0	0	0	0	0	0.161513	0	0	0	0.00744687	0	0.14353	0	0	0	0	0	0	0	0	0	0	0	0	0.14743	0	0	0	0	0	0	0	0	0	0	0	0	0	0	0.283022	0	0	0	0	0	0	0	0
NFKB2	0	0	0.515777	0	0	0	0	0.0122573	0	0.525067	0	0	0	0	0	0	0.0969945	0	0	0	0.171506	0	0.0265317	0.154905	0	0.0515105	0	0.0894348	0	0.0556542	0	0	0	0	0	0	0	0.0649795	0	0	0	0	0.472616	0	0	0	0.0630016	0	0
CBFA2T2	0.142049	0	0.335836	0	0.449893	0	0.182716	0	0	0	0	0.00530189	0	0.334582	0.0532178	0.292745	0.0256619	0.382031	0.00952231	0	0.268769	0.105267	0.136177	0.059023	0.18965	0	0	0	0.350338	0.331655	0.248721	0	0.708808	0	0.0418516	0.0333412	0.154294	0.00736617	0.00503172	0	0	0.0115146	0	0.0116517	0.180436	0.202488	0	0.0508489	0
NECTIN4	0	0	0	0	0	0	0	0	0	0	0	0	0	0	0	0	0	0	0	0	0	0	0	0	0	0	0	0	0	0	0	0	0	0	0	0	0	0	0	0	0	0	0	0	0	0	0	0	0
MARCH8	0	0	0	0	0	0	0	0.208253	0	0	0	0	0	0	0	0	0	0	0	0	0	0	0	0	0.369845	0	0.00824899	0	0	0	0	0	0	0	0	0	0	0	0	0	0	0	0	0	0	0	0	0	0
FBP1	0	0	0	0	0	0	0	0	0	0	0	0	0.341006	0	0	0	0.112046	0.273318	0	0	0	0	0	0	0	0	0	0.517013	0	0.171743	0	0	0	0	0	0.24262	0.67466	0	0.184291	0	0	0	0	0	0	0	0	0	0
S100A14	0	0	0	0	0	0	0	0	0	0.205502	0	0	0	0	0	0	0	0	0	0	0	0	0	0	0	0	0	0	0	0.484315	0	0	0	0	0	0	0	0	0	0	0.308495	0	0	0	0	0	0	0	0
REEP1	0	0	0	0	0	0	0	0	0	0	0	0	0	0	0	0	0.1736	0	0	0	0	0	0	0	0	0	0	0	0	0	0	0	0	0	0	0	0	0	0	0	0	0	0	0	0	0	0	0	0
SOAT1	0	0.107273	0	0	0	0.172547	0	0	0.274247	0	0	0	0	0.209899	0	0	0.100017	0	0.0485357	0	0	0	0	0	0.186092	0.0716106	0	0	0.409946	0.0634324	0	0.577483	0	0	0	0	0	0	0	0	0	0	0	0	0	0	0	0	0
CD53	0	0	0	0	0	0	0	0	0	0	0	0	0	0	0	0	0	0	0	0	0	0	0	0	0	0	0	0	0	0	0	0	0	0	0	0	0	0	0	0	0	0	0	0	0	0	0	0	0
TXNRD1	0.211804	0.536329	0.16405	0.316917	0.386349	0	0.104541	0.276915	0.371741	0.197027	0.299002	0.467699	0	0.508082	0	0.355528	0.135806	0.424365	0.566779	0	0.265406	0.500464	0.148309	0	0.449183	0.0934019	0	0	0.0714734	0.305657	0.184279	0.152993	0.352591	0.139158	0.0861644	0.293961	0.273084	0	0.0150428	0.342483	0.486427	0	0.185281	0.986369	0.238753	0.211456	0	0.741426	0.406441
PTPRU	0.359614	0	0	0	0	0	0.429175	0	0	0	0	0.0775524	0	0	0.0918812	0.105109	0.254504	0	0.0189822	0	0.353565	0.406875	0.354348	0.204298	0.481479	0	0	0	0	0.341285	0.431026	0	0	0	0.329847	0	0	0	0	0	0.273353	0	0.00563768	0	0	0	0	0	0
LINC01160	0	0	0	0	0	0	0	0	0	0	0	0	0	0	0	0	0	0	0	0	0	0	0	0	0	0	0	0	0	0	0	0	0	0	0	0	0	0	0	0	0	0	0	0	0	0	0	0	0
NBAS	0.100621	0.0590942	0.0859614	0	0.212456	0	0	0.133916	0.190194	0.00324427	0.0111559	0	0	0.344931	0	0	0.00323281	0	0.168147	0	0	0	0.123943	0	0.245427	0.166245	0	0	0	0.157279	0	0.108774	0	0	0	0.307652	0	0	0	0	0	0	0	0.0460525	0	0	0.167039	0.0822984	0
YPEL2	0	0	0	0	0	0	0	0	0	0	0	0	0	0	0	0	0	0	0	0	0	0	0	0	0	0.0290721	0	0	0	0	0	0	0	0	0	0	0	0	0	0	0	0	0	0	0	0	0	0	0
NRIP3	0.0278942	0.0635412	0.0502162	0	0	0	0	0.270806	0.321495	0.0541842	0.0368558	0	0	0	0.244584	0	0.022479	0	0	0.0568392	0	0	0.0309066	0	0	0.0104503	0.0567764	0.159351	0	0.131611	0	0.0292905	0	0	0	0.0388239	0.220297	0.322881	0.251462	0	0	0	0	0	0	0	0	0	0
LRP2	0	0	0	0	0	0	0.166434	0.140632	0	0	0	0	0	0.557866	0	0	0	0.284853	0	0	0	0	0	0	0	0	0	0	0	0.00808326	0	0	0	0	0	0	0	0	0	0	0	0	0	0	0	0.31494	0.135142	0	0
CDHR1	0	0	0	0	0	0	0	0	0	0	0	0	0	0	0	0	0	0	0	0	0	0	0	0	0	0	0	0	0	0	0	0	0	0	0	0.56869	0	0	0	0	0	0	0	0	0	0	0	0	0
HNF4A	0	0	0	0	0	0	0	0	0	0	0	0	0	0	0	0	0	0	0	0	0	0	0	0	0	0	0	0	0	0	0	0	0	0	0	0	0	0	0	0	0	0	0	0	0	0	0	0	0
KLHL18	0	0	0	0	0	0	0	0	0.349119	0	0	0.0623718	0	0	0	0	0	0.0549268	0	0	0	0.34093	0	0.298283	0.0280998	0	0	0	0.215779	0	0	0	0	0	0.23463	0	0	0.137266	0	0	0	0	0	0	0	0.372046	0.337263	0	0
FOXR1	0	0	0	0	0	0	0	0	0	0	0	0	0	0	0	0	0	0	0	0	0	0	0	0	0	0	0	0	0	0	0	0	0	0	0	0	0	0	0	0	0	0	0	0	0	0	0	0	0
PLXND1	0	0	0	0	0	0	0	0	0	0.0129335	0	0	0.154206	0	0	0	0	0	0	0	0	0	0	0	0	0.173703	0	0.108165	0	0.131611	0	0	0.0848281	0	0	0	0	0	0.155165	0	0	0	0	0	0.00336809	0.0103148	0	0.0046974	0
GALNT6	0	0	0	0	0	0.048522	0	0	0	0	0	0.107443	0	0	0.416902	0	0	0	0.00159142	0	0	0	0	0	0	0	0	0	0	0	0	0	0	0	0	0	0	0	0	0.266951	0	0	0.0112534	0	0	0	0	0	0
PRAP1	0	0	0	0	0	0	0	0	0	0	0	0	0	0	0	0	0	0	0	0	0	0	0	0	0	0.143637	0	0	0	0	0	0	0	0	0	0	0	0	0	0	0	0	0	0	0.338129	0	0	0	0
SERPINB6	0	0.33033	0.53236	0.669327	0.189977	0.275145	0.133308	0.216752	0	0.205502	0.407116	0.0775524	0.364181	0	0	0.402324	0.43531	0.133585	0	0.332704	0.509528	0.604054	0.215191	0	0.0979393	0	0	0.25993	0.488851	0.302375	0.388755	0.216879	0	0.184053	0.53293	0	0	0.354994	0	0	0.348952	0.365666	0	0.254915	0.338129	0.430822	0.149728	0.0778474	0.0780062
HORMAD2-AS1	0	0	0	0	0	0	0	0	0	0.0129335	0	0	0	0	0	0	0	0	0	0	0	0	0	0	0	0	0	0.100702	0	0	0	0	0	0	0	0	0	0	0	0	0	0.146451	0	0	0.171482	0	0	0	0
SLC7A7	0	0	0	0	0	0.203488	0	0.0484165	0	0	0	0	0	0	0	0	0	0.155741	0	0.390134	0	0.0649853	0.140233	0	0	0	0	0	0	0	0	0	0	0	0	0	0	0	0.0397708	0	0	0	0	0.186315	0	0	0	0.0186985	0.202638
AKAP1	0.134372	0.391743	0	0	0.15393	0	0	0.175928	0.179976	0.390312	0	0.136726	0	0	0	0.282358	0.0160921	0	0.216913	0	0	0	0	0.444589	0	0	0	0	0.139572	0.0750216	0.290137	0	0	0	0	0	0	0.193241	0.146083	0.207589	0.162478	0	0.405967	0	0	0.109599	0.234276	0.205744	0
DAG1	0.149686	0.18688	0	0.242855	0.202865	0.275145	0.269124	0.0268299	0.106346	0.347558	0	0	0	0.15508	0.252191	0.176399	0.022479	0.379343	0.221017	0	0	0.44574	0.0991587	0	0	0.11099	0	0.180743	0.204601	0	0.327913	0	0	0.354419	0	0.189384	0	0	0.289075	0	0.339716	0	0	0	0.272645	0	0.00321629	0.296652	0.0114053
SUN3	0	0	0	0	0	0	0	0	0	0	0	0	0	0	0	0	0	0	0	0	0	0	0	0	0	0	0	0	0	0	0	0	0	0	0	0	0	0	0	0	0	0	0	0	0	0	0	0	0
ANPEP	0	0	0	0	0	0	0	0	0	0	0	0	0	0	0	0	0	0	0	0	0	0	0	0	0	0	0	0	0.151263	0	0	0	0	0	0	0	0	0	0	0	0	0	0	0	0	0	0	0	0
RBM47	0.317291	0.311759	0	0	0.322832	0	0.069945	0	0.312169	0.168412	0	0	0.0234805	0	0	0.105109	0.21043	0.177563	0.0562133	0.453086	0.0359712	0.00474014	0.589022	0	0.252249	0	0.0286675	0	0.0508168	0.00404729	0	0	0	0.109843	0.177747	0	0	0	0.22583	0	0.35813	0.0153324	0	0.448802	0	0	0	0.249937	0.0671174
CASP8	0	0	0	0	0	0	0	0	0	0	0	0	0	0	0	0	0	0.189886	0	0	0	0	0	0	0	0	0	0	0	0	0	0	0	0	0	0	0.165506	0	0	0	0	0	0	0	0	0	0	0	0
NLRP2	0.413475	0.308016	0.677874	0.211219	0	0.709496	0.468221	0.425458	0	0.621109	0.214658	0.160683	0.32456	0.39808	0	0.425165	0.401407	0.279097	0.603922	0.560622	0	0.58202	0.700325	0.37329	0.669069	0.126445	0.304628	0.888193	0.974526	0.492981	0	0	0	0.939367	0.351188	0	0.568853	0.193241	0.349664	0.695126	0.703587	1.43802	0.50482	0.351297	0.754604	0.438481	0.466388	0.300478	0.353652
GABARAPL1	0	0	0.675742	0	0	0	0.0291068	0.145091	0	0.148038	0.277604	0	0.00590604	0.00327073	0	0	0.323373	0	0	0	0	0.174214	0.0309066	0.530516	0.18965	0.1071	0	0.239688	0.17054	0	0	0.209919	0	0.114068	0.00385526	0.0551482	0	0.0894795	0.166437	0	0	0	0	0.312572	0	0	0.158409	0.201659	0
FEZ2	0	0	0.00679734	0.0105411	0	0	0.0164448	0	0.205387	0.0257521	0.0404902	0	0.00590604	0	0.0268543	0.0765381	0.115037	0.00349488	0.00476901	0.0415583	0	0	0.00445597	0	0.00404792	0	0	0	0.0171386	0	0.00311672	0.131053	0	0	0.00385526	0	0	0.110153	0	0.0165662	0	0	0	0.02129	0	0.0205564	0.223285	0	0.0227212
A4GALT	0	0	0	0.0621214	0	0	0	0	0	0	0	0	0	0	0	0	0	0	0	0	0	0.223845	0	0	0	0	0	0	0.189562	0.217776	0	0	0	0	0	0	0	0	0	0	0	0	0	0	0.227277	0	0	0	0
NLRP7	0	0.00463265	0	0.00528018	0	0	0	0	0	0	0.00372824	0	0	0	0	0	0	0	0	0	0	0.00474014	0	0.00858114	0	0	0	0	0	0	0	0	0	0.00910186	0	0	0	0	0	0	0	0	0.00563768	0	0	0	0	0	0
INPP5D	0	0	0	0	0	0	0	0	0	0	0	0	0	0	0	0	0.115037	0	0	0	0	0	0	0	0	0	0	0	0	0	0	0	0	0	0	0	0	0	0	0	0	0	0	0	0	0	0.258703	0	0
SHPK	0	0	0	0.308398	0	0	0.119842	0	0.205387	0	0	0	0	0.21555	0.274772	0.119185	0.0848395	0	0.120607	0	0.00404137	0.469937	0	0	0	0	0	0	0.197101	0.175337	0	0	0	0.635779	0	0	0.379626	0.667823	0	0.124437	0.575677	0.224384	0	0.112487	0	0.576771	0	0.168551	0
RGS10	0	0	0.170119	0	0	0	0	0.0743689	0	0.150966	0	0	0	0.316289	0	0	0.185033	0.114319	0.296858	0	0.285468	0	0.119842	0	0.0865316	0.118738	0	0	0	0.245391	0.282461	0	0	0	0	0	0.379626	0	0	0.238988	0.283022	0	0	0	0.100919	0	0.132208	0	0
ITGAM	0	0	0	0	0	0	0	0	0	0	0	0	0	0	0	0	0	0	0	0	0	0	0	0	0	0	0	0	0	0	0	0.284696	0	0	0	0	0	0	0	0.172537	0	0	0	0	0	0	0	0	0
TSPAN13	0	0.111574	0	0	0.240851	0.659047	0.138326	0.0673372	0	0.153889	0	0.27484	0	0.4373	0.543181	0.27609	0.262621	0.379343	0.23326	0	0.265406	0	0	0.200558	0.214318	0	0	0	0.0632462	0	0.214173	0.219192	0	0.130843	0.143207	0.149395	0	0	0	0.264179	0	0	0	0	0.477851	0	0.120408	0.230017	0.131251
AKAP12	0.082115	0	0.269556	0.522388	0.189977	0.024465	0.27217	0.0998627	0.148879	0.0851318	0.42669	0.428769	0.333981	0.0387677	0.647803	0.135435	0.52576	0.352189	0.175215	0.04667	0	0.00946476	0.364783	0.40938	0.272526	0.156868	0.048801	0.385004	0.546058	0.714155	0.755086	0.207591	0	0.239243	0.478555	0.17949	0.618653	0.663167	0	0.112157	0.72739	0.288889	0.941193	0	0.0723401	0.246782	0.217758	0	0.192654
GAS7	0	0	0	0	0.369302	0	0.0804111	0	0	0	0	0	0	0	0	0	0.156279	0	0	0	0	0	0	0	0	0	0	0	0	0	0	0	0	0	0	0.0167669	0	0	0	0.0165662	0	0	0	0	0	0	0	0	0
CHP1	0.807091	1.30065	0.813927	1.0904	0.903088	0.483614	0.884229	0.917674	0.58811	0.986637	0.837232	1.24689	0.768518	1.03303	0.624549	0.847751	1.07755	0.63505	0.796823	0.995411	0.752293	0.839835	0.911978	0.882955	0.382338	0.566831	0.954221	1.38863	0.626433	1.04595	0.755086	1.0036	0.990073	1.03604	0.559367	1.14778	1.11144	1.09518	0.434164	0.806014	0.591327	0.72632	1.88968	0.45023	1.194	0.901656	0.850771	0.561839	0.423617
NF2	0	0.0456703	0	0	0.00368716	0	0.290316	0.270806	0.524923	0.148038	0.601708	0.230255	0.236883	0.0609102	0.0268543	0.363433	0.121002	0.111082	0.193432	0.53539	0.00807146	0.161535	0.0949862	0.406136	0	0.162502	0	0	0	0	0.0759666	0.366259	0	0.0928206	0.211479	0	0	0	0.347685	0.178439	0	0	0	0.0870137	0.147328	0	0.332157	0.10872	0
GAS6	0	0	0	0	0.959233	0.465859	0	0	0.169684	0.219517	0	0	0.742224	0	0	0	0	0.226235	0.172392	0.101734	0	0.256008	0	0	0	0	0	0	0	0.325199	0.145314	0	0	0	0.187949	0.760086	0	0	0.535012	0.178439	0	0	0	0	0.171482	0	0	0	0.28012
PYGL	0.390023	0.141329	0	0	0	0	0	0.178106	0.205387	0.0789952	0	0	0.312696	0.101152	0.0356958	0	0.349009	0	0.235967	0.751149	0	0.069517	0.474847	0	0	0	0	0.445171	0	0.39775	0.292686	0.135957	0	0.147425	0	0	0	0.544131	0.266206	0.2047	0.394266	0	0.547959	0	0.230155	0.461217	0	0.269586	0
HYOU1	0.675727	0.0635412	0.0269993	0.0570456	0.157245	0	0.0994038	0.280973	0.240228	0.522808	0.381554	0.165427	0.28382	0.475482	0.00900708	0.0201438	0.182183	0.517751	0	0	0.384897	0.694846	0.432485	0.0631479	0.0865316	0.149322	0.341004	0.315787	0.0256322	0.157279	0.0339191	0.0937279	0	0.204007	0.453402	0	0	0.302067	0.00754101	0.241809	0.0574696	0.180853	0.578541	0.158634	0.356681	0.426977	0.198245	0.292816	0
FILIP1	0	0	0	0.247319	0.15393	0	0	0	0	0.18279	0.352611	0.131886	0	0	0.263525	0	0.240875	0	0.478109	0	0	0.252027	0.188026	0	0	0.0953667	0	0	0	0	0.525091	0.143283	0	0.0181467	0	0.204099	0.169224	0	0.193136	0	0	0	0	0	0.569319	0	0	0	0.1826
ERBIN	0	0	0.00679734	0	0	0	0	0	0	0	0	0	0	0	0.20594	0	0	0.525064	0.0562133	0.349347	0.262035	0	0.0482747	0	0	0.109046	0	0	0.012873	0.221257	0	0.0962465	0	0.0581608	0.0267729	0	0.191335	0.228336	0.0832403	0.0935387	0	0.441403	0	0.141059	0.119662	0	0	0.0689039	0
NPEPPS	0.473534	0.34136	0.316817	0.145785	0.0436359	0.645591	0.111361	0.136158	0.398427	0.279616	0.434997	0.202827	0.246892	0.0640458	0.65929	0.396557	0.21043	0.352189	0.304614	0.345204	0.0516749	0.00946476	0.168304	0.363288	0.357242	0.160626	0.0123559	0.505756	0.543103	0.221257	0	0.047625	0.108176	0.204007	0.0229785	0	0.0929764	0.268741	0.00754101	0.124437	0.019412	0.477831	0.129572	0.383042	0.195238	0.152141	0.0874516	0.197561	0.0995403
DLAT	0.0714326	0.477558	0.214835	0.747026	0.256389	0	0.273691	0.250255	0.079111	0.032119	0.569369	0.355933	0	0	0.486268	0.0301112	0.338809	0.376651	0	0.502285	0	0	0.0991587	0.614426	0.127926	0.244467	0.00824899	0	0.57528	0	0	0.228405	0.0730109	0.296122	0	0	0.373193	0.160578	0	0	0	0.0115146	0.165271	0.137518	0.356681	0	0.0965145	0	0
PLEKHB2	0.282979	0.419763	0.474691	0.473698	0.206069	0.0035205	0.704198	0.488233	0.745369	0.0820668	0.860035	0.43271	0.307923	0.582129	0	0.323465	0.235387	0	0.203147	0	0.53768	0.0467148	0.199731	0	0.709293	0.408326	0.578346	0.572018	0	0.501594	0.395887	0	0.471384	0.122479	0.398815	0.374222	0	0.0825219	0.714675	0.368528	0	0.632494	0.155161	0.427213	0	0	0.530208	0.542586	0.141668
SLC5A5	0	0	0	0	0	0.379082	0	0	0.0513524	0	0	0	0.0721427	0	0	0	0	0	0.0392682	0	0	0	0	0	0	0	0	0	0	0.120469	0	0	0	0	0.0305574	0	0.00832704	0	0.034859	0.130538	0.0385663	0	0.155161	0	0.0167623	0	0.32189	0	0
IL6ST	0	0	0.0236519	0.131369	0	0	0	0	0	0	0	0.0470298	0	0	0	0.00758692	0	0	0.00318109	0	0	0	0	0	0.146356	0	0	0	0	0	0	0	0	0	0	0.0872528	0	0	0	0	0.0271043	0	0	0.097986	0	0	0	0.10872	0
ACE	0	0	0	0	0	0	0	0	0	0	0	0	0	0	0	0	0	0	0	0	0	0	0	0	0	0	0	0	0	0	0	0	0	0	0	0	0	0	0	0	0	0	0	0	0	0	0	0	0
RTP3	0	0	0	0	0	0	0	0	0	0	0	0	0	0	0	0	0	0	0	0	0	0	0	0	0	0	0	0	0	0	0	0	0	0	0	0	0	0	0	0	0	0	0	0	0	0	0	0	0
SAMHD1	0	0.266187	0	0	0.143941	0.379082	0.0908017	0	0.0900666	0.238912	0	0	0	0	0	0.146931	0.0848395	0.0947917	0.262757	0.24203	0.248472	0	0.160339	0.298283	0	0	0.35724	0	0.309186	0.521496	0	0.0937279	0	0	0.0153596	0	0.0124726	0.0614453	0	0.0587686	0.452553	0.128937	0	0	0	0	0.175617	0	0.202638
NCOA4	0.675727	0.0590942	0.462381	0.325385	0.663076	0.39257	0.431902	0	0	0.400191	0	0.596232	0.518814	0.143269	0.903442	0.216233	0.398954	0.21422	0.28906	0.336883	0	0.259979	0.432485	0	0	0.217659	0.859372	1.06541	0.266825	0.416091	0.133985	0	0.983775	0.0885334	0.3841	0.482798	0.300466	0.274858	0	0.416754	0	1.11409	0.484777	0.279219	0.57838	0.407598	0	0.0462996	0.0227212
IFI16	0	0	0	0	0	0	0	0	0	0	0.162246	0.102504	0	0	0	0	0	0	0.0729617	0	0	0	0.115729	0	0	0	0	0	0	0	0	0	0	0	0	0	0	0	0	0	0	0	0	0	0	0	0	0	0
PSORS1C2	0	0	0	0	0	0	0	0	0	0.109421	0	0	0	0	0	0	0	0	0	0	0	0	0	0	0	0	0	0	0	0	0	0	0	0	0	0	0	0	0	0	0	0	0	0	0	0	0	0	0
ABR	0	0	0.136423	0	0	0	0	0.262621	0	0.362793	0	0.270443	0.502196	0	0	0.0668874	0.539185	0	0.320002	0	0	0	0.073941	0	0	0.206795	0	0.0119847	0	0.312201	0	0	0	0	0	0.624452	0.276535	0.0110352	0	0	0	0.298321	0.410224	0.225199	0.335459	0	0	0	0
TET2	0	0	0	0	0	0	0	0	0	0	0	0	0	0	0	0	0	0	0	0	0	0	0	0	0	0	0	0	0	0	0	0	0	0	0	0	0	0	0	0	0	0	0	0	0	0	0	0	0
ARMT1	0.259642	0.510503	1.56094	0.333804	0.380689	0.389883	0.450848	0.414417	0.174839	0.431836	0.581893	0.25272	0.188367	0.163875	0.642024	0.321437	0.364175	0.111082	0.28906	0.751149	0.59507	0.385227	0.343837	0.813645	0.338129	0.442686	0	0.155754	0.476512	0	0.312921	0.321756	0	0.0271351	0.360239	0.154455	0.451618	0.244011	0.173158	0.605982	0	0.174038	0.729257	0.248364	0.995199	0.264126	0.733665	0.834073	0.232184
POLD1	0.147145	0	0	0	0	0	0	0.158388	0.079111	0.506897	0	0.339236	0	0	0	0.271895	0.0539961	0.652963	0.193432	0	0	0.520462	0.474847	0	0.262424	0	0.0447967	0	0	0.262386	0	0	0	0.417305	0.500552	0.0819514	0	0	0.447162	0.0904122	0	0.135968	0.488808	0.0592122	0	0	0	0.349307	0.0227212
LAMA1	0.0306542	0	0.272379	0	0	0	0	0	0.106346	0.00971099	0	0.141549	0.170073	0.300424	0.61278	0.290674	0.118022	0.244072	0.253437	0	0.350394	0	0.0949862	0	0	0	0	0	0	0.410003	0.153753	0	0	0	0.153656	0	0	0	0.0100459	0	0	0	0	0	0	0	0.209427	0.360345	0
BCAT1	0.829454	0.788165	0.0567815	1.06281	0.914884	1.19996	0.564558	0.630195	0.35821	0.171299	0.83932	0.45613	1.11983	0.390606	0.644916	0.965398	1.42599	0.701109	0.441057	0.255338	0.282143	0.58835	0.816379	0.262856	0.0903442	0.533887	0.463051	0	0.656824	0.127907	0.91421	0.794633	0.739035	0.915362	0.111399	0.303103	0.613204	0.561749	0.678915	0.315959	1.07408	0.760843	0.663019	0.751774	1.34366	0.559315	0.569793	1.13332	0.449003
FAM96B	0.620005	0.32293	0.920359	0.215781	0.366441	1.27033	0.995328	0.669423	0.504596	0.797778	0.240167	0.850097	0.446828	1.02661	0.326125	0.721191	0.580893	0.983632	0.964501	0.509708	0.665653	0.421129	1.03251	0.709599	1.03226	0.422481	0	0.720606	0.87228	0.823546	0.305366	0.646127	0.425654	0.929813	0.773234	0.27085	0.738619	0.850933	0.251462	0.133579	0.250535	0.362672	0.990358	0.199959	0.305758	0.765187	0.836417	0.766535	0.797537
MYBL2	0.238311	0.0138535	0	0.251768	0.375006	0	0.104541	0.452697	0	0.601977	0	0.774484	0.170073	0	0	0.267689	0.270691	0.0882236	0.204529	0	0.0825787	0.41402	0.399031	0.0128526	0	0.122597	0.363684	0	0.316127	0.513	0.322933	0.495903	0	0.513186	0.505999	0	0	0	0.740549	0.386483	0	0	0	0	0.340794	0	0.387357	0.0822984	0.0671174
ABCB8	0	0	0.291989	0	0	0	0	0	0	0	0	0.339236	0	0	0.521314	0	0	0	0	0	0	0	0	0	0.265799	0	0	0	0.189562	0	0	0	0	0	0	0	0	0	0	0	0.480836	0	0.060835	0	0	0	0.155522	0.341902	0
SLC12A3	0	0	0	0	0	0	0	0	0	0	0	0	0	0	0	0	0	0	0	0	0	0	0	0	0	0	0	0	0	0	0	0	0	0	0	0	0	0	0	0	0	0	0	0	0	0	0	0	0
ALDH2	0.0389026	0	0.319549	0.503855	0.346254	0.263446	0.273691	0.529751	0	0.504609	0	0.498104	0.429355	0.745332	0.515005	0.823599	0.224348	0.301984	0.546208	0	0	0	0.754237	0	0.532815	0	0	0.279893	0.288161	0.331655	0.256578	0	0	0.262264	0.706196	0.395746	0	0.234626	0.221513	0	0.26687	0.0267258	0.380158	0.507586	1.05322	0.631253	0.117443	0	0.25155
CCND3	0.2502	0	0	0	0.0790173	0	0.176225	0	0.10094	0	0	0	0.305531	0	0.263525	0	0	0	0.111793	0	0	0	0	0	0.360403	0.1071	0	0	0	0	0.320437	0	0	0.310918	0.0567743	0.0925347	0	0	0.0950863	0	0.441082	0.587041	0.257939	0.396436	0.244458	0	0.389816	0.242002	0.308136
RBM3	0.610812	0.13289	0.211896	0.808725	0.735819	0.535604	0.728801	0.56346	0.536983	0.805232	0.888545	0.546185	0.759806	0.590852	0.91067	0.171905	0.855862	0.679423	0.533063	0.815451	0.953776	0.318261	1.11312	0.78146	0.379225	0.695454	0.743094	1.29854	0.451515	1.02818	1.01954	0.207591	0	0.853541	0.658079	0.450252	0.442429	1.00606	0.974009	0.294383	0.734455	0.954232	0.0390088	0.141059	1.14299	0.627907	0.680413	0.596481	0.810653
APOC1	0.172358	0.555399	0.406934	0.415396	0.2283	0.221738	0.172969	0.0507952	0.411588	0.244406	0	0.170155	0.175324	0	0.166232	0.486174	0.202014	0.565821	0.240017	1.06003	0.292093	0	0.230488	0.336274	0.282559	0.279453	0	0	0.393634	0.101707	0.0759666	0	0	0.0928206	0.218131	0	0	0.173732	0	0.172537	0	0.0932586	0.367079	0.318838	0.168485	0.27272	0.344889	0.155937	0.622657
S100A16	0.00281382	0	0	0.518701	0.349155	0.578723	0	0	0	0.00648125	0.233832	0.198205	0	0	0	0.192021	0.147541	0	0.0330567	0	0	0	0.354348	0	0.344528	0	0.71313	0	0.667718	0	0.148132	0	0	0.365092	0	0	0	0	0.201927	0.339852	0.888077	0	0.746194	0.0517071	0	0.233636	0	0	0
PLLP	0	0	0	0	0	0.0140307	0	0	0	0.205502	0	0	0	0	0	0	0.0602178	0	0	0	0	0	0	0	0.182524	0	0	0	0	0	0	0	0	0	0	0	0.353719	0	0	0	0	0	0	0	0	0	0.319312	0	0
SLC47A1	0	0	0	0	0	0	0	0	0	0	0	0	0	0	0	0	0	0	0	0.0568392	0	0	0	0	0.299126	0	0	0	0	0	0	0	0	0	0	0	0	0	0	0	0	0	0	0	0	0	0	0.160154	0
PQLC3	0.280662	0.19501	0.238129	0	0.289993	0.224758	0	0.175928	0.552908	0	0.387274	0	0	0	0	0	0	0.00698131	0	0	0.245061	0.223845	0.371698	0	0.252249	0.151212	0	0.266615	0.107926	0	0	0.433533	0	0.151541	0	0	0.445498	0.209299	0.227983	0	0	0	0	0	0.212802	0.351909	0.0255317	0.308098	0
CEACAM1	0	0	0	0	0	0	0	0	0	0	0	0	0	0	0	0	0	0	0	0	0	0	0	0	0	0	0	0	0	0	0	0	0	0	0	0	0.165506	0	0	0	0	0	0	0	0	0	0	0	0
CRIP1	0	0	0	0	0	0	0	0	0.353672	0	0	0	0	0	0	0	0.0969945	0	0	0	0	0.148744	0	0	0	0.116805	0	0	0	0	0	0	0.635712	0	0	0	0	0	0	0	0	0	0	0	0.580637	0	0	0	0
MVP	0	0	0	0	0.0110333	0	0.287308	0	0	0	0	0.122159	0	0	0	0	0	0	0	0	0	0	0	0	0	0	0.553196	0	0	0	0	0	0	0.00910186	0	0	0	0	0	0	0	0	0	0	0	0	0	0	0
ARPC1B	0.562044	0.846099	0.827428	0	0.343347	0.663504	0.353527	0.681753	0.948641	0.441435	0.221078	0.567847	0.407212	0.385602	0.35467	0.0693061	0.204824	0.495586	0.553821	1.12913	0.0438444	0.248035	0.638598	0.864165	0.609209	0.116805	0.331174	0.505756	0.673134	0.146334	0.0580961	0	0	0.350843	0.687142	0	0.290258	0.0894795	0.0664907	1.10762	0.541174	0.401116	0.739443	0.361957	0.189336	0.621193	0.578444	0.93596	0.326515
GPD2	0	0.19501	0	0	0	0	0	0	0	0.216725	0.158906	0.160683	0	0	0	0	0.0633186	0	0	0	0	0	0.0866049	0.107761	0.0280998	0.116805	0	0	0	0	0	0	0	0.114068	0	0.218665	0.0573045	0	0.307521	0	0	0	0	0.430111	0	0	0	0	0
PROM1	0	0	0.53236	0.0519518	0.176973	0	0.217903	0	0.274247	0.103387	0	0	0	0	0.300677	0.00253341	0.147541	0.403353	0.15104	0	0	0.435244	0.234286	0	0.142689	0	0	0.239688	0.181983	0.196713	0.170483	0	0	0.340064	0.181156	0.580016	0.142994	0.287014	0.186507	0	0.355077	0.276217	0	0.225199	0.244458	0.323238	0.27742	0.285114	0.0671174
PINK1	0	0	0	0	0	0.681198	0	0	0	0.191349	0	0	0	0	0	0	0.364175	0	0	0	0.00404137	0	0.0949862	0	0.00808452	0.145534	0	0	0.367145	0.0201239	0	0	0	0.147425	0	0	0.223877	0.0472213	0	0.337217	0	0	0.589845	0	0	0	0.158409	0	0
ARFGEF1	0	0	0	0.082248	0	0	0.203612	0.145091	0.220422	0.185649	0	0.151148	0.269162	0	0	0	0.121002	0.158879	0.25877	0	0	0.244031	0	0.23021	0.0320698	0.0125313	0	0	0	0	0	0.439496	0	0	0.0493322	0	0.169224	0.343399	0	0.136613	0.0908836	0.217771	0	0.163865	0	0	0.114471	0.164359	0
SPIC	0	0	0	0	0	0	0	0	0	0	0	0	0	0	0	0	0	0	0	0	0	0	0	0	0	0	0	0	0	0	0	0	0	0	0	0	0	0	0	0	0	0	0	0	0	0	0	0	0
CEACAM6	0	0	0	0	0	0	0	0	0	0	0	0	0	0	0	0	0	0	0	0	0	0	0	0	0	0	0	0	0	0	0	0	0	0	0	0	0	0	0	0	0	0	0	0	0	0	0	0	0
CTSL	0.147145	0.520242	0.580995	0.140996	0	0	0	0.142863	0.49226	0.191349	0.221078	0	0	0.856205	0.416902	0	0.386629	0.0980646	0	0	0.369316	0.337176	0.188026	0.0255918	0	0.122597	0	0	0	0.210789	0.18153	0	0.603215	0.171946	0	0.108266	0.290258	0	0	0	0.355077	0	0.214785	0	0.264246	0.541644	0.143912	0.0279577	0.141668
ST6GALNAC1	0	0	0	0	0	0	0	0	0	0	0	0	0	0	0	0	0	0	0	0	0	0	0	0	0	0	0	0	0	0	0	0	0	0	0	0	0	0	0	0	0	0	0	0	0	0	0	0	0
PPP2R5A	0	0	0	0.150559	0	0.251652	0	0	0	0.00648125	0	0	0	0	0	0	0.106044	0	0	0	0	0	0	0	0	0.221263	0	0	0.159005	0	0	0.253444	0	0	0.118528	0	0.150537	0.202897	0	0.0459142	0	0	0	0	0	0	0	0	0
LPIN2	0	0	0	0.164786	0	0.523395	0	0	0	0	0	0	0	0	0	0.218414	0.123975	0	0	0.173587	0	0	0	0	0	0.0249547	0	0	0.107926	0	0	0	0	0.171946	0	0	0	0	0	0	0	0	0	0	0	0	0	0	0
ADTRP	0	0	0	0	0	0	0	0	0	0	0	0	0	0	0	0	0	0	0	0	0	0	0	0	0	0	0	0	0	0	0	0	0	0	0	0	0	0	0	0	0	0	0	0	0	0	0	0	0
KTI12	0	0	0.179173	0.569489	0	0.312522	0.159869	0.423624	0	0.10036	0	0	0	0	0.696006	0.224937	0	0	0	0	0.394165	0	0	0.262856	0.186092	0.244467	0.334458	0	0	0	0	0	0	0	0.387055	0	0	0.433648	0.175392	0	0	0	0.496836	0.238481	0.201116	0	0	0	0
UBR3	0	0.0811934	0	0	0	0	0.253793	0	0	0	0	0.00530189	0	0	0	0	0.022479	0	0	0	0	0	0.0866049	0	0.124212	0	0	0	0	0	0	0	0	0	0	0	0	0	0	0	0	0	0	0	0	0	0.117443	0	0
MKNK1	0.162326	0	0.211896	0.136191	0.133882	0.289635	0.0164448	0.233601	0.154109	0	0.349684	0	0	0	0	0.351559	0.0571103	0	0	0	0	0.00946476	0	0	0.238571	0	0	0	0	0.171743	0	0.302254	0.567163	0	0.254183	0	0	0.262598	0.245096	0.130538	0	0.395268	0	0	0	0	0	0	0
SPTSSA	0	0.277715	0.238129	0	0.170427	0.221738	0.0804111	0.164991	0.437554	0	0	0.0875847	0	0.637905	0.244584	0	0.0909298	0.452765	0.278596	0	0	0.100846	0.0781747	0.308744	0.360403	0.0270149	0	0	0.185777	0.269128	0.192493	0.143283	0	0.151541	0.0715442	0	0.580069	0	0	0.365944	0	0	0.108769	0.175997	0.19229	0	0.519017	0.209818	0.607706
NDUFAB1	1.10427	1.07478	1.89265	1.13202	1.15098	1.41217	0.8981	1.57507	1.51404	0.836488	1.21713	1.38752	0.946421	0.521831	1.53018	1.35556	1.1094	1.50634	1.05847	1.22243	1.77555	0.834519	1.10691	0.986491	0.385445	1.24113	1.60607	1.87662	1.04724	1.14824	1.78673	1.59155	1.17095	0.775681	1.15934	0.856379	1.35125	1.66351	1.03555	0.771293	1.15178	0.928142	1.7472	0.792869	0.969599	1.0982	0.927264	1.14826	1.01711
SNX24	0.152223	0.254565	0	0.573049	0	0.257561	0.104541	0.0146963	0.312169	0	0	0.0623718	0.244396	0	0	0	0.164966	0.0549268	0	0	0.359886	0	0	0.482043	0.18965	0	0	0	0	0	0	0.242117	0	0.101357	0.23463	0	0.31732	0	0	0.371106	0	0.156858	0.367079	0.146354	0	0.142795	0	0.0778474	0
PABPC1	1.75945	1.35427	0.978569	1.76624	1.89936	1.91386	1.81537	1.73301	1.29245	2.08086	2.09272	1.76731	1.40213	1.29963	1.41969	1.50061	1.65802	1.45493	1.58492	1.62571	1.3061	1.52895	1.927	1.49393	1.51462	1.87272	2.20645	1.07496	1.73954	1.38545	1.26778	2.08236	0.530187	1.46271	1.48586	1.37501	1.63822	1.41479	1.39499	1.55139	1.30359	1.94086	2.10193	1.62165	1.06777	1.46547	1.43808	1.41496	1.61896
TOMM22	0.603416	0.73897	1.24894	0.896592	0.487244	1.71991	1.05226	0.575075	0.603484	0.40265	0.28068	0.933114	1.12662	0.226786	0.60389	0.271895	0.428112	0.62374	0.849027	0.52077	0.698444	0.13151	0.743614	0.885287	0.238571	0.506093	0.930544	1.19196	0.884005	0.379173	0.407695	0.176985	0.447175	0.724103	0.427802	0.624452	1.02789	0.735918	0.293195	0.843639	0.814422	1.09438	0.257939	0.72725	0.398212	0.657741	0.843612	0.785766	1.03398
LGALS1	0.308221	0.558553	1.56785	0.178873	0.167143	0.156824	0.346317	0.346336	0.713843	0.534067	1.07729	0.400879	1.61126	0	0.347586	0	0.967652	0.211201	0.119142	0.53539	0.720716	0.766372	0.490814	0.995153	0.671616	0.818309	0.145458	0.78953	0.212063	0.661318	0	0	0.879084	0.382707	0.430669	0.61714	1.1904	0.830314	0.141521	0.193087	0.240645	0.612469	1.23075	0.248364	0.651043	0.873682	0.519017	0.438805	0
ETHE1	0	0	0	0	0.366441	0	0.121532	0	0.254906	0	0.384417	0.127031	0	0.671187	0.372228	0.343587	0	0	0.124994	0.445365	0	0	0.168304	0.431884	0.653691	0	0.899838	0.276585	0	0	0	0	0	0.303539	0.118528	0	0.379626	0	0	0	0	0	0	0	0.252972	0.368041	0.303744	0.341902	0.371464
LARP6	0.174855	0	0	0.0621214	0.143941	0	0.411322	0.0929544	0.0736019	0.0789952	0.00372824	0	0.286248	0.265437	0.44704	0.00758692	0.341366	0	0	0.0719599	0	0.0785379	0.123943	0.270011	0.0903442	0.101245	0	0.0589519	0	0.331655	0.230221	0.193546	0	0	0.034332	0	0	0	0.297302	0	0	0.104055	0	0	0	0.00516661	0.261392	0.253888	0.241899
HPGD	0	0	0	0	0	0	0	0	0	0	0	0	0	0	0	0	0	0	0	0	0	0	0	0	0	0	0	0	0	0	0	0	0	0	0	0	0	0	0	0	0	0	0.380158	0	0	0	0	0	0
S100A13	0.182321	1.01404	0.238129	0	0.176973	0	0.217903	0.199703	0.225399	0.608383	0.470455	0.440559	0.872384	0	0	0.218414	0.196375	0	0.211422	0	0.00404137	0.473361	0.188026	0.266438	0.379225	0.279453	0.426585	0	0.263238	0.241968	0.18153	0.455278	0	0.155645	0.543563	0.233086	0.209504	0.343399	0.307521	0.175491	0	0.548039	0.850123	0.179444	0.255799	0	0.21221	0.456057	0.0561457
ANXA2	0.772884	1.0025	0.948875	0.337995	1.29335	1.88647	0.845891	0.956251	1.45382	0.900524	0.816185	1.52307	1.87032	0.575552	0.841763	0.871506	1.28701	0.650736	0.983953	1.39267	0.00807146	0.527067	0.293747	1.39759	0.802882	0.741348	1.37842	1.4589	1.28513	1.0866	0.969431	1.33	1.5534	1.96414	0	0.871821	0.593968	0.695448	0.702337	1.01337	1.61308	0.132457	0.802337	1.12781	1.5729	1.29665	1.45814	1.41319	0.736993
DLG3	0.184801	0	0.258207	0	0	0	0.163156	0.223093	0.595817	0.0759171	0	0	0	0	0.51184	0	0.121002	0	0	0.578379	0	0	0.219031	0	0.109257	0	0	0.334996	0.012873	0	0.586637	0.00804748	0	0	0.354212	0	0.347169	0.0110352	0.177622	0	0	0.114771	0.0112534	0	0	0	0.132208	0	0.406441
EGLN3	0	0.018442	0.46978	0.04684	0.0364543	0	0.138326	0.140632	0.500496	0.148038	0	0.0263167	0.00295604	0	0	0.0126228	0.416035	0	0.117675	0.3658	0.245061	0.302948	0.0133268	0.00858114	0	0.390834	0.42966	0.00800082	0	0.385392	0.256578	0.269154	0	0.00910186	0.0715442	0.561089	0	0.533966	0	0.213349	0.0649621	0.0115146	0.262655	0.0155148	0.670241	0.27272	0.280074	0	0.0114053
CIB1	0.558223	0.277715	0	0.160059	0.375006	0	0.195611	0.239869	0.512761	0	0.375812	0.452253	1.16672	0	0.530726	0.799035	0.487028	0.376651	0.159619	0	0	0.486976	0.164327	0	0.182524	0.289785	0.291169	0	0.893317	0.217776	0	0.262442	0	0.211912	0.0715442	0	0.634878	0.237761	0.454538	0.15169	0.172917	0.263432	0.508796	0.548155	0.272645	0.2982	0.0844179	0.6181	0.716234
SNX8	0	0	0.79834	0	0.12036	0	0.129953	0.193258	0.220422	0	0.0404902	0	0.0205662	0	0.117093	0.174154	0	0.480617	0.00952231	0.349347	0.305254	0	0.534605	0.887615	0.400878	0.420915	0	0.194831	0	0	0	0.237561	0	0.60909	0	0	0.223877	0	0.25569	0	0	0	0	0	0	0	0.105521	0.10872	0
ATF6	0.121484	0.391743	0.275197	0.354639	0.150608	0.275145	0.158224	0.124914	0	0.118425	0	0.184248	0	0	0	0	0	0.127191	0.317449	0.373957	0	0	0.119842	0	0	0	0	0.453983	0.291686	0	0	0	0	0.171946	0	0	0.135411	0	0	0	0	0	0	0.340558	0	0	0	0.10435	0.141668
WDR5	0.350806	0.359556	0.23234	0.0157829	0.160552	0.39257	0	0.129422	0.148879	0.225085	0	0.279224	0.00295604	0	0	0	0.103034	0.327305	0.130823	0	0.160686	0.207491	0.525333	0	0.394724	0	0	0	0.185777	0.325199	0.538042	0.00804748	0	0.243105	0	0	0	0.521158	0.287011	0.326627	0	0.16719	0	0.0573396	0.0497139	0.085411	0.332157	0.238018	0.615201
SPTLC2	0	0.32293	0.305835	0.0570456	0	0	0	0	0.0344372	0.179926	0.201732	0.122159	0	0	0.0134896	0.220592	0	0.27042	0	0	0.639912	0.0604393	0.180169	0	0.00808452	0.151212	0	0.205307	0.252424	0	0.352559	0	0	0	0	0.391467	0.330662	0.400463	0	0.38903	0	0	0	0.3204	0	0	0.195436	0.1769	0.397776
UBE2Q2	0	0	0.0987431	0.116808	0.0684936	0.156824	0.386233	0.0836916	0	0.168412	0	0.571426	0	0	0.121252	0	0.331112	0.177563	0	0	0.308526	0.114068	0.0439522	0	0	0.204977	0	0	0	0.0201239	0.133985	0.0785234	0	0.0136313	0.060481	0	0	0	0.130052	0	0	0.16031	0	0	0	0	0.149728	0	0
UBQLN1	0.0714326	0	0.185178	0	0.305012	0	0	0.20612	0.200341	0.159715	0	0	0	0.446941	0.240766	0	0.106044	0	0	0	0.324773	0.536918	0.203611	0	0.0865316	0.0125313	0	0.00400596	0.248801	0.189623	0.0906915	0.275835	0	0	0.41048	0.387175	0.0166063	0.00736617	0	0.419248	0	0	0.401698	0.181165	0	0.264126	0.189801	0.0140466	0
PKP2	0.392171	0	0.117706	0	0.250194	0	0	0	0.298065	0.0851318	0	0.0263167	0.183164	0	0	0.105109	0	0	0	0	0.0200946	0.322064	0.22286	0.326012	0.157302	0	0	0.108165	0.00859475	0	0	0	0	0	0	0	0.414505	0.308045	0.0927248	0.178439	0	0	0	0.11429	0	0	0	0.0599046	0.0339489
SMC1A	0	0	0	0.211219	0.688497	0.552526	0.161513	0.142863	0.720908	0.213927	0.90857	0.283594	0.22933	0	0.158157	0	0.190715	0.168251	0.381188	0	0.369316	0	0.15233	0	0	0.0041892	0.420417	0	0.219485	0	0	0.445435	1.05759	0.00910186	0.345123	0.408508	0.405076	0.250233	0.384833	0.0555657	0	0	0	0.149873	0.54872	0.0902811	0	0.1852	0
GHITM	1.15195	1.01174	1.32297	0.583677	0.798718	0.535604	0.918661	1.1033	0.996008	0.946753	0.896588	0.799114	1.23116	0.667069	0.647803	0.542969	0.432915	0.981861	1.30973	0.45693	1.32076	1.65491	1.01052	0.497367	0.619799	0.585124	0	0.974427	1.04515	0.609131	0.544474	0.618359	0.416331	0.809938	0.873565	1.00383	1.05628	0.809397	0.789486	0.649119	0.962173	0.733291	1.56447	0.952514	0.962695	0.562823	0.416599	0.979562	0.830105
TIPRL	0.0687497	0.443842	0.241014	0	0.0256144	0.206545	0.282783	0.113581	0.205387	0.0161489	0.352611	0.0975478	0	0.508082	0	0	0.243611	0.382031	0.270698	0	0.0939991	0.105267	0.215191	0	0.410059	0	0.141713	0	0.360446	0.252213	0	0	0.512797	0	0.257416	0.149395	0.546156	0.0790304	0	0	0	0.00384841	0	0.317274	0.523137	0	0.382425	0.0733826	0.202638
NFKBIA	0	0.246765	0	0	0.391987	0	0	0.153969	0	0.153889	0.661933	0	0	0.660869	0	0.363433	0.0383236	0.0980646	0.246743	0.378018	0	0	0.0439522	0.170284	0	0	0	0	0.259642	0.535544	0	0	0	0.735116	0	0.606103	0	0	0	0	0	0.37758	0.673682	0.172541	0	0	0.146823	0	0.380288
CTSB	0	0	0	0.35877	0.735819	0.545298	0.211569	0.0340614	0.446107	0.271567	0.361355	0	0.256832	0.564524	0.36523	0.0908941	0.774952	0.232205	0.383631	0	0	0.559645	0.382009	0.174103	0.635541	0.658721	0	0	0	0	0	0.495903	0.65169	0	0.181156	0	0	0.468758	0.199734	0	0.906961	0.288889	0.00563768	0	0.587385	0.453678	0.569793	0.46631	0
RAD51	0	0.352305	0	0.238378	0.369302	0	0	0.223093	0.259766	0.332161	0.390126	0.146356	0.697307	0	0.987869	0.121517	0	0	0.189249	0	0	0.559645	0.132111	0	0.334919	0.479259	0	0.306086	0.350338	0.463891	0.690821	0	0	0.284924	0.667832	0.27085	0.426983	0.193241	0.227983	0.238988	0	0	0	0.205042	0.303028	0.403691	0	0.281248	0.1826
PNPT1	0.359614	0.673565	0.434924	0.126532	0.546583	0.185003	0.169705	0.401428	0.210416	0.112428	0.459638	0.188916	0.44248	0.4373	0	0.404241	0.291995	0	0.250763	0	0.292093	0.677139	0.402412	0.139361	0.557814	0.228442	0	0.0278109	0.135654	0.127907	0	0.0133876	0	0.307233	0.177747	0	0.259195	0.0436432	0.102147	0.18138	0.617039	0.3835	0	0.609505	0	0.119162	0.266754	0.221971	0.680958
TBCA	1.06173	1.09447	0.223614	0.601219	0.620485	1.01176	0.369261	0.467016	0.607302	0.319203	0.525954	0.84123	0.455486	0.76666	0.891316	0.661526	0.63608	0.857989	0.545117	0.936048	1.00105	0.227905	0.746277	0.548282	0.175363	0.610076	0.838706	0.547525	0.736592	0.781723	0.505444	0.467002	0.910412	0.296122	0.881968	0.374222	0.588425	0.729251	1.03185	0.727688	0.644804	0.785644	0.759602	0.713047	0.485097	0.37604	0.314141	0.948204	0.65937
PRR13	1.00672	1.09229	0.900421	0.689147	0.444477	0.917871	0.506238	0.675601	0.0845992	0.58692	1.08435	0.7045	1.01245	0.204225	0.994687	0.677468	0.810449	0.655187	0.537458	0.719492	0.71086	0.922318	1.08604	0.680358	0.593176	0.601807	0.98171	1.12732	0.623639	1.04202	0.743951	0.499713	0	0.506774	0.486843	0.128977	0.731092	0.397663	0.678915	1.17558	0.771562	0.475061	0.792587	1.00786	1.26587	0.674053	0.158409	1.02882	0.695172
PPP1R14A	0.0498277	0	0.206002	0.169497	0	0	0.547057	0.140632	0.148879	0.17418	0.286813	0.25272	0	0	0.0488572	0	0.164966	0.0208434	0.401823	0.277248	0.328001	0.392479	0.215191	0.119692	0.0903442	0.0914344	0	0	0.0213916	0.105479	0.514209	0.106277	0	0.0581608	0.378171	0	0	0	0.18872	0.136613	0.463933	0.310802	0	0.182884	0.215709	0.202488	0.20664	0	0
SLC25A5	2.43777	2.20434	2.15378	1.63273	2.00615	2.39331	2.36776	2.02379	2.28129	1.43641	1.57004	2.02523	1.96204	0.825123	1.8312	2.10399	2.12375	1.87019	1.97505	2.31987	2.63767	1.5647	2.19018	2.1791	2.27946	2.0056	2.14231	2.0848	2.50477	1.89943	1.70487	1.69154	0.575563	2.13601	2.12018	1.79512	2.49038	1.89458	2.26865	1.72271	1.84509	1.63326	2.68144	1.36354	2.10835	2.03553	1.88773	2.23914	1.69165
ICMT	0.366184	0.32293	0.241014	0	0.646662	0.503641	0.354964	0.173748	0.349119	0.372861	0	0.193568	0.25187	0.623099	0.293323	0.812091	0.249068	0.701109	0.274653	0	0.213996	0.749527	0.402412	0.491257	0.238571	0.538227	0	0.279893	0.166705	0	0.611356	0.443458	0	0.167888	0.12208	0.365521	0	0.308045	0.627639	0.198905	0	0.301452	0	0.274391	0.107194	0.670805	0.192621	0.288971	0
HNRNPF	1.0011	0.661881	1.28153	1.34274	1.18223	1.21371	1.46351	0.601277	1.6535	0.773283	1.58754	1.77043	1.19543	1.13793	1.61227	1.01768	0.868326	1.0695	0.971826	1.04988	1.5398	1.20984	1.52181	1.73147	0.952815	1.8773	1.9177	1.76892	1.27981	1.73017	1.36304	0.991474	0	1.19803	1.39337	0.786399	0.818923	1.65767	1.05022	1.77038	0.879605	1.56066	1.67827	1.0127	1.32359	1.22539	1.79706	0.979562	1.35815
PHB2	1.83324	1.23711	1.05762	1.25015	0.76218	1.38003	1.11978	0.991348	1.31597	1.04604	1.03965	1.14249	0.628154	1.27684	1.27785	1.00131	1.34803	1.6604	0.895133	1.57708	0.949591	1.62598	0.90246	0.903806	0.933843	0.746359	1.03315	1.84347	1.33553	1.37142	1.0318	0.917924	0	1.33643	1.71008	0.946646	1.42308	1.07954	1.3152	1.04278	1.28285	0.840475	1.32621	1.6038	1.3739	1.62668	0.723951	1.43945	1.35368
NDUFB9	1.08846	1.09664	1.16483	0.740709	1.04045	1.36369	1.24446	1.316	0.614907	0.724975	0.719745	1.32953	1.30487	0.446941	1.76761	1.16404	1.00199	0.709692	1.22167	1.33116	1.9173	1.60271	1.73524	1.06469	0.676697	0.57952	1.81329	1.05965	1.37926	1.89071	1.2042	0.72636	1.3167	0.80472	1.03675	1.56559	1.03402	1.42994	1.27619	0.838057	0.816643	1.1853	2.05104	0.881264	0.766546	1.62332	1.48484	1.29928	1.32197
GDE1	0.24783	0	0.214835	0.485081	0.380689	0	0	0.26672	0.179976	0.124396	0.358446	0.00530189	0.307923	0.243478	0.248393	0	0.281383	0.310474	0.279908	0.425882	0.460372	0	0.111604	0.37329	0.289209	0	0	0.22946	0	0	0	0.126131	0.67011	0.250799	0.360239	0.412737	0	0	0	0	0.51406	0.51066	0	0	0	0.211456	0.167039	0	0
[truncated: 206 more columns]

## Sheet:  extended_8b
Gene	Fan.bla.D6.TCGCAGGGTACAACGG-1	Fan.bla.D6.CAAGAGGTCACCATGA-1	Fan.bla.D6.GTTGAACTCTAGGCCG-1	Fan.bla.D6.GTCACTCCAAGATGGC-1	Fan.bla.D6.ACGTAGTAGTGCCCGT-1	Fan.bla.D6.CTTGAGACACCAGTTA-1	Fan.bla.D6.GTAGGTTGTACCGTGC-1	Fan.bla.D6.AATGGAAAGGTGCAGT-1	Fan.bla.D6.TGTCCCATCTCTGCCA-1	Fan.bla.D6.GGAGGATTCTCGTCGT-1	Fan.bla.D6.GTGTGATCAGGTCCGT-1	Fan.bla.D6.ATGGTTGCAGAGGAAA-1	Fan.bla.D6.CGAGGAATCTTGCAAG-1	Fan.bla.D6.CTGGTCTAGAGGTATT-1	Fan.bla.D6.GGGTCACGTGTATCCA-1	Fan.bla.D6.TTCCTAAGTCAGGCAA-1	Fan.bla.D6.TGCGGCACAACTGAAA-1	Fan.bla.D6.AGACCATTCGCTGTCT-1	Fan.bla.D6.ATTCGTTCAGAATTCC-1	Fan.bla.D6.GATGGAGCACGACAAG-1	Fan.bla.D6.ACTTTCAAGGCTTAGG-1	Fan.bla.D6.GGGATCCCAGAACATA-1	Fan.bla.D6.ATAGGCTTCACTTATC-1	Fan.bla.D6.GGAGATGGTTATGACC-1	Fan.bla.D6.CCGAACGAGTTGTAGA-1	Fan.bla.D6.CTGCCATGTCGAACAG-1	Fan.bla.D6.ACGATCAAGCAAATGT-1	Fan.bla.D6.GGGTGTCAGCAACTCT-1	Fan.bla.D6.GCTGAATCAAACTAAG-1	Fan.bla.D6.AGGTAGGAGTCCTGTA-1	Fan.bla.D6.TCCGGGACATCGAAGG-1	Fan.bla.D6.CTACCTGAGTCCGCGT-1	Fan.bla.D6.GTCATCCAGCTGGCTC-1	Fan.bla.D6.TCCCATGGTATTCCTT-1	Fan.bla.D6.CCGAACGCAAATGCGG-1	Fan.bla.D6.CATTGTTCACAGACGA-1	Fan.bla.D6.CCTCTCCTCGCGCTGA-1	Fan.bla.D6.AAATGGAAGTCACTCA-1	Fan.bla.D6.GATGGAGTCAGTGATC-1	Fan.bla.D6.GTGTTCCCAGAACCGA-1	Fan.bla.D6.TTAGTCTAGGGTGGGA-1	Fan.bla.D6.ACAGGGAAGTTGTACC-1	Fan.bla.D6.AAAGGTACATCCGGTG-1	Fan.bla.D6.CGGAGAAAGCCGTTGC-1	Fan.bla.D6.CCCGAAGCACTAACGT-1	Fan.bla.D6.TTCCTTCCATTCAGGT-1	Fan.bla.D6.ACTGCAAGTTGCAACT-1	Fan.bla.D6.GAGCCTGGTGCAACGA-1	Fan.bla.D6.CGGGCATTCGACATTG-1
PTPN13	0	0	0.870641	0.489683	0	0.419637	0	0	0.44683	0	0.73431	0	0.495657	0.635548	0.231383	0	0.215034	0	0	0	1.84321	0	0.241151	0.433616	0	0.957189	0.405655	0	1.05182	0	0.284579	0	1.28721	0	0	0	1.28264	0.71749	0.498823	0	0	0.353328	0.313307	0	0	0.795889	0.713792	0	0
SH3BGRL	0	0	0	0.489683	0	0.419637	0	0.405006	0.44683	0.514307	0.221445	0.726589	0	0.186985	0	0.339561	0.215034	0	0.240266	0.288356	0	0	0.933329	0.766577	0	0.957189	0.217038	0.323095	0	0.609194	0.284579	0	0	0.601763	1.16799	0.229822	0	0	0	0	0	0.353328	0	0	0	0.795889	0.713792	0.296277	0
F10	0	0	0	0	0	0	0.282172	0.216669	0	0	0	0	0	0	0	0	0	0	0	0	0	0	0	0	0	0	0	0	0	0	0	0	0	0	0	0	0	0.402896	0	0	0	0	0	0	0	0	0	0.296277	0
COL4A6	0	0	0	0	0	0	0	0	0	0	0.221445	0	0	0	0	0	0	0	0	0	0	0	0	0	0	0	0.405655	0.323095	0	0	0	0	0	0	0.5838	0	0	0.402896	0	0	0	0	0	0	0	0	0.279019	0	0
CD24	1.29282	0.523811	0.67063	1.59488	0.715562	0	1.75543	1.47639	0.787503	0	1.2186	0.408561	1.15697	1.07523	0.761999	0.614232	0	1.45294	0.626328	0.914557	1.02519	2.77051	1.49536	3.56913	0.494216	1.52759	1.09519	1.17316	0.851888	1.0362	1.33707	0.701612	0.898662	0	0.321231	0	0	0	0.498823	1.61894	2.06788	0.353328	0.788817	1.12893	0.404684	0.795889	1.99537	1.24357	0.404297
CRABP2	3.2043	2.17056	1.59073	2.44507	1.54911	1.42651	2.90318	2.6662	1.39709	0	1.41089	0.987017	3.06684	1.74524	1.45396	3.5379	2.01931	3.93881	1.66654	2.37954	2.36203	0	2.88122	1.46104	0	2.83186	2.70481	1.91116	1.98228	1.95967	2.78397	0.701612	2.15618	1.84312	1.69802	3.88901	1.95072	0.975615	2.35913	2.24144	1.82951	3.22112	1.87502	2.05839	2.77154	0	2.21017	2.839	1.19772
FTH1	5.78492	3.52431	4.21073	3.30612	4.03659	4.59245	4.41321	4.33067	4.20367	4.18049	4.88435	3.56107	4.89227	4.48859	4.87556	4.23112	3.96593	4.75834	3.52484	4.10023	3.63082	5.11258	6.58452	4.73308	4.52744	3.47526	4.09357	4.92449	3.0895	4.63842	4.38149	4.63228	4.21528	4.21703	5.75146	6.00848	2.75089	4.22641	4.13113	3.50557	4.79798	2.71151	3.48378	4.2481	4.41949	2.9308	3.76435	5.69593	6.14038
TCEAL4	0.717626	0.523811	0.161376	0	1.54911	0.591092	0.282172	0.856178	0.627199	0	0.221445	0.408561	0.269011	0.500951	0.430734	0	0.716268	0.283573	0.240266	0.528566	0	0.534023	0.62836	0.433616	0.494216	0.957189	0.405655	0.809854	0.619717	0.609194	0.726102	0.701612	0	0	1.58264	0.60224	1.95072	0.402896	0.695629	0.870738	0.39974	0.636923	0.788817	0.260419	0.404684	0	0.279019	0.296277	1.55614
DMKN	0.215515	0	0	1.14562	0	0	0.72078	0.216669	0	0	0.221445	0	0.495657	0.635548	0	0	0	0	0.446173	1.34978	0	1.48122	0	0	0	0	0.572439	0	0	0	0.522165	0	0	0	0	0	0	0	0.498823	0	0.213671	1.07725	0.570565	0.48094	0	0	0.512722	0.296277	0
CD99	1.08938	0	0	1.77603	0.715562	0.88282	0	0	0.627199	0.514307	0.871451	0.726589	1.01786	0.186985	0.605854	0.339561	0	0.72388	0.240266	0.528566	0	0.534023	0.62836	0.766577	0.494216	0	0	0	0	0.609194	0.284579	0	0	0	0	0.60224	0	0.71749	0	0.870738	0	0.873823	0.570565	0	0.720364	0.795889	0.713792	0	1.19772
BEST1	0	0	0	0	0	0	0	0	0	0	0	0	0	0	0	0	0	0	0	0	0	0	0	0	0	0	0	0	0	0.336516	0	0	0	0	0	0	0	0	0	0	0	0	0	0	0	0	0	0	0
MAGED2	1.19468	1.20992	0.961126	1.59488	0.715562	0.744317	1.75543	1.09378	1.0629	1.65147	1.4982	2.39388	1.15697	1.33468	1.78049	1.37419	2.23169	0.902131	0.786464	1.21877	1.61846	0.534023	2.09587	1.92786	2.56137	0.770738	1.29931	1.17316	1.22739	1.21009	1.06369	1.52555	1.10598	1.61837	0	1.14328	1.95072	0.402896	0.868782	2.8509	0.712411	0.636923	1.29591	0.841012	1.84414	1.30585	1.64787	1.24357	2.37984
TTC3	1.29282	0.907273	1.47265	0.854613	1.54911	1.74981	1.19921	0.720882	0.240645	1.19215	1.1119	1.71876	0.691485	1.55451	0.430734	1.21838	1.46887	0.902131	2.15153	0.734432	1.35211	1.2289	1.06462	1.63398	0.494216	1.52759	1.55981	1.81152	2.78708	0.838436	1.33707	2.25033	1.10598	0.601763	0.5838	1.02584	0	1.55236	0.695629	1.4099	0.56453	1.55706	2.5487	2.05839	1.19862	2.6213	0.890235	1.09752	1.19772
SERPING1	0.215515	0.523811	0	0	0	0.225022	0	0.856178	0	0.514307	0.99668	0	0.269011	0	0.605854	0.339561	0.567735	0	0.446173	0	0	0	0.241151	0.433616	0	0.304956	0	0	0	0	0.284579	0.701612	0	0	1.31983	0.60224	0	0.402896	0.498823	0	0.712411	0.353328	0	0.260419	0	0	0.279019	0.541954	0.719743
MAGED1	0.402981	0.523811	0.438357	0	1.19172	0.591092	0.72078	0.216669	0.787503	0.892676	0.73431	0.726589	0.691485	0.352492	0.605854	1.21838	1.19273	0.520459	1.06161	0.734432	0	0.534023	0.62836	0.766577	2.09371	0.957189	0.217038	1.58885	1.05182	0.838436	1.56681	0.701612	0.365258	2.36193	0	0.60224	0	0.71749	0.270864	1.4099	0.56453	0.873823	1.43182	0.841012	1.19862	1.30585	0	0.296277	2.08217
PCDH7	0	0	0.161376	0	0	1.00918	0.282172	0.216669	0.44683	0	0.221445	0	0	0	0	0	0	0.283573	0	0.528566	0	0	0	0	0.494216	0	0	0.323095	0	0.336516	0.522165	1.17162	0	0	0	0	0	0.71749	0	0	0	0.353328	0	0.260419	0	0	0	0	0.404297
GSTA1	0	0	0	0	0	0	0	0	0	0	0	0	0	0	0	0	0	0	0	0	0	0	0	0	0	0	0	0	0	0	0	0	0	0	0	0	0	0	0	0	0	0	0	0	0	0	0	0	0
SMARCA1	0.852473	0	0.67063	0.854613	0.715562	0.88282	0.51808	0.720882	0.44683	0.514307	0.413378	0	0.269011	0.635548	0	0	0.716268	0	0.626328	0.288356	0	0.534023	0.241151	0	0.861646	0.304956	0.721924	0	0	0.838436	0.522165	0	0	1.02513	0.321231	0.229822	2.40558	1.38449	0.498823	1.61894	0	0	0.788817	0	1.19862	1.68187	1.54613	0.296277	0
PCBD1	0.215515	0.523811	0	0	0.715562	0	0	0.979867	0.627199	0	0	0.408561	0	0.352492	0.430734	0	0.567735	0	0.240266	0	0.601807	0.534023	0.447707	0	0	0.304956	0	0.323095	0.619717	0.609194	0	0	0.365258	0.601763	0	0.229822	1.28264	0	0	0.870738	0.712411	1.07725	0.313307	0.260419	0.404684	0	0.279019	0.75182	0.404297
ADAMTS19	0	0	0	0	0	0	0	0	0	0	0	0	0	0.186985	0	0	0	0	0	0	0	0	0	0	0	0	0	0	0	0.336516	0	0	0	0	0	0	0	0	0	0	0	0	0	0	0.720364	0	0.279019	0.541954	0
FAM114A1	0.215515	0	0	0.489683	0	0.88282	0	0	0.44683	0	0	1.56763	0	0	0.231383	0.614232	0.215034	0	0	0	0	0	0	0.433616	0.861646	1.2704	0	0.323095	1.22739	0	0.522165	0.701612	0	0	0	0	0	0.975615	0	0	0.39974	0.353328	0.570565	0.48094	1.38901	0.795889	0	0	1.19772
EFEMP2	0	0	0.306504	0.489683	0	0.225022	0.282172	0	0.787503	0	0	0.987017	0	0.186985	0.430734	0	0	0	0	0.288356	0	0	0.241151	0.433616	0.494216	0	0.217038	0	0	0.609194	0	0	0.365258	0	0.80586	0	0	0.402896	0.270864	0	0.213671	0	0.313307	0	0	0.795889	0	0	0
MAGEH1	0	0	0	0	0	0	0	0	0	0	0	0	0	0	0	0	0	0	0	0	0	0	0	0	0	0	0	0	0	0	0	0	0	0	0	0	0	0	0	0	0	0	0	0	0	0	0	0	0
LY6E	0	0	0	0	0	0	0	0.856178	0	0	0	0	0	0	0	0	0	0	0	0	0	0	0	0	0	0	0	0	0	0	0	0	0	0	0	0	0	0	0	0	0	0	0	0	0	0	0	0	0
FXYD6	0.215515	0.523811	0.438357	0	1.19172	0.225022	0.51808	0.856178	0.240645	0.514307	1.1119	0	0.691485	0.500951	1.25802	0	0.402136	0	1.06161	0.288356	0.601807	0	0.241151	0.433616	0.494216	0	0.721924	0.323095	0	0	0	0	0.656473	0	0.321231	0	0	0.402896	0.270864	0	0	0	0.570565	1.12893	0	0	1.04743	0.541954	0.404297
KEL	0	0	0	0	0	0	0	0	0	0	0	0	0	0	0	0	0	0	0	0	0	0	0	0	0	0	0	0	0	0	0	0	0	0	0	0	0	0	0	0	0	0	0	0	0	0	0	0	0
CYP27A1	0	0	0	0	0	0	0	0	0	0	0	0	0	0	0	0	0	0	0	0	0	0	0.241151	0	0	0	0	0	0.342881	0	0	0.701612	0	0	0	0	0	0	0	0	0	0	0	0	0	0	0	0	0
STC1	0	0.907273	0	0	0	0	0	0	0	0	0	0	0	0.186985	0.231383	0	0	0	0	0	0	0	0.241151	0	0	0	0	0	0.342881	0	0	0	0	0	0	0	0	0	0	0	0	0	0	0	0	0	0	0	0
SPATA20	0	0	0.306504	0	0	0.419637	0	0	0	0	0	0	0	0	0	0	0.215034	0	0	0	0	0	0	0.433616	0	0	0	0	0.342881	0	0	0	0	0	0.321231	0	0	0	0	0	0	0	0	0	0.404684	0	0	0	0.404297
FADS2	0	0	0.161376	0	0	0.225022	0.282172	0.720882	0.240645	0	0	0	0	0	0	0	0	0	0.240266	0.288356	0	0.534023	0.447707	0.433616	0	0	0.721924	0.323095	0	0.336516	0.522165	0.701612	0.365258	0.601763	0	0	0	0	0	0	0.56453	0	0	0.841012	0.404684	0	0.279019	0.296277	0
HPN	0	0	0	0.489683	0	0.225022	0	0	0	0	0	0	0	0	0	0	0	0	0	0	0	0	0	0	0	0	0	0	0	0	0	0	0	0	0	0	0	0	0	0	0	0	0.313307	0	0	0	0.279019	0	0
CST1	0	0	0	0	0	0	0	0	0	0	0	0	0	0	0	0	0	0	0	0	0	0	0	0	0	0	0	0	0	0	0	0	0	0	0	0	0	0	0	0	0	0	0	0	0	0	0	0	0
AES	0	0	0.438357	0.489683	0	0.225022	0.282172	0	0.44683	0.892676	0.413378	0.987017	0.495657	0	1.03122	0	0.567735	0	0	0	1.02519	0	0.447707	1.26451	1.15424	0.770738	0.857364	0	0	0	0	0	0	0	1.31983	0	0	0	0.498823	0	0.56453	0.873823	0	0.48094	0.720364	0	0	0	0.719743
F2	0	0	0	0	0	0	0	0	0	0	0	0	0	0	0	0	0	0	0	0	0	0	0	0	0	0	0	0	0	0	0	0	0	0	0	0	0	0	0	0	0	0	0	0	0	0	0	0	0
COL4A5	0.215515	0	0	0	0	0	0	0	0	0	0	0	0	0.186985	0.231383	0	0	0	0.240266	0	0	0	0	0	0	0.304956	0.217038	0	0.342881	0.336516	0	0	0	0	0.321231	0	0	0	0	0	0	0	0	0	0	0	0	0.541954	0
DDAH2	0.568865	0.907273	0.306504	1.14562	1.19172	0.225022	1.19921	0.979867	1.29406	0	0.871451	0.408561	0.495657	1.07523	0.605854	0	0.850926	0	0.626328	1.34978	0	0.534023	1.82664	0.433616	0.494216	1.52759	0.217038	0.323095	0	1.21009	0.522165	0.701612	1.4482	1.35203	1.16799	0.897978	0	0	0.695629	1.16536	1.62071	0.873823	0.570565	0	0	0.795889	0.890235	1.24357	1.38804
KHDRBS2	0	0.523811	0	0	0	0	0	0	0	0	0	0	0	0	0	0	0	0	0	0	0	0	0	0	0	0	0	0	0	0	0	0	0	0	0	0	0	0	0	0	0	0	0	0	0	0	0	0	0
TCEA3	0	0	0	0	0	0	0	0	0	0	0	0	0	0	0	0	0	0	0	0.288356	0	0	0	0	0	0	0	0	0	0	0	0	0	0	0	0	0	0	0	0	0	0	0	0	0.404684	0	0	0	0
EPCAM	0.215515	0	0	1.14562	0	0	1.19921	0.571572	0	0	0	0	0	1.25328	0	1.21838	0.215034	0	0	0.288356	0	0.9229	0	0	0	0	1.91068	0	0	0	0.726102	0	0	0	0	0	0	0	2.0349	0	0.213671	0.353328	0.313307	0	0	0	0	0	0
CXXC5	0.975785	1.20992	0.961126	0.854613	0	0.744317	0.282172	0.979867	0.240645	0.892676	1.2186	0.408561	0.269011	1.25328	0.430734	1.37419	0.850926	0.902131	0.446173	0.288356	0.601807	0.9229	0.447707	0	0.861646	0	1.09519	0.586906	0	1.0362	0.904749	1.17162	1.10598	1.61837	1.31983	1.14328	0	0	0.695629	0.870738	0.969241	0.873823	0.313307	0.672181	0.720364	0.795889	0.279019	1.09752	0.978439
MYBL2	0.717626	0.907273	0.161376	0	0	0.225022	1.44795	0.856178	0	0	0.58275	0	0.691485	0.977224	0.430734	0	0.716268	0.520459	0.446173	0	0	0.534023	0.62836	0	0	0	1.847	0	0	0	0.284579	0	0.656473	0	0	0.60224	0	0	0	0	0.213671	0	0	0	0	0	0	0	0
BCAT1	0.975785	1.45995	0.870641	1.14562	2.89166	2.33659	1.44795	0.571572	1.49324	2.14615	0.73431	1.39879	1.01786	1.48489	1.78049	0.339561	1.38257	1.45294	0.446173	1.21877	1.35211	1.88275	1.39913	0.433616	1.60539	2.51289	1.20086	2.4642	1.65365	1.85879	0.522165	1.80953	1.59301	1.02513	0	0.757674	0	1.19449	2.29985	1.4099	1.69372	0.636923	1.29591	1.57447	0.404684	1.68187	1.31822	1.24357	0.978439
CD9	1.83911	0	0.161376	1.14562	0	0	0	0	0.240645	0	0	0	0	0	0	0.614232	0	0	0	0	0	0.534023	0.62836	0.433616	0	0	0	0.323095	0	0	0	0	0	0	0	0.428015	0	0	1.40721	0	0	0.353328	0	0	0	0.795889	0	0	0.404297
AKAP12	0.215515	1.67299	1.20282	0	0	2.01375	0	0.216669	0.931763	2.51384	1.31794	1.39879	0.269011	0.635548	0.430734	0.614232	0.215034	0.72388	0.626328	0	1.61846	0	0.447707	2.72461	2.99013	2.87878	0.572439	0.323095	0	0.838436	0.284579	1.80953	1.4482	0	0.321231	0	1.95072	0.402896	0	0	0.56453	0.873823	0	0.260419	0.404684	1.68187	0.512722	1.09752	1.96754
RAD51	0	0	0	0	0	0	0.282172	0	0	0	0	0	0	0	0	0	0	0	0	0	0	0	0	0	0	0	0	0	0	0	0.284579	0	0	0	0	0	0	0	0	0	0	0	0	0	0	0	0	0	0
SLC25A16	0	0	0	0	0	0	0	0.405006	0	0.514307	0	0	0	0.186985	0.231383	0.339561	0	0	0	0.288356	0	0.534023	0.447707	0.433616	0	0	0	0	0	0	0	0.701612	0.365258	0	0.321231	0	0	0	0	0	0.213671	0	0	0.260419	0	0	0	0	0
ATAD3B	0	0	0	0	0	0.591092	0	0.216669	0	0	0	0	0	0	0.430734	0.339561	0.215034	0.283573	0.240266	0.528566	0.601807	0	0	1.03692	0.494216	0	0	0	0.851888	0	0.284579	0	0.365258	0	0	0.229822	0	0	0	0	0	0	0	0	0	0	0	0	0
TRIM2	0.402981	0.523811	0.306504	0	0	0.225022	0	0.216669	0.240645	0	0	1.20755	0	0	0	0	0.402136	0	0	0	0	0	0.62836	0	0	0.770738	0.217038	0.323095	0	0.336516	0.284579	0.701612	0.365258	0	0.321231	0	0	0	0	0	0	0	0	0	0	0	0.279019	0	0
MX1	0	0	0	0	0	0	0	0	0	0	0	0	0	0	0	0	0	0	0	0	0	0	0	0	0	0	0	0	0	0	0	0	0	0	0	0	0	0	0	0	0	0	0	0	0	0	0	0	0
CENPN	0.717626	0	0.161376	0	0.715562	0.225022	0.898477	0.720882	0	0	0.58275	0	1.15697	0.872074	0.761999	0	0.850926	0	0	0	0	0	0.447707	0	0	0	0	0.586906	0	0	0.284579	0.701612	0	0.601763	0	0.229822	0	0	0.270864	0	0.39974	0	0	0.260419	0	0	0	0.934997	0
KLF4	0	0	0	0	0	0	0.51808	0.720882	0.240645	0.892676	0.58275	0	0	0	0.761999	0	0	0	0	0	0	0	0	0	0	0	0	0	0.342881	0	0	0	0	0.601763	0	0	0	0	0	0	0	0.873823	0	0	0.404684	0	0	0	0
PPP1R14A	0.402981	0	0	0	0	0	0	0	0	0	0	0.408561	0.269011	0	0	0.614232	0	0.283573	0	0	0.601807	0	0	0	0.494216	0	0	0	0	0	0	0	0	0.601763	0.321231	0	0	0	0	0	0	0	0.313307	0	0	0	0	0.296277	0
DDX21	0.975785	1.20992	0.306504	0.489683	2.07403	1.42651	0.898477	1.90874	0.240645	0	0.58275	0.987017	0.691485	1.07523	1.54278	0.614232	0.716268	0.72388	0.786464	0.734432	1.02519	1.69591	1.18495	2.27999	0.861646	0.957189	1.29931	0	1.52507	0.838436	0.522165	1.17162	0	0.601763	0.998256	0.229822	1.28264	1.19449	0.270864	1.96351	1.18719	2.11438	0.570565	0.260419	1.84414	1.97987	0.713792	0.75182	0.978439
KPNB1	1.70295	1.20992	1.34403	1.59488	1.54911	1.82046	1.44795	1.29773	0.931763	1.83586	1.31794	0.987017	1.01786	0.872074	1.35932	1.04368	1.29077	1.56309	1.2926	1.21877	1.02519	2.04814	1.18495	1.03692	1.60539	1.2704	1.55981	0.809854	0.851888	1.21009	1.20685	1.52555	0.898662	1.02513	0.5838	1.53585	0	1.55236	2.23804	0.500087	1.46257	1.07725	1.77633	1.57447	1.38901	1.97987	1.31822	0.934997	0.404297
CDCA3	0.402981	0	0	0	0	0	0.282172	0.216669	0	0	0	0	0	0	0	0	0.402136	0	0	0	0	0	0	0	0	0	0.217038	0	0	0	0	0	0	0	0	0	0	0	0	0	0	0	0	0	0	0	0	0	0.404297
KHDC1L	0	0	0	0	0	0	0	0	0	0	0	0	0	0	0	0	0	0	0	0	0	0	0	0	0	0	0	0	0	0	0	0	0	0	0	0	0	0	0	0	0	0	0	0	0	0	0	0	0
TEAD4	0	0	0.161376	0	0	0	0	0	0.44683	0	0.221445	0	0	0.186985	0.231383	0	0	0	0.446173	0	0	0	0	0.433616	0.494216	0	0.217038	0.586906	0.342881	0	0	0	0	0	0.321231	0.229822	0	0	0	0	0	0	0.313307	0.260419	0	0	0	0.296277	0.404297
UACA	0.215515	0.523811	0.306504	0.489683	0.715562	1.82046	0.51808	0.856178	0	0	0	0.408561	0.495657	0.500951	0	0	0	0	0.446173	0.734432	0.601807	0	0.62836	1.03692	0.861646	0.957189	0.405655	1.00291	0.619717	0.336516	0.726102	0	0.365258	0	0	0.757674	0	0.402896	1.16297	0	0.39974	0.353328	0.788817	0	0	0.795889	0.279019	0.296277	0.719743
EGLN3	0.402981	2.64454	0.774099	0	1.83531	0	0.898477	0.571572	1.1831	0.892676	1.1119	0.408561	0.269011	1.167	1.35932	0.614232	0.850926	0.72388	0.626328	0.914557	1.84321	0.534023	0.62836	0	0	0.556563	0.572439	0.586906	1.05182	0.609194	1.66927	0	0.365258	0	1.16799	0.229822	0	0	1.51539	0	0.56453	0	0	0.260419	1.70779	0	0	0	0
NOLC1	1.19468	0.907273	0.961126	0.489683	0	0.591092	0.72078	1.19936	0.44683	0.514307	0	0.408561	0.269011	0.635548	0.902883	0.844879	0.850926	0.283573	0.930588	0.288356	0	0.534023	0.62836	0.766577	0.494216	0.957189	0.721924	1.00291	1.22739	0.609194	0.522165	0.701612	0.656473	0	0.5838	0.428015	1.28264	0.402896	0.695629	0	0.213671	0	0	0.48094	0.979217	1.68187	0.512722	0.296277	0.719743
RCC1	0.402981	0.907273	0.306504	0	0	0	0	0.571572	0.240645	0	0	0.408561	0	0	0.231383	0.339561	0	0.72388	0.240266	0	0	0	0	0.766577	0	0.304956	0.405655	0	0.342881	0.336516	0.284579	0	0.365258	0	0	0	1.28264	0	0.270864	0	0.213671	0	0.313307	0	0	0.795889	0	0.296277	0.719743
EZR	1.47109	0	1.47265	1.59488	0.715562	2.38402	1.55788	0.216669	0.931763	1.65147	0.58275	0.726589	0.691485	0.872074	0.902883	0.614232	0	0.283573	0.626328	0.288356	0.601807	3.02987	1.18495	2.17189	2.83356	1.40472	0.721924	0.323095	0.619717	0.838436	0	0.701612	0	1.35203	2.16721	0.757674	0	0	1.29025	0	0.846534	1.25551	0.313307	0.260419	1.38901	0.795889	0.512722	0	0
TUFM	1.83911	1.85857	1.20282	0.489683	1.19172	0.225022	0.72078	1.84509	0.931763	0.892676	0.99668	0.987017	1.15697	1.167	1.70552	0.844879	1.19273	0.520459	1.06161	0.734432	1.35211	0.9229	1.06462	0.766577	0.494216	0.770738	0.405655	1.00291	0.342881	0.838436	1.33707	0.701612	1.10598	2.36193	1.45721	1.77301	0	0	1.02336	0.870738	0.712411	1.41415	0.978349	1.12893	0.979217	0	1.64787	1.49762	0.719743
TCP1	1.08938	1.67299	0.67063	1.38766	1.19172	0.591092	1.05667	1.19936	0.787503	1.65147	0.221445	0.408561	0.691485	0.186985	1.25802	0.339561	1.19273	1.20366	0.626328	0.914557	1.02519	1.48122	1.06462	1.03692	0.861646	0.304956	1.29931	1.70447	1.22739	1.75032	1.06369	0	0.656473	0	1.16799	1.25189	1.95072	1.19449	1.02336	1.16536	1.28494	0.353328	0.570565	0.672181	0.720364	0	0.512722	0.934997	0.404297
PA2G4	1.70295	1.20992	1.20282	0.489683	1.19172	1.12537	1.44795	1.96969	0.931763	1.19215	1.58053	0.987017	1.87372	1.74524	1.14908	1.21838	1.62738	1.66542	1.96324	1.21877	1.02519	1.88275	1.75068	1.46104	1.60539	0.770738	1.71054	1.00291	1.3839	1.75032	1.76494	0.701612	1.4482	1.02513	0.5838	1.53585	1.28264	0.975615	0.695629	1.4099	1.18719	1.55706	0.788817	0.48094	0.720364	0.795889	0.713792	1.37618	1.38804
UGCG	0	0.523811	0.306504	0.489683	0	0	0	0	0.240645	0	0	0	0	0	0	0	0.215034	0	0	0	0	0	0	0	0.494216	0	0.217038	0	0	0.336516	0.284579	0	0	0	0	0	0	0.975615	0	0	0	0.873823	0.313307	0.260419	0	0	0.279019	0.296277	0
PTGES3	3.37084	2.53984	1.84951	1.38766	2.45808	1.51437	2.41156	2.38218	2.64711	1.19215	2.11037	1.98048	2.35039	2.1569	1.85176	2.4624	1.62738	2.9511	2.76527	2.18268	2.20893	0	2.37421	1.46104	2.09371	1.52759	2.03018	2.25253	1.52507	1.95967	1.93912	0.701612	1.28721	1.35203	2.31914	2.91881	1.95072	2.18389	1.9603	1.96351	1.89289	0.636923	1.67037	2.12534	2.1896	1.68187	1.91602	1.98682	1.843
EIF5	2.07805	0.523811	1.80133	2.44507	1.54911	1.59719	1.75543	1.29773	1.66823	1.83586	0.871451	1.56763	0.86388	1.9657	2.10609	1.76058	1.83661	1.06076	1.2926	1.46988	1.02519	0.534023	1.18495	2.79918	2.56137	0.556563	1.71054	1.00291	2.54329	1.36526	1.45651	2.25033	0.656473	0.601763	0.80586	2.36305	0	2.89592	1.29025	0.500087	2.12179	1.80634	1.67037	1.57447	1.70779	2.43746	0.890235	1.24357	2.28727
LARP4B	0	0	0.161376	0.489683	0	0.225022	0	0	0	0	0	0	0	0	0.231383	0.339561	0	0.283573	0	0	0	0.534023	0.241151	0.433616	0	0	0	0.323095	0.342881	0	0	0	0	0.601763	0	0	1.28264	0.71749	0.270864	0	0.39974	0.353328	0.313307	0	0.404684	0	0	0	0
TFCP2L1	0	0	0	0	0	0	0	0	0	0	0	0	0	0	0	0	0	0	0	0	0	0	0	0	0	0	0	0	0	0	0	0	0	0	0	0	0	0	0	0	0	0	0	0	0	0	0	0	0
PLEKHB2	0.717626	0.523811	0.306504	0.854613	0.715562	0.419637	0.282172	0.720882	0.240645	0.892676	0.58275	0.408561	0.495657	0.186985	0.761999	0.844879	0.402136	0.902131	0.240266	0.288356	0	0.534023	0.447707	1.03692	0.861646	0.556563	0.405655	0.586906	0	0.838436	0.522165	0	0.365258	0.601763	0	0.428015	1.28264	0.402896	0.498823	0	1.18719	1.25551	0.570565	0.260419	0.404684	0	0.890235	0.934997	0.719743
MAD2L1	0.975785	0	0.774099	0.489683	0	0.225022	0.51808	1.19936	0.240645	0	1.2186	0.408561	0.86388	0.758653	0	0.339561	1.08755	0.72388	1.06161	1.21877	0	0	0.788888	0	0	1.12228	1.47809	1.00291	0.342881	0	0.522165	0	0.656473	0	0	0.229822	0	0.402896	0	0.500087	0.39974	0	0	0	0	0	0	0.296277	0
CCNB1	0.717626	0	0.161376	0	0	0	0.898477	0.856178	0.627199	0.514307	1.1119	0	0.691485	0.758653	0.231383	0	1.70055	0	0.626328	0.734432	0	0.534023	0.788888	0	0	0.304956	0.721924	0.323095	0.342881	0.609194	0.284579	0	0	0.601763	0	0.428015	0	0	0.498823	0.870738	0.712411	0	0.313307	0	0.404684	0	0	0.75182	0
HSPA9	1.08938	1.67299	1.34403	1.77603	1.83531	1.33294	1.92915	1.47639	1.29406	0.892676	0.73431	1.39879	2.16501	1.07523	1.25802	1.21838	0.850926	1.06076	1.8225	1.07467	1.61846	1.2289	1.06462	1.46104	1.15424	2.02146	1.55981	1.00291	1.52507	1.85879	0.284579	1.80953	1.28721	1.02513	1.16799	2.85137	2.40558	1.55236	2.17345	1.96351	1.46257	0.636923	1.43182	1.25386	1.55719	0	1.04743	1.24357	1.55614
TOMM22	0.975785	1.20992	1.04627	0	1.54911	0.591092	0.72078	1.77851	0.44683	0.892676	1.2186	0	1.40046	0.635548	1.25802	0.614232	1.19273	1.06076	1.18172	0.734432	1.35211	1.2289	0.241151	0.433616	1.39738	0.770738	1.63714	1.17316	0.851888	0.609194	0.904749	1.17162	0.656473	0	1.31983	1.02584	0	0.402896	0.868782	0.870738	1.18719	1.07725	0.788817	0.260419	0	0	0.890235	0.934997	0
OIP5	0.215515	0	0	0	0	0	0	0.216669	0.240645	0	0	0	0.495657	0.500951	0	0	0	0	0	0.528566	0	0	0.241151	0	0	0	0	0.323095	0	0	0.284579	0	0.365258	0	0	0	0	0	0	0.500087	0	0	0	0.260419	0	0	0	0.296277	0
TIMM8A	0	0	0	0	0.715562	0.591092	0	0.216669	0.240645	0.514307	0.221445	0.408561	0.269011	0	0.231383	0.339561	0.215034	0	0.446173	0	0	0	0	0	0	0	0.405655	0	0	0	0	0	0	0	0	0.229822	0	0.402896	0.498823	0	0	0	0.313307	0	0	0	0	0.296277	0.404297
BYSL	0.215515	0.523811	0	0	0.715562	0	0	0.720882	0.240645	0	0.221445	0.726589	0.269011	0.758653	0.430734	0	0.215034	0.283573	0.240266	0.528566	0	0	0	0.766577	0.494216	0.304956	0.217038	0	0	0.609194	0.284579	0.701612	0	0	0	0.428015	0	0	0.270864	0	0.39974	0.353328	0.313307	0.48094	0	1.30585	0	0.541954	0
LYN	0	0	0	0.489683	1.19172	0.225022	0	0	0	0	0.221445	0	0	0.352492	0.231383	0.339561	0.215034	0	0	0.528566	0	0	0	0.433616	0.494216	0	0	0	0.342881	0	0	0	0	0	0.998256	0.428015	0	0	0.270864	0	0.213671	0.353328	0.313307	0	0	0.795889	0	0	0
POU5F1	0	0	0.438357	0	0	0	0.282172	0.216669	0	0	0.221445	0	0	0.186985	0	0.844879	0	0	0	0	0	0	0	0.433616	0	0	0.572439	0.323095	0	0	0	0.701612	0	0.601763	0	0.60224	0	0	0	0	0	0	0	0	0	0	0.512722	0.75182	0
PHB2	2.13208	1.45995	1.75149	0.854613	1.19172	1.12537	0.51808	2.13848	1.58339	0.892676	1.80261	2.09545	1.79068	0.500951	2.27116	1.86936	2.5415	1.45294	1.06161	1.77977	2.20893	1.88275	1.49536	2.05503	1.15424	1.2704	2.03018	1.58885	0.851888	1.36526	2.09451	1.52555	1.7246	2.50033	1.69802	2.03859	0	0.975615	0.868782	2.10916	1.46257	2.204	1.43182	1.12893	0.979217	0.795889	2.07058	1.98682	1.70669
PPA1	1.55258	1.67299	1.12667	1.93695	1.19172	1.00918	1.19921	2.08439	0.44683	0.514307	1.58053	0.408561	1.40046	0.500951	1.62645	0.844879	1.90012	1.33368	1.2926	1.68369	0	1.88275	1.82664	1.46104	0	0.770738	1.71054	1.00291	1.05182	1.50534	1.45651	1.17162	1.59301	1.84312	0.80586	1.02584	0	1.38449	1.29025	1.61894	0.846534	0.873823	1.43182	0.48094	0.720364	1.30585	2.07058	1.24357	0.978439
POP7	1.29282	0.523811	0.438357	0	0	1.00918	1.19921	1.55806	0.931763	0	0.871451	0.726589	0.691485	0.758653	1.03122	1.21838	0.402136	1.33368	1.39555	1.21877	0.601807	0.9229	1.49536	0.766577	0.494216	0.304956	0.981174	0.809854	0.851888	1.0362	0.904749	0	0.365258	0.601763	0.321231	1.02584	0	0.402896	1.02336	0	1.08232	0	0.313307	0.672181	0	0.795889	0.512722	0.934997	0.404297
DDX39A	0.402981	0	0.306504	0.854613	1.19172	0.225022	0.72078	0.720882	0	0.514307	0.413378	0.408561	0	0.186985	0	1.21838	0.850926	0	0.240266	0.528566	0	0	0.933329	0.766577	0	0.304956	0	0	0.342881	0.336516	0.904749	0	0.365258	0	0	0	0	0	0.270864	0.500087	0.213671	0.353328	0	0.48094	0	0	0	0	0.404297
FTSJ3	0	0	0.161376	0	0	0	0.51808	0.216669	0	0	0.413378	0	0.269011	0.186985	0.231383	0.339561	0.215034	0	0.240266	0	0	0	0	0.766577	0	0.770738	0	0.323095	0	0.609194	0.284579	0	0	0	0.321231	0	1.28264	0.402896	0.270864	0	0	0	0.313307	0.260419	0	0	0.512722	0	0
YARS	0.215515	0.523811	0.559163	0.489683	0.715562	0.88282	1.05667	0.571572	0.240645	0.892676	0.413378	1.20755	0.691485	0.186985	0.605854	0.614232	0.402136	1.06076	0.626328	0	0	0.534023	0.447707	1.26451	0.861646	0.556563	0.981174	1.00291	0.619717	1.36526	0.904749	0	0.365258	0	0.998256	0.757674	0	0.402896	0.270864	0.500087	0.56453	0	1.14585	0.48094	0	0	0.713792	0.934997	0.404297
DLAT	0.215515	0	0.438357	0	0.715562	0	0	0.216669	0	0	0.58275	0	0	0	0.430734	0	0.215034	0.520459	0.446173	0.288356	0	0	0	0.433616	0	0.556563	0.217038	0.323095	0.342881	0	0	0	0	0	0	0	0	0	0	0.500087	0.213671	0	0.570565	0.672181	0	0	0.279019	0.296277	0.404297
H2AFZ	3.2043	2.91957	2.2231	1.59488	2.76109	3.18621	2.98418	3.13394	2.87838	1.99933	3.24198	2.20194	2.51465	2.20099	3.05421	1.64292	3.29869	2.86769	2.36956	2.70735	2.36203	2.19651	2.77018	2.05503	1.60539	2.45213	4.19935	2.52837	1.98228	3.10742	3.49167	2.86061	1.59301	1.61837	1.45721	3.13275	3.26258	2.18389	1.9603	1.61894	2.78795	1.07725	0.978349	1.83663	1.19862	1.68187	1.04743	3.01205	1.70669
LAMC1	0.402981	0	0.161376	1.14562	0	0.419637	0.282172	0	0	0	0.413378	0	0	0.977224	0	0	0	0	0.446173	0	0.601807	0	0.241151	0	0	0.556563	0	0	0.342881	0.336516	0.284579	0	0.365258	0	0	0.428015	0	0	0.498823	0	0.213671	0	0	0	0	0	0.512722	0	0
PAK1IP1	0.215515	0	0.438357	0	0.715562	0.591092	1.05667	1.19936	0.627199	0	0.221445	0.726589	0.269011	0.186985	0.761999	0.844879	0.716268	0	0.240266	1.21877	0	0	0.241151	0.766577	0.861646	0	0.572439	0.586906	0.342881	0.609194	0.284579	0	0.656473	0.601763	0	0.60224	0	1.19449	0	1.16536	0	0.353328	0.570565	0.48094	0.404684	0	0.512722	0.296277	0.404297
BRMS1	0.975785	0	0.306504	0	0	0	0.51808	0.571572	0.627199	0	0.221445	0.408561	0.86388	0.352492	0.430734	0.339561	0.567735	0.283573	0.446173	0	0	0	0.788888	0.433616	0	0.304956	0.217038	0	0	0	0	0	0.365258	0.601763	0.321231	0.757674	1.28264	0	0.270864	0	0.213671	0	0	0.48094	0	0.795889	0.279019	0.296277	0.404297
ATF1	0.215515	0	0	0.854613	1.54911	0.225022	0	0.405006	0	0	0.221445	0.726589	0.269011	0.500951	0.231383	0	0	0.283573	0	0.288356	0	0	0	0.433616	1.15424	0.304956	0	0	0.342881	0	0.522165	0	0.365258	0	1.31983	0.757674	0	0.975615	0	0	0.213671	0	0.313307	0.260419	0.404684	1.30585	0.713792	0.296277	0
EBNA1BP2	0.975785	0.523811	0.306504	0	0.715562	0.744317	0.72078	0.720882	0.240645	0.892676	0.413378	0.726589	0.86388	0.500951	1.03122	0.339561	1.19273	0.520459	0.446173	0.528566	0	0.534023	0.933329	1.63398	1.15424	0.304956	0.405655	0	1.22739	0.609194	0.726102	0.701612	0	1.02513	0	0.428015	1.28264	0.71749	0.270864	1.61894	0.39974	0.353328	0.570565	0.672181	0.720364	1.30585	0.713792	0.541954	0.404297
IMPDH2	1.96352	2.02299	2.10899	1.14562	1.19172	0.225022	1.55788	1.7087	1.39709	1.44001	1.73232	1.20755	1.70257	1.62093	1.62645	1.86936	2.23169	1.56309	1.06161	1.77977	1.02519	2.67255	1.8988	0.433616	0.861646	0.304956	1.47809	1.17316	1.77171	1.63303	2.36262	1.80953	0.898662	2.03753	2.08479	1.84413	0	0.975615	0.868782	2.10916	1.18719	0.873823	2.28713	1.12893	2.38111	1.68187	2.2752	2.35148	0.978439
TPST2	0	0	0.161376	0	0	0.225022	0	0.216669	0	0.514307	0	0	0.269011	0.352492	0	0	0	0.283573	0	0.288356	0	0.9229	0	0	0	0.304956	0.217038	0	0.342881	0	0.284579	0	0	0	0.321231	0.229822	0	0	0.270864	0	0	0.873823	0	0	0	0	0	0	0
DEGS1	0	0	0.438357	0.854613	0	0.88282	0.282172	0.405006	0.44683	0	0.221445	0	0	0	0.605854	0.339561	0.402136	0.520459	0	0	0.601807	0	0.241151	0.766577	1.15424	0.304956	0.721924	0.809854	0.342881	0	0.284579	0	0.365258	0	0	0.428015	0	0.402896	0.498823	0.500087	0.213671	0.353328	0	0.260419	0	0.795889	0.279019	0	0
PABPC1	2.89622	3.46835	2.8625	2.64473	3.12192	1.88781	2.35176	3.64447	2.5159	2.40138	2.45399	2.3011	2.70808	2.4768	3.3533	2.53024	3.0414	2.63528	2.84019	2.70735	3.21441	4.17173	2.64987	1.92786	2.74841	2.3887	2.24304	3.1751	1.77171	3.10742	2.64	2.86061	2.69469	3.74649	2.08479	2.62777	3.0293	2.07779	3.42047	3.21505	2.61078	3.1326	2.82045	3.27863	2.46811	1.68187	3.15294	3.65839	1.96754
DHX9	0.215515	0	0.67063	1.14562	1.19172	0.591092	0.282172	0.405006	0.240645	0.514307	0.413378	0.987017	0.269011	0.352492	0.761999	0.614232	0	0.520459	0.240266	0.528566	0	0	0.447707	1.46104	0	1.2704	0.405655	0.323095	0	0	0	0	0.365258	0	0	0.428015	0	2.07779	0.270864	0	0	0.353328	0.978349	0	1.96871	0	0.512722	0	0
ATG3	0.215515	1.45995	0.306504	0.489683	1.19172	0.744317	0.51808	0.720882	0.240645	0	0.413378	0.726589	0.269011	0.186985	0.902883	0	0.567735	0.72388	0.446173	0.734432	0	0.534023	1.18495	0	0	0.304956	0.217038	0.323095	0	0.336516	0.522165	0	0	0.601763	0.321231	0.229822	0	0	0.868782	0.500087	0.712411	0	0.313307	0.48094	0	0	0.713792	0	0
FBL	1.55258	0	1.04627	0.854613	1.83531	1.00918	1.55788	1.96969	1.82428	0.514307	1.31794	1.39879	1.79068	1.33468	1.70552	1.86936	1.38257	1.93496	0.930588	1.77977	0.601807	1.88275	1.39913	0.433616	1.15424	0.957189	1.91068	0.809854	1.65365	1.75032	1.56681	0.701612	1.4482	1.02513	0.80586	1.35288	1.28264	0.402896	0.695629	1.16536	1.08232	0.873823	1.43182	2.18931	1.19862	0	1.43667	1.71357	0.719743
RBM3	1.47109	0.907273	1.04627	0.489683	2.2788	1.00918	0.898477	0.979867	0.44683	1.19215	1.1119	2.20194	1.15697	1.33468	1.70552	1.5148	1.70055	1.93496	1.06161	1.77977	1.84321	2.67255	1.39913	1.03692	1.78715	1.52759	1.39147	0.586906	1.52507	1.63303	1.66927	1.80953	0.365258	1.61837	0	1.14328	1.28264	0.975615	0.868782	1.16536	1.89289	1.25551	2.21359	0.99214	1.19862	0	1.18917	1.98682	1.96754
IDH3A	0	0	0	0	0	0	0	0	0	0	0	0	0	0	0	0	0	0	0	0	0	0	0	1.03692	0	0	0	0	0.342881	0	0	0	0	0	0	0	0	0	0	0	0	0	0	0	0	0.795889	0	0	0
LAMA1	0	0	0.161376	0	0	0.591092	0.282172	0	0	0	0	0	0	0	0.231383	0	0	0.283573	0.240266	0.288356	0	1.69591	0	0	0	0	0.217038	0	0	0	0	0	0.365258	0	0	0.229822	0	0	0.498823	0	0.213671	0	0.570565	0.48094	0	0.795889	0.512722	0.296277	0.404297
CADM1	0.402981	0.523811	0.306504	1.14562	0	1.23288	0	1.47639	0	0.892676	0.221445	0	0.495657	0.758653	1.14908	0	0	0	1.49165	0.528566	0.601807	0	0.241151	1.92786	0.861646	0.304956	0.721924	0	0.619717	1.21009	0.726102	0	0.365258	1.35203	0	0.229822	0	1.70271	0.498823	1.16536	0.712411	1.25551	0.978349	0	0.720364	1.68187	1.91602	0.541954	0.404297
CYP2S1	0	0	0	0	0	0	0	0.405006	0	0	0.221445	0	0	0	0	0	0.215034	0.283573	0.240266	0	0.601807	0	0.241151	0	0	0	0.217038	0	0	0	0	0.701612	0	0	0	0.229822	0	0	0.270864	0	0	0	0	0	0	0	0	0.541954	0
PFKP	0.975785	1.67299	0.961126	1.14562	1.19172	1.00918	0.51808	1.19936	0.240645	0.514307	1.2186	1.39879	1.28385	0.500951	1.35932	0.844879	1.29077	0.72388	1.18172	1.58074	0.601807	1.69591	0.933329	1.46104	2.22558	0.957189	0.217038	1.91116	0.851888	0.609194	1.33707	1.17162	0	1.35203	0.80586	0	0	1.38449	0.498823	1.61894	0.39974	0.636923	1.14585	0.99214	1.38901	0.795889	0.713792	0.75182	0.404297
NDUFAB1	1.62973	1.45995	1.27515	1.38766	1.54911	1.12537	1.55788	1.63534	1.0629	1.44001	1.2186	1.56763	1.40046	0.872074	1.85176	1.5148	1.5503	1.66542	0.786464	1.21877	1.35211	0.9229	1.58558	1.46104	1.15424	0.957189	1.63714	1.32543	1.3839	1.95967	1.33707	1.52555	1.59301	1.61837	0.998256	1.02584	1.28264	0	1.02336	1.16536	1.28494	0.353328	0.978349	1.36883	1.55719	1.30585	1.83205	2.0675	1.70669
C1QBP	1.83911	1.45995	1.69987	0	1.19172	1.23288	1.19921	1.96969	1.1831	0.514307	1.4982	0.987017	1.95224	1.25328	1.78049	1.04368	1.29077	2.01467	0.626328	1.21877	0.601807	0.534023	1.29601	1.03692	0.861646	1.2704	1.55981	1.70447	1.98228	0.609194	2.16635	0.701612	1.10598	2.03753	1.58264	1.9119	1.28264	0.975615	1.29025	1.16536	1.08232	0.873823	0.570565	1.57447	0.404684	0	1.54613	1.60963	0.978439
TIMM17A	0.402981	0.523811	0.306504	0.489683	0.715562	0.225022	0.282172	0.979867	0.627199	0.514307	0	0.408561	0.495657	0	0.902883	0.614232	0.215034	0.902131	0	0	0	0.9229	0.447707	1.26451	1.39738	0.556563	0.721924	0.323095	0.619717	0.838436	0.284579	1.52555	0.898662	0.601763	1.45721	1.53585	0	0.71749	0.498823	0.500087	0	0	0.788817	0.260419	2.38111	0	0.279019	0.296277	0.719743
ST3GAL1	0	0	0	1.14562	0	0.591092	0	0	0	0	0	0	0	0	0	0	0	0.283573	0	0	0	0.534023	0	0	0	0	0.405655	0.323095	0	0	0	0.701612	0	0.601763	0.321231	0	0	0	0	0	0	0.636923	0	0	0	0	0	0	0
DCTPP1	0.402981	1.20992	0.161376	0	0	1.00918	0.898477	0.405006	0.931763	0.892676	0	0.726589	0.269011	0.977224	0.761999	0.614232	0.850926	0.72388	0.446173	0.288356	0.601807	0.9229	0.933329	0.433616	0	0.770738	0.572439	0.586906	0.342881	0.336516	0	0.701612	0	0.601763	0.321231	0.757674	0	0.71749	0	0.870738	0.213671	0	0.313307	0.48094	0	0	1.04743	0.75182	0.404297
NOP16	0.717626	0	0.438357	0	0.715562	0.591092	0.51808	1.09378	0	0.514307	0.413378	0.408561	0.269011	0.352492	0.761999	0	0.716268	0.283573	0	0.288356	0	0.534023	0.241151	0.766577	0.861646	0.304956	0.405655	0.809854	0.851888	0	0.522165	0	0	0.601763	0.80586	0.229822	1.95072	0.975615	0	1.4099	0.213671	0.873823	0	0.260419	0.404684	0.795889	0	0.75182	0.719743
SEH1L	0	0	0.306504	0	0	0	0.282172	0.405006	0	0	0	0	0.495657	0.500951	0	0	0	0	0.240266	0.288356	0	0	0	0	0	0	0.217038	0	0	0.336516	0	0	0	0	0.321231	0	0	0.71749	0.270864	0	0.213671	0.353328	0.313307	0	0.404684	0.795889	0	0	0
TBCA	1.08938	1.20992	2.36243	1.77603	0.715562	1.33294	1.05667	1.47639	0.931763	1.19215	1.86964	2.09545	1.50834	1.33468	1.78049	1.64292	1.70055	1.45294	1.06161	2.18268	1.35211	2.04814	1.29601	1.03692	2.22558	0.957189	1.847	1.81152	1.88083	1.21009	0.726102	1.17162	1.84519	2.20883	1.45721	2.09799	1.28264	0.975615	0.868782	1.16536	0.712411	2.01883	1.55602	0.48094	0.720364	0	0.279019	1.24357	1.55614
RPF2	0.852473	0	0.306504	0.854613	0.715562	0.225022	0.282172	1.19936	0.627199	0.514307	0.221445	0.726589	0.269011	0.758653	0.231383	0.614232	0.567735	0.283573	0	0.288356	0	0	0.241151	0.433616	0	0.556563	0.405655	0.323095	1.22739	0	0	0.701612	0	1.61837	0	1.25189	0	0.402896	0	0.500087	0.39974	0.353328	0.978349	0.48094	0.404684	0	0.512722	0.541954	0
SLC25A5	2.07805	2.02299	1.40977	1.38766	1.83531	0.744317	1.66004	2.13848	1.58339	1.83586	2.16476	2.09545	1.28385	0.500951	1.85176	1.04368	1.90012	1.76097	1.58174	1.77977	1.02519	0.534023	1.75068	1.63398	0.494216	1.12228	1.20086	1.70447	1.05182	1.0362	1.66927	0	1.4482	2.6266	1.80486	1.14328	1.95072	1.55236	1.16297	0.870738	1.76321	1.07725	2.1361	0.672181	0.720364	1.30585	1.64787	2.41453	1.55614
POLR3K	0.717626	0	0.161376	0	0	0.419637	0.282172	0.571572	0	0	0.221445	0.726589	0.269011	0.186985	0	0	0.567735	0	0.240266	0.288356	0	0	0	0	0	0.304956	0.217038	0.323095	0.342881	0.336516	0.522165	0	0	0	0.321231	0.757674	0	0.402896	0	0.500087	0.213671	0	0.313307	0.48094	0	0	0.713792	0	0.404297
S100A14	0	0	0	0	0	0	0	0	0	0	0	0	0	1.25328	0.231383	0	0	0	0	0	0	2.56744	0	0	0	0	1.09519	0	0	0	0	0	0	0	0	0	0	0	0.270864	0	0	0	0	0	0	0	0	0	0
C19orf48	0.402981	0.523811	0.559163	0	0.715562	0.591092	1.05667	0.720882	0.931763	1.44001	1.31794	0	1.79068	0.500951	1.03122	0.614232	1.29077	0.283573	0.930588	1.34978	1.02519	1.2289	1.06462	0.433616	0.861646	0	0	1.46314	0	0.838436	0.726102	0.701612	0.656473	1.35203	0.5838	0.229822	0	0	0.695629	0	0.712411	0.636923	0.313307	0.260419	0	0	0.279019	1.24357	0.404297
ARHGAP8	0	0	0	0	0	0	0	0	0	0	0	0	0	0	0	0	0	0	0	0	0	0.534023	0	0	0	0	0	0	0	0	0	0	0	0	0	0.229822	0	0	0	0	0	0	0	0	0	0	0	0	0
EMG1	0.402981	0.523811	0.161376	0.489683	0.715562	0.419637	0	0.571572	0	0	0	0.408561	0.495657	0	0.231383	0	0	0	0	0	0.601807	0.9229	0	0	0	0.304956	0	0	0	0.336516	0	0	0.656473	0	0	0.60224	0	0	0	0.500087	0.213671	0.353328	0	0.260419	0	0	0.279019	0	0
NDUFB9	1.70295	0	1.20282	1.14562	0.715562	0.225022	0.51808	1.55806	1.82428	0.514307	0.58275	0	1.40046	0.500951	1.25802	1.37419	1.29077	1.33368	1.06161	0.914557	1.35211	1.2289	1.18495	0.433616	1.15424	0.957189	0.405655	2.00437	1.05182	1.63303	0.284579	0.701612	1.28721	0.601763	0.998256	1.77301	1.95072	0	1.02336	0.500087	1.18719	0	1.43182	1.98819	0	1.30585	1.04743	2.14391	0.404297
[truncated: 206 more columns]

## Sheet:  extended_8c
Gene	sc7786611	sc7788314	sc7788381	sc7786523	sc7788101	sc7786114	sc7786485	sc7785534	sc7786493	sc7786508	sc7785773	sc7785509	sc7786535	sc7786393	sc7786670	sc7786594	sc7785365	sc7788288	sc7786111	sc7786763	sc7785604	sc7786078	sc7786507	sc7785994	sc7786204	sc7785997	sc7786699	sc7785993	sc7786498	sc7786287	sc7785946	sc7786743	sc7788122	sc7785816	sc7786799	sc7788294	sc7785533	sc7786522	sc7785390	sc7785941	sc7786661	sc7786160	sc7785584	sc7786320	sc7785652	sc7785681	sc7786744	sc7786751	D6A2S8
ISL1	0.60433	0	1.21735	0.055234	0	0.065622	1.19892	0.702093	0.129706	1.7239	1.31628	2.49933	0.923408	0	0.177319	0.828466	1.39925	1.2699	0	0.343067	0.609871	0	0.803151	0.157572	0	0	2.0691	0.0162693	2.51399	0.991121	0	1.40303	0.0365403	0.414493	0.659688	0	1.38405	0.180766	1.97248	1.51356	1.81869	0.974149	1.01261	0	1.96212	0	0.798936	1.32934	0
GABRP	2.86977	0	0.885123	3.49618	0	4.35811	1.29596	2.84211	2.90664	2.68509	4.26015	2.84531	0.476257	0	3.39688	4.03386	0.654324	2.80962	0	3.98476	1.20832	0	0	0	0	0	0	0	4.02837	2.25356	0	5.03586	0	0	0.532534	0	0	4.02579	2.63281	0.743001	0	0	3.40965	0	0.590951	0	0	4.37219	0
IGFBP7	0.665838	0	0	0.634957	0	2.43606	0	0	1.32939	0	2.0084	0.491868	0.290003	0	1.19356	2.11341	0	0.0282021	0	1.08688	0.463035	0	0	0.0965928	0	0	0	0	0.609843	0	0	1.23958	0	0	0	0	0	0.783099	0.275602	0	0	0	0.50487	0	0.413551	0	0	1.79517	0.0017832
GATA2	0	0	0	0	0	0	0	0	0	0	0	0	0	0	0	0	0.223996	0	0	0	0	0.125773	0	0	0	0	0.183801	0	0	0	0	0	0	0	0.15482	0.140653	0	0	0.0739912	0	0	0	0	0	0	0.021622	0	0	2.56633
GCM1	0	0	0	0	0	0	0	0	0	0	0	0	0	0	0	0	0	0	0	0	0	0	0	0	0	0	0	0	0	0	0	0	0	0	0	0	0	0	0	0	0	0	0	0	0	0	0	0	0
BIN2	0	0	0	0	0	0	0	0	0	0	0	0	0	0	0	0	0	0	0	0	0	0	0	0	0	0	0	0	0	0	0	0	0	0	0	0	0	0	0	0	0	0	0	0	0	0	0	0	1.92626
[truncated: 206 more columns]

## Sheet:  extended_8d
Gene	sc7788122	sc7785816	sc7786799	sc7788294	sc7785533	sc7786522	sc7785390	sc7785941	sc7786661	sc7786160	sc7785584	sc7786320	sc7785652	sc7785681	sc7786744	sc7786751	sc7786611	sc7788314	sc7788381	sc7786523	sc7788101	sc7786114	sc7786485	sc7785534	sc7786493	sc7786508	sc7785773	sc7785509	sc7786535	sc7786393	sc7786670	sc7786594	sc7785365	sc7788288	sc7786111	sc7786763	sc7785604	sc7786078	sc7786507	sc7785994	sc7786204	sc7785997	sc7786699	sc7785993	sc7786498	sc7786287	sc7785946	sc7786743	Meis_B22C1
RARRES2	1.366	1.07024	2.70433	0.542881	0.953714	1.6772	1.55562	0	3.56398	0.0763361	1.61121	0.810499	1.60481	1.00842	2.41966	0.766315	1.99952	1.12816	2.43934	1.98772	0.347869	0.065622	2.03463	2.51628	2.30084	2.33281	0.59895	2.70413	2.08521	0.735358	1.29417	1.11616	3.60853	1.5088	1.28588	1.86495	1.54591	0.899468	1.01252	0.881652	1.03415	0.990118	2.27211	1.58304	0.890601	1.39284	0.325969	1.33716	0
LRRN1	0	0	1.84753	0.550661	0.502207	1.35965	0.395884	0.014875	0.408671	0	1.53875	0	2.10812	0.493342	1.50257	1.34519	1.56929	0	1.03295	1.22648	0.520313	1.79344	0.854056	1.64858	2.37902	1.25903	1.32865	1.19089	1.5035	0	3.2626	1.01702	0.602067	1.24608	0.0171892	2.25806	0.661297	1.09055	1.06358	0.230342	1.65924	0	1.98199	0	1.40014	0	1.01557	1.99643	0
MSRB2	0	0.36672	0.2223	0	0.823994	0.485898	0.476046	0.221348	0.0146884	0	0.38875	0.474684	0.825222	0	0.479265	0.313702	0.0403714	0.377763	0	0.554177	0.813477	0.485643	0.309887	0.40406	0.903158	0.69252	0.228404	0.520824	0.224641	0.396791	0.526595	1.11616	0	0.510376	0.493157	0	0	0.25253	1.33694	0.230342	0	0.44017	0.865289	0.550877	0.349913	0.472481	0	0.947487	0
DMKN	0.0721779	0.300457	0.2223	0.519288	0.422279	0.247174	0.0532352	0	0.634679	0.881448	0.703538	0.411778	0.358583	0.397367	0.375774	0.353427	1.42935	0.364924	0.38833	0.142836	0.165032	0.578487	0	0.904373	0.860192	0.339592	0.629266	0.577048	0.345717	0.0741803	0	0.426436	0	0.490243	0.64463	0.426481	0	0.457835	0.357959	0.378581	1.25595	0.837523	0.35413	0.4705	0.409098	0	0.215768	0	0
SCG3	0.0365403	1.28251	0.0749294	0	0.0684335	0.690672	0.0108054	0.6697	0.113521	0.626084	0	0.789444	0	0.021622	0	0	0.639798	0.0963634	0	0	0.0710708	0	0.0253817	0	0	0.284521	0	0.432152	0.0843008	0.726184	0	0	0.371768	0.688813	0.208913	0.0120524	0.266714	0.782098	0.0259763	0.614361	0.422604	0.348028	0.208246	0.91425	0.175834	0.678284	0	0.49485	0
ISL1	0.0365403	0.414493	0.659688	0	1.38405	0.180766	1.97248	1.51356	1.81869	0.974149	1.01261	0	1.96212	0	0.798936	1.32934	0.60433	0	1.21735	0.055234	0	0.065622	1.19892	0.702093	0.129706	1.7239	1.31628	2.49933	0.923408	0	0.177319	0.828466	1.39925	1.2699	0	0.343067	0.609871	0	0.803151	0.157572	0	0	2.0691	0.0162693	2.51399	0.991121	0	1.40303	0
GABRP	0	0	0.532534	0	0	4.02579	2.63281	0.743001	0	0	3.40965	0	0.590951	0	0	4.37219	2.86977	0	0.885123	3.49618	0	4.35811	1.29596	2.84211	2.90664	2.68509	4.26015	2.84531	0.476257	0	3.39688	4.03386	0.654324	2.80962	0	3.98476	1.20832	0	0	0	0	0	0	0	4.02837	2.25356	0	5.03586	0
IFI27L2	0.314624	0.12012	0.393079	0.342357	0.537124	0.391182	0.0321763	0	0	0.200914	0.514978	0.225765	0	0	0	0	0	0.243914	0.366196	0	0.240969	0.223459	0	0.281531	0	0.155415	0	0.236568	0.275732	0.431071	0.381683	0	0.291547	0	0.223797	0.380737	0	0.0767718	0.652883	0.157572	0	0.578382	0.125098	0	0.166063	0.232356	0	0.411954	0
FXYD6	0.597436	0	0.753912	0.171253	0.523258	0.192049	0.468228	0.66027	1.74132	0.71234	0	0.656222	0.5588	0.748035	1.26257	0.068435	0	0	0.900606	0	0	1.90521	0	0.269858	0.358635	0.191787	0	0.54921	0.425449	0	0.389285	0.0342068	0	0	0.193874	0	0	0.5049	0	0.365717	0.888197	0	0.551736	0	0	0	0	0.59595	0
SYT6	1.08994	0	0.429227	0.596477	0.97933	0	0	1.09763	0	0.113041	0	0.844922	0.281875	0	0.375774	0	0	0.924463	0.309329	0	0.479096	0	1.11864	0	0	1.4761	0	0.262516	0.0924662	0	0	0	1.32865	0	0.310013	0	0	0.369043	0	0.797939	0.710091	0.13019	0.479931	1.24625	0.0645342	1.01843	2.12589	0	0
AC104461.1	1.46316	0.382821	0.146159	1.25483	0	0	0	0	0.717817	0.493163	0.377715	0.624869	0.311121	0	0	0	0	0.580183	0	0.399144	0.39295	0	0.457045	0	0.645632	0.191787	0	0.727463	0.282885	0.518691	0	0	0	0	0.0171892	0	0.0132553	0	0	0.378581	0.0382526	0.862716	0	0.0795718	0.0109582	0	0.691141	0.0773539	0
OLFML3	0	0	2.39088	2.23095	0	0.0127818	0.989019	2.46432	1.64075	0	0.676778	0.236177	2.08855	0.446153	1.60146	0.922376	0	0.464578	1.56699	1.31589	0.862382	0	1.79373	0.603237	0	1.40042	1.21997	2.33379	0.748431	0.486454	1.50828	1.18375	0.788974	1.35586	0.0509652	0	0.0132553	0	0	0.90851	0.845689	0.82048	1.03888	0	2.13016	1.33318	1.0799	0	0
TMSB15A	0.415182	0.49076	0	0	0.890311	0	0	0.114915	0.0146884	1.00377	0	0.956172	0	0.760948	0	0	0.402311	0.8527	0	0	1.2953	0	0.20272	0.769958	0	0.105448	0	0	0.187007	0.640885	0	0.0114926	0.0200534	0	0.238529	0	0	0.63753	0.337361	0.926142	0.902092	0.75022	0.191995	0.0323573	0	0	0	0	0
CXCL12	0.25385	0.645577	0	0.333365	0.61763	0	0	0.812757	0	0.421809	0	0.256777	0	0.61212	0.045675	0	0	0.172024	0.473618	0	0.12551	0.406811	0.246546	0	0	0	0.015385	0.0993282	0.148365	0.396791	0	0	0.116341	0.976207	0.0675612	0	0.0394061	0.306659	0.113378	0.352737	0.181861	0.236807	0.0277349	0.140213	0	0.222995	0	0	0
ZFR2	0	0	0	0	0.974243	0.214352	0	0.234117	0	1.35738	0.344095	0.474684	0	0.462055	0.35778	0	1.05546	0.39049	0.2741	0	0	0	0.632469	0.172912	1.14224	0	0	0.288005	0.156177	0.288776	0.374041	0	0.417843	0	0.443159	1.49591	0	0	0.669458	0.0165546	0.393389	0	0	0.505497	0	0	0	0.403396	0
SSBP2	0	1.47504	1.79309	1.6735	1.13331	0	0.933313	1.1988	1.13572	0.954057	0.332712	0.917879	1.7364	0	0.636788	1.29303	0	0.72789	0.729105	0.560554	1.38171	0	2.11367	0	0	1.56197	0.482003	0.745975	0.268543	0	0	0.952896	0.765408	0	0	0	1.1253	1.75985	2.47516	0.0329214	0	0	1.17326	0	0.720791	0	0	0.171078	0
DNAH11	0.206528	0.266148	0.278863	0.596477	0.488	0	0.0842583	0.128657	0	0	0.822248	0	0.431418	0.539037	0.666329	0	0	0.298952	0	0	0.216098	0	0	0.304597	0.384857	0.130648	0.437012	0	0.239424	0.955444	0	0	0.340213	0	0.337643	0	0.950283	0.863805	0	0	0	0	0.271478	0	0	0.650621	0	0	0
UPK2	0	0.534657	0.464491	0	1.0045	0	0.311003	0.367583	0.787898	0.148835	0.41057	0.215278	0	0.0429247	0.695277	0	1.51302	0	0	0.794952	0	0	0.995621	0.487058	0	0	0.425541	0.432152	0.513222	0.815398	0	0	0.834981	0	0.0171892	0	0.443584	0	1.05729	0.313081	0	0.722964	0.949868	1.40913	0	0.416092	0	0.478647	0
MIR4458HG	0	0	0.0285565	0.0225517	0.160887	0.111154	0.0215304	0.014875	0.218758	0.019466	0	0	0.0237493	0.021622	0.045675	0.480853	0.0666713	0.0807432	0.200952	0	0.165032	0.0910572	0.0127467	0	0	0.0797995	0.0605794	0.0505188	0	0.0151443	0	0	0.0593429	0.0420991	0.0171892	0.0823259	0	0	0.0387911	0	0.0507813	0.13019	0.167271	0.169604	0.0218337	0.0537919	0.117033	0.0665541	0
APOBEC3C	0.657323	0.31731	0.32564	0.0225517	0.361235	0	0.574013	0	0	0.183763	1.36526	0	0.668327	0	0.479265	0.459168	1.08149	0	0	1.20221	0.39295	0.301799	0.681191	0	0	0.0270932	0.317982	0	0.722359	0.0151443	0.212026	1.3649	0	0.01417	0	0	0.139512	0	0	0	0	0	0.216303	0	0.740677	0	0	0.0880736	0
DPPA3	0	0	0	0	0	0	0	0	0	0	0	0	0	0	0	0	0	0	0	0	0	0	0	0	0	0	0	0	0	0	0	0	0	0	0	0	0	0	0	0	0	0	0	0	0	0	0	0	2.55816
GTSF1	0	0	0	0	0	0	0	0	0	0	0	0.048068	0	0	0	0	0	0	0	0	0	0	0	0	0	0	0	0	0	0	0	0	0	0	0	0	0	0	0	0	0	0	0	0	0	0	0	0	0.651779
GATA2	0	0	0.15482	0.140653	0	0	0.0739912	0	0	0	0	0	0	0.021622	0	0	0	0	0	0	0	0	0	0	0	0	0	0	0	0	0	0	0.223996	0	0	0	0	0.125773	0	0	0	0	0.183801	0	0	0	0	0	0.463645
ATAD3B	0	0	0	0	0	0	0	0	0	0	0	0	0	0	0	0	0	0	0	0	0	0	0	0	0	0	0	0	0	0	0	0	0	0	0	0	0	0	0	0	0	0	0	0	0	0	0	0	0.302458
NLRP2	0	0	0.539165	0	0	0	0	0	0	0.676003	0	0	0	0	0.59899	0.643509	0	0	0	0	0	0	0	0	0	0	0	0	0	0	0	0	0	0	0.147793	0	0.331643	0	0	0	0.158898	0	0	0	0	0	0	0	2.41426
TGFBR3	0	0	0	0	0	0	0	0	0	0	0	0	0	0	0	0	0	0	0	0	0	0	0	0	0	0	0	0	0	0	0	0	0	0	0	0	0	0	0	0.0491046	0	0	0	0	0	0	0	0	0.769668
FURIN	0	0	0	0	0	0	0	0	0	0	0	0	0	0.144961	0	0	0	0	0	0	0	0	0	0	0	0	0	0	0	0	0	0	0	0	0	0	0.221746	0	0	0	0	0	0	0	0	0	0	0	0.296427
AP000547.3	0	0	0	0	0	0	0	0	0	0	0	0	0	0	0	0	0	0	0	0	0	0	0	0	0	0	0	0	0	0	0	0	0	0	0	0	0	0	0	0	0	0	0	0	0	0	0	0	0.0342304
NLRP7	0	0	0	0	0	0	0	0	0	0	0	0	0	0	0	0	0	0	0	0	0	0	0	0	0	0	0	0	0	0	0	0	0	0	0	0	0	0	0	0	0	0	0	0	0	0	0	0	3.51507
VARS	0	0	0	0	0	0	0.230092	0	0	0	0	0	0	0	0	0	0	0	0	0	0	0	0	0	0	0	0	0	0	0	0	0	0	0	0	0	0	0	0	0	0	0	0	0	0	0	0	0	0.269995
ADAM15	0	0	0	0	0	0	0	0	0	0	0	0	0	0	0	0	0	0	0	0	0	0	0	0	0	0	0	0	0	0	0	0	0	0	0	0	0	0	0	0	0	0	0	0	0	0	0	0	0.0653046
B4GALT1	0	0	0	0	0	0	0	0	0	0	0	0	0	0	0	0.49513	0	0	0.431604	0	0	0	0.0748434	0	0	0	0	0	0	0	0.807577	0	0	0	0	0	0	0	0	0	0	0	0	0	0	0	0	0	0.818186
PPRC1	0	0	0	0	0	0	0	0	0	0	0	0.048068	0	0	0	0	0	0	0	0	0	0	0	0	0	0	0	0	0	0	0	0	0	0	0	0	0	0	0	0	0	0	0	0	0	0	0	0.534577	0.178947
NOL6	0	0	0	0	0	0	0	0	0	0	0	0	0	0	0	0	0	0	0	0	0	0	0	0	0	0	0	0	0	0	0	0	0	0	0	0	0	0	0	0	0	0	0	0	0	0	0	0	0
PTGES	0	0	0	0	0	0	0.77753	0	0	0	0	0	0	0	0	0	0	0	0	0	0	0	0	0	0	0	0	0	0	0	0	0	0	0	0	0	0	0	0	0	0	0	0	0	0	0	0	0	1.38143
STS	0	0	0	0	0	0	0	0	0	0	0	0	0	0	0	0	0	0	0	0	0	0	0	0	0	0	0	0	0	0	0.560658	0	0	0	0	0	0	0	0	0	0	0	0	0	0	0	0	0	0.403186
REEP1	0	0	0	0	0	0	0	0	0	0	0	0	0	0	0	0	0	0	0	0	0	0	0	0	0	0	0	0	0	0	0	0	0	0	0	0	0	0	0	0	0	0	0	0	0	0	0.834763	0	1.01467
RBM47	0	0	0.32564	0	0	0.111154	0	0.014875	0	0	0	0	0	0	0	0	0	0	0	0.00935376	0	0	0	0	0	0	0.342587	0	0	0	0	0	0	0.306713	0.364754	0	0	0	0	0.313081	0.259473	0	0.0904485	0	0	0	0	0	1.0805
CD3EAP	0	0	0	0	0	0	0	0.0295982	0	0	0	0	0	0	0	0	0	0	0	0	0	0	0	0	0	0.27325	0	0	0	0	0	0	0	0	0	0	0	0	0	0	0.270227	0	0	0	0	0	0	0	0.378656
SRCAP	0	0	0	0	0	0	0	0	0	0	0	0	0	0	0	0	0	0	0	0	0	0	0	0	0	0	0	0	0	0	0	0	0	0	0	0	0	0	0	0	0	0	0	0	0	0	0	0	0
SH3GL1	0	0	0	0	0	0	0	0	0	0	0	0	0	0	0	0	0	0	0	0	0	0	0	0	0	0	0	0	0	0	0	0	0	0	0	0	0	0	0	0.201673	0	0	0	0	0	0	0	0	0.0605673
SLC9A1	0	0	0	0	0	0	0	0.0870329	0	0	0	0	0	0	0	0	0	0	0	0	0	0	0	0	0	0	0	0	0	0	0	0	0	0	0	0	0	0	0	0	0	0	0	0	0	0	0	0	0.194166
CDK12	0	0	0	0	0	0	0	0	0	0	0	0	0	0	0.100807	0	0.013583	0	0	0	0	0	0	0.082387	0	0.0270932	0	0	0	0	0	0	0.188996	0	0.0509652	0	0	0	0	0.0491046	0	0	0.045933	0	0	0	0	0	0.0723815
ATP6V1C2	0	0.0207275	0.110984	0	0	0.0127818	0	0	0	0	0	0	0	0	0.011555	0	0.013583	0	0	0	0	0	0	0.0140621	0	0	0	0	0	0	0	0	0.0398319	0	0	0	0	0	0	0	0	0.0150594	0	0	0	0	0	0.0225276	0.367192
SLC7A7	0	0	0.57187	0	0	0	0	0	0	0	0	0	0	0	0	0	0	0	0	0	0	0	0	0	0	0	0	0	0	0	0	0	0	0	0	0	0	0	0	0	0	0	0	0	0	0	0	0	0.5658
MBD3	0	0	0	0	0	0	0	0	0	0	0	0	0	0.240255	0	0.863063	0	0	0	0	0	0	0	0	0	0	0	0	0.202179	0	0.0197253	0	0	0	0	0	0	0	0	0	0	0	0	0	0	0	0	0	0.187663
ERVW-1	0	0	0	0	0	0	0	0	0	0	0	0	0	0	0	0	0	0	0	0	0	0	0	0	0	0	0	0	0	0	0	0	0	0	0	0	0	0	0	0	0	0	0	0	0	0	0	0	0.163566
SOAT1	0	0.36672	0	0	0	0	0	0	0	0	0	0	0	0	0	0.00997743	0	0	0	0	0.468605	0.514129	0	0	0	0	0	0	0	0	0	0.0114926	0	0	0	0	0	0	0	0	0	0	0	0	0	0	0	0	1.95588
NID1	0	0.563197	0	0	0	0	0.0636506	0	0	0	0	0	0	0	0	0	0.0666713	0	0	0	0	0	0	0	0	0	0	0	0	0	0	0	0	0	0	0	0	0	0	0.187122	0	0	0	0	0	0	0	0	0.570806
RACGAP1	0	0	0	0	0	0.0871823	0	0	0	0	0	0	0	0	0	0	0	0	0	0	0	0	0	0	0	0	0	0	0	0	0	0	0	0	0	0	0	0	0	0	0	0	0.158934	0	0	0	0	0	0.479703
SEC16A	0	0	0	0	0	0	0	0	0	0	0	0	0	0	0	0	0	0	0	0	0	0	0	0	0	0	0	0	0	0	0	0	0	0	0	0	0	0	0	0	0	0	0	0	0	0	0	0	0.0510458
TTLL12	0	0	0.0657733	0	0	0	0	0	0	0	0	0	0	0	0	0	0	0	0	0	0	0	0	0	0	0	0	0	0	0	0	0.0228944	0	0	0.0839685	0	0	0	0	0	0	0	0	0	0	0	0	0	0.359499
KHSRP	0.0544692	0.0811809	0	0	0.0684335	0.0127818	0	0	0	0	0	0	0	0	0	0	0	0	0	0	0	0	0	0	0	0	0	0.0204203	0.00865523	0	0	0	0	0	0.193874	0	0	0	0	0	0	0	0	0	0	0	0	0	0.111841
SYCP3	0	0	0	0	0	0	0	0	0	0	0	0	0	0	0	0	0	0	0	0	0	0	0	0	0	0	0	0	0	0	0	0	0	0	0	0	0	0	0	0	0	0	0	0	0	0	0	0.0113078	0.966103
HMOX1	0	0	0	0	0	0	0	0	0	0	0	0	0.770123	0	0	0	1.19314	0	0	0	0	0	0	0	0	0	0	0	0	0	0	0	0	1.12073	0	0	0	0	0	0	0	0	0	0	0	0	0	0	0.722463
MFN2	0	0	0	0	0	0.513142	0.37094	0.0441727	0.0719905	0	0	0	0	0.144961	0.244832	0	0	0	0	0	0	0	0	0	0	0	0	0.262516	0	0	0	0	0	0.0282021	0.178677	0	0	0	0	0	0	0	0	0	0	0	0	0	0.804085
DHX38	0	0	0	0	0	0	0	0	0	0	0	0	0	0	0	0	0	0.298952	0	0	0	0	0	0	0	0	0	0	0	0	0	0	0	0	0	0	0	0	0	0	0	0	0	0	0	0	0	0	0.00247215
AC011453.1	0	0	0	0	0	0	0	0	0	0	0	0	0	0	0	0	0	0	0	0	0	0	0	0	0	0	0	0	0	0	0	0	0	0	0	0	0	0	0	0	0	0	0	0	0	0	0	0	0
POLR1A	0	0	0	0	0	0	0.0215304	0	0	0	0	0	0	0	0	0	0	0	0	0	0	0	0	0	0	0	0	0	0	0	0	0	0	0	0	0	0	0	0	0	0.0128639	0	0	0	0	0	0	0	0.345935
LETM1	0	0	0	0	0	0	0	0	0	0	0	0	0	0.493342	0	0	0	0	0.504345	0	0	0	0	0	0	0.568912	0	0	0	0	0	0	0	0	0.0171892	0	0	0	0	0	0	0	0	0	0	0	0	0	0.585721
BIN2	0	0	0	0	0	0	0	0	0	0	0	0	0	0	0	0	0	0	0	0	0	0	0	0	0	0	0	0	0	0	0	0	0	0	0	0	0	0	0	0	0	0	0	0	0	0	0	0	0.355636
BRDT	0	0	0	0	0	0	0	0	0	0	0	0	0	0	0	0	0	0	0	0	0	0	0	0	0	0	0	0	0	0	0	0	0	0	0	0	0	0	0	0	0	0	0	0	0	0	0	0	0.852849
MTHFD2	0	0	0	0	0	0	0.275602	0.435493	0	0	0	0	0	0	0	0	0	0	0.225749	0	0	0	0	0	0	0	0	0	0.507127	0.475546	0	0.0114926	0.547846	0	0	0	0	0	0	0	0	0	0.0639043	0	0	0	0	0	1.32724
POM121	0	0	0	0.240224	0	0	0	0	0.0859673	0	0	0	0	0	0	0	0	0	0	0	0	0	0	0	0	0	0	0	0	0	0	0	0	0	0.100191	0	0	0	0	0	0	0	0	0	0	0	0	0	0.0794238
PHLDA2	0	0	0	0	0	0	0	0	0	0	0	0	0	0	0	0	0	0	0	0	0	0	0	0	0	0	0	0	0	0	0	0	0	0	0.0839685	0	0	0	0	0	0	0	0	0	0	0	0	0	0.483248
NABP1	0	0	0	0	0	0	0	0	0	0	0	0	0	0	0	0	0	0	0	0	0	0	0	0	0.688368	0	0	0	0	0	0	0.0114926	0	0	0	0.930563	0	0	0	0	0	0	0	0	0	0	0	0	0.516492
SESN2	0	0	0	0	0	0	0	0	0	0	0	0	0	0.240255	0	0	0	0	0	0	0	0	0	0	0	0	0	0	0	0	0	0	0	0	0.351262	0	0	0	0	0	0	0	0	0	0	0	0	0	0.104956
TRMT61A	0	0	0	0	0	0	0	0	0	0	0	0	0	0	0	0	0	0	0	0	0	0	0	0	0	0	0	0	0	0	0	0	0	0	0	0	0	0	0	0	0	0	0	0	0	0	0	0	0.228361
CCND3	0	0	0	0.0666243	0	0	0	0.0870329	0	0	0	0	0	0	1.26257	0	0	0	0	0	0	0.870536	0	0	0	0	0	0.0896975	0	0	0	0	0	0	0.0839685	0	0	0	0	0	0	0	0	0	0	0	0	0	0.0510458
MYBBP1A	0	0.0411614	0	0	0	0	0	0	0	0	0	0	0	0.144961	0	0	0	0	0	0	0.2035	0	0	0	0	0.0926806	0	0	0	0	0	0	0	0	0.116234	0	0	0	0	0.0809364	0	0	0.00930433	0	0	0.305136	0	0	0.200639
[truncated: 206 more columns]
